# Supplementary material for: Research on combustion and emissions of heavy duty diesel engines under low-speed and low-load conditions in low temperature environments
Source: PLoS One. 2025 Feb 21;20(2):e0318933. doi: 10.1371/journal.pone.0318933 (PMC11844864; doi:10.1371/journal.pone.0318933)
Supplement: S1 File — (ZIP) [file pone.0318933.s001.zip › 1000rpm_30%/4-gaibianpenyoudingshi/-3/thermo.out]

# CONVERGE Release Build 2.4.21/  Sep 13, 2018       Run Date:Tue Mar 19 10:15:57 2024
# column        1                2                3                4                5                6                7                8                9               10               11               12               13               14               15               16               17
#           Crank         Pressure         Max_Pres         Min_Pres        Mean_Temp         Max_Temp         Min_Temp           Volume             Mass          Density    Integrated_HR          HR_Rate              C_p              C_v            Gamma         Kin_Visc         Dyn_Visc
#           (DEG)            (MPa)            (MPa)            (MPa)              (K)              (K)              (K)            (m^3)             (kg)         (kg/m^3)              (J)         (J/time)         (J/kg-K)         (J/kg-K)           (none)          (m^2/s)        (N*s/m^2)
#
   -1.4600000e+02    1.6847000e-01    1.6847000e-01    1.6847000e-01    3.2200000e+02    3.2200000e+02    3.2200000e+02    2.0879845e-03    3.7910448e-03    1.8156479e+00    0.0000000e+00    0.0000000e+00    1.0128381e+03    7.2453597e+02    1.3979127e+00    1.0740078e-05    1.9500200e-05
   -1.4587230e+02    1.6858920e-01    1.6898130e-01    1.6848517e-01    3.2208161e+02    3.2299981e+02    3.2200832e+02    2.0870382e-03    3.7910448e-03    1.8164712e+00   -1.1368684e-13   -8.9027623e-13    1.0128485e+03    7.2454638e+02    1.3979070e+00    1.0737192e-05    1.9503799e-05
   -1.4579372e+02    1.6866273e-01    1.6922343e-01    1.6851687e-01    3.2213183e+02    3.2357187e+02    3.2203046e+02    2.0864544e-03    3.7910448e-03    1.8169795e+00   -1.1368684e-13    0.0000000e+00    1.0128549e+03    7.2455279e+02    1.3979035e+00    1.0735407e-05    1.9506014e-05
   -1.4567094e+02    1.6877799e-01    1.6939417e-01    1.6859158e-01    3.2221036e+02    3.2434705e+02    3.2207348e+02    2.0855390e-03    3.7910448e-03    1.8177770e+00   -1.1368684e-13    0.0000000e+00    1.0128649e+03    7.2456282e+02    1.3978980e+00    1.0732603e-05    1.9509477e-05
   -1.4558567e+02    1.6885823e-01    1.6938906e-01    1.6865524e-01    3.2226492e+02    3.2480847e+02    3.2211058e+02    2.0849015e-03    3.7910448e-03    1.8183328e+00   -1.1368684e-13    0.0000000e+00    1.0128719e+03    7.2456978e+02    1.3978942e+00    1.0730647e-05    1.9511883e-05
   -1.4547909e+02    1.6895881e-01    1.6932548e-01    1.6875789e-01    3.2233317e+02    3.2535404e+02    3.2216633e+02    2.0841023e-03    3.7910448e-03    1.8190301e+00   -1.1368684e-13    0.0000000e+00    1.0128806e+03    7.2457850e+02    1.3978894e+00    1.0728189e-05    1.9514893e-05
   -1.4534587e+02    1.6908501e-01    1.6923437e-01    1.6891638e-01    3.2241852e+02    3.2602703e+02    3.2224839e+02    2.0830997e-03    3.7910448e-03    1.8199056e+00   -1.1368684e-13    0.0000000e+00    1.0128915e+03    7.2458939e+02    1.3978834e+00    1.0725098e-05    1.9518657e-05
   -1.4517933e+02    1.6924327e-01    1.6928596e-01    1.6912434e-01    3.2252530e+02    3.2689688e+02    3.2235678e+02    2.0818410e-03    3.7910448e-03    1.8210059e+00   -1.1368684e-13    0.0000000e+00    1.0129051e+03    7.2460302e+02    1.3978759e+00    1.0721207e-05    1.9523366e-05
   -1.4497117e+02    1.6944178e-01    1.6948459e-01    1.6928535e-01    3.2265897e+02    3.2807322e+02    3.2249706e+02    2.0802590e-03    3.7910448e-03    1.8223908e+00   -1.1368684e-13    0.0000000e+00    1.0129222e+03    7.2462008e+02    1.3978665e+00    1.0716298e-05    1.9529261e-05
   -1.4471096e+02    1.6969002e-01    1.6973700e-01    1.6958251e-01    3.2282637e+02    3.2959650e+02    3.2263447e+02    2.0782680e-03    3.7910448e-03    1.8241366e+00   -1.1368684e-13    0.0000000e+00    1.0129435e+03    7.2464145e+02    1.3978548e+00    1.0710096e-05    1.9536643e-05
   -1.4438570e+02    1.7000349e-01    1.7006468e-01    1.6996197e-01    3.2303613e+02    3.3147558e+02    3.2281138e+02    2.0757579e-03    3.7910448e-03    1.8263424e+00   -1.1368684e-13    0.0000000e+00    1.0129703e+03    7.2466823e+02    1.3978401e+00    1.0702235e-05    1.9545893e-05
   -1.4397912e+02    1.7038784e-01    1.7045392e-01    1.7036887e-01    3.2329928e+02    3.3375351e+02    3.2302845e+02    2.0725873e-03    3.7910448e-03    1.8291363e+00   -1.1368684e-13    0.0000000e+00    1.0130039e+03    7.2470182e+02    1.3978217e+00    1.0692247e-05    1.9557499e-05
   -1.4347090e+02    1.7087071e-01    1.7094772e-01    1.7084369e-01    3.2362983e+02    3.3651691e+02    3.2328609e+02    2.0685724e-03    3.7910448e-03    1.8326865e+00   -1.1368684e-13    0.0000000e+00    1.0130461e+03    7.2474401e+02    1.3977985e+00    1.0679509e-05    1.9572076e-05
   -1.4287090e+02    1.7142392e-01    1.7151899e-01    1.7136801e-01    3.2402285e+02    3.3967782e+02    3.2357809e+02    2.0637586e-03    3.7910448e-03    1.8369613e+00   -1.1368684e-13    0.0000000e+00    1.0130963e+03    7.2479418e+02    1.3977710e+00    1.0664119e-05    1.9589408e-05
   -1.4227090e+02    1.7203279e-01    1.7213662e-01    1.7196647e-01    3.2441867e+02    3.4281331e+02    3.2390741e+02    2.0588647e-03    3.7910448e-03    1.8413277e+00   -1.1368684e-13    0.0000000e+00    1.0131468e+03    7.2484471e+02    1.3977432e+00    1.0648341e-05    1.9606863e-05
   -1.4167090e+02    1.7265930e-01    1.7276303e-01    1.7259858e-01    3.2481750e+02    3.4566816e+02    3.2424897e+02    2.0538908e-03    3.7910448e-03    1.8457869e+00   -1.1368684e-13    0.0000000e+00    1.0131977e+03    7.2489563e+02    1.3977153e+00    1.0632177e-05    1.9624452e-05
   -1.4107090e+02    1.7329855e-01    1.7339683e-01    1.7325238e-01    3.2521979e+02    3.4846179e+02    3.2459853e+02    2.0488368e-03    3.7910448e-03    1.8503400e+00   -1.1368684e-13    0.0000000e+00    1.0132491e+03    7.2494699e+02    1.3976871e+00    1.0615637e-05    1.9642193e-05
   -1.4047090e+02    1.7394978e-01    1.7403305e-01    1.7391813e-01    3.2562631e+02    3.5119285e+02    3.2494861e+02    2.0437027e-03    3.7910447e-03    1.8549884e+00   -1.4210855e-13   -4.7369516e-14    1.0133010e+03    7.2499889e+02    1.3976587e+00    1.0598737e-05    1.9660120e-05
   -1.3987090e+02    1.7461299e-01    1.7468029e-01    1.7459130e-01    3.2603663e+02    3.5388277e+02    3.2530355e+02    2.0384884e-03    3.7910447e-03    1.8597333e+00   -1.4210855e-13    0.0000000e+00    1.0133534e+03    7.2505128e+02    1.3976299e+00    1.0581464e-05    1.9678215e-05
   -1.3927090e+02    1.7528838e-01    1.7534690e-01    1.7527054e-01    3.2645098e+02    3.5572402e+02    3.2566341e+02    2.0331941e-03    3.7910447e-03    1.8645759e+00   -1.4210855e-13    0.0000000e+00    1.0134063e+03    7.2510418e+02    1.3976009e+00    1.0563821e-05    1.9696488e-05
   -1.3867090e+02    1.7600651e-01    1.7606754e-01    1.7598691e-01    3.2686961e+02    3.5820002e+02    3.2604418e+02    2.0278196e-03    3.7910447e-03    1.8695177e+00   -1.4210855e-13    0.0000000e+00    1.0134597e+03    7.2515765e+02    1.3975716e+00    1.0545812e-05    1.9714950e-05
   -1.3807090e+02    1.7668200e-01    1.7675501e-01    1.7665334e-01    3.2729273e+02    3.6061895e+02    3.2639966e+02    2.0223650e-03    3.7910447e-03    1.8745601e+00   -1.4210855e-13    0.0000000e+00    1.0135138e+03    7.2521168e+02    1.3975420e+00    1.0527440e-05    1.9733609e-05
   -1.3747090e+02    1.7742381e-01    1.7749920e-01    1.7739225e-01    3.2772055e+02    3.6316652e+02    3.2678722e+02    2.0168303e-03    3.7910447e-03    1.8797044e+00   -1.4210855e-13    0.0000000e+00    1.0135684e+03    7.2526633e+02    1.3975120e+00    1.0508703e-05    1.9752476e-05
   -1.3687090e+02    1.7815660e-01    1.7823767e-01    1.7812061e-01    3.2815356e+02    3.6570872e+02    3.2716876e+02    2.0112155e-03    3.7910447e-03    1.8849520e+00   -1.4210855e-13    0.0000000e+00    1.0136237e+03    7.2532164e+02    1.3974817e+00    1.0489619e-05    1.9771572e-05
   -1.3627090e+02    1.7889997e-01    1.7898253e-01    1.7886250e-01    3.2859165e+02    3.6826530e+02    3.2755705e+02    2.0055207e-03    3.7910447e-03    1.8903045e+00   -1.4210855e-13    0.0000000e+00    1.0136797e+03    7.2537760e+02    1.3974511e+00    1.0470175e-05    1.9790891e-05
   -1.3567090e+02    1.7965761e-01    1.7974041e-01    1.7962135e-01    3.2903495e+02    3.7043900e+02    3.2795266e+02    1.9997458e-03    3.7910447e-03    1.8957633e+00   -1.4210855e-13    0.0000000e+00    1.0137363e+03    7.2543422e+02    1.3974200e+00    1.0450380e-05    1.9810441e-05
   -1.3507090e+02    1.8042966e-01    1.8051056e-01    1.8039590e-01    3.2948401e+02    3.7280950e+02    3.2835501e+02    1.9938910e-03    3.7910447e-03    1.9013300e+00   -1.4210855e-13    0.0000000e+00    1.0137937e+03    7.2549158e+02    1.3973886e+00    1.0430240e-05    1.9830245e-05
   -1.3447090e+02    1.8121687e-01    1.8129767e-01    1.8118544e-01    3.2993860e+02    3.7521775e+02    3.2876379e+02    1.9879561e-03    3.7910447e-03    1.9070062e+00   -1.4210855e-13    0.0000000e+00    1.0138517e+03    7.2554965e+02    1.3973568e+00    1.0409749e-05    1.9850292e-05
   -1.3387090e+02    1.8201869e-01    1.8209375e-01    1.8198937e-01    3.3039873e+02    3.7518974e+02    3.2917880e+02    1.9819414e-03    3.7910447e-03    1.9127936e+00   -1.4210855e-13    0.0000000e+00    1.0139105e+03    7.2560844e+02    1.3973246e+00    1.0388903e-05    1.9870584e-05
   -1.3327090e+02    1.8283610e-01    1.8290788e-01    1.8280752e-01    3.3086461e+02    3.7758800e+02    3.2959992e+02    1.9758468e-03    3.7910447e-03    1.9186937e+00   -1.7053026e-13   -4.7369516e-14    1.0139701e+03    7.2566797e+02    1.3972920e+00    1.0367706e-05    1.9891129e-05
   -1.3267090e+02    1.8366900e-01    1.8374142e-01    1.8364027e-01    3.3133620e+02    3.7999060e+02    3.3002707e+02    1.9696724e-03    3.7910447e-03    1.9247082e+00   -1.7053026e-13    0.0000000e+00    1.0140304e+03    7.2572826e+02    1.3972590e+00    1.0346154e-05    1.9911926e-05
   -1.3207090e+02    1.8451801e-01    1.8459395e-01    1.8448823e-01    3.3181346e+02    3.8196070e+02    3.3046037e+02    1.9634183e-03    3.7910447e-03    1.9308390e+00   -1.7053026e-13    0.0000000e+00    1.0140914e+03    7.2578935e+02    1.3972256e+00    1.0324238e-05    1.9932973e-05
   -1.3147090e+02    1.8538413e-01    1.8546036e-01    1.8535264e-01    3.3229721e+02    3.8394136e+02    3.3090087e+02    1.9570846e-03    3.7910447e-03    1.9370878e+00   -1.7053026e-13    0.0000000e+00    1.0141533e+03    7.2585126e+02    1.3971917e+00    1.0301978e-05    1.9954307e-05
   -1.3087090e+02    1.8626657e-01    1.8634500e-01    1.8623455e-01    3.3278732e+02    3.8577930e+02    3.3134844e+02    1.9506713e-03    3.7910447e-03    1.9434565e+00   -1.7053026e-13    0.0000000e+00    1.0142161e+03    7.2591399e+02    1.3971574e+00    1.0279376e-05    1.9975920e-05
   -1.3027090e+02    1.8716614e-01    1.8724433e-01    1.8713428e-01    3.3328428e+02    3.8763588e+02    3.3180293e+02    1.9441785e-03    3.7910447e-03    1.9499468e+00   -1.7053026e-13    0.0000000e+00    1.0142797e+03    7.2597761e+02    1.3971226e+00    1.0256439e-05    1.9997836e-05
   -1.2967090e+02    1.8808316e-01    1.8815872e-01    1.8805188e-01    3.3378778e+02    3.8941924e+02    3.3226465e+02    1.9376064e-03    3.7910447e-03    1.9565607e+00   -1.7053026e-13    0.0000000e+00    1.0143442e+03    7.2604206e+02    1.3970873e+00    1.0233154e-05    2.0020041e-05
   -1.2907090e+02    1.8901744e-01    1.8908924e-01    1.8898732e-01    3.3429789e+02    3.8613773e+02    3.3273355e+02    1.9309551e-03    3.7910447e-03    1.9633003e+00   -1.7053026e-13    0.0000000e+00    1.0144095e+03    7.2610737e+02    1.3970516e+00    1.0209520e-05    2.0042536e-05
   -1.2847090e+02    1.8996997e-01    1.9005007e-01    1.8994049e-01    3.3481481e+02    3.8791034e+02    3.3320972e+02    1.9242246e-03    3.7910447e-03    1.9701674e+00   -1.7053026e-13    0.0000000e+00    1.0144757e+03    7.2617357e+02    1.3970154e+00    1.0185543e-05    2.0065333e-05
   -1.2787090e+02    1.9094069e-01    1.9101269e-01    1.9091163e-01    3.3533860e+02    3.8968663e+02    3.3369327e+02    1.9174152e-03    3.7910447e-03    1.9771642e+00   -1.7053026e-13    0.0000000e+00    1.0145427e+03    7.2624065e+02    1.3969787e+00    1.0161218e-05    2.0088432e-05
   -1.2727090e+02    1.9196368e-01    1.9203735e-01    1.9193445e-01    3.3586947e+02    3.9149006e+02    3.3419476e+02    1.9105269e-03    3.7910447e-03    1.9842927e+00   -1.7053026e-13    0.0000000e+00    1.0146107e+03    7.2630863e+02    1.3969416e+00    1.0136543e-05    2.0111843e-05
   -1.2667090e+02    1.9297781e-01    1.9305640e-01    1.9294490e-01    3.3640785e+02    3.8974432e+02    3.3469565e+02    1.9035600e-03    3.7910447e-03    1.9915551e+00   -1.7053026e-13    0.0000000e+00    1.0146797e+03    7.2637758e+02    1.3969039e+00    1.0111525e-05    2.0135586e-05
   -1.2607090e+02    1.9397532e-01    1.9405171e-01    1.9393974e-01    3.3695355e+02    3.9141079e+02    3.3519221e+02    1.8965145e-03    3.7910447e-03    1.9989537e+00   -1.7053026e-13    0.0000000e+00    1.0147496e+03    7.2644748e+02    1.3968657e+00    1.0086177e-05    2.0159651e-05
   -1.2547090e+02    1.9505561e-01    1.9513016e-01    1.9502431e-01    3.3750708e+02    3.9310678e+02    3.3571826e+02    1.8893907e-03    3.7910446e-03    2.0064906e+00   -1.7053026e-13    0.0000000e+00    1.0148205e+03    7.2651839e+02    1.3968270e+00    1.0060493e-05    2.0184061e-05
   -1.2487090e+02    1.9612863e-01    1.9619999e-01    1.9609876e-01    3.3806812e+02    3.9478450e+02    3.3624247e+02    1.8821887e-03    3.7910446e-03    2.0141682e+00   -1.7053026e-13    0.0000000e+00    1.0148923e+03    7.2659025e+02    1.3967877e+00    1.0034463e-05    2.0208803e-05
   -1.2427090e+02    1.9722003e-01    1.9729048e-01    1.9719065e-01    3.3863680e+02    3.9645297e+02    3.3677389e+02    1.8749088e-03    3.7910446e-03    2.0219889e+00   -1.7053026e-13    0.0000000e+00    1.0149652e+03    7.2666311e+02    1.3967479e+00    1.0008091e-05    2.0233882e-05
   -1.2367090e+02    1.9833249e-01    1.9840551e-01    1.9830366e-01    3.3921322e+02    3.9812305e+02    3.3731357e+02    1.8675511e-03    3.7910446e-03    2.0299550e+00   -1.7053026e-13    0.0000000e+00    1.0150391e+03    7.2673696e+02    1.3967076e+00    9.9813740e-06    2.0259302e-05
   -1.2307090e+02    1.9946677e-01    1.9953861e-01    1.9943757e-01    3.3979754e+02    3.9980360e+02    3.3786155e+02    1.8601158e-03    3.7910446e-03    2.0380691e+00   -1.7053026e-13    0.0000000e+00    1.0151139e+03    7.2681184e+02    1.3966668e+00    9.9543058e-06    2.0285071e-05
   -1.2247090e+02    2.0062461e-01    2.0070062e-01    2.0059428e-01    3.4039014e+02    3.9723934e+02    3.3841833e+02    1.8526032e-03    3.7910446e-03    2.0463338e+00   -1.7053026e-13    0.0000000e+00    1.0151899e+03    7.2688779e+02    1.3966253e+00    9.9268954e-06    2.0311205e-05
   -1.2187090e+02    2.0180427e-01    2.0187913e-01    2.0177357e-01    3.4099093e+02    3.9882014e+02    3.3898358e+02    1.8450136e-03    3.7910446e-03    2.0547516e+00   -1.7053026e-13    0.0000000e+00    1.0152669e+03    7.2696482e+02    1.3965833e+00    9.8991542e-06    2.0337699e-05
   -1.2127090e+02    2.0300770e-01    2.0308078e-01    2.0297740e-01    3.4160028e+02    4.0044048e+02    3.3955764e+02    1.8373472e-03    3.7910446e-03    2.0633251e+00   -1.7053026e-13    0.0000000e+00    1.0153451e+03    7.2704298e+02    1.3965406e+00    9.8710787e-06    2.0364570e-05
   -1.2067611e+02    2.0422884e-01    2.0429814e-01    2.0419963e-01    3.4221229e+02    4.0203555e+02    3.4013638e+02    1.8296718e-03    3.7910446e-03    2.0719807e+00   -1.7053026e-13    0.0000000e+00    1.0154237e+03    7.2712160e+02    1.3964978e+00    9.8428997e-06    2.0391556e-05
   -1.2008717e+02    2.0546258e-01    2.0553123e-01    2.0543437e-01    3.4282616e+02    4.0407072e+02    3.4071764e+02    1.8219981e-03    3.7910446e-03    2.0807073e+00   -1.7053026e-13    0.0000000e+00    1.0155027e+03    7.2720060e+02    1.3964547e+00    9.8146596e-06    2.0418624e-05
   -1.1950389e+02    2.0670789e-01    2.0677728e-01    2.0667989e-01    3.4344232e+02    4.0564280e+02    3.4130106e+02    1.8143260e-03    3.7910446e-03    2.0895057e+00   -1.7053026e-13    0.0000000e+00    1.0155820e+03    7.2727989e+02    1.3964115e+00    9.7863573e-06    2.0445795e-05
   -1.1892610e+02    2.0796462e-01    2.0804445e-01    2.0793549e-01    3.4406111e+02    4.0721672e+02    3.4188729e+02    1.8066554e-03    3.7910446e-03    2.0983773e+00   -1.7053026e-13    0.0000000e+00    1.0156616e+03    7.2735954e+02    1.3963681e+00    9.7580091e-06    2.0473082e-05
   -1.1835364e+02    2.0923090e-01    2.0930352e-01    2.0920173e-01    3.4468246e+02    4.0553219e+02    3.4247664e+02    1.7989867e-03    3.7910446e-03    2.1073222e+00   -1.7053026e-13    0.0000000e+00    1.0157416e+03    7.2743952e+02    1.3963245e+00    9.7296127e-06    2.0500479e-05
   -1.1778632e+02    2.1051162e-01    2.1058257e-01    2.1048199e-01    3.4530658e+02    4.0700169e+02    3.4306922e+02    1.7913196e-03    3.7910446e-03    2.1163419e+00   -1.7053026e-13    0.0000000e+00    1.0158220e+03    7.2751988e+02    1.3962807e+00    9.7011791e-06    2.0528000e-05
   -1.1722396e+02    2.1180477e-01    2.1187706e-01    2.1177507e-01    3.4593332e+02    4.0911955e+02    3.4366517e+02    1.7836536e-03    3.7910446e-03    2.1254378e+00   -1.7053026e-13    0.0000000e+00    1.0159027e+03    7.2760058e+02    1.3962367e+00    9.6726947e-06    2.0555637e-05
   -1.1666646e+02    2.1311032e-01    2.1318153e-01    2.1308145e-01    3.4656268e+02    4.1119949e+02    3.4426423e+02    1.7759892e-03    3.7910446e-03    2.1346102e+00   -1.7053026e-13    0.0000000e+00    1.0159837e+03    7.2768163e+02    1.3961926e+00    9.6441593e-06    2.0583387e-05
   -1.1611365e+02    2.1442834e-01    2.1449708e-01    2.1440003e-01    3.4719477e+02    4.1262719e+02    3.4486654e+02    1.7683263e-03    3.7910446e-03    2.1438603e+00   -1.7053026e-13    0.0000000e+00    1.0160651e+03    7.2776304e+02    1.3961483e+00    9.6155745e-06    2.0611257e-05
   -1.1556538e+02    2.1572540e-01    2.1579541e-01    2.1569460e-01    3.4782961e+02    4.1404319e+02    3.4546687e+02    1.7606645e-03    3.7910446e-03    2.1531897e+00   -1.7053026e-13    0.0000000e+00    1.0161469e+03    7.2784481e+02    1.3961038e+00    9.5869308e-06    2.0639244e-05
   -1.1502155e+02    2.1710298e-01    2.1717071e-01    2.1707464e-01    3.4846755e+02    4.1068331e+02    3.4608080e+02    1.7530043e-03    3.7910446e-03    2.1625986e+00   -1.7053026e-13    0.0000000e+00    1.0162291e+03    7.2792697e+02    1.3960591e+00    9.5582385e-06    2.0667369e-05
   -1.1448200e+02    2.1842815e-01    2.1850012e-01    2.1839564e-01    3.4910847e+02    4.1203710e+02    3.4669023e+02    1.7453451e-03    3.7910446e-03    2.1720888e+00   -1.7053026e-13    0.0000000e+00    1.0163116e+03    7.2800954e+02    1.3960142e+00    9.5295126e-06    2.0695628e-05
   -1.1394661e+02    2.1979704e-01    2.1986438e-01    2.1976903e-01    3.4975260e+02    4.1405942e+02    3.4730594e+02    1.7376871e-03    3.7910446e-03    2.1816612e+00   -1.7053026e-13    0.0000000e+00    1.0163947e+03    7.2809256e+02    1.3959690e+00    9.5007433e-06    2.0724026e-05
   -1.1341530e+02    2.2118131e-01    2.2124741e-01    2.2115423e-01    3.5039978e+02    4.1543717e+02    3.4792591e+02    1.7300307e-03    3.7910437e-03    2.1913159e+00   -1.7053026e-13    0.0000000e+00    1.0164781e+03    7.2817600e+02    1.3959236e+00    9.4719266e-06    2.0752556e-05
   -1.1288790e+02    2.2257938e-01    2.2264484e-01    2.2255314e-01    3.5104997e+02    4.1680446e+02    3.4854862e+02    1.7223751e-03    3.7910437e-03    2.2010559e+00   -1.7053026e-13    0.0000000e+00    1.0165620e+03    7.2825987e+02    1.3958780e+00    9.4430575e-06    2.0781220e-05
   -1.1236435e+02    2.2399304e-01    2.2405735e-01    2.2396719e-01    3.5170326e+02    4.1816994e+02    3.4917521e+02    1.7147205e-03    3.7910438e-03    2.2108814e+00   -1.7053026e-13    0.0000000e+00    1.0166463e+03    7.2834418e+02    1.3958322e+00    9.4141409e-06    2.0810022e-05
   -1.1184453e+02    2.2545548e-01    2.2552047e-01    2.2542941e-01    3.5235975e+02    4.1955536e+02    3.4980582e+02    1.7070674e-03    3.7910429e-03    2.2207928e+00   -1.7053026e-13    0.0000000e+00    1.0167311e+03    7.2842896e+02    1.3957861e+00    9.3851732e-06    2.0838962e-05
   -1.1132833e+02    2.2690079e-01    2.2697401e-01    2.2686983e-01    3.5301932e+02    4.1685637e+02    3.5043971e+02    1.6994152e-03    3.7910411e-03    2.2307916e+00   -1.7053026e-13    0.0000000e+00    1.0168165e+03    7.2851444e+02    1.3957397e+00    9.3561536e-06    2.0868043e-05
   -1.1081566e+02    2.2832733e-01    2.2839754e-01    2.2829378e-01    3.5368208e+02    4.1814248e+02    3.5107815e+02    1.6917641e-03    3.7910404e-03    2.2408801e+00   -1.7053026e-13    0.0000000e+00    1.0169025e+03    7.2860040e+02    1.3956930e+00    9.3270904e-06    2.0897261e-05
   -1.1030642e+02    2.2983070e-01    2.2989797e-01    2.2980234e-01    3.5434856e+02    4.2009126e+02    3.5171789e+02    1.6841139e-03    3.7910396e-03    2.2510589e+00   -1.4210855e-13    5.5812123e-14    1.0169889e+03    7.2868686e+02    1.3956461e+00    9.2979890e-06    2.0926642e-05
   -1.0980052e+02    2.3131759e-01    2.3138428e-01    2.3129011e-01    3.5501843e+02    4.2140719e+02    3.5236274e+02    1.6764647e-03    3.7910396e-03    2.2613298e+00   -1.4210855e-13    0.0000000e+00    1.0170759e+03    7.2877377e+02    1.3955989e+00    9.2688351e-06    2.0956170e-05
   -1.0929789e+02    2.3282138e-01    2.3288768e-01    2.3279482e-01    3.5569183e+02    4.2271248e+02    3.5301129e+02    1.6688165e-03    3.7910397e-03    2.2716936e+00   -1.4210855e-13    0.0000000e+00    1.0171632e+03    7.2886116e+02    1.3955515e+00    9.2396367e-06    2.0985857e-05
   -1.0905138e+02    2.3363971e-01    2.3372431e-01    2.3361083e-01    3.5602454e+02    4.2338806e+02    3.5330292e+02    1.6650478e-03    3.7910397e-03    2.2768354e+00   -1.4210855e-13    0.0000000e+00    1.0172064e+03    7.2890433e+02    1.3955280e+00    9.2252196e-06    2.1000523e-05
   -1.0874324e+02    2.3456998e-01    2.3466209e-01    2.3452561e-01    3.5644325e+02    4.2420091e+02    3.5371612e+02    1.6603210e-03    3.7910397e-03    2.2833172e+00   -1.4210855e-13    0.0000000e+00    1.0172608e+03    7.2895867e+02    1.3954985e+00    9.2071236e-06    2.1018985e-05
   -1.0835807e+02    2.3574328e-01    2.3581677e-01    2.3570004e-01    3.5697121e+02    4.2520751e+02    3.5423368e+02    1.6543876e-03    3.7910397e-03    2.2915063e+00   -1.4210855e-13    0.0000000e+00    1.0173293e+03    7.2902720e+02    1.3954614e+00    9.1843849e-06    2.1042253e-05
   -1.0787660e+02    2.3722888e-01    2.3729002e-01    2.3719579e-01    3.5763829e+02    4.2157005e+02    3.5488613e+02    1.6469319e-03    3.7910396e-03    2.3018800e+00   -1.4210855e-13    0.0000000e+00    1.0174159e+03    7.2911378e+02    1.3954144e+00    9.1557840e-06    2.1071667e-05
   -1.0738582e+02    2.3878781e-01    2.3884451e-01    2.3876195e-01    3.5832624e+02    4.2283069e+02    3.5555513e+02    1.6392878e-03    3.7910396e-03    2.3126138e+00   -1.4210855e-13    0.0000000e+00    1.0175052e+03    7.2920310e+02    1.3953660e+00    9.1264200e-06    2.1101991e-05
   -1.0689788e+02    2.4034371e-01    2.4040332e-01    2.4032092e-01    3.5901796e+02    4.2460615e+02    3.5621578e+02    1.6316441e-03    3.7910396e-03    2.3234477e+00   -1.4210855e-13    0.0000000e+00    1.0175950e+03    7.2929294e+02    1.3953173e+00    9.0970059e-06    2.1132479e-05
   -1.0641273e+02    2.4194088e-01    2.4200085e-01    2.4192092e-01    3.5971352e+02    4.2587954e+02    3.5688793e+02    1.6240010e-03    3.7910396e-03    2.3343826e+00   -1.4210855e-13    0.0000000e+00    1.0176854e+03    7.2938330e+02    1.3952683e+00    9.0675439e-06    2.1163140e-05
   -1.0593033e+02    2.4355974e-01    2.4362151e-01    2.4353991e-01    3.6041294e+02    4.2715218e+02    3.5756585e+02    1.6163589e-03    3.7910396e-03    2.3454195e+00   -1.4210855e-13    0.0000000e+00    1.0177763e+03    7.2947422e+02    1.3952190e+00    9.0380317e-06    2.1193961e-05
   -1.0545059e+02    2.4519803e-01    2.4525365e-01    2.4517656e-01    3.6111626e+02    4.2842876e+02    3.5824738e+02    1.6087177e-03    3.7910396e-03    2.3565600e+00   -1.1368684e-13    5.9244357e-14    1.0178678e+03    7.2956570e+02    1.3951695e+00    9.0084652e-06    2.1224950e-05
   -1.0497345e+02    2.4685406e-01    2.4691251e-01    2.4682976e-01    3.6182375e+02    4.2620413e+02    3.5893303e+02    1.6010773e-03    3.7910396e-03    2.3678055e+00   -1.1368684e-13    0.0000000e+00    1.0179598e+03    7.2965775e+02    1.3951196e+00    8.9788701e-06    2.1256168e-05
   -1.0449884e+02    2.4852901e-01    2.4859298e-01    2.4850311e-01    3.6253531e+02    4.2742920e+02    3.5962211e+02    1.5934377e-03    3.7910396e-03    2.3791577e+00   -1.1368684e-13    0.0000000e+00    1.0180526e+03    7.2975046e+02    1.3950694e+00    8.9492256e-06    2.1287532e-05
   -1.0402669e+02    2.5022237e-01    2.5028376e-01    2.5019616e-01    3.6325083e+02    4.2927037e+02    3.6031459e+02    1.5857984e-03    3.7910396e-03    2.3906188e+00   -1.1368684e-13    0.0000000e+00    1.0181461e+03    7.2984402e+02    1.3950188e+00    8.9195263e-06    2.1319064e-05
   -1.0355698e+02    2.5193465e-01    2.5199757e-01    2.5190910e-01    3.6397030e+02    4.3052249e+02    3.6101103e+02    1.5781604e-03    3.7910396e-03    2.4021890e+00   -1.1368684e-13    0.0000000e+00    1.0182404e+03    7.2993827e+02    1.3949678e+00    8.8897748e-06    2.1350763e-05
   -1.0308961e+02    2.5366606e-01    2.5375014e-01    2.5364188e-01    3.6469404e+02    4.3176222e+02    3.6171202e+02    1.5705232e-03    3.7910396e-03    2.4138706e+00   -1.1368684e-13    0.0000000e+00    1.0183352e+03    7.3003311e+02    1.3949165e+00    8.8599760e-06    2.1382646e-05
   -1.0262452e+02    2.5541724e-01    2.5548970e-01    2.5539433e-01    3.6542216e+02    4.3300500e+02    3.6241753e+02    1.5628863e-03    3.7910396e-03    2.4256657e+00   -1.1368684e-13    0.0000000e+00    1.0184306e+03    7.3012854e+02    1.3948648e+00    8.8301321e-06    2.1414727e-05
   -1.0216169e+02    2.5721738e-01    2.5727066e-01    2.5719560e-01    3.6615472e+02    4.3426781e+02    3.6313094e+02    1.5552503e-03    3.7910396e-03    2.4375752e+00   -1.1368684e-13    0.0000000e+00    1.0185267e+03    7.3022457e+02    1.3948129e+00    8.8002461e-06    2.1447019e-05
   -1.0170105e+02    2.5901082e-01    2.5908531e-01    2.5898523e-01    3.6689191e+02    4.3316286e+02    3.6384666e+02    1.5476153e-03    3.7910396e-03    2.4496008e+00   -1.1368684e-13    0.0000000e+00    1.0186233e+03    7.3032119e+02    1.3947607e+00    8.7703254e-06    2.1479541e-05
   -1.0124252e+02    2.6079636e-01    2.6085039e-01    2.6077533e-01    3.6763372e+02    4.3434196e+02    3.6455075e+02    1.5399803e-03    3.7910396e-03    2.4617455e+00   -1.1368684e-13    0.0000000e+00    1.0187205e+03    7.3041846e+02    1.3947081e+00    8.7403438e-06    2.1512218e-05
   -1.0078610e+02    2.6263117e-01    2.6268769e-01    2.6260279e-01    3.6838025e+02    4.3590101e+02    3.6527573e+02    1.5323467e-03    3.7910396e-03    2.4740090e+00   -1.1368684e-13    0.0000000e+00    1.0188185e+03    7.3051639e+02    1.3946552e+00    8.7103225e-06    2.1545099e-05
   -1.0033170e+02    2.6448340e-01    2.6454368e-01    2.6445738e-01    3.6913145e+02    4.3457779e+02    3.6600509e+02    1.5247133e-03    3.7910396e-03    2.4863950e+00   -1.1368684e-13    0.0000000e+00    1.0189170e+03    7.3061495e+02    1.3946020e+00    8.6802538e-06    2.1578195e-05
   -9.9879287e+01    2.6636090e-01    2.6642270e-01    2.6633673e-01    3.6988731e+02    4.3581209e+02    3.6674059e+02    1.5170809e-03    3.7910396e-03    2.4989041e+00   -1.1368684e-13    0.0000000e+00    1.0190163e+03    7.3071419e+02    1.3945484e+00    8.6501433e-06    2.1611505e-05
   -9.9428806e+01    2.6826080e-01    2.6831637e-01    2.6823773e-01    3.7064791e+02    4.3705405e+02    3.6748118e+02    1.5094489e-03    3.7910396e-03    2.5115388e+00   -1.1368684e-13    0.0000000e+00    1.0191162e+03    7.3081412e+02    1.3944944e+00    8.6199836e-06    2.1645033e-05
   -9.8980218e+01    2.7018496e-01    2.7024532e-01    2.7016175e-01    3.7141344e+02    4.3830952e+02    3.6822697e+02    1.5018177e-03    3.7910396e-03    2.5243007e+00   -1.1368684e-13    0.0000000e+00    1.0192169e+03    7.3091477e+02    1.3944401e+00    8.5897719e-06    2.1678759e-05
   -9.8533471e+01    2.7213037e-01    2.7218211e-01    2.7210965e-01    3.7218390e+02    4.3950752e+02    3.6897794e+02    1.4941870e-03    3.7910396e-03    2.5371922e+00   -1.1368684e-13    0.0000000e+00    1.0193182e+03    7.3101613e+02    1.3943854e+00    8.5595023e-06    2.1712687e-05
   -9.8088528e+01    2.7410097e-01    2.7415319e-01    2.7408052e-01    3.7295944e+02    4.4157706e+02    3.6973385e+02    1.4865571e-03    3.7910396e-03    2.5502145e+00   -1.1368684e-13    0.0000000e+00    1.0194204e+03    7.3111834e+02    1.3943303e+00    8.5292023e-06    2.1746851e-05
   -9.7645332e+01    2.7609459e-01    2.7614367e-01    2.7607461e-01    3.7373951e+02    4.3982977e+02    3.7049407e+02    1.4789276e-03    3.7910396e-03    2.5633707e+00   -1.1368684e-13    0.0000000e+00    1.0195237e+03    7.3122164e+02    1.3942746e+00    8.4988443e-06    2.1781220e-05
   -9.7203862e+01    2.7813916e-01    2.7818568e-01    2.7811912e-01    3.7452460e+02    4.4103108e+02    3.7126748e+02    1.4712990e-03    3.7910396e-03    2.5766615e+00   -1.1368684e-13    0.0000000e+00    1.0196279e+03    7.3132576e+02    1.3942184e+00    8.4684367e-06    2.1815804e-05
   -9.6764048e+01    2.8015407e-01    2.8024165e-01    2.8013430e-01    3.7531490e+02    4.4226376e+02    3.7202955e+02    1.4636706e-03    3.7910396e-03    2.5900907e+00   -1.2789769e-13   -3.2311055e-14    1.0197327e+03    7.3143059e+02    1.3941619e+00    8.4379765e-06    2.1850610e-05
   -9.6325882e+01    2.8222121e-01    2.8227433e-01    2.8220190e-01    3.7611041e+02    4.4347594e+02    3.7280458e+02    1.4560431e-03    3.7910396e-03    2.6036588e+00   -1.2789769e-13    0.0000000e+00    1.0198382e+03    7.3153613e+02    1.3941051e+00    8.4074645e-06    2.1885641e-05
   -9.5889297e+01    2.8434262e-01    2.8439908e-01    2.8432172e-01    3.7691150e+02    4.4122083e+02    3.7359384e+02    1.4484162e-03    3.7910396e-03    2.6173690e+00   -1.2789769e-13    0.0000000e+00    1.0199445e+03    7.3164242e+02    1.3940478e+00    8.3769037e-06    2.1920923e-05
   -9.5454262e+01    2.8643547e-01    2.8648438e-01    2.8638998e-01    3.7771807e+02    4.4192846e+02    3.7437302e+02    1.4407896e-03    3.7910396e-03    2.6312236e+00   -1.2789769e-13    0.0000000e+00    1.0200516e+03    7.3174947e+02    1.3939902e+00    8.3463039e-06    2.1956449e-05
   -9.5020750e+01    2.8858100e-01    2.8863215e-01    2.8856118e-01    3.7853029e+02    4.4313450e+02    3.7516479e+02    1.4331639e-03    3.7910396e-03    2.6452241e+00   -1.2789769e-13    0.0000000e+00    1.0201594e+03    7.3185732e+02    1.3939321e+00    8.3156589e-06    2.1992217e-05
   -9.4588705e+01    2.9075077e-01    2.9080087e-01    2.9073214e-01    3.7934807e+02    4.4426652e+02    3.7596191e+02    1.4255386e-03    3.7910396e-03    2.6593735e+00   -1.2789769e-13    0.0000000e+00    1.0202681e+03    7.3196596e+02    1.3938736e+00    8.2849623e-06    2.2028226e-05
   -9.4158099e+01    2.9295124e-01    2.9300350e-01    2.9293363e-01    3.8017143e+02    4.4547980e+02    3.7676576e+02    1.4179137e-03    3.7910396e-03    2.6736744e+00   -1.2789769e-13    0.0000000e+00    1.0203776e+03    7.3207546e+02    1.3938147e+00    8.2542148e-06    2.2064479e-05
   -9.3728904e+01    2.9517966e-01    2.9523458e-01    2.9516280e-01    3.8100042e+02    4.4669804e+02    3.7757530e+02    1.4102896e-03    3.7910396e-03    2.6881283e+00   -1.4210855e-13   -3.3110499e-14    1.0204879e+03    7.3218580e+02    1.3937554e+00    8.2234150e-06    2.2100979e-05
   -9.3301070e+01    2.9746732e-01    2.9752060e-01    2.9744890e-01    3.8183534e+02    4.4794151e+02    3.7839928e+02    1.4026661e-03    3.7910396e-03    2.7027384e+00   -1.4210855e-13    0.0000000e+00    1.0205991e+03    7.3229701e+02    1.3936956e+00    8.1925640e-06    2.2137736e-05
   -9.2874562e+01    2.9975478e-01    2.9979786e-01    2.9973643e-01    3.8267620e+02    4.4604533e+02    3.7922128e+02    1.3950428e-03    3.7910396e-03    2.7175078e+00   -1.4210855e-13    0.0000000e+00    1.0207112e+03    7.3240912e+02    1.3936353e+00    8.1616573e-06    2.2174749e-05
   -9.2449366e+01    3.0204266e-01    3.0208612e-01    3.0200453e-01    3.8352286e+02    4.4772606e+02    3.8004080e+02    1.3874203e-03    3.7910396e-03    2.7324377e+00   -1.2789769e-13    3.3421865e-14    1.0208244e+03    7.3252234e+02    1.3935745e+00    8.1307042e-06    2.2212009e-05
   -9.2025430e+01    3.0441753e-01    3.0445843e-01    3.0439932e-01    3.8437506e+02    4.4896890e+02    3.8088154e+02    1.3797983e-03    3.7910396e-03    2.7475316e+00   -1.2789769e-13    0.0000000e+00    1.0209390e+03    7.3263692e+02    1.3935129e+00    8.0996899e-06    2.2249506e-05
   -9.1602720e+01    3.0676483e-01    3.0680856e-01    3.0674818e-01    3.8523332e+02    4.5017584e+02    3.8171212e+02    1.3721769e-03    3.7910396e-03    2.7627922e+00   -1.2789769e-13    0.0000000e+00    1.0210544e+03    7.3275234e+02    1.3934509e+00    8.0686176e-06    2.2287251e-05
   -9.1181206e+01    3.0917215e-01    3.0921693e-01    3.0915639e-01    3.8609784e+02    4.5138744e+02    3.8255663e+02    1.3645557e-03    3.7910396e-03    2.7782226e+00   -1.4210855e-13   -3.3713812e-14    1.0211707e+03    7.3286864e+02    1.3933885e+00    8.0374686e-06    2.2325203e-05
   -9.0760867e+01    3.1161320e-01    3.1165574e-01    3.1159761e-01    3.8696865e+02    4.5260063e+02    3.8340845e+02    1.3569353e-03    3.7910396e-03    2.7938249e+00   -1.4210855e-13    0.0000000e+00    1.0212879e+03    7.3298582e+02    1.3933256e+00    8.0062561e-06    2.2363405e-05
   -9.0341662e+01    3.1408676e-01    3.1413769e-01    3.1407067e-01    3.8784597e+02    4.4962733e+02    3.8426660e+02    1.3493154e-03    3.7910396e-03    2.8096023e+00   -1.4210855e-13    0.0000000e+00    1.0214060e+03    7.3310390e+02    1.3932622e+00    7.9749801e-06    2.2401855e-05
   -8.9923558e+01    3.1659249e-01    3.1662746e-01    3.1655835e-01    3.8872977e+02    4.5121259e+02    3.8513144e+02    1.3416960e-03    3.7910404e-03    2.8255584e+00   -1.2789769e-13    3.3988774e-14    1.0215250e+03    7.3322291e+02    1.3931984e+00    7.9436449e-06    2.2440569e-05
   -8.9506524e+01    3.1913361e-01    3.1918081e-01    3.1911313e-01    3.8962032e+02    4.5283241e+02    3.8600292e+02    1.3340771e-03    3.7910412e-03    2.8416958e+00   -1.2789769e-13    0.0000000e+00    1.0216450e+03    7.3334294e+02    1.3931341e+00    7.9122306e-06    2.2479483e-05
   -8.9090531e+01    3.2170889e-01    3.2174273e-01    3.2169397e-01    3.9051752e+02    4.5406082e+02    3.8688135e+02    1.3264586e-03    3.7910412e-03    2.8580171e+00   -1.2789769e-13    0.0000000e+00    1.0217661e+03    7.3346403e+02    1.3930692e+00    7.8807440e-06    2.2518629e-05
   -8.8675556e+01    3.2434983e-01    3.2438788e-01    3.2433471e-01    3.9142154e+02    4.5529674e+02    3.8777651e+02    1.3188406e-03    3.7910412e-03    2.8745258e+00   -1.2789769e-13    0.0000000e+00    1.0218882e+03    7.3358614e+02    1.3930037e+00    7.8491749e-06    2.2557989e-05
   -8.8261565e+01    3.2696498e-01    3.2701155e-01    3.2695136e-01    3.9233227e+02    4.5650878e+02    3.8865928e+02    1.3112231e-03    3.7910412e-03    2.8912251e+00   -1.2789769e-13    0.0000000e+00    1.0220114e+03    7.3370927e+02    1.3929378e+00    7.8175321e-06    2.2597582e-05
   -8.7848528e+01    3.2967862e-01    3.2972301e-01    3.2966436e-01    3.9324994e+02    4.5773876e+02    3.8956777e+02    1.3036062e-03    3.7910409e-03    2.9081181e+00   -1.2789769e-13    0.0000000e+00    1.0221357e+03    7.3383357e+02    1.3928712e+00    7.7858221e-06    2.2637443e-05
   -8.7436415e+01    3.3240088e-01    3.3245369e-01    3.3238609e-01    3.9417430e+02    4.5559266e+02    3.9047436e+02    1.2959897e-03    3.7910396e-03    2.9252080e+00   -1.2789769e-13    0.0000000e+00    1.0222616e+03    7.3395947e+02    1.3928038e+00    7.7540290e-06    2.2677527e-05
   -8.7025198e+01    3.3512742e-01    3.3516232e-01    3.3504796e-01    3.9510548e+02    4.5675243e+02    3.9137711e+02    1.2883738e-03    3.7910393e-03    2.9424996e+00   -1.4210855e-13   -3.4558051e-14    1.0223887e+03    7.3408665e+02    1.3927358e+00    7.7221463e-06    2.2717804e-05
   -8.6614849e+01    3.3795624e-01    3.3799943e-01    3.3792519e-01    3.9604424e+02    4.5801332e+02    3.9230653e+02    1.2807583e-03    3.7910389e-03    2.9599956e+00   -1.4210855e-13    0.0000000e+00    1.0225170e+03    7.3421492e+02    1.3926672e+00    7.6902043e-06    2.2758375e-05
   -8.6205342e+01    3.4076045e-01    3.4079543e-01    3.4074816e-01    3.9699027e+02    4.5924449e+02    3.9322434e+02    1.2731432e-03    3.7910386e-03    2.9777000e+00   -1.3500312e-13    1.7351158e-14    1.0226463e+03    7.3434423e+02    1.3925980e+00    7.6581978e-06    2.2799231e-05
   -8.5796648e+01    3.4363604e-01    3.4367176e-01    3.4362464e-01    3.9794377e+02    4.6047326e+02    3.9415855e+02    1.2655287e-03    3.7910386e-03    2.9956166e+00   -1.3500312e-13    0.0000000e+00    1.0227767e+03    7.3447461e+02    1.3925283e+00    7.6261064e-06    2.2840319e-05
   -8.5388743e+01    3.4658766e-01    3.4663702e-01    3.4656693e-01    3.9890496e+02    4.6171596e+02    3.9511134e+02    1.2579145e-03    3.7910386e-03    3.0137489e+00   -1.3500312e-13    0.0000000e+00    1.0229082e+03    7.3460613e+02    1.3924580e+00    7.5939210e-06    2.2881621e-05
   -8.5292430e+01    3.4734239e-01    3.4747455e-01    3.4728108e-01    3.9913266e+02    4.6203560e+02    3.9531743e+02    1.2561147e-03    3.7910386e-03    3.0180672e+00   -1.3500312e-13    0.0000000e+00    1.0229394e+03    7.3463731e+02    1.3924414e+00    7.5862855e-06    2.2891381e-05
   -8.5172040e+01    3.4821596e-01    3.4835902e-01    3.4818260e-01    3.9941809e+02    4.6240859e+02    3.9559786e+02    1.2538638e-03    3.7910386e-03    3.0234851e+00   -1.3500312e-13    0.0000000e+00    1.0229785e+03    7.3467640e+02    1.3924205e+00    7.5767293e-06    2.2903595e-05
   -8.5021551e+01    3.4931290e-01    3.4942759e-01    3.4927876e-01    3.9977614e+02    4.6286691e+02    3.9594959e+02    1.2510486e-03    3.7910386e-03    3.0302888e+00   -1.3500312e-13    0.0000000e+00    1.0230275e+03    7.3472545e+02    1.3923943e+00    7.5647620e-06    2.2918885e-05
   -8.4833440e+01    3.5069413e-01    3.5077285e-01    3.5066140e-01    4.0022570e+02    4.6105734e+02    3.9639212e+02    1.2475270e-03    3.7910386e-03    3.0388429e+00   -1.3500312e-13    0.0000000e+00    1.0230892e+03    7.3478707e+02    1.3923614e+00    7.5497456e-06    2.2937984e-05
   -8.4598302e+01    3.5242948e-01    3.5247837e-01    3.5233191e-01    4.0079077e+02    4.6179635e+02    3.9695133e+02    1.2431212e-03    3.7910386e-03    3.0496131e+00   -1.3500312e-13    0.0000000e+00    1.0231667e+03    7.3486460e+02    1.3923200e+00    7.5309237e-06    2.2961911e-05
   -8.4304379e+01    3.5461984e-01    3.5464569e-01    3.5451515e-01    4.0150219e+02    4.6277848e+02    3.9765808e+02    1.2376077e-03    3.7910386e-03    3.0631989e+00   -1.2789769e-13    2.4174462e-14    1.0232644e+03    7.3496227e+02    1.3922679e+00    7.5073254e-06    2.2991948e-05
   -8.3936976e+01    3.5734288e-01    3.5735583e-01    3.5729644e-01    4.0239907e+02    4.6405230e+02    3.9852996e+02    1.2307067e-03    3.7910386e-03    3.0803754e+00   -1.2789769e-13    0.0000000e+00    1.0233876e+03    7.3508550e+02    1.3922021e+00    7.4776975e-06    2.3029645e-05
   -8.3532366e+01    3.6044579e-01    3.6046177e-01    3.6041348e-01    4.0339624e+02    4.6419287e+02    3.9950545e+02    1.2230954e-03    3.7910386e-03    3.0995445e+00   -1.2789769e-13    0.0000000e+00    1.0235249e+03    7.3522278e+02    1.3921289e+00    7.4447895e-06    2.3070999e-05
   -8.3128362e+01    3.6360884e-01    3.6364032e-01    3.6357330e-01    4.0440108e+02    4.6544062e+02    4.0049281e+02    1.2154839e-03    3.7910386e-03    3.1189541e+00   -1.2789769e-13    0.0000000e+00    1.0236641e+03    7.3536203e+02    1.3920546e+00    7.4112090e-06    2.3110762e-05
   -8.2724973e+01    3.6681928e-01    3.6684866e-01    3.6679363e-01    4.0541405e+02    4.6668747e+02    4.0148851e+02    1.2078729e-03    3.7910386e-03    3.1386072e+00   -1.2789769e-13    0.0000000e+00    1.0238048e+03    7.3550276e+02    1.3919796e+00    7.3773277e-06    2.3150065e-05
   -8.2322173e+01    3.7007853e-01    3.7011262e-01    3.7006667e-01    4.0643551e+02    4.6793912e+02    4.0249334e+02    1.2002624e-03    3.7910386e-03    3.1585083e+00   -1.3145041e-13   -8.8200493e-15    1.0239468e+03    7.3564475e+02    1.3919040e+00    7.3433925e-06    2.3189698e-05
   -8.1919938e+01    3.7338862e-01    3.7343079e-01    3.7337423e-01    4.0746574e+02    4.6884106e+02    4.0350723e+02    1.1926523e-03    3.7910386e-03    3.1786622e+00   -1.3500312e-13   -8.8324234e-15    1.0240901e+03    7.3578800e+02    1.3918277e+00    7.3094041e-06    2.3229671e-05
   -8.1518242e+01    3.7674830e-01    3.7678429e-01    3.7664003e-01    4.0850483e+02    4.7005010e+02    4.0452963e+02    1.1850426e-03    3.7910386e-03    3.1990736e+00   -1.3145041e-13    8.8442812e-15    1.0242347e+03    7.3593260e+02    1.3917507e+00    7.2753719e-06    2.3269988e-05
   -8.1117060e+01    3.8016027e-01    3.8020316e-01    3.8010879e-01    4.0955293e+02    4.7167543e+02    4.0556082e+02    1.1774334e-03    3.7910386e-03    3.2197477e+00   -1.2789769e-13    8.8556216e-15    1.0243807e+03    7.3607861e+02    1.3916730e+00    7.2412892e-06    2.3310654e-05
   -8.0716368e+01    3.8362323e-01    3.8365295e-01    3.8359909e-01    4.1060995e+02    4.7037455e+02    4.0660064e+02    1.1698247e-03    3.7910386e-03    3.2406894e+00   -1.2789769e-13    0.0000000e+00    1.0245282e+03    7.3622610e+02    1.3915945e+00    7.2071525e-06    2.3351666e-05
   -8.0316141e+01    3.8714022e-01    3.8717125e-01    3.8710905e-01    4.1167609e+02    4.7163489e+02    4.0764970e+02    1.1622164e-03    3.7910386e-03    3.2619041e+00   -1.2789769e-13    0.0000000e+00    1.0246771e+03    7.3637505e+02    1.3915153e+00    7.1729622e-06    2.3393033e-05
   -7.9916354e+01    3.9071212e-01    3.9074867e-01    3.9068295e-01    4.1275146e+02    4.7290138e+02    4.0870828e+02    1.1546086e-03    3.7910386e-03    3.2833971e+00   -1.2789769e-13    0.0000000e+00    1.0248276e+03    7.3652548e+02    1.3914353e+00    7.1387147e-06    2.3434757e-05
   -7.9516984e+01    3.9434267e-01    3.9439237e-01    3.9432126e-01    4.1383617e+02    4.7400642e+02    4.0977718e+02    1.1470013e-03    3.7910386e-03    3.3051739e+00   -1.2789769e-13    0.0000000e+00    1.0249797e+03    7.3667763e+02    1.3913545e+00    7.1044121e-06    2.3476844e-05
   -7.9118005e+01    3.9802672e-01    3.9804649e-01    3.9797618e-01    4.1492973e+02    4.7538085e+02    4.1085370e+02    1.1393944e-03    3.7910386e-03    3.3272401e+00   -1.2789769e-13    0.0000000e+00    1.0251343e+03    7.3683220e+02    1.3912724e+00    7.0700448e-06    2.3519274e-05
   -7.8719394e+01    4.0177276e-01    4.0181367e-01    4.0164375e-01    4.1603321e+02    4.7661513e+02    4.1194025e+02    1.1317879e-03    3.7910387e-03    3.3496016e+00   -1.2789769e-13    0.0000000e+00    1.0252905e+03    7.3698838e+02    1.3911895e+00    7.0356306e-06    2.3562089e-05
   -7.8321127e+01    4.0557698e-01    4.0560088e-01    4.0550015e-01    4.1714661e+02    4.7455200e+02    4.1303673e+02    1.1241819e-03    3.7910387e-03    3.3722644e+00   -1.2745360e-13    1.1150520e-15    1.0254482e+03    7.3714608e+02    1.3911058e+00    7.0011604e-06    2.3605289e-05
   -7.7923178e+01    4.0948882e-01    4.0951715e-01    4.0944847e-01    4.1827026e+02    4.7584474e+02    4.1415479e+02    1.1165764e-03    3.7910387e-03    3.3952345e+00   -1.2745360e-13    0.0000000e+00    1.0256074e+03    7.3730534e+02    1.3910213e+00    6.9666360e-06    2.3648887e-05
   -7.7525525e+01    4.1337155e-01    4.1341931e-01    4.1333171e-01    4.1940399e+02    4.7711357e+02    4.1525919e+02    1.1089713e-03    3.7910387e-03    3.4185183e+00   -1.2834178e-13   -2.2335500e-15    1.0257683e+03    7.3746619e+02    1.3909360e+00    6.9320547e-06    2.3692875e-05
   -7.7128143e+01    4.1741224e-01    4.1743928e-01    4.1737860e-01    4.2054819e+02    4.7802213e+02    4.1639824e+02    1.1013667e-03    3.7910388e-03    3.4421222e+00   -1.2834178e-13    0.0000000e+00    1.0259309e+03    7.3762877e+02    1.3908498e+00    6.8974143e-06    2.3737270e-05
   -7.6731008e+01    4.2147729e-01    4.2152948e-01    4.2143362e-01    4.2170296e+02    4.7938390e+02    4.1753681e+02    1.0937625e-03    3.7910389e-03    3.4660530e+00   -1.2834178e-13    0.0000000e+00    1.0260952e+03    7.3779314e+02    1.3907628e+00    6.8627137e-06    2.3782075e-05
   -7.6334096e+01    4.2555625e-01    4.2558713e-01    4.2535104e-01    4.2286842e+02    4.8074513e+02    4.1867507e+02    1.0861588e-03    3.7910389e-03    3.4903173e+00   -1.2834178e-13    0.0000000e+00    1.0262614e+03    7.3795926e+02    1.3906748e+00    6.8279611e-06    2.3827295e-05
   -7.5937384e+01    4.2980252e-01    4.2982578e-01    4.2968517e-01    4.2404485e+02    4.8220269e+02    4.1984624e+02    1.0785556e-03    3.7910389e-03    3.5149222e+00   -1.2834178e-13    0.0000000e+00    1.0264296e+03    7.3812751e+02    1.3905858e+00    6.7931502e-06    2.3872940e-05
   -7.5540846e+01    4.3401923e-01    4.3405100e-01    4.3396292e-01    4.2523133e+02    4.8120219e+02    4.2100500e+02    1.0709528e-03    3.7910390e-03    3.5398750e+00   -1.2834178e-13    0.0000000e+00    1.0266007e+03    7.3829859e+02    1.3904952e+00    6.7582700e-06    2.3918975e-05
   -7.5144460e+01    4.3835444e-01    4.3838225e-01    4.3830372e-01    4.2642910e+02    4.8253236e+02    4.2218529e+02    1.0633504e-03    3.7910390e-03    3.5651831e+00   -1.2834178e-13    0.0000000e+00    1.0267736e+03    7.3847147e+02    1.3904038e+00    6.7233306e-06    2.3965449e-05
   -7.4748201e+01    4.4282143e-01    4.4284861e-01    4.4277533e-01    4.2763855e+02    4.8386288e+02    4.2338855e+02    1.0557486e-03    3.7910390e-03    3.5908541e+00   -1.2834178e-13    0.0000000e+00    1.0269483e+03    7.3864620e+02    1.3903115e+00    6.6883332e-06    2.4012376e-05
   -7.4352045e+01    4.4731294e-01    4.4734107e-01    4.4727227e-01    4.2885971e+02    4.8518499e+02    4.2459283e+02    1.0481472e-03    3.7910391e-03    3.6168958e+00   -1.2834178e-13    0.0000000e+00    1.0271248e+03    7.3882274e+02    1.3902182e+00    6.6532721e-06    2.4059757e-05
   -7.3955968e+01    4.5188302e-01    4.5193806e-01    4.5183065e-01    4.3009284e+02    4.8638601e+02    4.2580950e+02    1.0405462e-03    3.7910391e-03    3.6433164e+00   -1.2834178e-13    0.0000000e+00    1.0273034e+03    7.3900130e+02    1.3901239e+00    6.6181510e-06    2.4107602e-05
   -7.3559946e+01    4.5647418e-01    4.5650458e-01    4.5630687e-01    4.3133785e+02    4.8544543e+02    4.2702977e+02    1.0329457e-03    3.7910391e-03    3.6701242e+00   -1.3544721e-13   -1.7941985e-14    1.0274841e+03    7.3918199e+02    1.3900286e+00    6.5829725e-06    2.4155908e-05
   -7.3163954e+01    4.6120189e-01    4.6121824e-01    4.6105220e-01    4.3259522e+02    4.8680256e+02    4.2827190e+02    1.0253457e-03    3.7910391e-03    3.6973277e+00   -1.3544721e-13    0.0000000e+00    1.0276668e+03    7.3936472e+02    1.3899322e+00    6.5477318e-06    2.4204694e-05
   -7.2767968e+01    4.6601237e-01    4.6603453e-01    4.6595644e-01    4.3386490e+02    4.8817678e+02    4.2952585e+02    1.0177462e-03    3.7910391e-03    3.7249357e+00   -1.3544721e-13    0.0000000e+00    1.0278519e+03    7.3954976e+02    1.3898346e+00    6.5124261e-06    2.4253958e-05
   -7.2371963e+01    4.7097210e-01    4.7099703e-01    4.7091353e-01    4.3514665e+02    4.8954972e+02    4.3079857e+02    1.0101471e-03    3.7910391e-03    3.7529574e+00   -1.3544721e-13    0.0000000e+00    1.0280402e+03    7.3973809e+02    1.3897354e+00    6.4770504e-06    2.4303690e-05
   -7.1975916e+01    4.7589631e-01    4.7598272e-01    4.7583512e-01    4.3644097e+02    4.9088770e+02    4.3206968e+02    1.0025485e-03    3.7910391e-03    3.7814021e+00   -1.3544721e-13    0.0000000e+00    1.0282308e+03    7.3992871e+02    1.3896350e+00    6.4416054e-06    2.4353909e-05
   -7.1579801e+01    4.8103782e-01    4.8108525e-01    4.8099073e-01    4.3774879e+02    4.9225125e+02    4.3336721e+02    9.9495040e-04    3.7910391e-03    3.8102795e+00   -1.3544721e-13    0.0000000e+00    1.0284236e+03    7.4012155e+02    1.3895334e+00    6.4060989e-06    2.4404653e-05
   -7.1183593e+01    4.8620759e-01    4.8622671e-01    4.8606988e-01    4.3907013e+02    4.9073739e+02    4.3467198e+02    9.8735276e-04    3.7910391e-03    3.8395994e+00   -1.3544721e-13    0.0000000e+00    1.0286187e+03    7.4031657e+02    1.3894308e+00    6.3705276e-06    2.4455921e-05
   -7.0787267e+01    4.9147566e-01    4.9151795e-01    4.9126169e-01    4.4040523e+02    4.9210124e+02    4.3599084e+02    9.7975561e-04    3.7910391e-03    3.8693722e+00   -1.3544721e-13    0.0000000e+00    1.0288161e+03    7.4051403e+02    1.3893270e+00    6.3348969e-06    2.4507723e-05
   -7.0390799e+01    4.9684403e-01    4.9686368e-01    4.9670277e-01    4.4175416e+02    4.9351930e+02    4.3732440e+02    9.7215894e-04    3.7910391e-03    3.8996083e+00   -1.3544721e-13    0.0000000e+00    1.0290161e+03    7.4071398e+02    1.3892219e+00    6.2991980e-06    2.4560061e-05
   -6.9994162e+01    5.0230167e-01    5.0232415e-01    5.0223144e-01    4.4311718e+02    4.9492651e+02    4.3867107e+02    9.6456276e-04    3.7910391e-03    3.9303188e+00   -1.3544721e-13    0.0000000e+00    1.0292185e+03    7.4091640e+02    1.3891155e+00    6.2634312e-06    2.4612946e-05
   -6.9597332e+01    5.0786692e-01    5.0790013e-01    5.0779421e-01    4.4449421e+02    4.9632253e+02    4.4003256e+02    9.5696706e-04    3.7910391e-03    3.9615147e+00   -1.3544721e-13    0.0000000e+00    1.0294239e+03    7.4112183e+02    1.3890077e+00    6.2275932e-06    2.4666375e-05
   -6.9200282e+01    5.1354594e-01    5.1356656e-01    5.1347998e-01    4.4588506e+02    4.9771744e+02    4.4140761e+02    9.4937187e-04    3.7910391e-03    3.9932077e+00   -1.2123635e-13    3.5791093e-14    1.0296331e+03    7.4133098e+02    1.3888979e+00    6.1916761e-06    2.4720340e-05
   -6.8802986e+01    5.1932832e-01    5.1938154e-01    5.1924721e-01    4.4729104e+02    4.9690787e+02    4.4279778e+02    9.4177718e-04    3.7910391e-03    4.0254098e+00   -1.2123635e-13    0.0000000e+00    1.0298447e+03    7.4154257e+02    1.3887870e+00    6.1556891e-06    2.4774892e-05
   -6.8405418e+01    5.2522104e-01    5.2525141e-01    5.2506027e-01    4.4871247e+02    4.9839369e+02    4.4420355e+02    9.3418299e-04    3.7910391e-03    4.0581333e+00   -1.2123635e-13    0.0000000e+00    1.0300589e+03    7.4175680e+02    1.3886747e+00    6.1196392e-06    2.4830044e-05
   -6.8007552e+01    5.3122787e-01    5.3125994e-01    5.3102596e-01    4.5014946e+02    4.9982380e+02    4.4562496e+02    9.2658930e-04    3.7910391e-03    4.0913910e+00   -1.2123635e-13    0.0000000e+00    1.0302759e+03    7.4197381e+02    1.3885610e+00    6.0835187e-06    2.4885799e-05
   -6.7609360e+01    5.3735126e-01    5.3738012e-01    5.3714159e-01    4.5160224e+02    5.0126734e+02    4.4706231e+02    9.1899613e-04    3.7910386e-03    4.1251954e+00   -1.2123635e-13    0.0000000e+00    1.0304958e+03    7.4219373e+02    1.3884459e+00    6.0473263e-06    2.4942161e-05
   -6.7210816e+01    5.4359488e-01    5.4371986e-01    5.4350869e-01    4.5307104e+02    5.0273383e+02    4.4851566e+02    9.1140346e-04    3.7910386e-03    4.1595613e+00   -1.2123635e-13    0.0000000e+00    1.0307186e+03    7.4241656e+02    1.3883293e+00    6.0110595e-06    2.4999144e-05
   -6.6811892e+01    5.4996185e-01    5.5003458e-01    5.4987609e-01    4.5455590e+02    5.0417146e+02    4.4998564e+02    9.0381132e-04    3.7910386e-03    4.1945022e+00   -1.2123635e-13    0.0000000e+00    1.0309449e+03    7.4264281e+02    1.3882110e+00    5.9747173e-06    2.5056752e-05
   -6.6412561e+01    5.5645730e-01    5.5648423e-01    5.5638141e-01    4.5605652e+02    5.0560964e+02    4.5147060e+02    8.9621971e-04    3.7910381e-03    4.2300321e+00   -1.2123635e-13    0.0000000e+00    1.0311756e+03    7.4287346e+02    1.3880904e+00    5.9382892e-06    2.5114964e-05
   -6.6012794e+01    5.6309377e-01    5.6314764e-01    5.6300289e-01    4.5757444e+02    5.0516193e+02    4.5297439e+02    8.8862862e-04    3.7910377e-03    4.2661666e+00   -1.2123635e-13    0.0000000e+00    1.0314091e+03    7.4310699e+02    1.3879685e+00    5.9017862e-06    2.5173842e-05
   -6.5612564e+01    5.6985940e-01    5.6988385e-01    5.6958646e-01    4.5910999e+02    5.0684676e+02    4.5449556e+02    8.8103807e-04    3.7910373e-03    4.3029211e+00   -1.3544721e-13   -3.5506680e-14    1.0316458e+03    7.4334367e+02    1.3878450e+00    5.8652148e-06    2.5233410e-05
   -6.5211841e+01    5.7676557e-01    5.7679230e-01    5.7660941e-01    4.6066335e+02    5.0836727e+02    4.5603451e+02    8.7344806e-04    3.7910369e-03    4.3403118e+00   -1.3544721e-13    0.0000000e+00    1.0318857e+03    7.4358363e+02    1.3877198e+00    5.8285646e-06    2.5293657e-05
   -6.4810596e+01    5.8381112e-01    5.8387299e-01    5.8354096e-01    4.6223472e+02    5.0985864e+02    4.5759139e+02    8.6585859e-04    3.7910369e-03    4.3783557e+00   -1.3544721e-13    0.0000000e+00    1.0321291e+03    7.4382700e+02    1.3875929e+00    5.7918341e-06    2.5354597e-05
   -6.4408799e+01    5.9100474e-01    5.9103773e-01    5.9086215e-01    4.6382445e+02    5.1136890e+02    4.5916633e+02    8.5826968e-04    3.7910369e-03    4.4170696e+00   -1.3544721e-13    0.0000000e+00    1.0323760e+03    7.4407394e+02    1.3874643e+00    5.7550238e-06    2.5416248e-05
   -6.4188905e+01    5.9522338e-01    5.9546895e-01    5.9510361e-01    4.6469922e+02    5.1225472e+02    4.6002652e+02    8.5412128e-04    3.7910369e-03    4.4385230e+00   -1.3544721e-13    0.0000000e+00    1.0325126e+03    7.4421053e+02    1.3873932e+00    5.7348467e-06    2.5450172e-05
   -6.3914037e+01    6.0023691e-01    6.0042043e-01    6.0015214e-01    4.6579991e+02    5.1326526e+02    4.6112341e+02    8.4894076e-04    3.7910369e-03    4.4656083e+00   -1.3544721e-13    0.0000000e+00    1.0326856e+03    7.4438347e+02    1.3873032e+00    5.7096153e-06    2.5492850e-05
   -6.3570451e+01    6.0666220e-01    6.0670800e-01    6.0649911e-01    4.6718841e+02    5.1215211e+02    4.6250243e+02    8.4247317e-04    3.7910369e-03    4.4998904e+00   -1.3544721e-13    0.0000000e+00    1.0329039e+03    7.4460184e+02    1.3871896e+00    5.6780797e-06    2.5546707e-05
   -6.3166714e+01    6.1439605e-01    6.1443067e-01    6.1412670e-01    4.6883766e+02    5.1391713e+02    4.6413427e+02    8.3488506e-04    3.7910369e-03    4.5407890e+00   -1.3544721e-13    0.0000000e+00    1.0331637e+03    7.4486164e+02    1.3870546e+00    5.6410172e-06    2.5610666e-05
   -6.2843724e+01    6.2065303e-01    6.2070875e-01    6.2039364e-01    4.7016789e+02    5.1537000e+02    4.6545325e+02    8.2882411e-04    3.7910369e-03    4.5739945e+00   -1.3544721e-13    0.0000000e+00    1.0333737e+03    7.4507165e+02    1.3869455e+00    5.6113376e-06    2.5662240e-05
   -6.2585331e+01    6.2574779e-01    6.2579902e-01    6.2554869e-01    4.7123910e+02    5.1639568e+02    4.6651291e+02    8.2398159e-04    3.7910369e-03    4.6008758e+00   -1.3544721e-13    0.0000000e+00    1.0335432e+03    7.4524109e+02    1.3868575e+00    5.5875709e-06    2.5703749e-05
   -6.2378618e+01    6.2984008e-01    6.2992590e-01    6.2969390e-01    4.7210045e+02    5.1672088e+02    4.6736937e+02    8.2011177e-04    3.7910369e-03    4.6225857e+00   -1.3544721e-13    0.0000000e+00    1.0336797e+03    7.4537759e+02    1.3867866e+00    5.5685455e-06    2.5737121e-05
   -6.2120226e+01    6.3501752e-01    6.3505548e-01    6.3490336e-01    4.7318443e+02    5.1770181e+02    4.6845001e+02    8.1527976e-04    3.7910369e-03    4.6499828e+00   -1.3544721e-13    0.0000000e+00    1.0338517e+03    7.4554966e+02    1.3866974e+00    5.5447659e-06    2.5779124e-05
   -6.1797235e+01    6.4147053e-01    6.4150346e-01    6.4135573e-01    4.7455045e+02    5.1891076e+02    4.6980099e+02    8.0924816e-04    3.7910369e-03    4.6846407e+00   -1.3544721e-13    0.0000000e+00    1.0340693e+03    7.4576720e+02    1.3865846e+00    5.5150408e-06    2.5832060e-05
   -6.1393498e+01    6.4973403e-01    6.4978157e-01    6.4961825e-01    4.7627480e+02    5.2042240e+02    4.7148978e+02    8.0172238e-04    3.7910369e-03    4.7286155e+00   -1.3544721e-13    0.0000000e+00    1.0343464e+03    7.4604429e+02    1.3864410e+00    5.4778769e-06    2.5898879e-05
   -6.0985784e+01    6.5834994e-01    6.5840419e-01    6.5824298e-01    4.7803478e+02    5.2216859e+02    4.7323080e+02    7.9413838e-04    3.7910369e-03    4.7737737e+00   -1.3544721e-13    0.0000000e+00    1.0346297e+03    7.4632759e+02    1.3862943e+00    5.4403330e-06    2.5967058e-05
   -6.0659613e+01    6.6561457e-01    6.6569351e-01    6.6539033e-01    4.7945505e+02    5.2195369e+02    4.7467936e+02    7.8808307e-04    3.7910369e-03    4.8104534e+00   -1.6386892e-13   -8.7137499e-14    1.0348588e+03    7.4655668e+02    1.3861758e+00    5.4102785e-06    2.6022068e-05
   -6.0251900e+01    6.7447965e-01    6.7451306e-01    6.7418773e-01    4.8124960e+02    5.2377351e+02    4.7644274e+02    7.8052916e-04    3.7910369e-03    4.8570087e+00   -1.6386892e-13    0.0000000e+00    1.0351490e+03    7.4684686e+02    1.3860257e+00    5.3727254e-06    2.6091578e-05
   -5.9841705e+01    6.8368486e-01    6.8372399e-01    6.8348585e-01    4.8307436e+02    5.2542020e+02    4.7825363e+02    7.7294692e-04    3.7910369e-03    4.9046536e+00   -1.6386892e-13    0.0000000e+00    1.0354450e+03    7.4714293e+02    1.3858727e+00    5.3349328e-06    2.6162233e-05
   -5.9430554e+01    6.9310371e-01    6.9313493e-01    6.9298073e-01    4.8492263e+02    5.2698860e+02    4.8008903e+02    7.6536537e-04    3.7910369e-03    4.9532381e+00   -1.6386892e-13    0.0000000e+00    1.0357465e+03    7.4744445e+02    1.3857171e+00    5.2970370e-06    2.6233757e-05
   -5.9018408e+01    7.0274895e-01    7.0277920e-01    7.0261740e-01    4.8679441e+02    5.2863307e+02    4.8194625e+02    7.5778447e-04    3.7910369e-03    5.0027904e+00   -1.9229063e-13   -6.8960373e-14    1.0360545e+03    7.4775241e+02    1.3855582e+00    5.2590340e-06    2.6306154e-05
   -5.8605230e+01    7.1262520e-01    7.1265681e-01    7.1249846e-01    4.8869150e+02    5.3027136e+02    4.8382904e+02    7.5020424e-04    3.7910369e-03    5.0533397e+00   -1.9229063e-13    0.0000000e+00    1.0363671e+03    7.4806499e+02    1.3853971e+00    5.2209129e-06    2.6379406e-05
   -5.8190980e+01    7.2274625e-01    7.2280759e-01    7.2263130e-01    4.9061428e+02    5.3190769e+02    4.8573911e+02    7.4262480e-04    3.7910369e-03    5.1049156e+00   -1.9229063e-13    0.0000000e+00    1.0366849e+03    7.4838280e+02    1.3852335e+00    5.1826198e-06    2.6453250e-05
   -5.7775612e+01    7.3310508e-01    7.3313756e-01    7.3292028e-01    4.9256330e+02    5.3196223e+02    4.8767459e+02    7.3504602e-04    3.7910369e-03    5.1575505e+00   -1.9229063e-13    0.0000000e+00    1.0370080e+03    7.4870596e+02    1.3850672e+00    5.1441786e-06    2.6527839e-05
   -5.7359087e+01    7.4372328e-01    7.4375644e-01    7.4336090e-01    4.9453910e+02    5.3364579e+02    4.8963730e+02    7.2746787e-04    3.7910369e-03    5.2112775e+00   -1.9229063e-13    0.0000000e+00    1.0373371e+03    7.4903505e+02    1.3848980e+00    5.1056033e-06    2.6603251e-05
   -5.6941366e+01    7.5462316e-01    7.5465704e-01    7.5443075e-01    4.9654120e+02    5.3539406e+02    4.9162766e+02    7.1989044e-04    3.7910369e-03    5.2661304e+00   -1.9229063e-13    0.0000000e+00    1.0376740e+03    7.4937187e+02    1.3847250e+00    5.0668840e-06    2.6679471e-05
   -5.6522407e+01    7.6575024e-01    7.6578844e-01    7.6560381e-01    4.9857163e+02    5.3713491e+02    4.9364050e+02    7.1231373e-04    3.7910370e-03    5.3221450e+00   -1.9229063e-13    0.0000000e+00    1.0380163e+03    7.4971417e+02    1.3845493e+00    5.0279950e-06    2.6756385e-05
   -5.6102166e+01    7.7720280e-01    7.7724118e-01    7.7705401e-01    5.0063104e+02    5.3885284e+02    4.9568792e+02    7.0473776e-04    3.7910370e-03    5.3793584e+00   -1.9229063e-13    0.0000000e+00    1.0383645e+03    7.5006236e+02    1.3843708e+00    4.9888874e-06    2.6833750e-05
   -5.5680599e+01    7.8893565e-01    7.8897230e-01    7.8879406e-01    5.0271985e+02    5.4059242e+02    4.9776416e+02    6.9716280e-04    3.7910370e-03    5.4378073e+00   -1.9229063e-13    0.0000000e+00    1.0387190e+03    7.5041686e+02    1.3841892e+00    4.9495134e-06    2.6911315e-05
   -5.5257643e+01    8.0099023e-01    8.0107926e-01    8.0082009e-01    5.0483880e+02    5.4234621e+02    4.9987382e+02    6.8958840e-04    3.7910369e-03    5.4975358e+00   -2.2071234e-13   -6.7197832e-14    1.0390804e+03    7.5077830e+02    1.3840043e+00    4.9097414e-06    2.6988362e-05
   -5.4833264e+01    8.1334173e-01    8.1338187e-01    8.1301688e-01    5.0698768e+02    5.4441549e+02    5.0201050e+02    6.8201474e-04    3.7910368e-03    5.5585849e+00   -2.2071234e-13    0.0000000e+00    1.0394506e+03    7.5114850e+02    1.3838150e+00    4.8692716e-06    2.7063171e-05
   -5.4407415e+01    8.2602370e-01    8.2606545e-01    8.2562443e-01    5.0916869e+02    5.4488913e+02    5.0417969e+02    6.7444187e-04    3.7910369e-03    5.6209988e+00   -2.7755576e-13   -1.3348252e-13    1.0398271e+03    7.5152498e+02    1.3836228e+00    4.8287022e-06    2.7139071e-05
   -5.3980046e+01    8.3948992e-01    8.3956955e-01    8.3929945e-01    5.1138391e+02    5.4683138e+02    5.0618724e+02    6.6687011e-04    3.7910370e-03    5.6848206e+00   -2.7755576e-13    0.0000000e+00    1.0402107e+03    7.5190864e+02    1.3834270e+00    4.7880452e-06    2.7216160e-05
   -5.3638151e+01    8.5020214e-01    8.5031417e-01    8.4997063e-01    5.1317148e+02    5.4832713e+02    5.0817298e+02    6.6083330e-04    3.7910370e-03    5.7367523e+00   -2.7755576e-13    0.0000000e+00    1.0405216e+03    7.5221949e+02    1.3832686e+00    4.7555404e-06    2.7278368e-05
   -5.3364635e+01    8.5890993e-01    8.5902184e-01    8.5869933e-01    5.1461138e+02    5.4951449e+02    5.0960351e+02    6.5601721e-04    3.7910370e-03    5.7788682e+00   -2.7755576e-13    0.0000000e+00    1.0407730e+03    7.5247087e+02    1.3831405e+00    4.7295496e-06    2.7328476e-05
   -5.3022740e+01    8.6964825e-01    8.6973622e-01    8.6946574e-01    5.1642633e+02    5.5094114e+02    5.1143097e+02    6.5001411e-04    3.7910370e-03    5.8322380e+00   -2.7755576e-13    0.0000000e+00    1.0410925e+03    7.5279045e+02    1.3829779e+00    4.6970950e-06    2.7391636e-05
   -5.2595371e+01    8.8358005e-01    8.8364066e-01    8.8343042e-01    5.1872186e+02    5.5274783e+02    5.1370914e+02    6.4253726e-04    3.7910370e-03    5.9001045e+00   -2.7755576e-13    0.0000000e+00    1.0414977e+03    7.5319559e+02    1.3827719e+00    4.6566000e-06    2.7471521e-05
   -5.2253476e+01    8.9531226e-01    8.9541580e-01    8.9511534e-01    5.2057481e+02    5.5279825e+02    5.1556738e+02    6.3657812e-04    3.7910370e-03    5.9553367e+00   -2.2071234e-13    1.6625986e-13    1.0418257e+03    7.5352357e+02    1.3826053e+00    4.6242346e-06    2.7536004e-05
   -5.1826107e+01    9.0973412e-01    9.0979019e-01    9.0910312e-01    5.2291804e+02    5.5465757e+02    5.1789034e+02    6.2915704e-04    3.7910370e-03    6.0255815e+00   -2.2071234e-13    0.0000000e+00    1.0422420e+03    7.5393993e+02    1.3823940e+00    4.5838546e-06    2.7617548e-05
   -5.1484212e+01    9.2197998e-01    9.2205835e-01    9.2155434e-01    5.2480898e+02    5.5623858e+02    5.1979121e+02    6.2324305e-04    3.7910370e-03    6.0827586e+00   -2.2071234e-13    0.0000000e+00    1.0425798e+03    7.5427775e+02    1.3822227e+00    4.5515799e-06    2.7683353e-05
   -5.1056843e+01    9.3748096e-01    9.3753112e-01    9.3730707e-01    5.2720005e+02    5.5821654e+02    5.2216052e+02    6.1587987e-04    3.7910370e-03    6.1554813e+00   -1.6386892e-13    1.3300789e-13    1.0430110e+03    7.5470887e+02    1.3820044e+00    4.5113175e-06    2.7766562e-05
   -5.0714948e+01    9.5003373e-01    9.5013737e-01    9.4981924e-01    5.2912994e+02    5.5982648e+02    5.2408165e+02    6.1001284e-04    3.7910370e-03    6.2146840e+00   -1.6386892e-13    0.0000000e+00    1.0433597e+03    7.5505756e+02    1.3818280e+00    4.4791432e-06    2.7833722e-05
   -5.0441432e+01    9.6007991e-01    9.6022815e-01    9.5983609e-01    5.3068418e+02    5.6100862e+02    5.2564474e+02    6.0533481e-04    3.7910370e-03    6.2627111e+00   -1.6386892e-13    0.0000000e+00    1.0436411e+03    7.5533906e+02    1.3816857e+00    4.4534268e-06    2.7887809e-05
   -5.0099537e+01    9.7293838e-01    9.7299470e-01    9.7267535e-01    5.3264538e+02    5.6250440e+02    5.2761219e+02    5.9950644e-04    3.7910370e-03    6.3235968e+00   -1.6386892e-13    0.0000000e+00    1.0439974e+03    7.5569532e+02    1.3815057e+00    4.4213353e-06    2.7956059e-05
   -4.9672169e+01    9.8916504e-01    9.8925836e-01    9.8899961e-01    5.3512437e+02    5.6439057e+02    5.3006822e+02    5.9225242e-04    3.7910370e-03    6.4010495e+00   -1.6386892e-13    0.0000000e+00    1.0444507e+03    7.5614860e+02    1.3812770e+00    4.3813090e-06    2.8042328e-05
   -4.9330274e+01    1.0029982e+00    1.0031213e+00    1.0027161e+00    5.3712432e+02    5.6603193e+02    5.3208722e+02    5.8647422e-04    3.7910370e-03    6.4641154e+00   -1.6386892e-13    0.0000000e+00    1.0448196e+03    7.5651749e+02    1.3810911e+00    4.3493246e-06    2.8111926e-05
   -4.8902905e+01    1.0199428e+00    1.0200115e+00    1.0192783e+00    5.3965409e+02    5.6752267e+02    5.3458841e+02    5.7928325e-04    3.7910373e-03    6.5443586e+00   -2.2071234e-13   -1.3300789e-13    1.0452872e+03    7.5698507e+02    1.3808557e+00    4.3094428e-06    2.8199962e-05
   -4.8561010e+01    1.0344053e+00    1.0345019e+00    1.0337948e+00    5.4169595e+02    5.6913827e+02    5.3664482e+02    5.7355680e-04    3.7910374e-03    6.6096983e+00   -2.2071234e-13    0.0000000e+00    1.0456658e+03    7.5736369e+02    1.3806653e+00    4.2775872e-06    2.8271019e-05
   -4.8133641e+01    1.0521259e+00    1.0522003e+00    1.0519453e+00    5.4427767e+02    5.7154038e+02    5.3921031e+02    5.6643143e-04    3.7910373e-03    6.6928443e+00   -2.2071234e-13    0.0000000e+00    1.0461470e+03    7.5784496e+02    1.3804236e+00    4.2378645e-06    2.8360863e-05
   -4.7791746e+01    1.0672097e+00    1.0673045e+00    1.0669602e+00    5.4636035e+02    5.7342817e+02    5.4128461e+02    5.6075775e-04    3.7910374e-03    6.7605616e+00   -2.2071234e-13    0.0000000e+00    1.0465389e+03    7.5823683e+02    1.3802270e+00    4.2061312e-06    2.8433340e-05
   -4.7364377e+01    1.0857053e+00    1.0857850e+00    1.0854954e+00    5.4899394e+02    5.7587792e+02    5.4389934e+02    5.5369999e-04    3.7910374e-03    6.8467355e+00   -2.2071234e-13    0.0000000e+00    1.0470362e+03    7.5873408e+02    1.3799778e+00    4.1665725e-06    2.8524989e-05
   -4.7022482e+01    1.1015106e+00    1.1016183e+00    1.1012830e+00    5.5111994e+02    5.7783052e+02    5.4601977e+02    5.4808114e-04    3.7910374e-03    6.9169272e+00   -2.2071234e-13    0.0000000e+00    1.0474388e+03    7.5913673e+02    1.3797762e+00    4.1349810e-06    2.8598974e-05
   -4.6595113e+01    1.1208509e+00    1.1210319e+00    1.1206632e+00    5.5380820e+02    5.8038023e+02    5.4869356e+02    5.4109249e-04    3.7910374e-03    7.0062650e+00   -2.2071234e-13    0.0000000e+00    1.0479503e+03    7.5964822e+02    1.3795205e+00    4.0956021e-06    2.8692525e-05
   -4.6253218e+01    1.1373701e+00    1.1374732e+00    1.1371287e+00    5.5597658e+02    5.8237739e+02    5.5085883e+02    5.3553024e-04    3.7910374e-03    7.0790351e+00   -2.2071234e-13    0.0000000e+00    1.0483666e+03    7.6006452e+02    1.3793127e+00    4.0641551e-06    2.8767985e-05
   -4.5825849e+01    1.1575795e+00    1.1576686e+00    1.1567161e+00    5.5871888e+02    5.8497700e+02    5.5358590e+02    5.2861303e-04    3.7910375e-03    7.1716687e+00   -2.2071234e-13    0.0000000e+00    1.0488956e+03    7.6059350e+02    1.3790488e+00    4.0249619e-06    2.8863417e-05
   -4.5483954e+01    1.1748870e+00    1.1750022e+00    1.1744530e+00    5.6093230e+02    5.8701380e+02    5.5579673e+02    5.2310839e-04    3.7910376e-03    7.2471359e+00   -2.2071234e-13    0.0000000e+00    1.0493239e+03    7.6102177e+02    1.3788355e+00    3.9936719e-06    2.8940444e-05
   -4.5056586e+01    1.1960041e+00    1.1960947e+00    1.1957954e+00    5.6373102e+02    5.8966832e+02    5.5858282e+02    5.1626470e-04    3.7910376e-03    7.3432052e+00   -2.2071234e-13    0.0000000e+00    1.0498678e+03    7.6156571e+02    1.3785650e+00    3.9546816e-06    2.9037839e-05
   -4.4714691e+01    1.2140908e+00    1.2141972e+00    1.2138070e+00    5.6598861e+02    5.9174585e+02    5.6084096e+02    5.1081942e-04    3.7910376e-03    7.4214829e+00   -2.2071234e-13    0.0000000e+00    1.0503106e+03    7.6200851e+02    1.3783450e+00    3.9235509e-06    2.9116404e-05
   -4.4287322e+01    1.2364156e+00    1.2365051e+00    1.2361808e+00    5.6884375e+02    5.9443376e+02    5.6369181e+02    5.0405087e-04    3.7910376e-03    7.5211410e+00   -2.2071234e-13    0.0000000e+00    1.0508733e+03    7.6257119e+02    1.3780658e+00    3.8847673e-06    2.9215762e-05
   -4.3945427e+01    1.2551629e+00    1.2552723e+00    1.2548970e+00    5.7114783e+02    5.9656806e+02    5.6598731e+02    4.9866687e-04    3.7910376e-03    7.6023451e+00   -2.2071234e-13    0.0000000e+00    1.0513287e+03    7.6302661e+02    1.3778402e+00    3.8538145e-06    2.9295944e-05
   -4.3518058e+01    1.2783124e+00    1.2784097e+00    1.2781026e+00    5.7406113e+02    5.9932458e+02    5.6887689e+02    4.9197541e-04    3.7910378e-03    7.7057465e+00   -2.2071234e-13    0.0000000e+00    1.0519074e+03    7.6360529e+02    1.3775538e+00    3.8152519e-06    2.9397327e-05
   -4.3176163e+01    1.2981874e+00    1.2983641e+00    1.2978791e+00    5.7641071e+02    6.0148765e+02    5.7124439e+02    4.8665381e-04    3.7910375e-03    7.7900089e+00   -2.2071234e-13    0.0000000e+00    1.0523786e+03    7.6407654e+02    1.3773210e+00    3.7844739e-06    2.9479086e-05
   -4.2748794e+01    1.3226623e+00    1.3227646e+00    1.3218582e+00    5.7938307e+02    6.0428544e+02    5.7420993e+02    4.8004165e-04    3.7910373e-03    7.8973093e+00   -1.6386892e-13    1.3300789e-13    1.0529770e+03    7.6467487e+02    1.3770257e+00    3.7461432e-06    2.9582492e-05
   -4.2406899e+01    1.3432084e+00    1.3432869e+00    1.3427379e+00    5.8178126e+02    6.0650507e+02    5.7661403e+02    4.7478382e-04    3.7910375e-03    7.9847657e+00   -1.6386892e-13    0.0000000e+00    1.0534613e+03    7.6515920e+02    1.3767871e+00    3.7155542e-06    2.9665908e-05
   -4.1979530e+01    1.3688210e+00    1.3689148e+00    1.3686127e+00    5.8481360e+02    6.0936059e+02    5.7964155e+02    4.6825267e-04    3.7910377e-03    8.0961367e+00   -1.6386892e-13    0.0000000e+00    1.0540773e+03    7.6577522e+02    1.3764840e+00    3.6774588e-06    2.9771332e-05
   -4.1637635e+01    1.3903129e+00    1.3904218e+00    1.3899917e+00    5.8725827e+02    6.1162586e+02    5.8209531e+02    4.6306070e-04    3.7910377e-03    8.1869130e+00   -2.2071234e-13   -1.6625986e-13    1.0545788e+03    7.6627667e+02    1.3762376e+00    3.6470464e-06    2.9856216e-05
   -4.1210267e+01    1.4171478e+00    1.4172525e+00    1.4168770e+00    5.9035103e+02    6.1453313e+02    5.8517998e+02    4.5661211e-04    3.7910377e-03    8.3025343e+00   -1.6386892e-13    1.3300789e-13    1.0552146e+03    7.6691255e+02    1.3759256e+00    3.6091622e-06    2.9963410e-05
   -4.0868371e+01    1.4397188e+00    1.4398530e+00    1.4394044e+00    5.9284604e+02    6.1684092e+02    5.8768878e+02    4.5148723e-04    3.7910377e-03    8.3967772e+00   -1.6386892e-13    0.0000000e+00    1.0557296e+03    7.6742753e+02    1.3756734e+00    3.5789034e-06    3.0049523e-05
   -4.0441003e+01    1.4678495e+00    1.4679544e+00    1.4675976e+00    5.9599981e+02    6.1980756e+02    5.9084029e+02    4.4512355e-04    3.7910377e-03    8.5168211e+00   -1.0702550e-13    1.3300789e-13    1.0563859e+03    7.6808386e+02    1.3753524e+00    3.5411679e-06    3.0157832e-05
   -4.0099108e+01    1.4914923e+00    1.4917383e+00    1.4912291e+00    5.9854332e+02    6.2216207e+02    5.9339848e+02    4.4006670e-04    3.7910377e-03    8.6146888e+00    6.6613381e-15    3.3251971e-13    1.0569185e+03    7.6861645e+02    1.3750923e+00    3.5109846e-06    3.0244437e-05
   -3.9671739e+01    1.5209261e+00    1.5210389e+00    1.5206326e+00    6.0176003e+02    6.2518688e+02    5.9661312e+02    4.3378978e-04    3.7910377e-03    8.7393431e+00   -1.0702550e-13   -2.6601577e-13    1.0575941e+03    7.6929201e+02    1.3747629e+00    3.4733119e-06    3.0352932e-05
   -3.9329844e+01    1.5459924e+00    1.5460869e+00    1.5448677e+00    6.0435537e+02    6.2757311e+02    5.9922280e+02    4.2880319e-04    3.7910377e-03    8.8409736e+00   -2.2071234e-13   -3.3251971e-13    1.0581422e+03    7.6984013e+02    1.3744961e+00    3.4430778e-06    3.0438681e-05
   -3.8902475e+01    1.5766080e+00    1.5767368e+00    1.5762629e+00    6.0763396e+02    6.3067471e+02    6.0250731e+02    4.2261410e-04    3.7910377e-03    8.9704477e+00   -2.2071234e-13    0.0000000e+00    1.0588407e+03    7.7053859e+02    1.3741566e+00    3.4050660e-06    3.0543524e-05
   -3.8560580e+01    1.6028975e+00    1.6030008e+00    1.6025655e+00    6.1027918e+02    6.3310358e+02    6.0516845e+02    4.1769919e-04    3.7910377e-03    9.0759997e+00   -3.3439918e-13   -3.3251971e-13    1.0594060e+03    7.7110388e+02    1.3738823e+00    3.3747595e-06    3.0627907e-05
   -3.8133211e+01    1.6349751e+00    1.6351194e+00    1.6346681e+00    6.1362323e+02    6.3626520e+02    6.0852061e+02    4.1160045e-04    3.7910377e-03    9.2104800e+00   -3.3439918e-13    0.0000000e+00    1.0601239e+03    7.7182182e+02    1.3735345e+00    3.3370634e-06    3.0734582e-05
   -3.7791316e+01    1.6625434e+00    1.6626686e+00    1.6621640e+00    6.1631916e+02    6.3874247e+02    6.1123814e+02    4.0675785e-04    3.7910377e-03    9.3201340e+00   -3.3439918e-13    0.0000000e+00    1.0607076e+03    7.7240550e+02    1.3732522e+00    3.3070257e-06    3.0820582e-05
   -3.7363947e+01    1.6961546e+00    1.6963228e+00    1.6958510e+00    6.1972664e+02    6.4196311e+02    6.1465190e+02    4.0075123e-04    3.7910376e-03    9.4598278e+00   -3.3439918e-13    0.0000000e+00    1.0614485e+03    7.7314641e+02    1.3728946e+00    3.2696777e-06    3.0929281e-05
   -3.7022052e+01    1.7251454e+00    1.7252988e+00    1.7248048e+00    6.2247550e+02    6.4448257e+02    6.1742742e+02    3.9598295e-04    3.7910376e-03    9.5737395e+00   -3.3439918e-13    0.0000000e+00    1.0620484e+03    7.7374631e+02    1.3726054e+00    3.2399293e-06    3.1016970e-05
   -3.6594684e+01    1.7604622e+00    1.7607407e+00    1.7601834e+00    6.2594801e+02    6.4776670e+02    6.2091518e+02    3.9006957e-04    3.7910376e-03    9.7188755e+00   -3.3439918e-13    0.0000000e+00    1.0628122e+03    7.7451012e+02    1.3722380e+00    3.2029406e-06    3.1127743e-05
   -3.6252789e+01    1.7907761e+00    1.7909488e+00    1.7903710e+00    6.2874756e+02    6.5033903e+02    6.2374268e+02    3.8537726e-04    3.7910376e-03    9.8372116e+00   -4.4808601e-13   -3.3251971e-13    1.0634313e+03    7.7512919e+02    1.3719407e+00    3.1734863e-06    3.1217048e-05
   -3.5825420e+01    1.8281349e+00    1.8282943e+00    1.8270062e+00    6.3228805e+02    6.5366754e+02    6.2730792e+02    3.7955931e-04    3.7910369e-03    9.9879961e+00   -4.4808601e-13    0.0000000e+00    1.0642169e+03    7.7591480e+02    1.3715641e+00    3.1368821e-06    3.1329990e-05
   -3.5483525e+01    1.8596760e+00    1.8598200e+00    1.8587888e+00    6.3514008e+02    6.5630196e+02    6.3018643e+02    3.7494358e-04    3.7910369e-03    1.0110953e+01   -4.4808601e-13    0.0000000e+00    1.0648543e+03    7.7655223e+02    1.3712591e+00    3.1077305e-06    3.1420969e-05
   -3.5056156e+01    1.8988810e+00    1.8990872e+00    1.8984727e+00    6.3874413e+02    6.5969337e+02    6.3381572e+02    3.6922291e-04    3.7910369e-03    1.0267610e+01   -4.4808601e-13    0.0000000e+00    1.0656644e+03    7.7736236e+02    1.3708722e+00    3.0715088e-06    3.1535939e-05
   -3.4714261e+01    1.9319083e+00    1.9321241e+00    1.9314823e+00    6.4164988e+02    6.6237968e+02    6.3675161e+02    3.6468536e-04    3.7910368e-03    1.0395363e+01   -4.4808601e-13    0.0000000e+00    1.0663197e+03    7.7801762e+02    1.3705598e+00    3.0426759e-06    3.1628632e-05
   -3.4286892e+01    1.9729409e+00    1.9731127e+00    1.9725841e+00    6.4532002e+02    6.6583241e+02    6.4044637e+02    3.5906321e-04    3.7910368e-03    1.0558132e+01   -4.4808601e-13    0.0000000e+00    1.0671532e+03    7.7885114e+02    1.3701633e+00    3.0068546e-06    3.1745709e-05
   -3.3944997e+01    2.0077469e+00    2.0079697e+00    2.0073101e+00    6.4827717e+02    6.6856245e+02    6.4344297e+02    3.5460567e-04    3.7910368e-03    1.0690852e+01   -4.4808601e-13    0.0000000e+00    1.0678286e+03    7.7952649e+02    1.3698426e+00    2.9783478e-06    3.1840042e-05
   -3.3517628e+01    2.0508109e+00    2.0510351e+00    2.0504653e+00    6.5201471e+02    6.7207722e+02    6.4720501e+02    3.4908372e-04    3.7910368e-03    1.0859965e+01   -4.4808601e-13    0.0000000e+00    1.0686849e+03    7.8038278e+02    1.3694368e+00    2.9429445e-06    3.1959270e-05
   -3.3175733e+01    2.0873635e+00    2.0875984e+00    2.0869709e+00    6.5502455e+02    6.7485413e+02    6.5026414e+02    3.4470695e-04    3.7910368e-03    1.0997854e+01   -4.4808601e-13    0.0000000e+00    1.0693794e+03    7.8107733e+02    1.3691083e+00    2.9147739e-06    3.2055284e-05
   -3.2748364e+01    2.1325491e+00    2.1328866e+00    2.1322359e+00    6.5882633e+02    6.7843817e+02    6.5409363e+02    3.3928720e-04    3.7910368e-03    1.1173533e+01   -4.4808601e-13    0.0000000e+00    1.0702611e+03    7.8195902e+02    1.3686921e+00    2.8797974e-06    3.2176560e-05
   -3.2406469e+01    2.1708289e+00    2.1711382e+00    2.1703451e+00    6.6188982e+02    6.8126614e+02    6.5721068e+02    3.3499227e-04    3.7910368e-03    1.1316789e+01   -4.4808601e-13    0.0000000e+00    1.0709738e+03    7.8267167e+02    1.3683564e+00    2.8519763e-06    3.2274285e-05
   -3.1979101e+01    2.2182565e+00    2.2184754e+00    2.2169038e+00    6.6575702e+02    6.8490779e+02    6.5980485e+02    3.2967611e-04    3.7910368e-03    1.1499277e+01   -4.4808601e-13    0.0000000e+00    1.0718801e+03    7.8357805e+02    1.3679303e+00    2.8174429e-06    3.2397649e-05
   -3.1637206e+01    2.2584382e+00    2.2586456e+00    2.2571041e+00    6.6887093e+02    6.8778447e+02    6.6182665e+02    3.2546504e-04    3.7910369e-03    1.1648062e+01   -4.4808601e-13    0.0000000e+00    1.0726129e+03    7.8431084e+02    1.3675865e+00    2.7899808e-06    3.2496983e-05
   -3.1209837e+01    2.3082512e+00    2.3084618e+00    2.3078997e+00    6.7280436e+02    6.9148540e+02    6.6432875e+02    3.2025357e-04    3.7910370e-03    1.1837610e+01   -4.4808601e-13    0.0000000e+00    1.0735418e+03    7.8523974e+02    1.3671517e+00    2.7559045e-06    3.2622459e-05
   -3.0867942e+01    2.3503591e+00    2.3506330e+00    2.3496624e+00    6.7596880e+02    6.9441455e+02    6.6638598e+02    3.1612729e-04    3.7910370e-03    1.1992122e+01   -4.4808601e-13    0.0000000e+00    1.0742949e+03    7.8599282e+02    1.3667999e+00    2.7288125e-06    3.2723405e-05
   -3.0440573e+01    2.4024052e+00    2.4026611e+00    2.4019891e+00    6.7996519e+02    6.9818140e+02    6.7136224e+02    3.1102271e-04    3.7910370e-03    1.2188940e+01   -3.3439918e-13    2.6601577e-13    1.0752485e+03    7.8694644e+02    1.3663554e+00    2.6952073e-06    3.2850890e-05
   -3.0098678e+01    2.4467279e+00    2.4469951e+00    2.4462025e+00    6.8318249e+02    7.0115164e+02    6.7364287e+02    3.0698173e-04    3.7910370e-03    1.2349390e+01   -2.2071234e-13    3.3251971e-13    1.0760195e+03    7.8771744e+02    1.3659968e+00    2.6684989e-06    3.2953518e-05
   -2.9671309e+01    2.5012582e+00    2.5015670e+00    2.5008184e+00    6.8723961e+02    7.0497620e+02    6.7635427e+02    3.0198554e-04    3.7910370e-03    1.2553704e+01   -2.2071234e-13    0.0000000e+00    1.0769984e+03    7.8869631e+02    1.3655426e+00    2.6353715e-06    3.3082873e-05
   -2.9329414e+01    2.5478879e+00    2.5482054e+00    2.5473979e+00    6.9050657e+02    7.0799115e+02    6.7863184e+02    2.9803202e-04    3.7910367e-03    1.2720233e+01   -2.2071234e-13    0.0000000e+00    1.0777883e+03    7.8948617e+02    1.3651769e+00    2.6090533e-06    3.3186977e-05
   -2.8902045e+01    2.6050889e+00    2.6054166e+00    2.6047200e+00    6.9462669e+02    7.1187561e+02    6.8135599e+02    2.9314478e-04    3.7910363e-03    1.2932300e+01   -2.2071234e-13    0.0000000e+00    1.0787901e+03    7.9048804e+02    1.3647140e+00    2.5763705e-06    3.3317630e-05
   -2.8578605e+01    2.6518372e+00    2.6523878e+00    2.6514013e+00    6.9776000e+02    7.1475808e+02    6.8369429e+02    2.8948738e-04    3.7910355e-03    1.3095685e+01   -2.2071234e-13    0.0000000e+00    1.0795557e+03    7.9125358e+02    1.3643612e+00    2.5517489e-06    3.3416149e-05
   -2.8174305e+01    2.7083098e+00    2.7087776e+00    2.7077783e+00    7.0171144e+02    7.1849212e+02    6.8618388e+02    2.8496519e-04    3.7910344e-03    1.3303500e+01   -2.2071234e-13    0.0000000e+00    1.0805229e+03    7.9222081e+02    1.3639163e+00    2.5211080e-06    3.3538841e-05
   -2.7850865e+01    2.7567716e+00    2.7570474e+00    2.7551892e+00    7.0488683e+02    7.2141628e+02    6.8822755e+02    2.8138759e-04    3.7910336e-03    1.3472639e+01   -2.2071234e-13    0.0000000e+00    1.0813051e+03    7.9300301e+02    1.3635574e+00    2.4964769e-06    3.3633425e-05
   -2.7446564e+01    2.8162802e+00    2.8166073e+00    2.8150480e+00    7.0888996e+02    7.2518883e+02    6.9073489e+02    2.7696589e-04    3.7910329e-03    1.3687725e+01   -2.2071234e-13    0.0000000e+00    1.0822941e+03    7.9399199e+02    1.3631045e+00    2.4658520e-06    3.3751200e-05
   -2.7123124e+01    2.8664131e+00    2.8668036e+00    2.8651512e+00    7.1210699e+02    7.2817151e+02    6.9279044e+02    2.7346897e-04    3.7910332e-03    1.3862754e+01   -3.3439918e-13   -3.5149258e-13    1.0830906e+03    7.9478848e+02    1.3627406e+00    2.4415456e-06    3.3845847e-05
   -2.6718824e+01    2.9286759e+00    2.9290151e+00    2.9282633e+00    7.1615695e+02    7.3198920e+02    6.9527447e+02    2.6914893e-04    3.7910334e-03    1.4085263e+01   -4.4808601e-13   -2.8119406e-13    1.0840994e+03    7.9579727e+02    1.3622808e+00    2.4114340e-06    3.3964981e-05
   -2.6395384e+01    2.9809673e+00    2.9814072e+00    2.9803508e+00    7.1941190e+02    7.3500965e+02    6.9724438e+02    2.6573376e-04    3.7910334e-03    1.4266285e+01   -4.4808601e-13    0.0000000e+00    1.0849117e+03    7.9660958e+02    1.3619114e+00    2.3875457e-06    3.4060704e-05
   -2.5991083e+01    3.0457255e+00    3.0461057e+00    3.0452197e+00    7.2351048e+02    7.3887782e+02    7.0223527e+02    2.6151666e-04    3.7910334e-03    1.4496336e+01   -6.7545969e-13   -5.6238812e-13    1.0859380e+03    7.9763587e+02    1.3614457e+00    2.3579692e-06    3.4181207e-05
   -2.5667643e+01    3.1004923e+00    3.1009085e+00    3.0998620e+00    7.2679973e+02    7.4192519e+02    7.0443042e+02    2.5818465e-04    3.7910334e-03    1.4683419e+01   -7.8914653e-13   -3.5149258e-13    1.0867654e+03    7.9846329e+02    1.3610712e+00    2.3345125e-06    3.4277911e-05
   -2.5263343e+01    3.1680484e+00    3.1684433e+00    3.1675538e+00    7.3094304e+02    7.4583488e+02    7.0710060e+02    2.5407146e-04    3.7910334e-03    1.4921130e+01   -7.8914653e-13    0.0000000e+00    1.0878090e+03    7.9950692e+02    1.3605999e+00    2.3054856e-06    3.4399725e-05
   -2.4939903e+01    3.2252067e+00    3.2255845e+00    3.2246201e+00    7.3426659e+02    7.4891702e+02    7.0932880e+02    2.5082282e-04    3.7910334e-03    1.5114388e+01   -6.7545969e-13    3.5149258e-13    1.0886498e+03    8.0034772e+02    1.3602210e+00    2.2824726e-06    3.4497438e-05
   -2.4535602e+01    3.2957563e+00    3.2962551e+00    3.2953058e+00    7.3844900e+02    7.5286233e+02    7.1198431e+02    2.4681464e-04    3.7910334e-03    1.5359840e+01   -5.6177285e-13    2.8119406e-13    1.0897105e+03    8.0140844e+02    1.3597443e+00    2.2540051e-06    3.4620401e-05
   -2.4212162e+01    3.3554356e+00    3.3558966e+00    3.3549511e+00    7.4180591e+02    7.5597422e+02    7.1420065e+02    2.4365022e-04    3.7910334e-03    1.5559327e+01   -5.6177285e-13    0.0000000e+00    1.0905633e+03    8.0226117e+02    1.3593619e+00    2.2314504e-06    3.4719095e-05
   -2.3807862e+01    3.4289261e+00    3.4296027e+00    3.4284857e+00    7.4602373e+02    7.5997269e+02    7.1681610e+02    2.3974810e-04    3.7910333e-03    1.5812569e+01   -3.3439918e-13    5.6238812e-13    1.0916391e+03    8.0333705e+02    1.3588806e+00    2.2035569e-06    3.4843099e-05
   -2.3484422e+01    3.4909502e+00    3.4914823e+00    3.4901792e+00    7.4940695e+02    7.6310047e+02    7.1899924e+02    2.3666931e-04    3.7910333e-03    1.6018272e+01   -3.3439918e-13    0.0000000e+00    1.0925032e+03    8.0420112e+02    1.3584950e+00    2.1814701e-06    3.4942566e-05
   -2.3080121e+01    3.5673908e+00    3.5678961e+00    3.5669706e+00    7.5365797e+02    7.6712297e+02    7.2157682e+02    2.3287444e-04    3.7910333e-03    1.6279302e+01   -3.3439918e-13    0.0000000e+00    1.0935917e+03    8.0528962e+02    1.3580104e+00    2.1541687e-06    3.5067546e-05
   -2.2756681e+01    3.6320386e+00    3.6325311e+00    3.6289877e+00    7.5706478e+02    7.7028464e+02    7.2375068e+02    2.2988181e-04    3.7910333e-03    1.6491228e+01   -5.6177285e-13   -7.0298516e-13    1.0944662e+03    8.0616412e+02    1.3576221e+00    2.1325608e-06    3.5167706e-05
   -2.2352381e+01    3.7114880e+00    3.7119465e+00    3.7106824e+00    7.6134598e+02    7.7432943e+02    7.2650686e+02    2.2619504e-04    3.7910333e-03    1.6760020e+01   -5.6177285e-13    0.0000000e+00    1.0955664e+03    8.0726434e+02    1.3571347e+00    2.1058715e-06    3.5293573e-05
   -2.2028941e+01    3.7786167e+00    3.7790475e+00    3.7779330e+00    7.6477064e+02    7.7750551e+02    7.2875378e+02    2.2328909e-04    3.7910333e-03    1.6978140e+01   -5.6177285e-13    0.0000000e+00    1.0964489e+03    8.0814680e+02    1.3567447e+00    2.0847493e-06    3.5394258e-05
   -2.1624640e+01    3.8612445e+00    3.8617790e+00    3.8607350e+00    7.6907129e+02    7.8158007e+02    7.3111185e+02    2.1971139e-04    3.7910333e-03    1.7254605e+01   -3.3439918e-13    5.6238812e-13    1.0975582e+03    8.0925610e+02    1.3562557e+00    2.0586761e-06    3.5520697e-05
   -2.1301200e+01    3.9309634e+00    3.9314696e+00    3.9302075e+00    7.7251289e+02    7.8476763e+02    7.3302661e+02    2.1689287e-04    3.7910333e-03    1.7478829e+01   -3.3439918e-13    0.0000000e+00    1.0984472e+03    8.1014511e+02    1.3558648e+00    2.0380579e-06    3.5621879e-05
   -2.1099050e+01    3.9761004e+00    3.9766990e+00    3.9749887e+00    7.7466030e+02    7.8673401e+02    7.3425078e+02    2.1515139e-04    3.7910333e-03    1.7620306e+01   -3.3439918e-13    0.0000000e+00    1.0990026e+03    8.1070051e+02    1.3556210e+00    2.0252785e-06    3.5685013e-05
   -2.0846362e+01    4.0307531e+00    4.0315436e+00    4.0300036e+00    7.7735069e+02    7.8926704e+02    7.4118227e+02    2.1299660e-04    3.7910333e-03    1.7798563e+01   -3.3439918e-13    0.0000000e+00    1.0996987e+03    8.1139663e+02    1.3553159e+00    2.0094405e-06    3.5764111e-05
   -2.0644212e+01    4.0750852e+00    4.0759348e+00    4.0741644e+00    7.7950310e+02    7.9128535e+02    7.4257612e+02    2.1128972e-04    3.7910333e-03    1.7942347e+01   -3.3439918e-13    0.0000000e+00    1.1002558e+03    8.1195374e+02    1.3550721e+00    1.9968660e-06    3.5827392e-05
   -2.0391524e+01    4.1307993e+00    4.1314511e+00    4.1300919e+00    7.8219762e+02    7.9380596e+02    7.4426976e+02    2.0917750e-04    3.7910333e-03    1.8123523e+01   -3.3439918e-13    0.0000000e+00    1.1009539e+03    8.1265177e+02    1.3547671e+00    1.9812767e-06    3.5906610e-05
   -2.0075665e+01    4.2002800e+00    4.2007726e+00    4.1997375e+00    7.8557036e+02    7.9698974e+02    7.4633648e+02    2.0657185e-04    3.7910333e-03    1.8352129e+01   -3.3439918e-13    0.0000000e+00    1.1018282e+03    8.1352609e+02    1.3543858e+00    1.9620020e-06    3.6005769e-05
   -1.9680840e+01    4.2914053e+00    4.2917066e+00    4.2909519e+00    7.8979991e+02    8.0091668e+02    7.4903857e+02    2.0336780e-04    3.7910333e-03    1.8641266e+01   -5.6177285e-13   -5.7588544e-13    1.1029250e+03    8.1462292e+02    1.3539086e+00    1.9382438e-06    3.6130107e-05
   -1.9518751e+01    4.3273758e+00    4.3289666e+00    4.3219838e+00    7.9149909e+02    8.0287666e+02    7.4901903e+02    2.0206965e-04    3.7910333e-03    1.8761023e+01   -5.6177285e-13    0.0000000e+00    1.1033659e+03    8.1506377e+02    1.3537172e+00    1.9285325e-06    3.6180001e-05
   -1.9389079e+01    4.3581553e+00    4.3593052e+00    4.3546900e+00    7.9285795e+02    8.0419904e+02    7.4929705e+02    2.0103826e-04    3.7910333e-03    1.8857273e+01   -5.6177285e-13    0.0000000e+00    1.1037185e+03    8.1541638e+02    1.3535643e+00    1.9208025e-06    3.6219827e-05
   -1.9230194e+01    4.3940318e+00    4.3948247e+00    4.3934214e+00    7.9452384e+02    8.0596677e+02    7.5012193e+02    1.9978363e-04    3.7910333e-03    1.8975695e+01   -5.6177285e-13    0.0000000e+00    1.1041508e+03    8.1584867e+02    1.3533769e+00    1.9113834e-06    3.6268521e-05
   -1.9103086e+01    4.4250312e+00    4.4265661e+00    4.4242605e+00    7.9585701e+02    8.0725992e+02    7.5025462e+02    1.9878638e-04    3.7910333e-03    1.9070891e+01   -7.8914653e-13   -1.7888239e-12    1.1044967e+03    8.1619464e+02    1.3532271e+00    1.9038808e-06    3.6307361e-05
   -1.8944201e+01    4.4611940e+00    4.4625697e+00    4.4606419e+00    7.9752324e+02    8.0905780e+02    7.5059240e+02    1.9754938e-04    3.7910333e-03    1.9190307e+01   -7.8914653e-13    0.0000000e+00    1.1049291e+03    8.1662705e+02    1.3530401e+00    1.8945554e-06    3.6355721e-05
   -1.8817094e+01    4.4923021e+00    4.4941428e+00    4.4911248e+00    7.9885691e+02    8.1048662e+02    7.5058763e+02    1.9656624e-04    3.7910333e-03    1.9286289e+01   -7.8914653e-13    0.0000000e+00    1.1052752e+03    8.1697315e+02    1.3528905e+00    1.8871261e-06    3.6394248e-05
   -1.8715407e+01    4.5172576e+00    4.5183413e+00    4.5164191e+00    7.9992286e+02    8.1162112e+02    7.5067065e+02    1.9578434e-04    3.7910333e-03    1.9363312e+01   -7.8914653e-13    0.0000000e+00    1.1055518e+03    8.1724976e+02    1.3527711e+00    1.8811896e-06    3.6424622e-05
   -1.8588299e+01    4.5469875e+00    4.5475075e+00    4.5464975e+00    8.0125511e+02    8.1303746e+02    7.5207888e+02    1.9481255e-04    3.7910333e-03    1.9459903e+01   -7.8914653e-13    0.0000000e+00    1.1058975e+03    8.1759543e+02    1.3526219e+00    1.8737713e-06    3.6461938e-05
   -1.8372892e+01    4.5989148e+00    4.5990707e+00    4.5984381e+00    8.0351046e+02    8.1546461e+02    7.5304509e+02    1.9318018e-04    3.7910333e-03    1.9624338e+01   -7.8914653e-13    0.0000000e+00    1.1064827e+03    8.1818057e+02    1.3523698e+00    1.8612680e-06    3.6524625e-05
   -1.8271206e+01    4.6242676e+00    4.6250031e+00    4.6235229e+00    8.0457480e+02    8.1661819e+02    7.5339843e+02    1.9241576e-04    3.7910333e-03    1.9702301e+01   -7.8914653e-13    0.0000000e+00    1.1067588e+03    8.1845668e+02    1.3522509e+00    1.8554019e-06    3.6554130e-05
   -1.8144098e+01    4.6545367e+00    4.6547821e+00    4.6541126e+00    8.0590538e+02    8.1806325e+02    7.5394111e+02    1.9146593e-04    3.7910333e-03    1.9800042e+01   -1.0165202e-12   -1.7888239e-12    1.1071039e+03    8.1880183e+02    1.3521024e+00    1.8481033e-06    3.6590927e-05
   -1.8042411e+01    4.6801294e+00    4.6808561e+00    4.6784686e+00    8.0696877e+02    8.1923067e+02    7.5409099e+02    1.9071050e-04    3.7910333e-03    1.9878472e+01   -1.0165202e-12    0.0000000e+00    1.1073797e+03    8.1907765e+02    1.3519838e+00    1.8422912e-06    3.6620308e-05
   -1.7915304e+01    4.7106542e+00    4.7114762e+00    4.7101535e+00    8.0829851e+02    8.2067536e+02    7.5441460e+02    1.8977163e-04    3.7910333e-03    1.9976817e+01   -1.0165202e-12    0.0000000e+00    1.1077246e+03    8.1942251e+02    1.3518357e+00    1.8350609e-06    3.6657011e-05
   -1.7813617e+01    4.7364794e+00    4.7372398e+00    4.7357957e+00    8.0936058e+02    8.2182760e+02    7.5462492e+02    1.8902522e-04    3.7910333e-03    2.0055701e+01   -1.0165202e-12    0.0000000e+00    1.1080000e+03    8.1969786e+02    1.3517175e+00    1.8293049e-06    3.6686292e-05
   -1.7686509e+01    4.7672383e+00    4.7681113e+00    4.7663525e+00    8.1068704e+02    8.2326106e+02    7.5500808e+02    1.8809788e-04    3.7910333e-03    2.0154578e+01   -1.0165202e-12    0.0000000e+00    1.1083437e+03    8.2004159e+02    1.3515701e+00    1.8221447e-06    3.6722811e-05
   -1.7584823e+01    4.7932850e+00    4.7940133e+00    4.7926185e+00    8.1174626e+02    8.2440892e+02    7.5524192e+02    1.8736056e-04    3.7910333e-03    2.0233892e+01   -1.0165202e-12    0.0000000e+00    1.1086181e+03    8.2031600e+02    1.3514525e+00    1.8164451e-06    3.6751971e-05
   -1.7465512e+01    4.8224587e+00    4.8233274e+00    4.8208853e+00    8.1298751e+02    8.2574998e+02    7.5068371e+02    1.8650074e-04    3.7910333e-03    2.0327175e+01   -1.0165202e-12    0.0000000e+00    1.1089396e+03    8.2063753e+02    1.3513148e+00    1.8097923e-06    3.6786137e-05
   -1.7358000e+01    4.8497289e+00    4.8503910e+00    4.8483207e+00    8.1410441e+02    8.2695836e+02    7.1574133e+02    1.8573058e-04    3.7910333e-03    2.0411465e+01   -1.0165202e-12    0.0000000e+00    1.1092289e+03    8.2092680e+02    1.3511910e+00    1.8038269e-06    3.6816878e-05
   -1.7262992e+01    4.8739965e+00    4.8750710e+00    4.8717359e+00    8.1508929e+02    8.2802611e+02    7.0175064e+02    1.8505369e-04    3.7910333e-03    2.0486126e+01   -1.0165202e-12    0.0000000e+00    1.1094839e+03    8.2118185e+02    1.3510819e+00    1.7985781e-06    3.6843983e-05
   -1.7169991e+01    4.8975749e+00    4.8984553e+00    4.8947773e+00    8.1605121e+02    8.2907056e+02    6.7595909e+02    1.8439450e-04    3.7910333e-03    2.0559363e+01   -7.8914653e-13    2.4448544e-12    1.1097330e+03    8.2143094e+02    1.3509754e+00    1.7934612e-06    3.6870454e-05
   -1.7075082e+01    4.9215140e+00    4.9222708e+00    4.9187427e+00    8.1703134e+02    8.3013535e+02    6.6254489e+02    1.8372526e-04    3.7910334e-03    2.0634252e+01    1.2034818e-13    9.5828064e-12    1.1099868e+03    8.2168473e+02    1.3508670e+00    1.7882618e-06    3.6897423e-05
   -1.6898566e+01    4.9660474e+00    4.9668118e+00    4.9636259e+00    8.1885036e+02    8.3211044e+02    6.3808223e+02    1.8248972e-04    3.7910336e-03    2.0773957e+01    8.0784268e-12    4.5084155e-11    1.1104577e+03    8.2215563e+02    1.3506661e+00    1.7786494e-06    3.6947472e-05
   -1.6791717e+01    4.9933241e+00    4.9943259e+00    4.9914748e+00    8.1994908e+02    8.3324574e+02    6.2523939e+02    1.8174807e-04    3.7910339e-03    2.0858730e+01    3.1270542e-11    2.1705381e-10    1.1107419e+03    8.2243985e+02    1.3505449e+00    1.7728731e-06    3.6977704e-05
   -1.6678923e+01    5.0218083e+00    5.0227446e+00    5.0199326e+00    8.2110671e+02    8.3443715e+02    6.1675001e+02    1.8097008e-04    3.7910346e-03    2.0948405e+01    1.0289325e-10    6.3498558e-10    1.1110413e+03    8.2273933e+02    1.3504172e+00    1.7668076e-06    3.7009555e-05
   -1.6560095e+01    5.0518280e+00    5.0527362e+00    5.0502732e+00    8.2232409e+02    8.3571957e+02    6.1402629e+02    1.8015583e-04    3.7910355e-03    2.1043091e+01    2.8138158e-10    1.5020814e-09    1.1113564e+03    8.2305439e+02    1.3502830e+00    1.7604529e-06    3.7043048e-05
   -1.6458716e+01    5.0794438e+00    5.0811540e+00    5.0786671e+00    8.2335939e+02    8.3678766e+02    6.0534021e+02    1.7946542e-04    3.7910367e-03    2.1124051e+01    6.4426997e-10    3.5795237e-09    1.1116244e+03    8.2332248e+02    1.3501689e+00    1.7550575e-06    3.7071529e-05
   -1.6331993e+01    5.1124791e+00    5.1136597e+00    5.1117837e+00    8.2465255e+02    8.3812903e+02    5.9405978e+02    1.7860804e-04    3.7910388e-03    2.1225465e+01    1.5596764e-09    7.2236403e-09    1.1119594e+03    8.2365764e+02    1.3500262e+00    1.7483524e-06    3.7107104e-05
   -1.6230614e+01    5.1388944e+00    5.1396671e+00    5.1372755e+00    8.2568346e+02    8.3921363e+02    5.8516218e+02    1.7792672e-04    3.7910411e-03    2.1306755e+01    2.9189162e-09    1.3407514e-08    1.1122268e+03    8.2392509e+02    1.3499125e+00    1.7430169e-06    3.7135459e-05
   -1.6149510e+01    5.1598455e+00    5.1607143e+00    5.1581978e+00    8.2650593e+02    8.4010769e+02    5.8523811e+02    1.7738467e-04    3.7910432e-03    2.1371876e+01    4.5487307e-09    2.0095572e-08    1.1124402e+03    8.2413864e+02    1.3498217e+00    1.7387678e-06    3.7158083e-05
   -1.6048131e+01    5.1866510e+00    5.1875971e+00    5.1857767e+00    8.2753404e+02    8.4119406e+02    5.8060870e+02    1.7671066e-04    3.7910463e-03    2.1453411e+01    7.4809416e-09    2.8923269e-08    1.1127071e+03    8.2440576e+02    1.3497081e+00    1.7334819e-06    3.7186364e-05
   -1.5967028e+01    5.2078826e+00    5.2089662e+00    5.2067856e+00    8.2835495e+02    8.4205355e+02    5.7008610e+02    1.7617432e-04    3.7910492e-03    2.1518740e+01    1.0985907e-08    4.3216132e-08    1.1129203e+03    8.2461904e+02    1.3496175e+00    1.7292720e-06    3.7208949e-05
   -1.5865649e+01    5.2345407e+00    5.2356303e+00    5.2336078e+00    8.2938018e+02    8.4315352e+02    5.6895581e+02    1.7550762e-04    3.7910533e-03    2.1600505e+01    1.7160921e-08    6.0910216e-08    1.1131865e+03    8.2488546e+02    1.3495043e+00    1.7240357e-06    3.7237154e-05
   -1.5784546e+01    5.2555293e+00    5.2568587e+00    5.2542423e+00    8.3019913e+02    8.4399066e+02    5.6470408e+02    1.7497700e-04    3.7910569e-03    2.1666029e+01    2.3903005e-08    8.3129728e-08    1.1133991e+03    8.2509832e+02    1.3494139e+00    1.7198646e-06    3.7259682e-05
   -1.5683167e+01    5.2812622e+00    5.2824285e+00    5.2801345e+00    8.3122170e+02    8.4506958e+02    5.6842493e+02    1.7431764e-04    3.7910618e-03    2.1748010e+01    3.4736451e-08    1.0686089e-07    1.1136649e+03    8.2536431e+02    1.3493010e+00    1.7146787e-06    3.7287815e-05
   -1.5556443e+01    5.3138471e+00    5.3146242e+00    5.3133290e+00    8.3249852e+02    8.4636555e+02    5.7173622e+02    1.7349935e-04    3.7910686e-03    2.1850621e+01    5.3147125e-08    1.4528201e-07    1.1139969e+03    8.2569671e+02    1.3491599e+00    1.7082385e-06    3.7322945e-05
   -1.5477241e+01    5.3368911e+00    5.3398691e+00    5.3358775e+00    8.3329548e+02    8.4720567e+02    5.7711015e+02    1.7299089e-04    3.7910724e-03    2.1914868e+01    6.9510072e-08    2.0659683e-07    1.1142039e+03    8.2590390e+02    1.3490721e+00    1.7042335e-06    3.7344872e-05
   -1.5378238e+01    5.3622417e+00    5.3627229e+00    5.3614076e+00    8.3428980e+02    8.4824432e+02    5.7651138e+02    1.7235897e-04    3.7910782e-03    2.1995248e+01    9.4467061e-08    2.5208344e-07    1.1144625e+03    8.2616287e+02    1.3489623e+00    1.6992526e-06    3.7372231e-05
   -1.5254485e+01    5.3936109e+00    5.3938071e+00    5.3926225e+00    8.3553068e+02    8.4950926e+02    5.7408818e+02    1.7157471e-04    3.7910860e-03    2.2095832e+01    1.3368265e-07    3.1688443e-07    1.1147856e+03    8.2648633e+02    1.3488252e+00    1.6930665e-06    3.7406376e-05
   -1.5099793e+01    5.4338663e+00    5.4344746e+00    5.4332071e+00    8.3708042e+02    8.5107221e+02    5.6852602e+02    1.7060228e-04    3.7910963e-03    2.2221839e+01    1.9939387e-07    4.2478741e-07    1.1151891e+03    8.2689039e+02    1.3486540e+00    1.6853895e-06    3.7449019e-05
   -1.4881269e+01    5.4951300e+00    5.4960246e+00    5.4943396e+00    8.3925595e+02    8.5325731e+02    5.8048757e+02    1.6924580e-04    3.7911119e-03    2.2400036e+01    3.4024868e-07    6.4457525e-07    1.1157549e+03    8.2745706e+02    1.3484142e+00    1.6746604e-06    3.7508883e-05
   -1.4799482e+01    5.5181434e+00    5.5192406e+00    5.5173374e+00    8.4006751e+02    8.5405837e+02    5.8257584e+02    1.6874260e-04    3.7911181e-03    2.2466871e+01    4.1169859e-07    8.7360446e-07    1.1159659e+03    8.2766842e+02    1.3483249e+00    1.6706749e-06    3.7531212e-05
   -1.4636054e+01    5.5621893e+00    5.5632610e+00    5.5611863e+00    8.4168348e+02    8.5564354e+02    5.9143278e+02    1.6774613e-04    3.7911309e-03    2.2600407e+01    5.8801800e-07    1.0788854e-06    1.1163862e+03    8.2808943e+02    1.3481469e+00    1.6627761e-06    3.7575676e-05
   -1.4554398e+01    5.5842522e+00    5.5852127e+00    5.5834198e+00    8.4248918e+02    8.5642926e+02    5.9359293e+02    1.6725206e-04    3.7911375e-03    2.2667210e+01    6.9687929e-07    1.3331611e-06    1.1165958e+03    8.2829939e+02    1.3480583e+00    1.6588562e-06    3.7597845e-05
   -1.4472781e+01    5.6063430e+00    5.6071588e+00    5.6056852e+00    8.4329329e+02    8.5721160e+02    5.9662371e+02    1.6676075e-04    3.7911442e-03    2.2734032e+01    8.2166924e-07    1.5289732e-06    1.1168050e+03    8.2850890e+02    1.3479698e+00    1.6549560e-06    3.7619970e-05
   -1.4391204e+01    5.6284622e+00    5.6291681e+00    5.6277732e+00    8.4409580e+02    8.5798985e+02    5.9707427e+02    1.6627221e-04    3.7911510e-03    2.2800870e+01    9.6481484e-07    1.7547228e-06    1.1170138e+03    8.2871807e+02    1.3478815e+00    1.6510755e-06    3.7642052e-05
   -1.4207743e+01    5.6777941e+00    5.6785319e+00    5.6768247e+00    8.4589385e+02    8.5981831e+02    5.9496871e+02    1.6518376e-04    3.7911668e-03    2.2951208e+01    1.3683736e-06    2.1996985e-06    1.1174816e+03    8.2918678e+02    1.3476839e+00    1.6424212e-06    3.7691524e-05
   -1.4080339e+01    5.7117651e+00    5.7121548e+00    5.7110407e+00    8.4713778e+02    8.6121746e+02    5.9870310e+02    1.6443601e-04    3.7911782e-03    2.3055644e+01    1.7324961e-06    2.8580282e-06    1.1178051e+03    8.2951084e+02    1.3475473e+00    1.6364697e-06    3.7725752e-05
   -1.3978417e+01    5.7402069e+00    5.7414720e+00    5.7395013e+00    8.4812906e+02    8.6233338e+02    6.0247775e+02    1.6384239e-04    3.7911875e-03    2.3139235e+01    2.0839583e-06    3.4483197e-06    1.1180624e+03    8.2976866e+02    1.3474387e+00    1.6317396e-06    3.7753027e-05
   -1.3851013e+01    5.7743178e+00    5.7747117e+00    5.7737753e+00    8.4936446e+02    8.6372468e+02    6.0068015e+02    1.6310636e-04    3.7911993e-03    2.3243725e+01    2.6296820e-06    4.2834302e-06    1.1183830e+03    8.3008986e+02    1.3473035e+00    1.6258702e-06    3.7787017e-05
   -1.3749090e+01    5.8028377e+00    5.8036140e+00    5.8021048e+00    8.5034935e+02    8.6483644e+02    6.0508507e+02    1.6252210e-04    3.7912090e-03    2.3327344e+01    3.1618134e-06    5.2209301e-06    1.1186385e+03    8.3034597e+02    1.3471957e+00    1.6212067e-06    3.7814115e-05
   -1.3621687e+01    5.8370364e+00    5.8375654e+00    5.8364973e+00    8.5157743e+02    8.6621520e+02    6.1178393e+02    1.6179749e-04    3.7912211e-03    2.3431890e+01    3.9983280e-06    6.5658722e-06    1.1189572e+03    8.3066527e+02    1.3470615e+00    1.6154189e-06    3.7847904e-05
   -1.3519764e+01    5.8656495e+00    5.8663374e+00    5.8649442e+00    8.5255584e+02    8.6729641e+02    6.1364661e+02    1.6122261e-04    3.7912309e-03    2.3515503e+01    4.8451635e-06    8.3086027e-06    1.1192110e+03    8.3091965e+02    1.3469546e+00    1.6108225e-06    3.7874824e-05
   -1.3392361e+01    5.8999231e+00    5.9004834e+00    5.8994102e+00    8.5377536e+02    8.6852412e+02    6.1948663e+02    1.6050975e-04    3.7912434e-03    2.3620019e+01    6.2629246e-06    1.1128124e-05    1.1195274e+03    8.3123669e+02    1.3468214e+00    1.6051189e-06    3.7908379e-05
   -1.3290438e+01    5.9285732e+00    5.9292532e+00    5.9278837e+00    8.5474664e+02    8.6949755e+02    6.2444864e+02    1.5994435e-04    3.7912535e-03    2.3703579e+01    7.7956278e-06    1.5037893e-05    1.1197793e+03    8.3148914e+02    1.3467155e+00    1.6005907e-06    3.7935103e-05
   -1.3163035e+01    5.9628950e+00    5.9633790e+00    5.9622865e+00    8.5595606e+02    8.7070575e+02    6.2271183e+02    1.5924375e-04    3.7912664e-03    2.3807945e+01    1.0572792e-05    2.1798191e-05    1.1200928e+03    8.3180333e+02    1.3465837e+00    1.5949753e-06    3.7968378e-05
   -1.3061112e+01    5.9915978e+00    5.9924027e+00    5.9908698e+00    8.5691941e+02    8.7175874e+02    6.2238619e+02    1.5868775e-04    3.7912769e-03    2.3891427e+01    1.3991085e-05    3.3538082e-05    1.1203421e+03    8.3205316e+02    1.3464789e+00    1.5905142e-06    3.7994882e-05
   -1.2933709e+01    6.0259474e+00    6.0263678e+00    6.0252704e+00    8.5811885e+02    8.7294895e+02    6.2400720e+02    1.5799863e-04    3.7912898e-03    2.3995714e+01    2.1540943e-05    5.9259463e-05    1.1206518e+03    8.3236364e+02    1.3463489e+00    1.5849803e-06    3.8027883e-05
   -1.2831786e+01    6.0546897e+00    6.0554462e+00    6.0537530e+00    8.5907404e+02    8.7398616e+02    6.2635262e+02    1.5745206e-04    3.7913006e-03    2.4079079e+01    3.4127539e-05    1.2349154e-04    1.1208987e+03    8.3261111e+02    1.3462452e+00    1.5805863e-06    3.8054164e-05
   -1.2704382e+01    6.0890720e+00    6.0896701e+00    6.0883374e+00    8.6026352e+02    8.7526970e+02    6.3044171e+02    1.5677443e-04    3.7913139e-03    2.4183242e+01    8.5484207e-05    4.0310274e-04    1.1212059e+03    8.3291905e+02    1.3461163e+00    1.5751348e-06    3.8086890e-05
   -1.2602460e+01    6.1178486e+00    6.1186771e+00    6.1169017e+00    8.6121004e+02    8.7628089e+02    6.3421057e+02    1.5623730e-04    3.7913249e-03    2.4266451e+01    3.5510763e-04    2.6453707e-03    1.1214505e+03    8.3316419e+02    1.3460138e+00    1.5708094e-06    3.8112931e-05
   -1.2475056e+01    6.1521989e+00    6.1526060e+00    6.1514049e+00    8.6238924e+02    8.7741342e+02    6.3671748e+02    1.5557219e-04    3.7913385e-03    2.4370284e+01    6.0236892e-03    4.4493166e-02    1.1217550e+03    8.3346947e+02    1.3458862e+00    1.5654511e-06    3.8145374e-05
   -1.2373134e+01    6.1810080e+00    6.1822110e+00    6.1802042e+00    8.6333272e+02    8.7831280e+02    6.3902159e+02    1.5504460e-04    3.7913498e-03    2.4453285e+01    2.4770395e-02    1.8393056e-01    1.1219988e+03    8.3371374e+02    1.3457842e+00    1.5612013e-06    3.8171331e-05
   -1.2245730e+01    6.2154384e+00    6.2160774e+00    6.2146969e+00    8.6451325e+02    8.7942980e+02    6.4293477e+02    1.5439112e-04    3.7913640e-03    2.4556879e+01    6.8999214e-02    3.4715566e-01    1.1223036e+03    8.3401919e+02    1.3456568e+00    1.5559404e-06    3.8203811e-05
   -1.2143807e+01    6.2443677e+00    6.2465481e+00    6.2435521e+00    8.6546450e+02    8.9519270e+02    6.4650407e+02    1.5387299e-04    3.7913757e-03    2.4639643e+01    1.4262871e-01    7.2240504e-01    1.1225491e+03    8.3426495e+02    1.3455546e+00    1.5517776e-06    3.8229983e-05
   -1.2016404e+01    6.2784212e+00    6.2789499e+00    6.2776479e+00    8.6665134e+02    9.0185210e+02    6.5147387e+02    1.5323106e-04    3.7913905e-03    2.4742963e+01    2.4589561e-01    8.1055042e-01    1.1228547e+03    8.3457085e+02    1.3454276e+00    1.5466189e-06    3.8262639e-05
   -1.1859732e+01    6.3205443e+00    6.3211070e+00    6.3192298e+00    8.6809513e+02    9.3038454e+02    6.5568679e+02    1.5245119e-04    3.7914101e-03    2.4869665e+01    3.5969737e-01    7.2637046e-01    1.1232272e+03    8.3494392e+02    1.3452727e+00    1.5403381e-06    3.8302366e-05
   -1.1734395e+01    6.3568469e+00    6.3582529e+00    6.3561041e+00    8.6924424e+02    9.5386914e+02    6.5815904e+02    1.5183430e-04    3.7914262e-03    2.4970816e+01    4.5675284e-01    7.7435338e-01    1.1235242e+03    8.3524122e+02    1.3451493e+00    1.5353653e-06    3.8333986e-05
   -1.1634125e+01    6.3849704e+00    6.3858508e+00    6.3842143e+00    8.7015956e+02    9.5659576e+02    6.6045297e+02    1.5134541e-04    3.7914395e-03    2.5051566e+01    5.3928989e-01    8.2314841e-01    1.1237609e+03    8.3547823e+02    1.3450511e+00    1.5314221e-06    3.8359171e-05
   -1.1508787e+01    6.4186818e+00    6.4192712e+00    6.4176846e+00    8.7129570e+02    9.5988968e+02    6.6369101e+02    1.5073978e-04    3.7914567e-03    2.5152331e+01    6.3386193e-01    7.5453946e-01    1.1240552e+03    8.3577291e+02    1.3449289e+00    1.5265304e-06    3.8390434e-05
   -1.1353042e+01    6.4601808e+00    6.4607557e+00    6.4594563e+00    8.7269314e+02    9.7150351e+02    6.6838387e+02    1.4999686e-04    3.7914799e-03    2.5277063e+01    7.4255414e-01    6.9788620e-01    1.1244183e+03    8.3613673e+02    1.3447780e+00    1.5205193e-06    3.8428886e-05
   -1.1228447e+01    6.4960675e+00    6.4975406e+00    6.4953275e+00    8.7380587e+02    9.8285797e+02    6.7129606e+02    1.4940928e-04    3.7914994e-03    2.5376599e+01    8.3873739e-01    7.7196150e-01    1.1247078e+03    8.3642681e+02    1.3446578e+00    1.5157618e-06    3.8459502e-05
   -1.1128770e+01    6.5238753e+00    6.5248093e+00    6.5229795e+00    8.7469262e+02    9.9172647e+02    6.7404115e+02    1.4894387e-04    3.7915154e-03    2.5456001e+01    9.2529523e-01    8.6838563e-01    1.1249387e+03    8.3665808e+02    1.3445620e+00    1.5119924e-06    3.8483899e-05
   -1.1004174e+01    6.5571975e+00    6.5575089e+00    6.5563799e+00    8.7579976e+02    1.0039451e+03    6.7739186e+02    1.4836748e-04    3.7915371e-03    2.5555041e+01    1.0513689e+00    1.0118608e+00    1.1252274e+03    8.3694738e+02    1.3444423e+00    1.5073242e-06    3.8514358e-05
   -1.0848429e+01    6.5984393e+00    6.5990710e+00    6.5975841e+00    8.7718177e+02    1.0356568e+03    6.8367033e+02    1.4765678e-04    3.7915715e-03    2.5678276e+01    1.2523691e+00    1.2905728e+00    1.1255923e+03    8.3731288e+02    1.3442911e+00    1.5015706e-06    3.8552369e-05
   -1.0723833e+01    6.6342448e+00    6.6361377e+00    6.6331948e+00    8.7828181e+02    1.0873898e+03    6.9026102e+02    1.4709489e-04    3.7916039e-03    2.5776585e+01    1.4271208e+00    1.4025482e+00    1.1258859e+03    8.3760722e+02    1.3441693e+00    1.4970180e-06    3.8582618e-05
   -1.0624156e+01    6.6619884e+00    6.6644424e+00    6.6606797e+00    8.7916315e+02    1.3379154e+03    6.9344752e+02    1.4665008e-04    3.7916298e-03    2.5854946e+01    1.5934758e+00    1.6689450e+00    1.1261207e+03    8.3784237e+02    1.3440723e+00    1.4934209e-06    3.8606831e-05
   -1.0547814e+01    6.6838815e+00    6.6904768e+00    6.6822387e+00    8.7985460e+02    1.6129862e+03    6.9765356e+02    1.4631228e-04    3.7916509e-03    2.5914782e+01    1.7964347e+00    2.6585388e+00    1.1263051e+03    8.3802671e+02    1.3439967e+00    1.4907181e-06    3.8625838e-05
   -1.0481211e+01    6.7026553e+00    6.7166381e+00    6.7005710e+00    8.8049151e+02    2.6164348e+03    7.0237111e+02    1.4601921e-04    3.7916718e-03    2.5966938e+01    2.1124046e+00    4.7440466e+00    1.1264739e+03    8.3819536e+02    1.3439276e+00    1.4884467e-06    3.8643287e-05
   -1.0360897e+01    6.7364503e+00    6.7490380e+00    6.7334989e+00    8.8166569e+02    2.5926509e+03    7.1462042e+02    1.4549496e-04    3.7917216e-03    2.6060845e+01    2.7946060e+00    5.6701948e+00    1.1267903e+03    8.3851058e+02    1.3437997e+00    1.4844107e-06    3.8675393e-05
   -1.0295569e+01    6.7551573e+00    6.7694323e+00    6.7523806e+00    8.8235499e+02    2.6042863e+03    7.2475992e+02    1.4521230e-04    3.7917533e-03    2.6111793e+01    3.3700598e+00    8.8086318e+00    1.1269735e+03    8.3869312e+02    1.3437257e+00    1.4823519e-06    3.8694315e-05
   -1.0150657e+01    6.7984699e+00    6.8159216e+00    6.7925741e+00    8.8409389e+02    2.6463945e+03    7.7920997e+02    1.4459286e-04    3.7918639e-03    2.6224420e+01    5.5191679e+00    1.4830428e+01    1.1274406e+03    8.3915811e+02    1.3435378e+00    1.4782995e-06    3.8741583e-05
   -1.0095386e+01    6.8150768e+00    6.8268917e+00    6.8083051e+00    8.8476727e+02    2.6594287e+03    7.9168006e+02    1.4435829e-04    3.7919068e-03    2.6267330e+01    6.3802042e+00    1.5578589e+01    1.1276215e+03    8.3933716e+02    1.3434666e+00    1.4767739e-06    3.8759985e-05
   -9.9583313e+00    6.8569987e+00    6.8644575e+00    6.8483913e+00    8.8653080e+02    2.6621393e+03    7.9260158e+02    1.4378351e-04    3.7919924e-03    2.6372930e+01    8.9177866e+00    1.8515098e+01    1.1280658e+03    8.3977525e+02    1.3432949e+00    1.4733158e-06    3.8808002e-05
   -9.8547049e+00    6.8886660e+00    6.8923421e+00    6.8808414e+00    8.8785586e+02    2.6620480e+03    7.9334348e+02    1.4335375e-04    3.7920364e-03    2.6452300e+01    1.0818054e+01    1.8337671e+01    1.1283861e+03    8.4008763e+02    1.3431766e+00    1.4707086e-06    3.8843967e-05
   -9.7998101e+00    6.9055752e+00    6.9149689e+00    6.8989882e+00    8.8856883e+02    2.6611090e+03    7.9375840e+02    1.4312737e-04    3.7920558e-03    2.6494274e+01    1.1870150e+01    1.9165697e+01    1.1285549e+03    8.4025146e+02    1.3431157e+00    1.4693599e-06    3.8863404e-05
   -9.6867480e+00    6.9407443e+00    6.9511872e+00    6.9377054e+00    8.9009050e+02    2.6593797e+03    7.9464002e+02    1.4266631e-04    3.7920910e-03    2.6580144e+01    1.4248594e+01    2.1036613e+01    1.1289053e+03    8.4059145e+02    1.3429893e+00    1.4667558e-06    3.8904912e-05
   -9.5973440e+00    6.9684991e+00    6.9778606e+00    6.9635897e+00    8.9128508e+02    2.6644063e+03    7.9534770e+02    1.4230508e-04    3.7921117e-03    2.6647760e+01    1.6092529e+01    2.0624742e+01    1.1291739e+03    8.4085178e+02    1.3428929e+00    1.4647077e-06    3.8937351e-05
   -9.4961585e+00    6.9994880e+00    7.0039890e+00    6.9935086e+00    8.9259573e+02    2.6670181e+03    7.9611571e+02    1.4190046e-04    3.7921306e-03    2.6723878e+01    1.8032562e+01    1.9173031e+01    1.1294665e+03    8.4113599e+02    1.3427870e+00    1.4623475e-06    3.8973077e-05
   -9.3891793e+00    7.0319698e+00    7.0387128e+00    7.0217056e+00    8.9395839e+02    2.6692046e+03    7.9685126e+02    1.4147736e-04    3.7921480e-03    2.6803920e+01    2.0009676e+01    1.8481290e+01    1.1297677e+03    8.4142983e+02    1.3426760e+00    1.4598575e-06    3.9010198e-05
   -9.2880719e+00    7.0625757e+00    7.0693424e+00    7.0506986e+00    8.9524522e+02    2.6735520e+03    7.9746969e+02    1.4108173e-04    3.7921630e-03    2.6879192e+01    2.1889399e+01    1.8591351e+01    1.1300474e+03    8.4170464e+02    1.3425700e+00    1.4575743e-06    3.9045187e-05
   -9.1895550e+00    7.0918409e+00    7.0976044e+00    7.0778595e+00    8.9644982e+02    2.6745867e+03    7.9799968e+02    1.4070026e-04    3.7921757e-03    2.6952159e+01    2.3560807e+01    1.6965702e+01    1.1303095e+03    8.4196369e+02    1.3424683e+00    1.4552795e-06    3.9077755e-05
   -9.0840861e+00    7.1220520e+00    7.1271900e+00    7.1141105e+00    8.9761134e+02    2.6769390e+03    7.9853126e+02    1.4029642e-04    3.7921861e-03    2.7029814e+01    2.4885992e+01    1.2564693e+01    1.1305659e+03    8.4221787e+02    1.3423675e+00    1.4526030e-06    3.9109160e-05
   -8.9709219e+00    7.1531337e+00    7.1579512e+00    7.1438743e+00    8.9871124e+02    2.6786319e+03    7.9910832e+02    1.3986829e-04    3.7921943e-03    2.7112610e+01    2.5788061e+01    7.9713377e+00    1.1308149e+03    8.4246513e+02    1.3422691e+00    1.4494681e-06    3.9138813e-05
   -8.8218150e+00    7.1929958e+00    7.1980352e+00    7.1882410e+00    9.0004482e+02    2.6767900e+03    7.9990087e+02    1.3931199e-04    3.7922000e-03    2.7220916e+01    2.6590874e+01    5.3841402e+00    1.1311193e+03    8.4276806e+02    1.3421478e+00    1.4451633e-06    3.9174282e-05
   -8.7555453e+00    7.2104880e+00    7.2149685e+00    7.2081094e+00    9.0061575e+02    2.6830609e+03    8.0015564e+02    1.3906789e-04    3.7922018e-03    2.7268709e+01    2.6889257e+01    4.5025602e+00    1.1312494e+03    8.4289761e+02    1.3420959e+00    1.4432499e-06    3.9189400e-05
   -8.6727082e+00    7.2320131e+00    7.2353040e+00    7.2305014e+00    9.0130324e+02    2.6848368e+03    8.0044660e+02    1.3876503e-04    3.7922035e-03    2.7328237e+01    2.7174878e+01    3.4479818e+00    1.1314083e+03    8.4305585e+02    1.3420324e+00    1.4408131e-06    3.9207587e-05
   -8.5236013e+00    7.2707759e+00    7.2721099e+00    7.2693578e+00    9.0252887e+02    2.6841364e+03    8.0091368e+02    1.3822717e-04    3.7922060e-03    2.7434591e+01    2.7693723e+01    3.4796848e+00    1.1316902e+03    8.4333693e+02    1.3419194e+00    1.4365022e-06    3.9239890e-05
   -8.4573315e+00    7.2879283e+00    7.2893851e+00    7.2860392e+00    9.0306742e+02    2.6901431e+03    8.0111078e+02    1.3799124e-04    3.7922070e-03    2.7481506e+01    2.7923444e+01    3.4664498e+00    1.1318136e+03    8.4346010e+02    1.3418698e+00    1.4346162e-06    3.9254080e-05
   -8.3744944e+00    7.3089018e+00    7.3096784e+00    7.3058848e+00    9.0371944e+02    2.6889955e+03    8.0136598e+02    1.3769859e-04    3.7922079e-03    2.7539917e+01    2.8141667e+01    2.6343565e+00    1.1319646e+03    8.4361070e+02    1.3418092e+00    1.4322249e-06    3.9271263e-05
   -8.2253875e+00    7.3466746e+00    7.3474524e+00    7.3428440e+00    9.0488480e+02    2.6942027e+03    8.0172434e+02    1.3717921e-04    3.7922094e-03    2.7644199e+01    2.8555337e+01    2.7743180e+00    1.1322333e+03    8.4387896e+02    1.3417011e+00    1.4280020e-06    3.9301914e-05
   -8.1591177e+00    7.3635136e+00    7.3650366e+00    7.3598894e+00    9.0540038e+02    2.6956117e+03    8.0182622e+02    1.3695144e-04    3.7922099e-03    2.7690179e+01    2.8752227e+01    2.9710419e+00    1.1323515e+03    8.4399703e+02    1.3416535e+00    1.4261639e-06    3.9315455e-05
   -8.0762806e+00    7.3839323e+00    7.3845281e+00    7.3815042e+00    9.0602524e+02    2.6932570e+03    8.0197075e+02    1.3666904e-04    3.7922105e-03    2.7747401e+01    2.8936915e+01    2.2295341e+00    1.1324962e+03    8.4414142e+02    1.3415953e+00    1.4238322e-06    3.9331863e-05
   -7.9727341e+00    7.4093668e+00    7.4096740e+00    7.4083496e+00    9.0679669e+02    2.6944911e+03    8.0214897e+02    1.3632023e-04    3.7922112e-03    2.7818404e+01    2.9159727e+01    2.1518106e+00    1.1326747e+03    8.4431969e+02    1.3415235e+00    1.4209488e-06    3.9352095e-05
   -7.8898970e+00    7.4301795e+00    7.4316314e+00    7.4289192e+00    9.0741901e+02    2.6970086e+03    8.0227465e+02    1.3604413e-04    3.7922117e-03    2.7874864e+01    2.9379233e+01    2.6498492e+00    1.1328173e+03    8.4446215e+02    1.3414660e+00    1.4187056e-06    3.9368392e-05
   -7.7407901e+00    7.4663887e+00    7.4676344e+00    7.4654660e+00    9.0850413e+02    2.6964228e+03    8.0248321e+02    1.3555507e-04    3.7922124e-03    2.7975438e+01    2.9698216e+01    2.1392866e+00    1.1330664e+03    8.4471100e+02    1.3413658e+00    1.4146663e-06    3.9396778e-05
   -7.6372436e+00    7.4909794e+00    7.4925383e+00    7.4900262e+00    9.0923788e+02    2.6950199e+03    8.0260354e+02    1.3522064e-04    3.7922129e-03    2.8044630e+01    2.9880982e+01    1.7650701e+00    1.1332349e+03    8.4487931e+02    1.3412980e+00    1.4118712e-06    3.9415957e-05
   -7.5544064e+00    7.5112702e+00    7.5124173e+00    7.5102906e+00    9.0982945e+02    2.7040315e+03    8.0267173e+02    1.3495636e-04    3.7922132e-03    2.8099553e+01    3.0068960e+01    2.2692400e+00    1.1333695e+03    8.4501376e+02    1.3412438e+00    1.4097033e-06    3.9431409e-05
   -7.4881367e+00    7.5272332e+00    7.5282684e+00    7.5259279e+00    9.1029833e+02    2.7063743e+03    8.0272728e+02    1.3474666e-04    3.7922135e-03    2.8143284e+01    3.0214949e+01    2.2029481e+00    1.1334761e+03    8.4512024e+02    1.3412009e+00    1.4079792e-06    3.9443655e-05
   -7.3017531e+00    7.5705064e+00    7.5707781e+00    7.5694695e+00    9.1156833e+02    2.7000357e+03    8.0287002e+02    1.3416735e-04    3.7922141e-03    2.8264807e+01    3.0512327e+01    1.5955178e+00    1.1337670e+03    8.4541082e+02    1.3410841e+00    1.4031143e-06    3.9476783e-05
   -7.2189159e+00    7.5902044e+00    7.5917687e+00    7.5885954e+00    9.1213275e+02    2.7096501e+03    8.0291085e+02    1.3391488e-04    3.7922144e-03    2.8318096e+01    3.0682698e+01    2.0566933e+00    1.1338952e+03    8.4553896e+02    1.3410325e+00    1.4010311e-06    3.9491495e-05
   -7.1526462e+00    7.6056695e+00    7.6072172e+00    7.6036791e+00    9.1257990e+02    2.7112217e+03    8.0294946e+02    1.3371494e-04    3.7922146e-03    2.8360441e+01    3.0816775e+01    2.0232122e+00    1.1339967e+03    8.4564036e+02    1.3409917e+00    1.3993787e-06    3.9503146e-05
   -7.0698090e+00    7.6243379e+00    7.6248815e+00    7.6227073e+00    9.1312331e+02    2.7062294e+03    8.0300339e+02    1.3346726e-04    3.7922148e-03    2.8413072e+01    3.0939943e+01    1.4868652e+00    1.1341209e+03    8.4576444e+02    1.3409418e+00    1.3972896e-06    3.9517298e-05
   -6.9662626e+00    7.6474259e+00    7.6478559e+00    7.6460718e+00    9.1379330e+02    2.7049888e+03    8.0306978e+02    1.3316180e-04    3.7922151e-03    2.8478250e+01    3.1089473e+01    1.4440836e+00    1.1342741e+03    8.4591744e+02    1.3408803e+00    1.3947102e-06    3.9534747e-05
   -6.8834254e+00    7.6666538e+00    7.6685626e+00    7.6647387e+00    9.1433398e+02    2.7143407e+03    8.0310417e+02    1.3292046e-04    3.7922154e-03    2.8529960e+01    3.1249753e+01    1.9348772e+00    1.1343967e+03    8.4604001e+02    1.3408310e+00    1.3927130e-06    3.9548835e-05
   -6.7798790e+00    7.6892800e+00    7.6898504e+00    7.6878607e+00    9.1498715e+02    2.7043616e+03    8.0316867e+02    1.3262307e-04    3.7922156e-03    2.8593936e+01    3.1394817e+01    1.4009586e+00    1.1345457e+03    8.4618891e+02    1.3407712e+00    1.3901993e-06    3.9565851e-05
   -6.6970418e+00    7.7081462e+00    7.7098407e+00    7.7063920e+00    9.1551437e+02    2.7167767e+03    8.0319704e+02    1.3238807e-04    3.7922158e-03    2.8644694e+01    3.1551793e+01    1.8949991e+00    1.1346650e+03    8.4630816e+02    1.3407232e+00    1.3882532e-06    3.9579608e-05
   -6.5934953e+00    7.7303391e+00    7.7307121e+00    7.7290017e+00    9.1615036e+02    2.7066897e+03    8.0591312e+02    1.3209876e-04    3.7922160e-03    2.8707431e+01    3.1692320e+01    1.3571342e+00    1.1348103e+03    8.4645330e+02    1.3406650e+00    1.3858033e-06    3.9596198e-05
   -6.4071117e+00    7.7705552e+00    7.7708748e+00    7.7692356e+00    9.1728054e+02    2.7099830e+03    8.0658716e+02    1.3158917e-04    3.7922163e-03    2.8818606e+01    3.1982598e+01    1.5574224e+00    1.1350660e+03    8.4670882e+02    1.3405624e+00    1.3815249e-06    3.9625695e-05
   -6.3242746e+00    7.7886399e+00    7.7901102e+00    7.7870450e+00    9.1777794e+02    2.7229557e+03    8.0685769e+02    1.3136758e-04    3.7922165e-03    2.8867217e+01    3.2132703e+01    1.8120527e+00    1.1351775e+03    8.4682037e+02    1.3405175e+00    1.3796846e-06    3.9638676e-05
   -6.2207281e+00    7.8099185e+00    7.8102433e+00    7.8086445e+00    9.1837837e+02    2.7130141e+03    8.0720595e+02    1.3109428e-04    3.7922167e-03    2.8927400e+01    3.2266346e+01    1.2906563e+00    1.1353128e+03    8.4695553e+02    1.3404633e+00    1.3773631e-06    3.9654333e-05
   -6.1378909e+00    7.8274973e+00    7.8287447e+00    7.8260027e+00    9.1886152e+02    2.7236799e+03    8.0745478e+02    1.3087905e-04    3.7922168e-03    2.8974972e+01    3.2413833e+01    1.7804455e+00    1.1354204e+03    8.4706312e+02    1.3404201e+00    1.3755704e-06    3.9666933e-05
   -6.0343445e+00    7.8484247e+00    7.8488055e+00    7.8470805e+00    9.1944417e+02    2.7153454e+03    8.0777190e+02    1.3061384e-04    3.7922170e-03    2.9033806e+01    3.2543522e+01    1.2524694e+00    1.1355514e+03    8.4719395e+02    1.3403677e+00    1.3733144e-06    3.9682112e-05
   -5.9515073e+00    7.8657558e+00    7.8673794e+00    7.8641090e+00    9.1991370e+02    2.7262362e+03    8.0799748e+02    1.3040497e-04    3.7922171e-03    2.9080311e+01    3.2688722e+01    1.7528454e+00    1.1356558e+03    8.4729836e+02    1.3403257e+00    1.3715749e-06    3.9694350e-05
   -5.8479609e+00    7.8858639e+00    7.8862906e+00    7.8846892e+00    9.2047822e+02    2.7166721e+03    8.0829601e+02    1.3014785e-04    3.7922172e-03    2.9137763e+01    3.2816087e+01    1.2300219e+00    1.1357821e+03    8.4742457e+02    1.3402751e+00    1.3693791e-06    3.9709043e-05
   -5.7185278e+00    7.9103928e+00    7.9108012e+00    7.9095101e+00    9.2116970e+02    2.7193146e+03    8.0865420e+02    1.2983256e-04    3.7922175e-03    2.9208524e+01    3.2971762e+01    1.2027491e+00    1.1359366e+03    8.4757895e+02    1.3402133e+00    1.3666798e-06    3.9727020e-05
   -5.6149813e+00    7.9318866e+00    7.9346421e+00    7.9300826e+00    9.2172545e+02    2.7253114e+03    8.0886579e+02    1.2958549e-04    3.7922176e-03    2.9264215e+01    3.3145248e+01    1.6754425e+00    1.1360601e+03    8.4770252e+02    1.3401637e+00    1.3646201e-06    3.9741478e-05
   -5.5321442e+00    7.9479601e+00    7.9499937e+00    7.9458288e+00    9.2216292e+02    2.7282445e+03    8.0905443e+02    1.2939130e-04    3.7922177e-03    2.9308136e+01    3.3288928e+01    1.7344867e+00    1.1361567e+03    8.4779915e+02    1.3401249e+00    1.3629966e-06    3.9752857e-05
   -5.4285977e+00    7.9669123e+00    7.9675540e+00    7.9651559e+00    9.2268740e+02    2.7243290e+03    8.0929808e+02    1.2915233e-04    3.7922179e-03    2.9362365e+01    3.3411833e+01    1.1869545e+00    1.1362737e+03    8.4791601e+02    1.3400781e+00    1.3609483e-06    3.9766489e-05
   -5.2991647e+00    7.9902941e+00    7.9908052e+00    7.9889382e+00    9.2332919e+02    2.7229443e+03    8.0958221e+02    1.2885957e-04    3.7922181e-03    2.9429076e+01    3.3561619e+01    1.1572477e+00    1.1364168e+03    8.4805899e+02    1.3400209e+00    1.3584365e-06    3.9783170e-05
   -5.1956182e+00    8.0103649e+00    8.0125659e+00    8.0084198e+00    9.2384366e+02    2.7333121e+03    8.0974988e+02    1.2863081e-04    3.7922182e-03    2.9481414e+01    3.3730845e+01    1.6342988e+00    1.1365305e+03    8.4817280e+02    1.3399752e+00    1.3565226e-06    3.9796539e-05
   -5.0092346e+00    8.0430835e+00    8.0436687e+00    8.0407691e+00    9.2473100e+02    2.7303612e+03    8.1009681e+02    1.2823034e-04    3.7922184e-03    2.9573489e+01    3.3988854e+01    1.3842907e+00    1.1367266e+03    8.4836884e+02    1.3398967e+00    1.3531145e-06    3.9819595e-05
   -4.8798015e+00    8.0651658e+00    8.0655229e+00    8.0637246e+00    9.2531908e+02    2.7290890e+03    8.1030140e+02    1.2796091e-04    3.7922186e-03    2.9635760e+01    3.4132869e+01    1.1126561e+00    1.1368572e+03    8.4849942e+02    1.3398445e+00    1.3507953e-06    3.9834868e-05
   -4.7762551e+00    8.0839422e+00    8.0860400e+00    8.0820329e+00    9.2579178e+02    2.7389121e+03    8.1042088e+02    1.2775033e-04    3.7922187e-03    2.9684610e+01    3.4299640e+01    1.6105960e+00    1.1369611e+03    8.4860335e+02    1.3398027e+00    1.3490303e-06    3.9847145e-05
   -4.6934179e+00    8.0979816e+00    8.0994625e+00    8.0959422e+00    9.2616336e+02    2.7402811e+03    8.1053321e+02    1.2758483e-04    3.7922188e-03    2.9723117e+01    3.4436168e+01    1.6481450e+00    1.1370421e+03    8.4868443e+02    1.3397702e+00    1.3476377e-06    3.9856797e-05
   -4.5898714e+00    8.1146556e+00    8.1151718e+00    8.1128726e+00    9.2660423e+02    2.7357060e+03    8.1066546e+02    1.2738238e-04    3.7922189e-03    2.9770358e+01    3.4551657e+01    1.1153361e+00    1.1371393e+03    8.4878159e+02    1.3397314e+00    1.3458908e-06    3.9868230e-05
   -4.4604384e+00    8.1345268e+00    8.1351308e+00    8.1331673e+00    9.2713889e+02    2.7330416e+03    8.1081840e+02    1.2713588e-04    3.7922191e-03    2.9828080e+01    3.4694090e+01    1.1004382e+00    1.1372565e+03    8.4889870e+02    1.3396846e+00    1.3437555e-06    3.9882090e-05
   -4.3568919e+00    8.1519562e+00    8.1541114e+00    8.1499425e+00    9.2756843e+02    2.7372392e+03    8.1087248e+02    1.2694351e-04    3.7922193e-03    2.9873283e+01    3.4856928e+01    1.5726100e+00    1.1373495e+03    8.4899180e+02    1.3396472e+00    1.3421370e-06    3.9893223e-05
   -4.2274589e+00    8.1709489e+00    8.1715578e+00    8.1691579e+00    9.2807504e+02    2.7333178e+03    8.1095343e+02    1.2670926e-04    3.7922194e-03    2.9928510e+01    3.4999411e+01    1.1008223e+00    1.1374598e+03    8.4910208e+02    1.3396031e+00    1.3401061e-06    3.9906355e-05
   -4.1239124e+00    8.1872696e+00    8.1889420e+00    8.1849583e+00    9.2848139e+02    2.7414000e+03    8.1083009e+02    1.2652698e-04    3.7922195e-03    2.9971628e+01    3.5164867e+01    1.5978896e+00    1.1375471e+03    8.4918946e+02    1.3395681e+00    1.3385700e-06    3.9916895e-05
   -3.9944793e+00    8.2051629e+00    8.2056983e+00    8.2031707e+00    9.2895837e+02    2.7372519e+03    8.1062910e+02    1.2630523e-04    3.7922197e-03    3.0024248e+01    3.5306222e+01    1.0921088e+00    1.1376505e+03    8.4929284e+02    1.3395268e+00    1.3366417e-06    3.9929257e-05
   -3.8564187e+00    8.2247354e+00    8.2256218e+00    8.2226416e+00    9.2945215e+02    2.7364710e+03    8.1040125e+02    1.2607717e-04    3.7922199e-03    3.0078561e+01    3.5475594e+01    1.2267962e+00    1.1377571e+03    8.4939952e+02    1.3394841e+00    1.3346768e-06    3.9942047e-05
   -3.7459702e+00    8.2410794e+00    8.2431336e+00    8.2382850e+00    9.2984495e+02    2.7423418e+03    8.1020918e+02    1.2590017e-04    3.7922200e-03    3.0120849e+01    3.5651933e+01    1.5965675e+00    1.1378411e+03    8.4948360e+02    1.3394503e+00    1.3331873e-06    3.9952231e-05
   -3.6079660e+00    8.2562101e+00    8.2569909e+00    8.2543098e+00    9.3029962e+02    2.7442192e+03    8.0987205e+02    1.2568585e-04    3.7922201e-03    3.0172213e+01    3.5803842e+01    1.1007575e+00    1.1379380e+03    8.4958055e+02    1.3394116e+00    1.3312997e-06    3.9964018e-05
   -3.4700355e+00    8.2764470e+00    8.2791130e+00    8.2739431e+00    9.3074248e+02    2.7387506e+03    8.0960720e+02    1.2548030e-04    3.7922203e-03    3.0221639e+01    3.5976532e+01    1.2520076e+00    1.1380338e+03    8.4967647e+02    1.3393731e+00    1.3295441e-06    3.9975494e-05
   -3.3596912e+00    8.2902122e+00    8.2917254e+00    8.2875002e+00    9.3109272e+02    2.7477628e+03    8.0932683e+02    1.2532146e-04    3.7922205e-03    3.0259945e+01    3.6160748e+01    1.6694698e+00    1.1381074e+03    8.4975021e+02    1.3393435e+00    1.3282030e-06    3.9984579e-05
   -3.2217982e+00    8.3058033e+00    8.3064121e+00    8.3034024e+00    9.3149329e+02    2.7434682e+03    8.0893744e+02    1.2512994e-04    3.7922206e-03    3.0306261e+01    3.6307214e+01    1.0621678e+00    1.1381932e+03    8.4983606e+02    1.3393092e+00    1.3265226e-06    3.9994955e-05
   -3.0839477e+00    8.3224932e+00    8.3237387e+00    8.3198972e+00    9.3188248e+02    2.7468151e+03    8.0854271e+02    1.2494655e-04    3.7922208e-03    3.0350743e+01    3.6484380e+01    1.2852023e+00    1.1382761e+03    8.4991908e+02    1.3392759e+00    1.3249439e-06    4.0005027e-05
   -2.8621697e+00    8.3457212e+00    8.3466205e+00    8.3431075e+00    9.3246796e+02    2.7470673e+03    8.0777966e+02    1.2466864e-04    3.7922210e-03    3.0418403e+01    3.6777949e+01    1.3237069e+00    1.1383995e+03    8.5004265e+02    1.3392263e+00    1.3225384e-06    4.0020170e-05
   -2.7244167e+00    8.3610228e+00    8.3622743e+00    8.3586645e+00    9.3280503e+02    2.7498763e+03    8.0948572e+02    1.2450622e-04    3.7922212e-03    3.0458087e+01    3.6951669e+01    1.2611031e+00    1.1384707e+03    8.5011403e+02    1.3391977e+00    1.3211329e-06    4.0028880e-05
   -2.6142143e+00    8.3722962e+00    8.3752742e+00    8.3698145e+00    9.3306773e+02    2.7514909e+03    8.0925563e+02    1.2438199e-04    3.7922214e-03    3.0488509e+01    3.7126591e+01    1.5872742e+00    1.1385249e+03    8.5016842e+02    1.3391757e+00    1.3200782e-06    4.0035671e-05
   -2.5553933e+00    8.3797542e+00    8.3889549e+00    8.3716597e+00    9.3321041e+02    2.7564643e+03    8.0908489e+02    1.2431811e-04    3.7922214e-03    3.0504176e+01    3.7260600e+01    2.2782462e+00    1.1385540e+03    8.5019773e+02    1.3391637e+00    1.3195768e-06    4.0039368e-05
   -2.4820091e+00    8.3866275e+00    8.3961705e+00    8.3545566e+00    9.3335939e+02    2.7613857e+03    7.8040223e+02    1.2423992e-04    3.7922289e-03    3.0523433e+01    3.7394096e+01    1.8191461e+00    1.1385884e+03    8.5023283e+02    1.3391490e+00    1.3189120e-06    4.0043209e-05
   -2.3975363e+00    8.3937625e+00    8.3972608e+00    8.3398577e+00    9.3347144e+02    2.7662026e+03    6.5014585e+02    1.2415271e-04    3.7923361e-03    3.0545738e+01    3.7514965e+01    1.4308561e+00    1.1386676e+03    8.5031788e+02    1.3391081e+00    1.3180816e-06    4.0045982e-05
   -2.2823594e+00    8.4025121e+00    8.4137106e+00    8.3511953e+00    9.3356042e+02    2.7683115e+03    5.6298651e+02    1.2403925e-04    3.7924350e-03    3.0574476e+01    3.7652053e+01    1.1902458e+00    1.1387325e+03    8.5038823e+02    1.3390736e+00    1.3169664e-06    4.0047977e-05
   -2.1850862e+00    8.4091415e+00    8.4382523e+00    8.3442230e+00    9.3357117e+02    2.7694284e+03    5.3173973e+02    1.2394753e-04    3.7926092e-03    3.0598506e+01    3.7783947e+01    1.3559101e+00    1.1388184e+03    8.5048362e+02    1.3390245e+00    1.3159894e-06    4.0047845e-05
   -2.0992425e+00    8.4146710e+00    8.4631297e+00    8.3532664e+00    9.3355972e+02    2.7702839e+03    5.2174776e+02    1.2386968e-04    3.7928245e-03    3.0619474e+01    3.7981943e+01    2.3064668e+00    1.1389198e+03    8.5059637e+02    1.3389662e+00    1.3151259e-06    4.0047117e-05
   -1.9932292e+00    8.4206227e+00    8.4745370e+00    8.3371460e+00    9.3347022e+02    2.7703334e+03    5.1637402e+02    1.2377826e-04    3.7931999e-03    3.0645121e+01    3.8273326e+01    2.7485561e+00    1.1390816e+03    8.5077797e+02    1.3388706e+00    1.3140219e-06    4.0044097e-05
   -1.8995178e+00    8.4251740e+00    8.6376355e+00    8.3023075e+00    9.3331603e+02    2.7689919e+03    5.0078919e+02    1.2370117e-04    3.7937487e-03    3.0668656e+01    3.8615599e+01    3.6524132e+00    1.1393274e+03    8.5105263e+02    1.3387274e+00    1.3129391e-06    4.0039480e-05
   -1.7919314e+00    8.4322333e+00    8.5222130e+00    8.2805781e+00    9.3333658e+02    2.7587539e+03    5.2519364e+02    1.2361752e-04    3.7946417e-03    3.0696634e+01    4.0450021e+01    1.7050683e+01    1.1398344e+03    8.5159954e+02    1.3384629e+00    1.3119410e-06    4.0039461e-05
   -1.6949133e+00    8.4401270e+00    9.4488155e+00    8.2482013e+00    9.3344624e+02    2.7636400e+03    5.3052512e+02    1.2354608e-04    3.7959310e-03    3.0724819e+01    4.3044860e+01    2.6745928e+01    1.1406380e+03    8.5244546e+02    1.3380774e+00    1.3108012e-06    4.0041676e-05
   -1.5962810e+00    8.4459077e+00    8.5999531e+00    8.2786940e+00    9.3339681e+02    2.7575631e+03    5.3782711e+02    1.2347756e-04    3.7970523e-03    3.0750951e+01    4.5108534e+01    2.0922920e+01    1.1413602e+03    8.5319874e+02    1.3377425e+00    1.3092893e-06    4.0039878e-05
   -1.4958108e+00    8.4563071e+00    8.6659841e+00    8.2902549e+00    9.3377253e+02    2.7473337e+03    5.4545602e+02    1.2341201e-04    3.7985565e-03    3.0779471e+01    4.9452374e+01    4.3235089e+01    1.1423903e+03    8.5426675e+02    1.3372758e+00    1.3084416e-06    4.0049181e-05
   -1.3967761e+00    8.4705785e+00    8.7097871e+00    8.3090619e+00    9.3456162e+02    2.7489750e+03    5.5242032e+02    1.2335154e-04    3.8000230e-03    3.0806449e+01    5.5382000e+01    5.9874248e+01    1.1434652e+03    8.5537355e+02    1.3368021e+00    1.3087030e-06    4.0069733e-05
   -1.2977256e+00    8.4817348e+00    8.8801096e+00    8.2876805e+00    9.3511961e+02    2.7407242e+03    5.5708938e+02    1.2329520e-04    3.8011540e-03    3.0829699e+01    6.0157597e+01    4.8213724e+01    1.1442556e+03    8.5619127e+02    1.3364485e+00    1.3087545e-06    4.0084247e-05
   -1.1986127e+00    8.4940632e+00    9.1089426e+00    8.2705375e+00    9.3579000e+02    2.7426998e+03    5.4917530e+02    1.2324297e-04    3.8025869e-03    3.0854392e+01    6.5807751e+01    5.7007286e+01    1.1452698e+03    8.5724158e+02    1.3359942e+00    1.3087637e-06    4.0101621e-05
   -1.0995776e+00    8.5089051e+00    8.7809466e+00    8.2597668e+00    9.3669441e+02    2.7449135e+03    5.5371509e+02    1.2319492e-04    3.8041877e-03    3.0879421e+01    7.2625743e+01    6.8844178e+01    1.1464244e+03    8.5842811e+02    1.3354927e+00    1.3090470e-06    4.0125204e-05
   -9.9145730e-01    8.5296077e+00    9.2042401e+00    8.3999126e+00    9.3807847e+02    2.7524251e+03    5.5371081e+02    1.2314736e-04    3.8065181e-03    3.0910269e+01    8.2159254e+01    8.8175031e+01    1.1481087e+03    8.6016120e+02    1.3347599e+00    1.3097429e-06    4.0161221e-05
   -8.9239115e-01    8.5547630e+00    9.2708376e+00    8.4047061e+00    9.3994010e+02    2.7481189e+03    5.5701127e+02    1.2310796e-04    3.8090535e-03    3.0940758e+01    9.3557787e+01    1.1505982e+02    1.1500368e+03    8.6213642e+02    1.3339383e+00    1.3111294e-06    4.0209946e-05
   -7.9327423e-01    8.5877904e+00    9.0599556e+00    8.4064125e+00    9.4256772e+02    2.7484301e+03    5.5608120e+02    1.2307268e-04    3.8119251e-03    3.0972959e+01    1.0835108e+02    1.4925090e+02    1.1523553e+03    8.6449602e+02    1.3329793e+00    1.3135321e-06    4.0278862e-05
   -6.9414482e-01    8.6312723e+00    9.1332169e+00    8.4408204e+00    9.4620221e+02    2.7461219e+03    5.5810278e+02    1.2304155e-04    3.8153025e-03    3.1008246e+01    1.2750822e+02    1.9325387e+02    1.1551881e+03    8.6736973e+02    1.3318289e+00    1.3173524e-06    4.0374419e-05
   -5.9499596e-01    8.6858855e+00    9.4068323e+00    8.4929745e+00    9.5099335e+02    2.7450340e+03    5.5626544e+02    1.2301455e-04    3.8184335e-03    3.1040502e+01    1.5144701e+02    2.4144295e+02    1.1582028e+03    8.7038003e+02    1.3306863e+00    1.3228158e-06    4.0500367e-05
   -4.9584964e-01    8.7545420e+00    1.0335129e+01    8.5560711e+00    9.5725372e+02    2.7412707e+03    5.5556187e+02    1.2299171e-04    3.8211864e-03    3.1068650e+01    1.8130344e+02    3.0113498e+02    1.1613097e+03    8.7342911e+02    1.3295982e+00    1.3306357e-06    4.0665046e-05
   -3.9717508e-01    8.8329196e+00    1.0120706e+01    8.6070406e+00    9.6452066e+02    2.7424708e+03    5.6335397e+02    1.2297309e-04    3.8235433e-03    3.1092521e+01    2.1498540e+02    3.4134392e+02    1.1642536e+03    8.7627147e+02    1.3286449e+00    1.3404439e-06    4.0856279e-05
   -2.9675741e-01    8.9223343e+00    1.0170123e+01    8.7045815e+00    9.7283662e+02    2.7490913e+03    5.6723499e+02    1.2295839e-04    3.8256233e-03    3.1113154e+01    2.5291794e+02    3.7774765e+02    1.1671201e+03    8.7898143e+02    1.3278097e+00    1.3519064e-06    4.1074501e-05
   -1.9971967e-01    9.0167570e+00    9.9887801e+00    8.8531639e+00    9.8156189e+02    2.7532301e+03    5.6309830e+02    1.2294816e-04    3.8278859e-03    3.1134145e+01    2.9250178e+02    4.0792222e+02    1.1701175e+03    8.8180850e+02    1.3269519e+00    1.3637498e-06    4.1303746e-05
   -9.5092392e-02    9.1227520e+00    1.0134094e+01    8.9293291e+00    9.9141660e+02    2.7572032e+03    5.7093248e+02    1.2294174e-04    3.8303686e-03    3.1155965e+01    3.3702111e+02    4.2550397e+02    1.1734095e+03    8.8492982e+02    1.3259916e+00    1.3769728e-06    4.1563620e-05
    7.5023246e-03    9.2437711e+00    1.0250881e+01    8.9978185e+00    1.0030185e+03    2.7674864e+03    5.6849250e+02    1.2293989e-04    3.8326979e-03    3.1175380e+01    3.8834864e+02    5.0029411e+02    1.1767992e+03    8.8817255e+02    1.3249668e+00    1.3934059e-06    4.1871727e-05
    1.0691080e-01    9.3571221e+00    1.0141965e+01    9.1575373e+00    1.0141209e+03    2.7669895e+03    5.7027933e+02    1.2294228e-04    3.8348433e-03    3.1192224e+01    4.3742156e+02    4.9364920e+02    1.1800085e+03    8.9127747e+02    1.3239520e+00    1.4087047e-06    4.2164948e-05
    2.0357511e-01    9.4224005e+00    1.0108336e+01    9.1734048e+00    1.0202333e+03    2.7663497e+03    5.7453039e+02    1.2294855e-04    3.8372837e-03    3.1210483e+01    4.6727223e+02    3.0880762e+02    1.1827442e+03    8.9394832e+02    1.3230566e+00    1.4150149e-06    4.2325027e-05
    3.0701646e-01    9.4740872e+00    1.0236376e+01    9.2975905e+00    1.0248266e+03    2.7674698e+03    5.8291110e+02    1.2295977e-04    3.8393025e-03    3.1224055e+01    4.9236618e+02    2.4259112e+02    1.1850619e+03    8.9614977e+02    1.3223926e+00    1.4189398e-06    4.2444985e-05
    4.0473414e-01    9.5252205e+00    1.0248504e+01    9.3491114e+00    1.0293521e+03    2.7616040e+03    5.8137729e+02    1.2297440e-04    3.8412539e-03    3.1236207e+01    5.1727410e+02    2.5489669e+02    1.1872739e+03    8.9824193e+02    1.3217751e+00    1.4234183e-06    4.2563452e-05
    5.0261767e-01    9.5748166e+00    1.0290576e+01    9.1008860e+00    1.0336695e+03    2.7521375e+03    5.6411436e+02    1.2299311e-04    3.8434690e-03    3.1249467e+01    5.4134750e+02    2.4593920e+02    1.1895085e+03    9.0037107e+02    1.3211314e+00    1.4274829e-06    4.2676176e-05
    6.0210665e-01    9.6268984e+00    1.0280070e+01    9.2933259e+00    1.0382909e+03    2.7531852e+03    5.8431384e+02    1.2301629e-04    3.8455633e-03    3.1260601e+01    5.6660158e+02    2.5383805e+02    1.1917244e+03    9.0247500e+02    1.3205068e+00    1.4321990e-06    4.2797312e-05
    7.0875417e-01    9.6844208e+00    1.0273666e+01    9.5390055e+00    1.0434661e+03    2.7601107e+03    5.9286908e+02    1.2304592e-04    3.8477565e-03    3.1270898e+01    5.9478373e+02    2.6425505e+02    1.1941204e+03    9.0474834e+02    1.3198371e+00    1.4376859e-06    4.2932867e-05
    8.0850916e-01    9.7400878e+00    1.0230719e+01    9.5540590e+00    1.0484412e+03    2.7651008e+03    5.9247049e+02    1.2307786e-04    3.8500900e-03    3.1281743e+01    6.2239141e+02    2.7675486e+02    1.1965326e+03    9.0705158e+02    1.3191450e+00    1.4429950e-06    4.3064517e-05
    9.0817123e-01    9.7970938e+00    1.0267475e+01    9.6261283e+00    1.0535258e+03    2.7508137e+03    5.9391930e+02    1.2311396e-04    3.8523250e-03    3.1290723e+01    6.5089818e+02    2.8603430e+02    1.1988976e+03    9.0928902e+02    1.3185001e+00    1.4485073e-06    4.3200084e-05
    1.0078734e+00    9.8569176e+00    1.0363140e+01    9.6145716e+00    1.0588941e+03    2.7587644e+03    5.9506468e+02    1.2315428e-04    3.8544988e-03    3.1298133e+01    6.8054777e+02    2.9738150e+02    1.2012710e+03    9.1152233e+02    1.3178734e+00    1.4545796e-06    4.3343434e-05
    1.1074459e+00    9.9198291e+00    1.0462429e+01    9.6709964e+00    1.0646195e+03    2.7555550e+03    5.8463044e+02    1.2319872e-04    3.8565090e-03    3.1303158e+01    7.1134400e+02    3.0928477e+02    1.2035908e+03    9.1369038e+02    1.3172852e+00    1.4613829e-06    4.3496277e-05
    1.2072048e+00    9.9865113e+00    1.0490440e+01    9.6593666e+00    1.0707626e+03    2.7535501e+03    6.0061040e+02    1.2324744e-04    3.8585240e-03    3.1307132e+01    7.4371572e+02    3.2449937e+02    1.2059277e+03    9.1587810e+02    1.3166901e+00    1.4690216e-06    4.3659790e-05
    1.3069639e+00    1.0055252e+01    1.0495957e+01    9.8398522e+00    1.0771210e+03    2.7582801e+03    6.1002005e+02    1.2330037e-04    3.8606412e-03    3.1310865e+01    7.7725515e+02    3.3620426e+02    1.2083482e+03    9.1815366e+02    1.3160632e+00    1.4771043e-06    4.3829146e-05
    1.4068030e+00    1.0125658e+01    1.0530990e+01    9.9282421e+00    1.0836809e+03    2.7532751e+03    6.0465995e+02    1.2335754e-04    3.8626572e-03    3.1312696e+01    8.1193587e+02    3.4736608e+02    1.2107134e+03    9.2036934e+02    1.3154647e+00    1.4857497e-06    4.4004863e-05
    1.5045856e+00    1.0191879e+01    1.0577431e+01    9.9939136e+00    1.0898162e+03    2.7619882e+03    6.0342249e+02    1.2341758e-04    3.8647159e-03    3.1314146e+01    8.4523824e+02    3.4057549e+02    1.2130307e+03    9.2254289e+02    1.3148773e+00    1.4937684e-06    4.4169480e-05
    1.6009360e+00    1.0254896e+01    1.0646777e+01    1.0112324e+01    1.0956426e+03    2.7648612e+03    6.1947030e+02    1.2348064e-04    3.8667722e-03    3.1314804e+01    8.7732413e+02    3.3301266e+02    1.2153257e+03    9.2469436e+02    1.3142999e+00    1.5011361e-06    4.4326146e-05
    1.7048955e+00    1.0324644e+01    1.0693550e+01    1.0240461e+01    1.1021916e+03    2.7642746e+03    6.3326525e+02    1.2355324e-04    3.8685902e-03    3.1311118e+01    9.1238061e+02    3.3721300e+02    1.2176477e+03    9.2683545e+02    1.3137690e+00    1.5097470e-06    4.4501889e-05
    1.8101516e+00    1.0394953e+01    1.0726566e+01    1.0296225e+01    1.1089197e+03    2.7655307e+03    6.5524051e+02    1.2363140e-04    3.8693922e-03    3.1297810e+01    9.4704770e+02    3.2935929e+02    1.2193855e+03    9.2832654e+02    1.3135308e+00    1.5188388e-06    4.4682110e-05
    1.9095026e+00    1.0462147e+01    1.0798383e+01    1.0386696e+01    1.1153801e+03    2.7682389e+03    7.2038701e+02    1.2370937e-04    3.8697554e-03    3.1281022e+01    9.7957595e+02    3.2740762e+02    1.2206608e+03    9.2934808e+02    1.3134593e+00    1.5277644e-06    4.4856013e-05
    2.0012413e+00    1.0525106e+01    1.0877523e+01    1.0466720e+01    1.1215059e+03    2.7682531e+03    7.8816982e+02    1.2378491e-04    3.8699221e-03    3.1263279e+01    1.0098113e+03    3.2958107e+02    1.2216644e+03    9.3012436e+02    1.3134419e+00    1.5365186e-06    4.5021799e-05
    2.1090920e+00    1.0599227e+01    1.0972104e+01    1.0483288e+01    1.1288782e+03    2.7712488e+03    8.3804071e+02    1.2387859e-04    3.8700391e-03    3.1240582e+01    1.0452106e+03    3.2822518e+02    1.2227205e+03    9.3094505e+02    1.3134185e+00    1.5474055e-06    4.5220990e-05
    2.2012994e+00    1.0664056e+01    1.1030248e+01    1.0439342e+01    1.1354467e+03    2.7792762e+03    8.3616679e+02    1.2396229e-04    3.8701079e-03    3.1220042e+01    1.0760433e+03    3.3438459e+02    1.2235801e+03    9.3162383e+02    1.3133843e+00    1.5574026e-06    4.5398784e-05
    2.3012098e+00    1.0732742e+01    1.1077919e+01    1.0440099e+01    1.1425597e+03    2.7844946e+03    8.3586045e+02    1.2405720e-04    3.8701551e-03    3.1196539e+01    1.1092161e+03    3.3202440e+02    1.2244573e+03    9.3233087e+02    1.3133292e+00    1.5684391e-06    4.5591813e-05
    2.4052907e+00    1.0801198e+01    1.1085083e+01    1.0584440e+01    1.1498050e+03    2.7858459e+03    8.3846491e+02    1.2416062e-04    3.8701836e-03    3.1170783e+01    1.1431019e+03    3.2557258e+02    1.2253245e+03    9.3304201e+02    1.3132576e+00    1.5797338e-06    4.5789031e-05
    2.5039482e+00    1.0866611e+01    1.1086469e+01    1.0790565e+01    1.1568417e+03    2.7846887e+03    8.4271650e+02    1.2426276e-04    3.8702024e-03    3.1145311e+01    1.1757840e+03    3.3126844e+02    1.2261547e+03    9.3373708e+02    1.3131691e+00    1.5907018e-06    4.5978103e-05
    2.6120398e+00    1.0939338e+01    1.1078539e+01    1.0887700e+01    1.1647919e+03    2.7781938e+03    8.4671031e+02    1.2437956e-04    3.8702204e-03    3.1116210e+01    1.2123393e+03    3.3818765e+02    1.2270901e+03    9.3453833e+02    1.3130442e+00    1.6031504e-06    4.6190293e-05
    2.7130233e+00    1.1007953e+01    1.1148424e+01    1.0943562e+01    1.1724121e+03    2.7791854e+03    8.4876758e+02    1.2449300e-04    3.8702327e-03    3.1087954e+01    1.2474158e+03    3.4734862e+02    1.2279649e+03    9.3530160e+02    1.3129080e+00    1.6150820e-06    4.6393207e-05
    2.8033194e+00    1.1068404e+01    1.1226896e+01    1.1001203e+01    1.1792276e+03    2.7818447e+03    8.5001323e+02    1.2459789e-04    3.8702411e-03    3.1061850e+01    1.2789512e+03    3.4924454e+02    1.2287309e+03    9.3597886e+02    1.3127764e+00    1.6257023e-06    4.6574347e-05
    2.9020710e+00    1.1133790e+01    1.1301668e+01    1.1068208e+01    1.1867171e+03    2.7824747e+03    8.5112868e+02    1.2471670e-04    3.8702476e-03    3.1032312e+01    1.3137177e+03    3.5206051e+02    1.2295529e+03    9.3671534e+02    1.3126217e+00    1.6373385e-06    4.6772336e-05
    3.0063052e+00    1.1202281e+01    1.1344242e+01    1.1142904e+01    1.1947030e+03    2.7785585e+03    8.5159191e+02    1.2484667e-04    3.8702535e-03    3.1000053e+01    1.3508358e+03    3.5610303e+02    1.2304129e+03    9.3749842e+02    1.3124427e+00    1.6497369e-06    4.6983179e-05
    3.1195405e+00    1.1275638e+01    1.1333020e+01    1.1222001e+01    1.2034191e+03    2.7770940e+03    8.5097936e+02    1.2499317e-04    3.8702597e-03    3.0963770e+01    1.3912950e+03    3.5730152e+02    1.2313397e+03    9.3835539e+02    1.3122317e+00    1.6631950e-06    4.7212504e-05
    3.2140301e+00    1.1337233e+01    1.1387895e+01    1.1289577e+01    1.2108539e+03    2.7814793e+03    8.5002026e+02    1.2511929e-04    3.8702645e-03    3.0932595e+01    1.4257152e+03    3.6427466e+02    1.2321176e+03    9.3908531e+02    1.3120401e+00    1.6747044e-06    4.7408148e-05
    3.3090767e+00    1.1398358e+01    1.1452361e+01    1.1281115e+01    1.2183388e+03    2.7827145e+03    8.4931035e+02    1.2524995e-04    3.8702684e-03    3.0900358e+01    1.4603267e+03    3.6415384e+02    1.2328950e+03    9.3982078e+02    1.3118406e+00    1.6862577e-06    4.7605003e-05
    3.4057923e+00    1.1458965e+01    1.1516259e+01    1.1297898e+01    1.2258788e+03    2.7904462e+03    8.4933550e+02    1.2538683e-04    3.8702715e-03    3.0866650e+01    1.4951427e+03    3.5998249e+02    1.2336803e+03    9.4056828e+02    1.3116329e+00    1.6978695e-06    4.7804094e-05
    3.5062266e+00    1.1520738e+01    1.1575890e+01    1.1363805e+01    1.2336886e+03    2.7884869e+03    8.5030876e+02    1.2553321e-04    3.8702745e-03    3.0830681e+01    1.5310810e+03    3.5782882e+02    1.2345006e+03    9.4135492e+02    1.3114082e+00    1.7098678e-06    4.8009772e-05
    3.6116250e+00    1.1584415e+01    1.1630287e+01    1.1481236e+01    1.2418868e+03    2.7908474e+03    8.5224830e+02    1.2569148e-04    3.8702775e-03    3.0791885e+01    1.5686771e+03    3.5670560e+02    1.2353728e+03    9.4219886e+02    1.3111593e+00    1.7224720e-06    4.8225844e-05
    3.7241361e+00    1.1650333e+01    1.1682909e+01    1.1604384e+01    1.2505607e+03    2.7938843e+03    8.5489017e+02    1.2586565e-04    3.8702812e-03    3.0749305e+01    1.6084572e+03    3.5356522e+02    1.2363036e+03    9.4310737e+02    1.3108832e+00    1.7358146e-06    4.8454782e-05
    3.8135868e+00    1.1701085e+01    1.1758879e+01    1.1648400e+01    1.2573690e+03    2.7981328e+03    8.5693329e+02    1.2600765e-04    3.8702836e-03    3.0714672e+01    1.6397776e+03    3.5014237e+02    1.2370338e+03    9.4382460e+02    1.3106607e+00    1.7462792e-06    4.8634261e-05
    3.9049735e+00    1.1750604e+01    1.1861473e+01    1.1691804e+01    1.2641377e+03    2.7953381e+03    8.5858411e+02    1.2615619e-04    3.8702862e-03    3.0678528e+01    1.6710737e+03    3.4245680e+02    1.2377560e+03    9.4453596e+02    1.3104382e+00    1.7566846e-06    4.8812860e-05
    4.0291814e+00    1.1813540e+01    1.1948063e+01    1.1752629e+01    1.2729823e+03    2.8004535e+03    8.5982128e+02    1.2636425e-04    3.8702892e-03    3.0628040e+01    1.7123403e+03    3.3223876e+02    1.2386901e+03    9.4545947e+02    1.3101462e+00    1.7703381e-06    4.9047285e-05
    4.1222170e+00    1.1857942e+01    1.1974821e+01    1.1800064e+01    1.2794002e+03    2.7964133e+03    8.6006817e+02    1.2652401e-04    3.8702916e-03    3.0589384e+01    1.7425607e+03    3.2482576e+02    1.2393603e+03    9.4612562e+02    1.3099321e+00    1.7802669e-06    4.9216822e-05
    4.2027342e+00    1.1896098e+01    1.1977409e+01    1.1842167e+01    1.2849749e+03    2.8038256e+03    8.5985790e+02    1.2666497e-04    3.8702941e-03    3.0555362e+01    1.7689405e+03    3.2762985e+02    1.2399307e+03    9.4669585e+02    1.3097456e+00    1.7890138e-06    4.9363995e-05
    4.3184105e+00    1.1940776e+01    1.1960099e+01    1.1896282e+01    1.2919515e+03    2.8058226e+03    8.5930892e+02    1.2687296e-04    3.8702971e-03    3.0505296e+01    1.8024690e+03    2.8984789e+02    1.2406616e+03    9.4742136e+02    1.3095141e+00    1.7997760e-06    4.9548271e-05
    4.4107039e+00    1.1974460e+01    1.1996686e+01    1.1937611e+01    1.2973623e+03    2.8043759e+03    8.5891150e+02    1.2704261e-04    3.8702996e-03    3.0464579e+01    1.8286162e+03    2.8330491e+02    1.2412255e+03    9.4798256e+02    1.3093337e+00    1.8081500e-06    4.9691159e-05
    4.5061741e+00    1.2008110e+01    1.2034903e+01    1.1940631e+01    1.3028818e+03    2.8054275e+03    8.5874632e+02    1.2722190e-04    3.8703023e-03    3.0421666e+01    1.8553339e+03    2.7985381e+02    1.2417999e+03    9.4855594e+02    1.3091478e+00    1.8168080e-06    4.9837555e-05
    4.6052740e+00    1.2040119e+01    1.2068180e+01    1.1957312e+01    1.3083626e+03    2.8094342e+03    8.5901802e+02    1.2741213e-04    3.8703047e-03    3.0376266e+01    1.8819684e+03    2.6876434e+02    1.2423776e+03    9.4913262e+02    1.3089610e+00    1.8254870e-06    4.9982905e-05
    4.7063896e+00    1.2070662e+01    1.2096148e+01    1.1998003e+01    1.3137872e+03    2.8080344e+03    8.5978474e+02    1.2761051e-04    3.8703074e-03    3.0329064e+01    1.9083972e+03    2.6137218e+02    1.2429532e+03    9.4970757e+02    1.3087746e+00    1.8342019e-06    5.0126898e-05
    4.8107579e+00    1.2100044e+01    1.2120460e+01    1.2061452e+01    1.3192078e+03    2.8083112e+03    8.6097562e+02    1.2781983e-04    3.8703103e-03    3.0279419e+01    1.9349192e+03    2.5411873e+02    1.2435318e+03    9.5028615e+02    1.3085866e+00    1.8430206e-06    5.0270494e-05
    4.9142468e+00    1.2127208e+01    1.2140685e+01    1.2095941e+01    1.3244221e+03    2.8087370e+03    8.6229920e+02    1.2803188e-04    3.8703135e-03    3.0229295e+01    1.9605738e+03    2.4789731e+02    1.2440870e+03    9.5084172e+02    1.3084060e+00    1.8516758e-06    5.0409089e-05
    5.0180807e+00    1.2151554e+01    1.2198398e+01    1.2116817e+01    1.3293919e+03    2.8080353e+03    8.6347244e+02    1.2824915e-04    3.8703160e-03    3.0178102e+01    1.9852618e+03    2.3776422e+02    1.2446146e+03    9.5136912e+02    1.3082353e+00    1.8600585e-06    5.0541185e-05
    5.1235685e+00    1.2173982e+01    1.2243095e+01    1.2138030e+01    1.3342479e+03    2.8020573e+03    8.6425605e+02    1.2847453e-04    3.8703181e-03    3.0125178e+01    2.0096433e+03    2.3113061e+02    1.2451234e+03    9.5187782e+02    1.3080706e+00    1.8683929e-06    5.0670162e-05
    5.2302489e+00    1.2193916e+01    1.2262644e+01    1.2158950e+01    1.3389141e+03    2.7902705e+03    8.6460792e+02    1.2870719e-04    3.8703202e-03    3.0070737e+01    2.0333760e+03    2.2246543e+02    1.2456061e+03    9.5235988e+02    1.3079154e+00    1.8765309e-06    5.0793560e-05
    5.3038188e+00    1.2206462e+01    1.2262649e+01    1.2173567e+01    1.3420278e+03    2.7895319e+03    8.6458989e+02    1.2887002e-04    3.8703215e-03    3.0032754e+01    2.0493690e+03    2.1738583e+02    1.2459238e+03    9.5267732e+02    1.3078131e+00    1.8820516e-06    5.0876069e-05
    5.4176772e+00    1.2223999e+01    1.2247294e+01    1.2195973e+01    1.3467150e+03    2.7878605e+03    8.6426969e+02    1.2912727e-04    3.8703239e-03    2.9972940e+01    2.0736576e+03    2.1332267e+02    1.2463965e+03    9.5314989e+02    1.3076605e+00    1.8905343e-06    5.1001120e-05
    5.5362056e+00    1.2239934e+01    1.2253701e+01    1.2217589e+01    1.3514254e+03    2.7837538e+03    8.6385614e+02    1.2940079e-04    3.8703254e-03    2.9909597e+01    2.0983062e+03    2.0795511e+02    1.2468674e+03    9.5362120e+02    1.3075081e+00    1.8992386e-06    5.1126439e-05
    5.6185019e+00    1.2250148e+01    1.2266899e+01    1.2218114e+01    1.3546399e+03    2.7774917e+03    8.6367309e+02    1.2959386e-04    3.8703269e-03    2.9865047e+01    2.1151938e+03    2.0520529e+02    1.2471892e+03    9.5394404e+02    1.3074029e+00    1.9052993e-06    5.1212656e-05
    5.7015662e+00    1.2259945e+01    1.2278067e+01    1.2217425e+01    1.3578644e+03    2.7688022e+03    8.6364885e+02    1.2979150e-04    3.8703281e-03    2.9819580e+01    2.1321781e+03    2.0447226e+02    1.2475114e+03    9.5426840e+02    1.3072962e+00    1.9114708e-06    5.1298581e-05
    5.8259259e+00    1.2272952e+01    1.2290909e+01    1.2233576e+01    1.3625810e+03    2.7578108e+03    8.6395130e+02    1.3009359e-04    3.8703299e-03    2.9750349e+01    2.1571594e+03    2.0087872e+02    1.2479864e+03    9.5474754e+02    1.3071376e+00    1.9207223e-06    5.1424568e-05
    5.9093385e+00    1.2280576e+01    1.2295975e+01    1.2254418e+01    1.3656700e+03    2.7563498e+03    8.6434937e+02    1.3029937e-04    3.8703313e-03    2.9703376e+01    2.1736110e+03    1.9723145e+02    1.2483003e+03    9.5506524e+02    1.3070314e+00    1.9269026e-06    5.1507139e-05
    6.0366519e+00    1.2290047e+01    1.2300719e+01    1.2269224e+01    1.3702225e+03    2.7550827e+03    8.6507999e+02    1.3061971e-04    3.8703337e-03    2.9630548e+01    2.1980897e+03    1.9227142e+02    1.2487644e+03    9.5553587e+02    1.3068734e+00    1.9362095e-06    5.1628034e-05
    6.1232727e+00    1.2295098e+01    1.2315908e+01    1.2272334e+01    1.3732124e+03    2.7532405e+03    8.6553035e+02    1.3084122e-04    3.8703356e-03    2.9580399e+01    2.2143388e+03    1.8758913e+02    1.2490691e+03    9.5584583e+02    1.3067684e+00    1.9424813e-06    5.1707936e-05
    6.2120461e+00    1.2299078e+01    1.2332369e+01    1.2275576e+01    1.3761829e+03    2.7547455e+03    8.6584866e+02    1.3107145e-04    3.8703372e-03    2.9528453e+01    2.2306551e+03    1.8379757e+02    1.2493699e+03    9.5615247e+02    1.3066638e+00    1.9488483e-06    5.1787579e-05
    6.3025989e+00    1.2301973e+01    1.2338932e+01    1.2278430e+01    1.3791267e+03    2.7525271e+03    8.6597738e+02    1.3130968e-04    3.8703387e-03    2.9474893e+01    2.2470083e+03    1.8059252e+02    1.2496655e+03    9.5645496e+02    1.3065597e+00    1.9552835e-06    5.1866229e-05
    6.4414124e+00    1.2304482e+01    1.2329937e+01    1.2283171e+01    1.3835156e+03    2.7508264e+03    8.6571095e+02    1.3168223e-04    3.8703409e-03    2.9391521e+01    2.2716989e+03    1.7786875e+02    1.2501008e+03    9.5690295e+02    1.3064029e+00    1.9651383e-06    5.1983792e-05
    6.5341725e+00    1.2304792e+01    1.2316112e+01    1.2285527e+01    1.3863390e+03    2.7478814e+03    8.6535674e+02    1.3193533e-04    3.8703422e-03    2.9335147e+01    2.2877892e+03    1.7346208e+02    1.2503786e+03    9.5719009e+02    1.3063012e+00    1.9716407e-06    5.2059168e-05
    6.6268535e+00    1.2304237e+01    1.2313587e+01    1.2287507e+01    1.3891099e+03    2.7506372e+03    8.6498387e+02    1.3219178e-04    3.8703433e-03    2.9278246e+01    2.3037089e+03    1.7176841e+02    1.2506509e+03    9.5747323e+02    1.3061994e+00    1.9781420e-06    5.2132724e-05
    6.7195245e+00    1.2302823e+01    1.2314337e+01    1.2287573e+01    1.3918343e+03    2.7487332e+03    8.6466654e+02    1.3245176e-04    3.8703442e-03    2.9220783e+01    2.3194766e+03    1.7014675e+02    1.2509189e+03    9.5775352e+02    1.3060969e+00    1.9846966e-06    5.2205602e-05
    6.8121856e+00    1.2300583e+01    1.2312872e+01    1.2281499e+01    1.3945063e+03    2.7458774e+03    8.6438441e+02    1.3271528e-04    3.8703449e-03    2.9162768e+01    2.3350601e+03    1.6817773e+02    1.2511826e+03    9.5803076e+02    1.3059941e+00    1.9912830e-06    5.2277370e-05
    6.9048193e+00    1.2297590e+01    1.2309262e+01    1.2279858e+01    1.3971442e+03    2.7436006e+03    8.6430236e+02    1.3298228e-04    3.8703457e-03    2.9104222e+01    2.3505376e+03    1.6708289e+02    1.2514442e+03    9.5830769e+02    1.3058898e+00    1.9979111e-06    5.2347868e-05
    7.0437663e+00    1.2291534e+01    1.2301478e+01    1.2277323e+01    1.4010168e+03    2.7420571e+03    8.6445054e+02    1.3339008e-04    3.8703467e-03    2.9015252e+01    2.3734896e+03    1.6518528e+02    1.2518299e+03    9.5871897e+02    1.3057319e+00    2.0079569e-06    5.2451884e-05
    7.1364199e+00    1.2286391e+01    1.2294576e+01    1.2271188e+01    1.4035300e+03    2.7462088e+03    8.6457537e+02    1.3366618e-04    3.8703474e-03    2.8955323e+01    2.3885690e+03    1.6274975e+02    1.2520802e+03    9.5898787e+02    1.3056268e+00    2.0146701e-06    5.2519185e-05
    7.2289971e+00    1.2280528e+01    1.2290663e+01    1.2264624e+01    1.4060085e+03    2.7407038e+03    8.6466301e+02    1.3394560e-04    3.8703477e-03    2.8894924e+01    2.4035726e+03    1.6206643e+02    1.2523264e+03    9.5925437e+02    1.3055207e+00    2.0214489e-06    5.2586032e-05
    7.3216116e+00    1.2273706e+01    1.2288916e+01    1.2257644e+01    1.4084211e+03    2.7416539e+03    8.6467387e+02    1.3422868e-04    3.8703482e-03    2.8833988e+01    2.4183630e+03    1.5969801e+02    1.2525648e+03    9.5951411e+02    1.3054157e+00    2.0282195e-06    5.2651056e-05
    7.4142305e+00    1.2265953e+01    1.2282241e+01    1.2249953e+01    1.4107701e+03    2.7382684e+03    8.6451675e+02    1.3451532e-04    3.8703486e-03    2.8772548e+01    2.4329471e+03    1.5746383e+02    1.2527956e+03    9.5976725e+02    1.3053119e+00    2.0349687e-06    5.2714085e-05
    7.5068208e+00    1.2257396e+01    1.2270923e+01    1.2242178e+01    1.4130689e+03    2.7379358e+03    8.6420500e+02    1.3480543e-04    3.8703490e-03    2.8710632e+01    2.4473925e+03    1.5601399e+02    1.2530200e+03    9.6001511e+02    1.3052086e+00    2.0417460e-06    5.2775863e-05
    7.6456470e+00    1.2242976e+01    1.2249525e+01    1.2229623e+01    1.4164197e+03    2.7397367e+03    8.6364081e+02    1.3524764e-04    3.8703495e-03    2.8616761e+01    2.4687759e+03    1.5402995e+02    1.2533444e+03    9.6037698e+02    1.3050546e+00    2.0519853e-06    5.2866868e-05
    7.7382526e+00    1.2232479e+01    1.2239699e+01    1.2220295e+01    1.4186044e+03    2.7375796e+03    8.6325336e+02    1.3554681e-04    3.8703499e-03    2.8553604e+01    2.4828956e+03    1.5247160e+02    1.2535552e+03    9.6061434e+02    1.3049516e+00    2.0588410e-06    5.2925708e-05
    7.8308250e+00    1.2221354e+01    1.2229066e+01    1.2210044e+01    1.4207517e+03    2.7363221e+03    8.6288974e+02    1.3584940e-04    3.8703504e-03    2.8490006e+01    2.4969006e+03    1.5128688e+02    1.2537624e+03    9.6084910e+02    1.3048484e+00    2.0657353e-06    5.2983503e-05
    7.9233975e+00    1.2209490e+01    1.2217536e+01    1.2198748e+01    1.4228565e+03    2.7350267e+03    8.6256702e+02    1.3615554e-04    3.8703506e-03    2.8425951e+01    2.5107673e+03    1.4979307e+02    1.2539661e+03    9.6108120e+02    1.3047452e+00    2.0726487e-06    5.3039866e-05
    8.0160034e+00    1.2196852e+01    1.2204020e+01    1.2186297e+01    1.4249151e+03    2.7341456e+03    8.6229062e+02    1.3646533e-04    3.8703509e-03    2.8361424e+01    2.5244787e+03    1.4806162e+02    1.2541661e+03    9.6131058e+02    1.3046419e+00    2.0795897e-06    5.3095285e-05
    8.1086686e+00    1.2183735e+01    1.2190546e+01    1.2173237e+01    1.4269500e+03    2.7341933e+03    8.6217559e+02    1.3677885e-04    3.8703514e-03    2.8296416e+01    2.5381543e+03    1.4758062e+02    1.2543636e+03    9.6153858e+02    1.3045380e+00    2.0866030e-06    5.3149828e-05
    8.2014536e+00    1.2169886e+01    1.2176304e+01    1.2159149e+01    1.4289462e+03    2.7335263e+03    8.6186011e+02    1.3709634e-04    3.8703517e-03    2.8230890e+01    2.5517128e+03    1.4612885e+02    1.2545571e+03    9.6176328e+02    1.3044344e+00    2.0936621e-06    5.3203737e-05
    8.3408495e+00    1.2147590e+01    1.2154414e+01    1.2136626e+01    1.4318439e+03    2.7334913e+03    8.6097831e+02    1.3758070e-04    3.8703521e-03    2.8131505e+01    2.5717677e+03    1.4386982e+02    1.2548363e+03    9.6209026e+02    1.3042813e+00    2.1042916e-06    5.3281530e-05
    8.4341362e+00    1.2131820e+01    1.2140114e+01    1.2120964e+01    1.4337213e+03    2.7323147e+03    8.6034845e+02    1.3790900e-04    3.8703524e-03    2.8064538e+01    2.5849915e+03    1.4175461e+02    1.2550157e+03    9.6230224e+02    1.3041803e+00    2.1114280e-06    5.3332121e-05
    8.5277528e+00    1.2115443e+01    1.2123281e+01    1.2105021e+01    1.4355772e+03    2.7308501e+03    8.5967727e+02    1.3824207e-04    3.8703529e-03    2.7996926e+01    2.5981984e+03    1.4107351e+02    1.2551922e+03    9.6251231e+02    1.3040792e+00    2.1186366e-06    5.3382235e-05
    8.6209559e+00    1.2098620e+01    1.2104536e+01    1.2088741e+01    1.4374048e+03    2.7313454e+03    8.5897835e+02    1.3857725e-04    3.8703533e-03    2.7929211e+01    2.6113269e+03    1.4085985e+02    1.2553647e+03    9.6271900e+02    1.3039783e+00    2.1258802e-06    5.3431609e-05
    8.7153245e+00    1.2080664e+01    1.2086048e+01    1.2071301e+01    1.4391576e+03    2.7302354e+03    8.5825303e+02    1.3892029e-04    3.8703537e-03    2.7860248e+01    2.6242480e+03    1.3692169e+02    1.2555298e+03    9.6291824e+02    1.3038800e+00    2.1331552e-06    5.3478950e-05
    8.8100737e+00    1.2061951e+01    1.2066915e+01    1.2053254e+01    1.4408872e+03    2.7286759e+03    8.5752091e+02    1.3926842e-04    3.8703542e-03    2.7790610e+01    2.6371431e+03    1.3609686e+02    1.2556920e+03    9.6311528e+02    1.3037816e+00    2.1404853e-06    5.3525294e-05
    8.9026592e+00    1.2043629e+01    1.2048931e+01    1.2035628e+01    1.4426029e+03    2.7293518e+03    8.5685342e+02    1.3961213e-04    3.8703545e-03    2.7722194e+01    2.6499223e+03    1.3802602e+02    1.2558505e+03    9.6330938e+02    1.3036834e+00    2.1478165e-06    5.3571457e-05
    9.0460173e+00    1.2012993e+01    1.2018498e+01    1.2005257e+01    1.4450060e+03    2.7296544e+03    8.5590862e+02    1.4015199e-04    3.8703552e-03    2.7615414e+01    2.6686537e+03    1.3066168e+02    1.2560771e+03    9.6358872e+02    1.3035406e+00    2.1588913e-06    5.3636115e-05
    9.1420992e+00    1.1991989e+01    1.1996995e+01    1.1984271e+01    1.4466098e+03    2.7294358e+03    8.5519979e+02    1.4051825e-04    3.8703557e-03    2.7543437e+01    2.6812454e+03    1.3105203e+02    1.2562269e+03    9.6377501e+02    1.3034441e+00    2.1664364e-06    5.3679527e-05
    9.2385549e+00    1.1970282e+01    1.1975195e+01    1.1962577e+01    1.4481714e+03    2.7291698e+03    8.5449140e+02    1.4088978e-04    3.8703561e-03    2.7470809e+01    2.6937176e+03    1.2930466e+02    1.2563729e+03    9.6395773e+02    1.3033485e+00    2.1740111e-06    5.3721556e-05
    9.3348668e+00    1.1947983e+01    1.1952291e+01    1.1940343e+01    1.4496796e+03    2.7292885e+03    8.5377703e+02    1.4126457e-04    3.8703564e-03    2.7397926e+01    2.7059917e+03    1.2744092e+02    1.2565135e+03    9.6413511e+02    1.3032546e+00    2.1815680e-06    5.3761852e-05
    9.4316005e+00    1.1924919e+01    1.1929119e+01    1.1917325e+01    1.4511426e+03    2.7292487e+03    8.5304123e+02    1.4164487e-04    3.8703567e-03    2.7324370e+01    2.7181357e+03    1.2554049e+02    1.2566495e+03    9.6430799e+02    1.3031620e+00    2.1891607e-06    5.3801107e-05
    9.5283468e+00    1.1901122e+01    1.1906351e+01    1.1893548e+01    1.4525620e+03    2.7283106e+03    8.5229374e+02    1.4202907e-04    3.8703571e-03    2.7250458e+01    2.7301434e+03    1.2411510e+02    1.2567807e+03    9.6447625e+02    1.3030706e+00    2.1967647e-06    5.3838852e-05
    9.6247689e+00    1.1877276e+01    1.1881652e+01    1.1870083e+01    1.4539599e+03    2.7270689e+03    8.5154247e+02    1.4241581e-04    3.8703573e-03    2.7176458e+01    2.7420775e+03    1.2376994e+02    1.2569091e+03    9.6464208e+02    1.3029797e+00    2.2043961e-06    5.3875859e-05
    9.7224838e+00    1.1852244e+01    1.1856153e+01    1.1845119e+01    1.4552948e+03    2.7261048e+03    8.5076555e+02    1.4281166e-04    3.8703575e-03    2.7101131e+01    2.7538576e+03    1.2055518e+02    1.2570313e+03    9.6480165e+02    1.3028909e+00    2.2120903e-06    5.3911449e-05
    9.8207273e+00    1.1826574e+01    1.1830501e+01    1.1820131e+01    1.4566024e+03    2.7266170e+03    8.4997118e+02    1.4321363e-04    3.8703578e-03    2.7025067e+01    2.7655937e+03    1.1946005e+02    1.2571506e+03    9.6495871e+02    1.3028025e+00    2.2198472e-06    5.3946117e-05
    9.9184078e+00    1.1800658e+01    1.1804820e+01    1.1794410e+01    1.4578906e+03    2.7251825e+03    8.4917546e+02    1.4361722e-04    3.8703581e-03    2.6949123e+01    2.7772616e+03    1.1944912e+02    1.2572671e+03    9.6511324e+02    1.3027146e+00    2.2276433e-06    5.3980378e-05
    1.0015342e+01    1.1774339e+01    1.1778576e+01    1.1768317e+01    1.4591058e+03    2.7245594e+03    8.4839060e+02    1.4402160e-04    3.8703583e-03    2.6873458e+01    2.7886007e+03    1.1697733e+02    1.2573771e+03    9.6526065e+02    1.3026296e+00    2.2353648e-06    5.4012675e-05
    1.0114216e+01    1.1746892e+01    1.1751504e+01    1.1740892e+01    1.4602805e+03    2.7246710e+03    8.4759955e+02    1.4443808e-04    3.8703585e-03    2.6795971e+01    2.7999228e+03    1.1451151e+02    1.2574831e+03    9.6540436e+02    1.3025455e+00    2.2432337e-06    5.4044056e-05
    1.0211480e+01    1.1719362e+01    1.1723381e+01    1.1713300e+01    1.4614414e+03    2.7225975e+03    8.4683014e+02    1.4485168e-04    3.8703586e-03    2.6719460e+01    2.8111318e+03    1.1524161e+02    1.2575866e+03    9.6554575e+02    1.3024619e+00    2.2510755e-06    5.4075068e-05
    1.0308716e+01    1.1691701e+01    1.1695932e+01    1.1685842e+01    1.4625516e+03    2.7216108e+03    8.4606507e+02    1.4526904e-04    3.8703588e-03    2.6642696e+01    2.8221474e+03    1.1328805e+02    1.2576857e+03    9.6568239e+02    1.3023802e+00    2.2589048e-06    5.4104550e-05
    1.0405478e+01    1.1663597e+01    1.1667276e+01    1.1657795e+01    1.4636053e+03    2.7186213e+03    8.4530189e+02    1.4568821e-04    3.8703589e-03    2.6566041e+01    2.8329175e+03    1.1130534e+02    1.2577796e+03    9.6581334e+02    1.3023009e+00    2.2666972e-06    5.4132599e-05
    1.0502959e+01    1.1634781e+01    1.1637919e+01    1.1629120e+01    1.4646378e+03    2.7163629e+03    8.4452930e+02    1.4611439e-04    3.8703591e-03    2.6488555e+01    2.8436885e+03    1.1049274e+02    1.2578709e+03    9.6594206e+02    1.3022219e+00    2.2745870e-06    5.4160126e-05
    1.0600584e+01    1.1605516e+01    1.1609490e+01    1.1599961e+01    1.4656290e+03    2.7173377e+03    8.4375268e+02    1.4654511e-04    3.8703592e-03    2.6410701e+01    2.8543298e+03    1.0900179e+02    1.2579575e+03    9.6606587e+02    1.3021446e+00    2.2825077e-06    5.4186392e-05
    1.0745921e+01    1.1561391e+01    1.1565279e+01    1.1556218e+01    1.4670648e+03    2.7152650e+03    8.4259340e+02    1.4719415e-04    3.8703595e-03    2.6294248e+01    2.8700836e+03    1.0839457e+02    1.2580815e+03    9.6624570e+02    1.3020306e+00    2.2944051e-06    5.4224491e-05
    1.0843914e+01    1.1530668e+01    1.1533819e+01    1.1525538e+01    1.4679476e+03    2.7146323e+03    8.4181660e+02    1.4763631e-04    3.8703596e-03    2.6215500e+01    2.8803564e+03    1.0483231e+02    1.2581578e+03    9.6635875e+02    1.3019573e+00    2.3023568e-06    5.4247698e-05
    1.0941660e+01    1.1500272e+01    1.1503258e+01    1.1495546e+01    1.4688204e+03    2.7136377e+03    8.4104572e+02    1.4808127e-04    3.8703597e-03    2.6136727e+01    2.8906177e+03    1.0498013e+02    1.2582320e+03    9.6646985e+02    1.3018844e+00    2.3103819e-06    5.4270562e-05
    1.1039524e+01    1.1469044e+01    1.1472064e+01    1.1464310e+01    1.4696528e+03    2.7120179e+03    8.4030386e+02    1.4853068e-04    3.8703598e-03    2.6057645e+01    2.9007370e+03    1.0340068e+02    1.2583025e+03    9.6657700e+02    1.3018130e+00    2.3184122e-06    5.4292241e-05
    1.1137340e+01    1.1437502e+01    1.1441032e+01    1.1432904e+01    1.4704536e+03    2.7105246e+03    8.3959139e+02    1.4898379e-04    3.8703598e-03    2.5978396e+01    2.9107470e+03    1.0233609e+02    1.2583695e+03    9.6668049e+02    1.3017429e+00    2.3264670e-06    5.4312951e-05
    1.1235125e+01    1.1405639e+01    1.1408692e+01    1.1401118e+01    1.4712180e+03    2.7119213e+03    8.3888250e+02    1.4944066e-04    3.8703598e-03    2.5898974e+01    2.9206343e+03    1.0111227e+02    1.2584324e+03    9.6677969e+02    1.3016744e+00    2.3345498e-06    5.4332579e-05
    1.1332875e+01    1.1373356e+01    1.1376249e+01    1.1369010e+01    1.4719509e+03    2.7106648e+03    8.3817610e+02    1.4990128e-04    3.8703599e-03    2.5819393e+01    2.9304034e+03    9.9939682e+01    1.2584925e+03    9.6687583e+02    1.3016071e+00    2.3426500e-06    5.4351668e-05
    1.1430060e+01    1.1341026e+01    1.1343557e+01    1.1336776e+01    1.4726492e+03    2.7102250e+03    8.3747537e+02    1.5036309e-04    3.8703600e-03    2.5740093e+01    2.9400124e+03    9.8873043e+01    1.2585490e+03    9.6696803e+02    1.3015415e+00    2.3507344e-06    5.4369692e-05
    1.1527764e+01    1.1307756e+01    1.1311294e+01    1.1303282e+01    1.4733165e+03    2.7079790e+03    8.3677354e+02    1.5083126e-04    3.8703600e-03    2.5660198e+01    2.9495523e+03    9.7640429e+01    1.2586022e+03    9.6705680e+02    1.3014770e+00    2.3588743e-06    5.4386804e-05
    1.1625528e+01    1.1274531e+01    1.1277829e+01    1.1270209e+01    1.4739532e+03    2.7078162e+03    8.3607296e+02    1.5130361e-04    3.8703600e-03    2.5580089e+01    2.9589848e+03    9.6482885e+01    1.2586522e+03    9.6714214e+02    1.3014139e+00    2.3670403e-06    5.4403006e-05
    1.1723318e+01    1.1240949e+01    1.1243655e+01    1.1236727e+01    1.4745523e+03    2.7059915e+03    8.3537435e+02    1.5177999e-04    3.8703599e-03    2.5499803e+01    2.9682920e+03    9.5174251e+01    1.2586979e+03    9.6722292e+02    1.3013525e+00    2.3752306e-06    5.4418053e-05
    1.1821125e+01    1.1206995e+01    1.1209773e+01    1.1203017e+01    1.4751145e+03    2.7047925e+03    8.3467770e+02    1.5226035e-04    3.8703599e-03    2.5419355e+01    2.9774741e+03    9.3880988e+01    1.2587394e+03    9.6729914e+02    1.3012928e+00    2.3834459e-06    5.4432222e-05
    1.1918804e+01    1.1173173e+01    1.1175943e+01    1.1169459e+01    1.4756457e+03    2.7016785e+03    8.3398279e+02    1.5274396e-04    3.8703599e-03    2.5338873e+01    2.9865226e+03    9.2634098e+01    1.2587786e+03    9.6737267e+02    1.3012345e+00    2.3916703e-06    5.4445703e-05
    1.2016103e+01    1.1138876e+01    1.1141469e+01    1.1135088e+01    1.4761427e+03    2.7023458e+03    8.3329415e+02    1.5322955e-04    3.8703599e-03    2.5258575e+01    2.9954177e+03    9.1420504e+01    1.2588146e+03    9.6744251e+02    1.3011777e+00    2.3998854e-06    5.4458517e-05
    1.2113035e+01    1.1104367e+01    1.1107579e+01    1.1100695e+01    1.4765995e+03    2.7001807e+03    8.3261520e+02    1.5371713e-04    3.8703599e-03    2.5178456e+01    3.0041426e+03    9.0010490e+01    1.2588461e+03    9.6750727e+02    1.3011231e+00    2.4080887e-06    5.4470289e-05
    1.2210945e+01    1.1069061e+01    1.1072341e+01    1.1065393e+01    1.4770199e+03    2.6996530e+03    8.3193207e+02    1.5421351e-04    3.8703600e-03    2.5097412e+01    3.0127982e+03    8.8404286e+01    1.2588740e+03    9.6756830e+02    1.3010699e+00    2.4163761e-06    5.4481218e-05
    1.2308894e+01    1.1033631e+01    1.1036994e+01    1.1029957e+01    1.4774083e+03    2.6984218e+03    8.3124628e+02    1.5471399e-04    3.8703599e-03    2.5016225e+01    3.0213415e+03    8.7222209e+01    1.2588985e+03    9.6762564e+02    1.3010182e+00    2.4246936e-06    5.4491166e-05
    1.2406883e+01    1.0997760e+01    1.1000721e+01    1.0994189e+01    1.4777584e+03    2.6962948e+03    8.3043836e+02    1.5521857e-04    3.8703601e-03    2.4934903e+01    3.0297495e+03    8.5804551e+01    1.2589188e+03    9.6767825e+02    1.3009684e+00    2.4330146e-06    5.4499902e-05
    1.2504748e+01    1.0961750e+01    1.0965586e+01    1.0958265e+01    1.4780830e+03    2.6986964e+03    8.2939859e+02    1.5572640e-04    3.8703601e-03    2.4853591e+01    3.0380554e+03    8.4871881e+01    1.2589367e+03    9.6772822e+02    1.3009197e+00    2.4413568e-06    5.4508093e-05
    1.2602933e+01    1.0924910e+01    1.0930932e+01    1.0919397e+01    1.4783674e+03    2.6976724e+03    8.2834429e+02    1.5623979e-04    3.8703602e-03    2.4771924e+01    3.0462401e+03    8.3359368e+01    1.2589498e+03    9.6777292e+02    1.3008732e+00    2.4497256e-06    5.4514987e-05
    1.2701162e+01    1.0888675e+01    1.0891524e+01    1.0885287e+01    1.4786269e+03    2.6960834e+03    8.2728203e+02    1.5675733e-04    3.8703604e-03    2.4690140e+01    3.0543331e+03    8.2389972e+01    1.2589607e+03    9.6781510e+02    1.3008277e+00    2.4581233e-06    5.4521031e-05
    1.2848193e+01    1.0832909e+01    1.0835676e+01    1.0829589e+01    1.4789650e+03    2.6938855e+03    8.2569252e+02    1.5753982e-04    3.8703606e-03    2.4567506e+01    3.0662884e+03    8.1311075e+01    1.2589707e+03    9.6787148e+02    1.3007622e+00    2.4707389e-06    5.4528398e-05
    1.2946581e+01    1.0796069e+01    1.0798718e+01    1.0793028e+01    1.4791474e+03    2.6924620e+03    8.2463945e+02    1.5806800e-04    3.8703606e-03    2.4485415e+01    3.0741050e+03    7.9446555e+01    1.2589740e+03    9.6790523e+02    1.3007203e+00    2.4791889e-06    5.4532322e-05
    1.3044988e+01    1.0758110e+01    1.0760750e+01    1.0754924e+01    1.4793012e+03    2.6901955e+03    8.2359894e+02    1.5860020e-04    3.8703608e-03    2.4403254e+01    3.0818260e+03    7.8459698e+01    1.2589738e+03    9.6793508e+02    1.3006800e+00    2.4876604e-06    5.4535513e-05
    1.3143412e+01    1.0720841e+01    1.0723235e+01    1.0717907e+01    1.4794295e+03    2.6889531e+03    8.2256983e+02    1.5913640e-04    3.8703609e-03    2.4321028e+01    3.0894539e+03    7.7500205e+01    1.2589711e+03    9.6796218e+02    1.3006408e+00    2.4961723e-06    5.4538122e-05
    1.3241870e+01    1.0682879e+01    1.0686094e+01    1.0679959e+01    1.4795221e+03    2.6873673e+03    8.2154834e+02    1.5967670e-04    3.8703611e-03    2.4238734e+01    3.0969559e+03    7.6195278e+01    1.2589646e+03    9.6798494e+02    1.3006035e+00    2.5046983e-06    5.4539723e-05
    1.3340319e+01    1.0644688e+01    1.0648092e+01    1.0641717e+01    1.4795861e+03    2.6862053e+03    8.2053194e+02    1.6022086e-04    3.8703612e-03    2.4156413e+01    3.1043546e+03    7.5153303e+01    1.2589548e+03    9.6800410e+02    1.3005676e+00    2.5132456e-06    5.4540745e-05
    1.3438858e+01    1.0606341e+01    1.0609340e+01    1.0603490e+01    1.4796141e+03    2.6848592e+03    8.1951897e+02    1.6076943e-04    3.8703614e-03    2.4073988e+01    3.1116275e+03    7.3807053e+01    1.2589415e+03    9.6801932e+02    1.3005335e+00    2.5218264e-06    5.4540893e-05
    1.3537445e+01    1.0567745e+01    1.0570437e+01    1.0564875e+01    1.4796139e+03    2.6840616e+03    8.1851304e+02    1.6132219e-04    3.8703614e-03    2.3991501e+01    3.1188028e+03    7.2780567e+01    1.2589247e+03    9.6803069e+02    1.3005008e+00    2.5304297e-06    5.4540175e-05
    1.3635764e+01    1.0528517e+01    1.0531367e+01    1.0525465e+01    1.4795800e+03    2.6831451e+03    8.1751742e+02    1.6187734e-04    3.8703615e-03    2.3909224e+01    3.1258446e+03    7.1621852e+01    1.2589038e+03    9.6803742e+02    1.3004702e+00    2.5390297e-06    5.4538704e-05
    1.3734400e+01    1.0489856e+01    1.0492684e+01    1.0485953e+01    1.4795073e+03    2.6816846e+03    8.1652131e+02    1.6243818e-04    3.8703617e-03    2.3826674e+01    3.1327582e+03    7.0092916e+01    1.2588792e+03    9.6804003e+02    1.3004413e+00    2.5476682e-06    5.4536317e-05
    1.3833082e+01    1.0450242e+01    1.0452833e+01    1.0447371e+01    1.4794073e+03    2.6798018e+03    8.1552879e+02    1.6300321e-04    3.8703617e-03    2.3744083e+01    3.1395799e+03    6.9127372e+01    1.2588513e+03    9.6803898e+02    1.3004139e+00    2.5563247e-06    5.4533043e-05
    1.3931815e+01    1.0411245e+01    1.0413982e+01    1.0408700e+01    1.4792749e+03    2.6782948e+03    8.1457997e+02    1.6357245e-04    3.8703618e-03    2.3661453e+01    3.1462844e+03    6.7905818e+01    1.2588203e+03    9.6803440e+02    1.3003880e+00    2.5650144e-06    5.4529113e-05
    1.4030547e+01    1.0371564e+01    1.0374029e+01    1.0369031e+01    1.4791118e+03    2.6767714e+03    8.1363791e+02    1.6414559e-04    3.8703620e-03    2.3578837e+01    3.1528698e+03    6.6700144e+01    1.2587859e+03    9.6802597e+02    1.3003638e+00    2.5737061e-06    5.4524354e-05
    1.4129336e+01    1.0331824e+01    1.0334662e+01    1.0329367e+01    1.4789187e+03    2.6757705e+03    8.1270614e+02    1.6472297e-04    3.8703621e-03    2.3496189e+01    3.1593499e+03    6.5595218e+01    1.2587483e+03    9.6801395e+02    1.3003411e+00    2.5824308e-06    5.4518824e-05
    1.4228139e+01    1.0291326e+01    1.0294213e+01    1.0288747e+01    1.4786878e+03    2.6744100e+03    8.1178694e+02    1.6530436e-04    3.8703622e-03    2.3413551e+01    3.1656992e+03    6.4261211e+01    1.2587061e+03    9.6799678e+02    1.3003205e+00    2.5911604e-06    5.4512311e-05
    1.4326979e+01    1.0251148e+01    1.0253502e+01    1.0248640e+01    1.4784275e+03    2.6721514e+03    8.1087117e+02    1.6588988e-04    3.8703623e-03    2.3330913e+01    3.1719422e+03    6.3163531e+01    1.2586609e+03    9.6797630e+02    1.3003013e+00    2.5999144e-06    5.4504975e-05
    1.4425717e+01    1.0210879e+01    1.0214037e+01    1.0208271e+01    1.4781362e+03    2.6716796e+03    8.0996424e+02    1.6647870e-04    3.8703623e-03    2.3248394e+01    3.1780621e+03    6.1980640e+01    1.2586127e+03    9.6795228e+02    1.3002838e+00    2.6086652e-06    5.4496749e-05
    1.4524600e+01    1.0170304e+01    1.0173220e+01    1.0167893e+01    1.4778093e+03    2.6695405e+03    8.0905721e+02    1.6707228e-04    3.8703624e-03    2.3165795e+01    3.1840596e+03    6.0653264e+01    1.2585603e+03    9.6792366e+02    1.3002681e+00    2.6174341e-06    5.4487488e-05
    1.4623492e+01    1.0129701e+01    1.0133052e+01    1.0127351e+01    1.4774519e+03    2.6675601e+03    8.0814742e+02    1.6766984e-04    3.8703624e-03    2.3083235e+01    3.1899459e+03    5.9521631e+01    1.2585047e+03    9.6789140e+02    1.3002540e+00    2.6262338e-06    5.4477746e-05
    1.4722474e+01    1.0089380e+01    1.0091717e+01    1.0087183e+01    1.4770625e+03    2.6655422e+03    8.0726247e+02    1.6827186e-04    3.8703625e-03    2.3000652e+01    3.1957155e+03    5.8289614e+01    1.2584461e+03    9.6785566e+02    1.3002415e+00    2.6350630e-06    5.4467343e-05
    1.4821503e+01    1.0047977e+01    1.0050844e+01    1.0044540e+01    1.4766422e+03    2.6643277e+03    8.0639910e+02    1.6887807e-04    3.8703625e-03    2.2918088e+01    3.2013798e+03    5.7198302e+01    1.2583837e+03    9.6781572e+02    1.3002306e+00    2.6439124e-06    5.4456264e-05
    1.4920540e+01    1.0006819e+01    1.0010594e+01    1.0004270e+01    1.4761853e+03    2.6628038e+03    8.0553905e+02    1.6948825e-04    3.8703626e-03    2.2835581e+01    3.2068986e+03    5.5724466e+01    1.2583178e+03    9.6777181e+02    1.3002216e+00    2.6527585e-06    5.4444363e-05
    1.5019642e+01    9.9655229e+00    9.9681251e+00    9.9630762e+00    1.4756953e+03    2.6611974e+03    8.0438985e+02    1.7010273e-04    3.8703627e-03    2.2753090e+01    3.2122929e+03    5.4432506e+01    1.2582483e+03    9.6772367e+02    1.3002144e+00    2.6616078e-06    5.4431324e-05
    1.5118807e+01    9.9244895e+00    9.9267421e+00    9.9222117e+00    1.4751731e+03    2.6590386e+03    8.0318998e+02    1.7072153e-04    3.8703628e-03    2.2670619e+01    3.2175650e+03    5.3164521e+01    1.2581755e+03    9.6767189e+02    1.3002088e+00    2.6704597e-06    5.4417368e-05
    1.5207988e+01    9.8861797e+00    9.8891185e+00    9.8833881e+00    1.4747467e+03    2.6572336e+03    8.0211609e+02    1.7128122e-04    3.8703629e-03    2.2596539e+01    3.2225539e+03    5.5941171e+01    1.2581106e+03    9.6762682e+02    1.3002023e+00    2.6785770e-06    5.4406026e-05
    1.5307121e+01    9.8444750e+00    9.8471379e+00    9.8419595e+00    1.4740852e+03    2.6547332e+03    8.0092852e+02    1.7190724e-04    3.8703630e-03    2.2514252e+01    3.2272297e+03    4.7166844e+01    1.2580253e+03    9.6756014e+02    1.3002038e+00    2.6872747e-06    5.4388397e-05
    1.5445990e+01    9.7859830e+00    9.7891529e+00    9.7834525e+00    1.4732119e+03    2.6515218e+03    7.9927642e+02    1.7279114e-04    3.8703631e-03    2.2399083e+01    3.2340856e+03    4.9369707e+01    1.2579076e+03    9.6746971e+02    1.3002036e+00    2.6997073e-06    5.4365373e-05
    1.5515460e+01    9.7567267e+00    9.7633262e+00    9.7524677e+00    1.4728882e+03    2.6514937e+03    7.9845913e+02    1.7323578e-04    3.8703636e-03    2.2341595e+01    3.2380816e+03    5.7520485e+01    1.2578549e+03    9.6743308e+02    1.3001984e+00    2.7062257e-06    5.4357092e-05
    1.5610052e+01    9.7169589e+00    9.7201534e+00    9.7150161e+00    1.4721952e+03    2.6499512e+03    7.9735123e+02    1.7384452e-04    3.8703638e-03    2.2263364e+01    3.2423438e+03    4.5059406e+01    1.2577654e+03    9.6736040e+02    1.3002035e+00    2.7146590e-06    5.4339011e-05
    1.5708160e+01    9.6764175e+00    9.6789854e+00    9.6743527e+00    1.4714101e+03    2.6464437e+03    7.9621554e+02    1.7447969e-04    3.8703640e-03    2.2182318e+01    3.2464519e+03    4.1873054e+01    1.2576686e+03    9.6727997e+02    1.3002116e+00    2.7232784e-06    5.4318237e-05
    1.5807476e+01    9.6342464e+00    9.6369788e+00    9.6310886e+00    1.4706759e+03    2.6447495e+03    7.9508818e+02    1.7512658e-04    3.8703641e-03    2.2100380e+01    3.2509205e+03    4.4994266e+01    1.2575739e+03    9.6720298e+02    1.3002171e+00    2.7321895e-06    5.4298851e-05
    1.5906812e+01    9.5920794e+00    9.5945479e+00    9.5896188e+00    1.4699133e+03    2.6439531e+03    7.9397991e+02    1.7577751e-04    3.8703642e-03    2.2018540e+01    3.2552824e+03    4.3909858e+01    1.2574755e+03    9.6712203e+02    1.3002242e+00    2.7411259e-06    5.4278839e-05
    1.6006154e+01    9.5491919e+00    9.5525159e+00    9.5465808e+00    1.4691156e+03    2.6426679e+03    7.9289438e+02    1.7643239e-04    3.8703642e-03    2.1936813e+01    3.2595133e+03    4.2588918e+01    1.2573726e+03    9.6703597e+02    1.3002335e+00    2.7500490e-06    5.4257860e-05
    1.6105530e+01    9.5068072e+00    9.5104546e+00    9.5042306e+00    1.4682903e+03    2.6399854e+03    7.9181892e+02    1.7709138e-04    3.8703643e-03    2.1855182e+01    3.2636380e+03    4.1507289e+01    1.2572667e+03    9.6694655e+02    1.3002443e+00    2.7589814e-06    5.4236149e-05
    1.6204921e+01    9.4644231e+00    9.4676027e+00    9.4620044e+00    1.4674416e+03    2.6389160e+03    7.9073517e+02    1.7775438e-04    3.8703644e-03    2.1773666e+01    3.2676710e+03    4.0576193e+01    1.2571581e+03    9.6685398e+02    1.3002564e+00    2.7679271e-06    5.4213978e-05
    1.6304319e+01    9.4224869e+00    9.4243893e+00    9.4204897e+00    1.4665646e+03    2.6368516e+03    7.8964720e+02    1.7842131e-04    3.8703644e-03    2.1692276e+01    3.2715953e+03    3.9480659e+01    1.2570465e+03    9.6675808e+02    1.3002700e+00    2.7768813e-06    5.4190969e-05
    1.6403739e+01    9.3794790e+00    9.3824075e+00    9.3773395e+00    1.4656622e+03    2.6343701e+03    7.8856924e+02    1.7909230e-04    3.8703645e-03    2.1611004e+01    3.2754276e+03    3.8547172e+01    1.2569314e+03    9.6665825e+02    1.3002852e+00    2.7858447e-06    5.4167184e-05
    1.6503196e+01    9.3368913e+00    9.3393032e+00    9.3346651e+00    1.4647370e+03    2.6332748e+03    7.8750879e+02    1.7976742e-04    3.8703647e-03    2.1529845e+01    3.2791735e+03    3.7663225e+01    1.2568139e+03    9.6655571e+02    1.3003016e+00    2.7948196e-06    5.4142688e-05
    1.6602699e+01    9.2944189e+00    9.2966465e+00    9.2925398e+00    1.4637951e+03    2.6306545e+03    7.8646164e+02    1.8044676e-04    3.8703648e-03    2.1448790e+01    3.2828564e+03    3.7012504e+01    1.2566947e+03    9.6645120e+02    1.3003188e+00    2.8038254e-06    5.4117624e-05
    1.6702214e+01    9.2519069e+00    9.2542311e+00    9.2500350e+00    1.4628286e+03    2.6294603e+03    7.8545452e+02    1.8113007e-04    3.8703648e-03    2.1367875e+01    3.2864446e+03    3.6057302e+01    1.2565728e+03    9.6634361e+02    1.3003375e+00    2.8128391e-06    5.4091715e-05
    1.6801744e+01    9.2094062e+00    9.2115256e+00    9.2074787e+00    1.4618429e+03    2.6276121e+03    7.8447254e+02    1.8181738e-04    3.8703649e-03    2.1287101e+01    3.2899533e+03    3.5252737e+01    1.2564491e+03    9.6623392e+02    1.3003571e+00    2.8218610e-06    5.4065234e-05
    1.6901297e+01    9.1668806e+00    9.1693744e+00    9.1648667e+00    1.4608406e+03    2.6250945e+03    7.8349181e+02    1.8250873e-04    3.8703649e-03    2.1206465e+01    3.2934029e+03    3.4651197e+01    1.2563229e+03    9.6612151e+02    1.3003778e+00    2.8309273e-06    5.4038542e-05
    1.7000865e+01    9.1244337e+00    9.1265182e+00    9.1223695e+00    1.4598178e+03    2.6238836e+03    7.8250910e+02    1.8320408e-04    3.8703650e-03    2.1125976e+01    3.2967715e+03    3.3831293e+01    1.2561945e+03    9.6600652e+02    1.3003996e+00    2.8400127e-06    5.4011345e-05
    1.7100472e+01    9.0819763e+00    9.0844773e+00    9.0798743e+00    1.4587759e+03    2.6216024e+03    7.8149518e+02    1.8390358e-04    3.8703650e-03    2.1045621e+01    3.3000719e+03    3.3134899e+01    1.2560635e+03    9.6588864e+02    1.3004226e+00    2.8491235e-06    5.3983631e-05
    1.7200111e+01    9.0400440e+00    9.0417094e+00    9.0381861e+00    1.4577185e+03    2.6196245e+03    7.8022436e+02    1.8460719e-04    3.8703651e-03    2.0965408e+01    3.3033143e+03    3.2541825e+01    1.2559307e+03    9.6576877e+02    1.3004465e+00    2.8582585e-06    5.3955328e-05
    1.7349599e+01    8.9759104e+00    8.9784524e+00    8.9738119e+00    1.4561030e+03    2.6171492e+03    7.7833832e+02    1.8567059e-04    3.8703651e-03    2.0845332e+01    3.3080743e+03    3.1841642e+01    1.2557273e+03    9.6558439e+02    1.3004842e+00    2.8719906e-06    5.3912024e-05
    1.7449271e+01    8.9336376e+00    8.9359205e+00    8.9317015e+00    1.4550095e+03    2.6149535e+03    7.7709686e+02    1.8638415e-04    3.8703652e-03    2.0765528e+01    3.3111796e+03    3.1155058e+01    1.2555897e+03    9.6545921e+02    1.3005104e+00    2.8811891e-06    5.3882879e-05
    1.7548980e+01    8.8914231e+00    8.8936426e+00    8.8895753e+00    1.4539023e+03    2.6131403e+03    7.7586558e+02    1.8710185e-04    3.8703653e-03    2.0685874e+01    3.3142345e+03    3.0638072e+01    1.2554503e+03    9.6533194e+02    1.3005374e+00    2.8904171e-06    5.3853247e-05
    1.7648720e+01    8.8497205e+00    8.8515699e+00    8.8468560e+00    1.4527808e+03    2.6111754e+03    7.7464504e+02    1.8782365e-04    3.8703653e-03    2.0606379e+01    3.3172340e+03    3.0073123e+01    1.2553092e+03    9.6520285e+02    1.3005652e+00    2.8996737e-06    5.3823119e-05
    1.7748486e+01    8.8071474e+00    8.8087942e+00    8.8052951e+00    1.4516454e+03    2.6096924e+03    7.7343764e+02    1.8854951e-04    3.8703654e-03    2.0527051e+01    3.3201824e+03    2.9553923e+01    1.2551661e+03    9.6507145e+02    1.3005940e+00    2.9089473e-06    5.3792469e-05
    1.7848279e+01    8.7650539e+00    8.7668029e+00    8.7632374e+00    1.4504996e+03    2.6080224e+03    7.7224420e+02    1.8927945e-04    3.8703654e-03    2.0447891e+01    3.3230844e+03    2.9079320e+01    1.2550222e+03    9.6493914e+02    1.3006232e+00    2.9182412e-06    5.3761480e-05
    1.7948100e+01    8.7231592e+00    8.7253669e+00    8.7213004e+00    1.4493438e+03    2.6052369e+03    7.7106470e+02    1.9001345e-04    3.8703655e-03    2.0368902e+01    3.3259497e+03    2.8705246e+01    1.2548768e+03    9.6480514e+02    1.3006531e+00    2.9275823e-06    5.3730254e-05
    1.8047942e+01    8.6817651e+00    8.6832022e+00    8.6800744e+00    1.4481772e+03    2.6038874e+03    7.6991352e+02    1.9075149e-04    3.8703654e-03    2.0290093e+01    3.3287739e+03    2.8286626e+01    1.2547301e+03    9.6466960e+02    1.3006837e+00    2.9369655e-06    5.3698797e-05
    1.8147831e+01    8.6395164e+00    8.6419485e+00    8.6375731e+00    1.4469974e+03    2.6018531e+03    7.6878203e+02    1.9149374e-04    3.8703655e-03    2.0211446e+01    3.3315496e+03    2.7787540e+01    1.2545812e+03    9.6453183e+02    1.3007152e+00    2.9463663e-06    5.3666936e-05
    1.8247746e+01    8.5977789e+00    8.6001418e+00    8.5958702e+00    1.4458067e+03    2.6000649e+03    7.6765980e+02    1.9224005e-04    3.8703655e-03    2.0132982e+01    3.3342839e+03    2.7365878e+01    1.2544310e+03    9.6439247e+02    1.3007474e+00    2.9558082e-06    5.3634919e-05
    1.8347681e+01    8.5561020e+00    8.5582551e+00    8.5542741e+00    1.4446081e+03    2.5987074e+03    7.6653717e+02    1.9299039e-04    3.8703655e-03    2.0054706e+01    3.3369808e+03    2.6986378e+01    1.2542798e+03    9.6425204e+02    1.3007801e+00    2.9652679e-06    5.3602668e-05
    1.8447645e+01    8.5146153e+00    8.5164242e+00    8.5129625e+00    1.4433983e+03    2.5962362e+03    7.6544389e+02    1.9374480e-04    3.8703655e-03    1.9976616e+01    3.3396383e+03    2.6584556e+01    1.2541267e+03    9.6410947e+02    1.3008136e+00    2.9747726e-06    5.3570148e-05
    1.8547659e+01    8.4731863e+00    8.4745567e+00    8.4710317e+00    1.4421794e+03    2.5947137e+03    7.6437384e+02    1.9450345e-04    3.8703656e-03    1.9898699e+01    3.3422617e+03    2.6231016e+01    1.2539723e+03    9.6396546e+02    1.3008477e+00    2.9843140e-06    5.3537370e-05
    1.8647688e+01    8.4319279e+00    8.4337522e+00    8.4304277e+00    1.4409519e+03    2.5922969e+03    7.6331321e+02    1.9526608e-04    3.8703654e-03    1.9820981e+01    3.3448501e+03    2.5876391e+01    1.2538168e+03    9.6382032e+02    1.3008824e+00    2.9938961e-06    5.3504344e-05
    1.8747766e+01    8.3907278e+00    8.3922780e+00    8.3892156e+00    1.4397158e+03    2.5904460e+03    7.6226269e+02    1.9603295e-04    3.8703655e-03    1.9743444e+01    3.3474030e+03    2.5509403e+01    1.2536604e+03    9.6367397e+02    1.3009175e+00    3.0035152e-06    5.3471148e-05
    1.8847891e+01    8.3500032e+00    8.3514061e+00    8.3485711e+00    1.4384737e+03    2.5886216e+03    7.6122898e+02    1.9680404e-04    3.8703655e-03    1.9666088e+01    3.3499291e+03    2.5229266e+01    1.2535034e+03    9.6352701e+02    1.3009530e+00    3.0131702e-06    5.3437713e-05
    1.8948053e+01    8.3090275e+00    8.3105261e+00    8.3075681e+00    1.4372233e+03    2.5862180e+03    7.6021738e+02    1.9757926e-04    3.8703656e-03    1.9588926e+01    3.3524262e+03    2.4930871e+01    1.2533448e+03    9.6337832e+02    1.3009892e+00    3.0228702e-06    5.3404101e-05
    1.9048249e+01    8.2677100e+00    8.2697815e+00    8.2659886e+00    1.4359635e+03    2.5843902e+03    7.5917872e+02    1.9835862e-04    3.8703656e-03    1.9511960e+01    3.3548880e+03    2.4569061e+01    1.2531845e+03    9.6322780e+02    1.3010261e+00    3.0325999e-06    5.3370287e-05
    1.9148489e+01    8.2268972e+00    8.2288056e+00    8.2252863e+00    1.4346945e+03    2.5825823e+03    7.5790598e+02    1.9914218e-04    3.8703656e-03    1.9435187e+01    3.3573117e+03    2.4179164e+01    1.2530228e+03    9.6307577e+02    1.3010636e+00    3.0423577e-06    5.3336179e-05
    1.9248773e+01    8.1866928e+00    8.1883123e+00    8.1853073e+00    1.4334195e+03    2.5804841e+03    7.5663760e+02    1.9992994e-04    3.8703656e-03    1.9358609e+01    3.3597099e+03    2.3914130e+01    1.2528605e+03    9.6292299e+02    1.3011015e+00    3.0521639e-06    5.3301898e-05
    1.9349071e+01    8.1461210e+00    8.1476720e+00    8.1442223e+00    1.4321397e+03    2.5785679e+03    7.5537792e+02    2.0072166e-04    3.8703656e-03    1.9282252e+01    3.3620824e+03    2.3654714e+01    1.2526977e+03    9.6276954e+02    1.3011397e+00    3.0619920e-06    5.3267572e-05
    1.9449414e+01    8.1053160e+00    8.1071043e+00    8.1038587e+00    1.4308530e+03    2.5764919e+03    7.5412917e+02    2.0151760e-04    3.8703657e-03    1.9206093e+01    3.3644297e+03    2.3392272e+01    1.2525333e+03    9.6261447e+02    1.3011786e+00    3.0718628e-06    5.3233130e-05
    1.9549793e+01    8.0654400e+00    8.0667101e+00    8.0642522e+00    1.4295598e+03    2.5748533e+03    7.5289356e+02    2.0231767e-04    3.8703657e-03    1.9130142e+01    3.3667475e+03    2.3090883e+01    1.2523683e+03    9.6245860e+02    1.3012178e+00    3.0817858e-06    5.3198602e-05
    1.9650215e+01    8.0252765e+00    8.0266266e+00    8.0240744e+00    1.4282588e+03    2.5734653e+03    7.5168692e+02    2.0312194e-04    3.8703657e-03    1.9054395e+01    3.3690358e+03    2.2786807e+01    1.2522018e+03    9.6230122e+02    1.3012576e+00    3.0917471e-06    5.3163859e-05
    1.9700443e+01    8.0052727e+00    8.0065567e+00    8.0041347e+00    1.4276072e+03    2.5720830e+03    7.5109892e+02    2.0352519e-04    3.8703658e-03    1.9016643e+01    3.3701705e+03    2.2590129e+01    1.2521185e+03    9.6222238e+02    1.3012777e+00    3.0967381e-06    5.3146492e-05
    1.9800875e+01    7.9653254e+00    7.9670064e+00    7.9641913e+00    1.4262997e+03    2.5698246e+03    7.4992789e+02    2.0433532e-04    3.8703658e-03    1.8941247e+01    3.3724195e+03    2.2393811e+01    1.2519515e+03    9.6206428e+02    1.3013179e+00    3.1067424e-06    5.3111610e-05
    1.9901342e+01    7.9253966e+00    7.9270911e+00    7.9234848e+00    1.4249870e+03    2.5680371e+03    7.4876864e+02    2.0514958e-04    3.8703658e-03    1.8866067e+01    3.3746494e+03    2.2195173e+01    1.2517830e+03    9.6190459e+02    1.3013588e+00    3.1167895e-06    5.3076593e-05
    2.0001890e+01    7.8857808e+00    7.8873535e+00    7.8846221e+00    1.4236678e+03    2.5656293e+03    7.4761238e+02    2.0596834e-04    3.8703658e-03    1.8791071e+01    3.3768516e+03    2.1902477e+01    1.2516139e+03    9.6174422e+02    1.3013999e+00    3.1268787e-06    5.3041334e-05
    2.0102497e+01    7.8462392e+00    7.8476473e+00    7.8448621e+00    1.4223418e+03    2.5639601e+03    7.4648752e+02    2.0679144e-04    3.8703658e-03    1.8716276e+01    3.3790272e+03    2.1623809e+01    1.2514436e+03    9.6158260e+02    1.3014416e+00    3.1369952e-06    5.3005804e-05
    2.0203121e+01    7.8068671e+00    7.8085459e+00    7.8053895e+00    1.4210130e+03    2.5618427e+03    7.4538969e+02    2.0761852e-04    3.8703658e-03    1.8641718e+01    3.3811858e+03    2.1453031e+01    1.2512730e+03    9.6142045e+02    1.3014836e+00    3.1471567e-06    5.2970237e-05
    2.0303791e+01    7.7675685e+00    7.7690504e+00    7.7664932e+00    1.4196790e+03    2.5597920e+03    7.4430244e+02    2.0844983e-04    3.8703659e-03    1.8567374e+01    3.3833177e+03    2.1176991e+01    1.2511018e+03    9.6125774e+02    1.3015259e+00    3.1573483e-06    5.2934604e-05
    2.0404519e+01    7.7283590e+00    7.7297875e+00    7.7272462e+00    1.4183422e+03    2.5581316e+03    7.4322330e+02    2.0928545e-04    3.8703659e-03    1.8493239e+01    3.3854384e+03    2.1053258e+01    1.2509296e+03    9.6109393e+02    1.3015685e+00    3.1675860e-06    5.2898887e-05
    2.0505286e+01    7.6893410e+00    7.6906808e+00    7.6882643e+00    1.4169980e+03    2.5565188e+03    7.4215711e+02    2.1012525e-04    3.8703659e-03    1.8419328e+01    3.3875275e+03    2.0731961e+01    1.2507562e+03    9.6092880e+02    1.3016118e+00    3.1778612e-06    5.2862959e-05
    2.0606114e+01    7.6504605e+00    7.6519009e+00    7.6493854e+00    1.4156493e+03    2.5541174e+03    7.4110735e+02    2.1096940e-04    3.8703659e-03    1.8345627e+01    3.3895979e+03    2.0534050e+01    1.2505820e+03    9.6076279e+02    1.3016554e+00    3.1881819e-06    5.2826992e-05
    2.0706999e+01    7.6117302e+00    7.6130112e+00    7.6107059e+00    1.4142944e+03    2.5519757e+03    7.4007502e+02    2.1181787e-04    3.8703659e-03    1.8272141e+01    3.3916406e+03    2.0247665e+01    1.2504069e+03    9.6059576e+02    1.3016994e+00    3.1985381e-06    5.2790848e-05
    2.0807913e+01    7.5731215e+00    7.5743761e+00    7.5721173e+00    1.4129362e+03    2.5497181e+03    7.3905794e+02    2.1267043e-04    3.8703659e-03    1.8198891e+01    3.3936616e+03    2.0027165e+01    1.2502314e+03    9.6042824e+02    1.3017437e+00    3.2089244e-06    5.2754683e-05
    2.0908872e+01    7.5346076e+00    7.5358629e+00    7.5333437e+00    1.4115750e+03    2.5483309e+03    7.3782748e+02    2.1352721e-04    3.8703659e-03    1.8125867e+01    3.3956718e+03    1.9910745e+01    1.2500546e+03    9.6025933e+02    1.3017885e+00    3.2193671e-06    5.2718513e-05
    2.1009859e+01    7.4963127e+00    7.4978007e+00    7.4953775e+00    1.4102092e+03    2.5464845e+03    7.3656677e+02    2.1438807e-04    3.8703659e-03    1.8053085e+01    3.3976544e+03    1.9632260e+01    1.2498773e+03    9.6008989e+02    1.3018337e+00    3.2298355e-06    5.2682164e-05
    2.1110873e+01    7.4581331e+00    7.4594827e+00    7.4572011e+00    1.4088384e+03    2.5436100e+03    7.3531721e+02    2.1525299e-04    3.8703659e-03    1.7980544e+01    3.3996124e+03    1.9383987e+01    1.2496993e+03    9.5991954e+02    1.3018792e+00    3.2403407e-06    5.2645675e-05
    2.1211940e+01    7.4201303e+00    7.4212818e+00    7.4192385e+00    1.4074626e+03    2.5420562e+03    7.3409147e+02    2.1612220e-04    3.8703659e-03    1.7908229e+01    3.4015453e+03    1.9124520e+01    1.2495205e+03    9.5974844e+02    1.3019250e+00    3.2508827e-06    5.2609080e-05
    2.1313058e+01    7.3822579e+00    7.3834594e+00    7.3813521e+00    1.4060836e+03    2.5393216e+03    7.3288792e+02    2.1699568e-04    3.8703659e-03    1.7836142e+01    3.4034599e+03    1.8934328e+01    1.2493414e+03    9.5957683e+02    1.3019712e+00    3.2614610e-06    5.2572420e-05
    2.1414223e+01    7.3444487e+00    7.3458775e+00    7.3425538e+00    1.4047008e+03    2.5377235e+03    7.3169984e+02    2.1787341e-04    3.8703659e-03    1.7764287e+01    3.4053560e+03    1.8742865e+01    1.2491612e+03    9.5940410e+02    1.3020177e+00    3.2720757e-06    5.2535651e-05
    2.1515423e+01    7.3069355e+00    7.3081544e+00    7.3060312e+00    1.4033142e+03    2.5352186e+03    7.3051789e+02    2.1875528e-04    3.8703658e-03    1.7692674e+01    3.4072291e+03    1.8508984e+01    1.2489807e+03    9.5923102e+02    1.3020645e+00    3.2827353e-06    5.2498861e-05
    2.1616651e+01    7.2695117e+00    7.2706341e+00    7.2683871e+00    1.4019227e+03    2.5335223e+03    7.2937071e+02    2.1964122e-04    3.8703657e-03    1.7621309e+01    3.4090790e+03    1.8274787e+01    1.2487992e+03    9.5905682e+02    1.3021118e+00    3.2934318e-06    5.2461960e-05
    2.1717909e+01    7.2322380e+00    7.2333485e+00    7.2313873e+00    1.4005269e+03    2.5309935e+03    7.2825164e+02    2.2053125e-04    3.8703657e-03    1.7550192e+01    3.4109055e+03    1.8038231e+01    1.2486169e+03    9.5888172e+02    1.3021595e+00    3.3041598e-06    5.2424915e-05
    2.1819212e+01    7.1957101e+00    7.1972208e+00    7.1942839e+00    1.3991289e+03    2.5281955e+03    7.2714490e+02    2.2142550e-04    3.8703657e-03    1.7479313e+01    3.4127127e+03    1.7838623e+01    1.2484349e+03    9.5870682e+02    1.3022072e+00    3.3149339e-06    5.2387909e-05
    2.1920590e+01    7.1586618e+00    7.1598053e+00    7.1578080e+00    1.3977279e+03    2.5262056e+03    7.2605069e+02    2.2232424e-04    3.8703657e-03    1.7408654e+01    3.4145092e+03    1.7721225e+01    1.2482517e+03    9.5853071e+02    1.3022553e+00    3.3257456e-06    5.2350766e-05
    2.2022023e+01    7.1213166e+00    7.1229279e+00    7.1201654e+00    1.3963214e+03    2.5244634e+03    7.2497006e+02    2.2322730e-04    3.8703658e-03    1.7338228e+01    3.4162779e+03    1.7437662e+01    1.2480675e+03    9.5835351e+02    1.3023039e+00    3.3365916e-06    5.2313633e-05
    2.2123477e+01    7.0845714e+00    7.0860921e+00    7.0835545e+00    1.3949112e+03    2.5227639e+03    7.2389935e+02    2.2413437e-04    3.8703658e-03    1.7268061e+01    3.4180252e+03    1.7222337e+01    1.2478823e+03    9.5817518e+02    1.3023530e+00    3.3474657e-06    5.2276362e-05
    2.2224991e+01    7.0480521e+00    7.0493100e+00    7.0471855e+00    1.3934963e+03    2.5200713e+03    7.2283954e+02    2.2504579e-04    3.8703658e-03    1.7198125e+01    3.4197506e+03    1.6996077e+01    1.2476962e+03    9.5799589e+02    1.3024025e+00    3.3583789e-06    5.2238932e-05
    2.2326543e+01    7.0117278e+00    7.0128597e+00    7.0108591e+00    1.3920787e+03    2.5183874e+03    7.2179743e+02    2.2596138e-04    3.8703658e-03    1.7128439e+01    3.4214542e+03    1.6775833e+01    1.2475101e+03    9.5781649e+02    1.3024521e+00    3.3693181e-06    5.2201386e-05
    2.2428161e+01    6.9759329e+00    6.9775416e+00    6.9753231e+00    1.3906604e+03    2.5155488e+03    7.2074304e+02    2.2688139e-04    3.8703657e-03    1.7058983e+01    3.4231533e+03    1.6720239e+01    1.2473236e+03    9.5763667e+02    1.3025019e+00    3.3803180e-06    5.2163934e-05
    2.2529770e+01    6.9398759e+00    6.9410873e+00    6.9392406e+00    1.3892379e+03    2.5132935e+03    7.1948245e+02    2.2780513e-04    3.8703657e-03    1.6989809e+01    3.4248221e+03    1.6424535e+01    1.2471365e+03    9.5745616e+02    1.3025521e+00    3.3913461e-06    5.2126452e-05
    2.2631375e+01    6.9035015e+00    6.9049253e+00    6.9025945e+00    1.3878129e+03    2.5109210e+03    7.1823779e+02    2.2873265e-04    3.8703656e-03    1.6920914e+01    3.4264692e+03    1.6210075e+01    1.2469490e+03    9.5727508e+02    1.3026026e+00    3.4023966e-06    5.2088859e-05
    2.2732987e+01    6.8682800e+00    6.8693224e+00    6.8675878e+00    1.3863852e+03    2.5087254e+03    7.1702688e+02    2.2966404e-04    3.8703656e-03    1.6852293e+01    3.4280946e+03    1.5996765e+01    1.2467613e+03    9.5709381e+02    1.3026532e+00    3.4134857e-06    5.2051203e-05
    2.2834640e+01    6.8321793e+00    6.8337305e+00    6.8306738e+00    1.3849550e+03    2.5062169e+03    7.1582884e+02    2.3059961e-04    3.8703656e-03    1.6783921e+01    3.4297005e+03    1.5797532e+01    1.2465728e+03    9.5691156e+02    1.3027042e+00    3.4245924e-06    5.2013528e-05
    2.2936327e+01    6.7967480e+00    6.7980928e+00    6.7959178e+00    1.3835227e+03    2.5039519e+03    7.1463103e+02    2.3153930e-04    3.8703655e-03    1.6715804e+01    3.4312934e+03    1.5664930e+01    1.2463834e+03    9.5672845e+02    1.3027556e+00    3.4357463e-06    5.1975810e-05
    2.3038068e+01    6.7615011e+00    6.7625111e+00    6.7607692e+00    1.3820857e+03    2.5019300e+03    7.1346136e+02    2.3248329e-04    3.8703655e-03    1.6647930e+01    3.4328601e+03    1.5399110e+01    1.2461932e+03    9.5654440e+02    1.3028074e+00    3.4469374e-06    5.1938018e-05
    2.3139873e+01    6.7263989e+00    6.7273229e+00    6.7257804e+00    1.3806450e+03    2.4994128e+03    7.1231951e+02    2.3343167e-04    3.8703654e-03    1.6580293e+01    3.4344048e+03    1.5172694e+01    1.2460023e+03    9.5635964e+02    1.3028596e+00    3.4581587e-06    5.1900067e-05
    2.3231553e+01    6.6940876e+00    6.6956080e+00    6.6925947e+00    1.3793525e+03    2.4975389e+03    7.1130131e+02    2.3428893e-04    3.8703654e-03    1.6519626e+01    3.4358181e+03    1.5415518e+01    1.2458293e+03    9.5619218e+02    1.3029068e+00    3.4683039e-06    5.1866027e-05
    2.3304896e+01    6.6691177e+00    6.6704522e+00    6.6683511e+00    1.3783209e+03    2.4962373e+03    7.1049010e+02    2.3497668e-04    3.8703655e-03    1.6471275e+01    3.4369527e+03    1.5470389e+01    1.2456910e+03    9.5605835e+02    1.3029446e+00    3.4764642e-06    5.1838926e-05
    2.3436915e+01    6.6241979e+00    6.6258137e+00    6.6237049e+00    1.3764511e+03    2.4933119e+03    7.0903905e+02    2.3622048e-04    3.8703656e-03    1.6384547e+01    3.4389201e+03    1.4901915e+01    1.2454412e+03    9.5581621e+02    1.3030132e+00    3.4911540e-06    5.1789626e-05
    2.3528187e+01    6.5933117e+00    6.5943277e+00    6.5925201e+00    1.3751573e+03    2.4911661e+03    7.0806054e+02    2.3708382e-04    3.8703656e-03    1.6324883e+01    3.4402708e+03    1.4798611e+01    1.2452676e+03    9.5564799e+02    1.3030610e+00    3.5013609e-06    5.1755569e-05
    2.3612940e+01    6.5647774e+00    6.5656800e+00    6.5638515e+00    1.3739523e+03    2.4897822e+03    7.0717467e+02    2.3788811e-04    3.8703657e-03    1.6269690e+01    3.4414971e+03    1.4470118e+01    1.2451062e+03    9.5549143e+02    1.3031056e+00    3.5108545e-06    5.1723888e-05
    2.3704212e+01    6.5342630e+00    6.5352598e+00    6.5337011e+00    1.3726504e+03    2.4875253e+03    7.0624513e+02    2.3875723e-04    3.8703657e-03    1.6210465e+01    3.4427784e+03    1.4037524e+01    1.2449327e+03    9.5532292e+02    1.3031538e+00    3.5210756e-06    5.1689695e-05
    2.3847196e+01    6.4872666e+00    6.4882666e+00    6.4864662e+00    1.3705839e+03    2.4840843e+03    7.0483407e+02    2.4012544e-04    3.8703656e-03    1.6118099e+01    3.4446250e+03    1.2914764e+01    1.2446605e+03    9.5505794e+02    1.3032304e+00    3.5370404e-06    5.1635232e-05
    2.3949830e+01    6.4532342e+00    6.4546302e+00    6.4521783e+00    1.3691151e+03    2.4820549e+03    7.0385034e+02    2.4111186e-04    3.8703656e-03    1.6052158e+01    3.4460062e+03    1.3457610e+01    1.2444657e+03    9.5486859e+02    1.3032848e+00    3.5485704e-06    5.1596494e-05
    2.4001145e+01    6.4366918e+00    6.4379213e+00    6.4359742e+00    1.3683822e+03    2.4809710e+03    7.0325521e+02    2.4160605e-04    3.8703656e-03    1.6019324e+01    3.4466968e+03    1.3457834e+01    1.2443685e+03    9.5477407e+02    1.3033120e+00    3.5543451e-06    5.1577157e-05
    2.4103797e+01    6.4029749e+00    6.4044596e+00    6.4021600e+00    1.3669144e+03    2.4789275e+03    7.0202013e+02    2.4259841e-04    3.8703655e-03    1.5953796e+01    3.4480688e+03    1.3365861e+01    1.2441735e+03    9.5458441e+02    1.3033666e+00    3.5659247e-06    5.1538560e-05
    2.4206531e+01    6.3692683e+00    6.3707009e+00    6.3685082e+00    1.3654444e+03    2.4767376e+03    7.0077475e+02    2.4359538e-04    3.8703655e-03    1.5888501e+01    3.4494305e+03    1.3254597e+01    1.2439770e+03    9.5439331e+02    1.3034218e+00    3.5775318e-06    5.1499795e-05
    2.4309309e+01    6.3358133e+00    6.3369029e+00    6.3350852e+00    1.3639704e+03    2.4744170e+03    6.9953471e+02    2.4459660e-04    3.8703655e-03    1.5823464e+01    3.4507670e+03    1.3003295e+01    1.2437798e+03    9.5420131e+02    1.3034773e+00    3.5891711e-06    5.1460984e-05
    2.4412100e+01    6.3025250e+00    6.3035492e+00    6.3012343e+00    1.3624943e+03    2.4721413e+03    6.9832659e+02    2.4560175e-04    3.8703654e-03    1.5758705e+01    3.4520849e+03    1.2821995e+01    1.2435819e+03    9.5400861e+02    1.3035332e+00    3.6008367e-06    5.1422047e-05
    2.4514901e+01    6.2694265e+00    6.2706707e+00    6.2687414e+00    1.3610172e+03    2.4696813e+03    6.9714375e+02    2.4661080e-04    3.8703654e-03    1.5694225e+01    3.4533863e+03    1.2658694e+01    1.2433838e+03    9.5381566e+02    1.3035893e+00    3.6125327e-06    5.1383029e-05
    2.4617730e+01    6.2364795e+00    6.2378076e+00    6.2358117e+00    1.3595402e+03    2.4674815e+03    6.9598098e+02    2.4762394e-04    3.8703654e-03    1.5630013e+01    3.4546706e+03    1.2489898e+01    1.2431862e+03    9.5362307e+02    1.3036453e+00    3.6242484e-06    5.1343928e-05
    2.4720597e+01    6.2032803e+00    6.2041308e+00    6.2028250e+00    1.3580620e+03    2.4646561e+03    6.9484019e+02    2.4864124e-04    3.8703654e-03    1.5566064e+01    3.4559417e+03    1.2356830e+01    1.2429880e+03    9.5342981e+02    1.3037016e+00    3.6360095e-06    5.1304831e-05
    2.4823487e+01    6.1706649e+00    6.1715354e+00    6.1701754e+00    1.3565816e+03    2.4636982e+03    6.9372077e+02    2.4966258e-04    3.8703654e-03    1.5502385e+01    3.4571916e+03    1.2147453e+01    1.2427895e+03    9.5323619e+02    1.3037582e+00    3.6478056e-06    5.1265669e-05
    2.4926421e+01    6.1386745e+00    6.1397767e+00    6.1380297e+00    1.3550993e+03    2.4611198e+03    6.9262265e+02    2.5068814e-04    3.8703653e-03    1.5438965e+01    3.4584225e+03    1.1958918e+01    1.2425910e+03    9.5304253e+02    1.3038148e+00    3.6596395e-06    5.1226474e-05
    2.5029415e+01    6.1064023e+00    6.1073364e+00    6.1058518e+00    1.3536153e+03    2.4586875e+03    6.9157828e+02    2.5171809e-04    3.8703653e-03    1.5375793e+01    3.4596386e+03    1.1807264e+01    1.2423918e+03    9.5284816e+02    1.3038718e+00    3.6714989e-06    5.1187184e-05
    2.5132482e+01    6.0738405e+00    6.0750243e+00    6.0730161e+00    1.3521305e+03    2.4564974e+03    6.9055137e+02    2.5275257e-04    3.8703653e-03    1.5312862e+01    3.4608414e+03    1.1670189e+01    1.2421923e+03    9.5265332e+02    1.3039290e+00    3.6833790e-06    5.1147854e-05
    2.5235623e+01    6.0417857e+00    6.0429601e+00    6.0411216e+00    1.3506441e+03    2.4541129e+03    6.8953017e+02    2.5379158e-04    3.8703652e-03    1.5250172e+01    3.4620323e+03    1.1546245e+01    1.2419917e+03    9.5245738e+02    1.3039866e+00    3.6953030e-06    5.1108523e-05
    2.5338874e+01    6.0099319e+00    6.0108433e+00    6.0092373e+00    1.3491540e+03    2.4521109e+03    6.8851321e+02    2.5483549e-04    3.8703651e-03    1.5187701e+01    3.4632033e+03    1.1341515e+01    1.2417903e+03    9.5226053e+02    1.3040447e+00    3.7072657e-06    5.1069061e-05
    2.5442228e+01    5.9779830e+00    5.9790588e+00    5.9763361e+00    1.3476615e+03    2.4496099e+03    6.8746618e+02    2.5588424e-04    3.8703651e-03    1.5125453e+01    3.4643595e+03    1.1185904e+01    1.2415880e+03    9.5206284e+02    1.3041030e+00    3.7192657e-06    5.1029515e-05
    2.5545618e+01    5.9466712e+00    5.9475615e+00    5.9454402e+00    1.3461687e+03    2.4474498e+03    6.8620832e+02    2.5693714e-04    3.8703650e-03    1.5063470e+01    3.4655003e+03    1.1034362e+01    1.2413858e+03    9.5186511e+02    1.3041615e+00    3.7313062e-06    5.0990019e-05
    2.5649047e+01    5.9152877e+00    5.9160710e+00    5.9140475e+00    1.3446758e+03    2.4452590e+03    6.8499340e+02    2.5799424e-04    3.8703650e-03    1.5001750e+01    3.4666243e+03    1.0867355e+01    1.2411839e+03    9.5166753e+02    1.3042200e+00    3.7433768e-06    5.0950627e-05
    2.5700785e+01    5.8996351e+00    5.9004204e+00    5.8984804e+00    1.3439306e+03    2.4440938e+03    6.8440422e+02    2.5852402e-04    3.8703650e-03    1.4971007e+01    3.4671857e+03    1.0850497e+01    1.2410829e+03    9.5156872e+02    1.3042493e+00    3.7494261e-06    5.0930918e-05
    2.5804311e+01    5.8684834e+00    5.8693935e+00    5.8676365e+00    1.3424363e+03    2.4417869e+03    6.8324192e+02    2.5958785e-04    3.8703650e-03    1.4909654e+01    3.4682896e+03    1.0663386e+01    1.2408803e+03    9.5137053e+02    1.3043082e+00    3.7615511e-06    5.0891333e-05
    2.5907901e+01    5.8374790e+00    5.8383131e+00    5.8370856e+00    1.3409409e+03    2.4389708e+03    6.8209359e+02    2.6065613e-04    3.8703650e-03    1.4848548e+01    3.4693811e+03    1.0536595e+01    1.2406774e+03    9.5117181e+02    1.3043672e+00    3.7737062e-06    5.0851562e-05
    2.6011564e+01    5.8066308e+00    5.8074478e+00    5.8061734e+00    1.3394434e+03    2.4365840e+03    6.8095508e+02    2.6172895e-04    3.8703650e-03    1.4787684e+01    3.4704566e+03    1.0374681e+01    1.2404737e+03    9.5097233e+02    1.3044267e+00    3.7858967e-06    5.0811716e-05
    2.6115329e+01    5.7759170e+00    5.7767924e+00    5.7754252e+00    1.3379442e+03    2.4342682e+03    6.7982653e+02    2.6280661e-04    3.8703649e-03    1.4727046e+01    3.4715183e+03    1.0232470e+01    1.2402696e+03    9.5077242e+02    1.3044863e+00    3.7981248e-06    5.0771847e-05
    2.6219189e+01    5.7453281e+00    5.7462395e+00    5.7447533e+00    1.3364463e+03    2.4329819e+03    6.7873752e+02    2.6388905e-04    3.8703649e-03    1.4666637e+01    3.4725697e+03    1.0123132e+01    1.2400660e+03    9.5057296e+02    1.3045459e+00    3.8103741e-06    5.0732053e-05
    2.6323184e+01    5.7148964e+00    5.7157156e+00    5.7144632e+00    1.3349452e+03    2.4303730e+03    6.7766717e+02    2.6497668e-04    3.8703649e-03    1.4606436e+01    3.4736085e+03    9.9890266e+00    1.2398612e+03    9.5037220e+02    1.3046059e+00    3.8226760e-06    5.0692128e-05
    2.6427286e+01    5.6846108e+00    5.6853515e+00    5.6842373e+00    1.3334416e+03    2.4280989e+03    6.7661734e+02    2.6606924e-04    3.8703648e-03    1.4546457e+01    3.4746295e+03    9.8072982e+00    1.2396558e+03    9.5017080e+02    1.3046663e+00    3.8350194e-06    5.0652213e-05
    2.6531476e+01    5.6539945e+00    5.6548410e+00    5.6535493e+00    1.3319361e+03    2.4261367e+03    6.7558690e+02    2.6716651e-04    3.8703648e-03    1.4486714e+01    3.4756352e+03    9.6520963e+00    1.2394494e+03    9.4996829e+02    1.3047271e+00    3.8473911e-06    5.0612215e-05
    2.6635762e+01    5.6244734e+00    5.6253641e+00    5.6237559e+00    1.3304299e+03    2.4239311e+03    6.7457300e+02    2.6826859e-04    3.8703648e-03    1.4427201e+01    3.4766276e+03    9.5168549e+00    1.2392433e+03    9.4976614e+02    1.3047879e+00    3.8598080e-06    5.0572076e-05
    2.6740197e+01    5.5940709e+00    5.5948849e+00    5.5932684e+00    1.3289239e+03    2.4218248e+03    6.7357532e+02    2.6937603e-04    3.8703647e-03    1.4367888e+01    3.4776112e+03    9.4179202e+00    1.2390369e+03    9.4956358e+02    1.3048488e+00    3.8722543e-06    5.0531943e-05
    2.6834223e+01    5.5678172e+00    5.5688161e+00    5.5668581e+00    1.3275702e+03    2.4193252e+03    6.7260766e+02    2.7037631e-04    3.8703647e-03    1.4314733e+01    3.4784986e+03    9.4381955e+00    1.2388510e+03    9.4938113e+02    1.3049038e+00    3.8835119e-06    5.0495870e-05
    2.6938950e+01    5.5377787e+00    5.5385668e+00    5.5371985e+00    1.3260571e+03    2.4167430e+03    6.7141244e+02    2.7149410e-04    3.8703647e-03    1.4255797e+01    3.4794469e+03    9.0549204e+00    1.2386431e+03    9.4917693e+02    1.3049655e+00    3.8960563e-06    5.0455578e-05
    2.7043807e+01    5.5086940e+00    5.5099045e+00    5.5080560e+00    1.3245439e+03    2.4144624e+03    6.7023871e+02    2.7261710e-04    3.8703647e-03    1.4197072e+01    3.4803880e+03    8.9747070e+00    1.2384351e+03    9.4897255e+02    1.3050273e+00    3.9086540e-06    5.0415346e-05
    2.7148859e+01    5.4787988e+00    5.4796913e+00    5.4780591e+00    1.3230289e+03    2.4122560e+03    6.6907572e+02    2.7374599e-04    3.8703647e-03    1.4138525e+01    3.4813211e+03    8.8821525e+00    1.2382263e+03    9.4876740e+02    1.3050894e+00    3.9213005e-06    5.0375055e-05
    2.7243448e+01    5.4526010e+00    5.4534100e+00    5.4522097e+00    1.3216694e+03    2.4102794e+03    6.6803860e+02    2.7476572e-04    3.8703646e-03    1.4086054e+01    3.4821630e+03    8.9013974e+00    1.2380388e+03    9.4858326e+02    1.3051451e+00    3.9327038e-06    5.0338863e-05
    2.7348676e+01    5.4239663e+00    5.4245483e+00    5.4234234e+00    1.3201533e+03    2.4080441e+03    6.6689759e+02    2.7590378e-04    3.8703646e-03    1.4027950e+01    3.4830697e+03    8.6156582e+00    1.2378300e+03    9.4837800e+02    1.3052075e+00    3.9454190e-06    5.0298468e-05
    2.7401194e+01    5.4095160e+00    5.4101169e+00    5.4091317e+00    1.3193979e+03    2.4069514e+03    6.6633796e+02    2.7647280e-04    3.8703646e-03    1.3999079e+01    3.4835204e+03    8.5818163e+00    1.2377258e+03    9.4827551e+02    1.3052386e+00    3.9517710e-06    5.0278338e-05
    2.7547695e+01    5.3690284e+00    5.3697854e+00    5.3686134e+00    1.3172910e+03    2.4040806e+03    6.6484047e+02    2.7806666e-04    3.8703646e-03    1.3918837e+01    3.4847737e+03    8.5550761e+00    1.2374335e+03    9.4798814e+02    1.3053260e+00    3.9695354e-06    5.0222088e-05
    2.7651866e+01    5.3410684e+00    5.3417174e+00    5.3404457e+00    1.3157920e+03    2.4019898e+03    6.6380086e+02    2.7920419e-04    3.8703646e-03    1.3862129e+01    3.4856374e+03    8.2910652e+00    1.2372261e+03    9.4778414e+02    1.3053881e+00    3.9821975e-06    5.0182092e-05
    2.7703840e+01    5.3266271e+00    5.3273209e+00    5.3261485e+00    1.3150466e+03    2.4007415e+03    6.6329270e+02    2.7977277e-04    3.8703646e-03    1.3833957e+01    3.4860663e+03    8.2528389e+00    1.2371230e+03    9.4768267e+02    1.3054190e+00    3.9885072e-06    5.0162215e-05
    2.7807509e+01    5.2986271e+00    5.2993514e+00    5.2980900e+00    1.3135585e+03    2.3983994e+03    6.6229465e+02    2.8091043e-04    3.8703646e-03    1.3777931e+01    3.4869167e+03    8.2028254e+00    1.2369164e+03    9.4747942e+02    1.3054811e+00    4.0011416e-06    5.0122447e-05
    2.7900600e+01    5.2741046e+00    5.2749158e+00    5.2729278e+00    1.3122249e+03    2.3964148e+03    6.6140556e+02    2.8193499e-04    3.8703645e-03    1.3727862e+01    3.4876819e+03    8.2200024e+00    1.2367309e+03    9.4729689e+02    1.3055368e+00    4.0125238e-06    5.0086802e-05
    2.8003696e+01    5.2466509e+00    5.2472277e+00    5.2458210e+00    1.3107450e+03    2.3942039e+03    6.6043879e+02    2.8307329e-04    3.8703645e-03    1.3672659e+01    3.4884991e+03    7.9265028e+00    1.2365252e+03    9.4709441e+02    1.3055987e+00    4.0251419e-06    5.0047292e-05
    2.8106594e+01    5.2193857e+00    5.2200552e+00    5.2190314e+00    1.3092694e+03    2.3917480e+03    6.5945062e+02    2.8421303e-04    3.8703645e-03    1.3617829e+01    3.4893072e+03    7.8540172e+00    1.2363198e+03    9.4689210e+02    1.3056607e+00    4.0377596e-06    5.0007865e-05
    2.8209297e+01    5.1923388e+00    5.1929980e+00    5.1918917e+00    1.3078000e+03    2.3895601e+03    6.5830931e+02    2.8535421e-04    3.8703646e-03    1.3563369e+01    3.4901070e+03    7.7867567e+00    1.2361152e+03    9.4669067e+02    1.3057224e+00    4.0503536e-06    4.9968474e-05
    2.8311831e+01    5.1654647e+00    5.1661033e+00    5.1650855e+00    1.3063335e+03    2.3871820e+03    6.5717929e+02    2.8649708e-04    3.8703645e-03    1.3509263e+01    3.4908969e+03    7.7044778e+00    1.2359105e+03    9.4648900e+02    1.3057843e+00    4.0629687e-06    4.9929194e-05
    2.8414227e+01    5.1388344e+00    5.1394782e+00    5.1384374e+00    1.3048699e+03    2.3851254e+03    6.5606109e+02    2.8764198e-04    3.8703645e-03    1.3455492e+01    3.4916748e+03    7.5968816e+00    1.2357059e+03    9.4628743e+02    1.3058462e+00    4.0755924e-06    4.9889990e-05
    2.8516531e+01    5.1123541e+00    5.1129698e+00    5.1119049e+00    1.3034079e+03    2.3830885e+03    6.5497019e+02    2.8878941e-04    3.8703645e-03    1.3402030e+01    3.4924394e+03    7.4738817e+00    1.2355012e+03    9.4608576e+02    1.3059083e+00    4.0882252e-06    4.9850795e-05
    2.8618765e+01    5.0860601e+00    5.0866561e+00    5.0857070e+00    1.3019480e+03    2.3808349e+03    6.5391197e+02    2.8993959e-04    3.8703644e-03    1.3348865e+01    3.4931933e+03    7.3743035e+00    1.2352965e+03    9.4588396e+02    1.3059704e+00    4.1008755e-06    4.9811656e-05
    2.8720840e+01    5.0599753e+00    5.0605559e+00    5.0595531e+00    1.3004934e+03    2.3785122e+03    6.5287987e+02    2.9109150e-04    3.8703644e-03    1.3296040e+01    3.4939383e+03    7.2985877e+00    1.2350926e+03    9.4568298e+02    1.3060324e+00    4.1135204e-06    4.9772697e-05
    2.8822791e+01    5.0340581e+00    5.0346710e+00    5.0335851e+00    1.2990411e+03    2.3762224e+03    6.5187519e+02    2.9224553e-04    3.8703644e-03    1.3243537e+01    3.4946737e+03    7.2125805e+00    1.2348885e+03    9.4548180e+02    1.3060945e+00    4.1261869e-06    4.9733774e-05
    2.8924689e+01    5.0082906e+00    5.0088653e+00    5.0079689e+00    1.2975905e+03    2.3740772e+03    6.5089511e+02    2.9340245e-04    3.8703644e-03    1.3191316e+01    3.4953981e+03    7.1093928e+00    1.2346844e+03    9.4528046e+02    1.3061567e+00    4.1388701e-06    4.9694878e-05
    2.9026530e+01    4.9827042e+00    4.9833150e+00    4.9818281e+00    1.2961413e+03    2.3718113e+03    6.4992603e+02    2.9456222e-04    3.8703644e-03    1.3139378e+01    3.4961103e+03    6.9932401e+00    1.2344801e+03    9.4507893e+02    1.3062190e+00    4.1515694e-06    4.9656016e-05
    2.9128312e+01    4.9572841e+00    4.9578910e+00    4.9567436e+00    1.2946938e+03    2.3694741e+03    6.4897377e+02    2.9572479e-04    3.8703644e-03    1.3087724e+01    3.4968116e+03    6.8903563e+00    1.2342757e+03    9.4487733e+02    1.3062815e+00    4.1642893e-06    4.9617241e-05
    2.9229990e+01    4.9320399e+00    4.9326250e+00    4.9316933e+00    1.2932507e+03    2.3671158e+03    6.4805599e+02    2.9688966e-04    3.8703645e-03    1.3036374e+01    3.4975033e+03    6.8026336e+00    1.2340722e+03    9.4467653e+02    1.3063437e+00    4.1770031e-06    4.9578545e-05
    2.9331684e+01    4.9069282e+00    4.9075102e+00    4.9064981e+00    1.2918082e+03    2.3647098e+03    6.4712047e+02    2.9805816e-04    3.8703645e-03    1.2985266e+01    3.4981858e+03    6.7116190e+00    1.2338682e+03    9.4447518e+02    1.3064062e+00    4.1897498e-06    4.9539835e-05
    2.9433279e+01    4.8819831e+00    4.8825530e+00    4.8816973e+00    1.2903689e+03    2.3623044e+03    6.4600460e+02    2.9922897e-04    3.8703645e-03    1.2934458e+01    3.4988599e+03    6.6345696e+00    1.2336643e+03    9.4427385e+02    1.3064687e+00    4.2025015e-06    4.9501125e-05
    2.9534874e+01    4.8572237e+00    4.8577371e+00    4.8567764e+00    1.2889307e+03    2.3598918e+03    6.4491197e+02    3.0040323e-04    3.8703645e-03    1.2883898e+01    3.4995262e+03    6.5588889e+00    1.2334603e+03    9.4407246e+02    1.3065314e+00    4.2152872e-06    4.9462486e-05
    2.9636472e+01    4.8327924e+00    4.8332816e+00    4.8323726e+00    1.2874937e+03    2.3574926e+03    6.4384873e+02    3.0158096e-04    3.8703646e-03    1.2833584e+01    3.5001819e+03    6.4539082e+00    1.2332564e+03    9.4387113e+02    1.3065941e+00    4.2280922e-06    4.9423824e-05
    2.9738055e+01    4.8083031e+00    4.8088180e+00    4.8078762e+00    1.2860599e+03    2.3550750e+03    6.4281038e+02    3.0276195e-04    3.8703646e-03    1.2783524e+01    3.5008312e+03    6.3914581e+00    1.2330530e+03    9.4367026e+02    1.3066566e+00    4.2409054e-06    4.9385238e-05
    2.9839580e+01    4.7839407e+00    4.7845285e+00    4.7835936e+00    1.2846276e+03    2.3528753e+03    6.4179626e+02    3.0394568e-04    3.8703646e-03    1.2733738e+01    3.5014717e+03    6.3088137e+00    1.2328489e+03    9.4346868e+02    1.3067195e+00    4.2537401e-06    4.9346648e-05
    2.9941096e+01    4.7598055e+00    4.7603058e+00    4.7593990e+00    1.2831970e+03    2.3502909e+03    6.4080283e+02    3.0513273e-04    3.8703646e-03    1.2684200e+01    3.5021042e+03    6.2306930e+00    1.2326450e+03    9.4326724e+02    1.3067824e+00    4.2665993e-06    4.9308098e-05
    3.0032508e+01    4.7376538e+00    4.7385125e+00    4.7372662e+00    1.2819105e+03    2.3481423e+03    6.3992279e+02    3.0620450e-04    3.8703647e-03    1.2639803e+01    3.5026700e+03    6.1898630e+00    1.2324606e+03    9.4308506e+02    1.3068393e+00    4.2781899e-06    4.9273406e-05
    3.0105638e+01    4.7204339e+00    4.7213860e+00    4.7191095e+00    1.2808859e+03    2.3465245e+03    6.3922072e+02    3.0706366e-04    3.8703647e-03    1.2604437e+01    3.5031334e+03    6.3364414e+00    1.2323134e+03    9.4293966e+02    1.3068847e+00    4.2874939e-06    4.9245779e-05
    3.0211269e+01    4.6956746e+00    4.6962654e+00    4.6948371e+00    1.2794042e+03    2.3445367e+03    6.3820622e+02    3.0830826e-04    3.8703647e-03    1.2553555e+01    3.5037770e+03    6.0930296e+00    1.2321010e+03    9.4272969e+02    1.3069504e+00    4.3009444e-06    4.9205878e-05
    3.0310401e+01    4.6725779e+00    4.6730199e+00    4.6715629e+00    1.2780139e+03    2.3422906e+03    6.3729631e+02    3.0947952e-04    3.8703648e-03    1.2506045e+01    3.5043686e+03    5.9671940e+00    1.2319012e+03    9.4253222e+02    1.3070123e+00    4.3136030e-06    4.9168416e-05
    3.0434303e+01    4.6438909e+00    4.6443976e+00    4.6434225e+00    1.2762748e+03    2.3399102e+03    6.3621355e+02    3.1094824e-04    3.8703648e-03    1.2446975e+01    3.5050754e+03    5.7050078e+00    1.2316517e+03    9.4228543e+02    1.3070898e+00    4.3294278e-06    4.9121478e-05
    3.0525670e+01    4.6228547e+00    4.6233491e+00    4.6226449e+00    1.2749942e+03    2.3381154e+03    6.3540776e+02    3.1203428e-04    3.8703648e-03    1.2403652e+01    3.5055874e+03    5.6038432e+00    1.2314678e+03    9.4210353e+02    1.3071469e+00    4.3411009e-06    4.9086835e-05
    3.0624730e+01    4.6002015e+00    4.6009061e+00    4.5995295e+00    1.2736124e+03    2.3358304e+03    6.3435560e+02    3.1321492e-04    3.8703649e-03    1.2356898e+01    3.5061607e+03    5.7869463e+00    1.2312688e+03    9.4190679e+02    1.3072087e+00    4.3537987e-06    4.9049502e-05
    3.0748555e+01    4.5720679e+00    4.5725994e+00    4.5716884e+00    1.2718831e+03    2.3330422e+03    6.3305407e+02    3.1469535e-04    3.8703649e-03    1.2298767e+01    3.5068418e+03    5.5006914e+00    1.2310198e+03    9.4166043e+02    1.3072863e+00    4.3696794e-06    4.9002696e-05
    3.0839901e+01    4.5514446e+00    4.5520295e+00    4.5510260e+00    1.2706088e+03    2.3312813e+03    6.3210867e+02    3.1579057e-04    3.8703649e-03    1.2256113e+01    3.5073352e+03    5.4014683e+00    1.2308361e+03    9.4147868e+02    1.3073436e+00    4.3814175e-06    4.8968257e-05
    3.0912978e+01    4.5350122e+00    4.5355753e+00    4.5345459e+00    1.2695923e+03    2.3297782e+03    6.3137825e+02    3.1666851e-04    3.8703649e-03    1.2222134e+01    3.5077394e+03    5.5305183e+00    1.2306889e+03    9.4133302e+02    1.3073895e+00    4.3908398e-06    4.8940804e-05
    3.1012039e+01    4.5128671e+00    4.5139588e+00    4.5123549e+00    1.2682176e+03    2.3274974e+03    6.3040698e+02    3.1786166e-04    3.8703649e-03    1.2176256e+01    3.5082841e+03    5.4994639e+00    1.2304899e+03    9.4113614e+02    1.3074515e+00    4.4036237e-06    4.8903739e-05
    3.1102979e+01    4.4926547e+00    4.4937481e+00    4.4905748e+00    1.2669559e+03    2.3257058e+03    6.2953435e+02    3.1895969e-04    3.8703649e-03    1.2134339e+01    3.5087776e+03    5.4260278e+00    1.2303066e+03    9.4095481e+02    1.3075087e+00    4.4153863e-06    4.8869665e-05
    3.1216654e+01    4.4675228e+00    4.4680412e+00    4.4667792e+00    1.2653770e+03    2.3232832e+03    6.2845190e+02    3.2033633e-04    3.8703650e-03    1.2082192e+01    3.5093651e+03    5.1679663e+00    1.2300775e+03    9.4072799e+02    1.3075804e+00    4.4300930e-06    4.8827012e-05
    3.1322210e+01    4.4443504e+00    4.4450781e+00    4.4431901e+00    1.2639153e+03    2.3210776e+03    6.2748618e+02    3.2161826e-04    3.8703650e-03    1.2034034e+01    3.5099086e+03    5.1492797e+00    1.2298653e+03    9.4051790e+02    1.3076469e+00    4.4437804e-06    4.8787647e-05
    3.1421270e+01    4.4227296e+00    4.4236876e+00    4.4219123e+00    1.2625467e+03    2.3190735e+03    6.2661417e+02    3.2282452e-04    3.8703651e-03    1.1989068e+01    3.5104201e+03    5.1631789e+00    1.2296661e+03    9.4032071e+02    1.3077093e+00    4.4566559e-06    4.8750679e-05
    3.1526826e+01    4.3998328e+00    4.4004533e+00    4.3995857e+00    1.2610888e+03    2.3167923e+03    6.2570119e+02    3.2411341e-04    3.8703651e-03    1.1941391e+01    3.5109497e+03    5.0177823e+00    1.2294538e+03    9.4011048e+02    1.3077759e+00    4.4703906e-06    4.8711250e-05
    3.1640502e+01    4.3753375e+00    4.3757992e+00    4.3750152e+00    1.2595216e+03    2.3142130e+03    6.2473259e+02    3.2550547e-04    3.8703651e-03    1.1890323e+01    3.5115090e+03    4.9195728e+00    1.2292258e+03    9.3988458e+02    1.3078476e+00    4.4851975e-06    4.8668930e-05
    3.1713579e+01    4.3596777e+00    4.3601542e+00    4.3593304e+00    1.2585163e+03    2.3126054e+03    6.2408441e+02    3.2640231e-04    3.8703652e-03    1.1857652e+01    3.5118683e+03    4.9172051e+00    1.2290791e+03    9.3973926e+02    1.3078937e+00    4.4947301e-06    4.8641692e-05
    3.1819135e+01    4.3371742e+00    4.3381736e+00    4.3368078e+00    1.2570655e+03    2.3102467e+03    6.2298709e+02    3.2770112e-04    3.8703652e-03    1.1810656e+01    3.5123825e+03    4.8718468e+00    1.2288669e+03    9.3952911e+02    1.3079604e+00    4.5085200e-06    4.8602345e-05
    3.1918195e+01    4.3161884e+00    4.3166704e+00    4.3158723e+00    1.2557056e+03    2.3080196e+03    6.2197785e+02    3.2892316e-04    3.8703652e-03    1.1766776e+01    3.5128587e+03    4.8071247e+00    1.2286676e+03    9.3933171e+02    1.3080232e+00    4.5214796e-06    4.8565426e-05
    3.2009135e+01    4.2970314e+00    4.2980702e+00    4.2965899e+00    1.2544605e+03    2.3058936e+03    6.2108736e+02    3.3004771e-04    3.8703652e-03    1.1726684e+01    3.5132953e+03    4.8000668e+00    1.2284851e+03    9.3915083e+02    1.3080807e+00    4.5333901e-06    4.8531604e-05
    3.2122811e+01    4.2732227e+00    4.2736639e+00    4.2727857e+00    1.2529034e+03    2.3033887e+03    6.2000062e+02    3.3145736e-04    3.8703652e-03    1.1676812e+01    3.5138197e+03    4.6133210e+00    1.2282565e+03    9.3892430e+02    1.3081529e+00    4.5482979e-06    4.8489329e-05
    3.2213751e+01    4.2543033e+00    4.2549191e+00    4.2533419e+00    1.2516615e+03    2.3014360e+03    6.1914331e+02    3.3258784e-04    3.8703652e-03    1.1637122e+01    3.5142461e+03    4.6893867e+00    1.2280735e+03    9.3874296e+02    1.3082106e+00    4.5602586e-06    4.8455605e-05
    3.2327427e+01    4.2307815e+00    4.2312336e+00    4.2300686e+00    1.2501102e+03    2.2989586e+03    6.1809106e+02    3.3400486e-04    3.8703652e-03    1.1587751e+01    3.5147581e+03    4.5035656e+00    1.2278454e+03    9.3851683e+02    1.3082827e+00    4.5751999e-06    4.8413408e-05
    3.2400504e+01    4.2157569e+00    4.2163102e+00    4.2152720e+00    1.2491151e+03    2.2973444e+03    6.1744229e+02    3.3491757e-04    3.8703652e-03    1.1556172e+01    3.5150857e+03    4.4830157e+00    1.2276987e+03    9.3837140e+02    1.3083292e+00    4.5848217e-06    4.8386306e-05
    3.2524329e+01    4.1904198e+00    4.1910724e+00    4.1901254e+00    1.2474303e+03    2.2945738e+03    6.1637086e+02    3.3646877e-04    3.8703652e-03    1.1502896e+01    3.5156293e+03    4.3899035e+00    1.2274502e+03    9.3812503e+02    1.3084079e+00    4.6011522e-06    4.8340434e-05
    3.2615675e+01    4.1718581e+00    4.1722659e+00    4.1716199e+00    1.2461892e+03    2.2925289e+03    6.1559501e+02    3.3761590e-04    3.8703651e-03    1.1463812e+01    3.5160216e+03    4.2953776e+00    1.2272669e+03    9.3794331e+02    1.3084660e+00    4.6132140e-06    4.8306627e-05
    3.2707021e+01    4.1533994e+00    4.1538410e+00    4.1531339e+00    1.2449507e+03    2.2904276e+03    6.1483037e+02    3.3876564e-04    3.8703651e-03    1.1424905e+01    3.5164125e+03    4.2794661e+00    1.2270838e+03    9.3776173e+02    1.3085241e+00    4.6252922e-06    4.8272872e-05
    3.2820697e+01    4.1305697e+00    4.1309918e+00    4.1302900e+00    1.2434149e+03    2.2878052e+03    6.1384410e+02    3.4020036e-04    3.8703651e-03    1.1376722e+01    3.5169071e+03    4.3505710e+00    1.2268563e+03    9.3753610e+02    1.3085963e+00    4.6403381e-06    4.8230833e-05
    3.2944522e+01    4.1058740e+00    4.1063124e+00    4.1055933e+00    1.2417424e+03    2.2849572e+03    6.1261920e+02    3.4176776e-04    3.8703651e-03    1.1324547e+01    3.5174274e+03    4.2018481e+00    1.2266080e+03    9.3728983e+02    1.3086752e+00    4.6567691e-06    4.8185188e-05
    3.3017599e+01    4.0913935e+00    4.0921743e+00    4.0909808e+00    1.2407585e+03    2.2833019e+03    6.1191251e+02    3.4269480e-04    3.8703651e-03    1.1293913e+01    3.5177386e+03    4.2582661e+00    1.2264616e+03    9.3714461e+02    1.3087218e+00    4.6664897e-06    4.8158343e-05
    3.3131275e+01    4.0689921e+00    4.0693799e+00    4.0685223e+00    1.2392297e+03    2.2806038e+03    6.1083669e+02    3.4414052e-04    3.8703651e-03    1.1246467e+01    3.5182119e+03    4.1635340e+00    1.2262341e+03    9.3691893e+02    1.3087942e+00    4.6816153e-06    4.8116598e-05
    3.3222621e+01    4.0511000e+00    4.0516928e+00    4.0500787e+00    1.2380019e+03    2.2784524e+03    6.0998729e+02    3.4530503e-04    3.8703651e-03    1.1208540e+01    3.5185770e+03    3.9971042e+00    1.2260514e+03    9.3673767e+02    1.3088524e+00    4.6937755e-06    4.8083044e-05
    3.3346446e+01    4.0269902e+00    4.0273597e+00    4.0263059e+00    1.2363414e+03    2.2754699e+03    6.0886044e+02    3.4688793e-04    3.8703651e-03    1.1157393e+01    3.5190723e+03    4.0001241e+00    1.2258036e+03    9.3649186e+02    1.3089314e+00    4.7102880e-06    4.8037603e-05
    3.3419523e+01    4.0128467e+00    4.0135794e+00    4.0123770e+00    1.2353645e+03    2.2736516e+03    6.0822155e+02    3.4782412e-04    3.8703651e-03    1.1127362e+01    3.5193692e+03    4.0623910e+00    1.2256575e+03    9.3634687e+02    1.3089780e+00    4.7200615e-06    4.8010894e-05
    3.3533199e+01    3.9909636e+00    3.9914958e+00    3.9907418e+00    1.2338472e+03    2.2712557e+03    6.0725108e+02    3.4928403e-04    3.8703651e-03    1.1080853e+01    3.5198204e+03    3.9698313e+00    1.2254307e+03    9.3612183e+02    1.3090505e+00    4.7352560e-06    4.7969282e-05
    3.3606276e+01    3.9769877e+00    3.9775512e+00    3.9766939e+00    1.2328731e+03    2.2696653e+03    6.0663781e+02    3.5022433e-04    3.8703651e-03    1.1051103e+01    3.5201070e+03    3.9208974e+00    1.2252847e+03    9.3597696e+02    1.3090971e+00    4.7450496e-06    4.7942606e-05
    3.3711832e+01    3.9569108e+00    3.9577351e+00    3.9565967e+00    1.2314671e+03    2.2673262e+03    6.0576336e+02    3.5158589e-04    3.8703651e-03    1.1008306e+01    3.5205151e+03    3.8669517e+00    1.2250737e+03    9.3576751e+02    1.3091646e+00    4.7592205e-06    4.7904117e-05
    3.3803178e+01    3.9398466e+00    3.9403718e+00    3.9395104e+00    1.2302518e+03    2.2654261e+03    6.0501922e+02    3.5276675e-04    3.8703651e-03    1.0971457e+01    3.5208548e+03    3.7184475e+00    1.2248917e+03    9.3558685e+02    1.3092229e+00    4.7714858e-06    4.7870832e-05
    3.3905552e+01    3.9204848e+00    3.9209228e+00    3.9202669e+00    1.2288915e+03    2.2631731e+03    6.0405485e+02    3.5409337e-04    3.8703651e-03    1.0930352e+01    3.5212296e+03    3.6607253e+00    1.2246876e+03    9.3538418e+02    1.3092883e+00    4.7852434e-06    4.7833573e-05
    3.4007934e+01    3.9013322e+00    3.9017313e+00    3.9009837e+00    1.2275356e+03    2.2608972e+03    6.0306311e+02    3.5542332e-04    3.8703652e-03    1.0889452e+01    3.5216048e+03    3.6651339e+00    1.2244840e+03    9.3518207e+02    1.3093536e+00    4.7989918e-06    4.7796304e-05
    3.4110404e+01    3.8822892e+00    3.8826338e+00    3.8819799e+00    1.2261809e+03    2.2587533e+03    6.0210681e+02    3.5675761e-04    3.8703651e-03    1.0848725e+01    3.5219799e+03    3.6608147e+00    1.2242799e+03    9.3497940e+02    1.3094191e+00    4.8127902e-06    4.7759097e-05
    3.4212851e+01    3.8633687e+00    3.8636960e+00    3.8625516e+00    1.2248286e+03    2.2566277e+03    6.0115993e+02    3.5809481e-04    3.8703652e-03    1.0808213e+01    3.5223496e+03    3.6083717e+00    1.2240758e+03    9.3477675e+02    1.3094846e+00    4.8266087e-06    4.7721935e-05
    3.4315297e+01    3.8445645e+00    3.8448935e+00    3.8438706e+00    1.2234799e+03    2.2544624e+03    6.0023411e+02    3.5943519e-04    3.8703652e-03    1.0767908e+01    3.5227195e+03    3.6102449e+00    1.2238719e+03    9.3457432e+02    1.3095501e+00    4.8404509e-06    4.7684827e-05
    3.4417758e+01    3.8258719e+00    3.8262072e+00    3.8253130e+00    1.2221324e+03    2.2522321e+03    5.9934510e+02    3.6077896e-04    3.8703652e-03    1.0727802e+01    3.5230808e+03    3.5268881e+00    1.2236679e+03    9.3437174e+02    1.3096157e+00    4.8543171e-06    4.7647762e-05
    3.4520234e+01    3.8072888e+00    3.8076344e+00    3.8070342e+00    1.2207894e+03    2.2499042e+03    5.9848373e+02    3.6212610e-04    3.8703652e-03    1.0687894e+01    3.5234400e+03    3.5048363e+00    1.2234649e+03    9.3417008e+02    1.3096811e+00    4.8681861e-06    4.7610785e-05
    3.4622740e+01    3.7888184e+00    3.7891963e+00    3.7885732e+00    1.2194473e+03    2.2477068e+03    5.9764074e+02    3.6347682e-04    3.8703652e-03    1.0648176e+01    3.5237937e+03    3.4507643e+00    1.2232612e+03    9.3396777e+02    1.3097467e+00    4.8820786e-06    4.7573718e-05
    3.4725295e+01    3.7704531e+00    3.7708758e+00    3.7702114e+00    1.2181078e+03    2.2455758e+03    5.9681171e+02    3.6483135e-04    3.8703651e-03    1.0608642e+01    3.5241480e+03    3.4548052e+00    1.2230575e+03    9.3376544e+02    1.3098123e+00    4.8960022e-06    4.7536701e-05
    3.4827871e+01    3.7521942e+00    3.7526083e+00    3.7519579e+00    1.2167698e+03    2.2435093e+03    5.9599572e+02    3.6618932e-04    3.8703651e-03    1.0569301e+01    3.5244953e+03    3.3853807e+00    1.2228537e+03    9.3356299e+02    1.3098781e+00    4.9099509e-06    4.7499769e-05
    3.4930464e+01    3.7340443e+00    3.7344582e+00    3.7338010e+00    1.2154342e+03    2.2414325e+03    5.9519454e+02    3.6755069e-04    3.8703651e-03    1.0530153e+01    3.5248391e+03    3.3509059e+00    1.2226500e+03    9.3336066e+02    1.3099438e+00    4.9239178e-06    4.7462867e-05
    3.5033101e+01    3.7159972e+00    3.7165562e+00    3.7156371e+00    1.2141018e+03    2.2392628e+03    5.9423251e+02    3.6891580e-04    3.8703651e-03    1.0491188e+01    3.5251777e+03    3.2993486e+00    1.2224470e+03    9.3315892e+02    1.3100094e+00    4.9378971e-06    4.7426109e-05
    3.5135800e+01    3.6980539e+00    3.6984961e+00    3.6968490e+00    1.2127708e+03    2.2370631e+03    5.9326788e+02    3.7028489e-04    3.8703651e-03    1.0452398e+01    3.5255154e+03    3.2880560e+00    1.2222434e+03    9.3295670e+02    1.3100752e+00    4.9519197e-06    4.7389324e-05
    3.5238535e+01    3.6802139e+00    3.6806684e+00    3.6795383e+00    1.2114412e+03    2.2348316e+03    5.9232492e+02    3.7165760e-04    3.8703651e-03    1.0413792e+01    3.5258460e+03    3.2180696e+00    1.2220399e+03    9.3275440e+02    1.3101411e+00    4.9659593e-06    4.7352535e-05
    3.5341286e+01    3.6624791e+00    3.6629663e+00    3.6618555e+00    1.2101137e+03    2.2325672e+03    5.9143256e+02    3.7303367e-04    3.8703651e-03    1.0375377e+01    3.5261729e+03    3.1812437e+00    1.2218362e+03    9.3255202e+02    1.3102070e+00    4.9800137e-06    4.7315737e-05
    3.5444102e+01    3.6448449e+00    3.6451765e+00    3.6445041e+00    1.2087886e+03    2.2302834e+03    5.9057129e+02    3.7441374e-04    3.8703651e-03    1.0337134e+01    3.5264975e+03    3.1575415e+00    1.2216327e+03    9.3234979e+02    1.3102730e+00    4.9940984e-06    4.7278974e-05
    3.5546930e+01    3.6272665e+00    3.6275705e+00    3.6270056e+00    1.2074669e+03    2.2279791e+03    5.8972948e+02    3.7579712e-04    3.8703650e-03    1.0299081e+01    3.5268157e+03    3.0947255e+00    1.2214300e+03    9.3214825e+02    1.3103387e+00    5.0081677e-06    4.7242206e-05
    3.5649795e+01    3.6098409e+00    3.6101939e+00    3.6095685e+00    1.2061468e+03    2.2256209e+03    5.8890065e+02    3.7718412e-04    3.8703650e-03    1.0261209e+01    3.5271321e+03    3.0753872e+00    1.2212267e+03    9.3194621e+02    1.3104047e+00    5.0222959e-06    4.7205605e-05
    3.5701243e+01    3.6012150e+00    3.6016537e+00    3.6009853e+00    1.2054884e+03    2.2245451e+03    5.8849155e+02    3.7787865e-04    3.8703650e-03    1.0242349e+01    3.5272909e+03    3.0865458e+00    1.2211252e+03    9.3184539e+02    1.3104376e+00    5.0293679e-06    4.7187325e-05
    3.5804157e+01    3.5838971e+00    3.5842564e+00    3.5836549e+00    1.2041716e+03    2.2225204e+03    5.8768386e+02    3.7927102e-04    3.8703650e-03    1.0204747e+01    3.5276017e+03    3.0201876e+00    1.2209221e+03    9.3164347e+02    1.3105036e+00    5.0435283e-06    4.7150755e-05
    3.5907079e+01    3.5667259e+00    3.5670836e+00    3.5664831e+00    1.2028567e+03    2.2202122e+03    5.8689520e+02    3.8066663e-04    3.8703649e-03    1.0167334e+01    3.5279070e+03    2.9659089e+00    1.2207189e+03    9.3144148e+02    1.3105697e+00    5.0577043e-06    4.7114230e-05
    3.6010024e+01    3.5496552e+00    3.5500017e+00    3.5493590e+00    1.2015454e+03    2.2181067e+03    5.8601347e+02    3.8206566e-04    3.8703649e-03    1.0130104e+01    3.5282081e+03    2.9255719e+00    1.2205166e+03    9.3124026e+02    1.3106355e+00    5.0718796e-06    4.7077788e-05
    3.6113015e+01    3.5326888e+00    3.5330268e+00    3.5319745e+00    1.2002369e+03    2.2157079e+03    5.8506137e+02    3.8346841e-04    3.8703649e-03    1.0093048e+01    3.5285111e+03    2.9419798e+00    1.2203139e+03    9.3103876e+02    1.3107015e+00    5.0860905e-06    4.7041347e-05
    3.6216051e+01    3.5158606e+00    3.5161797e+00    3.5152211e+00    1.1989295e+03    2.2133328e+03    5.8413087e+02    3.8487488e-04    3.8703649e-03    1.0056164e+01    3.5288075e+03    2.8765028e+00    1.2201111e+03    9.3083716e+02    1.3107675e+00    5.1003312e-06    4.7004965e-05
    3.6319136e+01    3.4990415e+00    3.4993357e+00    3.4986150e+00    1.1976245e+03    2.2110503e+03    5.8323491e+02    3.8628510e-04    3.8703649e-03    1.0019452e+01    3.5291024e+03    2.8603710e+00    1.2199083e+03    9.3063549e+02    1.3108336e+00    5.1145952e-06    4.6968613e-05
    3.6422256e+01    3.4824033e+00    3.4827387e+00    3.4821655e+00    1.1963213e+03    2.2087187e+03    5.8236327e+02    3.8769889e-04    3.8703649e-03    9.9829144e+00    3.5293918e+03    2.8070242e+00    1.2197056e+03    9.3043387e+02    1.3108998e+00    5.1288838e-06    4.6932308e-05
    3.6525475e+01    3.4658122e+00    3.4662187e+00    3.4656166e+00    1.1950213e+03    2.2063597e+03    5.8153250e+02    3.8911713e-04    3.8703648e-03    9.9465290e+00    3.5296804e+03    2.7953420e+00    1.2195035e+03    9.3023290e+02    1.3109658e+00    5.1431744e-06    4.6895952e-05
    3.6628744e+01    3.4493166e+00    3.4496956e+00    3.4491237e+00    1.1937228e+03    2.2039237e+03    5.8071778e+02    3.9053913e-04    3.8703648e-03    9.9103123e+00    3.5299646e+03    2.7524590e+00    1.2193011e+03    9.3003160e+02    1.3110319e+00    5.1575148e-06    4.6859743e-05
    3.6732039e+01    3.4329183e+00    3.4332339e+00    3.4326895e+00    1.1924262e+03    2.2014570e+03    5.7991984e+02    3.9196458e-04    3.8703647e-03    9.8742716e+00    3.5302456e+03    2.7203233e+00    1.2190985e+03    9.2983016e+02    1.3110981e+00    5.1718784e-06    4.6823599e-05
    3.6835376e+01    3.4165744e+00    3.4169740e+00    3.4163652e+00    1.1911316e+03    2.1989384e+03    5.7913762e+02    3.9339367e-04    3.8703646e-03    9.8384010e+00    3.5305238e+03    2.6925270e+00    1.2188959e+03    9.2962860e+02    1.3111644e+00    5.1862720e-06    4.6787565e-05
    3.6938736e+01    3.4004057e+00    3.4007206e+00    3.4000900e+00    1.1898398e+03    2.1964240e+03    5.7837265e+02    3.9482615e-04    3.8703646e-03    9.8027058e+00    3.5307997e+03    2.6687670e+00    1.2186935e+03    9.2942722e+02    1.3112306e+00    5.2006928e-06    4.6751631e-05
    3.7042184e+01    3.3842440e+00    3.3845834e+00    3.3835363e+00    1.1885500e+03    2.1940879e+03    5.7759681e+02    3.9626290e-04    3.8703645e-03    9.7671635e+00    3.5310690e+03    2.6030800e+00    1.2184915e+03    9.2922630e+02    1.3112968e+00    5.2151181e-06    4.6715747e-05
    3.7145661e+01    3.3682193e+00    3.3685235e+00    3.3675730e+00    1.1872625e+03    2.1917950e+03    5.7667324e+02    3.9770311e-04    3.8703644e-03    9.7317931e+00    3.5313369e+03    2.5891206e+00    1.2182892e+03    9.2902509e+02    1.3113631e+00    5.2295720e-06    4.6679801e-05
    3.7249134e+01    3.3523298e+00    3.3526894e+00    3.3517831e+00    1.1859777e+03    2.1894914e+03    5.7578528e+02    3.9914632e-04    3.8703644e-03    9.6966055e+00    3.5316011e+03    2.5534880e+00    1.2180872e+03    9.2882404e+02    1.3114294e+00    5.2440465e-06    4.6643938e-05
    3.7300873e+01    3.3443711e+00    3.3447538e+00    3.3440316e+00    1.1853369e+03    2.1883849e+03    5.7535242e+02    3.9986876e-04    3.8703644e-03    9.6790867e+00    3.5317333e+03    2.5549189e+00    1.2179863e+03    9.2872368e+02    1.3114625e+00    5.2512874e-06    4.6626042e-05
    3.7404336e+01    3.3285929e+00    3.3289631e+00    3.3283193e+00    1.1840560e+03    2.1858745e+03    5.7450085e+02    4.0131644e-04    3.8703644e-03    9.6441710e+00    3.5319920e+03    2.5004748e+00    1.2177844e+03    9.2852279e+02    1.3115288e+00    5.2657796e-06    4.6590224e-05
    3.7507817e+01    3.3129085e+00    3.3131922e+00    3.3127579e+00    1.1827778e+03    2.1835671e+03    5.7368928e+02    4.0276739e-04    3.8703643e-03    9.6094282e+00    3.5322477e+03    2.4712958e+00    1.2175827e+03    9.2832208e+02    1.3115951e+00    5.2802945e-06    4.6554496e-05
    3.7611927e+01    3.2972710e+00    3.2976567e+00    3.2970717e+00    1.1814963e+03    2.1812543e+03    5.7288810e+02    4.0423023e-04    3.8703643e-03    9.5746533e+00    3.5325033e+03    2.4551843e+00    1.2173808e+03    9.2812113e+02    1.3116615e+00    5.2948821e-06    4.6518533e-05
    3.7716308e+01    3.2816077e+00    3.2818840e+00    3.2814436e+00    1.1802131e+03    2.1789506e+03    5.7210160e+02    4.0569994e-04    3.8703642e-03    9.5399674e+00    3.5327552e+03    2.4129352e+00    1.2171777e+03    9.2791909e+02    1.3117283e+00    5.3095344e-06    4.6482525e-05
    3.7820537e+01    3.2661034e+00    3.2664120e+00    3.2658565e+00    1.1789345e+03    2.1765986e+03    5.7133430e+02    4.0717055e-04    3.8703642e-03    9.5055110e+00    3.5330047e+03    2.3935777e+00    1.2169751e+03    9.2771744e+02    1.3117950e+00    5.3241863e-06    4.6446657e-05
    3.7924737e+01    3.2507341e+00    3.2510821e+00    3.2497078e+00    1.1776589e+03    2.1741990e+03    5.7058347e+02    4.0864381e-04    3.8703641e-03    9.4712413e+00    3.5332502e+03    2.3565732e+00    1.2167728e+03    9.2751607e+02    1.3118617e+00    5.3388602e-06    4.6410907e-05
    3.8028939e+01    3.2354263e+00    3.2357838e+00    3.2348395e+00    1.1763862e+03    2.1720206e+03    5.6972464e+02    4.1012011e-04    3.8703641e-03    9.4371478e+00    3.5334939e+03    2.3383105e+00    1.2165706e+03    9.2731484e+02    1.3119283e+00    5.3535432e-06    4.6375166e-05
    3.8133442e+01    3.2201705e+00    3.2204331e+00    3.2196162e+00    1.1751140e+03    2.1696966e+03    5.6883139e+02    4.1160372e-04    3.8703641e-03    9.4031318e+00    3.5337348e+03    2.3054441e+00    1.2163688e+03    9.2711392e+02    1.3119949e+00    5.3682558e-06    4.6339380e-05
    3.8237953e+01    3.2050063e+00    3.2052640e+00    3.2047110e+00    1.1738441e+03    2.1674735e+03    5.6796948e+02    4.1309049e-04    3.8703640e-03    9.3692888e+00    3.5339751e+03    2.2989465e+00    1.2161665e+03    9.2691261e+02    1.3120617e+00    5.3830108e-06    4.6303694e-05
    3.8342357e+01    3.1899509e+00    3.1902646e+00    3.1897352e+00    1.1725779e+03    2.1650702e+03    5.6712796e+02    4.1457875e-04    3.8703640e-03    9.3356546e+00    3.5342101e+03    2.2511900e+00    1.2159647e+03    9.2671167e+02    1.3121284e+00    5.3977630e-06    4.6268083e-05
    3.8446748e+01    3.1749928e+00    3.1753193e+00    3.1747866e+00    1.1713146e+03    2.1627817e+03    5.6631649e+02    4.1606984e-04    3.8703640e-03    9.3021978e+00    3.5344422e+03    2.2230631e+00    1.2157630e+03    9.2651093e+02    1.3121950e+00    5.4125265e-06    4.6232512e-05
    3.8551147e+01    3.1601236e+00    3.1604533e+00    3.1598537e+00    1.1700540e+03    2.1605570e+03    5.6552735e+02    4.1756405e-04    3.8703639e-03    9.2689107e+00    3.5346712e+03    2.1931876e+00    1.2155615e+03    9.2631034e+02    1.3122617e+00    5.4273110e-06    4.6197036e-05
    3.8603353e+01    3.1527255e+00    3.1529835e+00    3.1525618e+00    1.1694254e+03    2.1594187e+03    5.6513953e+02    4.1831206e-04    3.8703639e-03    9.2523362e+00    3.5347824e+03    2.1304238e+00    1.2154614e+03    9.2621066e+02    1.3122948e+00    5.4346813e-06    4.6179273e-05
    3.8708135e+01    3.1379437e+00    3.1382570e+00    3.1376738e+00    1.1681650e+03    2.1571199e+03    5.6437504e+02    4.1981634e-04    3.8703638e-03    9.2191833e+00    3.5350085e+03    2.1584802e+00    1.2152597e+03    9.2600981e+02    1.3123616e+00    5.4495362e-06    4.6143751e-05
    3.8812702e+01    3.1232803e+00    3.1236420e+00    3.1223341e+00    1.1669100e+03    2.1548705e+03    5.6363019e+02    4.2132051e-04    3.8703638e-03    9.1862694e+00    3.5352318e+03    2.1346881e+00    1.2150585e+03    9.2580947e+02    1.3124283e+00    5.4643804e-06    4.6108395e-05
    3.8906791e+01    3.1101038e+00    3.1105270e+00    3.1094672e+00    1.1657836e+03    2.1529999e+03    5.6297040e+02    4.2267640e-04    3.8703638e-03    9.1568012e+00    3.5354337e+03    2.1458420e+00    1.2148774e+03    9.2562920e+02    1.3124883e+00    5.4777565e-06    4.6076716e-05
    3.9015515e+01    3.0950438e+00    3.0955298e+00    3.0945334e+00    1.1644859e+03    2.1508128e+03    5.6220717e+02    4.2424638e-04    3.8703638e-03    9.1229154e+00    3.5356711e+03    2.1836693e+00    1.2146685e+03    9.2542115e+02    1.3125575e+00    5.4932471e-06    4.6040208e-05
    3.9109603e+01    3.0820920e+00    3.0823429e+00    3.0816933e+00    1.1633649e+03    2.1488604e+03    5.6144545e+02    4.2560747e-04    3.8703638e-03    9.0937403e+00    3.5358610e+03    2.0180893e+00    1.2144887e+03    9.2524210e+02    1.3126172e+00    5.5066250e-06    4.6008611e-05
    3.9226691e+01    3.0660704e+00    3.0664470e+00    3.0658390e+00    1.1619736e+03    2.1463180e+03    5.6052371e+02    4.2730485e-04    3.8703638e-03    9.0576173e+00    3.5361052e+03    2.0861299e+00    1.2142645e+03    9.2501889e+02    1.3126916e+00    5.5233480e-06    4.5969499e-05
    3.9301961e+01    3.0558337e+00    3.0561429e+00    3.0556345e+00    1.1610807e+03    2.1446763e+03    5.5994562e+02    4.2839765e-04    3.8703638e-03    9.0345123e+00    3.5362586e+03    2.0375271e+00    1.2141206e+03    9.2487551e+02    1.3127394e+00    5.5341004e-06    4.5944373e-05
    3.9429503e+01    3.0385783e+00    3.0390175e+00    3.0383208e+00    1.1595699e+03    2.1418423e+03    5.5898948e+02    4.3025349e-04    3.8703639e-03    8.9955431e+00    3.5365109e+03    1.9785626e+00    1.2138767e+03    9.2463258e+02    1.3128206e+00    5.5523278e-06    4.5901815e-05
    3.9504774e+01    3.0284641e+00    3.0288916e+00    3.0280862e+00    1.1586816e+03    2.1401113e+03    5.5843747e+02    4.3135043e-04    3.8703639e-03    8.9726672e+00    3.5366603e+03    1.9841105e+00    1.2137333e+03    9.2448984e+02    1.3128682e+00    5.5630784e-06    4.5876747e-05
    3.9606807e+01    3.0148190e+00    3.0151460e+00    3.0145776e+00    1.1574790e+03    2.1377780e+03    5.5770054e+02    4.3284014e-04    3.8703639e-03    8.9417860e+00    3.5368622e+03    1.9793799e+00    1.2135387e+03    9.2429594e+02    1.3129330e+00    5.5776945e-06    4.5842881e-05
    3.9734349e+01    2.9979170e+00    2.9982210e+00    2.9974114e+00    1.1559773e+03    2.1347110e+03    5.5679336e+02    4.3470638e-04    3.8703639e-03    8.9033980e+00    3.5370993e+03    1.8583373e+00    1.2132956e+03    9.2405380e+02    1.3130140e+00    5.5959630e-06    4.5800538e-05
    3.9842330e+01    2.9836299e+00    2.9838683e+00    2.9830420e+00    1.1547091e+03    2.1320668e+03    5.5605620e+02    4.3628965e-04    3.8703640e-03    8.8710882e+00    3.5372944e+03    1.8072302e+00    1.2130901e+03    9.2384905e+02    1.3130826e+00    5.6114406e-06    4.5764789e-05
    3.9920071e+01    2.9734317e+00    2.9738152e+00    2.9729654e+00    1.1538002e+03    2.1303499e+03    5.5550172e+02    4.3743131e-04    3.8703640e-03    8.8479354e+00    3.5374416e+03    1.8931313e+00    1.2129428e+03    9.2370229e+02    1.3131317e+00    5.6225845e-06    4.5739112e-05
    4.0041001e+01    2.9576607e+00    2.9580386e+00    2.9572857e+00    1.1523913e+03    2.1279229e+03    5.5948658e+02    4.3921070e-04    3.8703640e-03    8.8120895e+00    3.5376656e+03    1.8522219e+00    1.2127136e+03    9.2347403e+02    1.3132082e+00    5.6398674e-06    4.5699144e-05
    4.0118742e+01    2.9476224e+00    2.9480065e+00    2.9465340e+00    1.1514870e+03    2.1263089e+03    5.5896315e+02    4.4035645e-04    3.8703640e-03    8.7891616e+00    3.5378090e+03    1.8447846e+00    1.2125667e+03    9.2332764e+02    1.3132572e+00    5.6510440e-06    4.5673620e-05
    4.0226807e+01    2.9337207e+00    2.9340992e+00    2.9332716e+00    1.1502305e+03    2.1239528e+03    5.5824157e+02    4.4195199e-04    3.8703639e-03    8.7574306e+00    3.5379949e+03    1.7202088e+00    1.2123626e+03    9.2312424e+02    1.3133254e+00    5.6665749e-06    4.5638113e-05
    4.0334907e+01    2.9198703e+00    2.9202314e+00    2.9196129e+00    1.1489776e+03    2.1216055e+03    5.5751785e+02    4.4355111e-04    3.8703637e-03    8.7258572e+00    3.5381814e+03    1.7253570e+00    1.2121590e+03    9.2292137e+02    1.3133935e+00    5.6821141e-06    4.5602698e-05
    4.0443540e+01    2.9060385e+00    2.9066955e+00    2.9056958e+00    1.1477212e+03    2.1184083e+03    5.5679364e+02    4.4516120e-04    3.8703637e-03    8.6942970e+00    3.5383688e+03    1.7252617e+00    1.2119540e+03    9.2271716e+02    1.3134621e+00    5.6977565e-06    4.5567165e-05
    4.0551743e+01    2.8923503e+00    2.8928818e+00    2.8921263e+00    1.1464727e+03    2.1154835e+03    5.5607197e+02    4.4676797e-04    3.8703637e-03    8.6630285e+00    3.5385531e+03    1.7031658e+00    1.2117501e+03    9.2251395e+02    1.3135304e+00    5.7133470e-06    4.5531820e-05
    4.0605797e+01    2.8855491e+00    2.8860153e+00    2.8853434e+00    1.1458506e+03    2.1140353e+03    5.5570996e+02    4.4757154e-04    3.8703637e-03    8.6474750e+00    3.5386452e+03    1.7039189e+00    1.2116484e+03    9.2241259e+02    1.3135644e+00    5.7211419e-06    4.5514209e-05
    4.0713881e+01    2.8720069e+00    2.8723563e+00    2.8718206e+00    1.1446081e+03    2.1115607e+03    5.5498034e+02    4.4918119e-04    3.8703636e-03    8.6164865e+00    3.5388267e+03    1.6795772e+00    1.2114451e+03    9.2220998e+02    1.3136326e+00    5.7367447e-06    4.5479026e-05
    4.0821955e+01    2.8585507e+00    2.8588317e+00    2.8583335e+00    1.1433682e+03    2.1091643e+03    5.5425388e+02    4.5079371e-04    3.8703636e-03    8.5856646e+00    3.5390043e+03    1.6431809e+00    1.2112420e+03    9.2200758e+02    1.3137007e+00    5.7523509e-06    4.5443849e-05
    4.0930366e+01    2.8451453e+00    2.8453770e+00    2.8448537e+00    1.1421305e+03    2.1063845e+03    5.5353484e+02    4.5241429e-04    3.8703636e-03    8.5549102e+00    3.5391827e+03    1.6449639e+00    1.2110397e+03    9.2180598e+02    1.3137685e+00    5.7679653e-06    4.5408553e-05
    4.1038694e+01    2.8318297e+00    2.8320524e+00    2.8314552e+00    1.1408949e+03    2.1041140e+03    5.5276159e+02    4.5403664e-04    3.8703637e-03    8.5243421e+00    3.5393569e+03    1.6085139e+00    1.2108369e+03    9.2160392e+02    1.3138366e+00    5.7836221e-06    4.5373409e-05
    4.1146844e+01    2.8186217e+00    2.8188577e+00    2.8183886e+00    1.1396647e+03    2.1018655e+03    5.5200654e+02    4.5565933e-04    3.8703637e-03    8.4939853e+00    3.5395307e+03    1.6070077e+00    1.2106347e+03    9.2140239e+02    1.3139045e+00    5.7992716e-06    4.5338412e-05
    4.1200901e+01    2.8120533e+00    2.8123039e+00    2.8118411e+00    1.1390509e+03    2.1007309e+03    5.5163269e+02    4.5647122e-04    3.8703636e-03    8.4788778e+00    3.5396155e+03    1.5690123e+00    1.2105338e+03    9.2130176e+02    1.3139384e+00    5.8070954e-06    4.5320943e-05
    4.1309013e+01    2.7989739e+00    2.7992449e+00    2.7988135e+00    1.1378251e+03    2.0984477e+03    5.5088583e+02    4.5809790e-04    3.8703636e-03    8.4487696e+00    3.5397845e+03    1.5626687e+00    1.2103320e+03    9.2110059e+02    1.3140063e+00    5.8227547e-06    4.5286021e-05
    4.1417126e+01    2.7859772e+00    2.7862821e+00    2.7844086e+00    1.1366039e+03    2.0960927e+03    5.5011680e+02    4.5972758e-04    3.8703635e-03    8.4188195e+00    3.5399530e+03    1.5590621e+00    1.2101311e+03    9.2090042e+02    1.3140738e+00    5.8383949e-06    4.5251134e-05
    4.1525694e+01    2.7730099e+00    2.7734314e+00    2.7720873e+00    1.1353797e+03    2.0936580e+03    5.4934888e+02    4.6136711e-04    3.8703635e-03    8.3889020e+00    3.5401181e+03    1.5202901e+00    1.2099292e+03    9.2069917e+02    1.3141418e+00    5.8541292e-06    4.5216175e-05
    4.1633937e+01    2.7601630e+00    2.7604834e+00    2.7596002e+00    1.1341626e+03    2.0912224e+03    5.4863266e+02    4.6300469e-04    3.8703635e-03    8.3592317e+00    3.5402823e+03    1.5170497e+00    1.2097282e+03    9.2049874e+02    1.3142095e+00    5.8698377e-06    4.5181422e-05
    4.1742113e+01    2.7474059e+00    2.7477510e+00    2.7465346e+00    1.1329492e+03    2.0887172e+03    5.4793300e+02    4.6464419e-04    3.8703635e-03    8.3297361e+00    3.5404444e+03    1.4985651e+00    1.2095275e+03    9.2029871e+02    1.3142771e+00    5.8855523e-06    4.5146758e-05
    4.1850282e+01    2.7347281e+00    2.7351623e+00    2.7343211e+00    1.1317382e+03    2.0862120e+03    5.4722244e+02    4.6628654e-04    3.8703635e-03    8.3003973e+00    3.5406016e+03    1.4531576e+00    1.2093271e+03    9.2009887e+02    1.3143447e+00    5.9012796e-06    4.5112178e-05
    4.1904372e+01    2.7284210e+00    2.7289212e+00    2.7280200e+00    1.1311340e+03    2.0849288e+03    5.4686522e+02    4.6710863e-04    3.8703635e-03    8.2857889e+00    3.5406792e+03    1.4348354e+00    1.2092270e+03    9.1999907e+02    1.3143785e+00    5.9091445e-06    4.5094909e-05
    4.2013281e+01    2.7157820e+00    2.7162686e+00    2.7155202e+00    1.1299216e+03    2.0824797e+03    5.4614128e+02    4.6876675e-04    3.8703635e-03    8.2564804e+00    3.5408374e+03    1.4523586e+00    1.2090264e+03    9.1979914e+02    1.3144461e+00    5.9249665e-06    4.5060214e-05
    4.2122908e+01    2.7031361e+00    2.7035314e+00    2.7029236e+00    1.1287026e+03    2.0800333e+03    5.4541138e+02    4.7043878e-04    3.8703635e-03    8.2271353e+00    3.5409923e+03    1.4132637e+00    1.2088241e+03    9.1959746e+02    1.3145144e+00    5.9409379e-06    4.5025407e-05
    4.2232531e+01    2.6905714e+00    2.6908872e+00    2.6904067e+00    1.1274865e+03    2.0776373e+03    5.4468409e+02    4.7211373e-04    3.8703635e-03    8.1979473e+00    3.5411454e+03    1.3967852e+00    1.2086221e+03    9.1939601e+02    1.3145827e+00    5.9569309e-06    4.4990721e-05
    4.2342153e+01    2.6780867e+00    2.6783328e+00    2.6779055e+00    1.1262736e+03    2.0751391e+03    5.4396397e+02    4.7379164e-04    3.8703635e-03    8.1689147e+00    3.5412965e+03    1.3785974e+00    1.2084204e+03    9.1919485e+02    1.3146509e+00    5.9729338e-06    4.4956096e-05
    4.2451774e+01    2.6656821e+00    2.6658816e+00    2.6654556e+00    1.1250639e+03    2.0726958e+03    5.4325264e+02    4.7547247e-04    3.8703635e-03    8.1400369e+00    3.5414462e+03    1.3653104e+00    1.2082189e+03    9.1899397e+02    1.3147191e+00    5.9889539e-06    4.4921565e-05
    4.2506586e+01    2.6595101e+00    2.6597044e+00    2.6592765e+00    1.1244613e+03    2.0714654e+03    5.4290109e+02    4.7631380e-04    3.8703635e-03    8.1256589e+00    3.5415184e+03    1.3168580e+00    1.2081190e+03    9.1889435e+02    1.3147529e+00    5.9969407e-06    4.4904342e-05
    4.2605929e+01    2.6483437e+00    2.6486297e+00    2.6481927e+00    1.1233696e+03    2.0690707e+03    5.4226690e+02    4.7784096e-04    3.8703634e-03    8.0996895e+00    3.5416518e+03    1.3427370e+00    1.2079369e+03    9.1871274e+02    1.3148145e+00    6.0114699e-06    4.4873165e-05
    4.2716302e+01    2.6360498e+00    2.6363075e+00    2.6356112e+00    1.1221596e+03    2.0665475e+03    5.4151652e+02    4.7954062e-04    3.8703633e-03    8.0709813e+00    3.5417966e+03    1.3125357e+00    1.2077349e+03    9.1851133e+02    1.3148830e+00    6.0276339e-06    4.4838641e-05
    4.2826684e+01    2.6238242e+00    2.6240272e+00    2.6235334e+00    1.1209525e+03    2.0637845e+03    5.4078624e+02    4.8124337e-04    3.8703633e-03    8.0424242e+00    3.5419385e+03    1.2848032e+00    1.2075333e+03    9.1831027e+02    1.3149513e+00    6.0438165e-06    4.4804187e-05
    4.2926033e+01    2.6128893e+00    2.6131696e+00    2.6125508e+00    1.1198691e+03    2.0614594e+03    5.4012302e+02    4.8277842e-04    3.8703633e-03    8.0168524e+00    3.5420667e+03    1.2905903e+00    1.2073521e+03    9.1812954e+02    1.3150128e+00    6.0584006e-06    4.4773274e-05
    4.3025382e+01    2.6020205e+00    2.6027034e+00    2.5997260e+00    1.1187898e+03    2.0589531e+03    5.3946696e+02    4.8431587e-04    3.8703633e-03    7.9914030e+00    3.5421934e+03    1.2756290e+00    1.2071718e+03    9.1794976e+02    1.3150739e+00    6.0729701e-06    4.4742463e-05
    4.3124732e+01    2.5912359e+00    2.5915905e+00    2.5901494e+00    1.1177120e+03    2.0566198e+03    5.3878896e+02    4.8585572e-04    3.8703633e-03    7.9660753e+00    3.5423170e+03    1.2438066e+00    1.2069912e+03    9.1776966e+02    1.3151352e+00    6.0875633e-06    4.4711686e-05
    4.3235144e+01    2.5792823e+00    2.5795893e+00    2.5784780e+00    1.1165165e+03    2.0540712e+03    5.3806269e+02    4.8756990e-04    3.8703632e-03    7.9380684e+00    3.5424495e+03    1.2001777e+00    1.2067906e+03    9.1756959e+02    1.3152034e+00    6.1037960e-06    4.4677570e-05
    4.3334541e+01    2.5685997e+00    2.5689189e+00    2.5680993e+00    1.1154435e+03    2.0517501e+03    5.3744392e+02    4.8911554e-04    3.8703632e-03    7.9129835e+00    3.5425710e+03    1.2224407e+00    1.2066104e+03    9.1738979e+02    1.3152646e+00    6.1184315e-06    4.4646956e-05
    4.3445001e+01    2.5568034e+00    2.5570969e+00    2.5563390e+00    1.1142529e+03    2.0493540e+03    5.3675890e+02    4.9083602e-04    3.8703632e-03    7.8852468e+00    3.5426984e+03    1.1535638e+00    1.2064104e+03    9.1719035e+02    1.3153327e+00    6.1347057e-06    4.4612985e-05
    4.3500235e+01    2.5509346e+00    2.5512917e+00    2.5505731e+00    1.1136592e+03    2.0482482e+03    5.3641296e+02    4.9169712e-04    3.8703632e-03    7.8714375e+00    3.5427627e+03    1.1630463e+00    1.2063106e+03    9.1709078e+02    1.3153666e+00    6.1428500e-06    4.4596068e-05
    4.3654893e+01    2.5346266e+00    2.5350369e+00    2.5343088e+00    1.1120021e+03    2.0447802e+03    5.3543321e+02    4.9411323e-04    3.8703630e-03    7.8329476e+00    3.5429426e+03    1.1635611e+00    1.2060323e+03    9.1681314e+02    1.3154614e+00    6.1656579e-06    4.4548835e-05
    4.3710145e+01    2.5287881e+00    2.5291921e+00    2.5284582e+00    1.1114111e+03    2.0435687e+03    5.3508308e+02    4.9497749e-04    3.8703630e-03    7.8192708e+00    3.5430045e+03    1.1197373e+00    1.2059327e+03    9.1671386e+02    1.3154953e+00    6.1738110e-06    4.4531972e-05
    4.3820638e+01    2.5172696e+00    2.5175860e+00    2.5170049e+00    1.1102311e+03    2.0409193e+03    5.3437992e+02    4.9670846e-04    3.8703630e-03    7.7920216e+00    3.5431270e+03    1.1084645e+00    1.2057339e+03    9.1651546e+02    1.3155630e+00    6.1901316e-06    4.4498325e-05
    4.3931161e+01    2.5057886e+00    2.5060451e+00    2.5056103e+00    1.1090536e+03    2.0383633e+03    5.3368005e+02    4.9844277e-04    3.8703630e-03    7.7649094e+00    3.5432477e+03    1.0926422e+00    1.2055353e+03    9.1631732e+02    1.3156308e+00    6.2064707e-06    4.4464757e-05
    4.4041697e+01    2.4943800e+00    2.4945988e+00    2.4941932e+00    1.1078795e+03    2.0357100e+03    5.3298820e+02    5.0018016e-04    3.8703629e-03    7.7379378e+00    3.5433685e+03    1.0924396e+00    1.2053369e+03    9.1611942e+02    1.3156984e+00    6.2228229e-06    4.4431276e-05
    4.4152247e+01    2.4830190e+00    2.4832289e+00    2.4828592e+00    1.1067099e+03    2.0330150e+03    5.3230524e+02    5.0192060e-04    3.8703629e-03    7.7111059e+00    3.5434864e+03    1.0668481e+00    1.2051399e+03    9.1592288e+02    1.3157657e+00    6.2391530e-06    4.4397933e-05
    4.4251742e+01    2.4729199e+00    2.4732247e+00    2.4727228e+00    1.1056596e+03    2.0307668e+03    5.3169655e+02    5.0348944e-04    3.8703629e-03    7.6870785e+00    3.5435948e+03    1.0896152e+00    1.2049622e+03    9.1574560e+02    1.3158264e+00    6.2538869e-06    4.4367951e-05
    4.4307028e+01    2.4672804e+00    2.4674624e+00    2.4670277e+00    1.1050767e+03    2.0293411e+03    5.3133524e+02    5.0436198e-04    3.8703629e-03    7.6737800e+00    3.5436521e+03    1.0362639e+00    1.2048635e+03    9.1564717e+02    1.3158601e+00    6.2620762e-06    4.4351322e-05
    4.4406534e+01    2.4572201e+00    2.4574627e+00    2.4566922e+00    1.1040294e+03    2.0268841e+03    5.3071043e+02    5.0593458e-04    3.8703628e-03    7.6499274e+00    3.5437562e+03    1.0454476e+00    1.2046861e+03    9.1547009e+02    1.3159207e+00    6.2768336e-06    4.4321462e-05
    4.4517108e+01    2.4461215e+00    2.4463218e+00    2.4459188e+00    1.1028682e+03    2.0243207e+03    5.3001389e+02    5.0768492e-04    3.8703628e-03    7.6235529e+00    3.5438675e+03    1.0069012e+00    1.2044892e+03    9.1527365e+02    1.3159881e+00    6.2932443e-06    4.4288375e-05
    4.4616636e+01    2.4361862e+00    2.4363986e+00    2.4359877e+00    1.1018273e+03    2.0222348e+03    5.2938680e+02    5.0926273e-04    3.8703628e-03    7.5999333e+00    3.5439678e+03    1.0075261e+00    1.2043131e+03    9.1509793e+02    1.3160483e+00    6.3080110e-06    4.4258758e-05
    4.4727246e+01    2.4252155e+00    2.4254313e+00    2.4239854e+00    1.1006720e+03    2.0198626e+03    5.2867861e+02    5.1101899e-04    3.8703628e-03    7.5738141e+00    3.5440767e+03    9.8457104e-01    1.2041170e+03    9.1490228e+02    1.3161154e+00    6.3244455e-06    4.4225836e-05
    4.4837877e+01    2.4143121e+00    2.4145463e+00    2.4135222e+00    1.0995187e+03    2.0174091e+03    5.2797304e+02    5.1277837e-04    3.8703626e-03    7.5478273e+00    3.5441819e+03    9.5102617e-01    1.2039211e+03    9.1470677e+02    1.3161826e+00    6.3408965e-06    4.4192976e-05
    4.4948523e+01    2.4034643e+00    2.4037063e+00    2.4029274e+00    1.0983687e+03    2.0149238e+03    5.2730901e+02    5.1454078e-04    3.8703625e-03    7.5219743e+00    3.5442875e+03    9.5432716e-01    1.2037255e+03    9.1451155e+02    1.3162496e+00    6.3573664e-06    4.4160221e-05
    4.5003845e+01    2.3980962e+00    2.3983769e+00    2.3974612e+00    1.0977953e+03    2.0136679e+03    5.2698515e+02    5.1542275e-04    3.8703625e-03    7.5091029e+00    3.5443403e+03    9.5414402e-01    1.2036279e+03    9.1441415e+02    1.3162831e+00    6.3656080e-06    4.4143900e-05
    4.5114512e+01    2.3873264e+00    2.3876267e+00    2.3869739e+00    1.0966492e+03    2.0110902e+03    5.2632932e+02    5.1718976e-04    3.8703624e-03    7.4834475e+00    3.5444424e+03    9.2312906e-01    1.2034326e+03    9.1421928e+02    1.3163501e+00    6.3821022e-06    4.4111269e-05
    4.5214112e+01    2.3777259e+00    2.3781403e+00    2.3774924e+00    1.0956223e+03    2.0087468e+03    5.2573196e+02    5.1878236e-04    3.8703624e-03    7.4604742e+00    3.5445352e+03    9.3107054e-01    1.2032582e+03    9.1404523e+02    1.3164099e+00    6.3969414e-06    4.4082082e-05
    4.5324791e+01    2.3671070e+00    2.3674511e+00    2.3668583e+00    1.0944822e+03    2.0061905e+03    5.2506131e+02    5.2055481e-04    3.8703624e-03    7.4350719e+00    3.5446330e+03    8.8393799e-01    1.2030639e+03    9.1385130e+02    1.3164766e+00    6.4134540e-06    4.4049607e-05
    4.5435494e+01    2.3565561e+00    2.3568591e+00    2.3563626e+00    1.0933449e+03    2.0037198e+03    5.2438832e+02    5.2233039e-04    3.8703624e-03    7.4097975e+00    3.5447306e+03    8.8210376e-01    1.2028698e+03    9.1365759e+02    1.3165433e+00    6.4299887e-06    4.4017226e-05
    4.5535140e+01    2.3471184e+00    2.3474036e+00    2.3468934e+00    1.0923236e+03    2.0015705e+03    5.2378550e+02    5.2393093e-04    3.8703624e-03    7.3871616e+00    3.5448180e+03    8.7694918e-01    1.2026953e+03    9.1348343e+02    1.3166033e+00    6.4448849e-06    4.3988152e-05
    4.5645881e+01    2.3366866e+00    2.3368842e+00    2.3364981e+00    1.0911913e+03    1.9989935e+03    5.2312240e+02    5.2571232e-04    3.8703624e-03    7.3621299e+00    3.5449123e+03    8.5147993e-01    1.2025017e+03    9.1329020e+02    1.3166699e+00    6.4614545e-06    4.3955941e-05
    4.5701262e+01    2.3315169e+00    2.3317760e+00    2.3312920e+00    1.0906276e+03    1.9977101e+03    5.2279510e+02    5.2660392e-04    3.8703624e-03    7.3496649e+00    3.5449592e+03    8.4712378e-01    1.2024057e+03    9.1319441e+02    1.3167029e+00    6.4697271e-06    4.3939936e-05
    4.5812047e+01    2.3211666e+00    2.3213810e+00    2.3210101e+00    1.0894996e+03    1.9952058e+03    5.2214426e+02    5.2839022e-04    3.8703624e-03    7.3248184e+00    3.5450508e+03    8.2641101e-01    1.2022126e+03    9.1300159e+02    1.3167694e+00    6.4863086e-06    4.3907834e-05
    4.5922842e+01    2.3108897e+00    2.3110762e+00    2.3105452e+00    1.0883744e+03    1.9925084e+03    5.2147114e+02    5.3017935e-04    3.8703624e-03    7.3001003e+00    3.5451403e+03    8.0829505e-01    1.2020197e+03    9.1280906e+02    1.3168358e+00    6.5029072e-06    4.3875829e-05
    4.6033636e+01    2.3006825e+00    2.3008858e+00    2.3002574e+00    1.0872520e+03    1.9897786e+03    5.2081255e+02    5.3197115e-04    3.8703624e-03    7.2755118e+00    3.5452281e+03    7.9234096e-01    1.2018271e+03    9.1261681e+02    1.3169022e+00    6.5195255e-06    4.3843960e-05
    4.6133373e+01    2.2915419e+00    2.2917620e+00    2.2913002e+00    1.0862445e+03    1.9873151e+03    5.2021333e+02    5.3358641e-04    3.8703624e-03    7.2534875e+00    3.5453079e+03    7.9946112e-01    1.2016541e+03    9.1244411e+02    1.3169618e+00    6.5345092e-06    4.3815391e-05
    4.6244225e+01    2.2814711e+00    2.2818383e+00    2.2798853e+00    1.0851284e+03    1.9846948e+03    5.1954913e+02    5.3538426e-04    3.8703624e-03    7.2291299e+00    3.5453920e+03    7.5866989e-01    1.2014629e+03    9.1225330e+02    1.3170278e+00    6.5511564e-06    4.3783797e-05
    4.6344034e+01    2.2724251e+00    2.2726204e+00    2.2715565e+00    1.0841254e+03    1.9824800e+03    5.1893229e+02    5.3700529e-04    3.8703624e-03    7.2073077e+00    3.5454693e+03    7.7490985e-01    1.2012905e+03    9.1208120e+02    1.3170873e+00    6.5661639e-06    4.3755357e-05
    4.6454959e+01    2.2624581e+00    2.2626623e+00    2.2617497e+00    1.0830131e+03    1.9799739e+03    5.1827452e+02    5.3880939e-04    3.8703624e-03    7.1831754e+00    3.5455512e+03    7.3811976e-01    1.2010992e+03    9.1189021e+02    1.3171533e+00    6.5828519e-06    4.3723825e-05
    4.6510439e+01    2.2574909e+00    2.2576923e+00    2.2569291e+00    1.0824580e+03    1.9787023e+03    5.1796199e+02    5.3971256e-04    3.8703624e-03    7.1711549e+00    3.5455918e+03    7.3229121e-01    1.2010037e+03    9.1179485e+02    1.3171863e+00    6.5912026e-06    4.3708085e-05
    4.6621428e+01    2.2475963e+00    2.2478129e+00    2.2472063e+00    1.0813492e+03    1.9761235e+03    5.1734110e+02    5.4152179e-04    3.8703623e-03    7.1471959e+00    3.5456716e+03    7.1892928e-01    1.2008128e+03    9.1160422e+02    1.3172523e+00    6.6079153e-06    4.3676620e-05
    4.6732476e+01    2.2377579e+00    2.2380651e+00    2.2375392e+00    1.0802426e+03    1.9734925e+03    5.1671235e+02    5.4333462e-04    3.8703623e-03    7.1233494e+00    3.5457502e+03    7.0766956e-01    1.2006221e+03    9.1141381e+02    1.3173183e+00    6.6246518e-06    4.3645231e-05
    4.6843565e+01    2.2279563e+00    2.2283180e+00    2.2276222e+00    1.0791400e+03    1.9709758e+03    5.1607660e+02    5.4515074e-04    3.8703623e-03    7.0996186e+00    3.5458281e+03    7.0099447e-01    1.2004325e+03    9.1122451e+02    1.3173839e+00    6.6413769e-06    4.3613960e-05
    4.6954692e+01    2.2182381e+00    2.2185517e+00    2.2180559e+00    1.0780389e+03    1.9686443e+03    5.1543468e+02    5.4697009e-04    3.8703623e-03    7.0760036e+00    3.5459043e+03    6.8628276e-01    1.2002424e+03    9.1103476e+02    1.3174496e+00    6.6581446e-06    4.3582745e-05
    4.7010270e+01    2.2134177e+00    2.2136747e+00    2.2131957e+00    1.0774893e+03    1.9673910e+03    5.1511304e+02    5.4788082e-04    3.8703623e-03    7.0642413e+00    3.5459414e+03    6.6642809e-01    1.2001476e+03    9.1094004e+02    1.3174825e+00    6.6665373e-06    4.3567174e-05
    4.7121471e+01    2.2037791e+00    2.2039758e+00    2.2035542e+00    1.0763918e+03    1.9648870e+03    5.1446890e+02    5.4970541e-04    3.8703623e-03    7.0407935e+00    3.5460162e+03    6.7309062e-01    1.1999580e+03    9.1075074e+02    1.3175482e+00    6.6833438e-06    4.3536082e-05
    4.7232750e+01    2.1941922e+00    2.1943769e+00    2.1939382e+00    1.0752962e+03    1.9624020e+03    5.1383193e+02    5.5153386e-04    3.8703623e-03    7.0174518e+00    3.5460889e+03    6.5306734e-01    1.1997684e+03    9.1056149e+02    1.3176139e+00    6.7001603e-06    4.3505007e-05
    4.7344102e+01    2.1846587e+00    2.1849648e+00    2.1844610e+00    1.0742039e+03    1.9598224e+03    5.1320584e+02    5.5336612e-04    3.8703623e-03    6.9942162e+00    3.5461607e+03    6.4464285e-01    1.1995798e+03    9.1037314e+02    1.3176793e+00    6.7169754e-06    4.3474041e-05
    4.7455535e+01    2.1751606e+00    2.1753330e+00    2.1748857e+00    1.0731128e+03    1.9573326e+03    5.1256860e+02    5.5520227e-04    3.8703623e-03    6.9710851e+00    3.5462303e+03    6.2524965e-01    1.1993908e+03    9.1018439e+02    1.3177449e+00    6.7338210e-06    4.3443059e-05
    4.7511273e+01    2.1704410e+00    2.1706608e+00    2.1701606e+00    1.0725681e+03    1.9559951e+03    5.1225684e+02    5.5612153e-04    3.8703623e-03    6.9595620e+00    3.5462648e+03    6.1814155e-01    1.1992964e+03    9.1009012e+02    1.3177776e+00    6.7422485e-06    4.3427584e-05
    4.7611602e+01    2.1620012e+00    2.1622598e+00    2.1616949e+00    1.0715896e+03    1.9535468e+03    5.1169124e+02    5.5777810e-04    3.8703623e-03    6.9388925e+00    3.5463268e+03    6.1828949e-01    1.1991267e+03    9.0992062e+02    1.3178366e+00    6.7574292e-06    4.3399763e-05
    4.7712022e+01    2.1535577e+00    2.1537585e+00    2.1533719e+00    1.0706126e+03    1.9512596e+03    5.1111873e+02    5.5943829e-04    3.8703623e-03    6.9183007e+00    3.5463889e+03    6.1795919e-01    1.1989570e+03    9.0975123e+02    1.3178955e+00    6.7726383e-06    4.3371999e-05
    4.7823667e+01    2.1442488e+00    2.1443945e+00    2.1431469e+00    1.0695287e+03    1.9484413e+03    5.1046938e+02    5.6128656e-04    3.8703623e-03    6.8955193e+00    3.5464541e+03    5.8398514e-01    1.1987688e+03    9.0956323e+02    1.3179609e+00    6.7895523e-06    4.3341196e-05
    4.7924207e+01    2.1359448e+00    2.1361997e+00    2.1352073e+00    1.0685565e+03    1.9460116e+03    5.0988398e+02    5.6295313e-04    3.8703623e-03    6.8751057e+00    3.5465123e+03    5.7921278e-01    1.1986005e+03    9.0939518e+02    1.3180194e+00    6.8047746e-06    4.3313617e-05
    4.8024880e+01    2.1276257e+00    2.1278964e+00    2.1271295e+00    1.0675841e+03    1.9435649e+03    5.0933197e+02    5.6462397e-04    3.8703623e-03    6.8547608e+00    3.5465704e+03    5.7705423e-01    1.1984314e+03    9.0922627e+02    1.3180782e+00    6.8200419e-06    4.3285980e-05
    4.8136800e+01    2.1184783e+00    2.1187565e+00    2.1180905e+00    1.0665053e+03    1.9407162e+03    5.0873564e+02    5.6648398e-04    3.8703623e-03    6.8322537e+00    3.5466310e+03    5.4098721e-01    1.1982436e+03    9.0903878e+02    1.3181436e+00    6.8370200e-06    4.3255307e-05
    4.8248877e+01    2.1093330e+00    2.1095958e+00    2.1090045e+00    1.0654278e+03    1.9377962e+03    5.0813207e+02    5.6834911e-04    3.8703623e-03    6.8098326e+00    3.5466910e+03    5.3541054e-01    1.1980560e+03    9.0885139e+02    1.3182089e+00    6.8540384e-06    4.3224671e-05
    4.8304945e+01    2.1048083e+00    2.1050943e+00    2.1046102e+00    1.0648897e+03    1.9363744e+03    5.0782774e+02    5.6928290e-04    3.8703622e-03    6.7986624e+00    3.5467193e+03    5.0462995e-01    1.1979623e+03    9.0875773e+02    1.3182416e+00    6.8625524e-06    4.3209378e-05
    4.8417173e+01    2.0957346e+00    2.0960757e+00    2.0954379e+00    1.0638161e+03    1.9335535e+03    5.0721204e+02    5.7115445e-04    3.8703622e-03    6.7763845e+00    3.5467771e+03    5.1543538e-01    1.1977756e+03    9.0857133e+02    1.3183067e+00    6.8795762e-06    4.3178852e-05
    4.8518196e+01    2.0876538e+00    2.0879374e+00    2.0874750e+00    1.0628517e+03    1.9309524e+03    5.0665538e+02    5.7284123e-04    3.8703621e-03    6.7564308e+00    3.5468295e+03    5.1835934e-01    1.1976074e+03    9.0840326e+02    1.3183653e+00    6.8949220e-06    4.3151410e-05
    4.8630642e+01    2.0786859e+00    2.0788944e+00    2.0785280e+00    1.0617802e+03    1.9278659e+03    5.0603526e+02    5.7472120e-04    3.8703621e-03    6.7343298e+00    3.5468838e+03    4.8304319e-01    1.1974203e+03    9.0821642e+02    1.3184306e+00    6.9120104e-06    4.3120924e-05
    4.8743215e+01    2.0697673e+00    2.0699309e+00    2.0696214e+00    1.0607105e+03    1.9250308e+03    5.0541811e+02    5.7660580e-04    3.8703620e-03    6.7123190e+00    3.5469378e+03    4.7959918e-01    1.1972333e+03    9.0802959e+02    1.3184959e+00    6.9291302e-06    4.3090484e-05
    4.8855908e+01    2.0608731e+00    2.0610590e+00    2.0606959e+00    1.0596422e+03    1.9223575e+03    5.0480810e+02    5.7849490e-04    3.8703621e-03    6.6903996e+00    3.5469909e+03    4.7149967e-01    1.1970462e+03    9.0784277e+02    1.3185612e+00    6.9462726e-06    4.3060080e-05
    4.8912296e+01    2.0564583e+00    2.0566454e+00    2.0562533e+00    1.0591089e+03    1.9210819e+03    5.0450676e+02    5.7944096e-04    3.8703621e-03    6.6794761e+00    3.5470172e+03    4.6676631e-01    1.1969528e+03    9.0774943e+02    1.3185938e+00    6.9548525e-06    4.3044897e-05
    4.9013874e+01    2.0485256e+00    2.0486939e+00    2.0481491e+00    1.0581514e+03    1.9188061e+03    5.0394904e+02    5.8114704e-04    3.8703621e-03    6.6598671e+00    3.5470648e+03    4.6871448e-01    1.1967854e+03    9.0758222e+02    1.3186523e+00    6.9702935e-06    4.3017643e-05
    4.9126811e+01    2.0397837e+00    2.0399419e+00    2.0394557e+00    1.0570880e+03    1.9161001e+03    5.0334433e+02    5.8304633e-04    3.8703621e-03    6.6381723e+00    3.5471142e+03    4.3688356e-01    1.1965991e+03    9.0739612e+02    1.3187175e+00    6.9875060e-06    4.2987414e-05
    4.9239722e+01    2.0310636e+00    2.0312387e+00    2.0308430e+00    1.0560275e+03    1.9134923e+03    5.0273430e+02    5.8494767e-04    3.8703621e-03    6.6165954e+00    3.5471626e+03    4.2902259e-01    1.1964131e+03    9.0721029e+02    1.3187826e+00    7.0047273e-06    4.2957271e-05
    4.9352487e+01    2.0224337e+00    2.0226624e+00    2.0214299e+00    1.0549711e+03    1.9107404e+03    5.0211697e+02    5.8684899e-04    3.8703621e-03    6.5951585e+00    3.5472105e+03    4.2437670e-01    1.1962276e+03    9.0702496e+02    1.3188475e+00    7.0219268e-06    4.2927224e-05
    4.9408799e+01    2.0181184e+00    2.0182191e+00    2.0175099e+00    1.0544447e+03    1.9093680e+03    5.0180608e+02    5.8779922e-04    3.8703621e-03    6.5844968e+00    3.5472342e+03    4.2114019e-01    1.1961351e+03    9.0693253e+02    1.3188799e+00    7.0305168e-06    4.2912244e-05
    4.9510135e+01    2.0104195e+00    2.0106762e+00    2.0099419e+00    1.0535000e+03    1.9067764e+03    5.0126437e+02    5.8951105e-04    3.8703620e-03    6.5653766e+00    3.5472763e+03    4.1557995e-01    1.1959697e+03    9.0676729e+02    1.3189378e+00    7.0459645e-06    4.2885402e-05
    4.9622543e+01    2.0019523e+00    2.0021101e+00    2.0013957e+00    1.0524542e+03    1.9041283e+03    5.0068725e+02    5.9141230e-04    3.8703620e-03    6.5442705e+00    3.5473218e+03    4.0477154e-01    1.1957859e+03    9.0658368e+02    1.3190022e+00    7.0631225e-06    4.2855618e-05
    4.9734812e+01    1.9935256e+00    1.9937120e+00    1.9931888e+00    1.0514123e+03    1.9013771e+03    5.0010981e+02    5.9331358e-04    3.8703620e-03    6.5232993e+00    3.5473655e+03    3.8928195e-01    1.1956026e+03    9.0640059e+02    1.3190665e+00    7.0802676e-06    4.2825918e-05
    4.9846940e+01    1.9851599e+00    1.9854397e+00    1.9850151e+00    1.0503741e+03    1.8986875e+03    4.9952826e+02    5.9521486e-04    3.8703620e-03    6.5024621e+00    3.5474073e+03    3.7284683e-01    1.1954198e+03    9.0621793e+02    1.3191306e+00    7.0973913e-06    4.2796302e-05
    4.9902939e+01    1.9810023e+00    1.9813102e+00    1.9807123e+00    1.0498567e+03    1.8972695e+03    4.9923828e+02    5.9616507e-04    3.8703620e-03    6.4920979e+00    3.5474280e+03    3.6905764e-01    1.1953286e+03    9.0612683e+02    1.3191626e+00    7.1059458e-06    4.2781548e-05
    5.0014851e+01    1.9727142e+00    1.9729086e+00    1.9726187e+00    1.0490110e+03    1.8944068e+03    5.0107518e+02    5.9806633e-04    3.8703620e-03    6.4714595e+00    3.5474685e+03    3.6197347e-01    1.1952417e+03    9.0604005e+02    1.3191930e+00    7.1191104e-06    4.2760784e-05
    5.0140648e+01    1.9638965e+00    1.9646580e+00    1.9625332e+00    1.0478938e+03    1.8895966e+03    5.0080843e+02    6.0020631e-04    3.8703623e-03    6.4483865e+00    3.5475457e+03    6.1401253e-01    1.1950604e+03    9.0585910e+02    1.3192564e+00    7.1373381e-06    4.2729246e-05
    5.0228008e+01    1.9575320e+00    1.9578403e+00    1.9566223e+00    1.0470974e+03    1.8865131e+03    5.0062863e+02    6.0169405e-04    3.8703622e-03    6.4324422e+00    3.5475885e+03    4.8984653e-01    1.1949226e+03    9.0572139e+02    1.3193048e+00    7.1504414e-06    4.2706463e-05
    5.0337207e+01    1.9496138e+00    1.9501338e+00    1.9491932e+00    1.0461028e+03    1.8831844e+03    5.0040443e+02    6.0355580e-04    3.8703621e-03    6.4126002e+00    3.5476320e+03    3.9838945e-01    1.1947506e+03    9.0554958e+02    1.3193652e+00    7.1668272e-06    4.2678033e-05
    5.0448648e+01    1.9415748e+00    1.9420753e+00    1.9413156e+00    1.0450891e+03    1.8799186e+03    5.0023463e+02    6.0545805e-04    3.8703620e-03    6.3924527e+00    3.5476739e+03    3.7530053e-01    1.1945753e+03    9.0537443e+02    1.3194268e+00    7.1835820e-06    4.2649078e-05
    5.0559956e+01    1.9335790e+00    1.9340875e+00    1.9332847e+00    1.0440779e+03    1.8768023e+03    5.0011136e+02    6.0736030e-04    3.8703618e-03    6.3724314e+00    3.5477120e+03    3.4272272e-01    1.1944001e+03    9.0519945e+02    1.3194884e+00    7.2003125e-06    4.2620155e-05
    5.0671130e+01    1.9256580e+00    1.9261215e+00    1.9254288e+00    1.0430697e+03    1.8737026e+03    4.9998989e+02    6.0926253e-04    3.8703617e-03    6.3525352e+00    3.5477497e+03    3.3862853e-01    1.1942249e+03    9.0502433e+02    1.3195500e+00    7.2170548e-06    4.2591366e-05
    5.0782173e+01    1.9177816e+00    1.9182284e+00    1.9176031e+00    1.0420659e+03    1.8707737e+03    4.9986176e+02    6.1116475e-04    3.8703615e-03    6.3327631e+00    3.5477884e+03    3.4901789e-01    1.1940500e+03    9.0484956e+02    1.3196116e+00    7.2337740e-06    4.2562654e-05
    5.0893085e+01    1.9099623e+00    1.9104066e+00    1.9098022e+00    1.0410640e+03    1.8677415e+03    4.9972629e+02    6.1306695e-04    3.8703614e-03    6.3131138e+00    3.5478220e+03    3.0271640e-01    1.1938752e+03    9.0467489e+02    1.3196732e+00    7.2504950e-06    4.2534035e-05
    5.1003866e+01    1.9021961e+00    1.9026510e+00    1.9017677e+00    1.0400665e+03    1.8647711e+03    5.0087486e+02    6.1496920e-04    3.8703613e-03    6.2935855e+00    3.5478559e+03    3.0640508e-01    1.1937012e+03    9.0450110e+02    1.3197344e+00    7.2672067e-06    4.2505575e-05
    5.1114515e+01    1.8944851e+00    1.8953329e+00    1.8941924e+00    1.0390719e+03    1.8619063e+03    5.0054383e+02    6.1687150e-04    3.8703611e-03    6.2741772e+00    3.5478878e+03    2.8790837e-01    1.1935274e+03    9.0432740e+02    1.3197957e+00    7.2838965e-06    4.2477133e-05
    5.1225029e+01    1.8868302e+00    1.8878276e+00    1.8866324e+00    1.0382521e+03    1.8569480e+03    5.0021892e+02    6.1877365e-04    3.8703609e-03    6.2548896e+00    3.5479174e+03    2.6770144e-01    1.1934512e+03    9.0425124e+02    1.3198225e+00    7.2973401e-06    4.2457248e-05
    5.1363172e+01    1.8776978e+00    1.8785576e+00    1.8773197e+00    1.0370371e+03    1.8527051e+03    4.9982519e+02    6.2115438e-04    3.8703609e-03    6.2309161e+00    3.5479827e+03    4.7294133e-01    1.1932419e+03    9.0404224e+02    1.3198962e+00    7.3179734e-06    4.2422549e-05
    5.1535850e+01    1.8661703e+00    1.8667993e+00    1.8659502e+00    1.0355182e+03    1.8470963e+03    4.9935423e+02    6.2413502e-04    3.8703610e-03    6.2011597e+00    3.5480347e+03    3.0103567e-01    1.1929803e+03    9.0378084e+02    1.3199885e+00    7.3438540e-06    4.2379217e-05
    5.1751698e+01    1.8520410e+00    1.8524571e+00    1.8518719e+00    1.0336298e+03    1.8400011e+03    4.9879495e+02    6.2786824e-04    3.8703611e-03    6.1642887e+00    3.5480878e+03    2.4618974e-01    1.1926557e+03    9.0345640e+02    1.3201032e+00    7.3762046e-06    4.2325274e-05
    5.1971403e+01    1.8372394e+00    1.8379015e+00    1.8371145e+00    1.0317121e+03    1.8331382e+03    4.9821702e+02    6.3167650e-04    3.8703613e-03    6.1271256e+00    3.5481340e+03    2.0999486e-01    1.1923235e+03    9.0312444e+02    1.3202206e+00    7.4090641e-06    4.2270353e-05
    5.2190630e+01    1.8227858e+00    1.8233761e+00    1.8226832e+00    1.0298063e+03    1.8262134e+03    4.9733592e+02    6.3548471e-04    3.8703614e-03    6.0904084e+00    3.5481760e+03    1.9153576e-01    1.1919920e+03    9.0279306e+02    1.3203380e+00    7.4418772e-06    4.2215724e-05
    5.2409380e+01    1.8085123e+00    1.8090157e+00    1.8084017e+00    1.0279136e+03    1.8197406e+03    4.9634270e+02    6.3929297e-04    3.8703616e-03    6.0541282e+00    3.5482210e+03    2.0611222e-01    1.1916615e+03    9.0246274e+02    1.3204551e+00    7.4746610e-06    4.2161331e-05
    5.2627653e+01    1.7944705e+00    1.7945712e+00    1.7935567e+00    1.0260337e+03    1.8127886e+03    4.9680479e+02    6.4310110e-04    3.8703618e-03    6.0182789e+00    3.5482609e+03    1.8245017e-01    1.1913320e+03    9.0213344e+02    1.3205719e+00    7.5073921e-06    4.2107286e-05
    5.2845457e+01    1.7805951e+00    1.7807990e+00    1.7799121e+00    1.0241644e+03    1.8060569e+03    4.9586225e+02    6.4690896e-04    3.8703616e-03    5.9828537e+00    3.5482950e+03    1.5687182e-01    1.1910035e+03    9.0180505e+02    1.3206885e+00    7.5400762e-06    4.2053369e-05
    5.3062809e+01    1.7669000e+00    1.7672849e+00    1.7665438e+00    1.0223084e+03    1.7996001e+03    4.9489326e+02    6.5071671e-04    3.8703616e-03    5.9478443e+00    3.5483268e+03    1.4639496e-01    1.1906773e+03    9.0147893e+02    1.3208044e+00    7.5727381e-06    4.1999991e-05
    5.3279715e+01    1.7533868e+00    1.7536907e+00    1.7528447e+00    1.0206347e+03    1.7805896e+03    4.9395278e+02    6.5452434e-04    3.8703617e-03    5.9132433e+00    3.5483569e+03    1.3840744e-01    1.1904175e+03    9.0121920e+02    1.3208967e+00    7.6015611e-06    4.1953168e-05
    5.3550848e+01    1.7378701e+00    1.7382577e+00    1.7373427e+00    1.0183775e+03    1.7691425e+03    4.9291624e+02    6.5929477e-04    3.8703616e-03    5.8704570e+00    3.5484523e+03    3.5187355e-01    1.1900230e+03    9.0082513e+02    1.3210366e+00    7.6425318e-06    4.1888501e-05
    5.3889764e+01    1.7180170e+00    1.7182432e+00    1.7178791e+00    1.0155637e+03    1.7556433e+03    4.9171115e+02    6.6527415e-04    3.8703616e-03    5.8176942e+00    3.5485004e+03    1.4209487e-01    1.1895300e+03    9.0033229e+02    1.3212122e+00    7.6935595e-06    4.1807588e-05
    5.4160897e+01    1.7010293e+00    1.7018281e+00    1.7007787e+00    1.0133096e+03    1.7463072e+03    4.9069972e+02    6.7007091e-04    3.8703615e-03    5.7760477e+00    3.5485228e+03    8.2403811e-02    1.1891291e+03    8.9993142e+02    1.3213552e+00    7.7342002e-06    4.1742589e-05
    5.4499813e+01    1.6819368e+00    1.6821114e+00    1.6815499e+00    1.0105232e+03    1.7348800e+03    4.8952773e+02    6.7608257e-04    3.8703614e-03    5.7246875e+00    3.5485444e+03    6.3863269e-02    1.1886357e+03    8.9943813e+02    1.3215314e+00    7.7852594e-06    4.1662394e-05
    5.4770946e+01    1.6655209e+00    1.6662726e+00    1.6652630e+00    1.0082990e+03    1.7259631e+03    4.8891447e+02    6.8090484e-04    3.8703614e-03    5.6841443e+00    3.5485605e+03    5.9170413e-02    1.1882372e+03    8.9903970e+02    1.3216738e+00    7.8261437e-06    4.1598813e-05
    5.5109862e+01    1.6473976e+00    1.6475520e+00    1.6470979e+00    1.0055500e+03    1.7150192e+03    4.8787945e+02    6.8694790e-04    3.8703612e-03    5.6341407e+00    3.5485739e+03    3.9527574e-02    1.1877474e+03    8.9854989e+02    1.3218491e+00    7.8775479e-06    4.1520301e-05
    5.5470991e+01    1.6275743e+00    1.6278362e+00    1.6274363e+00    1.0026400e+03    1.7047820e+03    4.8753944e+02    6.9340586e-04    3.8703611e-03    5.5816677e+00    3.5485879e+03    3.8852215e-02    1.1872246e+03    8.9802723e+02    1.3220364e+00    7.9324987e-06    4.1437820e-05
    5.5759893e+01    1.6106794e+00    1.6110587e+00    1.6104495e+00    1.0003154e+03    1.6970063e+03    4.8623553e+02    6.9858577e-04    3.8703667e-03    5.5402885e+00    3.5485974e+03    3.2920709e-02    1.1868026e+03    8.9760520e+02    1.3221877e+00    7.9761972e-06    4.1371555e-05
    5.6121022e+01    1.5920738e+00    1.5922305e+00    1.5916116e+00    9.9744512e+02    1.6871126e+03    4.8487954e+02    7.0507725e-04    3.8703665e-03    5.4892802e+00    3.5486086e+03    3.1121877e-02    1.1862855e+03    8.9708813e+02    1.3223734e+00    8.0312757e-06    4.1289885e-05
    5.6409924e+01    1.5757919e+00    1.5762010e+00    1.5756181e+00    9.9515476e+02    1.6795003e+03    4.8379769e+02    7.1028352e-04    3.8703663e-03    5.4490443e+00    3.5486165e+03    2.7065507e-02    1.1858680e+03    8.9667063e+02    1.3225235e+00    8.0752128e-06    4.1224719e-05
    5.6771053e+01    1.5578247e+00    1.5579584e+00    1.5574624e+00    9.9232765e+02    1.6699662e+03    4.8262407e+02    7.1680755e-04    3.8703663e-03    5.3994498e+00    3.5486256e+03    2.5295896e-02    1.1853547e+03    8.9615736e+02    1.3227082e+00    8.1304290e-06    4.1144449e-05
    5.7059956e+01    1.5421014e+00    1.5426913e+00    1.5419212e+00    9.9007105e+02    1.6630355e+03    4.8170181e+02    7.2203932e-04    3.8703664e-03    5.3603263e+00    3.5486336e+03    2.7668562e-02    1.1849396e+03    8.9574231e+02    1.3228577e+00    8.1745129e-06    4.1080437e-05
    5.7421084e+01    1.5246563e+00    1.5247810e+00    1.5243629e+00    9.8728353e+02    1.6536507e+03    4.8064395e+02    7.2859439e-04    3.8703661e-03    5.3120997e+00    3.5486419e+03    2.3128943e-02    1.1844305e+03    8.9523320e+02    1.3230412e+00    8.2298426e-06    4.1001224e-05
    5.7709987e+01    1.5094429e+00    1.5100527e+00    1.5092497e+00    9.8505880e+02    1.6464301e+03    4.7978434e+02    7.3385053e-04    3.8703658e-03    5.2740520e+00    3.5486485e+03    2.2847242e-02    1.1840186e+03    8.9482137e+02    1.3231899e+00    8.2739114e-06    4.0937705e-05
    5.8071115e+01    1.4925357e+00    1.4926554e+00    1.4922968e+00    9.8231264e+02    1.6373457e+03    4.7879740e+02    7.4043562e-04    3.8703655e-03    5.2271465e+00    3.5486561e+03    2.1015291e-02    1.1835123e+03    8.9431511e+02    1.3233728e+00    8.3291501e-06    4.0859089e-05
    5.8360018e+01    1.4778653e+00    1.4781755e+00    1.4777033e+00    9.8012102e+02    1.6303267e+03    4.7796917e+02    7.4571526e-04    3.8703652e-03    5.1901382e+00    3.5486617e+03    1.9156041e-02    1.1831045e+03    8.9390730e+02    1.3235203e+00    8.3733430e-06    4.0796707e-05
    5.8721146e+01    1.4614931e+00    1.4616120e+00    1.4609807e+00    9.7741577e+02    1.6214961e+03    4.7663042e+02    7.5232889e-04    3.8703649e-03    5.1445118e+00    3.5486682e+03    1.8041386e-02    1.1826039e+03    8.9340673e+02    1.3237016e+00    8.4288110e-06    4.0719849e-05
    5.9010049e+01    1.4472694e+00    1.4476810e+00    1.4470989e+00    9.7525494e+02    1.6149368e+03    4.7563028e+02    7.5763088e-04    3.8703646e-03    5.1085095e+00    3.5486730e+03    1.6664324e-02    1.1821993e+03    8.9300219e+02    1.3238482e+00    8.4731070e-06    4.0658372e-05
    5.9371177e+01    1.4314166e+00    1.4315333e+00    1.4310935e+00    9.7258718e+02    1.6065930e+03    4.7453387e+02    7.6427203e-04    3.8703642e-03    5.0641186e+00    3.5486791e+03    1.6779965e-02    1.1817016e+03    8.9250450e+02    1.3240288e+00    8.5287918e-06    4.0582939e-05
    5.9660080e+01    1.4176580e+00    1.4182481e+00    1.4174991e+00    9.7045952e+02    1.6001121e+03    4.7367934e+02    7.6959551e-04    3.8703639e-03    5.0290885e+00    3.5486839e+03    1.6702662e-02    1.1813014e+03    8.9210423e+02    1.3241741e+00    8.5731587e-06    4.0522526e-05
    6.0021209e+01    1.4022983e+00    1.4024113e+00    1.4020639e+00    9.6782942e+02    1.5918906e+03    4.7271221e+02    7.7626270e-04    3.8703635e-03    4.9858940e+00    3.5486889e+03    1.3949799e-02    1.1808087e+03    8.9161157e+02    1.3243532e+00    8.6288917e-06    4.0447907e-05
    6.0310111e+01    1.3889349e+00    1.3894651e+00    1.3887702e+00    9.6573262e+02    1.5855163e+03    4.7193608e+02    7.8160653e-04    3.8703634e-03    4.9518054e+00    3.5486931e+03    1.4626593e-02    1.1804125e+03    8.9121538e+02    1.3244974e+00    8.6733047e-06    4.0388338e-05
    6.0671240e+01    1.3740573e+00    1.3741729e+00    1.3738525e+00    9.6314433e+02    1.5772412e+03    4.7105330e+02    7.8829871e-04    3.8703633e-03    4.9097674e+00    3.5486980e+03    1.3482162e-02    1.1799256e+03    8.9072850e+02    1.3246748e+00    8.7289542e-06    4.0314707e-05
    6.0960142e+01    1.3611676e+00    1.3616276e+00    1.3610168e+00    9.6107948e+02    1.5709943e+03    4.7050110e+02    7.9366201e-04    3.8703632e-03    4.8765887e+00    3.5487015e+03    1.2147109e-02    1.1795337e+03    8.9033665e+02    1.3248177e+00    8.7733733e-06    4.0255986e-05
    6.1321271e+01    1.3467334e+00    1.3468407e+00    1.3462039e+00    9.5852924e+02    1.5631115e+03    4.6922763e+02    8.0037773e-04    3.8703630e-03    4.8356706e+00    3.5487058e+03    1.1795049e-02    1.1790506e+03    8.8985354e+02    1.3249940e+00    8.8290204e-06    4.0183273e-05
    6.1610174e+01    1.3342373e+00    1.3346499e+00    1.3340912e+00    9.5649607e+02    1.5569880e+03    4.6829818e+02    8.0575939e-04    3.8703629e-03    4.8033730e+00    3.5487093e+03    1.2317404e-02    1.1786631e+03    8.8946603e+02    1.3251356e+00    8.8733522e-06    4.0125047e-05
    6.1971302e+01    1.3202374e+00    1.3203430e+00    1.3198607e+00    9.5398316e+02    1.5492717e+03    4.6724704e+02    8.1249759e-04    3.8703628e-03    4.7635375e+00    3.5487136e+03    1.1904476e-02    1.1781848e+03    8.8898780e+02    1.3253105e+00    8.9289371e-06    4.0052999e-05
    6.2260205e+01    1.3081401e+00    1.3086611e+00    1.3079970e+00    9.5197919e+02    1.5432527e+03    4.6645570e+02    8.1789671e-04    3.8703627e-03    4.7320922e+00    3.5487169e+03    1.1370095e-02    1.1778001e+03    8.8860311e+02    1.3254513e+00    8.9733404e-06    3.9995682e-05
    6.2621333e+01    1.2945605e+00    1.2946609e+00    1.2943417e+00    9.4950219e+02    1.5356948e+03    4.6555813e+02    8.2465596e-04    3.8703625e-03    4.6933057e+00    3.5487210e+03    1.1249929e-02    1.1773257e+03    8.8812873e+02    1.3256251e+00    9.0289714e-06    3.9924631e-05
    6.2910236e+01    1.2828319e+00    1.2833420e+00    1.2826910e+00    9.4752832e+02    1.5298437e+03    4.6484683e+02    8.3007145e-04    3.8703624e-03    4.6626859e+00    3.5487244e+03    1.1762279e-02    1.1769458e+03    8.8774877e+02    1.3257645e+00    9.0733537e-06    3.9868071e-05
    6.3271364e+01    1.2696422e+00    1.2697527e+00    1.2694540e+00    9.4508846e+02    1.5230874e+03    4.6403714e+02    8.3685067e-04    3.8703623e-03    4.6249139e+00    3.5487282e+03    1.0593193e-02    1.1764771e+03    8.8728009e+02    1.3259365e+00    9.1289793e-06    3.9798108e-05
    6.3560267e+01    1.2582960e+00    1.2586867e+00    1.2581620e+00    9.4314280e+02    1.5183637e+03    4.6338060e+02    8.4228161e-04    3.8703622e-03    4.5950929e+00    3.5487311e+03    1.0076704e-02    1.1760997e+03    8.8690277e+02    1.3260752e+00    9.1734313e-06    3.9742473e-05
    6.3921395e+01    1.2455164e+00    1.2456135e+00    1.2450771e+00    9.4073737e+02    1.5122391e+03    4.6257985e+02    8.4907940e-04    3.8703621e-03    4.5583041e+00    3.5487346e+03    9.7292954e-03    1.1756341e+03    8.8643713e+02    1.3262464e+00    9.2291453e-06    3.9673647e-05
    6.4210298e+01    1.2344985e+00    1.2347655e+00    1.2343646e+00    9.3882002e+02    1.5075689e+03    4.6166977e+02    8.5452471e-04    3.8703621e-03    4.5292571e+00    3.5487376e+03    1.0244631e-02    1.1752609e+03    8.8606398e+02    1.3263838e+00    9.2736078e-06    3.9618777e-05
    6.4571427e+01    1.2220908e+00    1.2221851e+00    1.2217209e+00    9.3645209e+02    1.5015237e+03    4.6067445e+02    8.6133997e-04    3.8703622e-03    4.4934199e+00    3.5487408e+03    8.9996474e-03    1.1748009e+03    8.8560393e+02    1.3265534e+00    9.3292565e-06    3.9551006e-05
    6.4860329e+01    1.2114306e+00    1.2118945e+00    1.2113065e+00    9.3456477e+02    1.4969141e+03    4.5990906e+02    8.6679876e-04    3.8703622e-03    4.4651220e+00    3.5487433e+03    8.6188423e-03    1.1744323e+03    8.8523532e+02    1.3266893e+00    9.3737562e-06    3.9497234e-05
    6.5221458e+01    1.1994029e+00    1.1995000e+00    1.1992055e+00    9.3223258e+02    1.4909636e+03    4.5904410e+02    8.7363011e-04    3.8703622e-03    4.4302070e+00    3.5487463e+03    8.1798093e-03    1.1739774e+03    8.8478044e+02    1.3268573e+00    9.4296197e-06    3.9431126e-05
    6.5510360e+01    1.1890426e+00    1.1894646e+00    1.1889123e+00    9.3037267e+02    1.4864223e+03    4.5805891e+02    8.7910129e-04    3.8703622e-03    4.4026351e+00    3.5487486e+03    8.1250351e-03    1.1736122e+03    8.8441529e+02    1.3269922e+00    9.4742798e-06    3.9378545e-05
    6.5871489e+01    1.1773408e+00    1.1774277e+00    1.1771573e+00    9.2807423e+02    1.4805681e+03    4.5713673e+02    8.8594763e-04    3.8703622e-03    4.3686128e+00    3.5487515e+03    8.0107807e-03    1.1731618e+03    8.8396493e+02    1.3271588e+00    9.5303185e-06    3.9313858e-05
    6.6160392e+01    1.1673070e+00    1.1678727e+00    1.1671851e+00    9.2624143e+02    1.4760835e+03    4.5629674e+02    8.9143030e-04    3.8703621e-03    4.3417440e+00    3.5487538e+03    7.7906593e-03    1.1727995e+03    8.8360265e+02    1.3272929e+00    9.5751681e-06    3.9262528e-05
    6.6521520e+01    1.1559771e+00    1.1560716e+00    1.1558290e+00    9.2397765e+02    1.4702888e+03    4.5593723e+02    8.9829028e-04    3.8703621e-03    4.3085873e+00    3.5487565e+03    7.4136671e-03    1.1723526e+03    8.8315570e+02    1.3274586e+00    9.6314292e-06    3.9199575e-05
    6.6810423e+01    1.1462283e+00    1.1464304e+00    1.1460503e+00    9.2217285e+02    1.4658649e+03    4.5504458e+02    9.0378337e-04    3.8703620e-03    4.2824001e+00    3.5487586e+03    7.5825462e-03    1.1719950e+03    8.8279809e+02    1.3275912e+00    9.6764064e-06    3.9149514e-05
    6.7171551e+01    1.1354738e+00    1.1355975e+00    1.1350716e+00    9.1994318e+02    1.4600996e+03    4.5412959e+02    9.1065587e-04    3.8703620e-03    4.2500818e+00    3.5487611e+03    6.9298021e-03    1.1715542e+03    8.8235731e+02    1.3277548e+00    9.7329204e-06    3.9088029e-05
    6.7549571e+01    1.1237523e+00    1.1239619e+00    1.1236737e+00    9.1762839e+02    1.4542345e+03    4.5328364e+02    9.1785666e-04    3.8703619e-03    4.2167389e+00    3.5487637e+03    6.8111234e-03    1.1710945e+03    8.8189764e+02    1.3279257e+00    9.7921058e-06    3.9024655e-05
    6.7851987e+01    1.1139048e+00    1.1144425e+00    1.1137353e+00    9.1578186e+02    1.4497626e+03    4.5260059e+02    9.2362204e-04    3.8703619e-03    4.1904174e+00    3.5487657e+03    6.5822359e-03    1.1707252e+03    8.8152832e+02    1.3280630e+00    9.8393498e-06    3.8974118e-05
    6.8230008e+01    1.1029693e+00    1.1030770e+00    1.1027092e+00    9.1350139e+02    1.4439273e+03    4.5182433e+02    9.3083434e-04    3.8703618e-03    4.1579491e+00    3.5487681e+03    6.4099928e-03    1.1702709e+03    8.8107404e+02    1.3282322e+00    9.8986879e-06    3.8912017e-05
    6.8532424e+01    1.0934628e+00    1.0938522e+00    1.0933474e+00    9.1168505e+02    1.4394919e+03    4.5121381e+02    9.3660838e-04    3.8703617e-03    4.1323159e+00    3.5487700e+03    6.1813639e-03    1.1699066e+03    8.8070973e+02    1.3283679e+00    9.9461131e-06    3.8862789e-05
    6.8910444e+01    1.0828641e+00    1.0829616e+00    1.0827178e+00    9.0944135e+02    1.4337369e+03    4.5053094e+02    9.4383081e-04    3.8703617e-03    4.1006944e+00    3.5487723e+03    5.9908066e-03    1.1694572e+03    8.8026040e+02    1.3285356e+00    1.0005715e-05    3.8802544e-05
    6.9212860e+01    1.0736634e+00    1.0738597e+00    1.0735333e+00    9.0765395e+02    1.4297553e+03    4.5003821e+02    9.4961242e-04    3.8703616e-03    4.0757277e+00    3.5487740e+03    5.7042264e-03    1.1690970e+03    8.7990014e+02    1.3286701e+00    1.0053348e-05    3.8754779e-05
    6.9590880e+01    1.0633658e+00    1.0634523e+00    1.0630638e+00    9.0544639e+02    1.4246651e+03    4.4907408e+02    9.5684362e-04    3.8703616e-03    4.0449260e+00    3.5487760e+03    5.3946754e-03    1.1686533e+03    8.7945643e+02    1.3288359e+00    1.0113146e-05    3.8696264e-05
    6.9893296e+01    1.0544540e+00    1.0547822e+00    1.0543347e+00    9.0368694e+02    1.4208159e+03    4.4832783e+02    9.6263167e-04    3.8703617e-03    4.0206049e+00    3.5487777e+03    5.4365432e-03    1.1682975e+03    8.7910068e+02    1.3289689e+00    1.0160869e-05    3.8649577e-05
    7.0271317e+01    1.0444804e+00    1.0445696e+00    1.0442864e+00    9.0151356e+02    1.4157788e+03    4.4750356e+02    9.6987027e-04    3.8703617e-03    3.9905973e+00    3.5487796e+03    5.0405268e-03    1.1678584e+03    8.7866158e+02    1.3291333e+00    1.0220836e-05    3.8592544e-05
    7.0573733e+01    1.0358153e+00    1.0362156e+00    1.0356912e+00    8.9978194e+02    1.4119769e+03    4.4687347e+02    9.7566368e-04    3.8703616e-03    3.9669014e+00    3.5487811e+03    5.0955491e-03    1.1675065e+03    8.7830974e+02    1.3292652e+00    1.0268719e-05    3.8547179e-05
    7.0951753e+01    1.0261315e+00    1.0262173e+00    1.0259573e+00    8.9764194e+02    1.4070556e+03    4.4588570e+02    9.8290828e-04    3.8703615e-03    3.9376629e+00    3.5487830e+03    5.0214293e-03    1.1670723e+03    8.7787551e+02    1.3294280e+00    1.0328885e-05    3.8491655e-05
    7.1254169e+01    1.0177231e+00    1.0180667e+00    1.0176009e+00    8.9593740e+02    1.4032566e+03    4.4521065e+02    9.8870595e-04    3.8703614e-03    3.9145728e+00    3.5487845e+03    4.9070030e-03    1.1667247e+03    8.7752786e+02    1.3295585e+00    1.0376876e-05    3.8447420e-05
    7.1632189e+01    1.0083206e+00    1.0084046e+00    1.0082011e+00    8.9383043e+02    1.3984762e+03    4.4471154e+02    9.9595518e-04    3.8703612e-03    3.8860797e+00    3.5487862e+03    4.6019561e-03    1.1662948e+03    8.7709798e+02    1.3297201e+00    1.0437103e-05    3.8393122e-05
    7.1934606e+01    1.0001663e+00    1.0003399e+00    1.0000336e+00    8.9215242e+02    1.3946250e+03    4.4391916e+02    1.0017560e-03    3.8703611e-03    3.8635766e+00    3.5487876e+03    4.4539421e-03    1.1659508e+03    8.7675404e+02    1.3298494e+00    1.0485053e-05    3.8349656e-05
    7.2312626e+01    9.9103006e-01    9.9111158e-01    9.9081167e-01    8.9007806e+02    1.3900313e+03    4.4310245e+02    1.0090086e-03    3.8703610e-03    3.8358059e+00    3.5487893e+03    4.4760957e-03    1.1655266e+03    8.7632983e+02    1.3300091e+00    1.0545157e-05    3.8296082e-05
    7.2615042e+01    9.8312416e-01    9.8344785e-01    9.8301036e-01    8.8842536e+02    1.3861543e+03    4.4245039e+02    1.0148115e-03    3.8703609e-03    3.8138717e+00    3.5487906e+03    4.2740764e-03    1.1651866e+03    8.7598979e+02    1.3301372e+00    1.0593008e-05    3.8253119e-05
    7.2993062e+01    9.7425703e-01    9.7433690e-01    9.7409640e-01    8.8638309e+02    1.3815671e+03    4.4174163e+02    1.0220660e-03    3.8703608e-03    3.7868013e+00    3.5487921e+03    4.0852435e-03    1.1647671e+03    8.7557028e+02    1.3302953e+00    1.0652940e-05    3.8200197e-05
    7.3295478e+01    9.6657959e-01    9.6692468e-01    9.6646686e-01    8.8475680e+02    1.3777296e+03    4.4119375e+02    1.0278700e-03    3.8703607e-03    3.7654186e+00    3.5487934e+03    4.0679056e-03    1.1644308e+03    8.7523405e+02    1.3304222e+00    1.0700634e-05    3.8157797e-05
    7.3673498e+01    9.5795635e-01    9.5803236e-01    9.5783325e-01    8.8274637e+02    1.3732498e+03    4.4056928e+02    1.0351251e-03    3.8703606e-03    3.7390270e+00    3.5487948e+03    3.9146675e-03    1.1640156e+03    8.7481881e+02    1.3305790e+00    1.0760374e-05    3.8105521e-05
    7.3975915e+01    9.5050676e-01    9.5080818e-01    9.5039584e-01    8.8114564e+02    1.3694445e+03    4.4006936e+02    1.0409290e-03    3.8703605e-03    3.7181791e+00    3.5487960e+03    3.8135357e-03    1.1636835e+03    8.7448669e+02    1.3307046e+00    1.0807924e-05    3.8063683e-05
    7.4353935e+01    9.4237355e-01    9.4250419e-01    9.4223666e-01    8.7916906e+02    1.3646674e+03    4.4005886e+02    1.0481834e-03    3.8703605e-03    3.6924458e+00    3.5487974e+03    3.6757697e-03    1.1632749e+03    8.7407813e+02    1.3308592e+00    1.0867562e-05    3.8012331e-05
    7.4738914e+01    9.3356660e-01    9.3363623e-01    9.3342904e-01    8.7717133e+02    1.3601858e+03    4.3917155e+02    1.0555704e-03    3.8703604e-03    3.6666058e+00    3.5487987e+03    3.5520655e-03    1.1628609e+03    8.7366411e+02    1.3310159e+00    1.0928006e-05    3.7960203e-05
    7.5046897e+01    9.2623050e-01    9.2654950e-01    9.2606855e-01    8.7558075e+02    1.3568492e+03    4.3852276e+02    1.0614789e-03    3.8703604e-03    3.6461961e+00    3.5487998e+03    3.4549626e-03    1.1625296e+03    8.7333280e+02    1.3311415e+00    1.0976059e-05    3.7918410e-05
    7.5431875e+01    9.1831465e-01    9.1846882e-01    9.1808019e-01    8.7361697e+02    1.3523896e+03    4.3775485e+02    1.0688630e-03    3.8703604e-03    3.6210069e+00    3.5488011e+03    3.3332903e-03    1.1621215e+03    8.7292480e+02    1.3312963e+00    1.1036443e-05    3.7867139e-05
    7.5817828e+01    9.0980431e-01    9.0999014e-01    9.0974411e-01    8.7166331e+02    1.3481222e+03    4.3727793e+02    1.0762636e-03    3.8703604e-03    3.5961081e+00    3.5488024e+03    3.3355849e-03    1.1617139e+03    8.7251719e+02    1.3314510e+00    1.1096690e-05    3.7815943e-05
    7.6126591e+01    9.0277966e-01    9.0319844e-01    9.0263421e-01    8.7010828e+02    1.3448622e+03    4.3675612e+02    1.0821822e-03    3.8703603e-03    3.5764405e+00    3.5488034e+03    3.2475466e-03    1.1613880e+03    8.7219131e+02    1.3315749e+00    1.1144603e-05    3.7774946e-05
    7.6512543e+01    8.9517757e-01    8.9532673e-01    8.9502055e-01    8.6818777e+02    1.3409237e+03    4.3595467e+02    1.0895778e-03    3.8703603e-03    3.5521651e+00    3.5488046e+03    3.1599253e-03    1.1609865e+03    8.7178977e+02    1.3317276e+00    1.1204806e-05    3.7724633e-05
    7.6899381e+01    8.8703011e-01    8.8716777e-01    8.8697250e-01    8.6627785e+02    1.3370580e+03    4.3559903e+02    1.0969870e-03    3.8703603e-03    3.5281734e+00    3.5488058e+03    3.0436594e-03    1.1605851e+03    8.7138841e+02    1.3318804e+00    1.1264839e-05    3.7674391e-05
    7.7208852e+01    8.8030588e-01    8.8049184e-01    8.8016557e-01    8.6475760e+02    1.3340421e+03    4.3487093e+02    1.1029116e-03    3.8703602e-03    3.5092208e+00    3.5488067e+03    2.9594300e-03    1.1602645e+03    8.7106777e+02    1.3320026e+00    1.1312588e-05    3.7634180e-05
    7.7595690e+01    8.7302585e-01    8.7317064e-01    8.7280356e-01    8.6287908e+02    1.3301367e+03    4.3418614e+02    1.1103136e-03    3.8703601e-03    3.4858261e+00    3.5488078e+03    2.9340547e-03    1.1598688e+03    8.7067210e+02    1.3321534e+00    1.1372580e-05    3.7584732e-05
    7.7983377e+01    8.6521149e-01    8.6533721e-01    8.6515327e-01    8.6101059e+02    1.3263049e+03    4.3339417e+02    1.1177273e-03    3.8703601e-03    3.4627053e+00    3.5488089e+03    2.8231392e-03    1.1594735e+03    8.7027679e+02    1.3323043e+00    1.1432394e-05    3.7535328e-05
    7.8293527e+01    8.5877076e-01    8.5911239e-01    8.5863569e-01    8.5952402e+02    1.3233176e+03    4.3276957e+02    1.1236547e-03    3.8703601e-03    3.4444392e+00    3.5488098e+03    2.7835433e-03    1.1591579e+03    8.6996122e+02    1.3324248e+00    1.1479957e-05    3.7495824e-05
    7.8681215e+01    8.5179038e-01    8.5192989e-01    8.5163755e-01    8.5768718e+02    1.3194530e+03    4.3227488e+02    1.1310590e-03    3.8703601e-03    3.4218904e+00    3.5488108e+03    2.7162099e-03    1.1587687e+03    8.6957203e+02    1.3325736e+00    1.1539706e-05    3.7447277e-05
    7.9069719e+01    8.4430090e-01    8.4444321e-01    8.4424703e-01    8.5586137e+02    1.3156637e+03    4.3142388e+02    1.1384733e-03    3.8703601e-03    3.3996055e+00    3.5488119e+03    2.6387645e-03    1.1583804e+03    8.6918374e+02    1.3327222e+00    1.1599257e-05    3.7398857e-05
    7.9380522e+01    8.3812959e-01    8.3846619e-01    8.3799449e-01    8.5440871e+02    1.3127093e+03    4.3079287e+02    1.1444003e-03    3.8703601e-03    3.3819986e+00    3.5488127e+03    2.5963768e-03    1.1580704e+03    8.6887369e+02    1.3328409e+00    1.1646610e-05    3.7360120e-05
    7.9769027e+01    8.3143363e-01    8.3156691e-01    8.3121684e-01    8.5261407e+02    1.3088910e+03    4.3078530e+02    1.1518031e-03    3.8703600e-03    3.3602619e+00    3.5488136e+03    2.5163527e-03    1.1576883e+03    8.6849156e+02    1.3329873e+00    1.1706055e-05    3.7312508e-05
    8.0158322e+01    8.2425945e-01    8.2432706e-01    8.2416523e-01    8.5082981e+02    1.3051478e+03    4.3012282e+02    1.1592141e-03    3.8703600e-03    3.3387793e+00    3.5488146e+03    2.4775159e-03    1.1573065e+03    8.6810978e+02    1.3331338e+00    1.1765315e-05    3.7265026e-05
    8.0469758e+01    8.1834823e-01    8.1861695e-01    8.1821843e-01    8.4941024e+02    1.3023066e+03    4.2945580e+02    1.1651376e-03    3.8703600e-03    3.3218050e+00    3.5488154e+03    2.3933125e-03    1.1570020e+03    8.6780532e+02    1.3332507e+00    1.1812435e-05    3.7227054e-05
    8.0859053e+01    8.1193110e-01    8.1206040e-01    8.1176975e-01    8.4765627e+02    1.2985230e+03    4.2870932e+02    1.1725351e-03    3.8703600e-03    3.3008478e+00    3.5488163e+03    2.3254855e-03    1.1566263e+03    8.6742957e+02    1.3333950e+00    1.1871587e-05    3.7180379e-05
    8.1249123e+01    8.0522122e-01    8.0532492e-01    8.0518653e-01    8.4591366e+02    1.2947715e+03    4.2801214e+02    1.1799392e-03    3.8703600e-03    3.2801350e+00    3.5488172e+03    2.2716071e-03    1.1562521e+03    8.6705537e+02    1.3335389e+00    1.1930639e-05    3.7133935e-05
    8.1639492e+01    7.9837805e-01    7.9861090e-01    7.9829671e-01    8.4418297e+02    1.2911975e+03    4.2720640e+02    1.1873405e-03    3.8703600e-03    3.2596883e+00    3.5488180e+03    2.2261945e-03    1.1558792e+03    8.6668250e+02    1.3336824e+00    1.1989402e-05    3.7087615e-05
    8.1951787e+01    7.9278905e-01    7.9312278e-01    7.9267285e-01    8.4280735e+02    1.2883909e+03    4.2659295e+02    1.1932552e-03    3.8703600e-03    3.2435309e+00    3.5488187e+03    2.1935760e-03    1.1555818e+03    8.6638508e+02    1.3337969e+00    1.2036156e-05    3.7050678e-05
    8.2342156e+01    7.8671739e-01    7.8685398e-01    7.8658890e-01    8.4110738e+02    1.2846633e+03    4.2599268e+02    1.2006401e-03    3.8703600e-03    3.2235804e+00    3.5488195e+03    2.1306799e-03    1.1552147e+03    8.6601805e+02    1.3339384e+00    1.2094865e-05    3.7005276e-05
    8.2733243e+01    7.8037541e-01    7.8042742e-01    7.8022366e-01    8.3941834e+02    1.2810682e+03    4.2507988e+02    1.2080290e-03    3.8703599e-03    3.2038633e+00    3.5488204e+03    2.1055053e-03    1.1548494e+03    8.6565270e+02    1.3340793e+00    1.2153482e-05    3.6960084e-05
    8.3124622e+01    7.7407247e-01    7.7417700e-01    7.7401001e-01    8.3774209e+02    1.2774929e+03    4.2423646e+02    1.2154134e-03    3.8703599e-03    3.1843979e+00    3.5488212e+03    2.0377596e-03    1.1544858e+03    8.6528918e+02    1.3342197e+00    1.2211900e-05    3.6915163e-05
    8.3516262e+01    7.6787191e-01    7.6805406e-01    7.6784422e-01    8.3607970e+02    1.2739318e+03    4.2341971e+02    1.2227923e-03    3.8703599e-03    3.1651819e+00    3.5488219e+03    1.9857715e-03    1.1541244e+03    8.6492772e+02    1.3343593e+00    1.2270170e-05    3.6870575e-05
    8.3908168e+01    7.6174782e-01    7.6191302e-01    7.6172718e-01    8.3443072e+02    1.2703895e+03    4.2263359e+02    1.2301652e-03    3.8703599e-03    3.1462115e+00    3.5488227e+03    1.9362400e-03    1.1537654e+03    8.6456877e+02    1.3344982e+00    1.2328295e-05    3.6826269e-05
    8.4300331e+01    7.5570925e-01    7.5586296e-01    7.5569532e-01    8.3279556e+02    1.2668603e+03    4.2187933e+02    1.2375318e-03    3.8703599e-03    3.1274833e+00    3.5488234e+03    1.8923275e-03    1.1534087e+03    8.6421208e+02    1.3346362e+00    1.2386282e-05    3.6782305e-05
    8.4692750e+01    7.4974262e-01    7.4987413e-01    7.4972481e-01    8.3117420e+02    1.2633474e+03    4.2116103e+02    1.2448914e-03    3.8703599e-03    3.1089940e+00    3.5488242e+03    1.8516025e-03    1.1530545e+03    8.6385781e+02    1.3347734e+00    1.2444125e-05    3.6738693e-05
    8.5085420e+01    7.4389554e-01    7.4397805e-01    7.4387812e-01    8.2956662e+02    1.2598453e+03    4.2033590e+02    1.2522437e-03    3.8703599e-03    3.0907403e+00    3.5488249e+03    1.8078121e-03    1.1527025e+03    8.6350581e+02    1.3349099e+00    1.2501854e-05    3.6695452e-05
    8.5478349e+01    7.3811380e-01    7.3816306e-01    7.3801141e-01    8.2797258e+02    1.2564936e+03    4.1946745e+02    1.2595883e-03    3.8703599e-03    3.0727181e+00    3.5488256e+03    1.7771697e-03    1.1523529e+03    8.6315627e+02    1.3350455e+00    1.2559430e-05    3.6652529e-05
    8.5871532e+01    7.3242905e-01    7.3250882e-01    7.3236006e-01    8.2639183e+02    1.2532734e+03    4.1866173e+02    1.2669249e-03    3.8703599e-03    3.0549246e+00    3.5488263e+03    1.7437501e-03    1.1520056e+03    8.6280893e+02    1.3351804e+00    1.2616854e-05    3.6609889e-05
    8.6264969e+01    7.2681884e-01    7.2695812e-01    7.2680701e-01    8.2482425e+02    1.2500678e+03    4.1788035e+02    1.2742529e-03    3.8703599e-03    3.0373562e+00    3.5488269e+03    1.7048661e-03    1.1516605e+03    8.6246387e+02    1.3353145e+00    1.2674139e-05    3.6567573e-05
    8.6658657e+01    7.2128754e-01    7.2142690e-01    7.2127471e-01    8.2326971e+02    1.2468709e+03    4.1712627e+02    1.2815720e-03    3.8703599e-03    3.0200098e+00    3.5488276e+03    1.6787028e-03    1.1513178e+03    8.6212113e+02    1.3354478e+00    1.2731280e-05    3.6525578e-05
    8.7052595e+01    7.1583596e-01    7.1600463e-01    7.1582258e-01    8.2172821e+02    1.2436879e+03    4.1639900e+02    1.2888816e-03    3.8703598e-03    3.0028823e+00    3.5488282e+03    1.6418242e-03    1.1509774e+03    8.6178077e+02    1.3355803e+00    1.2788266e-05    3.6483891e-05
    8.7446780e+01    7.1046331e-01    7.1063288e-01    7.1044929e-01    8.2019963e+02    1.2405187e+03    4.1570068e+02    1.2961815e-03    3.8703598e-03    2.9859706e+00    3.5488289e+03    1.6160477e-03    1.1506392e+03    8.6144253e+02    1.3357121e+00    1.2845097e-05    3.6442516e-05
    8.7841211e+01    7.0516881e-01    7.0530941e-01    7.0515448e-01    8.1868410e+02    1.2373607e+03    4.1491316e+02    1.3034711e-03    3.8703598e-03    2.9692716e+00    3.5488295e+03    1.5706576e-03    1.1503033e+03    8.6110668e+02    1.3358430e+00    1.2901760e-05    3.6401443e-05
    8.8235887e+01    6.9995095e-01    7.0000039e-01    6.9986191e-01    8.1718105e+02    1.2342167e+03    4.1414042e+02    1.3107501e-03    3.8703598e-03    2.9527824e+00    3.5488301e+03    1.5370826e-03    1.1499697e+03    8.6077303e+02    1.3359732e+00    1.2958263e-05    3.6360650e-05
    8.8630806e+01    6.9480931e-01    6.9488890e-01    6.9475108e-01    8.1569090e+02    1.2310870e+03    4.1331172e+02    1.3180180e-03    3.8703598e-03    2.9365000e+00    3.5488307e+03    1.5120319e-03    1.1496383e+03    8.6044169e+02    1.3361025e+00    1.3014599e-05    3.6320190e-05
    8.9025968e+01    6.8974047e-01    6.8986866e-01    6.8972771e-01    8.1421328e+02    1.2279692e+03    4.1251683e+02    1.3252744e-03    3.8703598e-03    2.9204214e+00    3.5488313e+03    1.4820242e-03    1.1493092e+03    8.6011256e+02    1.3362311e+00    1.3070779e-05    3.6280047e-05
    8.9421371e+01    6.8474272e-01    6.8487814e-01    6.8472924e-01    8.1274824e+02    1.2248656e+03    4.1176157e+02    1.3325190e-03    3.8703598e-03    2.9045438e+00    3.5488319e+03    1.4543672e-03    1.1489823e+03    8.5978566e+02    1.3363590e+00    1.3126792e-05    3.6240227e-05
    8.9817013e+01    6.7981362e-01    6.7994610e-01    6.7979841e-01    8.1129556e+02    1.2217799e+03    4.1104620e+02    1.3397513e-03    3.8703598e-03    2.8888644e+00    3.5488324e+03    1.4257892e-03    1.1486576e+03    8.5946096e+02    1.3364861e+00    1.3182634e-05    3.6200714e-05
    9.0212893e+01    6.7495036e-01    6.7507944e-01    6.7493316e-01    8.0985534e+02    1.2187127e+03    4.1038349e+02    1.3469709e-03    3.8703598e-03    2.8733805e+00    3.5488330e+03    1.3908395e-03    1.1483351e+03    8.5913843e+02    1.3366124e+00    1.3238286e-05    3.6161489e-05
    9.0609006e+01    6.7016431e-01    6.7028060e-01    6.7014937e-01    8.0842707e+02    1.2156543e+03    4.0974517e+02    1.3541773e-03    3.8703598e-03    2.8580894e+00    3.5488335e+03    1.3575013e-03    1.1480148e+03    8.5881820e+02    1.3367379e+00    1.3293774e-05    3.6122538e-05
    9.1005355e+01    6.6544133e-01    6.6549517e-01    6.6537276e-01    8.0701107e+02    1.2126170e+03    4.0905272e+02    1.3613702e-03    3.8703598e-03    2.8429884e+00    3.5488340e+03    1.3323134e-03    1.1476969e+03    8.5850025e+02    1.3368626e+00    1.3349075e-05    3.6083885e-05
    9.1401936e+01    6.6078570e-01    6.6087913e-01    6.6074424e-01    8.0560700e+02    1.2095957e+03    4.0832064e+02    1.3685493e-03    3.8703598e-03    2.8280749e+00    3.5488346e+03    1.3026850e-03    1.1473810e+03    8.5818441e+02    1.3369866e+00    1.3404197e-05    3.6045519e-05
    9.1798749e+01    6.5619705e-01    6.5632443e-01    6.5618260e-01    8.0421502e+02    1.2066494e+03    4.0761126e+02    1.3757140e-03    3.8703598e-03    2.8133462e+00    3.5488351e+03    1.2777568e-03    1.1470673e+03    8.5787073e+02    1.3371098e+00    1.3459137e-05    3.6007460e-05
    9.2195794e+01    6.5167009e-01    6.5180011e-01    6.5165462e-01    8.0283485e+02    1.2038762e+03    4.0692349e+02    1.3828640e-03    3.8703598e-03    2.7987999e+00    3.5488356e+03    1.2556447e-03    1.1467557e+03    8.5755912e+02    1.3372323e+00    1.3513900e-05    3.5969713e-05
    9.2593068e+01    6.4720632e-01    6.4732736e-01    6.4718977e-01    8.0146658e+02    1.2011140e+03    4.0625595e+02    1.3899990e-03    3.8703598e-03    2.7844334e+00    3.5488360e+03    1.2311701e-03    1.1464463e+03    8.5724964e+02    1.3373540e+00    1.3568466e-05    3.5932253e-05
    9.2990569e+01    6.4280522e-01    6.4292055e-01    6.4278792e-01    8.0010992e+02    1.1983831e+03    4.0561033e+02    1.3971186e-03    3.8703598e-03    2.7702443e+00    3.5488365e+03    1.2151891e-03    1.1461389e+03    8.5694230e+02    1.3374750e+00    1.3622847e-05    3.5895083e-05
    9.3388297e+01    6.3846621e-01    6.3857462e-01    6.3844837e-01    7.9876507e+02    1.1956589e+03    4.0498827e+02    1.4042223e-03    3.8703598e-03    2.7562302e+00    3.5488370e+03    1.1881903e-03    1.1458338e+03    8.5663720e+02    1.3375952e+00    1.3677039e-05    3.5858233e-05
    9.3786249e+01    6.3418798e-01    6.3424428e-01    6.3413065e-01    7.9743161e+02    1.1929431e+03    4.0439167e+02    1.4113097e-03    3.8703598e-03    2.7423887e+00    3.5488375e+03    1.1631472e-03    1.1455309e+03    8.5633426e+02    1.3377146e+00    1.3731038e-05    3.5821667e-05
    9.4184423e+01    6.2996903e-01    6.3006655e-01    6.2993752e-01    7.9610964e+02    1.1902374e+03    4.0380384e+02    1.4183806e-03    3.8703598e-03    2.7287174e+00    3.5488379e+03    1.1408827e-03    1.1452300e+03    8.5603336e+02    1.3378333e+00    1.3784831e-05    3.5785377e-05
    9.4582820e+01    6.2580959e-01    6.2593804e-01    6.2579313e-01    7.9479895e+02    1.1875373e+03    4.0325185e+02    1.4254345e-03    3.8703598e-03    2.7152140e+00    3.5488384e+03    1.1178474e-03    1.1449312e+03    8.5573456e+02    1.3379513e+00    1.3838438e-05    3.5749375e-05
    9.4981437e+01    6.2170523e-01    6.2183502e-01    6.2168808e-01    7.9349952e+02    1.1848480e+03    4.0272685e+02    1.4324711e-03    3.8703598e-03    2.7018764e+00    3.5488388e+03    1.0965729e-03    1.1446345e+03    8.5543791e+02    1.3380685e+00    1.3891845e-05    3.5713659e-05
    9.5380274e+01    6.1765745e-01    6.1777619e-01    6.1763932e-01    7.9221135e+02    1.1821706e+03    4.0206265e+02    1.4394900e-03    3.8703598e-03    2.6887022e+00    3.5488392e+03    1.0802713e-03    1.1443399e+03    8.5514335e+02    1.3381849e+00    1.3945044e-05    3.5678208e-05
    9.5779327e+01    6.1378306e-01    6.1385315e-01    6.1376352e-01    7.9093486e+02    1.1794775e+03    4.0143142e+02    1.4464908e-03    3.8703598e-03    2.6756893e+00    3.5488397e+03    1.0573852e-03    1.1440476e+03    8.5485099e+02    1.3383006e+00    1.3998127e-05    3.5643098e-05
    9.6178664e+01    6.0974326e-01    6.0990010e-01    6.0967587e-01    7.8966807e+02    1.1768320e+03    4.0080564e+02    1.4534743e-03    3.8703598e-03    2.6628333e+00    3.5488401e+03    1.0401430e-03    1.1437569e+03    8.5456032e+02    1.3384157e+00    1.4050867e-05    3.5608145e-05
    9.6578155e+01    6.0596124e-01    6.0600766e-01    6.0589443e-01    7.8841323e+02    1.1741735e+03    4.0021171e+02    1.4604380e-03    3.8703598e-03    2.6501363e+00    3.5488405e+03    1.0205714e-03    1.1434686e+03    8.5427202e+02    1.3385299e+00    1.4103485e-05    3.5573556e-05
    9.6977916e+01    6.0202982e-01    6.0216974e-01    6.0197035e-01    7.8716818e+02    1.1715597e+03    3.9960131e+02    1.4673835e-03    3.8703598e-03    2.6375925e+00    3.5488409e+03    1.0033639e-03    1.1431820e+03    8.5398539e+02    1.3386435e+00    1.4155785e-05    3.5539148e-05
    9.7377829e+01    5.9835059e-01    5.9844611e-01    5.9833426e-01    7.8593486e+02    1.1689297e+03    3.9903449e+02    1.4743085e-03    3.8703598e-03    2.6252034e+00    3.5488413e+03    9.7922405e-04    1.1428978e+03    8.5370126e+02    1.3387562e+00    1.4207975e-05    3.5505095e-05
    9.7778008e+01    5.9452796e-01    5.9468344e-01    5.9447616e-01    7.8471139e+02    1.1663395e+03    3.9849140e+02    1.4812146e-03    3.8703598e-03    2.6129635e+00    3.5488417e+03    9.6333171e-04    1.1426154e+03    8.5341886e+02    1.3388683e+00    1.4259849e-05    3.5471225e-05
    9.8178339e+01    5.9094776e-01    5.9103067e-01    5.9093029e-01    7.8349946e+02    1.1637344e+03    3.9799452e+02    1.4880996e-03    3.8703598e-03    2.6008742e+00    3.5488420e+03    9.4792225e-04    1.1423354e+03    8.5313881e+02    1.3389795e+00    1.4311620e-05    3.5437728e-05
    9.8578934e+01    5.8733310e-01    5.8743914e-01    5.8731515e-01    7.8229768e+02    1.1611462e+03    3.9747995e+02    1.4949650e-03    3.8703598e-03    2.5889301e+00    3.5488424e+03    9.2924883e-04    1.1420572e+03    8.5286058e+02    1.3390901e+00    1.4363164e-05    3.5404479e-05
    9.8979744e+01    5.8375708e-01    5.8387877e-01    5.8372720e-01    7.8110625e+02    1.1585779e+03    3.9687840e+02    1.5018096e-03    3.8703598e-03    2.5771307e+00    3.5488428e+03    9.1804949e-04    1.1417809e+03    8.5258432e+02    1.3392000e+00    1.4414461e-05    3.5371490e-05
    9.9380758e+01    5.8022692e-01    5.8029455e-01    5.8019684e-01    7.7992496e+02    1.1560274e+03    3.9629279e+02    1.5086331e-03    3.8703598e-03    2.5654746e+00    3.5488431e+03    8.9778867e-04    1.1415067e+03    8.5231010e+02    1.3393091e+00    1.4465524e-05    3.5338751e-05
    9.9781972e+01    5.7674496e-01    5.7688527e-01    5.7671861e-01    7.7875404e+02    1.1534948e+03    3.9569676e+02    1.5154349e-03    3.8703598e-03    2.5539598e+00    3.5488435e+03    8.8246721e-04    1.1412344e+03    8.5203786e+02    1.3394175e+00    1.4516352e-05    3.5306262e-05
    1.0018339e+02    5.7331046e-01    5.7343617e-01    5.7328878e-01    7.7759334e+02    1.1509786e+03    3.9512815e+02    1.5222148e-03    3.8703598e-03    2.5425844e+00    3.5488438e+03    8.6642198e-04    1.1409642e+03    8.5176759e+02    1.3395252e+00    1.4566947e-05    3.5274019e-05
    1.0058500e+02    5.6992759e-01    5.7004186e-01    5.6991100e-01    7.7644296e+02    1.1484735e+03    3.9458661e+02    1.5289726e-03    3.8703598e-03    2.5313468e+00    3.5488442e+03    8.5256525e-04    1.1406960e+03    8.5149939e+02    1.3396322e+00    1.4617317e-05    3.5242030e-05
    1.0098681e+02    5.6658724e-01    5.6669727e-01    5.6656996e-01    7.7530263e+02    1.1459814e+03    3.9407540e+02    1.5357078e-03    3.8703598e-03    2.5202449e+00    3.5488445e+03    8.3625753e-04    1.1404297e+03    8.5123315e+02    1.3397384e+00    1.4667471e-05    3.5210302e-05
    1.0138883e+02    5.6328500e-01    5.6340197e-01    5.6326442e-01    7.7417248e+02    1.1435059e+03    3.9359408e+02    1.5424202e-03    3.8703598e-03    2.5092771e+00    3.5488448e+03    8.2147043e-04    1.1401655e+03    8.5096894e+02    1.3398439e+00    1.4717388e-05    3.5178841e-05
    1.0179103e+02    5.6002902e-01    5.6014556e-01    5.6000673e-01    7.7305223e+02    1.1410467e+03    3.9314490e+02    1.5491095e-03    3.8703598e-03    2.4984418e+00    3.5488452e+03    8.0751624e-04    1.1399032e+03    8.5070662e+02    1.3399487e+00    1.4767071e-05    3.5147618e-05
    1.0219343e+02    5.5682071e-01    5.5694029e-01    5.5679904e-01    7.7194198e+02    1.1386010e+03    3.9260667e+02    1.5557752e-03    3.8703598e-03    2.4877372e+00    3.5488455e+03    7.9554446e-04    1.1396429e+03    8.5044632e+02    1.3400527e+00    1.4816517e-05    3.5116655e-05
    1.0259602e+02    5.5365299e-01    5.5373587e-01    5.5363034e-01    7.7084157e+02    1.1361707e+03    3.9206020e+02    1.5624172e-03    3.8703598e-03    2.4771616e+00    3.5488458e+03    7.8333919e-04    1.1393845e+03    8.5018792e+02    1.3401561e+00    1.4865723e-05    3.5085940e-05
    1.0299880e+02    5.5052876e-01    5.5063568e-01    5.5050718e-01    7.6975100e+02    1.1337568e+03    3.9149070e+02    1.5690350e-03    3.8703598e-03    2.4667135e+00    3.5488461e+03    7.7094006e-04    1.1391281e+03    8.4993153e+02    1.3402587e+00    1.4914686e-05    3.5055472e-05
    1.0340177e+02    5.4745092e-01    5.4757122e-01    5.4743166e-01    7.6867004e+02    1.1314081e+03    3.9094475e+02    1.5756285e-03    3.8703598e-03    2.4563912e+00    3.5488464e+03    7.5593949e-04    1.1388736e+03    8.4967699e+02    1.3403606e+00    1.4963421e-05    3.5025253e-05
    1.0380493e+02    5.4441156e-01    5.4452767e-01    5.4439120e-01    7.6759881e+02    1.1291687e+03    3.9042445e+02    1.5821972e-03    3.8703598e-03    2.4461930e+00    3.5488467e+03    7.4315467e-04    1.1386209e+03    8.4942434e+02    1.3404618e+00    1.5011914e-05    3.4995290e-05
    1.0420828e+02    5.4141055e-01    5.4152873e-01    5.4138800e-01    7.6653710e+02    1.1269394e+03    3.8993003e+02    1.5887411e-03    3.8703598e-03    2.4361174e+00    3.5488470e+03    7.3155669e-04    1.1383701e+03    8.4917352e+02    1.3405624e+00    1.5060167e-05    3.4965577e-05
    1.0461181e+02    5.3844521e-01    5.3856128e-01    5.3842098e-01    7.6548499e+02    1.1247231e+03    3.8946152e+02    1.5952596e-03    3.8703598e-03    2.4261630e+00    3.5488473e+03    7.1941769e-04    1.1381212e+03    8.4892461e+02    1.3406622e+00    1.5108167e-05    3.4936106e-05
    1.0501552e+02    5.3552689e-01    5.3564626e-01    5.3550375e-01    7.6444234e+02    1.1225194e+03    3.8902236e+02    1.6017526e-03    3.8703598e-03    2.4163282e+00    3.5488476e+03    7.0926682e-04    1.1378741e+03    8.4867759e+02    1.3407614e+00    1.5155927e-05    3.4906874e-05
    1.0541941e+02    5.3264387e-01    5.3274109e-01    5.3262100e-01    7.6340895e+02    1.1203282e+03    3.8861278e+02    1.6082197e-03    3.8703598e-03    2.4066114e+00    3.5488479e+03    6.9729199e-04    1.1376291e+03    8.4843256e+02    1.3408598e+00    1.5203436e-05    3.4877865e-05
    1.0582349e+02    5.2979826e-01    5.2991157e-01    5.2977423e-01    7.6238479e+02    1.1181473e+03    3.8823665e+02    1.6146607e-03    3.8703598e-03    2.3970112e+00    3.5488482e+03    6.8659135e-04    1.1373859e+03    8.4818933e+02    1.3409575e+00    1.5250698e-05    3.4849087e-05
    1.0622774e+02    5.2699295e-01    5.2710617e-01    5.2697032e-01    7.6137003e+02    1.1159790e+03    3.8769256e+02    1.6210753e-03    3.8703598e-03    2.3875263e+00    3.5488484e+03    6.7422874e-04    1.1371445e+03    8.4794798e+02    1.3410546e+00    1.5297710e-05    3.4820565e-05
    1.0663217e+02    5.2422326e-01    5.2434678e-01    5.2420063e-01    7.6036432e+02    1.1138232e+03    3.8716579e+02    1.6274632e-03    3.8703598e-03    2.3781550e+00    3.5488487e+03    6.6349826e-04    1.1369050e+03    8.4770844e+02    1.3411510e+00    1.5344477e-05    3.4792285e-05
    1.0703677e+02    5.2149112e-01    5.2161280e-01    5.2146909e-01    7.5936778e+02    1.1116806e+03    3.8666138e+02    1.6338242e-03    3.8703598e-03    2.3688961e+00    3.5488490e+03    6.5478195e-04    1.1366674e+03    8.4747082e+02    1.3412466e+00    1.5390998e-05    3.4764254e-05
    1.0744155e+02    5.1879385e-01    5.1893389e-01    5.1877058e-01    7.5838031e+02    1.1095500e+03    3.8618009e+02    1.6401580e-03    3.8703598e-03    2.3597481e+00    3.5488492e+03    6.4441712e-04    1.1364315e+03    8.4723497e+02    1.3413416e+00    1.5437269e-05    3.4736458e-05
    1.0784650e+02    5.1613014e-01    5.1626675e-01    5.1610561e-01    7.5740184e+02    1.1074307e+03    3.8572261e+02    1.6464644e-03    3.8703598e-03    2.3507097e+00    3.5488495e+03    6.3226904e-04    1.1361975e+03    8.4700095e+02    1.3414359e+00    1.5483282e-05    3.4708890e-05
    1.0825162e+02    5.1350381e-01    5.1364705e-01    5.1347868e-01    7.5643227e+02    1.1053248e+03    3.8529034e+02    1.6527430e-03    3.8703598e-03    2.3417796e+00    3.5488497e+03    6.2423087e-04    1.1359652e+03    8.4676868e+02    1.3415296e+00    1.5529042e-05    3.4681568e-05
    1.0865691e+02    5.1091300e-01    5.1101651e-01    5.1088899e-01    7.5547159e+02    1.1032323e+03    3.8488455e+02    1.6589936e-03    3.8703598e-03    2.3329564e+00    3.5488500e+03    6.1368241e-04    1.1357349e+03    8.4653833e+02    1.3416225e+00    1.5574548e-05    3.4654480e-05
    1.0906237e+02    5.0835450e-01    5.0847846e-01    5.0832916e-01    7.5451960e+02    1.1011540e+03    3.8450883e+02    1.6652161e-03    3.8703598e-03    2.3242388e+00    3.5488502e+03    6.0384986e-04    1.1355064e+03    8.4630981e+02    1.3417148e+00    1.5619798e-05    3.4627606e-05
    1.0946800e+02    5.0583185e-01    5.0594472e-01    5.0580773e-01    7.5357641e+02    1.0990877e+03    3.8416417e+02    1.6714100e-03    3.8703598e-03    2.3156256e+00    3.5488505e+03    5.9538848e-04    1.1352796e+03    8.4608306e+02    1.3418063e+00    1.5664788e-05    3.4600953e-05
    1.0987379e+02    5.0334099e-01    5.0346271e-01    5.0331687e-01    7.5264188e+02    1.0970333e+03    3.8371640e+02    1.6775753e-03    3.8703598e-03    2.3071154e+00    3.5488507e+03    5.8447332e-04    1.1350546e+03    8.4585807e+02    1.3418972e+00    1.5709523e-05    3.4574523e-05
    1.1027974e+02    5.0088204e-01    5.0100170e-01    5.0085810e-01    7.5171593e+02    1.0949921e+03    3.8322688e+02    1.6837116e-03    3.8703598e-03    2.2987071e+00    3.5488509e+03    5.7701224e-04    1.1348314e+03    8.4563488e+02    1.3419875e+00    1.5753995e-05    3.4548303e-05
    1.1068585e+02    4.9845571e-01    4.9856033e-01    4.9843105e-01    7.5079850e+02    1.0929647e+03    3.8275758e+02    1.6898188e-03    3.8703598e-03    2.2903993e+00    3.5488512e+03    5.6954888e-04    1.1346100e+03    8.4541345e+02    1.3420771e+00    1.5798203e-05    3.4522302e-05
    1.1109213e+02    4.9606071e-01    4.9620514e-01    4.9603575e-01    7.4988967e+02    1.0909511e+03    3.8230880e+02    1.6958965e-03    3.8703598e-03    2.2821910e+00    3.5488514e+03    5.6009851e-04    1.1343903e+03    8.4519374e+02    1.3421660e+00    1.5842156e-05    3.4496549e-05
    1.1149856e+02    4.9369814e-01    4.9381932e-01    4.9367203e-01    7.4898926e+02    1.0889498e+03    3.8188263e+02    1.7019447e-03    3.8703598e-03    2.2740809e+00    3.5488516e+03    5.5028417e-04    1.1341723e+03    8.4497576e+02    1.3422542e+00    1.5885857e-05    3.4471040e-05
    1.1190515e+02    4.9136569e-01    4.9147693e-01    4.9133973e-01    7.4809723e+02    1.0869612e+03    3.8147909e+02    1.7079628e-03    3.8703598e-03    2.2660680e+00    3.5488518e+03    5.4151509e-04    1.1339561e+03    8.4475960e+02    1.3423418e+00    1.5929297e-05    3.4445763e-05
    1.1231190e+02    4.8906443e-01    4.8917242e-01    4.8903829e-01    7.4721349e+02    1.0849865e+03    3.8109966e+02    1.7139509e-03    3.8703598e-03    2.2581510e+00    3.5488521e+03    5.3226472e-04    1.1337417e+03    8.4454517e+02    1.3424287e+00    1.5972477e-05    3.4420711e-05
    1.1271880e+02    4.8687715e-01    4.8695900e-01    4.8686432e-01    7.4633833e+02    1.0830108e+03    3.8075741e+02    1.7199086e-03    3.8703598e-03    2.2503287e+00    3.5488523e+03    5.2501204e-04    1.1335290e+03    8.4433245e+02    1.3425150e+00    1.6015478e-05    3.4395932e-05
    1.1312592e+02    4.8456334e-01    4.8471964e-01    4.8450179e-01    7.4547055e+02    1.0810641e+03    3.8043287e+02    1.7258368e-03    3.8703598e-03    2.2425989e+00    3.5488525e+03    5.1792293e-04    1.1333179e+03    8.4412132e+02    1.3426007e+00    1.6058106e-05    3.4371287e-05
    1.1353313e+02    4.8242837e-01    4.8254194e-01    4.8238799e-01    7.4461121e+02    1.0791312e+03    3.8014684e+02    1.7317335e-03    3.8703598e-03    2.2349627e+00    3.5488527e+03    5.0945667e-04    1.1331083e+03    8.4391181e+02    1.3426857e+00    1.6100535e-05    3.4346933e-05
    1.1394054e+02    4.8025742e-01    4.8038068e-01    4.8021759e-01    7.4375958e+02    1.0772078e+03    3.7972986e+02    1.7376000e-03    3.8703599e-03    2.2274171e+00    3.5488529e+03    5.0378706e-04    1.1329006e+03    8.4370405e+02    1.3427701e+00    1.6142685e-05    3.4322754e-05
    1.1434811e+02    4.7801944e-01    4.7817540e-01    4.7795921e-01    7.4291565e+02    1.0753112e+03    3.7927108e+02    1.7434354e-03    3.8703599e-03    2.2199617e+00    3.5488531e+03    4.9657266e-04    1.1326945e+03    8.4349800e+02    1.3428538e+00    1.6184461e-05    3.4298727e-05
    1.1475577e+02    4.7595603e-01    4.7604651e-01    4.7594002e-01    7.4208034e+02    1.0734162e+03    3.7884274e+02    1.7492387e-03    3.8703599e-03    2.2125968e+00    3.5488533e+03    4.8938238e-04    1.1324902e+03    8.4329370e+02    1.3429369e+00    1.6226065e-05    3.4274980e-05
    1.1516362e+02    4.7386876e-01    4.7396643e-01    4.7385477e-01    7.4125280e+02    1.0715291e+03    3.7843728e+02    1.7550111e-03    3.8703599e-03    2.2053192e+00    3.5488535e+03    4.8293054e-04    1.1322875e+03    8.4309099e+02    1.3430194e+00    1.6267417e-05    3.4251440e-05
    1.1557163e+02    4.7179674e-01    4.7187274e-01    4.7177083e-01    7.4043303e+02    1.0696565e+03    3.7805223e+02    1.7607521e-03    3.8703599e-03    2.1981288e+00    3.5488537e+03    4.7573602e-04    1.1320865e+03    8.4288996e+02    1.3431012e+00    1.6308482e-05    3.4228087e-05
    1.1597978e+02    4.6974982e-01    4.6988483e-01    4.6971838e-01    7.3962093e+02    1.0677971e+03    3.7769104e+02    1.7664612e-03    3.8703599e-03    2.1910246e+00    3.5488539e+03    4.6905104e-04    1.1318871e+03    8.4269061e+02    1.3431823e+00    1.6349272e-05    3.4204936e-05
    1.1638808e+02    4.6772779e-01    4.6786419e-01    4.6769375e-01    7.3881650e+02    1.0659542e+03    3.7735472e+02    1.7721383e-03    3.8703599e-03    2.1840056e+00    3.5488541e+03    4.6263312e-04    1.1316894e+03    8.4249292e+02    1.3432629e+00    1.6389784e-05    3.4181993e-05
    1.1679652e+02    4.6573722e-01    4.6586206e-01    4.6570598e-01    7.3801974e+02    1.0641264e+03    3.7704395e+02    1.7777831e-03    3.8703599e-03    2.1770709e+00    3.5488543e+03    4.5454150e-04    1.1314934e+03    8.4229685e+02    1.3433428e+00    1.6430028e-05    3.4159268e-05
    1.1720510e+02    4.6377021e-01    4.6388462e-01    4.6374239e-01    7.3723063e+02    1.0623132e+03    3.7675966e+02    1.7833954e-03    3.8703599e-03    2.1702197e+00    3.5488544e+03    4.4785032e-04    1.1312990e+03    8.4210244e+02    1.3434220e+00    1.6470002e-05    3.4136757e-05
    1.1761383e+02    4.6182732e-01    4.6193762e-01    4.6180115e-01    7.3644909e+02    1.0605136e+03    3.7650275e+02    1.7889752e-03    3.8703599e-03    2.1634508e+00    3.5488546e+03    4.4098588e-04    1.1311062e+03    8.4190966e+02    1.3435007e+00    1.6509707e-05    3.4114457e-05
    1.1802269e+02    4.5990923e-01    4.6002319e-01    4.5988408e-01    7.3567515e+02    1.0587253e+03    3.7617567e+02    1.7945222e-03    3.8703599e-03    2.1567634e+00    3.5488548e+03    4.3553752e-04    1.1309150e+03    8.4171844e+02    1.3435787e+00    1.6549140e-05    3.4092367e-05
    1.1843169e+02    4.5801502e-01    4.5813177e-01    4.5798893e-01    7.3490872e+02    1.0569499e+03    3.7576053e+02    1.8000363e-03    3.8703599e-03    2.1501566e+00    3.5488550e+03    4.2957026e-04    1.1307254e+03    8.4152884e+02    1.3436561e+00    1.6588293e-05    3.4070466e-05
    1.1884083e+02    4.5614815e-01    4.5626610e-01    4.5612186e-01    7.3414977e+02    1.0551880e+03    3.7536411e+02    1.8055174e-03    3.8703599e-03    2.1436293e+00    3.5488551e+03    4.2299299e-04    1.1305374e+03    8.4134083e+02    1.3437329e+00    1.6627175e-05    3.4048770e-05
    1.1925010e+02    4.5430433e-01    4.5439301e-01    4.5427735e-01    7.3339814e+02    1.0534398e+03    3.7498666e+02    1.8109652e-03    3.8703599e-03    2.1371807e+00    3.5488553e+03    4.1613946e-04    1.1303510e+03    8.4115447e+02    1.3438091e+00    1.6665786e-05    3.4027271e-05
    1.1965950e+02    4.5248482e-01    4.5261398e-01    4.5245703e-01    7.3265388e+02    1.0517275e+03    3.7462880e+02    1.8163797e-03    3.8703599e-03    2.1308100e+00    3.5488555e+03    4.1090006e-04    1.1301662e+03    8.4096965e+02    1.3438846e+00    1.6704126e-05    3.4005976e-05
    1.2006904e+02    4.5068887e-01    4.5081695e-01    4.5066095e-01    7.3191688e+02    1.0501239e+03    3.7429591e+02    1.8217606e-03    3.8703600e-03    2.1245163e+00    3.5488556e+03    4.0470384e-04    1.1299830e+03    8.4078649e+02    1.3439595e+00    1.6742192e-05    3.3984881e-05
    1.2047870e+02    4.4891576e-01    4.4903426e-01    4.4888838e-01    7.3118712e+02    1.0485297e+03    3.7398733e+02    1.8271078e-03    3.8703600e-03    2.1182987e+00    3.5488558e+03    3.9951707e-04    1.1298014e+03    8.4060489e+02    1.3440338e+00    1.6779983e-05    3.3963979e-05
    1.2088849e+02    4.4716839e-01    4.4727740e-01    4.4714213e-01    7.3046461e+02    1.0469481e+03    3.7370449e+02    1.8324212e-03    3.8703600e-03    2.1121563e+00    3.5488560e+03    3.9420508e-04    1.1296214e+03    8.4042484e+02    1.3441075e+00    1.6817496e-05    3.3943262e-05
    1.2129841e+02    4.4544153e-01    4.4555102e-01    4.4541478e-01    7.2974924e+02    1.0453768e+03    3.7344704e+02    1.8377006e-03    3.8703600e-03    2.1060885e+00    3.5488561e+03    3.8880118e-04    1.1294429e+03    8.4024637e+02    1.3441806e+00    1.6854730e-05    3.3922733e-05
