# Supplementary material for: Research on combustion and emissions of heavy duty diesel engines under low-speed and low-load conditions in low temperature environments
Source: PLoS One. 2025 Feb 21;20(2):e0318933. doi: 10.1371/journal.pone.0318933 (PMC11844864; doi:10.1371/journal.pone.0318933)
Supplement: S1 File — (ZIP) [file pone.0318933.s001.zip › 1000rpm_30%/4-gaibianpenyoudingshi/-3/time.out]

# CONVERGE Release Build 2.4.21/  Sep 13, 2018       Run Date:Tue Mar 19 10:15:57 2024
# column        1                2                3                4                5                6                7                8                9               10               11
#           Crank     Cycle_Number               dt          Max_CFL     Max_Visc_CFL     Max_Cond_CFL     Max_Diff_CFL     Max_Mach_CFL         WallTime     Num_Recovers       dt_limiter
#           (DEG)           (none)        (seconds)           (none)           (none)           (none)           (none)           (none)        (seconds)           (none)           (none)
#
   -1.4599700e+02                1    5.0000000e-07    1.4395882e-03    1.7815250e-03    1.9807515e-03    2.2840064e-03    1.7899449e-01    2.6415539e-01                0 
   -1.4599325e+02                2    6.2500000e-07    1.8039289e-03    2.2268394e-03    2.4758651e-03    2.8549223e-03    2.2375326e-01    1.4978051e-01                0 #dt_grow
   -1.4598856e+02                3    7.8125000e-07    2.2623660e-03    2.7834452e-03    3.0947158e-03    3.5685196e-03    2.7970742e-01    1.4268064e-01                0 #dt_grow
   -1.4598270e+02                4    9.7656250e-07    2.8404488e-03    3.4790582e-03    3.8681188e-03    4.4603311e-03    3.4965901e-01    1.6318321e-01                0 #dt_grow
   -1.4597538e+02                5    1.2207031e-06    3.5712840e-03    4.3484355e-03    4.8347181e-03    5.5749173e-03    4.3711238e-01    1.4656305e-01                0 #dt_grow
   -1.4596622e+02                6    1.5258789e-06    4.4977108e-03    5.4349403e-03    6.0427264e-03    6.9678722e-03    5.4645074e-01    1.4085174e-01                0 #dt_grow
   -1.4595478e+02                7    1.9073486e-06    5.0977651e-03    6.7927342e-03    7.5523621e-03    8.7086335e-03    6.8315735e-01    1.5714955e-01                0 #dt_grow
   -1.4594047e+02                8    2.3841858e-06    6.4296612e-03    8.4894926e-03    9.4388689e-03    1.0883965e-02    8.5409292e-01    1.5806651e-01                0 #dt_grow
   -1.4592259e+02                9    2.9802322e-06    8.1188164e-03    1.0609649e-02    1.1796123e-02    1.3602115e-02    1.0678436e+00    1.7197490e-01                0 #dt_grow
   -1.4590024e+02               10    3.7252903e-06    1.0261982e-02    1.3258194e-02    1.4740856e-02    1.6997685e-02    1.3351566e+00    1.5719676e-01                0 #dt_grow
   -1.4587230e+02               11    4.6566129e-06    1.2995982e-02    1.6566712e-02    1.8419369e-02    2.1239375e-02    1.6694894e+00    1.5462589e-01                0 #dt_grow
   -1.4583738e+02               12    5.8207661e-06    1.6496877e-02    2.0698981e-02    2.3013755e-02    2.6537156e-02    2.0876871e+00    1.3723230e-01                0 #dt_grow
   -1.4579372e+02               13    7.2759576e-06    2.1018462e-02    2.5859081e-02    2.8750920e-02    3.3152668e-02    2.6108391e+00    1.3942099e-01                0 #dt_grow
   -1.4573915e+02               14    9.0949470e-06    2.6955351e-02    3.2300940e-02    3.5913189e-02    4.1411462e-02    3.2653411e+00    1.3267517e-01                0 #dt_grow
   -1.4567094e+02               15    1.1368684e-05    2.7221719e-02    4.0338812e-02    4.4849967e-02    5.1716426e-02    4.0842146e+00    2.0453215e-01                0 #dt_grow
   -1.4558567e+02               16    1.4210855e-05    3.5248111e-02    5.0365550e-02    5.5998044e-02    6.4571217e-02    5.1088925e+00    1.7289448e-01                0 #dt_grow
   -1.4547909e+02               17    1.7763568e-05    4.6132902e-02    6.2869597e-02    6.9900498e-02    8.0602047e-02    6.3913924e+00    1.9299316e-01                0 #dt_grow
   -1.4534587e+02               18    2.2204460e-05    5.4190422e-02    7.8452934e-02    8.7226646e-02    1.0058069e-01    7.9971617e+00    1.5968466e-01                0 #dt_grow
   -1.4517933e+02               19    2.7755576e-05    7.2750250e-02    9.7864662e-02    1.0880939e-01    1.2546752e-01    1.0009681e+01    1.7507148e-01                0 #dt_grow
   -1.4497117e+02               20    3.4694470e-05    1.0057784e-01    1.2201163e-01    1.3565702e-01    1.5642517e-01    1.2534079e+01    2.4295664e-01                0 #dt_grow
   -1.4471096e+02               21    4.3368087e-05    1.1178027e-01    1.5200726e-01    1.6900756e-01    1.9488110e-01    1.5703108e+01    1.9575191e-01                0 #dt_grow
   -1.4438570e+02               22    5.4210109e-05    1.4566315e-01    1.8922129e-01    2.1038401e-01    2.4259139e-01    1.9683661e+01    1.6793036e-01                0 #dt_grow
   -1.4397912e+02               23    6.7762636e-05    1.7126221e-01    2.3529309e-01    2.6160923e-01    3.0165781e-01    2.4687407e+01    1.6826630e-01                0 #dt_grow
   -1.4347090e+02               24    8.4703295e-05    2.5933949e-01    2.9225511e-01    3.2494317e-01    3.7468604e-01    3.0984467e+01    1.4736795e-01                0 #dt_grow
   -1.4287090e+02               25    1.0000000e-04    3.1502514e-01    3.4246611e-01    3.8077158e-01    4.3905911e-01    3.6748807e+01    1.7715263e-01                0 #dt_max
   -1.4227090e+02               26    1.0000000e-04    3.1267176e-01    3.3999939e-01    3.7803035e-01    4.3589666e-01    3.6713449e+01    1.5416455e-01                0 #dt_max
   -1.4167090e+02               27    1.0000000e-04    2.9182107e-01    3.3754397e-01    3.7530167e-01    4.3274869e-01    3.6859923e+01    2.0166230e-01                0 #dt_max
   -1.4107090e+02               28    1.0000000e-04    2.9294623e-01    3.3509834e-01    3.7258384e-01    4.2961326e-01    3.7002160e+01    1.7128897e-01                0 #dt_max
   -1.4047090e+02               29    1.0000000e-04    2.3993724e-01    3.3266230e-01    3.6987668e-01    4.2649012e-01    3.7139377e+01    1.8973541e-01                0 #dt_max
   -1.3987090e+02               30    1.0000000e-04    3.1691806e-01    3.3022163e-01    3.6716438e-01    4.2336106e-01    3.7272418e+01    2.0306110e-01                0 #dt_max
   -1.3927090e+02               31    1.0000000e-04    3.0692863e-01    3.2778736e-01    3.6445917e-01    4.2024021e-01    3.7402104e+01    1.6175032e-01                0 #dt_max
   -1.3867090e+02               32    1.0000000e-04    2.9515414e-01    3.2542633e-01    3.6183539e-01    4.1721324e-01    3.7529554e+01    1.8093657e-01                0 #dt_max
   -1.3807090e+02               33    1.0000000e-04    2.8195434e-01    3.2294708e-01    3.5908017e-01    4.1403471e-01    3.7653170e+01    1.4858484e-01                0 #dt_max
   -1.3747090e+02               34    1.0000000e-04    3.0433745e-01    3.2059494e-01    3.5646625e-01    4.1101915e-01    3.7775581e+01    1.6536951e-01                0 #dt_max
   -1.3687090e+02               35    1.0000000e-04    3.6093893e-01    3.1819792e-01    3.5380243e-01    4.0794605e-01    3.7896713e+01    1.8798065e-01                0 #dt_max
   -1.3627090e+02               36    1.0000000e-04    3.5183425e-01    3.1580297e-01    3.5114089e-01    4.0487560e-01    3.8142166e+01    1.6537476e-01                0 #dt_max
   -1.3567090e+02               37    1.0000000e-04    3.7191417e-01    3.1341693e-01    3.4848925e-01    4.0181657e-01    3.8250739e+01    1.9160080e-01                0 #dt_max
   -1.3507090e+02               38    1.0000000e-04    2.6226058e-01    3.1104100e-01    3.4584884e-01    3.9877051e-01    3.8356864e+01    1.6905785e-01                0 #dt_max
   -1.3447090e+02               39    1.0000000e-04    3.5314142e-01    3.0867578e-01    3.4322033e-01    3.9573818e-01    3.8460866e+01    2.4417067e-01                0 #dt_max
   -1.3387090e+02               40    1.0000000e-04    3.1986092e-01    3.0632223e-01    3.4060477e-01    3.9272081e-01    3.8563009e+01    2.1598244e-01                0 #dt_max
   -1.3327090e+02               41    1.0000000e-04    3.6136117e-01    3.0398069e-01    3.3800254e-01    3.8971883e-01    3.8663717e+01    1.5416050e-01                0 #dt_max
   -1.3267090e+02               42    1.0000000e-04    3.5691375e-01    3.0165152e-01    3.3541406e-01    3.8673272e-01    3.8763234e+01    2.1867228e-01                0 #dt_max
   -1.3207090e+02               43    1.0000000e-04    3.7656001e-01    2.9933489e-01    3.3283951e-01    3.8376268e-01    3.8862518e+01    1.9767261e-01                0 #dt_max
   -1.3147090e+02               44    1.0000000e-04    4.1186619e-01    2.9703084e-01    3.3027892e-01    3.8080876e-01    3.8468585e+01    2.2968578e-01                0 #dt_max
   -1.3087090e+02               45    1.0000000e-04    3.7264194e-01    2.9473964e-01    3.2773260e-01    3.7787133e-01    3.8551075e+01    2.4204302e-01                0 #dt_max
   -1.3027090e+02               46    1.0000000e-04    4.1753271e-01    2.9246149e-01    3.2520079e-01    3.7495063e-01    3.8632103e+01    1.6426611e-01                0 #dt_max
   -1.2967090e+02               47    1.0000000e-04    3.8608126e-01    2.9019675e-01    3.2268385e-01    3.7204711e-01    3.8706623e+01    2.0396709e-01                0 #dt_max
   -1.2907090e+02               48    1.0000000e-04    3.6036245e-01    2.8794586e-01    3.2018231e-01    3.6916136e-01    3.8699091e+01    1.4647031e-01                0 #dt_max
   -1.2847090e+02               49    1.0000000e-04    4.2444731e-01    2.8570880e-01    3.1769612e-01    3.6629333e-01    3.8786042e+01    1.8762136e-01                0 #dt_max
   -1.2787090e+02               50    1.0000000e-04    4.3676353e-01    2.8348583e-01    3.1522558e-01    3.6344337e-01    3.8872961e+01    1.7340493e-01                0 #dt_max
   -1.2727090e+02               51    1.0000000e-04    4.2368268e-01    2.8133572e-01    3.1283603e-01    3.6068682e-01    3.8960973e+01    1.5186357e-01                0 #dt_max
   -1.2667090e+02               52    1.0000000e-04    3.6475683e-01    2.7914395e-01    3.1040016e-01    3.5787686e-01    3.9316191e+01    1.7137647e-01                0 #dt_max
   -1.2607090e+02               53    1.0000000e-04    4.1014540e-01    2.7691974e-01    3.0792819e-01    3.5502531e-01    3.9398440e+01    1.6065264e-01                0 #dt_max
   -1.2547090e+02               54    1.0000000e-04    3.6216881e-01    2.7480390e-01    3.0557669e-01    3.5231270e-01    3.9481953e+01    1.7223692e-01                0 #dt_max
   -1.2487090e+02               55    1.0000000e-04    3.9211804e-01    2.7266860e-01    3.0320353e-01    3.4957513e-01    3.9564380e+01    1.7593122e-01                0 #dt_max
   -1.2427090e+02               56    1.0000000e-04    4.2189077e-01    2.7052559e-01    3.0082180e-01    3.4682768e-01    3.9646167e+01    1.3999367e-01                0 #dt_max
   -1.2367090e+02               57    1.0000000e-04    4.4722859e-01    2.6841211e-01    2.9847287e-01    3.4411809e-01    3.9727852e+01    1.7641473e-01                0 #dt_max
   -1.2307090e+02               58    1.0000000e-04    4.4975677e-01    2.6631127e-01    2.9613797e-01    3.4142470e-01    3.9809867e+01    1.4730191e-01                0 #dt_max
   -1.2247090e+02               59    1.0000000e-04    3.9872141e-01    2.6422387e-01    2.9381801e-01    3.3874855e-01    3.9240115e+01    2.6035357e-01                0 #dt_max
   -1.2187090e+02               60    1.0000000e-04    4.6075075e-01    2.6214782e-01    2.9151065e-01    3.3608695e-01    3.9316492e+01    2.2885537e-01                0 #dt_max
   -1.2127090e+02               61    1.0000000e-04    4.2298592e-01    2.6008549e-01    2.8921853e-01    3.3344293e-01    3.9394605e+01    1.6223240e-01                0 #dt_max
   -1.2067611e+02               62    9.9131993e-05    4.1432842e-01    2.5582032e-01    2.8447677e-01    3.2797476e-01    3.9128703e+01    1.7178392e-01                0 #dt_move
   -1.2008717e+02               63    9.8156571e-05    4.5057580e-01    2.5134793e-01    2.7950455e-01    3.2224093e-01    3.8839535e+01    1.3870811e-01                0 #dt_move
   -1.1950389e+02               64    9.7212637e-05    4.1587730e-01    2.4702432e-01    2.7469772e-01    3.1669785e-01    3.8539180e+01    1.5994334e-01                0 #dt_move
   -1.1892610e+02               65    9.6298525e-05    4.6779385e-01    2.4283877e-01    2.7004436e-01    3.1133176e-01    3.8249185e+01    1.6254544e-01                0 #dt_move
   -1.1835364e+02               66    9.5410317e-05    4.3792555e-01    2.3877860e-01    2.6553038e-01    3.0612641e-01    3.8248063e+01    1.5847230e-01                0 #dt_move
   -1.1778632e+02               67    9.4554074e-05    3.4073557e-01    2.3485010e-01    2.6116278e-01    3.0108987e-01    3.7971949e+01    1.8956947e-01                0 #dt_move
   -1.1722396e+02               68    9.3725274e-05    4.4934354e-01    2.3105639e-01    2.5694502e-01    2.9622614e-01    3.7705643e+01    1.8476796e-01                0 #dt_move
   -1.1666646e+02               69    9.2916823e-05    3.8638206e-01    2.2736783e-01    2.5284417e-01    2.9149722e-01    3.7472562e+01    2.5136495e-01                0 #dt_move
   -1.1611365e+02               70    9.2135259e-05    4.1194409e-01    2.2379656e-01    2.4887371e-01    2.8691867e-01    3.7221011e+01    1.6362357e-01                0 #dt_move
   -1.1556538e+02               71    9.1378271e-05    4.6231038e-01    2.2028965e-01    2.4497478e-01    2.8242263e-01    3.6977640e+01    1.8226027e-01                0 #dt_move
   -1.1502155e+02               72    9.0639020e-05    3.6960542e-01    2.1696127e-01    2.4127433e-01    2.7815547e-01    3.6150849e+01    1.7392564e-01                0 #dt_move
   -1.1448200e+02               73    8.9925575e-05    4.9373935e-01    2.1365622e-01    2.3759982e-01    2.7391823e-01    3.5924053e+01    1.9638872e-01                0 #dt_move
   -1.1394661e+02               74    8.9230072e-05    3.8516616e-01    2.1047701e-01    2.3406520e-01    2.6984232e-01    3.5731635e+01    2.4222732e-01                0 #dt_move
   -1.1341530e+02               75    8.8553130e-05    4.1815690e-01    2.0738753e-01    2.3063035e-01    2.6588145e-01    3.5518189e+01    1.7107034e-01                0 #dt_move
   -1.1288790e+02               76    8.7898968e-05    4.5676993e-01    2.0439198e-01    2.2729991e-01    2.6204100e-01    3.5312480e+01    2.3348188e-01                0 #dt_move
   -1.1236435e+02               77    8.7259237e-05    4.9235210e-01    2.0147130e-01    2.2405271e-01    2.5829654e-01    3.5111562e+01    1.3700533e-01                0 #dt_move
   -1.1184453e+02               78    8.6636387e-05    4.9537875e-01    1.9866604e-01    2.2093381e-01    2.5470005e-01    3.4917339e+01    1.8769407e-01                0 #dt_move
   -1.1132833e+02               79    8.6033142e-05    4.3522307e-01    1.9590439e-01    2.1786340e-01    2.5115948e-01    3.4956583e+01    1.4441609e-01                0 #dt_move
   -1.1081566e+02               80    8.5445555e-05    4.6886296e-01    1.9317637e-01    2.1483036e-01    2.4766201e-01    3.4770151e+01    1.8552494e-01                0 #dt_move
   -1.1030642e+02               81    8.4873166e-05    4.4931814e-01    1.9058521e-01    2.1194949e-01    2.4434002e-01    3.4615805e+01    1.9083714e-01                0 #dt_move
   -1.0980052e+02               82    8.4315544e-05    4.4335404e-01    1.8802610e-01    2.0910424e-01    2.4105910e-01    3.4440956e+01    2.0788383e-01                0 #dt_move
   -1.0929789e+02               83    8.3772272e-05    1.8661407e+00    4.5748509e-01    5.1172309e-01    5.8651935e-01    1.0194952e+02    1.5021133e-01                0 #dt_move
   -1.0905138e+02               84    4.1085171e-05    2.2678294e-01    9.0720582e-02    1.0089104e-01    1.1630844e-01    1.6820831e+01    2.2796154e-01                0 #dt_mach
   -1.0874324e+02               85    5.1356463e-05    2.6864536e-01    1.1290921e-01    1.2556746e-01    1.4475540e-01    2.1045745e+01    1.8465424e-01                0 #dt_grow
   -1.0835807e+02               86    6.4195579e-05    3.6641679e-01    1.4036158e-01    1.5609799e-01    1.7995074e-01    2.6337651e+01    1.6532016e-01                0 #dt_grow
   -1.0787660e+02               87    8.0244474e-05    4.2913417e-01    1.7425837e-01    1.9379572e-01    2.2340817e-01    3.2624454e+01    2.1131516e-01                0 #dt_grow
   -1.0738582e+02               88    8.1796798e-05    3.3855503e-01    1.7641443e-01    1.9619418e-01    2.2617234e-01    3.3304110e+01    1.8768883e-01                0 #dt_move
   -1.0689788e+02               89    8.1323851e-05    4.4810746e-01    1.7418452e-01    1.9371491e-01    2.2331348e-01    3.3179381e+01    2.1584463e-01                0 #dt_move
   -1.0641273e+02               90    8.0857357e-05    3.8377876e-01    1.7201974e-01    1.9130805e-01    2.2053813e-01    3.3037337e+01    1.8966389e-01                0 #dt_move
   -1.0593033e+02               91    8.0400232e-05    4.1085157e-01    1.6990242e-01    1.8895395e-01    2.1782361e-01    3.2898464e+01    2.2390294e-01                0 #dt_move
   -1.0545059e+02               92    7.9956164e-05    4.5820887e-01    1.6783880e-01    1.8665955e-01    2.1517795e-01    3.2764469e+01    1.7419028e-01                0 #dt_move
   -1.0497345e+02               93    7.9523721e-05    4.2703726e-01    1.6582214e-01    1.8441735e-01    2.1259249e-01    3.2663684e+01    1.9343829e-01                0 #dt_move
   -1.0449884e+02               94    7.9102186e-05    4.8886372e-01    1.6384884e-01    1.8222336e-01    2.1006262e-01    3.2536115e+01    1.7056608e-01                0 #dt_move
   -1.0402669e+02               95    7.8691264e-05    3.7910795e-01    1.6192229e-01    1.8008134e-01    2.0759268e-01    3.2435102e+01    1.7152953e-01                0 #dt_move
   -1.0355698e+02               96    7.8285943e-05    4.1446581e-01    1.6002879e-01    1.7797606e-01    2.0516512e-01    3.2313950e+01    2.0238543e-01                0 #dt_move
   -1.0308961e+02               97    7.7894915e-05    4.5164191e-01    1.5818664e-01    1.7592787e-01    2.0280339e-01    3.2197695e+01    1.7789316e-01                0 #dt_move
   -1.0262452e+02               98    7.7513928e-05    4.8501031e-01    1.5638366e-01    1.7392323e-01    2.0049187e-01    3.2085185e+01    2.0787144e-01                0 #dt_move
   -1.0216169e+02               99    7.7138341e-05    4.8728581e-01    1.5463517e-01    1.7197916e-01    1.9825022e-01    3.1975123e+01    1.7901659e-01                0 #dt_move
   -1.0170105e+02              100    7.6774235e-05    4.2679627e-01    1.5290568e-01    1.7005622e-01    1.9603292e-01    3.1563654e+01    2.0771146e-01                0 #dt_move
   -1.0124252e+02              101    7.6420847e-05    4.5969823e-01    1.5119449e-01    1.6815361e-01    1.9383908e-01    3.1269281e+01    1.9896078e-01                0 #dt_move
   -1.0078610e+02              102    7.6069944e-05    4.4403006e-01    1.4952728e-01    1.6629991e-01    1.9170164e-01    3.1177670e+01    1.7440343e-01                0 #dt_move
   -1.0033170e+02              103    7.5734091e-05    4.3373601e-01    1.4790254e-01    1.6449342e-01    1.8961864e-01    3.1038139e+01    1.4991593e-01                0 #dt_move
   -9.9879287e+01              104    7.5401699e-05    4.7308085e-01    1.4630551e-01    1.6271774e-01    1.8757116e-01    3.0944707e+01    1.6888642e-01                0 #dt_move
   -9.9428806e+01              105    7.5080205e-05    4.0518559e-01    1.4475013e-01    1.6098835e-01    1.8557709e-01    3.0855576e+01    1.5718579e-01                0 #dt_move
   -9.8980218e+01              106    7.4764579e-05    4.7406076e-01    1.4321694e-01    1.5928364e-01    1.8361146e-01    3.1030930e+01    1.8806386e-01                0 #dt_move
   -9.8533471e+01              107    7.4457927e-05    4.5899602e-01    1.4171474e-01    1.5761339e-01    1.8168556e-01    3.0945313e+01    1.5783310e-01                0 #dt_move
   -9.8088528e+01              108    7.4157200e-05    3.5044512e-01    1.4024056e-01    1.5597428e-01    1.7979559e-01    3.0878724e+01    1.5813875e-01                0 #dt_move
   -9.7645332e+01              109    7.3865908e-05    4.6626517e-01    1.3879857e-01    1.5437096e-01    1.7794688e-01    3.0799536e+01    1.6911435e-01                0 #dt_move
   -9.7203862e+01              110    7.3578415e-05    3.9829308e-01    1.3740026e-01    1.5281621e-01    1.7615418e-01    3.0721558e+01    1.4746070e-01                0 #dt_move
   -9.6764048e+01              111    7.3302335e-05    4.2591916e-01    1.3599985e-01    1.5125911e-01    1.7435878e-01    3.0647651e+01    1.6247940e-01                0 #dt_move
   -9.6325882e+01              112    7.3027686e-05    4.7759233e-01    1.3462953e-01    1.4973547e-01    1.7260196e-01    3.0573816e+01    1.4737105e-01                0 #dt_move
   -9.5889297e+01              113    7.2764129e-05    4.3964389e-01    1.3331086e-01    1.4826926e-01    1.7091136e-01    3.0122648e+01    1.7627954e-01                0 #dt_move
   -9.5454262e+01              114    7.2505866e-05    4.3272657e-01    1.3197777e-01    1.4678700e-01    1.6920226e-01    3.0046837e+01    1.4734960e-01                0 #dt_move
   -9.5020750e+01              115    7.2251966e-05    3.9295998e-01    1.3068246e-01    1.4534675e-01    1.6754161e-01    2.9972105e+01    1.5065145e-01                0 #dt_move
   -9.4588705e+01              116    7.2007534e-05    4.2715254e-01    1.2941505e-01    1.4393753e-01    1.6591673e-01    2.9843446e+01    1.6983199e-01                0 #dt_move
   -9.4158099e+01              117    7.1767564e-05    4.6694715e-01    1.2817225e-01    1.4255566e-01    1.6432340e-01    2.9783557e+01    1.3310027e-01                0 #dt_move
   -9.3728904e+01              118    7.1532470e-05    4.9509557e-01    1.2694935e-01    1.4119591e-01    1.6275558e-01    2.9725532e+01    1.5626359e-01                0 #dt_move
   -9.3301070e+01              119    7.1305729e-05    4.8400923e-01    1.2576935e-01    1.3988386e-01    1.6124276e-01    2.9671480e+01    1.3101411e-01                0 #dt_move
   -9.2874562e+01              120    7.1084606e-05    4.0413720e-01    1.2458986e-01    1.3857238e-01    1.5973059e-01    2.9852779e+01    1.4980960e-01                0 #dt_move
   -9.2449366e+01              121    7.0866056e-05    4.6938730e-01    1.2340820e-01    1.3725847e-01    1.5821564e-01    2.9815599e+01    1.3077641e-01                0 #dt_move
   -9.2025430e+01              122    7.0656064e-05    4.5506898e-01    1.2228385e-01    1.3600830e-01    1.5677417e-01    2.9767435e+01    1.2577343e-01                0 #dt_move
   -9.1602720e+01              123    7.0451575e-05    4.4673179e-01    1.2114942e-01    1.3474691e-01    1.5531977e-01    2.9720137e+01    1.3884664e-01                0 #dt_move
   -9.1181206e+01              124    7.0252387e-05    3.7770663e-01    1.2004878e-01    1.3352308e-01    1.5390869e-01    2.9674927e+01    1.1719155e-01                0 #dt_move
   -9.0760867e+01              125    7.0056421e-05    4.1646439e-01    1.1896124e-01    1.3231382e-01    1.5251441e-01    2.9630854e+01    1.3919997e-01                0 #dt_move
   -9.0341662e+01              126    6.9867547e-05    4.8945334e-01    1.1789656e-01    1.3112999e-01    1.5114944e-01    2.9448114e+01    1.2300396e-01                0 #dt_move
   -8.9923558e+01              127    6.9684061e-05    4.7406891e-01    1.1684771e-01    1.2996374e-01    1.4980475e-01    2.9408461e+01    1.4907122e-01                0 #dt_move
   -8.9506524e+01              128    6.9505599e-05    3.5675217e-01    1.1581596e-01    1.2881651e-01    1.4848200e-01    2.9372028e+01    1.3064575e-01                0 #dt_move
   -8.9090531e+01              129    6.9332101e-05    4.8092860e-01    1.1480081e-01    1.2768774e-01    1.4718053e-01    2.9350687e+01    1.2520862e-01                0 #dt_move
   -8.8675556e+01              130    6.9162607e-05    4.0539718e-01    1.1381784e-01    1.2659474e-01    1.4592031e-01    2.9317959e+01    1.6042352e-01                0 #dt_move
   -8.8261565e+01              131    6.8998393e-05    4.3766477e-01    1.1281946e-01    1.2548460e-01    1.4464034e-01    2.9286365e+01    1.2169385e-01                0 #dt_move
   -8.7848528e+01              132    6.8839598e-05    4.8881079e-01    1.1186863e-01    1.2442734e-01    1.4342132e-01    2.9257556e+01    1.4252162e-01                0 #dt_move
   -8.7436415e+01              133    6.8685534e-05    3.8434519e-01    1.1091698e-01    1.2336916e-01    1.4220126e-01    2.9144382e+01    1.2931418e-01                0 #dt_move
   -8.7025198e+01              134    6.8536151e-05    4.4008237e-01    1.0996385e-01    1.2230933e-01    1.4097929e-01    2.9116976e+01    1.2601352e-01                0 #dt_move
   -8.6614849e+01              135    6.8391399e-05    3.9871418e-01    1.0905445e-01    1.2129813e-01    1.3981340e-01    2.9094541e+01    1.5205884e-01                0 #dt_move
   -8.6205342e+01              136    6.8251233e-05    4.3651362e-01    1.0813265e-01    1.2027313e-01    1.3863160e-01    2.9072881e+01    1.2881899e-01                0 #dt_move
   -8.5796648e+01              137    6.8115605e-05    4.7718323e-01    1.0723809e-01    1.1927842e-01    1.3748474e-01    2.9052864e+01    1.5651441e-01                0 #dt_move
   -8.5388743e+01              138    6.7984220e-05    4.2352207e+00    1.4612655e+00    1.6343923e+00    1.8734172e+00    2.0209335e+02    1.3885379e-01                0 #dt_move
   -8.5292430e+01              139    1.6052108e-05    9.5430880e-02    2.5084150e-02    2.7900593e-02    3.2159166e-02    6.8578816e+00    2.0604324e-01                0 #dt_cfl
   -8.5172040e+01              140    2.0065135e-05    1.3628047e-01    3.1296976e-02    3.4811019e-02    4.0124328e-02    8.5757175e+00    1.6189265e-01                0 #dt_grow
   -8.5021551e+01              141    2.5081419e-05    1.8161060e-01    3.9029923e-02    4.3412264e-02    5.0038363e-02    1.0724814e+01    1.4340115e-01                0 #dt_grow
   -8.4833440e+01              142    3.1351773e-05    1.8328384e-01    4.8642749e-02    5.4104492e-02    6.2362499e-02    1.3302343e+01    1.7778945e-01                0 #dt_grow
   -8.4598302e+01              143    3.9189716e-05    2.3370021e-01    6.0576466e-02    6.7378254e-02    7.7662136e-02    1.6641960e+01    1.4709234e-01                0 #dt_grow
   -8.4304379e+01              144    4.8987146e-05    3.1725350e-01    7.5365817e-02    8.3828350e-02    9.6622843e-02    2.0821962e+01    1.6861701e-01                0 #dt_grow
   -8.3936976e+01              145    6.1233932e-05    3.5049535e-01    9.3625180e-02    1.0413822e-01    1.2003228e-01    2.6058328e+01    1.9209933e-01                0 #dt_grow
   -8.3532366e+01              146    6.7434873e-05    4.1884435e-01    1.0243971e-01    1.1394279e-01    1.3133296e-01    2.8734618e+01    1.8309736e-01                0 #dt_move
   -8.3128362e+01              147    6.7334011e-05    4.5541274e-01    1.0163449e-01    1.1304745e-01    1.3030063e-01    2.8729124e+01    1.7135811e-01                0 #dt_move
   -8.2724973e+01              148    6.7231542e-05    4.9610047e-01    1.0083194e-01    1.1215507e-01    1.2927172e-01    2.8722750e+01    1.8672013e-01                0 #dt_move
   -8.2322173e+01              149    6.7133292e-05    4.9245227e-01    1.0004030e-01    1.1127482e-01    1.2825680e-01    2.8718158e+01    1.6823411e-01                0 #dt_move
   -8.1919938e+01              150    6.7039240e-05    4.2805620e-01    9.9256625e-02    1.1040343e-01    1.2725208e-01    2.8766807e+01    1.7876363e-01                0 #dt_move
   -8.1518242e+01              151    6.6949358e-05    4.6035438e-01    9.8483210e-02    1.0954345e-01    1.2626053e-01    2.8775938e+01    1.6061330e-01                0 #dt_move
   -8.1117060e+01              152    6.6863623e-05    4.4562919e-01    9.7721515e-02    1.0869649e-01    1.2528399e-01    2.8777481e+01    1.5081263e-01                0 #dt_move
   -8.0716368e+01              153    6.6782013e-05    4.3350817e-01    9.6973805e-02    1.0786508e-01    1.2432539e-01    2.8780300e+01    1.8307233e-01                0 #dt_move
   -8.0316141e+01              154    6.6704507e-05    4.7364640e-01    9.6239035e-02    1.0704806e-01    1.2338338e-01    2.8784300e+01    1.4421940e-01                0 #dt_move
   -7.9916354e+01              155    6.6631087e-05    4.0647752e-01    9.5514225e-02    1.0624211e-01    1.2245413e-01    2.8790105e+01    1.8163037e-01                0 #dt_move
   -7.9516984e+01              156    6.6561736e-05    4.7675101e-01    9.4799245e-02    1.0544709e-01    1.2153749e-01    2.8451746e+01    1.5537143e-01                0 #dt_move
   -7.9118005e+01              157    6.6496438e-05    4.6353018e-01    9.4090771e-02    1.0465930e-01    1.2062919e-01    2.8428672e+01    1.5788937e-01                0 #dt_move
   -7.8719394e+01              158    6.6435180e-05    3.4866635e-01    9.3392355e-02    1.0388270e-01    1.1973379e-01    2.8433105e+01    1.9156003e-01                0 #dt_move
   -7.8321127e+01              159    6.6377951e-05    4.6652558e-01    9.2702194e-02    1.0311527e-01    1.1884897e-01    2.8390322e+01    1.4744949e-01                0 #dt_move
   -7.7923178e+01              160    6.6324741e-05    3.9272556e-01    9.2047529e-02    1.0238732e-01    1.1800965e-01    2.8405796e+01    1.6629815e-01                0 #dt_move
   -7.7525525e+01              161    6.6275542e-05    4.2630622e-01    9.1360286e-02    1.0162313e-01    1.1712857e-01    2.8421901e+01    1.4346027e-01                0 #dt_move
   -7.7128143e+01              162    6.6230348e-05    4.7277908e-01    9.0726514e-02    1.0091840e-01    1.1631604e-01    2.8423622e+01    1.3881516e-01                0 #dt_move
   -7.6731008e+01              163    6.6189154e-05    4.3879454e-01    9.0080409e-02    1.0019995e-01    1.1548770e-01    2.8728771e+01    1.7027068e-01                0 #dt_move
   -7.6334096e+01              164    6.6151958e-05    4.2481337e-01    8.9416759e-02    9.9461982e-02    1.1463687e-01    2.8748345e+01    1.3992381e-01                0 #dt_move
   -7.5937384e+01              165    6.6118760e-05    3.8703161e-01    8.8806336e-02    9.8783213e-02    1.1385428e-01    2.8773360e+01    1.8516111e-01                0 #dt_move
   -7.5540846e+01              166    6.6089561e-05    4.2238458e-01    8.8159031e-02    9.8063419e-02    1.1302440e-01    2.8798488e+01    1.4927506e-01                0 #dt_move
   -7.5144460e+01              167    6.6064364e-05    4.5812704e-01    8.7541213e-02    9.7376418e-02    1.1223232e-01    2.8826100e+01    1.4415812e-01                0 #dt_move
   -7.4748201e+01              168    6.6043174e-05    4.9874780e-01    8.6956570e-02    9.6726308e-02    1.1148278e-01    2.8855385e+01    1.7336869e-01                0 #dt_move
   -7.4352045e+01              169    6.6025998e-05    4.7925566e-01    8.6356739e-02    9.6059304e-02    1.1071377e-01    2.8886103e+01    1.3765335e-01                0 #dt_move
   -7.3955968e+01              170    6.6012847e-05    4.2586607e-01    8.5761529e-02    9.5397440e-02    1.0995068e-01    2.8518212e+01    1.5593696e-01                0 #dt_move
   -7.3559946e+01              171    6.6003729e-05    4.5746453e-01    8.5148221e-02    9.4715447e-02    1.0916439e-01    2.8560377e+01    1.4277172e-01                0 #dt_move
   -7.3163954e+01              172    6.5998660e-05    4.4836027e-01    8.4564709e-02    9.4066588e-02    1.0841629e-01    2.8596892e+01    1.3050222e-01                0 #dt_move
   -7.2767968e+01              173    6.5997654e-05    4.3052570e-01    8.3988252e-02    9.3425575e-02    1.0767725e-01    2.8635593e+01    1.4982438e-01                0 #dt_move
   -7.2371963e+01              174    6.6000727e-05    4.7020115e-01    8.3443188e-02    9.2819471e-02    1.0697845e-01    2.8675970e+01    1.1682296e-01                0 #dt_move
   -7.1975916e+01              175    6.6007901e-05    4.0585892e-01    8.2855608e-02    9.2166081e-02    1.0622514e-01    2.8717065e+01    1.3549352e-01                0 #dt_move
   -7.1579801e+01              176    6.6019196e-05    4.7869784e-01    8.2330201e-02    9.1581825e-02    1.0555154e-01    2.9004523e+01    1.2115812e-01                0 #dt_move
   -7.1183593e+01              177    6.6034636e-05    4.6360519e-01    8.1790074e-02    9.0981197e-02    1.0485907e-01    2.9049793e+01    1.2519002e-01                0 #dt_move
   -7.0787267e+01              178    6.6054247e-05    3.4905897e-01    8.1255298e-02    9.0386517e-02    1.0417346e-01    2.9097537e+01    1.4812231e-01                0 #dt_move
   -7.0390799e+01              179    6.6078058e-05    4.6338530e-01    8.0728530e-02    8.9800742e-02    1.0349812e-01    2.9148651e+01    1.2112617e-01                0 #dt_move
   -6.9994162e+01              180    6.6106099e-05    3.9101099e-01    8.0204081e-02    8.9217544e-02    1.0282575e-01    2.9201289e+01    1.4575052e-01                0 #dt_move
   -6.9597332e+01              181    6.6138403e-05    4.2514296e-01    7.9685230e-02    8.8640571e-02    1.0216055e-01    2.9255465e+01    1.2578392e-01                0 #dt_move
   -6.9200282e+01              182    6.6175006e-05    4.7110454e-01    7.9174260e-02    8.8072360e-02    1.0150546e-01    2.9311492e+01    1.1705685e-01                0 #dt_move
   -6.8802986e+01              183    6.6215954e-05    4.2346293e-01    7.8665932e-02    8.7507088e-02    1.0085376e-01    2.8973409e+01    1.3593411e-01                0 #dt_move
   -6.8405418e+01              184    6.6261350e-05    4.1783742e-01    7.8161456e-02    8.6946098e-02    1.0020700e-01    2.9040068e+01    1.1863256e-01                0 #dt_move
   -6.8007552e+01              185    6.6311094e-05    3.8638455e-01    7.7661452e-02    8.6390082e-02    9.9565965e-02    2.9102244e+01    1.2875009e-01                0 #dt_move
   -6.7609360e+01              186    6.6365301e-05    4.1812347e-01    7.7166573e-02    8.5839763e-02    9.8931504e-02    2.9166732e+01    1.4022565e-01                0 #dt_move
   -6.7210816e+01              187    6.6424020e-05    4.5046579e-01    7.6675446e-02    8.5293618e-02    9.8301854e-02    2.9233851e+01    1.2033939e-01                0 #dt_move
   -6.6811892e+01              188    6.6487301e-05    4.9669637e-01    7.6187719e-02    8.4751252e-02    9.7676562e-02    2.9302176e+01    1.4011645e-01                0 #dt_move
   -6.6412561e+01              189    6.6555200e-05    4.9126259e-01    7.5703308e-02    8.4212575e-02    9.7055523e-02    2.9372569e+01    1.2553000e-01                0 #dt_move
   -6.6012794e+01              190    6.6627771e-05    4.1892804e-01    7.5221816e-02    8.3677144e-02    9.6438225e-02    2.9724963e+01    1.3773036e-01                0 #dt_move
   -6.5612564e+01              191    6.6705077e-05    4.5093294e-01    7.4741330e-02    8.3142835e-02    9.5822217e-02    2.9807448e+01    1.5958261e-01                0 #dt_move
   -6.5211841e+01              192    6.6787178e-05    4.4136199e-01    7.4264538e-02    8.2612634e-02    9.5210946e-02    2.9887430e+01    1.3571668e-01                0 #dt_move
   -6.4810596e+01              193    6.6874143e-05    4.2331570e-01    7.3812181e-02    8.2109586e-02    9.4631001e-02    2.9968799e+01    1.5399837e-01                0 #dt_move
   -6.4408799e+01              194    6.6966040e-05    1.7665638e+00    2.7351716e-01    3.0561414e-01    3.5066302e-01    9.1361118e+01    1.2916327e-01                0 #dt_move
   -6.4188905e+01              195    3.6649092e-05    2.5496116e-01    4.0025015e-02    4.4524442e-02    5.1314121e-02    1.6461099e+01    1.9135857e-01                0 #dt_mach
   -6.3914037e+01              196    4.5811365e-05    3.0351648e-01    4.9775454e-02    5.5371049e-02    6.3814684e-02    2.0595988e+01    1.7852855e-01                0 #dt_grow
   -6.3570451e+01              197    5.7264206e-05    4.2233637e-01    6.1822785e-02    6.8772808e-02    7.9259980e-02    2.5592659e+01    1.7159176e-01                0 #dt_grow
   -6.3166714e+01              198    6.7289617e-05    4.7970671e-01    7.2103889e-02    8.0209847e-02    9.2440884e-02    3.0123299e+01    2.0254517e-01                0 #dt_move
   -6.2843724e+01              199    5.3831693e-05    2.6389416e-01    5.7331978e-02    6.3777365e-02    7.3502535e-02    2.4131548e+01    2.0521450e-01                0 #dt_piso
   -6.2585331e+01              200    4.3065355e-05    2.6292813e-01    4.5642889e-02    5.0774224e-02    5.8516524e-02    1.9323800e+01    2.3948574e-01                0 #dt_piso
   -6.2378618e+01              201    3.4452284e-05    2.3767080e-01    3.6369044e-02    4.0457820e-02    4.6626979e-02    1.5365396e+01    1.5288806e-01                0 #dt_piso
   -6.2120226e+01              202    4.3065355e-05    2.6583375e-01    4.5232611e-02    5.0317932e-02    5.7990526e-02    1.9224359e+01    1.1497307e-01                0 #dt_grow
   -6.1797235e+01              203    5.3831693e-05    3.2854394e-01    5.6161550e-02    6.2475672e-02    7.2001987e-02    2.4057554e+01    1.3516736e-01                0 #dt_grow
   -6.1393498e+01              204    6.7289617e-05    4.7519206e-01    6.9620871e-02    7.7448354e-02    8.9257527e-02    3.0114236e+01    1.2707591e-01                0 #dt_grow
   -6.0985784e+01              205    6.7952254e-05    4.6611273e-01    6.9733015e-02    7.7573266e-02    8.9401302e-02    3.0460013e+01    1.4606094e-01                0 #dt_move
   -6.0659613e+01              206    5.4361803e-05    3.1435810e-01    5.5459290e-02    6.1694809e-02    7.1101653e-02    2.4638403e+01    1.2020040e-01                0 #dt_piso
   -6.0251900e+01              207    6.7952254e-05    4.4704338e-01    6.8732560e-02    7.6460616e-02    8.8118667e-02    3.0848271e+01    1.3192773e-01                0 #dt_grow
   -5.9841705e+01              208    6.8365891e-05    4.1738430e-01    6.8567803e-02    7.6277506e-02    8.7907440e-02    3.1083270e+01    1.4163232e-01                0 #dt_move
   -5.9430554e+01              209    6.8525148e-05    3.9778091e-01    6.8138388e-02    7.5799985e-02    8.7356908e-02    3.1202897e+01    1.2357450e-01                0 #dt_move
   -5.9018408e+01              210    6.8690922e-05    4.3257855e-01    6.7709949e-02    7.5323549e-02    8.6807626e-02    3.1325455e+01    1.2705922e-01                0 #dt_move
   -5.8605230e+01              211    6.8863059e-05    3.9074668e-01    6.7278150e-02    7.4843383e-02    8.6254039e-02    3.1450883e+01    1.3989592e-01                0 #dt_move
   -5.8190980e+01              212    6.9041697e-05    4.5046278e-01    6.6843683e-02    7.4360256e-02    8.5697029e-02    3.1579351e+01    1.2807870e-01                0 #dt_move
   -5.7775612e+01              213    6.9227985e-05    4.3628152e-01    6.6456863e-02    7.3930065e-02    8.5201107e-02    3.1367873e+01    1.5059042e-01                0 #dt_move
   -5.7359087e+01              214    6.9420843e-05    3.3078305e-01    6.6086029e-02    7.3517645e-02    8.4725678e-02    3.1500244e+01    1.3292336e-01                0 #dt_move
   -5.6941366e+01              215    6.9620096e-05    4.8625758e-01    6.5718219e-02    7.3108590e-02    8.4254127e-02    3.1630317e+01    1.5120101e-01                0 #dt_move
   -5.6522407e+01              216    6.9826473e-05    4.5802849e-01    6.5342562e-02    7.2690808e-02    8.3772515e-02    3.1715423e+01    1.2578392e-01                0 #dt_move
   -5.6102166e+01              217    7.0040139e-05    3.9930112e-01    6.4974095e-02    7.2281027e-02    8.3300121e-02    3.1861473e+01    1.2590075e-01                0 #dt_move
   -5.5680599e+01              218    7.0261270e-05    4.3409423e-01    6.4602555e-02    7.1867831e-02    8.2823788e-02    3.2011741e+01    1.4759684e-01                0 #dt_move
   -5.5257643e+01              219    7.0492625e-05    3.9831635e-01    6.4232338e-02    7.1456114e-02    8.2349151e-02    3.2505572e+01    1.3583803e-01                0 #dt_move
   -5.4833264e+01              220    7.0729854e-05    4.6776032e-01    6.3854090e-02    7.1035479e-02    8.1864218e-02    3.2671125e+01    1.6119766e-01                0 #dt_move
   -5.4407415e+01              221    7.0974861e-05    3.5593079e-01    6.3473293e-02    7.0612014e-02    8.1376016e-02    3.2842948e+01    1.3812804e-01                0 #dt_move
   -5.3980046e+01              222    7.1228132e-05    3.8726717e-01    6.3162759e-02    7.0266711e-02    8.0977896e-02    3.3016652e+01    1.8784332e-01                0 #dt_move
   -5.3638151e+01              223    5.6982505e-05    2.9596447e-01    5.0147628e-02    5.5787867e-02    6.4291830e-02    2.6448074e+01    1.3164806e-01                0 #dt_piso
   -5.3364635e+01              224    4.5586004e-05    2.7881284e-01    3.9871590e-02    4.4356127e-02    5.1117423e-02    2.1180499e+01    1.2145972e-01                0 #dt_piso
   -5.3022740e+01              225    5.6982505e-05    3.6884622e-01    4.9408351e-02    5.4965652e-02    6.3344039e-02    2.6508664e+01    1.2047362e-01                0 #dt_grow
   -5.2595371e+01              226    7.1228132e-05    4.8088709e-01    6.1112004e-02    6.7985896e-02    7.8348723e-02    3.3188033e+01    1.5963602e-01                0 #dt_grow
   -5.2253476e+01              227    5.6982505e-05    2.9419851e-01    4.8509792e-02    5.3966314e-02    6.2192041e-02    2.6321644e+01    1.3264465e-01                0 #dt_piso
   -5.1826107e+01              228    7.1228132e-05    4.1260384e-01    5.9959255e-02    6.6703869e-02    7.6870840e-02    3.2949075e+01    1.5987301e-01                0 #dt_grow
   -5.1484212e+01              229    5.6982505e-05    2.8697456e-01    4.7577730e-02    5.2929734e-02    6.0997090e-02    2.6389997e+01    1.2706923e-01                0 #dt_piso
   -5.1056843e+01              230    7.1228132e-05    3.8018224e-01    5.8841618e-02    6.5460930e-02    7.5437972e-02    3.2971951e+01    2.0965004e-01                0 #dt_grow
   -5.0714948e+01              231    5.6982505e-05    2.8669580e-01    4.6705742e-02    5.1959918e-02    5.9879157e-02    2.6413317e+01    1.9391537e-01                0 #dt_piso
   -5.0441432e+01              232    4.5586004e-05    2.6717237e-01    3.7133106e-02    4.1310441e-02    4.7606546e-02    2.1152696e+01    1.1460519e-01                0 #dt_piso
   -5.0099537e+01              233    5.6982505e-05    3.5291070e-01    4.6058290e-02    5.1239733e-02    5.9049090e-02    2.6474695e+01    1.2844467e-01                0 #dt_grow
   -4.9672169e+01              234    7.1228132e-05    4.6591370e-01    5.6990229e-02    6.3401628e-02    7.3064396e-02    3.3146598e+01    1.4996505e-01                0 #dt_grow
   -4.9330274e+01              235    5.6982505e-05    2.7690837e-01    4.5260951e-02    5.0352834e-02    5.8026860e-02    2.6831691e+01    1.2250185e-01                0 #dt_piso
   -4.8902905e+01              236    7.1228132e-05    3.7947450e-01    5.5985820e-02    6.2284409e-02    7.1776692e-02    3.3596135e+01    1.4457893e-01                0 #dt_grow
   -4.8561010e+01              237    5.6982505e-05    2.6207085e-01    4.4449735e-02    4.9450516e-02    5.6986840e-02    2.6915469e+01    1.2199068e-01                0 #dt_piso
   -4.8133641e+01              238    7.1228132e-05    4.4275539e-01    5.4965822e-02    6.1149871e-02    7.0469002e-02    3.3702153e+01    1.2729311e-01                0 #dt_grow
   -4.7791746e+01              239    5.6982505e-05    3.2467820e-01    4.3623182e-02    4.8531153e-02    5.5927157e-02    2.6999578e+01    1.3585758e-01                0 #dt_piso
   -4.7364377e+01              240    7.1228132e-05    3.5216504e-01    5.3921140e-02    5.9987898e-02    6.9129667e-02    3.3805378e+01    1.3866758e-01                0 #dt_grow
   -4.7022482e+01              241    5.6982505e-05    3.2673054e-01    4.2779160e-02    4.7592404e-02    5.4845077e-02    2.7081803e+01    1.2313676e-01                0 #dt_piso
   -4.6595113e+01              242    7.1228132e-05    4.1615804e-01    5.2851011e-02    5.8797652e-02    6.7757706e-02    3.3908965e+01    1.4961934e-01                0 #dt_grow
   -4.6253218e+01              243    5.6982505e-05    2.7092843e-01    4.1912309e-02    4.6628265e-02    5.3733730e-02    2.6845694e+01    1.2773657e-01                0 #dt_piso
   -4.5825849e+01              244    7.1228132e-05    3.5904674e-01    5.1749952e-02    5.7573034e-02    6.6346092e-02    3.3612928e+01    1.5409541e-01                0 #dt_grow
   -4.5483954e+01              245    5.6982505e-05    2.6037039e-01    4.1021818e-02    4.5637856e-02    5.2592074e-02    2.6930579e+01    1.2270999e-01                0 #dt_piso
   -4.5056586e+01              246    7.1228132e-05    4.1176920e-01    5.0620104e-02    5.6316431e-02    6.4897569e-02    3.3722195e+01    1.3053393e-01                0 #dt_grow
   -4.4714691e+01              247    5.6982505e-05    2.9154165e-01    4.0104881e-02    4.4618062e-02    5.1416514e-02    2.7016641e+01    1.4368272e-01                0 #dt_piso
   -4.4287322e+01              248    7.1228132e-05    3.7584565e-01    4.9466414e-02    5.5033345e-02    6.3418479e-02    3.3829353e+01    1.4062166e-01                0 #dt_grow
   -4.3945427e+01              249    5.6982505e-05    3.5151908e-01    3.9160056e-02    4.3567282e-02    5.0205200e-02    2.7233331e+01    1.4459825e-01                0 #dt_piso
   -4.3518058e+01              250    7.1228132e-05    3.9937763e-01    4.8230179e-02    5.3658486e-02    6.1833562e-02    3.3924008e+01    1.7839456e-01                0 #dt_grow
   -4.3176163e+01              251    5.6982505e-05    2.6338634e-01    3.8170448e-02    4.2466728e-02    4.8936471e-02    2.7245243e+01    1.1944151e-01                0 #dt_piso
   -4.2748794e+01              252    7.1228132e-05    4.2448455e-01    4.6991577e-02    5.2281060e-02    6.0245611e-02    3.4107089e+01    1.5054417e-01                0 #dt_grow
   -4.2406899e+01              253    5.6982505e-05    3.0033252e-01    3.7151719e-02    4.1333830e-02    4.7630408e-02    2.7321421e+01    1.2938190e-01                0 #dt_piso
   -4.1979530e+01              254    7.1228132e-05    3.6786448e-01    4.5788881e-02    5.0943398e-02    5.8703694e-02    3.4204065e+01    1.6071987e-01                0 #dt_grow
   -4.1637635e+01              255    5.6982505e-05    2.7723010e-01    3.6321907e-02    4.0410748e-02    4.6566547e-02    2.7359682e+01    1.2719464e-01                0 #dt_piso
   -4.1210267e+01              256    7.1228132e-05    3.2808972e-01    4.4872791e-02    4.9924294e-02    5.7529219e-02    3.4261891e+01    1.3558412e-01                0 #dt_grow
   -4.0868371e+01              257    5.6982505e-05    2.6855265e-01    3.5582967e-02    3.9588728e-02    4.5619188e-02    2.7450278e+01    1.4934826e-01                0 #dt_piso
   -4.0441003e+01              258    7.1228132e-05    3.3077270e-01    4.3935157e-02    4.8881262e-02    5.6327125e-02    3.4375259e+01    1.3287497e-01                0 #dt_grow
   -4.0099108e+01              259    5.6982505e-05    3.2102395e-01    3.4820355e-02    3.8740406e-02    4.4641481e-02    2.7540505e+01    1.2151718e-01                0 #dt_piso
   -3.9671739e+01              260    7.1228132e-05    3.1408039e-01    4.2960035e-02    4.7796571e-02    5.5076968e-02    3.4568024e+01    1.5531015e-01                0 #dt_grow
   -3.9329844e+01              261    5.6982505e-05    3.0561404e-01    3.4043162e-02    3.7875900e-02    4.3645079e-02    2.7688449e+01    1.2384415e-01                0 #dt_piso
   -3.8902475e+01              262    7.1228132e-05    2.8055291e-01    4.1957019e-02    4.6680879e-02    5.3791050e-02    3.4666904e+01    1.6370726e-01                0 #dt_grow
   -3.8560580e+01              263    5.6982505e-05    2.7446795e-01    3.3228795e-02    3.6970057e-02    4.2601019e-02    2.7770241e+01    1.3328481e-01                0 #dt_piso
   -3.8133211e+01              264    7.1228132e-05    3.3735384e-01    4.0920299e-02    4.5527732e-02    5.2461922e-02    3.4762436e+01    1.3917136e-01                0 #dt_grow
   -3.7791316e+01              265    5.6982505e-05    2.2730344e-01    3.2388132e-02    3.6035001e-02    4.1523246e-02    2.7850483e+01    1.4412165e-01                0 #dt_piso
   -3.7363947e+01              266    7.1228132e-05    3.1812860e-01    3.9852252e-02    4.4339780e-02    5.1092631e-02    3.4874322e+01    1.2327981e-01                0 #dt_grow
   -3.7022052e+01              267    5.6982505e-05    2.8071406e-01    3.1523400e-02    3.5073207e-02    4.0414616e-02    2.7940555e+01    1.1521816e-01                0 #dt_piso
   -3.6594684e+01              268    7.1228132e-05    3.6365620e-01    3.8752808e-02    4.3116956e-02    4.9683087e-02    3.4987516e+01    1.4066386e-01                0 #dt_grow
   -3.6252789e+01              269    5.6982505e-05    2.1048315e-01    3.0626867e-02    3.4076080e-02    3.9265214e-02    2.8125688e+01    1.1527109e-01                0 #dt_piso
   -3.5825420e+01              270    7.1228132e-05    3.5239778e-01    3.7623649e-02    4.1861134e-02    4.8235447e-02    3.5216369e+01    1.6032505e-01                0 #dt_grow
   -3.5483525e+01              271    5.6982505e-05    2.2668264e-01    2.9701916e-02    3.3047386e-02    3.8079379e-02    2.8212767e+01    1.2474823e-01                0 #dt_piso
   -3.5056156e+01              272    7.1228132e-05    2.7760121e-01    3.6450533e-02    4.0556462e-02    4.6731453e-02    3.5328555e+01    1.3862586e-01                0 #dt_grow
   -3.4714261e+01              273    5.6982505e-05    2.6297276e-01    2.8748605e-02    3.1987182e-02    3.6857186e-02    2.8303793e+01    1.4063978e-01                0 #dt_piso
   -3.4286892e+01              274    7.1228132e-05    2.7614138e-01    3.5241172e-02    3.9211516e-02    4.5180990e-02    3.5441529e+01    1.2964129e-01                0 #dt_grow
   -3.3944997e+01              275    5.6982505e-05    2.2146632e-01    2.7775492e-02    3.0904985e-02    3.5609605e-02    2.8394928e+01    1.3475704e-01                0 #dt_piso
   -3.3517628e+01              276    7.1228132e-05    3.0884091e-01    3.4011544e-02    3.7844068e-02    4.3604544e-02    3.5557309e+01    1.3235641e-01                0 #dt_grow
   -3.3175733e+01              277    5.6982505e-05    2.1071534e-01    2.6782198e-02    2.9800373e-02    3.4336152e-02    2.8488116e+01    1.2524486e-01                0 #dt_piso
   -3.2748364e+01              278    7.1228132e-05    3.3624339e-01    3.2753742e-02    3.6445322e-02    4.1991977e-02    3.5673950e+01    1.5505123e-01                0 #dt_grow
   -3.2406469e+01              279    5.6982505e-05    2.1417832e-01    2.5763701e-02    2.8667761e-02    3.3030386e-02    2.8634730e+01    1.2401223e-01                0 #dt_piso
   -3.1979101e+01              280    7.1228132e-05    3.0726433e-01    3.1466248e-02    3.5013593e-02    4.0341343e-02    3.5961785e+01    1.5190554e-01                0 #dt_grow
   -3.1637206e+01              281    5.6982505e-05    1.9359522e-01    2.4805947e-02    2.7602685e-02    3.1802496e-02    2.8807974e+01    1.2154579e-01                0 #dt_piso
   -3.1209837e+01              282    7.1228132e-05    2.2991627e-01    3.0575015e-02    3.4022201e-02    3.9198737e-02    3.6070599e+01    1.3068199e-01                0 #dt_grow
   -3.0867942e+01              283    5.6982505e-05    2.2934840e-01    2.4203657e-02    2.6932530e-02    3.1030329e-02    2.8896367e+01    1.3873625e-01                0 #dt_piso
   -3.0440573e+01              284    7.1228132e-05    2.6270733e-01    2.9804387e-02    3.3164765e-02    3.8210752e-02    3.6181062e+01    1.4053631e-01                0 #dt_grow
   -3.0098678e+01              285    5.6982505e-05    2.0456248e-01    2.3581811e-02    2.6240653e-02    3.0233091e-02    2.8985462e+01    1.2746596e-01                0 #dt_piso
   -2.9671309e+01              286    7.1228132e-05    2.3123720e-01    2.9017403e-02    3.2289174e-02    3.7201799e-02    3.6292680e+01    1.5303183e-01                0 #dt_grow
   -2.9329414e+01              287    5.6982505e-05    2.2785724e-01    2.2947018e-02    2.5534404e-02    2.9419253e-02    2.9075465e+01    1.2951875e-01                0 #dt_piso
   -2.8902045e+01              288    7.1228132e-05    6.1239431e-01    8.3826746e-02    9.3372863e-02    1.0747019e-01    6.6066117e+01    1.5427017e-01                0 #dt_grow
   -2.8578605e+01              289    5.3906704e-05    2.2033186e-01    2.1113482e-02    2.3494277e-02    2.7068566e-02    2.7768455e+01    1.4984179e-01                0 #dt_mach
   -2.8174305e+01              290    6.7383380e-05    1.9633553e-01    2.5955371e-02    2.8882261e-02    3.3276117e-02    3.4873665e+01    1.2859869e-01                0 #dt_grow
   -2.7850865e+01              291    5.3906704e-05    1.8132703e-01    2.0514477e-02    2.2827927e-02    2.6300612e-02    2.8046724e+01    1.5147567e-01                0 #dt_piso
   -2.7446564e+01              292    6.7383380e-05    2.8945385e-01    2.5210439e-02    2.8053628e-02    3.2321076e-02    3.5112816e+01    1.4597893e-01                0 #dt_grow
   -2.7123124e+01              293    5.3906704e-05    1.5221391e-01    1.9907859e-02    2.2153154e-02    2.5522896e-02    2.8125129e+01    1.3261724e-01                0 #dt_piso
   -2.6718824e+01              294    6.7383380e-05    1.8968449e-01    2.4979561e-02    2.7815490e-02    3.2025078e-02    3.5210185e+01    1.6298461e-01                0 #dt_grow
   -2.6395384e+01              295    5.3906704e-05    1.8197288e-01    2.0735178e-02    2.3088046e-02    2.6583562e-02    2.8203262e+01    1.2357187e-01                0 #dt_piso
   -2.5991083e+01              296    6.7383380e-05    1.9911873e-01    2.3681150e-02    2.6352557e-02    3.0360449e-02    3.5307961e+01    1.5127444e-01                0 #dt_grow
   -2.5667643e+01              297    5.3906704e-05    1.3695711e-01    1.8685335e-02    2.0793315e-02    2.3955558e-02    2.8282131e+01    1.1978006e-01                0 #dt_piso
   -2.5263343e+01              298    6.7383380e-05    1.8857055e-01    2.2922048e-02    2.5508199e-02    2.9387241e-02    3.5407484e+01    1.3796377e-01                0 #dt_grow
   -2.4939903e+01              299    5.3906704e-05    1.5559189e-01    1.8081444e-02    2.0121602e-02    2.3181339e-02    2.8362378e+01    1.4885545e-01                0 #dt_piso
   -2.4535602e+01              300    6.7383380e-05    2.3773931e-01    2.2172554e-02    2.4674534e-02    2.8426352e-02    3.5508370e+01    1.4665437e-01                0 #dt_grow
   -2.4212162e+01              301    5.3906704e-05    1.5124331e-01    1.7479681e-02    1.9452266e-02    2.2409847e-02    2.8455559e+01    2.5089073e-01                0 #dt_piso
   -2.3807862e+01              302    6.7383380e-05    2.2705432e-01    2.1608814e-02    2.4060197e-02    2.7703608e-02    3.5626533e+01    2.0610118e-01                0 #dt_grow
   -2.3484422e+01              303    5.3906704e-05    1.8132038e-01    1.7283347e-02    1.9243738e-02    2.2158137e-02    2.8538907e+01    1.7498183e-01                0 #dt_piso
   -2.3080121e+01              304    6.7383380e-05    1.7516974e-01    2.3525386e-02    2.6206825e-02    3.0160751e-02    3.6067777e+01    1.9205308e-01                0 #dt_grow
   -2.2756681e+01              305    5.3906704e-05    1.6034777e-01    1.7682194e-02    1.9686398e-02    2.2669479e-02    2.8889304e+01    2.0292187e-01                0 #dt_piso
   -2.2352381e+01              306    6.7383380e-05    2.4568846e-01    2.2572883e-02    2.5130179e-02    2.8939594e-02    3.6163905e+01    1.8335080e-01                0 #dt_grow
   -2.2028941e+01              307    5.3906704e-05    1.1493424e-01    1.8375038e-02    2.0456022e-02    2.3557741e-02    2.8965508e+01    1.6861486e-01                0 #dt_piso
   -2.1624640e+01              308    6.7383380e-05    1.6582278e-01    2.3644040e-02    2.6320395e-02    3.0312871e-02    3.6258843e+01    1.9853735e-01                0 #dt_grow
   -2.1301200e+01              309    5.3906704e-05    1.3019746e-01    1.9398495e-02    2.1593483e-02    2.4869865e-02    2.9041425e+01    1.7401004e-01                0 #dt_piso
   -2.1099050e+01              310    3.3691690e-05    8.8811749e-02    1.2327221e-02    1.3721797e-02    1.5804130e-02    1.8164796e+01    3.3302879e-01                1 #dt_grow, 2*max_piso reached
   -2.0846362e+01              311    4.2114612e-05    1.2383557e-01    1.2281776e-02    1.3674003e-02    1.5745867e-02    2.2727080e+01    2.1223259e-01                0 #dt_grow
   -2.0644212e+01              312    3.3691690e-05    1.1033719e-01    9.8870072e-03    1.1007476e-02    1.2675650e-02    1.8194851e+01    1.6965866e-01                0 #dt_piso
   -2.0391524e+01              313    4.2114612e-05    1.0538178e-01    1.2367657e-02    1.3768998e-02    1.5855971e-02    2.2763932e+01    1.8341160e-01                0 #dt_grow
   -2.0075665e+01              314    5.2643265e-05    1.1363956e-01    1.5475352e-02    1.7228428e-02    1.9840195e-02    2.8486090e+01    1.8342328e-01                0 #dt_grow
   -1.9680840e+01              315    6.5804082e-05    8.3668944e-01    3.3978124e-01    3.7806411e-01    4.3561697e-01    1.2179205e+02    5.6085157e-01                0 #dt_grow
   -1.9518751e+01              316    2.7014934e-05    3.4738162e-01    1.3857052e-01    1.5418320e-01    1.7765451e-01    4.9857161e+01    6.2353230e-01                0 #dt_mach
   -1.9389079e+01              317    2.1611947e-05    2.7990097e-01    1.1038252e-01    1.2281937e-01    1.4151606e-01    4.0806799e+01    3.2468653e-01                0 #dt_piso
   -1.9230194e+01              318    2.6480816e-05    3.3188426e-01    1.3439720e-01    1.4953991e-01    1.7230410e-01    4.8795818e+01    3.7576532e-01                0 #dt_mach
   -1.9103086e+01              319    2.1184653e-05    2.3864965e-01    1.0707605e-01    1.1914056e-01    1.3727698e-01    3.9240850e+01    4.2139101e-01                0 #dt_piso
   -1.8944201e+01              320    2.6480816e-05    3.0852207e-01    1.8788621e-01    2.0906955e-01    2.4087976e-01    5.3515099e+01    4.1830397e-01                0 #dt_grow
   -1.8817094e+01              321    2.1184653e-05    2.4782681e-01    1.4961813e-01    1.6648686e-01    1.9181811e-01    4.2854161e+01    9.2905378e-01                0 #dt_piso
   -1.8715407e+01              322    1.6947722e-05    2.2451441e-01    1.1927016e-01    1.3271742e-01    1.5291046e-01    3.4300562e+01    6.6905642e-01                0 #dt_piso
   -1.8588299e+01              323    2.1184653e-05    2.5166269e-01    1.4836764e-01    1.6509574e-01    1.9021492e-01    4.2915773e+01    7.3533487e-01                0 #dt_grow
   -1.8500000e+01              324    1.4716542e-05    2.1597858e-01    1.1829962e-01    1.3163778e-01    1.5166618e-01    3.4345560e+01    4.3259954e-01                0 #dt_inject
   -1.8372892e+01              325    2.1184653e-05    2.6202683e-01    1.4711848e-01    1.6370621e-01    1.8861344e-01    4.2974413e+01    5.9696198e-01                0 #dt_grow
   -1.8271206e+01              326    1.6947722e-05    2.1392019e-01    1.1721092e-01    1.3042677e-01    1.5027041e-01    3.4397436e+01    4.9308848e-01                0 #dt_piso
   -1.8144098e+01              327    2.1184653e-05    2.6959734e-01    1.4573742e-01    1.6217004e-01    1.8684285e-01    4.3036564e+01    6.7823887e-01                0 #dt_grow
   -1.8042411e+01              328    1.6947722e-05    2.0328667e-01    1.1609645e-01    1.2918716e-01    1.4884161e-01    3.4446900e+01    5.4204726e-01                0 #dt_piso
   -1.7915304e+01              329    2.1184653e-05    2.5276827e-01    1.4434508e-01    1.6062135e-01    1.8505779e-01    4.3098488e+01    6.5845203e-01                0 #dt_grow
   -1.7813617e+01              330    1.6947722e-05    1.8953190e-01    1.1505395e-01    1.2802751e-01    1.4750506e-01    3.4496378e+01    7.5487161e-01                0 #dt_piso
   -1.7686509e+01              331    2.1184653e-05    2.7525267e-01    1.4351948e-01    1.5970240e-01    1.8399934e-01    4.3452452e+01    1.1414225e+00                0 #dt_grow
   -1.7584823e+01              332    1.6947722e-05    1.9563407e-01    1.1465218e-01    1.2757981e-01    1.4698997e-01    3.4545199e+01    2.2228341e+00                0 #dt_piso
   -1.7465512e+01              333    1.9885131e-05    3.8491574e-01    1.3195666e-01    1.4683890e-01    1.6917520e-01    4.0566173e+01    4.4218824e+00                0 #dt_spray
   -1.7358000e+01              334    1.7918622e-05    4.5611767e-01    1.1503176e-01    1.2801102e-01    1.4747661e-01    3.6576200e+01    5.2679729e+00                0 #dt_spray
   -1.7262992e+01              335    1.5834684e-05    5.6256047e-01    9.8013841e-02    1.0907872e-01    1.2565877e-01    3.2338000e+01    7.8441648e+00                0 #dt_spray
   -1.7169991e+01              336    1.5500151e-05    6.2934030e-01    9.2441294e-02    1.0288285e-01    1.1851448e-01    3.1671141e+01    1.3247664e+01                0 #dt_spray
   -1.7075082e+01              337    1.5818169e-05    6.6202943e-01    9.1145937e-02    1.0144656e-01    1.1685377e-01    3.2339918e+01    1.4954734e+01                0 #dt_spray
   -1.7000000e+01              338    1.2513743e-05    6.6149585e-01    9.1861605e-02    1.0224715e-01    1.1777129e-01    3.6665996e+01    1.4255767e+01                0 #dt_inject
   -1.6898566e+01              339    1.6905605e-05    6.2606628e-01    9.2133312e-02    1.0255456e-01    1.1811963e-01    3.4602685e+01    1.9075670e+01                0 #dt_spray
   -1.6791717e+01              340    1.7808268e-05    6.8452378e-01    9.4516514e-02    1.0521176e-01    1.2117502e-01    3.6474363e+01    2.2562354e+01                0 #dt_spray
   -1.6678923e+01              341    1.8799038e-05    7.2474203e-01    9.7395607e-02    1.0842079e-01    1.2486616e-01    3.8532867e+01    2.7992065e+01                0 #dt_spray
   -1.6560095e+01              342    1.9804557e-05    7.4253474e-01    2.5888538e-01    2.8808041e-01    3.3190433e-01    5.8605524e+01    2.4098112e+01                0 #dt_spray
   -1.6458716e+01              343    1.6896493e-05    6.0749976e-01    7.7172250e-02    8.5869978e-02    9.8938782e-02    3.4672528e+01    2.6147159e+01                0 #dt_mach
   -1.6331993e+01              344    2.1120616e-05    7.1523848e-01    9.6014203e-02    1.0683569e-01    1.2309513e-01    4.3369273e+01    2.3476351e+01                0 #dt_grow
   -1.6230614e+01              345    1.6896493e-05    5.8532595e-01    7.6518628e-02    8.5142938e-02    9.8100806e-02    3.1542684e+01    1.5233799e+01                0 #dt_piso
   -1.6149510e+01              346    1.3517195e-05    4.6992417e-01    6.1021020e-02    6.7898687e-02    7.8232077e-02    2.5237367e+01    1.5333599e+01                0 #dt_piso
   -1.6048131e+01              347    1.6896493e-05    5.7237088e-01    7.5994342e-02    8.4559761e-02    9.7428644e-02    3.1623036e+01    1.5629418e+01                0 #dt_grow
   -1.5967028e+01              348    1.3517195e-05    4.4269576e-01    6.0608812e-02    6.7440178e-02    7.7703606e-02    2.5462333e+01    1.6134662e+01                0 #dt_piso
   -1.5865649e+01              349    1.6896493e-05    5.3189015e-01    7.5472799e-02    8.3979609e-02    9.6759999e-02    3.4080250e+01    1.5613183e+01                0 #dt_grow
   -1.5784546e+01              350    1.3517195e-05    4.1311990e-01    6.0178976e-02    6.6962049e-02    7.7152534e-02    2.5428722e+01    1.4060348e+01                0 #dt_piso
   -1.5683167e+01              351    1.6896493e-05    5.1262570e-01    7.4895771e-02    8.3337755e-02    9.6020219e-02    3.1570756e+01    1.4916772e+01                0 #dt_grow
   -1.5556443e+01              352    2.1120616e-05    6.3545889e-01    9.3126071e-02    1.0362308e-01    1.1939240e-01    3.9581484e+01    1.7628547e+01                0 #dt_grow
   -1.5477241e+01              353    1.3200385e-05    3.9369608e-01    5.8079131e-02    6.4625790e-02    7.4460425e-02    2.4673876e+01    2.2891513e+01                1 #dt_grow, 2*max_piso reached
   -1.5378238e+01              354    1.6500482e-05    4.7773889e-01    7.2294217e-02    8.0443298e-02    9.2684893e-02    3.0994541e+01    1.4995266e+01                0 #dt_grow
   -1.5254485e+01              355    2.0625602e-05    5.8052932e-01    8.9879126e-02    1.0001056e-01    1.1522965e-01    3.8618608e+01    1.6304513e+01                0 #dt_grow
   -1.5099793e+01              356    2.5782002e-05    6.9926081e-01    1.1164182e-01    1.2422666e-01    1.4313054e-01    7.9638371e+01    1.9103341e+01                0 #dt_grow
   -1.5002671e+01              357    1.6186922e-05    4.2996111e-01    6.9922123e-02    7.7804224e-02    8.9643748e-02    3.0519607e+01    1.9871963e+01                0 #dt_mach
   -1.4881269e+01              358    2.0233653e-05    5.1327206e-01    1.8541147e-01    2.0658843e-01    2.3770702e-01    7.4217914e+01    1.4350896e+01                0 #dt_grow
   -1.4799482e+01              359    1.3631246e-05    3.4063767e-01    1.2512819e-01    1.3941793e-01    1.6042076e-01    5.0033796e+01    1.2850848e+01                0 #dt_mach
   -1.4717750e+01              360    1.3622039e-05    3.3630581e-01    1.2521398e-01    1.3951212e-01    1.6053074e-01    5.0022694e+01    1.0652910e+01                0 #dt_mach
   -1.4636054e+01              361    1.3615859e-05    3.3256728e-01    1.2523648e-01    1.3953605e-01    1.6055959e-01    5.0023660e+01    1.4755510e+01                0 #dt_mach
   -1.4554398e+01              362    1.3609419e-05    3.2897753e-01    1.2519649e-01    1.3949053e-01    1.6050832e-01    5.0024310e+01    1.2569666e+01                0 #dt_mach
   -1.4472781e+01              363    1.3602805e-05    3.2523477e-01    1.2511013e-01    1.3939350e-01    1.6039761e-01    5.0024210e+01    1.2492559e+01                0 #dt_mach
   -1.4391204e+01              364    1.3596222e-05    3.2113991e-01    1.2498942e-01    1.3925829e-01    1.6024284e-01    5.0024001e+01    1.2421444e+01                0 #dt_mach
   -1.4309666e+01              365    1.3589698e-05    3.1687537e-01    5.7205287e-02    6.3654435e-02    7.3340112e-02    2.5682861e+01    1.0475467e+01                0 #dt_mach
   -1.4207743e+01              366    1.6987123e-05    3.8748949e-01    7.1210526e-02    7.9238725e-02    9.1295547e-02    3.2330690e+01    1.2600985e+01                0 #dt_grow
   -1.4080339e+01              367    2.1233903e-05    4.6966555e-01    8.8561335e-02    9.8545816e-02    1.1354017e-01    4.0137893e+01    1.5426993e+01                0 #dt_grow
   -1.3978417e+01              368    1.6987123e-05    3.6851613e-01    7.0594882e-02    7.8553930e-02    9.0506259e-02    3.2113883e+01    1.2431728e+01                0 #dt_piso
   -1.3851013e+01              369    2.1233903e-05    4.5198818e-01    8.7800519e-02    9.7699548e-02    1.1256477e-01    4.0436312e+01    1.3363251e+01                0 #dt_grow
   -1.3749090e+01              370    1.6987123e-05    3.5605119e-01    6.9989578e-02    7.7880641e-02    8.9730228e-02    3.2227560e+01    1.1996669e+01                0 #dt_piso
   -1.3621687e+01              371    2.1233903e-05    4.3229182e-01    8.7048850e-02    9.6863456e-02    1.1160109e-01    4.0383595e+01    1.4518066e+01                0 #dt_grow
   -1.3519764e+01              372    1.6987123e-05    3.3825861e-01    6.9391175e-02    7.7215030e-02    8.8963045e-02    3.2237826e+01    1.1914210e+01                0 #dt_piso
   -1.3392361e+01              373    2.1233903e-05    4.0873693e-01    8.6307024e-02    9.6038312e-02    1.1065003e-01    4.0168130e+01    1.2691026e+01                0 #dt_grow
   -1.3290438e+01              374    1.6987123e-05    3.2314103e-01    6.8799727e-02    7.6557153e-02    8.8204778e-02    3.2439189e+01    1.1625593e+01                0 #dt_piso
   -1.3163035e+01              375    2.1233903e-05    3.9327914e-01    8.5573664e-02    9.5222586e-02    1.0970983e-01    4.0179371e+01    1.3600416e+01                0 #dt_grow
   -1.3061112e+01              376    1.6987123e-05    3.1188223e-01    6.8216891e-02    7.5908858e-02    8.7457553e-02    3.2148003e+01    1.1283932e+01                0 #dt_piso
   -1.2933709e+01              377    2.1233903e-05    3.8367169e-01    8.4850397e-02    9.4418089e-02    1.0878256e-01    4.0386178e+01    1.1468807e+01                0 #dt_grow
   -1.2831786e+01              378    1.6987123e-05    3.0384330e-01    6.7641573e-02    7.5268926e-02    8.6719965e-02    3.2337504e+01    1.0723723e+01                0 #dt_piso
   -1.2704382e+01              379    2.1233903e-05    3.7212426e-01    8.4134393e-02    9.3621671e-02    1.0786461e-01    4.0632329e+01    1.1161127e+01                0 #dt_grow
   -1.2602460e+01              380    1.6987123e-05    2.9415587e-01    6.7072440e-02    7.4635875e-02    8.5990307e-02    3.2594665e+01    1.2069036e+01                0 #dt_piso
   -1.2475056e+01              381    2.1233903e-05    3.6194073e-01    8.3430376e-02    9.2838589e-02    1.0696202e-01    4.0216718e+01    1.0547342e+01                0 #dt_grow
   -1.2373134e+01              382    1.6987123e-05    2.8819149e-01    6.6511835e-02    7.4012312e-02    8.5271584e-02    3.2476698e+01    1.0285554e+01                0 #dt_piso
   -1.2245730e+01              383    2.1233903e-05    3.5523514e-01    8.2734443e-02    9.2064501e-02    1.0606980e-01    4.0661790e+01    1.0274592e+01                0 #dt_grow
   -1.2143807e+01              384    1.6987123e-05    2.8389994e-01    6.5956034e-02    7.3394092e-02    8.4559018e-02    3.2472553e+01    1.1579642e+01                0 #dt_piso
   -1.2016404e+01              385    2.1233903e-05    3.4754066e-01    8.2025938e-02    9.1276420e-02    1.0516146e-01    4.0659334e+01    1.0070717e+01                0 #dt_grow
   -1.1859732e+01              386    2.6111966e-05    4.2086439e-01    1.0026348e-01    1.1157096e-01    1.2854292e-01    5.0435174e+01    1.0442228e+01                0 #dt_mach
   -1.1734395e+01              387    2.0889573e-05    3.3571398e-01    7.9892494e-02    8.8902773e-02    1.0242627e-01    4.0052680e+01    9.5977399e+00                0 #dt_piso
   -1.1634125e+01              388    1.6711658e-05    2.6723776e-01    6.3692433e-02    7.0875788e-02    8.1656965e-02    3.2012990e+01    1.1725951e+01                0 #dt_piso
   -1.1508787e+01              389    2.0889573e-05    3.2653845e-01    7.9236903e-02    8.8173565e-02    1.0158577e-01    4.0238058e+01    1.5774673e+01                0 #dt_grow
   -1.1353042e+01              390    2.5957482e-05    3.9731257e-01    9.7878102e-02    1.0891745e-01    1.2548475e-01    5.5976389e+01    1.0054678e+01                0 #dt_mach
   -1.1228447e+01              391    2.0765985e-05    3.1734578e-01    7.7996277e-02    8.6793402e-02    9.9995227e-02    3.9890162e+01    9.2510488e+00                0 #dt_piso
   -1.1128770e+01              392    1.6612788e-05    2.5364491e-01    6.2185660e-02    6.9199636e-02    7.9725206e-02    3.1835263e+01    9.7262969e+00                0 #dt_piso
   -1.1004174e+01              393    2.0765985e-05    3.1125423e-01    7.7369547e-02    8.6096295e-02    9.9191727e-02    3.9798892e+01    9.3940222e+00                0 #dt_grow
   -1.0848429e+01              394    2.5957482e-05    3.8393109e-01    9.6143154e-02    1.0698769e-01    1.2326045e-01    4.9756630e+01    1.0432131e+01                0 #dt_grow
   -1.0723833e+01              395    2.0765985e-05    3.0746862e-01    7.6619385e-02    8.5261907e-02    9.8229981e-02    3.9946220e+01    9.0264611e+00                0 #dt_piso
   -1.0624156e+01              396    1.6612788e-05    2.4133122e-01    6.1090542e-02    6.7981556e-02    7.8321207e-02    3.2054597e+01    8.8088987e+00                0 #dt_piso
   -1.0547814e+01              397    1.2723711e-05    1.8629740e-01    4.6753877e-02    5.2065181e-02    5.9940868e-02    2.4418373e+01    7.4978220e+00                1 #dt_grow, recover_chem
   -1.0481211e+01              398    1.1100577e-05    2.7204814e-01    4.0786971e-02    4.5420279e-02    5.2290989e-02    2.1740400e+01    7.1190543e+00                1 #dt_grow, recover_chem
   -1.0413988e+01              399    1.1203708e-05    2.8641637e-01    4.1153286e-02    4.5828064e-02    5.2760623e-02    2.1942506e+01    5.3524816e+00                0 #dt_chem
   -1.0360897e+01              400    8.8485529e-06    2.5319938e-01    3.2492272e-02    3.6183126e-02    4.1656759e-02    1.7352847e+01    6.0006905e+00                1 #dt_chem, recover_chem
   -1.0295569e+01              401    1.0888067e-05    3.3717580e-01    3.9957413e-02    4.4496129e-02    5.1227452e-02    2.1367200e+01    9.4628720e+00                0 #dt_chem
   -1.0250150e+01              402    7.5697055e-06    3.2042076e-01    2.7762452e-02    3.0915906e-02    3.5592887e-02    1.4946134e+01    4.3956950e+00                1 #dt_chem, recover_chem
   -1.0202003e+01              403    8.0246206e-06    3.2004776e-01    2.9406071e-02    3.2746175e-02    3.7700091e-02    1.5851466e+01    3.6948659e+00                0 #dt_chem
   -1.0150657e+01              404    8.5576860e-06    3.1891823e-01    3.1333459e-02    3.4892442e-02    4.0171102e-02    1.6914855e+01    4.2467542e+00                0 #dt_chem
   -1.0095386e+01              405    9.2117489e-06    3.4045224e-01    3.3704189e-02    3.7532399e-02    4.3210498e-02    1.8247222e+01    3.3073728e+00                0 #dt_chem
   -1.0052669e+01              406    7.1195930e-06    2.8376373e-01    2.6037314e-02    2.8994671e-02    3.3381171e-02    1.4110255e+01    2.7263837e+00                1 #dt_chem, recover_chem
   -1.0006758e+01              407    7.6517088e-06    3.2162717e-01    2.7967250e-02    3.1143779e-02    3.5855448e-02    1.5167059e+01    2.4703426e+00                0 #dt_chem
   -9.9583313e+00              408    8.0711590e-06    2.7924036e-01    2.9480515e-02    3.2828886e-02    3.7795533e-02    1.6002114e+01    2.8056297e+00                0 #dt_chem
   -9.9090415e+00              409    8.2149780e-06    2.6171471e-01    2.9986269e-02    3.3392047e-02    3.8443934e-02    1.6295538e+01    2.3873518e+00                0 #dt_chem
   -9.8547049e+00              410    9.0560961e-06    2.4746865e-01    3.3034365e-02    3.6786293e-02    4.2351750e-02    1.7963268e+01    3.7505593e+00                0 #dt_chem
   -9.7998101e+00              411    9.1491215e-06    2.3895195e-01    3.3350341e-02    3.7138105e-02    4.2756847e-02    1.8149374e+01    2.8881385e+00                0 #dt_chem
   -9.7437752e+00              412    9.3391578e-06    2.0755470e-01    3.4014671e-02    3.7877832e-02    4.3608553e-02    1.8529226e+01    2.0848455e+00                0 #dt_chem
   -9.6867480e+00              413    9.5045273e-06    2.3267164e-01    3.4580626e-02    3.8508010e-02    4.4334136e-02    1.8863641e+01    2.5855677e+00                0 #dt_chem
   -9.6431036e+00              414    7.2740768e-06    1.6102699e-01    2.6443448e-02    2.9446650e-02    3.3901857e-02    1.4445992e+01    2.6606667e+00                1 #dt_chem, recover_chem
   -9.5973440e+00              415    7.6265961e-06    1.4359240e-01    2.7703530e-02    3.0849809e-02    3.5517346e-02    1.5146582e+01    2.3575845e+00                0 #dt_chem
   -9.5472550e+00              416    8.3481702e-06    1.3846116e-01    3.0304439e-02    3.3746061e-02    3.8851844e-02    1.6581182e+01    1.9879868e+00                0 #dt_chem
   -9.4961585e+00              417    8.5160834e-06    1.3675076e-01    3.0896938e-02    3.4405804e-02    3.9611458e-02    1.6917283e+01    2.3046706e+00                0 #dt_chem
   -9.4429872e+00              418    8.8618789e-06    1.5484913e-01    3.2133317e-02    3.5782541e-02    4.1196560e-02    1.7606845e+01    1.9575107e+00                0 #dt_chem
   -9.3891793e+00              419    8.9679845e-06    1.3758066e-01    3.2498949e-02    3.6189640e-02    4.1665319e-02    1.7822743e+01    2.1302361e+00                0 #dt_chem
   -9.3317439e+00              420    9.5725672e-06    1.4653588e-01    3.4665463e-02    3.8602127e-02    4.4442902e-02    1.9026029e+01    1.8570700e+00                0 #dt_chem
   -9.2880719e+00              421    7.2786721e-06    1.0207497e-01    2.6344028e-02    2.9335661e-02    3.3774395e-02    1.4472810e+01    2.4713004e+00                1 #dt_chem, recover_chem
   -9.2398528e+00              422    8.0365174e-06    1.3739202e-01    2.9068768e-02    3.2369777e-02    3.7267651e-02    1.5983554e+01    1.7730131e+00                0 #dt_chem
   -9.1895550e+00              423    8.3829631e-06    1.2892764e-01    3.0303634e-02    3.3744825e-02    3.8850813e-02    1.6679677e+01    2.0145054e+00                0 #dt_chem
   -9.1376140e+00              424    8.6568262e-06    1.1108559e-01    3.1277850e-02    3.4829617e-02    4.0099807e-02    1.7229400e+01    1.9484141e+00                0 #dt_chem
   -9.0840861e+00              425    8.9213237e-06    1.0022847e-01    3.2219420e-02    3.5878045e-02    4.1306948e-02    1.9053166e+01    1.9261832e+00                0 #dt_chem
   -9.0298106e+00              426    9.0459134e-06    9.6360757e-02    3.2654430e-02    3.6362374e-02    4.1864654e-02    1.9324098e+01    1.5626750e+00                0 #dt_chem
   -8.9709219e+00              427    9.8147759e-06    9.0510600e-02    3.5411684e-02    3.9432623e-02    4.5399595e-02    2.0972391e+01    1.7566473e+00                0 #dt_chem
   -8.9046522e+00              428    1.1044955e-05    1.0305042e-01    3.9824638e-02    4.4346538e-02    5.1057228e-02    2.3609046e+01    1.5549772e+00                0 #dt_chem
   -8.8218150e+00              429    1.3806194e-05    1.3052090e-01    4.9739637e-02    5.5387148e-02    6.3768765e-02    2.9523050e+01    1.9159896e+00                0 #dt_grow
   -8.7555453e+00              430    1.1044955e-05    1.0551329e-01    3.9764144e-02    4.4278905e-02    5.0979671e-02    2.3626167e+01    1.7052724e+00                0 #dt_piso
   -8.6727082e+00              431    1.3806194e-05    1.3308086e-01    4.9664785e-02    5.5303470e-02    6.3672801e-02    2.9544675e+01    2.0420158e+00                0 #dt_grow
   -8.6064384e+00              432    1.1044955e-05    1.0711354e-01    3.9707758e-02    4.4215864e-02    5.0907382e-02    2.3642030e+01    1.5680637e+00                0 #dt_piso
   -8.5236013e+00              433    1.3806194e-05    1.3367608e-01    4.9599328e-02    5.5230276e-02    6.3588882e-02    2.9563453e+01    1.8362160e+00                0 #dt_grow
   -8.4573315e+00              434    1.1044955e-05    1.0636297e-01    3.9657599e-02    4.4159772e-02    5.0843075e-02    2.3656906e+01    1.7088978e+00                0 #dt_piso
   -8.3744944e+00              435    1.3806194e-05    1.3145903e-01    4.9537732e-02    5.5161396e-02    6.3509912e-02    2.9582065e+01    1.7355931e+00                0 #dt_grow
   -8.3082246e+00              436    1.1044955e-05    1.0407725e-01    3.9608317e-02    4.4104666e-02    5.0779893e-02    2.3671495e+01    1.4684279e+00                0 #dt_piso
   -8.2253875e+00              437    1.3806194e-05    1.2832954e-01    4.9474575e-02    5.5090787e-02    6.3428942e-02    2.9600386e+01    1.6702261e+00                0 #dt_grow
   -8.1591177e+00              438    1.1044955e-05    1.0163889e-01    3.9556425e-02    4.4046663e-02    5.0713366e-02    2.3686127e+01    1.9569392e+00                0 #dt_piso
   -8.0762806e+00              439    1.3806194e-05    1.2583946e-01    4.9408003e-02    5.5016386e-02    6.3343594e-02    2.9618940e+01    1.7199919e+00                0 #dt_grow
   -7.9727341e+00              440    1.7257742e-05    1.5594935e-01    6.1702532e-02    6.8706252e-02    7.9105810e-02    3.7040110e+01    1.8834014e+00                0 #dt_grow
   -7.8898970e+00              441    1.3806194e-05    1.2424047e-01    4.9325563e-02    5.4924261e-02    6.3237901e-02    2.9640317e+01    1.8424494e+00                0 #dt_piso
   -7.8236272e+00              442    1.1044955e-05    9.9343535e-02    3.9436617e-02    4.3912785e-02    5.0559765e-02    2.3718086e+01    1.4170437e+00                0 #dt_piso
   -7.7407901e+00              443    1.3806194e-05    1.2700132e-01    4.9259043e-02    5.4849950e-02    6.3152619e-02    2.9657892e+01    1.6821527e+00                0 #dt_grow
   -7.6372436e+00              444    1.7257742e-05    1.6453785e-01    6.1514427e-02    6.8496108e-02    7.8864650e-02    3.7088955e+01    2.0628288e+00                0 #dt_grow
   -7.5544064e+00              445    1.3806194e-05    1.3491997e-01    4.9173026e-02    5.4753876e-02    6.3042342e-02    2.9678920e+01    1.7688656e+00                0 #dt_piso
   -7.4881367e+00              446    1.1044955e-05    1.0998261e-01    3.9312512e-02    4.3774176e-02    5.0400657e-02    2.3748524e+01    1.6491830e+00                0 #dt_piso
   -7.4052995e+00              447    1.3806194e-05    1.4068720e-01    4.9101511e-02    5.4674027e-02    6.2950655e-02    2.9695676e+01    1.8102858e+00                0 #dt_grow
   -7.3017531e+00              448    1.7257742e-05    1.8014087e-01    6.1314663e-02    6.8273054e-02    7.8608542e-02    3.7135642e+01    2.4902971e+00                0 #dt_grow
   -7.2189159e+00              449    1.3806194e-05    1.4599590e-01    4.9011563e-02    5.4573606e-02    6.2835337e-02    2.9715974e+01    1.6864061e+00                0 #dt_piso
   -7.1526462e+00              450    1.1044955e-05    1.1785387e-01    3.9182498e-02    4.3629028e-02    5.0233971e-02    2.3777945e+01    1.7928550e+00                0 #dt_piso
   -7.0698090e+00              451    1.3806194e-05    1.4955706e-01    4.8936978e-02    5.4490361e-02    6.2739715e-02    2.9732842e+01    1.5622177e+00                0 #dt_grow
   -6.9662626e+00              452    1.7257742e-05    1.9038185e-01    6.1105598e-02    6.8039706e-02    7.8340510e-02    3.7181894e+01    1.7803578e+00                0 #dt_grow
   -6.8834254e+00              453    1.3806194e-05    1.5415755e-01    4.8843741e-02    5.4386304e-02    6.2620181e-02    2.9752397e+01    1.6903954e+00                0 #dt_piso
   -6.7798790e+00              454    1.7257742e-05    1.9637973e-01    6.0988139e-02    6.7908632e-02    7.8189921e-02    3.7206043e+01    1.7161460e+00                0 #dt_grow
   -6.6970418e+00              455    1.3806194e-05    1.5943457e-01    4.8750739e-02    5.4282529e-02    6.2500948e-02    2.9771397e+01    1.6537132e+00                0 #dt_piso
   -6.5934953e+00              456    1.7257742e-05    2.0403952e-01    6.0873319e-02    6.7780519e-02    7.8042717e-02    3.7229199e+01    2.1857464e+00                0 #dt_grow
   -6.5106582e+00              457    1.3806194e-05    1.6489691e-01    4.8658244e-02    5.4179334e-02    6.2382364e-02    2.9789888e+01    1.4802396e+00                0 #dt_piso
   -6.4071117e+00              458    1.7257742e-05    2.1015680e-01    6.0755692e-02    6.7649301e-02    7.7891913e-02    3.7252362e+01    1.7289207e+00                0 #dt_grow
   -6.3242746e+00              459    1.3806194e-05    1.4266423e-01    4.8563132e-02    5.4073242e-02    6.2260426e-02    2.9808228e+01    1.6382921e+00                0 #dt_piso
   -6.2207281e+00              460    1.7257742e-05    1.7971388e-01    6.0635516e-02    6.7515265e-02    7.7737842e-02    3.7274926e+01    1.7072279e+00                0 #dt_grow
   -6.1378909e+00              461    1.3806194e-05    1.4525471e-01    4.8465338e-02    5.3964177e-02    6.2135048e-02    2.9826758e+01    1.8670073e+00                0 #dt_piso
   -6.0343445e+00              462    1.7257742e-05    1.8617794e-01    6.0512541e-02    6.7378131e-02    7.7580180e-02    3.7296990e+01    1.7343280e+00                0 #dt_grow
   -5.9515073e+00              463    1.3806194e-05    1.3201881e-01    4.8367494e-02    5.3855076e-02    6.2009608e-02    2.9843348e+01    1.9754336e+00                0 #dt_piso
   -5.8479609e+00              464    1.7257742e-05    1.6834880e-01    6.0388522e-02    6.7239851e-02    7.7421182e-02    3.7318880e+01    1.6784840e+00                0 #dt_grow
   -5.7185278e+00              465    2.1572178e-05    1.9513467e-01    7.5370776e-02    8.3921732e-02    9.6629200e-02    4.6672272e+01    1.8912702e+00                0 #dt_grow
   -5.6149813e+00              466    1.7257742e-05    1.3416108e-01    6.0228890e-02    6.7061891e-02    7.7216525e-02    3.7344133e+01    2.0088274e+00                0 #dt_piso
   -5.5321442e+00              467    1.3806194e-05    1.0608859e-01    4.8140481e-02    5.3601995e-02    6.1718566e-02    2.9881711e+01    1.6073461e+00                0 #dt_piso
   -5.4285977e+00              468    1.7257742e-05    1.3073681e-01    6.0107918e-02    6.6927044e-02    7.7061433e-02    3.7365483e+01    1.6919763e+00                0 #dt_grow
   -5.2991647e+00              469    2.1572178e-05    1.6093886e-01    7.5022512e-02    8.3533538e-02    9.6182708e-02    4.6726914e+01    1.8347993e+00                0 #dt_grow
   -5.1956182e+00              470    1.7257742e-05    1.2684585e-01    5.9948269e-02    6.6749118e-02    7.6856756e-02    3.7388301e+01    1.8000329e+00                0 #dt_piso
   -5.1127810e+00              471    1.3806194e-05    1.0016376e-01    4.7915167e-02    5.3350879e-02    6.1429701e-02    2.9915996e+01    1.6333613e+00                0 #dt_piso
   -5.0092346e+00              472    1.7257742e-05    1.2993047e-01    5.9823825e-02    6.6610441e-02    7.6697211e-02    3.7408638e+01    1.5702050e+00                0 #dt_grow
   -4.8798015e+00              473    2.1572178e-05    1.6222858e-01    7.4666295e-02    8.3136597e-02    9.5726019e-02    4.6778276e+01    1.8622882e+00                0 #dt_grow
   -4.7762551e+00              474    1.7257742e-05    1.2818888e-01    5.9664153e-02    6.6432539e-02    7.6492504e-02    3.7428324e+01    1.8270202e+00                0 #dt_piso
   -4.6934179e+00              475    1.3806194e-05    1.0121468e-01    4.7685234e-02    5.3094693e-02    6.1134915e-02    2.9948388e+01    1.6085410e+00                0 #dt_piso
   -4.5898714e+00              476    1.7257742e-05    1.2421870e-01    5.9536935e-02    6.6290822e-02    7.6329404e-02    3.7446074e+01    1.8445923e+00                0 #dt_grow
   -4.4604384e+00              477    2.1572178e-05    1.5196730e-01    7.4304754e-02    8.2733841e-02    9.5262505e-02    4.6826277e+01    1.8425996e+00                0 #dt_grow
   -4.3568919e+00              478    1.7257742e-05    1.1923762e-01    5.9372297e-02    6.6107433e-02    7.6118329e-02    3.7466510e+01    1.7544580e+00                0 #dt_piso
   -4.2274589e+00              479    2.1572178e-05    1.4571464e-01    7.4101683e-02    8.2507663e-02    9.5002157e-02    4.6850297e+01    1.8522592e+00                0 #dt_grow
   -4.1239124e+00              480    1.7257742e-05    1.1400757e-01    5.9210708e-02    6.5927467e-02    7.5911164e-02    3.7486699e+01    1.9730051e+00                0 #dt_piso
   -3.9944793e+00              481    2.1572178e-05    1.3887813e-01    7.3898689e-02    8.2281598e-02    9.4741908e-02    4.6875439e+01    1.7753580e+00                0 #dt_grow
   -3.8564187e+00              482    2.3010108e-05    1.4371612e-01    7.8695010e-02    8.7621993e-02    1.0089104e-01    5.0014345e+01    1.9370017e+00                0 #dt_mach
   -3.7459702e+00              483    1.8408086e-05    1.1194346e-01    6.2877706e-02    7.0010418e-02    8.0612443e-02    4.0016356e+01    1.7658620e+00                0 #dt_piso
   -3.6079660e+00              484    2.3000703e-05    1.3593185e-01    7.8429562e-02    8.7326413e-02    1.0055072e-01    5.0026754e+01    1.8670821e+00                0 #dt_mach
   -3.4700355e+00              485    2.2988402e-05    1.3128570e-01    7.8263376e-02    8.7141417e-02    1.0033766e-01    5.0003653e+01    2.0119143e+00                0 #dt_mach
   -3.3596912e+00              486    1.8390721e-05    1.0179813e-01    6.2531115e-02    6.9624541e-02    8.0168097e-02    4.0010838e+01    1.6354916e+00                0 #dt_piso
   -3.2217982e+00              487    2.2982175e-05    1.2256706e-01    7.8014985e-02    8.6864907e-02    1.0001921e-01    5.0015454e+01    1.7498946e+00                0 #dt_mach
   -3.0839477e+00              488    2.2975074e-05    1.1834186e-01    7.7866157e-02    8.6699254e-02    9.9828406e-02    5.0008277e+01    2.1136370e+00                0 #dt_mach
   -3.0000000e+00              489    1.3991287e-05    9.7950053e-02    6.2234656e-02    6.9294572e-02    7.9788021e-02    4.0005850e+01    1.3608744e+00                0 #dt_inject
   -2.8621697e+00              490    2.2971714e-05    1.2175960e-01    7.7657218e-02    8.6466718e-02    9.9560536e-02    5.0028057e+01    1.6147003e+00                0 #dt_mach
   -2.7244167e+00              491    2.2958831e-05    1.2037499e-01    7.7543703e-02    8.6340275e-02    9.9415003e-02    4.9998383e+01    1.8642163e+00                0 #dt_mach
   -2.6142143e+00              492    1.8367065e-05    4.9976644e-01    6.0780517e-02    6.7678285e-02    7.7923740e-02    4.0002991e+01    1.8987379e+00                0 #dt_piso
   -2.5553933e+00              493    9.8034995e-06    5.4319275e-01    3.1450426e-02    3.5021990e-02    4.0321060e-02    2.1348137e+01    1.5720551e+00                0 #dt_spray
   -2.5153952e+00              494    6.6663613e-06    5.8520714e-01    2.0822040e-02    2.3188027e-02    2.6694923e-02    1.4515225e+01    1.4147110e+00                0 #dt_spray
   -2.4820091e+00              495    5.5643422e-06    6.2776739e-01    1.6896603e-02    1.8817768e-02    2.1662312e-02    1.2115232e+01    1.7601643e+00                0 #dt_spray
   -2.4518906e+00              496    5.0197573e-06    6.4797210e-01    1.4924772e-02    1.6609837e-02    1.9134323e-02    1.0929248e+01    1.7855687e+00                0 #dt_spray
   -2.4239064e+00              497    4.6640353e-06    6.6566957e-01    1.3859861e-02    1.5424703e-02    1.7769052e-02    1.0154126e+01    2.0430369e+00                0 #dt_spray
   -2.3975363e+00              498    4.3950068e-06    6.8845942e-01    3.8909632e-02    4.3328785e-02    4.9884144e-02    1.6950585e+01    2.9041834e+00                0 #dt_spray
   -2.3725293e+00              499    4.1678384e-06    7.2343675e-01    3.6976454e-02    4.1175835e-02    4.7405710e-02    1.6074976e+01    3.7538996e+00                0 #dt_spray
   -2.3486440e+00              500    3.9808829e-06    7.0992183e-01    3.5330808e-02    3.9343260e-02    4.5295908e-02    1.5353934e+01    6.3089831e+00                0 #dt_spray
   -2.3257002e+00              501    3.8239660e-06    7.2472840e-01    3.3860920e-02    3.7706618e-02    4.3411436e-02    1.4748933e+01    7.1250272e+00                0 #dt_spray
   -2.3036259e+00              502    3.6790509e-06    7.3273382e-01    3.2435110e-02    3.6119208e-02    4.1583474e-02    1.4190419e+01    7.1889651e+00                0 #dt_spray
   -2.2823594e+00              503    3.5444113e-06    7.5270994e-01    3.1075490e-02    3.4605566e-02    3.9840372e-02    1.3671544e+01    9.9516726e+00                0 #dt_spray
   -2.2617392e+00              504    3.4367020e-06    7.5916270e-01    2.9936814e-02    3.3338017e-02    3.8380531e-02    1.3256213e+01    1.2932796e+01                0 #dt_spray
   -2.2417787e+00              505    3.3267552e-06    7.4879349e-01    2.8738839e-02    3.2004525e-02    3.6844665e-02    1.2832578e+01    1.8279323e+01                0 #dt_spray
   -2.2223825e+00              506    3.2326924e-06    7.4003186e-01    2.7664661e-02    3.0808941e-02    3.5467514e-02    1.2469740e+01    2.1196150e+01                0 #dt_spray
   -2.2034733e+00              507    3.1515340e-06    7.4987064e-01    2.6697104e-02    2.9732098e-02    3.4227056e-02    1.2157022e+01    2.5694229e+01                0 #dt_spray
   -2.1850862e+00              508    3.0645214e-06    7.5733841e-01    2.5693039e-02    2.8614550e-02    3.2939794e-02    1.1822179e+01    2.3213402e+01                0 #dt_spray
   -2.1671271e+00              509    2.9931783e-06    7.5982738e-01    2.4823932e-02    2.7647297e-02    3.1825554e-02    1.1547708e+01    2.4375435e+01                0 #dt_spray
   -2.1495710e+00              510    2.9260175e-06    7.6965147e-01    2.4007304e-02    2.6738450e-02    3.0778595e-02    1.1289222e+01    2.7401098e+01                0 #dt_spray
   -2.1324385e+00              511    2.8554216e-06    7.6993432e-01    2.3175900e-02    2.5813128e-02    2.9712692e-02    1.1016879e+01    2.7312602e+01                0 #dt_spray
   -2.1156618e+00              512    2.7961213e-06    7.8097439e-01    2.2448094e-02    2.5003159e-02    2.8779608e-02    1.0788213e+01    4.4013221e+01                0 #dt_spray
   -2.0992425e+00              513    2.7365438e-06    7.5490864e-01    2.1733514e-02    2.4207885e-02    2.7863480e-02    1.0558278e+01    4.7032379e+01                0 #dt_spray
   -2.0831504e+00              514    2.6820082e-06    7.6806580e-01    2.1075357e-02    2.3475413e-02    2.7019689e-02    1.0347813e+01    5.3090283e+01                0 #dt_spray
   -2.0674199e+00              515    2.6217604e-06    7.9076041e-01    2.0393975e-02    2.2717022e-02    2.6146122e-02    1.0114962e+01    5.3858922e+01                0 #dt_spray
   -2.0519910e+00              516    2.5714877e-06    7.5547526e-01    1.9803386e-02    2.2059726e-02    2.5388957e-02    9.9204987e+00    4.1983906e+01                0 #dt_spray
   -2.0368646e+00              517    2.5210578e-06    7.6574136e-01    1.9221535e-02    2.1412111e-02    2.4642994e-02    9.7265551e+00    4.7789758e+01                0 #dt_spray
   -2.0220378e+00              518    2.4711436e-06    7.7835325e-01    1.8647165e-02    2.0772829e-02    2.3906622e-02    9.5342122e+00    4.5837976e+01                0 #dt_spray
   -2.0074915e+00              519    2.4243796e-06    7.9877737e-01    1.8108911e-02    2.0173745e-02    2.3216553e-02    9.3539592e+00    5.2281549e+01                0 #dt_spray
   -1.9932292e+00              520    2.3770378e-06    7.6476815e-01    1.7580667e-02    1.9585774e-02    2.2539317e-02    9.1713692e+00    6.3603810e+01                0 #dt_spray
   -1.9791912e+00              521    2.3396800e-06    7.6491983e-01    1.7132479e-02    1.9086966e-02    2.1964717e-02    9.0274949e+00    6.4571535e+01                0 #dt_spray
   -1.9653861e+00              522    2.3008445e-06    7.5096910e-01    1.6688293e-02    1.8592574e-02    2.1395248e-02    8.8778202e+00    7.2531741e+01                0 #dt_spray
   -1.9517845e+00              523    2.2669297e-06    7.6383686e-01    1.6292680e-02    1.8152268e-02    2.0888051e-02    8.7468959e+00    8.4216506e+01                0 #dt_spray
   -1.9384133e+00              524    2.2285293e-06    7.7129661e-01    1.5865445e-02    1.7676735e-02    2.0340315e-02    8.5984652e+00    6.2082160e+01                0 #dt_spray
   -1.9252413e+00              525    2.1953459e-06    7.9227038e-01    1.5487749e-02    1.7256349e-02    1.9856089e-02    8.4704749e+00    6.7398054e+01                0 #dt_spray
   -1.9122977e+00              526    2.1572556e-06    7.8240204e-01    1.5088772e-02    1.6812209e-02    1.9344580e-02    8.3235550e+00    7.0381427e+01                0 #dt_spray
   -1.8995178e+00              527    2.1299911e-06    7.6916516e-01    1.4779633e-02    1.6468135e-02    1.8948248e-02    8.2180349e+00    7.0596824e+01                0 #dt_spray
   -1.8869273e+00              528    2.0984104e-06    7.7209477e-01    1.4448872e-02    1.6099947e-02    1.8524195e-02    8.0956891e+00    8.3720373e+01                0 #dt_spray
   -1.8745152e+00              529    2.0686929e-06    7.5381345e-01    1.4136479e-02    1.5752194e-02    1.8123691e-02    7.9811286e+00    8.6905058e+01                0 #dt_spray
   -1.8622447e+00              530    2.0450731e-06    7.8256278e-01    1.3861762e-02    1.5446448e-02    1.7771490e-02    7.8897402e+00    7.7458823e+01                0 #dt_spray
   -1.8501548e+00              531    2.0149856e-06    7.6955939e-01    1.3543148e-02    1.5091776e-02    1.7363010e-02    7.7737228e+00    9.6997443e+01                0 #dt_spray
   -1.8382027e+00              532    1.9920150e-06    7.5371799e-01    1.3275503e-02    1.4793887e-02    1.7019876e-02    7.6852693e+00    8.5525061e+01                0 #dt_spray
   -1.8264208e+00              533    1.9636521e-06    7.7010058e-01    1.2975571e-02    1.4460000e-02    1.6635347e-02    7.5762129e+00    7.3355170e+01                0 #dt_spray
   -1.8147804e+00              534    1.9400696e-06    7.7840005e-01    1.2708527e-02    1.4162769e-02    1.6292983e-02    7.4852920e+00    7.6229719e+01                0 #dt_spray
   -1.8032804e+00              535    1.9166588e-06    7.6694791e-01    1.2444720e-02    1.3869134e-02    1.5954769e-02    7.3951419e+00    7.1866587e+01                0 #dt_spray
   -1.7919314e+00              536    1.8915102e-06    7.7655099e-01    1.2174159e-02    1.3567959e-02    1.5607897e-02    7.2981908e+00    7.0434516e+01                0 #dt_spray
   -1.7806876e+00              537    1.8739715e-06    7.6278516e-01    1.1949964e-02    1.3318468e-02    1.5320467e-02    7.2303832e+00    9.2496028e+01                0 #dt_spray
   -1.7695881e+00              538    1.8499063e-06    7.5183243e-01    1.1681337e-02    1.3019451e-02    1.4976073e-02    7.1381393e+00    1.0310610e+02                0 #dt_spray
   -1.7585877e+00              539    1.8334100e-06    7.5740511e-01    1.7042522e-02    1.8968726e-02    2.1849387e-02    7.0753880e+00    8.5088797e+01                0 #dt_spray
   -1.7477074e+00              540    1.8133764e-06    7.8227508e-01    1.6803376e-02    1.8702648e-02    2.1542789e-02    6.9989948e+00    9.9866727e+01                0 #dt_spray
   -1.7369324e+00              541    1.7958293e-06    7.6789324e-01    1.6604016e-02    1.8480835e-02    2.1287200e-02    6.9318415e+00    8.1389660e+01                0 #dt_spray
   -1.7262626e+00              542    1.7783025e-06    7.6217148e-01    1.6414996e-02    1.8270506e-02    2.1044866e-02    6.8644289e+00    6.6515810e+01                0 #dt_spray
   -1.7157196e+00              543    1.7571732e-06    7.5242147e-01    1.6202766e-02    1.8034323e-02    2.0772776e-02    6.7834344e+00    6.5707603e+01                0 #dt_spray
   -1.7052782e+00              544    1.7402274e-06    7.7842359e-01    1.6036499e-02    1.7849284e-02    2.0559614e-02    6.7186235e+00    7.3350060e+01                0 #dt_spray
   -1.6949133e+00              545    1.7274852e-06    7.8408626e-01    1.4351117e-02    1.5976594e-02    1.8398868e-02    6.6696843e+00    5.6888835e+01                0 #dt_spray
   -1.6846358e+00              546    1.7129147e-06    7.6519744e-01    1.4200011e-02    1.5808434e-02    1.8205143e-02    6.6134085e+00    7.3314221e+01                0 #dt_spray
   -1.6744725e+00              547    1.6938872e-06    7.7424600e-01    1.4017014e-02    1.5604759e-02    1.7970530e-02    6.5397435e+00    7.7195212e+01                0 #dt_spray
   -1.6644149e+00              548    1.6762694e-06    7.7681107e-01    1.3849954e-02    1.5418818e-02    1.7756351e-02    6.4719631e+00    8.1869091e+01                0 #dt_spray
   -1.6544366e+00              549    1.6630381e-06    7.7826860e-01    1.3728818e-02    1.5283983e-02    1.7601049e-02    6.4204000e+00    8.0062896e+01                0 #dt_spray
   -1.6445525e+00              550    1.6473525e-06    7.8692365e-01    1.3597245e-02    1.5137514e-02    1.7432365e-02    6.3592554e+00    6.9724038e+01                0 #dt_spray
   -1.6347426e+00              551    1.6349876e-06    7.4628837e-01    1.3496852e-02    1.5025744e-02    1.7303657e-02    6.3110133e+00    6.4153954e+01                0 #dt_spray
   -1.6250083e+00              552    1.6223868e-06    7.8426975e-01    1.3395661e-02    1.4913080e-02    1.7173924e-02    6.2618546e+00    6.9714809e+01                0 #dt_spray
   -1.6153385e+00              553    1.6116370e-06    7.7238598e-01    1.3310649e-02    1.4818424e-02    1.7064935e-02    6.2197644e+00    6.5923617e+01                0 #dt_spray
   -1.6057590e+00              554    1.5965808e-06    7.7851608e-01    1.3191392e-02    1.4685642e-02    1.6912042e-02    6.1614369e+00    5.2973996e+01                0 #dt_spray
   -1.5962810e+00              555    1.5796541e-06    7.7469853e-01    1.3057669e-02    1.4536753e-02    1.6740602e-02    6.0955429e+00    3.9602448e+01                0 #dt_spray
   -1.5868467e+00              556    1.5723917e-06    7.8823845e-01    1.3004166e-02    1.4477171e-02    1.6672008e-02    6.0668308e+00    4.5126257e+01                0 #dt_spray
   -1.5775097e+00              557    1.5561706e-06    7.5144685e-01    1.2875414e-02    1.4333816e-02    1.6506941e-02    6.0038602e+00    3.6116166e+01                0 #dt_spray
   -1.5682304e+00              558    1.5465496e-06    7.5763453e-01    1.2799878e-02    1.4249708e-02    1.6410100e-02    5.9667672e+00    4.6178418e+01                0 #dt_spray
   -1.5590311e+00              559    1.5332156e-06    7.5676037e-01    1.2693736e-02    1.4131527e-02    1.6274021e-02    5.9154821e+00    5.2330770e+01                0 #dt_spray
   -1.5498906e+00              560    1.5234054e-06    7.7600219e-01    1.2617350e-02    1.4046474e-02    1.6176090e-02    5.8776432e+00    3.8218883e+01                0 #dt_spray
   -1.5408098e+00              561    1.5134793e-06    7.8732297e-01    1.2539841e-02    1.3960171e-02    1.6076719e-02    5.8388481e+00    4.2676147e+01                0 #dt_spray
   -1.5317958e+00              562    1.5023300e-06    7.6894534e-01    1.2451789e-02    1.3862131e-02    1.5963831e-02    5.7957749e+00    4.4883913e+01                0 #dt_spray
   -1.5227968e+00              563    1.4998295e-06    7.7602415e-01    1.2435951e-02    1.3844485e-02    1.5943528e-02    5.7863536e+00    3.1165102e+01                0 #dt_spray
   -1.5137957e+00              564    1.5001783e-06    7.7618957e-01    1.2444809e-02    1.3854330e-02    1.5954883e-02    5.7883335e+00    3.3350441e+01                0 #dt_spray
   -1.5048073e+00              565    1.4980748e-06    7.8562142e-01    1.2434030e-02    1.3842315e-02    1.5941065e-02    5.7806596e+00    3.3843597e+01                0 #dt_spray
   -1.4958108e+00              566    1.4994162e-06    7.7305713e-01    1.2452056e-02    1.3862366e-02    1.5964174e-02    5.7863470e+00    3.1709215e+01                0 #dt_spray
   -1.4868086e+00              567    1.5003618e-06    7.8332673e-01    1.2465947e-02    1.3877813e-02    1.5981983e-02    5.7904746e+00    3.8486264e+01                0 #dt_spray
   -1.4778250e+00              568    1.4972765e-06    7.5592897e-01    1.2444579e-02    1.3854009e-02    1.5954588e-02    5.7790895e+00    4.8679398e+01                0 #dt_spray
   -1.4688229e+00              569    1.5003407e-06    7.6214424e-01    1.2472157e-02    1.3884693e-02    1.5989944e-02    5.7916288e+00    3.9750525e+01                0 #dt_spray
   -1.4598042e+00              570    1.5031125e-06    7.7578072e-01    1.2496667e-02    1.3911961e-02    1.6021368e-02    5.8027296e+00    4.6190350e+01                0 #dt_spray
   -1.4507903e+00              571    1.5023214e-06    7.9421097e-01    1.2493054e-02    1.3907920e-02    1.6016736e-02    5.8000941e+00    4.3657401e+01                0 #dt_spray
   -1.4417743e+00              572    1.5026705e-06    7.9033490e-01    1.2502812e-02    1.3918762e-02    1.6029246e-02    5.8020233e+00    3.2731968e+01                0 #dt_spray
   -1.4327604e+00              573    1.5023200e-06    7.9014467e-01    1.2511048e-02    1.3927906e-02    1.6039805e-02    5.8012867e+00    3.4790513e+01                0 #dt_spray
   -1.4237628e+00              574    1.4995929e-06    7.9208759e-01    1.2502439e-02    1.3918297e-02    1.6028768e-02    5.7910863e+00    3.5111249e+01                0 #dt_spray
   -1.4147634e+00              575    1.4998959e-06    7.6771114e-01    1.2520922e-02    1.3938844e-02    1.6052464e-02    5.7927415e+00    3.7066619e+01                0 #dt_spray
   -1.4057599e+00              576    1.5005908e-06    7.7600223e-01    1.2543337e-02    1.3963768e-02    1.6081201e-02    5.7955790e+00    4.5056313e+01                0 #dt_spray
   -1.3967761e+00              577    1.4972932e-06    7.7983163e-01    1.2532065e-02    1.3951190e-02    1.6066750e-02    5.7830692e+00    4.3793183e+01                0 #dt_spray
   -1.3877808e+00              578    1.4992206e-06    7.7429688e-01    1.2563430e-02    1.3986076e-02    1.6106962e-02    5.7908526e+00    4.8364385e+01                0 #dt_spray
   -1.3787697e+00              579    1.5018603e-06    7.8535707e-01    1.2599473e-02    1.4026170e-02    1.6153170e-02    5.8011201e+00    5.8380840e+01                0 #dt_spray
   -1.3697670e+00              580    1.5004485e-06    7.7083337e-01    1.2600217e-02    1.4026967e-02    1.6154124e-02    5.7956097e+00    4.3651112e+01                0 #dt_spray
   -1.3607531e+00              581    1.5023132e-06    7.9049601e-01    1.2627538e-02    1.4057350e-02    1.6189152e-02    5.8028617e+00    4.4986892e+01                0 #dt_spray
   -1.3517446e+00              582    1.5014218e-06    7.9932728e-01    1.2631317e-02    1.4061525e-02    1.6193996e-02    5.7993759e+00    4.4969732e+01                0 #dt_spray
   -1.3427220e+00              583    1.5037534e-06    7.7194916e-01    1.2662011e-02    1.4095664e-02    1.6233348e-02    5.8083064e+00    4.5402165e+01                0 #dt_spray
   -1.3337205e+00              584    1.5002593e-06    7.7524848e-01    1.2642940e-02    1.4074405e-02    1.6208898e-02    5.7944161e+00    5.2307270e+01                0 #dt_spray
   -1.3247250e+00              585    1.4992473e-06    7.7269939e-01    1.2644489e-02    1.4076100e-02    1.6210884e-02    5.7901709e+00    5.1392260e+01                0 #dt_spray
   -1.3157091e+00              586    1.5026482e-06    7.7343278e-01    1.2683235e-02    1.4119207e-02    1.6260558e-02    5.8030818e+00    5.9853347e+01                0 #dt_spray
   -1.3067184e+00              587    1.4984440e-06    7.8752462e-01    1.2657900e-02    1.4090979e-02    1.6228077e-02    5.7866746e+00    6.9132154e+01                0 #dt_spray
   -1.2977256e+00              588    1.4988130e-06    7.9479121e-01    1.2671538e-02    1.4106136e-02    1.6245561e-02    5.7877871e+00    5.7395691e+01                0 #dt_spray
   -1.2887098e+00              589    1.5026271e-06    7.9700987e-01    1.2714880e-02    1.4154362e-02    1.6301129e-02    5.8021937e+00    6.4424915e+01                0 #dt_spray
   -1.2796995e+00              590    1.5017143e-06    7.9115158e-01    1.2718826e-02    1.4158730e-02    1.6306187e-02    5.7983160e+00    5.7930961e+01                0 #dt_spray
   -1.2706877e+00              591    1.5019767e-06    7.8992059e-01    1.2733020e-02    1.4174508e-02    1.6324385e-02    5.7988687e+00    6.1372921e+01                0 #dt_spray
   -1.2616762e+00              592    1.5019072e-06    7.8610475e-01    1.2744191e-02    1.4186920e-02    1.6338707e-02    5.7984470e+00    6.9658576e+01                0 #dt_spray
   -1.2526666e+00              593    1.5016012e-06    7.8556703e-01    1.2752717e-02    1.4196386e-02    1.6349638e-02    5.7972214e+00    5.9506609e+01                0 #dt_spray
   -1.2436604e+00              594    1.5010370e-06    7.8328838e-01    1.2758498e-02    1.4202797e-02    1.6357049e-02    5.7952196e+00    7.1706940e+01                0 #dt_spray
   -1.2346587e+00              595    1.5002806e-06    7.8993528e-01    1.2763022e-02    1.4207804e-02    1.6362848e-02    5.7918452e+00    6.8365155e+01                0 #dt_spray
   -1.2256466e+00              596    1.5020237e-06    7.8186792e-01    1.2792608e-02    1.4240707e-02    1.6400779e-02    5.7979543e+00    7.1783225e+01                0 #dt_spray
   -1.2166303e+00              597    1.5027043e-06    7.8716541e-01    1.2813277e-02    1.4263685e-02    1.6427279e-02    5.8004514e+00    8.1327984e+01                0 #dt_spray
   -1.2076240e+00              598    1.5010506e-06    7.9571991e-01    1.2813761e-02    1.4264193e-02    1.6427899e-02    5.7943289e+00    8.0001551e+01                0 #dt_spray
   -1.1986127e+00              599    1.5018823e-06    7.9657100e-01    1.2834929e-02    1.4287725e-02    1.6455037e-02    5.7976609e+00    8.5627742e+01                0 #dt_spray
   -1.1896238e+00              600    1.4981511e-06    8.0419218e-01    1.2816655e-02    1.4267352e-02    1.6431608e-02    5.7834143e+00    9.5056972e+01                0 #dt_spray
   -1.1806067e+00              601    1.5028468e-06    7.9469223e-01    1.2870546e-02    1.4327312e-02    1.6500700e-02    5.8018395e+00    7.8854221e+01                0 #dt_spray
   -1.1715978e+00              602    1.5014962e-06    7.6908552e-01    1.2872952e-02    1.4329961e-02    1.6503785e-02    5.7970266e+00    9.7614872e+01                0 #dt_spray
   -1.1625892e+00              603    1.5014297e-06    7.7167736e-01    1.2886357e-02    1.4344853e-02    1.6520970e-02    5.7972215e+00    9.3125917e+01                0 #dt_spray
   -1.1535771e+00              604    1.5020153e-06    7.8623138e-01    1.2905232e-02    1.4365836e-02    1.6545170e-02    5.7996683e+00    9.0926981e+01                0 #dt_spray
   -1.1445704e+00              605    1.5011242e-06    8.0357145e-01    1.4336120e-02    1.5955622e-02    1.8379641e-02    5.7962199e+00    1.0659322e+02                0 #dt_spray
   -1.1355807e+00              606    1.4982808e-06    8.0352901e-01    1.4308923e-02    1.5925355e-02    1.8344773e-02    5.7850269e+00    9.4900789e+01                0 #dt_spray
   -1.1265770e+00              607    1.5006049e-06    7.6284481e-01    1.4329663e-02    1.5948438e-02    1.8371362e-02    5.7940921e+00    1.0370191e+02                0 #dt_spray
   -1.1175625e+00              608    1.5024219e-06    7.6297815e-01    1.4345059e-02    1.5965573e-02    1.8391101e-02    5.8016468e+00    1.0702717e+02                0 #dt_spray
   -1.1085642e+00              609    1.4997243e-06    7.6653204e-01    1.4317005e-02    1.5934349e-02    1.8355135e-02    5.7918727e+00    9.7987057e+01                0 #dt_spray
   -1.0995776e+00              610    1.4977594e-06    7.9641414e-01    1.4295760e-02    1.5910702e-02    1.8327897e-02    5.7845364e+00    1.1122619e+02                0 #dt_spray
   -1.0905800e+00              611    1.4996009e-06    7.9159361e-01    1.4310705e-02    1.5927335e-02    1.8347058e-02    5.7917434e+00    1.0301044e+02                0 #dt_spray
   -1.0815764e+00              612    1.5005930e-06    8.0256764e-01    1.4317491e-02    1.5934886e-02    1.8355757e-02    5.7956909e+00    1.2847333e+02                0 #dt_spray
   -1.0725580e+00              613    1.5030809e-06    7.7007089e-01    1.4338327e-02    1.5958075e-02    1.8382470e-02    5.8052728e+00    1.1945826e+02                0 #dt_spray
   -1.0635483e+00              614    1.5016138e-06    7.6500867e-01    1.4321182e-02    1.5938992e-02    1.8360490e-02    5.7997889e+00    9.4116153e+01                0 #dt_spray
   -1.0545390e+00              615    1.5015441e-06    7.7704416e-01    1.4289991e-02    1.5904327e-02    1.8320502e-02    5.8000524e+00    9.1835917e+01                0 #dt_spray
   -1.0455219e+00              616    1.5028440e-06    7.6792934e-01    1.4299795e-02    1.5915235e-02    1.8333071e-02    5.8052637e+00    8.1212443e+01                0 #dt_spray
   -1.0365338e+00              617    1.4980178e-06    7.6573953e-01    1.4251510e-02    1.5861492e-02    1.8271167e-02    5.7865733e+00    8.1237949e+01                0 #dt_spray
   -1.0275024e+00              618    1.5052473e-06    7.6028582e-01    1.4318330e-02    1.5935855e-02    1.8356833e-02    5.8145728e+00    7.3781287e+01                0 #dt_spray
   -1.0184977e+00              619    1.5007819e-06    7.7631417e-01    1.4274365e-02    1.5886919e-02    1.8300467e-02    5.7975346e+00    7.1113255e+01                0 #dt_spray
   -1.0094875e+00              620    1.5016910e-06    7.8033943e-01    1.4281855e-02    1.5895252e-02    1.8310070e-02    5.8014780e+00    7.0942384e+01                0 #dt_spray
   -1.0004740e+00              621    1.5022518e-06    7.7237391e-01    1.4286220e-02    1.5900106e-02    1.8315666e-02    5.8043127e+00    6.1970208e+01                0 #dt_spray
   -9.9145730e-01              622    1.5027839e-06    7.6513881e-01    1.4290300e-02    1.5904645e-02    1.8320897e-02    5.8069660e+00    7.4694773e+01                0 #dt_spray
   -9.8243292e-01              623    1.5040639e-06    7.7278102e-01    1.4301226e-02    1.5916803e-02    1.8334906e-02    5.8120868e+00    6.7665764e+01                0 #dt_spray
   -9.7342204e-01              624    1.5018129e-06    7.7622082e-01    1.4278243e-02    1.5891220e-02    1.8305439e-02    5.8037436e+00    7.4612169e+01                0 #dt_spray
   -9.6440977e-01              625    1.5020461e-06    7.8073231e-01    1.4253801e-02    1.5864062e-02    1.8274104e-02    5.8049956e+00    6.7189486e+01                0 #dt_spray
   -9.5539300e-01              626    1.5027942e-06    7.7416556e-01    1.4260553e-02    1.5871571e-02    1.8282761e-02    5.8080443e+00    5.3207050e+01                0 #dt_spray
   -9.4638567e-01              627    1.5012209e-06    7.7949519e-01    1.4245266e-02    1.5854551e-02    1.8263161e-02    5.8018434e+00    5.6999822e+01                0 #dt_spray
   -9.3738600e-01              628    1.4999463e-06    7.8350291e-01    1.4233004e-02    1.5840899e-02    1.8247442e-02    5.7970401e+00    5.7226711e+01                0 #dt_spray
   -9.2837753e-01              629    1.5014118e-06    7.8232577e-01    1.4247099e-02    1.5856580e-02    1.8265511e-02    5.8032698e+00    6.6520162e+01                0 #dt_spray
   -9.1936593e-01              630    1.5019326e-06    7.8259633e-01    1.4252146e-02    1.5862192e-02    1.8271983e-02    5.8056088e+00    7.0321136e+01                0 #dt_spray
   -9.1039439e-01              631    1.4952573e-06    7.6724339e-01    1.4188849e-02    1.5791739e-02    1.8190831e-02    5.7802206e+00    6.1165546e+01                0 #dt_spray
   -9.0138402e-01              632    1.5017271e-06    7.5875725e-01    1.4250221e-02    1.5860040e-02    1.8269514e-02    5.8055932e+00    6.4358024e+01                0 #dt_spray
   -8.9239115e-01              633    1.4988121e-06    7.7452172e-01    1.4222083e-02    1.5828721e-02    1.8233439e-02    5.7944027e+00    5.2907675e+01                0 #dt_spray
   -8.8336807e-01              634    1.5038466e-06    7.7409985e-01    1.4269240e-02    1.5881204e-02    1.8293898e-02    5.8140427e+00    5.6440701e+01                0 #dt_spray
   -8.7435161e-01              635    1.5027438e-06    7.7995246e-01    1.4231916e-02    1.5839711e-02    1.8246046e-02    5.8100576e+00    4.9053589e+01                0 #dt_spray
   -8.6534996e-01              636    1.5002755e-06    7.8968958e-01    1.4209001e-02    1.5814202e-02    1.8216668e-02    5.8004403e+00    4.8257442e+01                0 #dt_spray
   -8.5634710e-01              637    1.5004760e-06    7.9799167e-01    1.4211288e-02    1.5816742e-02    1.8219600e-02    5.8012475e+00    5.9265667e+01                0 #dt_spray
   -8.4733297e-01              638    1.5023555e-06    7.8548699e-01    1.4229079e-02    1.5836538e-02    1.8242410e-02    5.8086745e+00    3.9617729e+01                0 #dt_spray
   -8.3833600e-01              639    1.4994942e-06    7.7463185e-01    1.4201888e-02    1.5806269e-02    1.8207549e-02    5.7979775e+00    3.3065917e+01                0 #dt_spray
   -8.2932805e-01              640    1.5013253e-06    7.6481760e-01    1.4218982e-02    1.5825288e-02    1.8229464e-02    5.8051761e+00    3.3050786e+01                0 #dt_spray
   -8.2032732e-01              641    1.5001214e-06    7.5321246e-01    1.4207182e-02    1.5812149e-02    1.8214335e-02    5.8002439e+00    3.8220438e+01                0 #dt_spray
   -8.1131738e-01              642    1.5016569e-06    7.5421986e-01    1.4221170e-02    1.5827713e-02    1.8232270e-02    5.8061290e+00    3.5008603e+01                0 #dt_spray
   -8.0229169e-01              643    1.5042825e-06    7.9285369e-01    1.4245367e-02    1.5854638e-02    1.8263290e-02    5.8162791e+00    2.6173250e+01                0 #dt_spray
   -7.9327423e-01              644    1.5029091e-06    7.9703967e-01    1.4231708e-02    1.5839430e-02    1.8245779e-02    5.8112483e+00    3.7602766e+01                0 #dt_spray
   -7.8427558e-01              645    1.4997758e-06    7.9616466e-01    1.4188116e-02    1.5790932e-02    1.8189893e-02    5.7995606e+00    3.2124194e+01                0 #dt_spray
   -7.7525141e-01              646    1.5040273e-06    8.0756842e-01    1.4228159e-02    1.5835492e-02    1.8241230e-02    5.8159672e+00    4.3909081e+01                0 #dt_spray
   -7.6625463e-01              647    1.4994630e-06    7.8296244e-01    1.4185420e-02    1.5787917e-02    1.8186436e-02    5.7979769e+00    3.2800917e+01                0 #dt_spray
   -7.5723864e-01              648    1.5026657e-06    7.8385860e-01    1.4216785e-02    1.5822818e-02    1.8226648e-02    5.8108117e+00    2.2072230e+01                0 #dt_spray
   -7.4821787e-01              649    1.5034611e-06    8.0730756e-01    1.4226014e-02    1.5833081e-02    1.8238479e-02    5.8142700e+00    2.1820772e+01                0 #dt_spray
   -7.3920441e-01              650    1.5022436e-06    7.8909158e-01    1.4216378e-02    1.5822348e-02    1.8226125e-02    5.8100534e+00    2.1956044e+01                0 #dt_spray
   -7.3018428e-01              651    1.5033561e-06    7.8636857e-01    1.4228700e-02    1.5836053e-02    1.8241923e-02    5.8143250e+00    2.2367355e+01                0 #dt_spray
   -7.2118528e-01              652    1.4998323e-06    7.6664185e-01    1.4196971e-02    1.5800731e-02    1.8201245e-02    5.8005398e+00    2.2768641e+01                0 #dt_spray
   -7.1216631e-01              653    1.5031626e-06    7.9022375e-01    1.4230009e-02    1.5837491e-02    1.8243602e-02    5.8140473e+00    2.2115921e+01                0 #dt_spray
   -7.0314858e-01              654    1.5029535e-06    7.6785578e-01    1.4229443e-02    1.5836851e-02    1.8242876e-02    5.8139743e+00    2.2009074e+01                0 #dt_spray
   -6.9414482e-01              655    1.5006280e-06    7.6826834e-01    1.4208820e-02    1.5813888e-02    1.8216436e-02    5.8053860e+00    2.2305788e+01                0 #dt_spray
   -6.8512188e-01              656    1.5038234e-06    7.7912128e-01    1.4240114e-02    1.5848706e-02    1.8256556e-02    5.8182181e+00    2.1300533e+01                0 #dt_spray
   -6.7609803e-01              657    1.5039749e-06    7.7706368e-01    1.4242655e-02    1.5851523e-02    1.8259814e-02    5.8189447e+00    2.2024528e+01                0 #dt_spray
   -6.6710895e-01              658    1.4981789e-06    7.6737988e-01    1.4188921e-02    1.5791709e-02    1.8190924e-02    5.7960613e+00    2.2586185e+01                0 #dt_spray
   -6.5811240e-01              659    1.4994261e-06    7.7382501e-01    1.4201975e-02    1.5806227e-02    1.8207660e-02    5.8015510e+00    2.2092533e+01                0 #dt_spray
   -6.4910307e-01              660    1.5015539e-06    7.8496712e-01    1.4223421e-02    1.5830085e-02    1.8235155e-02    5.8106801e+00    2.2770155e+01                0 #dt_spray
   -6.4009035e-01              661    1.5021213e-06    7.8794548e-01    1.4230131e-02    1.5837544e-02    1.8243758e-02    5.8139109e+00    2.2928217e+01                0 #dt_spray
   -6.3105976e-01              662    1.5050971e-06    7.9471281e-01    1.4259639e-02    1.5870374e-02    1.8281588e-02    5.8257186e+00    2.2655700e+01                0 #dt_spray
   -6.2203725e-01              663    1.5037523e-06    7.8799215e-01    1.4248202e-02    1.5857635e-02    1.8266926e-02    5.8204551e+00    2.2871428e+01                0 #dt_spray
   -6.1303130e-01              664    1.5009920e-06    7.8322043e-01    1.4223330e-02    1.5829943e-02    1.8235038e-02    5.8100228e+00    2.3065202e+01                0 #dt_spray
   -6.0402319e-01              665    1.5013512e-06    7.8169043e-01    1.4227940e-02    1.5835065e-02    1.8240949e-02    5.8120237e+00    2.4040437e+01                0 #dt_spray
   -5.9499596e-01              666    1.5045378e-06    7.7671281e-01    1.4258923e-02    1.5869537e-02    1.8280670e-02    5.8248628e+00    2.4390115e+01                0 #dt_spray
   -5.8597779e-01              667    1.5030296e-06    7.7936047e-01    1.4244890e-02    1.5853908e-02    1.8262679e-02    5.8193399e+00    2.3992682e+01                0 #dt_spray
   -5.7695611e-01              668    1.5036133e-06    8.0601841e-01    1.4313208e-02    1.5896706e-02    1.8350267e-02    5.8219535e+00    2.4206203e+01                0 #dt_spray
   -5.6794577e-01              669    1.5017222e-06    7.8946707e-01    1.7024877e-02    1.8909273e-02    2.1826766e-02    5.8147657e+00    2.3348254e+01                0 #dt_spray
   -5.5892771e-01              670    1.5030111e-06    7.8553492e-01    2.1204588e-02    2.3553151e-02    2.7185369e-02    5.8198770e+00    2.2830758e+01                0 #dt_spray
   -5.4991594e-01              671    1.5019610e-06    7.9400186e-01    2.4587539e-02    2.7311879e-02    3.1522485e-02    5.8161223e+00    2.3075547e+01                0 #dt_spray
   -5.4092565e-01              672    1.4983815e-06    7.8708066e-01    2.6037894e-02    2.8923399e-02    3.3381916e-02    5.8026748e+00    2.3652112e+01                0 #dt_spray
   -5.3190620e-01              673    1.5032424e-06    7.8177147e-01    2.8291836e-02    3.1427752e-02    3.6271585e-02    5.8220316e+00    2.3712270e+01                0 #dt_spray
   -5.2288208e-01              674    1.5040190e-06    7.8540239e-01    3.0700328e-02    3.4103766e-02    3.9359395e-02    5.8256719e+00    2.3162179e+01                0 #dt_spray
   -5.1388014e-01              675    1.5003241e-06    7.8021278e-01    3.1585835e-02    3.5087624e-02    4.0494661e-02    5.8116547e+00    2.2331349e+01                0 #dt_spray
   -5.0485172e-01              676    1.5047360e-06    7.8211409e-01    3.3419157e-02    3.7124518e-02    4.2845073e-02    5.8289518e+00    2.2206407e+01                0 #dt_spray
   -4.9584964e-01              677    1.5003466e-06    7.7852820e-01    3.7566190e-02    4.1732848e-02    4.8161783e-02    5.8123514e+00    2.2477194e+01                0 #dt_spray
   -4.8684636e-01              678    1.5005470e-06    7.7751774e-01    4.2789452e-02    4.7533993e-02    5.4858271e-02    5.8136793e+00    2.2658842e+01                0 #dt_spray
   -4.7783901e-01              679    1.5012258e-06    8.0045837e-01    4.8069832e-02    5.3399167e-02    6.1627989e-02    5.8169415e+00    2.2017185e+01                0 #dt_spray
   -4.6881262e-01              680    1.5043969e-06    8.2573223e-01    5.3273501e-02    5.9179201e-02    6.8299360e-02    5.8298206e+00    2.1010604e+01                0 #dt_spray
   -4.5981136e-01              681    1.5002105e-06    8.6056836e-01    5.8279086e-02    6.4739520e-02    7.4716776e-02    5.8143421e+00    2.1183521e+01                0 #dt_spray
   -4.5079725e-01              682    1.5023525e-06    9.2544422e-01    6.9525827e-02    7.7247956e-02    8.9135676e-02    5.8233664e+00    2.0594577e+01                0 #dt_spray
   -4.4177166e-01              683    1.5042640e-06    8.9942187e-01    6.9043624e-02    7.6697857e-02    8.8517467e-02    5.8314008e+00    2.0498042e+01                0 #dt_spray
   -4.3276088e-01              684    1.5017975e-06    9.5838839e-01    7.3457032e-02    8.1600871e-02    9.4175682e-02    5.8228304e+00    2.0098928e+01                0 #dt_spray
   -4.2374484e-01              685    1.5026724e-06    1.0262741e+00    7.7418456e-02    8.6001759e-02    9.9254431e-02    5.8269845e+00    2.0647084e+01                0 #dt_spray
   -4.1495963e-01              686    1.4642018e-06    9.9274138e-01    7.8341306e-02    8.7027042e-02    1.0043757e-01    5.6784338e+00    2.0912833e+01                0 #dt_cfl
   -4.0611019e-01              687    1.4749076e-06    9.9041334e-01    8.1254300e-02    9.0263014e-02    1.0417218e-01    5.7207775e+00    2.1015856e+01                0 #dt_cfl
   -3.9717508e-01              688    1.4891839e-06    9.9092055e-01    8.3970426e-02    9.3280221e-02    1.0765439e-01    5.7768561e+00    2.1697781e+01                0 #dt_cfl
   -3.8815811e-01              689    1.5028287e-06    1.0037396e+00    8.6209963e-02    9.5767877e-02    1.1052559e-01    5.8307775e+00    2.1912372e+01                0 #dt_cfl
   -3.7917473e-01              690    1.4972297e-06    1.0074048e+00    8.7100932e-02    9.6757452e-02    1.1166786e-01    5.8103272e+00    2.2201523e+01                0 #dt_cfl
   -3.7025739e-01              691    1.4862245e-06    1.0208880e+00    8.7419446e-02    9.7111082e-02    1.1207621e-01    5.7687800e+00    2.1745920e+01                0 #dt_cfl
   -3.6152249e-01              692    1.4558154e-06    1.0188571e+00    8.6362260e-02    9.5936480e-02    1.1072085e-01    5.6512866e+00    2.2129967e+01                0 #dt_cfl
   -3.5294927e-01              693    1.4288710e-06    1.0075472e+00    8.4974179e-02    9.4394218e-02    1.0894125e-01    5.5470864e+00    2.1732970e+01                0 #dt_cfl
   -3.4444026e-01              694    1.4181678e-06    1.0145341e+00    8.4454010e-02    9.3816071e-02    1.0827437e-01    5.5061332e+00    2.1514849e+01                0 #dt_cfl
   -3.3605315e-01              695    1.3978513e-06    1.0332204e+00    8.9582426e-02    9.9512904e-02    1.1484926e-01    5.4281816e+00    2.1864796e+01                0 #dt_cfl
   -3.2793571e-01              696    1.3529073e-06    1.0219457e+00    8.0659021e-02    8.9599760e-02    1.0340900e-01    5.2545080e+00    2.1933623e+01                0 #dt_cfl
   -3.1999258e-01              697    1.3238544e-06    1.0052189e+00    7.9204114e-02    8.7983332e-02    1.0154374e-01    5.1423074e+00    2.2034324e+01                0 #dt_cfl
   -3.1209070e-01              698    1.3169812e-06    1.0233606e+00    7.9700490e-02    8.8535748e-02    1.0218012e-01    5.1162311e+00    2.1813653e+01                0 #dt_cfl
   -3.0436919e-01              699    1.2869181e-06    1.0144158e+00    7.8995726e-02    8.7752597e-02    1.0127657e-01    5.0002272e+00    2.1890431e+01                0 #dt_cfl
   -2.9675741e-01              700    1.2686298e-06    1.0216472e+00    7.8616107e-02    8.7330564e-02    1.0078988e-01    4.9299045e+00    2.3279966e+01                0 #dt_cfl
   -2.8930691e-01              701    1.2417493e-06    1.0187742e+00    8.1267764e-02    9.0265431e-02    1.0418944e-01    4.9610151e+00    2.1793802e+01                0 #dt_cfl
   -2.8199372e-01              702    1.2188661e-06    1.0074312e+00    8.1256442e-02    9.0255258e-02    1.0417493e-01    4.8979797e+00    1.9980106e+01                0 #dt_cfl
   -2.7473446e-01              703    1.2098753e-06    9.2643620e-01    7.6762247e-02    8.5269839e-02    9.8413138e-02    4.8848523e+00    2.0214443e+01                0 #dt_cfl
   -2.6689879e-01              704    1.3059457e-06    9.5101540e-01    8.3026554e-02    9.2227544e-02    1.0644430e-01    5.2966922e+00    1.9255836e+01                0 #dt_cfl
   -2.5865952e-01              705    1.3732119e-06    9.5734025e-01    8.7026205e-02    9.6669257e-02    1.1157206e-01    5.5921403e+00    1.9637898e+01                0 #dt_cfl
   -2.5005310e-01              706    1.4344032e-06    9.8856421e-01    9.0379625e-02    1.0039283e-01    1.1587131e-01    5.8598474e+00    1.8874465e+01                0 #dt_cfl
   -2.4134712e-01              707    1.4509965e-06    1.0049804e+00    9.1677500e-02    1.0183192e-01    1.1753526e-01    5.9578051e+00    1.9406528e+01                0 #dt_cfl
   -2.3268429e-01              708    1.4438057e-06    1.0093351e+00    9.2451900e-02    1.0269127e-01    1.1852808e-01    5.9636075e+00    1.9572523e+01                0 #dt_cfl
   -2.2410157e-01              709    1.4304524e-06    1.0117533e+00    9.2501717e-02    1.0274585e-01    1.1859194e-01    5.9026976e+00    1.9456574e+01                0 #dt_cfl
   -2.1561856e-01              710    1.4138351e-06    1.0508805e+00    9.2242561e-02    1.0245744e-01    1.1825969e-01    5.8676828e+00    2.0141141e+01                0 #dt_cfl
   -2.0754627e-01              711    1.3453814e-06    1.0313916e+00    8.7798036e-02    9.7520097e-02    1.1256158e-01    5.7237446e+00    2.0360430e+01                0 #dt_cfl
   -1.9971967e-01              712    1.3044332e-06    9.9058745e-01    8.5743081e-02    9.5237305e-02    1.0992703e-01    5.6705556e+00    2.0087707e+01                0 #dt_cfl
   -1.9181871e-01              713    1.3168279e-06    9.9538302e-01    8.7287379e-02    9.6952421e-02    1.1190690e-01    5.8113767e+00    2.0365047e+01                0 #dt_cfl
   -1.8388109e-01              714    1.3229358e-06    9.7536410e-01    8.8468505e-02    9.8264271e-02    1.1342116e-01    5.9057821e+00    2.0679022e+01                0 #dt_cfl
   -1.7574299e-01              715    1.3563508e-06    9.5842636e-01    9.0109490e-02    1.0008644e-01    1.1552499e-01    6.1095901e+00    2.0950359e+01                0 #dt_cfl
   -1.6725188e-01              716    1.4151852e-06    9.5574121e-01    9.3965149e-02    1.0436871e-01    1.2046814e-01    6.4163574e+00    2.0782529e+01                0 #dt_cfl
   -1.5836756e-01              717    1.4807200e-06    9.5059053e-01    9.7817738e-02    1.0864733e-01    1.2540736e-01    6.7406133e+00    2.0202241e+01                0 #dt_cfl
   -1.4934064e-01              718    1.5044861e-06    9.2280389e-01    9.9298164e-02    1.1029128e-01    1.2730534e-01    6.8896664e+00    2.1105632e+01                0 #dt_spray
   -1.4027134e-01              719    1.5115502e-06    9.2212852e-01    9.9505593e-02    1.1052135e-01    1.2757127e-01    6.9560735e+00    1.9661403e+01                0 #dt_spray
   -1.3122234e-01              720    1.5081666e-06    9.3886208e-01    9.8735418e-02    1.0966557e-01    1.2658387e-01    7.0336354e+00    2.0406492e+01                0 #dt_spray
   -1.2217445e-01              721    1.5079812e-06    9.5215304e-01    9.7460168e-02    1.0824857e-01    1.2494893e-01    7.2805001e+00    2.0390474e+01                0 #dt_spray
   -1.1315031e-01              722    1.5040241e-06    9.5567330e-01    9.5341885e-02    1.0589491e-01    1.2223319e-01    7.3339636e+00    1.9703294e+01                0 #dt_spray
   -1.0411631e-01              723    1.5056661e-06    9.5164803e-01    9.3885290e-02    1.0427637e-01    1.2036576e-01    7.3258155e+00    1.9980780e+01                0 #dt_spray
   -9.5092392e-02              724    1.5039862e-06    9.4692500e-01    9.2100534e-02    1.0229331e-01    1.1807761e-01    7.5563325e+00    2.0141781e+01                0 #dt_spray
   -8.6063084e-02              725    1.5048848e-06    9.4442241e-01    9.0531138e-02    1.0054814e-01    1.1606556e-01    7.6103312e+00    1.9127248e+01                0 #dt_spray
   -7.7034984e-02              726    1.5046833e-06    9.6291617e-01    8.9978980e-02    9.9934566e-02    1.1535767e-01    7.5579527e+00    1.9581350e+01                0 #dt_spray
   -6.8001727e-02              727    1.5055428e-06    9.7789806e-01    8.9352638e-02    9.9238505e-02    1.1455466e-01    7.5637725e+00    1.8771136e+01                0 #dt_spray
   -5.8980198e-02              728    1.5035880e-06    1.0011286e+00    8.8710758e-02    9.8525326e-02    1.1373174e-01    7.9839442e+00    1.9170225e+01                0 #dt_spray
   -4.9968840e-02              729    1.5018931e-06    1.0265439e+00    8.8065909e-02    9.7808857e-02    1.1290501e-01    9.2205074e+00    1.9634480e+01                0 #dt_cfl
   -4.1190493e-02              730    1.4630578e-06    1.0264504e+00    8.5297888e-02    9.4734323e-02    1.0935627e-01    8.9245962e+00    1.9152684e+01                0 #dt_cfl
   -3.2638354e-02              731    1.4253565e-06    1.0210476e+00    8.2670687e-02    9.1816253e-02    1.0598806e-01    8.6051497e+00    1.9077068e+01                0 #dt_cfl
   -2.4262506e-02              732    1.3959746e-06    1.0155972e+00    8.0492399e-02    8.9396754e-02    1.0319538e-01    8.5692549e+00    1.9177641e+01                0 #dt_cfl
   -1.6015291e-02              733    1.3745358e-06    1.0348885e+00    7.8774023e-02    8.7488055e-02    1.0099234e-01    8.3574043e+00    1.9347350e+01                0 #dt_cfl
   -8.0461099e-03              734    1.3281969e-06    1.0206391e+00    7.5657405e-02    8.4026454e-02    9.6996673e-02    7.9757372e+00    1.8760099e+01                0 #dt_cfl
   -2.3807934e-04              735    1.3013384e-06    1.0087368e+00    7.3666667e-02    8.1815325e-02    9.4444444e-02    7.7442515e+00    1.8567955e+01                0 #dt_cfl
    7.5023246e-03              736    1.2900673e-06    1.0032154e+00    7.2586440e-02    8.0615397e-02    9.3059539e-02    7.5801661e+00    1.9357616e+01                0 #dt_cfl
    1.5217920e-02              737    1.2859325e-06    9.9988877e-01    7.1942655e-02    7.9900254e-02    9.2234173e-02    7.4633122e+00    1.9497992e+01                0 #dt_cfl
    2.2934373e-02              738    1.2860756e-06    9.9859611e-01    7.1463781e-02    7.9368246e-02    9.1620232e-02    7.3558044e+00    1.9017975e+01                0 #dt_cfl
    3.0661675e-02              739    1.2878836e-06    9.9855197e-01    7.1096641e-02    7.8960320e-02    9.1149539e-02    7.2616466e+00    1.9303069e+01                0 #dt_cfl
    3.8400183e-02              740    1.2897512e-06    1.0069682e+00    7.1016069e-02    7.8871126e-02    9.1046242e-02    7.1705745e+00    1.8710319e+01                0 #dt_cfl
    4.6085140e-02              741    1.2808262e-06    1.0064731e+00    7.0081599e-02    7.7834884e-02    8.9848204e-02    7.0280285e+00    1.8876170e+01                0 #dt_cfl
    5.3720672e-02              742    1.2725887e-06    1.0071281e+00    7.0339412e-02    7.8121635e-02    9.0178734e-02    6.8968338e+00    1.8911576e+01                0 #dt_cfl
    6.1302163e-02              743    1.2635818e-06    1.0047141e+00    7.0570427e-02    7.8378672e-02    9.0474906e-02    6.8387464e+00    1.8956163e+01                0 #dt_cfl
    6.8848081e-02              744    1.2576530e-06    1.0025226e+00    7.0927933e-02    7.8776185e-02    9.0933247e-02    6.9795792e+00    2.0194235e+01                0 #dt_cfl
    7.6375011e-02              745    1.2544884e-06    1.0001301e+00    7.1464668e-02    7.9372780e-02    9.1621370e-02    7.5787668e+00    1.9808778e+01                0 #dt_cfl
    8.3900963e-02              746    1.2543253e-06    9.9698743e-01    7.2210395e-02    8.0201469e-02    9.2577429e-02    7.7840203e+00    1.9807185e+01                0 #dt_cfl
    9.1449655e-02              747    1.2581154e-06    9.8676580e-01    7.2966743e-02    8.1041855e-02    9.3547107e-02    7.7736862e+00    1.9570988e+01                0 #dt_cfl
    9.9099588e-02              748    1.2749889e-06    9.7935240e-01    7.4514796e-02    8.2761560e-02    9.5531790e-02    7.8556462e+00    1.9899113e+01                0 #dt_cfl
    1.0691080e-01              749    1.3018693e-06    9.7398918e-01    7.6614036e-02    8.5093423e-02    9.8223123e-02    7.9286360e+00    2.0067748e+01                0 #dt_cfl
    1.1493062e-01              750    1.3366364e-06    9.7297839e-01    7.9110912e-02    8.7866900e-02    1.0142425e-01    8.1385106e+00    1.9953503e+01                0 #dt_cfl
    1.2317317e-01              751    1.3737575e-06    9.7390833e-01    8.1700391e-02    9.0743233e-02    1.0474409e-01    8.2997484e+00    2.0523182e+01                0 #dt_cfl
    1.3163654e-01              752    1.4105614e-06    9.7454682e-01    8.4243275e-02    9.3567792e-02    1.0800420e-01    8.3729132e+00    2.0018555e+01                0 #dt_cfl
    1.4032095e-01              753    1.4474024e-06    9.7731131e-01    8.6870091e-02    9.6485621e-02    1.1137191e-01    8.5515518e+00    1.8903375e+01                0 #dt_cfl
    1.4920698e-01              754    1.4810044e-06    9.7523860e-01    8.9643460e-02    9.9566698e-02    1.1492751e-01    8.6810025e+00    1.7968622e+01                0 #dt_cfl
    1.5828171e-01              755    1.5124552e-06    9.7675746e-01    9.1775464e-02    1.0193474e-01    1.1766085e-01    8.9667643e+00    1.7431594e+01                0 #dt_spray
    1.6735671e-01              756    1.5125010e-06    9.5238679e-01    9.2165289e-02    1.0236350e-01    1.1816063e-01    9.0474680e+00    1.6878363e+01                0 #dt_spray
    1.7641147e-01              757    1.5091253e-06    9.3106571e-01    9.2484878e-02    1.0271878e-01    1.1857036e-01    9.0653060e+00    1.7960613e+01                0 #dt_spray
    1.8546827e-01              758    1.5094669e-06    9.2706012e-01    9.2995294e-02    1.0328581e-01    1.1922474e-01    9.0413292e+00    1.7927685e+01                0 #dt_spray
    1.9453261e-01              759    1.5107231e-06    9.2642995e-01    9.3676186e-02    1.0404250e-01    1.2009767e-01    8.9808410e+00    1.8287597e+01                0 #dt_spray
    2.0357511e-01              760    1.5070832e-06    9.3084403e-01    9.3871181e-02    1.0426314e-01    1.2034767e-01    9.0153553e+00    1.8634018e+01                0 #dt_spray
    2.1263184e-01              761    1.5094549e-06    9.4567117e-01    9.4430744e-02    1.0488477e-01    1.2106506e-01    9.0537897e+00    1.8340177e+01                0 #dt_spray
    2.2166640e-01              762    1.5057604e-06    9.6332461e-01    9.4739879e-02    1.0522833e-01    1.2146138e-01    9.0090493e+00    1.8724758e+01                0 #dt_spray
    2.3070319e-01              763    1.5061313e-06    9.9903869e-01    9.5296117e-02    1.0584637e-01    1.2217451e-01    8.9539673e+00    1.9446999e+01                0 #dt_spray
    2.3973612e-01              764    1.5054886e-06    1.0415951e+00    9.5850816e-02    1.0646274e-01    1.2288566e-01    8.8938567e+00    1.8992415e+01                0 #dt_spray
    2.4840833e-01              765    1.4453684e-06    1.0256780e+00    9.2489259e-02    1.0272924e-01    1.1857597e-01    8.5287796e+00    2.0079816e+01                0 #dt_cfl
    2.5686343e-01              766    1.4091834e-06    9.7991832e-01    9.0394206e-02    1.0040238e-01    1.1589001e-01    8.3258559e+00    2.0024756e+01                0 #dt_cfl
    2.6549180e-01              767    1.4380621e-06    1.0295797e+00    9.2532359e-02    1.0277743e-01    1.1863123e-01    8.4814879e+00    2.0275190e+01                0 #dt_cfl
    2.7387228e-01              768    1.3967468e-06    1.0229942e+00    8.9916422e-02    9.9871946e-02    1.1527746e-01    8.2344397e+00    2.0182179e+01                0 #dt_cfl
    2.8206439e-01              769    1.3653516e-06    9.8055154e-01    8.7992906e-02    9.7735560e-02    1.1281142e-01    8.0310041e+00    2.0144971e+01                0 #dt_cfl
    2.9041899e-01              770    1.3924323e-06    9.9258346e-01    8.9833947e-02    9.9780536e-02    1.1517173e-01    8.1708423e+00    2.0794337e+01                0 #dt_cfl
    2.9883600e-01              771    1.4028364e-06    1.0289176e+00    9.0408550e-02    1.0041878e-01    1.1590840e-01    8.2117680e+00    2.0356101e+01                0 #dt_cfl
    3.0701646e-01              772    1.3634099e-06    1.0152393e+00    8.7779955e-02    9.7499140e-02    1.1253840e-01    7.9763031e+00    2.1070304e+01                0 #dt_cfl
    3.1507413e-01              773    1.3429443e-06    1.0047455e+00    8.6451945e-02    9.6024110e-02    1.1083583e-01    7.8379479e+00    2.0641897e+01                0 #dt_cfl
    3.2309374e-01              774    1.3366015e-06    9.9906978e-01    8.6035846e-02    9.5561950e-02    1.1030237e-01    7.7870119e+00    2.0228866e+01                0 #dt_cfl
    3.3112081e-01              775    1.3378460e-06    9.8309222e-01    8.6242446e-02    9.5791473e-02    1.1056724e-01    7.7679492e+00    2.0549601e+01                0 #dt_cfl
    3.3928594e-01              776    1.3608550e-06    9.8621358e-01    8.7917721e-02    9.7652318e-02    1.1271503e-01    7.8810397e+00    2.0984338e+01                0 #dt_cfl
    3.4756522e-01              777    1.3798786e-06    9.8882596e-01    8.9474968e-02    9.9382115e-02    1.1471150e-01    7.9763206e+00    2.1105911e+01                0 #dt_cfl
    3.5593805e-01              778    1.3954716e-06    1.0018933e+00    9.0853730e-02    1.0091368e-01    1.1647914e-01    8.0429015e+00    2.0305466e+01                0 #dt_cfl
    3.6429505e-01              779    1.3928346e-06    1.0200206e+00    9.0991040e-02    1.0106631e-01    1.1665518e-01    8.0029126e+00    2.0265358e+01                0 #dt_cfl
    3.7248803e-01              780    1.3654965e-06    1.0140534e+00    8.9501529e-02    9.9411953e-02    1.1474555e-01    7.8548258e+00    2.0049419e+01                0 #dt_cfl
    3.8056747e-01              781    1.3465726e-06    1.0084757e+00    8.9001161e-02    9.8852799e-02    1.1410405e-01    7.8275131e+00    1.9600350e+01                0 #dt_cfl
    3.8857900e-01              782    1.3352555e-06    9.9750864e-01    8.8519076e-02    9.8317421e-02    1.1348600e-01    7.8474708e+00    1.9169354e+01                0 #dt_cfl
    3.9661054e-01              783    1.3385904e-06    9.8866800e-01    8.9234277e-02    9.9111985e-02    1.1440292e-01    7.9518728e+00    1.8995420e+01                0 #dt_cfl
    4.0473414e-01              784    1.3539331e-06    9.8555671e-01    9.0855055e-02    1.0091243e-01    1.1648084e-01    8.1247027e+00    1.9220872e+01                0 #dt_cfl
    4.1297679e-01              785    1.3737750e-06    9.7283153e-01    9.2743594e-02    1.0301027e-01    1.1890204e-01    8.3275901e+00    1.8453042e+01                0 #dt_cfl
    4.2144964e-01              786    1.4121407e-06    9.6503958e-01    9.6238948e-02    1.0689355e-01    1.2338327e-01    8.6319542e+00    1.7535077e+01                0 #dt_cfl
    4.3022943e-01              787    1.4632982e-06    9.6038594e-01    9.9602747e-02    1.1062952e-01    1.2769583e-01    9.0166576e+00    1.6994877e+01                0 #dt_cfl
    4.3926900e-01              788    1.5065960e-06    9.4775541e-01    1.0302676e-01    1.1443269e-01    1.3208559e-01    9.3300864e+00    1.7181386e+01                0 #dt_spray
    4.4833396e-01              789    1.5108272e-06    9.2746866e-01    1.0371346e-01    1.1519551e-01    1.3296597e-01    9.3384024e+00    1.7216894e+01                0 #dt_spray
    4.5740289e-01              790    1.5114881e-06    9.1766181e-01    1.0423677e-01    1.1577738e-01    1.3363688e-01    9.2700140e+00    1.7219965e+01                0 #dt_spray
    4.6642944e-01              791    1.5044252e-06    9.0633492e-01    1.0331109e-01    1.1474883e-01    1.3245011e-01    9.1246468e+00    1.7306590e+01                0 #dt_spray
    4.7547875e-01              792    1.5082168e-06    8.9817431e-01    1.0329415e-01    1.1472976e-01    1.3242840e-01    9.0409555e+00    1.7479022e+01                0 #dt_spray
    4.8452156e-01              793    1.5071357e-06    8.8607176e-01    1.0320620e-01    1.1463255e-01    1.3231565e-01    9.0787993e+00    1.6918123e+01                0 #dt_spray
    4.9357413e-01              794    1.5087616e-06    8.7456973e-01    1.0258674e-01    1.1394404e-01    1.3152146e-01    9.2378771e+00    1.6892231e+01                0 #dt_spray
    5.0261767e-01              795    1.5072573e-06    9.0201713e-01    1.0254915e-01    1.1390534e-01    1.3147327e-01    9.0863226e+00    1.7237744e+01                0 #dt_spray
    5.1167048e-01              796    1.5088007e-06    9.4123528e-01    1.0331948e-01    1.1476151e-01    1.3246088e-01    8.8802581e+00    1.7013775e+01                0 #dt_spray
    5.2068709e-01              797    1.5027683e-06    9.6263742e-01    1.0248358e-01    1.1383271e-01    1.3138921e-01    8.6369390e+00    1.7661909e+01                0 #dt_spray
    5.2973358e-01              798    1.5077492e-06    9.8088778e-01    1.0289322e-01    1.1428760e-01    1.3191439e-01    8.5704973e+00    1.7386151e+01                0 #dt_spray
    5.3877443e-01              799    1.5068081e-06    9.7429369e-01    1.0249385e-01    1.1384378e-01    1.3140237e-01    8.5151358e+00    1.6845069e+01                0 #dt_spray
    5.4780638e-01              800    1.5053243e-06    9.6965431e-01    1.0239146e-01    1.1373049e-01    1.3127111e-01    8.6274391e+00    1.7183077e+01                0 #dt_spray
    5.5684761e-01              801    1.5068715e-06    9.6564378e-01    1.0186424e-01    1.1314437e-01    1.3059518e-01    8.9223034e+00    1.7407575e+01                0 #dt_spray
    5.6589530e-01              802    1.5079482e-06    9.6066112e-01    1.0169601e-01    1.1295722e-01    1.3037951e-01    9.1842007e+00    1.6526364e+01                0 #dt_spray
    5.7496600e-01              803    1.5117844e-06    9.5900888e-01    1.0155085e-01    1.1279565e-01    1.3019339e-01    9.2460002e+00    1.6541277e+01                0 #dt_spray
    5.8401775e-01              804    1.5086248e-06    9.5770116e-01    1.0104454e-01    1.1223350e-01    1.2954428e-01    9.0126139e+00    1.6981454e+01                0 #dt_spray
    5.9306729e-01              805    1.5082568e-06    9.6215764e-01    1.0003319e-01    1.1110623e-01    1.2824768e-01    9.0115885e+00    1.6805396e+01                0 #dt_spray
    6.0210665e-01              806    1.5065604e-06    9.6533469e-01    9.9812599e-02    1.1086145e-01    1.2796487e-01    9.1684893e+00    1.6656844e+01                0 #dt_spray
    6.1118679e-01              807    1.5133560e-06    9.7348263e-01    9.9732746e-02    1.1077214e-01    1.2786250e-01    9.3145917e+00    1.6284917e+01                0 #dt_spray
    6.2023463e-01              808    1.5079730e-06    9.7267561e-01    9.9095138e-02    1.1006362e-01    1.2704505e-01    9.2575172e+00    1.6049216e+01                0 #dt_spray
    6.2930029e-01              809    1.5109432e-06    9.7675070e-01    9.8887927e-02    1.0983308e-01    1.2677939e-01    9.2128608e+00    1.6974355e+01                0 #dt_spray
    6.3835456e-01              810    1.5090455e-06    9.7787651e-01    9.8302235e-02    1.0918216e-01    1.2602851e-01    9.2894008e+00    1.7208745e+01                0 #dt_spray
    6.4559798e-01              811    1.2072364e-06    7.7015167e-01    7.8271019e-02    8.6933671e-02    1.0034746e-01    7.4863056e+00    1.6996338e+01                0 #dt_piso
    6.5454191e-01              812    1.4906556e-06    9.4049547e-01    9.5796356e-02    1.0639808e-01    1.2281584e-01    9.2611106e+00    1.7230912e+01                0 #dt_spray
    6.6346559e-01              813    1.4872803e-06    9.3763253e-01    9.5202688e-02    1.0573888e-01    1.2205473e-01    9.2300843e+00    1.6820265e+01                0 #dt_spray
    6.7253404e-01              814    1.5114072e-06    9.7304669e-01    9.5738013e-02    1.0633287e-01    1.2274104e-01    9.3645642e+00    1.7537628e+01                0 #dt_spray
    6.8159414e-01              815    1.5100172e-06    9.5875164e-01    9.4890847e-02    1.0539141e-01    1.2165493e-01    9.2744393e+00    1.7457288e+01                0 #dt_spray
    6.9065792e-01              816    1.5106307e-06    9.4969265e-01    9.4464877e-02    1.0491840e-01    1.2110882e-01    9.2036222e+00    1.7813996e+01                0 #dt_spray
    6.9967521e-01              817    1.5028811e-06    9.5587871e-01    9.2936830e-02    1.0322050e-01    1.1914978e-01    9.2292269e+00    1.7350564e+01                0 #dt_spray
    7.0875417e-01              818    1.5131608e-06    9.4715068e-01    9.2779079e-02    1.0304457e-01    1.1894754e-01    9.3075955e+00    1.7668090e+01                0 #dt_spray
    7.1782469e-01              819    1.5117519e-06    9.5902783e-01    9.2049588e-02    1.0223396e-01    1.1801229e-01    9.2310784e+00    1.7618861e+01                0 #dt_spray
    7.2689767e-01              820    1.5121644e-06    9.6423010e-01    9.1391718e-02    1.0150290e-01    1.1716887e-01    9.2579300e+00    1.8061708e+01                0 #dt_spray
    7.3597566e-01              821    1.5129984e-06    9.6553831e-01    9.0892527e-02    1.0094823e-01    1.1652888e-01    9.2650433e+00    1.7028299e+01                0 #dt_spray
    7.4503976e-01              822    1.5106833e-06    9.6194629e-01    9.0097372e-02    1.0006479e-01    1.1550945e-01    9.1581349e+00    1.6372950e+01                0 #dt_spray
    7.5411183e-01              823    1.5120119e-06    9.5856251e-01    8.9599903e-02    9.9511996e-02    1.1487167e-01    9.0559087e+00    1.6327314e+01                0 #dt_spray
    7.6317586e-01              824    1.5106714e-06    9.5322357e-01    8.8927208e-02    9.8764572e-02    1.1400924e-01    8.9368929e+00    1.6693070e+01                0 #dt_spray
    7.7223096e-01              825    1.5091831e-06    9.4742071e-01    8.8343368e-02    9.8115877e-02    1.1326073e-01    8.8111643e+00    1.6128561e+01                0 #dt_spray
    7.8130640e-01              826    1.5125728e-06    9.4415498e-01    8.8061548e-02    9.7802623e-02    1.1289942e-01    8.7181644e+00    1.5967835e+01                0 #dt_spray
    7.9036792e-01              827    1.5102534e-06    9.3765498e-01    8.7501056e-02    9.7179909e-02    1.1218084e-01    8.6286004e+00    1.5230620e+01                0 #dt_spray
    7.9944325e-01              828    1.5125546e-06    9.3115899e-01    8.7408181e-02    9.7076892e-02    1.1206177e-01    8.7047189e+00    1.5207799e+01                0 #dt_spray
    8.0850916e-01              829    1.5109862e-06    9.2286837e-01    8.6881532e-02    9.6491736e-02    1.1138658e-01    8.6022906e+00    1.5827584e+01                0 #dt_spray
    8.1754876e-01              830    1.5065998e-06    9.1281526e-01    8.6449241e-02    9.6011543e-02    1.1083236e-01    8.6673312e+00    1.5068728e+01                0 #dt_spray
    8.2658165e-01              831    1.5054808e-06    9.0170230e-01    8.6264778e-02    9.5806593e-02    1.1059587e-01    8.5399595e+00    1.5527595e+01                0 #dt_spray
    8.3564559e-01              832    1.5106572e-06    8.8816764e-01    8.6528122e-02    9.6099066e-02    1.1093349e-01    8.6084886e+00    1.4573286e+01                0 #dt_spray
    8.4467537e-01              833    1.5049637e-06    8.7072231e-01    8.6186787e-02    9.5719974e-02    1.1049588e-01    8.6779080e+00    1.5153230e+01                0 #dt_spray
    8.5375079e-01              834    1.5125696e-06    8.6098548e-01    8.6706550e-02    9.6297274e-02    1.1116224e-01    8.5979125e+00    1.5479823e+01                0 #dt_spray
    8.6282217e-01              835    1.5118970e-06    8.5153420e-01    8.6941155e-02    9.6557994e-02    1.1146302e-01    8.4308538e+00    1.4944911e+01                0 #dt_spray
    8.7189469e-01              836    1.5120870e-06    8.4173091e-01    8.7259372e-02    9.6911603e-02    1.1187099e-01    8.4058350e+00    1.4237548e+01                0 #dt_spray
    8.8096136e-01              837    1.5111111e-06    8.2577730e-01    8.7663010e-02    9.7363916e-02    1.1238847e-01    8.3743748e+00    1.4358577e+01                0 #dt_spray
    8.9003203e-01              838    1.5117787e-06    8.1842721e-01    8.8640859e-02    9.8450259e-02    1.1364213e-01    8.3510912e+00    1.4800246e+01                0 #dt_spray
    8.9910050e-01              839    1.5114107e-06    8.0726475e-01    9.0153828e-02    1.0013198e-01    1.1558183e-01    8.3223181e+00    1.5260661e+01                0 #dt_spray
    9.0817123e-01              840    1.5117881e-06    8.0633081e-01    9.0747418e-02    1.0079119e-01    1.1634284e-01    9.7858556e+00    1.6032784e+01                0 #dt_spray
    9.1722865e-01              841    1.5095706e-06    7.9109221e-01    9.1714622e-02    1.0186564e-01    1.1758285e-01    9.7096866e+00    1.5092306e+01                0 #dt_spray
    9.2631423e-01              842    1.5142627e-06    8.0034732e-01    9.2987454e-02    1.0327963e-01    1.1921468e-01    9.6224068e+00    1.5428570e+01                0 #dt_spray
    9.3539053e-01              843    1.5127169e-06    8.0339983e-01    9.4011527e-02    1.0441739e-01    1.2052760e-01    9.4866246e+00    1.5402730e+01                0 #dt_spray
    9.4446432e-01              844    1.5122986e-06    8.0074593e-01    9.5040191e-02    1.0556024e-01    1.2184640e-01    9.3530580e+00    1.5305300e+01                0 #dt_spray
    9.5353585e-01              845    1.5119223e-06    7.9097886e-01    9.6392277e-02    1.0706268e-01    1.2357984e-01    9.2165335e+00    1.4620451e+01                0 #dt_spray
    9.6259809e-01              846    1.5103731e-06    8.0549268e-01    9.7441582e-02    1.0822843e-01    1.2492511e-01    9.6986541e+00    1.3838024e+01                0 #dt_spray
    9.7165889e-01              847    1.5101336e-06    7.8797671e-01    9.8779755e-02    1.0971515e-01    1.2664071e-01    9.5788949e+00    1.4841377e+01                0 #dt_spray
    9.8072393e-01              848    1.5108403e-06    7.7540476e-01    1.0027218e-01    1.1137323e-01    1.2855407e-01    9.4632309e+00    1.4605739e+01                0 #dt_spray
    9.8976773e-01              849    1.5072990e-06    7.7826464e-01    1.0093954e-01    1.1211478e-01    1.2940967e-01    9.3638810e+00    1.4299775e+01                0 #dt_spray
    9.9883351e-01              850    1.5109641e-06    7.8099013e-01    1.0257980e-01    1.1393760e-01    1.3151256e-01    9.3137700e+00    1.3993719e+01                0 #dt_spray
    1.0078734e+00              851    1.5066559e-06    8.0494880e-01    1.0260120e-01    1.1396131e-01    1.3154000e-01    9.2923810e+00    1.3511717e+01                0 #dt_spray
    1.0169350e+00              852    1.5102579e-06    7.9137868e-01    1.0372535e-01    1.1521009e-01    1.3298122e-01    9.4346311e+00    1.2962246e+01                0 #dt_spray
    1.0259987e+00              853    1.5106158e-06    7.6968609e-01    1.0434143e-01    1.1589438e-01    1.3377106e-01    9.5131897e+00    1.3989023e+01                0 #dt_spray
    1.0350511e+00              854    1.5087392e-06    7.9159361e-01    1.0483679e-01    1.1644471e-01    1.3440614e-01    9.4882782e+00    1.3813652e+01                0 #dt_spray
    1.0440743e+00              855    1.5038666e-06    7.6432321e-01    1.0480366e-01    1.1640793e-01    1.3436367e-01    9.7622104e+00    1.2953846e+01                0 #dt_spray
    1.0531325e+00              856    1.5096907e-06    7.7385608e-01    1.0534195e-01    1.1700580e-01    1.3505378e-01    9.7201593e+00    1.2909383e+01                0 #dt_spray
    1.0621915e+00              857    1.5098407e-06    7.9675245e-01    1.0534841e-01    1.1701296e-01    1.3506206e-01    9.6878765e+00    1.3309516e+01                0 #dt_spray
    1.0712737e+00              858    1.5136932e-06    8.0912137e-01    1.0564382e-01    1.1734128e-01    1.3544079e-01    9.7619673e+00    1.3644138e+01                0 #dt_spray
    1.0803167e+00              859    1.5071759e-06    7.7797655e-01    1.0470384e-01    1.1629682e-01    1.3423569e-01    9.6446909e+00    1.4141713e+01                0 #dt_spray
    1.0893736e+00              860    1.5094788e-06    7.7797906e-01    1.0460464e-01    1.1618650e-01    1.3410851e-01    9.5457982e+00    1.3912880e+01                0 #dt_spray
    1.0983861e+00              861    1.5020816e-06    7.8063235e-01    1.0445444e-01    1.1601712e-01    1.3391595e-01    9.3730990e+00    1.3746435e+01                0 #dt_spray
    1.1074459e+00              862    1.5099621e-06    7.7462100e-01    1.0475739e-01    1.1635326e-01    1.3430435e-01    9.2981077e+00    1.3726529e+01                0 #dt_spray
    1.1165057e+00              863    1.5099769e-06    7.6926220e-01    1.0480690e-01    1.1640806e-01    1.3436782e-01    9.1787441e+00    1.3583747e+01                0 #dt_spray
    1.1255835e+00              864    1.5129562e-06    7.7118839e-01    1.0485934e-01    1.1646608e-01    1.3443505e-01    9.4266057e+00    1.3477257e+01                0 #dt_spray
    1.1346267e+00              865    1.5072144e-06    7.7244345e-01    1.0436530e-01    1.1591717e-01    1.3380167e-01    9.3928878e+00    1.2715113e+01                0 #dt_spray
    1.1436864e+00              866    1.5099416e-06    7.6863234e-01    1.0448640e-01    1.1605157e-01    1.3395692e-01    9.6385872e+00    1.2714689e+01                0 #dt_spray
    1.1527466e+00              867    1.5100413e-06    7.9278335e-01    1.0444425e-01    1.1600469e-01    1.3390289e-01    9.4958707e+00    1.3873848e+01                0 #dt_spray
    1.1618118e+00              868    1.5108553e-06    7.8790222e-01    1.0450528e-01    1.1607246e-01    1.3398113e-01    9.2879093e+00    1.3911493e+01                0 #dt_spray
    1.1709014e+00              869    1.5149379e-06    7.9795726e-01    1.0481522e-01    1.1641671e-01    1.3437848e-01    9.3384399e+00    1.3794583e+01                0 #dt_spray
    1.1799781e+00              870    1.5127800e-06    7.8906485e-01    1.0482281e-01    1.1642518e-01    1.3438822e-01    9.4714590e+00    1.3595908e+01                0 #dt_spray
    1.1890524e+00              871    1.5123866e-06    7.9129335e-01    1.0503174e-01    1.1665731e-01    1.3465608e-01    9.5607449e+00    1.4498517e+01                0 #dt_spray
    1.1981248e+00              872    1.5120670e-06    7.9708155e-01    1.0535410e-01    1.1701546e-01    1.3506936e-01    9.4944540e+00    1.5177325e+01                0 #dt_spray
    1.2072048e+00              873    1.5133323e-06    8.0230619e-01    1.0598713e-01    1.1771890e-01    1.3588094e-01    9.3794764e+00    1.4450661e+01                0 #dt_spray
    1.2162942e+00              874    1.5148992e-06    8.0602028e-01    1.0653372e-01    1.1832610e-01    1.3658169e-01    9.2535173e+00    1.4315545e+01                0 #dt_spray
    1.2253520e+00              875    1.5096280e-06    8.0464354e-01    1.0676347e-01    1.1858153e-01    1.3687624e-01    9.0960433e+00    1.4763216e+01                0 #dt_spray
    1.2344039e+00              876    1.5086572e-06    8.0698432e-01    1.0723827e-01    1.1910904e-01    1.3748496e-01    9.0580285e+00    1.4387580e+01                0 #dt_spray
    1.2434721e+00              877    1.5113627e-06    8.1179688e-01    1.0809031e-01    1.2005563e-01    1.3857732e-01    9.2090953e+00    1.4141995e+01                0 #dt_spray
    1.2525636e+00              878    1.5152594e-06    8.1595293e-01    1.0916785e-01    1.2125276e-01    1.3995879e-01    9.3671196e+00    1.3936037e+01                0 #dt_spray
    1.2616200e+00              879    1.5093854e-06    7.9167282e-01    1.0967137e-01    1.2181236e-01    1.4060433e-01    9.4583395e+00    1.3390049e+01                0 #dt_spray
    1.2706480e+00              880    1.5046763e-06    7.9137785e-01    1.1044019e-01    1.2266668e-01    1.4158998e-01    9.5280916e+00    1.3333860e+01                0 #dt_spray
    1.2797336e+00              881    1.5142642e-06    7.8964247e-01    1.1233651e-01    1.2477341e-01    1.4402117e-01    9.6185642e+00    1.3250226e+01                0 #dt_spray
    1.2888213e+00              882    1.5146171e-06    7.8430450e-01    1.1337510e-01    1.2592739e-01    1.4535270e-01    9.5197976e+00    1.2838258e+01                0 #dt_spray
    1.2979039e+00              883    1.5137733e-06    7.8278959e-01    1.1439748e-01    1.2706338e-01    1.4666343e-01    9.5502877e+00    1.2582028e+01                0 #dt_spray
    1.3069639e+00              884    1.5099942e-06    7.6811542e-01    1.1529749e-01    1.2806354e-01    1.4781729e-01    9.4366687e+00    1.3861013e+01                0 #dt_spray
    1.3160457e+00              885    1.5136283e-06    7.9463129e-01    1.1657378e-01    1.2948149e-01    1.4945357e-01    9.3272543e+00    1.3324388e+01                0 #dt_spray
    1.3251370e+00              886    1.5152204e-06    7.8944471e-01    1.1788371e-01    1.3093684e-01    1.5113296e-01    9.1926468e+00    1.3247837e+01                0 #dt_spray
    1.3342225e+00              887    1.5142472e-06    7.7383400e-01    1.1885656e-01    1.3201816e-01    1.5238021e-01    9.0516642e+00    1.2775234e+01                0 #dt_spray
    1.3433080e+00              888    1.5142554e-06    7.7804666e-01    1.1886331e-01    1.3202546e-01    1.5238885e-01    8.9183910e+00    1.2353676e+01                0 #dt_spray
    1.3524131e+00              889    1.5175169e-06    7.6634443e-01    1.1994808e-01    1.3323050e-01    1.5377959e-01    8.9299877e+00    1.2630780e+01                0 #dt_spray
    1.3614802e+00              890    1.5111815e-06    7.9589775e-01    1.2023105e-01    1.3354588e-01    1.5414237e-01    8.9144438e+00    1.3169130e+01                0 #dt_spray
    1.3705480e+00              891    1.5113038e-06    8.0616335e-01    1.2036934e-01    1.3369916e-01    1.5431967e-01    8.9069743e+00    1.2907892e+01                0 #dt_spray
    1.3796149e+00              892    1.5111541e-06    8.0218153e-01    1.2051967e-01    1.3386596e-01    1.5451240e-01    8.8468823e+00    1.2602472e+01                0 #dt_spray
    1.3886981e+00              893    1.5138549e-06    7.6869861e-01    1.2106017e-01    1.3446629e-01    1.5520535e-01    8.9888159e+00    1.2644029e+01                0 #dt_spray
    1.3977453e+00              894    1.5078671e-06    7.5637878e-01    1.2051977e-01    1.3386599e-01    1.5451253e-01    9.0131707e+00    1.2850717e+01                0 #dt_spray
    1.4068030e+00              895    1.5096211e-06    7.6271195e-01    1.2065538e-01    1.3401652e-01    1.5468638e-01    8.9412336e+00    1.2964473e+01                0 #dt_spray
    1.4158643e+00              896    1.5102104e-06    7.8822394e-01    1.2041701e-01    1.3375154e-01    1.5438078e-01    8.9900019e+00    1.2205892e+01                0 #dt_spray
    1.4249425e+00              897    1.5130383e-06    7.9544924e-01    1.2073856e-01    1.3410934e-01    1.5479302e-01    9.0622554e+00    1.2483672e+01                0 #dt_spray
    1.4340260e+00              898    1.5139220e-06    7.8713576e-01    1.2128901e-01    1.3472073e-01    1.5549873e-01    9.1123080e+00    1.2829343e+01                0 #dt_spray
    1.4431023e+00              899    1.5127158e-06    7.7086766e-01    1.2120280e-01    1.3462482e-01    1.5538820e-01    9.1404696e+00    1.3023638e+01                0 #dt_spray
    1.4521601e+00              900    1.5096268e-06    7.6659286e-01    1.2099249e-01    1.3439109e-01    1.5511857e-01    9.1517408e+00    1.2933668e+01                0 #dt_spray
    1.4612314e+00              901    1.5118877e-06    7.7179974e-01    1.2141829e-01    1.3486396e-01    1.5566448e-01    9.1746549e+00    1.3695202e+01                0 #dt_spray
    1.4684885e+00              902    1.2095101e-06    6.2448923e-01    9.6950927e-02    1.0768695e-01    1.2429606e-01    7.3806526e+00    1.1992641e+01                0 #dt_piso
    1.4774414e+00              903    1.4921542e-06    7.5463179e-01    1.1938882e-01    1.3260933e-01    1.5306259e-01    9.0877101e+00    1.2343078e+01                0 #dt_spray
    1.4863823e+00              904    1.4901512e-06    7.5648163e-01    1.1671042e-01    1.2963664e-01    1.4962874e-01    9.0989326e+00    1.2717271e+01                0 #dt_spray
    1.4954180e+00              905    1.5059570e-06    7.8430808e-01    1.1661857e-01    1.2953419e-01    1.4951099e-01    9.1627154e+00    1.2755027e+01                0 #dt_spray
    1.5045856e+00              906    1.5279329e-06    7.7679475e-01    1.1795888e-01    1.3102279e-01    1.5122934e-01    9.2551060e+00    1.2160183e+01                0 #dt_spray
    1.5138009e+00              907    1.5358733e-06    7.7999468e-01    1.1862232e-01    1.3175960e-01    1.5207990e-01    9.2580547e+00    1.2427407e+01                0 #dt_spray
    1.5233009e+00              908    1.5833440e-06    8.0213182e-01    1.2157023e-01    1.3503365e-01    1.5585927e-01    9.7002844e+00    1.2332648e+01                0 #dt_spray
    1.5333659e+00              909    1.6774998e-06    8.4531847e-01    1.2847833e-01    1.4270673e-01    1.6471581e-01    1.0431096e+01    1.2332350e+01                0 #dt_spray
    1.5437892e+00              910    1.7372051e-06    8.8459742e-01    1.3262256e-01    1.4730968e-01    1.7002892e-01    1.0883449e+01    1.1841340e+01                0 #dt_spray
    1.5546798e+00              911    1.8151004e-06    9.2160449e-01    1.3856765e-01    1.5391320e-01    1.7765084e-01    1.1321529e+01    1.0838078e+01                0 #dt_spray
    1.5659097e+00              912    1.8716550e-06    9.5441007e-01    1.4336078e-01    1.5923720e-01    1.8379587e-01    1.1500161e+01    1.0383765e+01                0 #dt_spray
    1.5776601e+00              913    1.9584020e-06    1.0135294e+00    1.4954407e-01    1.6615033e-01    1.9172317e-01    1.1847227e+01    1.0395574e+01                0 #dt_spray
    1.5892537e+00              914    1.9322598e-06    9.9240139e-01    1.4793437e-01    1.6436312e-01    1.8965945e-01    1.1800299e+01    9.9080982e+00                0 #dt_cfl
    1.6009360e+00              915    1.9470547e-06    9.9643197e-01    1.5046141e-01    1.6716970e-01    1.9289924e-01    1.2004948e+01    9.4071279e+00                0 #dt_cfl
    1.6126602e+00              916    1.9540267e-06    9.9604585e-01    1.5248859e-01    1.6942220e-01    1.9549819e-01    1.1999004e+01    8.8210835e+00                0 #dt_cfl
    1.6244309e+00              917    1.9617839e-06    1.0018082e+00    1.5342099e-01    1.7045816e-01    1.9669358e-01    1.1959910e+01    7.9131095e+00                0 #dt_cfl
    1.6361803e+00              918    1.9582430e-06    1.0297223e+00    1.5473336e-01    1.7191650e-01    1.9837611e-01    1.1897302e+01    7.3229442e+00                0 #dt_cfl
    1.6475906e+00              919    1.9017196e-06    9.8778009e-01    1.5156184e-01    1.6839296e-01    1.9431005e-01    1.1424180e+01    6.6687684e+00                0 #dt_cfl
    1.6591421e+00              920    1.9252459e-06    1.0163303e+00    1.5465831e-01    1.7183344e-01    1.9827989e-01    1.1525326e+01    5.9683132e+00                0 #dt_cfl
    1.6705080e+00              921    1.8943113e-06    9.9722945e-01    1.5312159e-01    1.7012616e-01    1.9630973e-01    1.1313823e+01    5.5641963e+00                0 #dt_cfl
    1.6819054e+00              922    1.8995742e-06    9.9015480e-01    1.5452248e-01    1.7168271e-01    1.9810574e-01    1.1207768e+01    4.9754286e+00                0 #dt_cfl
    1.6934162e+00              923    1.9184618e-06    1.0027444e+00    1.5525641e-01    1.7249788e-01    1.9904667e-01    1.1276446e+01    5.0592060e+00                0 #dt_cfl
    1.7048955e+00              924    1.9132111e-06    1.0035319e+00    1.5544661e-01    1.7271043e-01    1.9929052e-01    1.1193208e+01    5.0245383e+00                0 #dt_cfl
    1.7163343e+00              925    1.9064777e-06    9.7145045e-01    1.5575431e-01    1.7305114e-01    1.9968502e-01    1.1114535e+01    5.0480225e+00                0 #dt_cfl
    1.7281094e+00              926    1.9625064e-06    9.9812351e-01    1.6162486e-01    1.7957378e-01    2.0721135e-01    1.1407044e+01    4.4842215e+00                0 #dt_cfl
    1.7399066e+00              927    1.9661960e-06    1.0063372e+00    1.6309154e-01    1.8120346e-01    2.0909172e-01    1.1457764e+01    4.2922778e+00                0 #dt_cfl
    1.7516294e+00              928    1.9538143e-06    9.8466854e-01    1.6247509e-01    1.8051982e-01    2.0830140e-01    1.1437029e+01    4.3555028e+00                0 #dt_cfl
    1.7630000e+00              929    1.8950935e-06    1.0034658e+00    1.6604973e-01    1.8449154e-01    2.1288427e-01    1.1583736e+01    4.3228683e+00                0 #dt_inject
    1.7748643e+00              930    1.9773823e-06    1.0188411e+00    1.6641214e-01    1.8489427e-01    2.1334890e-01    1.1506977e+01    3.9423718e+00                0 #dt_cfl
    1.7865092e+00              931    1.9408152e-06    9.8676125e-01    1.6421350e-01    1.8245149e-01    2.1053013e-01    1.1322217e+01    3.7170615e+00                0 #dt_cfl
    1.7983103e+00              932    1.9668539e-06    9.9660617e-01    1.6775776e-01    1.8638825e-01    2.1507405e-01    1.1901245e+01    3.6037512e+00                0 #dt_cfl
    1.8101516e+00              933    1.9735518e-06    9.8871302e-01    1.6961029e-01    1.8844664e-01    2.1744908e-01    1.1702911e+01    3.8331480e+00                0 #dt_cfl
    1.8221281e+00              934    1.9960815e-06    9.9146116e-01    1.7263301e-01    1.9180515e-01    2.2132437e-01    1.1633674e+01    3.8827343e+00                0 #dt_cfl
    1.8342077e+00              935    2.0132725e-06    9.8002420e-01    1.7440945e-01    1.9378012e-01    2.2360186e-01    1.1955491e+01    3.6542382e+00                0 #dt_cfl
    1.8465336e+00              936    2.0543090e-06    9.8495049e-01    1.7893974e-01    1.9881229e-01    2.2940992e-01    1.2399376e+01    3.7474170e+00                0 #dt_cfl
    1.8590478e+00              937    2.0856977e-06    9.9667013e-01    1.8310496e-01    2.0344024e-01    2.3474995e-01    1.2753273e+01    3.6285584e+00                0 #dt_cfl
    1.8716038e+00              938    2.0926660e-06    1.0038470e+00    1.8480726e-01    2.0533170e-01    2.3693239e-01    1.2878281e+01    3.5470629e+00                0 #dt_cfl
    1.8841117e+00              939    2.0846464e-06    9.9617853e-01    1.8513880e-01    2.0570016e-01    2.3735744e-01    1.2776401e+01    3.6595845e+00                0 #dt_cfl
    1.8966675e+00              940    2.0926434e-06    9.7824913e-01    1.8691814e-01    2.0767721e-01    2.3963865e-01    1.2635732e+01    3.7937949e+00                0 #dt_cfl
    1.9095026e+00              941    2.1391722e-06    9.9620082e-01    1.9200450e-01    2.1332854e-01    2.4615962e-01    1.2909394e+01    4.1690485e+00                0 #dt_cfl
    1.9223865e+00              942    2.1473303e-06    9.8490668e-01    1.9377483e-01    2.1529557e-01    2.4842927e-01    1.2992875e+01    3.8864429e+00                0 #dt_cfl
    1.9354680e+00              943    2.1802373e-06    1.0024439e+00    1.9776807e-01    2.1973239e-01    2.5354881e-01    1.3254080e+01    3.6426578e+00                0 #dt_cfl
    1.9485175e+00              944    2.1749220e-06    9.8916155e-01    1.9808555e-01    2.2008522e-01    2.5395584e-01    1.3293375e+01    3.5800619e+00                0 #dt_cfl
    1.9617100e+00              945    2.1987531e-06    1.0036637e+00    2.0024975e-01    2.2248978e-01    2.5673045e-01    1.3489376e+01    3.7637603e+00                0 #dt_cfl
    1.9748544e+00              946    2.1907270e-06    9.9937446e-01    2.0046497e-01    2.2272900e-01    2.5700637e-01    1.3479784e+01    3.6535249e+00                0 #dt_cfl
    1.9880070e+00              947    2.1920983e-06    9.9382410e-01    2.0132086e-01    2.2368002e-01    2.5810367e-01    1.3376114e+01    3.7916951e+00                0 #dt_cfl
    2.0012413e+00              948    2.2057206e-06    9.9145477e-01    2.0331519e-01    2.2589582e-01    2.6066050e-01    1.3240006e+01    3.8639877e+00                0 #dt_cfl
    2.0145897e+00              949    2.2247314e-06    9.9681406e-01    2.0585936e-01    2.2872261e-01    2.6392226e-01    1.3348692e+01    4.0820012e+00                0 #dt_cfl
    2.0279807e+00              950    2.2318420e-06    9.9334860e-01    2.0691001e-01    2.2988992e-01    2.6526925e-01    1.3429377e+01    3.7392254e+00                0 #dt_cfl
    2.0414614e+00              951    2.2467862e-06    9.9589978e-01    2.0891306e-01    2.3211674e-01    2.6783725e-01    1.3319796e+01    3.7585480e+00                0 #dt_cfl
    2.0549977e+00              952    2.2560365e-06    9.9720196e-01    2.1048241e-01    2.3386042e-01    2.6984924e-01    1.3655972e+01    3.6442318e+00                0 #dt_cfl
    2.0685719e+00              953    2.2623667e-06    1.0020877e+00    2.1177057e-01    2.3529169e-01    2.7150073e-01    1.3467890e+01    3.8363535e+00                0 #dt_cfl
    2.0821178e+00              954    2.2576533e-06    1.0036212e+00    2.1245263e-01    2.3605356e-01    2.7237517e-01    1.4539585e+01    3.6144226e+00                0 #dt_cfl
    2.0956148e+00              955    2.2495075e-06    1.0014744e+00    2.1229494e-01    2.3587440e-01    2.7217300e-01    1.4070923e+01    3.4417012e+00                0 #dt_cfl
    2.1090920e+00              956    2.2461956e-06    1.0019271e+00    2.1270868e-01    2.3633414e-01    2.7270344e-01    1.3590619e+01    3.6045444e+00                0 #dt_cfl
    2.1225433e+00              957    2.2418752e-06    1.0009995e+00    2.1339859e-01    2.3710448e-01    2.7358794e-01    1.3165230e+01    3.4721324e+00                0 #dt_cfl
    2.1359811e+00              958    2.2396367e-06    1.0031471e+00    2.1486907e-01    2.3873861e-01    2.7547316e-01    1.3145428e+01    3.3287020e+00                0 #dt_cfl
    2.1493767e+00              959    2.2326105e-06    1.0198139e+00    2.1389910e-01    2.3765703e-01    2.7422961e-01    1.3081728e+01    3.5389228e+00                0 #dt_cfl
    2.1625121e+00              960    2.1892333e-06    1.0025580e+00    2.1067644e-01    2.3407658e-01    2.7009800e-01    1.2807573e+01    3.4632831e+00                0 #dt_cfl
    2.1756140e+00              961    2.1836474e-06    1.0147906e+00    2.1101919e-01    2.3445754e-01    2.7053742e-01    1.2789462e+01    3.2835152e+00                0 #dt_cfl
    2.1885249e+00              962    2.1518207e-06    1.0106850e+00    2.0875881e-01    2.3194623e-01    2.6763950e-01    1.2643793e+01    3.2045071e+00                0 #dt_cfl
    2.2012994e+00              963    2.1290715e-06    1.0117408e+00    2.0728855e-01    2.3031280e-01    2.6575455e-01    1.2531951e+01    3.4068589e+00                0 #dt_cfl
    2.2139256e+00              964    2.1043647e-06    9.9096689e-01    2.0598607e-01    2.2886945e-01    2.6408471e-01    1.2386572e+01    3.1770301e+00                0 #dt_cfl
    2.2266668e+00              965    2.1235469e-06    1.0155160e+00    2.0889748e-01    2.3210454e-01    2.6781728e-01    1.2501566e+01    3.2358918e+00                0 #dt_cfl
    2.2392134e+00              966    2.0911013e-06    1.0135992e+00    2.0630041e-01    2.2921547e-01    2.6448771e-01    1.2344265e+01    3.2856424e+00                0 #dt_cfl
    2.2515917e+00              967    2.0630456e-06    1.0077963e+00    2.0446564e-01    2.2717715e-01    2.6213543e-01    1.2153533e+01    3.8039880e+00                0 #dt_cfl
    2.2638742e+00              968    2.0470858e-06    9.8311391e-01    2.0357880e-01    2.2619199e-01    2.6099846e-01    1.2054910e+01    3.5362527e+00                0 #dt_cfl
    2.2763677e+00              969    2.0822468e-06    1.0066645e+00    2.0793979e-01    2.3103763e-01    2.6658947e-01    1.2260098e+01    3.5348704e+00                0 #dt_cfl
    2.2887785e+00              970    2.0684616e-06    9.9834571e-01    2.0750720e-01    2.3055727e-01    2.6603487e-01    1.2177843e+01    3.7078490e+00                0 #dt_cfl
    2.3012098e+00              971    2.0718891e-06    9.9609859e-01    2.0885772e-01    2.3205812e-01    2.6776631e-01    1.2198023e+01    3.9785104e+00                0 #dt_cfl
    2.3136898e+00              972    2.0800040e-06    9.9258966e-01    2.1074223e-01    2.3415233e-01    2.7018234e-01    1.2250567e+01    4.0057724e+00                0 #dt_cfl
    2.3262630e+00              973    2.0955326e-06    9.8677597e-01    2.1345433e-01    2.3716610e-01    2.7365940e-01    1.2341166e+01    3.9106250e+00                0 #dt_cfl
    2.3390047e+00              974    2.1236154e-06    9.8860570e-01    2.1727950e-01    2.4141652e-01    2.7856346e-01    1.3680994e+01    3.7118576e+00                0 #dt_cfl
    2.3518933e+00              975    2.1480914e-06    9.8729425e-01    2.2063696e-01    2.4514725e-01    2.8286790e-01    1.3314638e+01    3.5061605e+00                0 #dt_cfl
    2.3649477e+00              976    2.1757357e-06    9.8509087e-01    2.2467542e-01    2.4963478e-01    2.8804541e-01    1.3532345e+01    3.2963052e+00                0 #dt_cfl
    2.3781997e+00              977    2.2086650e-06    9.8510968e-01    2.2908521e-01    2.5453485e-01    2.9369898e-01    1.3653353e+01    3.1724136e+00                0 #dt_cfl
    2.3916520e+00              978    2.2420498e-06    9.8633214e-01    2.3361033e-01    2.5956312e-01    2.9950042e-01    1.4287245e+01    3.2878051e+00                0 #dt_cfl
    2.4052907e+00              979    2.2731185e-06    9.9422124e-01    2.3799861e-01    2.6443943e-01    3.0512642e-01    1.4057900e+01    3.4505532e+00                0 #dt_cfl
    2.4190087e+00              980    2.2863306e-06    9.9644510e-01    2.4047980e-01    2.6719680e-01    3.0830744e-01    1.4072882e+01    3.2619755e+00                0 #dt_cfl
    2.4327756e+00              981    2.2944873e-06    9.9340866e-01    2.4206361e-01    2.6895698e-01    3.1033796e-01    1.3900244e+01    3.0820928e+00                0 #dt_cfl
    2.4466339e+00              982    2.3097114e-06    9.8604242e-01    2.4438629e-01    2.7153816e-01    3.1331575e-01    1.4907598e+01    3.1640892e+00                0 #dt_cfl
    2.4606883e+00              983    2.3424057e-06    9.8513930e-01    2.4875288e-01    2.7638710e-01    3.1891395e-01    1.4731102e+01    3.3629379e+00                0 #dt_cfl
    2.4749547e+00              984    2.3777406e-06    9.8659107e-01    2.5332297e-01    2.8146915e-01    3.2477303e-01    1.4601740e+01    3.3798676e+00                0 #dt_cfl
    2.4894151e+00              985    2.4100569e-06    9.9499504e-01    2.5739714e-01    2.8599268e-01    3.2999633e-01    1.5523387e+01    3.5864487e+00                0 #dt_cfl
    2.5039482e+00              986    2.4221798e-06    9.8595703e-01    2.5971067e-01    2.8856392e-01    3.3296239e-01    1.5134222e+01    3.5358453e+00                0 #dt_cfl
    2.5186882e+00              987    2.4566788e-06    9.8992975e-01    2.6367676e-01    2.9297117e-01    3.3804713e-01    1.4929738e+01    3.7031555e+00                0 #dt_cfl
    2.5335783e+00              988    2.4816699e-06    9.8320893e-01    2.6703171e-01    2.9669955e-01    3.4234834e-01    1.5292253e+01    3.6573453e+00                0 #dt_cfl
    2.5487226e+00              989    2.5240514e-06    9.8138056e-01    2.7194617e-01    3.0216069e-01    3.4864894e-01    1.5681995e+01    3.8534086e+00                0 #dt_cfl
    2.5641542e+00              990    2.5719395e-06    9.7993192e-01    2.7699806e-01    3.0777444e-01    3.5512571e-01    1.5651313e+01    3.7435358e+00                0 #dt_cfl
    2.5799019e+00              991    2.6246104e-06    9.8735165e-01    2.8288172e-01    3.1431279e-01    3.6266887e-01    1.5585371e+01    3.8038270e+00                0 #dt_cfl
    2.5958513e+00              992    2.6582326e-06    9.8522949e-01    2.8650653e-01    3.1834135e-01    3.6731606e-01    1.5720276e+01    4.1527870e+00                0 #dt_cfl
    2.6120398e+00              993    2.6980847e-06    9.8443303e-01    2.9062692e-01    3.2292051e-01    3.7259862e-01    1.5944931e+01    3.9392002e+00                0 #dt_cfl
    2.6284843e+00              994    2.7407498e-06    9.9189003e-01    2.9454525e-01    3.2727497e-01    3.7762211e-01    1.6188275e+01    3.6609859e+00                0 #dt_cfl
    2.6450632e+00              995    2.7631590e-06    9.9130117e-01    2.9663361e-01    3.2959651e-01    3.8029950e-01    1.6414821e+01    3.7202260e+00                0 #dt_cfl
    2.6617877e+00              996    2.7874062e-06    9.8933830e-01    2.9831244e-01    3.3146277e-01    3.8245185e-01    1.7844985e+01    3.3378508e+00                0 #dt_cfl
    2.6786923e+00              997    2.8174449e-06    9.8689937e-01    3.0049207e-01    3.3388586e-01    3.8524624e-01    1.7676152e+01    3.5421929e+00                0 #dt_cfl
    2.6958214e+00              998    2.8548452e-06    9.9576848e-01    3.0410388e-01    3.3790048e-01    3.8987677e-01    1.7426848e+01    3.2742527e+00                0 #dt_cfl
    2.7130233e+00              999    2.8669769e-06    9.7982934e-01    3.0382476e-01    3.3759152e-01    3.8951893e-01    1.7138345e+01    3.5373244e+00                0 #dt_cfl
    2.7305792e+00             1000    2.9259961e-06    9.9594305e-01    3.0919514e-01    3.4356024e-01    3.9640403e-01    1.7609804e+01    3.6749179e+00                0 #dt_cfl
    2.7482067e+00             1001    2.9379151e-06    9.8025552e-01    3.0994114e-01    3.4438363e-01    3.9736044e-01    1.7685296e+01    5.1181450e+00                0 #dt_cfl
    2.7661893e+00             1002    2.9970911e-06    9.8198739e-01    3.1406938e-01    3.4897115e-01    4.0265305e-01    1.7802387e+01    3.8574932e+00                0 #dt_cfl
    2.7845017e+00             1003    3.0520668e-06    9.7314455e-01    3.1907348e-01    3.5453324e-01    4.0906856e-01    1.8061372e+01    3.8378425e+00                0 #dt_cfl
    2.8033194e+00             1004    3.1362934e-06    9.8916134e-01    3.2640782e-01    3.6268387e-01    4.1847157e-01    1.9344965e+01    4.0906067e+00                0 #dt_cfl
    2.8223434e+00             1005    3.1706591e-06    9.7947291e-01    3.2853025e-01    3.6504421e-01    4.2119263e-01    1.9588069e+01    4.4146526e+00                0 #dt_cfl
    2.8417660e+00             1006    3.2371074e-06    9.8106145e-01    3.3278564e-01    3.6977358e-01    4.2664826e-01    1.9960076e+01    3.6909561e+00                0 #dt_cfl
    2.8615636e+00             1007    3.2995970e-06    9.7930974e-01    3.3723113e-01    3.7471412e-01    4.3234760e-01    2.0208887e+01    3.8211854e+00                0 #dt_cfl
    2.8817795e+00             1008    3.3693089e-06    9.9627009e-01    3.4376993e-01    3.8198206e-01    4.4073068e-01    1.9995092e+01    4.2212715e+00                0 #dt_cfl
    2.9020710e+00             1009    3.3819232e-06    9.9617027e-01    3.4136399e-01    3.7930985e-01    4.3764615e-01    2.0684733e+01    4.5743732e+00                0 #dt_cfl
    2.9224406e+00             1010    3.3949248e-06    9.8874942e-01    3.3996138e-01    3.7775265e-01    4.3584792e-01    2.0564648e+01    4.3035803e+00                0 #dt_cfl
    2.9430419e+00             1011    3.4335543e-06    9.8912219e-01    3.4252138e-01    3.8060017e-01    4.3912997e-01    2.2005370e+01    4.3314075e+00                0 #dt_cfl
    2.9638698e+00             1012    3.4713146e-06    9.8769212e-01    3.4369772e-01    3.8190888e-01    4.4063810e-01    2.1695177e+01    4.1766617e+00                0 #dt_cfl
    2.9849572e+00             1013    3.5145716e-06    9.8779554e-01    3.4671116e-01    3.8526066e-01    4.4450148e-01    2.1388758e+01    4.2566948e+00                0 #dt_cfl
    3.0063052e+00             1014    3.5579950e-06    9.8134859e-01    3.4804576e-01    3.8674549e-01    4.4621251e-01    2.1619678e+01    3.9791534e+00                0 #dt_cfl
    3.0280589e+00             1015    3.6256178e-06    9.8114347e-01    3.5235820e-01    3.9153969e-01    4.5174129e-01    2.1433944e+01    4.0332050e+00                0 #dt_cfl
    3.0502307e+00             1016    3.6952983e-06    9.8031474e-01    3.5624534e-01    3.9586125e-01    4.5672480e-01    2.1937971e+01    4.1986241e+00                0 #dt_cfl
    3.0728477e+00             1017    3.7695020e-06    9.7827986e-01    3.6095058e-01    4.0109511e-01    4.6275716e-01    2.3105743e+01    4.0918500e+00                0 #dt_cfl
    3.0959668e+00             1018    3.8531939e-06    9.8071860e-01    3.6586617e-01    4.0656035e-01    4.6905919e-01    2.3120756e+01    4.0944176e+00                0 #dt_cfl
    3.1195405e+00             1019    3.9289495e-06    9.8965607e-01    3.7020650e-01    4.1138729e-01    4.7462372e-01    2.4054527e+01    4.2716794e+00                0 #dt_cfl
    3.1433606e+00             1020    3.9700151e-06    1.0315622e+00    3.7106977e-01    4.1234976e-01    4.7573048e-01    2.5285575e+01    4.3044522e+00                0 #dt_cfl
    3.1664519e+00             1021    3.8485467e-06    9.7614047e-01    3.5703396e-01    3.9675582e-01    4.5773584e-01    2.3857069e+01    4.0831349e+00                0 #dt_cfl
    3.1901076e+00             1022    3.9426156e-06    9.8884731e-01    3.6269445e-01    4.0302418e-01    4.6499289e-01    2.3763712e+01    4.1705649e+00                0 #dt_cfl
    3.2140301e+00             1023    3.9870823e-06    1.0059229e+00    3.6446480e-01    4.0499476e-01    4.6726257e-01    2.4994035e+01    4.3630083e+00                0 #dt_cfl
    3.2378117e+00             1024    3.9636063e-06    1.0016021e+00    3.6002228e-01    4.0006122e-01    4.6156703e-01    2.4414574e+01    4.3719761e+00                0 #dt_cfl
    3.2615553e+00             1025    3.9572665e-06    9.9741161e-01    3.5734532e-01    3.9709161e-01    4.5813503e-01    2.4168253e+01    4.2110333e+00                0 #dt_cfl
    3.2853606e+00             1026    3.9675361e-06    1.0037569e+00    3.5542171e-01    3.9495698e-01    4.5566886e-01    2.4564651e+01    4.0803511e+00                0 #dt_cfl
    3.3090767e+00             1027    3.9526861e-06    9.9094033e-01    3.5147225e-01    3.9057151e-01    4.5060545e-01    2.3940518e+01    4.1303403e+00                0 #dt_cfl
    3.3330096e+00             1028    3.9888235e-06    9.9527696e-01    3.5210644e-01    3.9127976e-01    4.5141851e-01    2.4247784e+01    4.4902983e+00                0 #dt_cfl
    3.3570561e+00             1029    4.0077522e-06    9.9262834e-01    3.5037186e-01    3.8935463e-01    4.4919469e-01    2.3735289e+01    4.2602017e+00                0 #dt_cfl
    3.3812812e+00             1030    4.0375154e-06    9.8833273e-01    3.5043215e-01    3.8942448e-01    4.4927198e-01    2.4082498e+01    4.3402765e+00                0 #dt_cfl
    3.4057923e+00             1031    4.0851783e-06    9.9223043e-01    3.5208747e-01    3.9126977e-01    4.5139419e-01    2.4147851e+01    4.1359537e+00                0 #dt_cfl
    3.4304953e+00             1032    4.1171669e-06    9.8771923e-01    3.5228287e-01    3.9149215e-01    4.5164470e-01    2.5400189e+01    4.8014579e+00                0 #dt_cfl
    3.4555054e+00             1033    4.1683575e-06    9.9161575e-01    3.5417480e-01    3.9360070e-01    4.5407025e-01    2.5469803e+01    4.3298376e+00                0 #dt_cfl
    3.4807270e+00             1034    4.2036016e-06    9.8909948e-01    3.5448817e-01    3.9395530e-01    4.5447201e-01    2.6467516e+01    4.1824315e+00                0 #dt_cfl
    3.5062266e+00             1035    4.2499280e-06    9.8730546e-01    3.5538790e-01    3.9496247e-01    4.5562552e-01    2.7172950e+01    4.3674760e+00                0 #dt_cfl
    3.5320540e+00             1036    4.3045726e-06    9.9031001e-01    3.5653888e-01    3.9624771e-01    4.5710113e-01    2.6683957e+01    3.8716247e+00                0 #dt_cfl
    3.5581342e+00             1037    4.3466920e-06    9.8563302e-01    3.5783894e-01    3.9769690e-01    4.5876788e-01    2.8086386e+01    3.7429280e+00                0 #dt_cfl
    3.5845945e+00             1038    4.4100511e-06    9.7890720e-01    3.6048022e-01    4.0064468e-01    4.6215413e-01    2.8018495e+01    3.8263133e+00                0 #dt_cfl
    3.6116250e+00             1039    4.5050758e-06    9.8235182e-01    3.6515321e-01    4.0582829e-01    4.6814514e-01    2.8478481e+01    3.8901699e+00                0 #dt_cfl
    3.6391410e+00             1040    4.5860105e-06    9.8878358e-01    3.6904359e-01    4.1016334e-01    4.7313281e-01    2.9571955e+01    3.9806690e+00                0 #dt_cfl
    3.6669692e+00             1041    4.6380326e-06    9.8635106e-01    3.7021463e-01    4.1147566e-01    4.7463414e-01    2.9966211e+01    3.8913300e+00                0 #dt_cfl
    3.6951825e+00             1042    4.7022128e-06    9.7443127e-01    3.7198502e-01    4.1344955e-01    4.7690387e-01    3.0038292e+01    3.9868736e+00                0 #dt_cfl
    3.7241361e+00             1043    4.8255972e-06    9.7974501e-01    3.7954453e-01    4.2187108e-01    4.8659555e-01    3.1300163e+01    4.0556033e+00                0 #dt_cfl
    3.7536882e+00             1044    4.9253604e-06    9.9123679e-01    3.8370560e-01    4.2650807e-01    4.9193026e-01    3.1661240e+01    3.9240897e+00                0 #dt_cfl
    3.7835017e+00             1045    4.9689039e-06    9.9097001e-01    3.8433407e-01    4.2722747e-01    4.9273599e-01    3.1940931e+01    3.9755743e+00                0 #dt_cfl
    3.8135868e+00             1046    5.0141819e-06    9.9378596e-01    3.8455836e-01    4.2745533e-01    4.9302354e-01    3.2630522e+01    4.0257013e+00                0 #dt_cfl
    3.8438600e+00             1047    5.0455351e-06    9.9593041e-01    3.8407065e-01    4.2687639e-01    4.9239827e-01    3.2704063e+01    4.4575794e+00                0 #dt_cfl
    3.8742569e+00             1048    5.0661523e-06    9.8959124e-01    3.8295522e-01    4.2565161e-01    4.9096823e-01    3.2820937e+01    3.9562080e+00                0 #dt_cfl
    3.9049735e+00             1049    5.1194393e-06    9.8691410e-01    3.8368400e-01    4.2647043e-01    4.9190256e-01    3.2145899e+01    4.6616178e+00                0 #dt_cfl
    3.9360974e+00             1050    5.1873200e-06    1.0016428e+00    3.8545245e-01    4.2844594e-01    4.9416981e-01    3.3922909e+01    4.7491443e+00                0 #dt_cfl
    3.9671703e+00             1051    5.1788125e-06    1.0014298e+00    3.8154030e-01    4.2411004e-01    4.8915423e-01    3.3270861e+01    4.7436540e+00                0 #dt_cfl
    3.9981988e+00             1052    5.1714182e-06    1.0014822e+00    3.7791636e-01    4.2009692e-01    4.8450816e-01    3.3226007e+01    4.7268443e+00                0 #dt_cfl
    4.0291814e+00             1053    5.1637646e-06    9.9222923e-01    3.7417627e-01    4.1595442e-01    4.7971317e-01    3.2742533e+01    4.8871610e+00                0 #dt_cfl
    4.0604066e+00             1054    5.2042053e-06    9.9861416e-01    3.7381335e-01    4.1556433e-01    4.7924788e-01    3.2724468e+01    4.8622108e+00                0 #dt_cfl
    4.0916752e+00             1055    5.2114275e-06    1.0237959e+00    3.7125324e-01    4.1273320e-01    4.7596570e-01    3.3509767e+01    5.0314763e+00                0 #dt_cfl
    4.1222170e+00             1056    5.0902990e-06    1.0909558e+00    3.5965308e-01    3.9986373e-01    4.6109369e-01    3.2846840e+01    5.0143301e+00                0 #dt_cfl
    4.1502124e+00             1057    4.6659077e-06    1.0522347e+00    3.2718839e-01    3.6379480e-01    4.1947230e-01    3.0004953e+01    4.9695754e+00                0 #dt_cfl
    4.1768182e+00             1058    4.4342842e-06    1.0266113e+00    3.0861623e-01    3.4314502e-01    3.9566183e-01    2.8145239e+01    4.0663054e+00                0 #dt_cfl
    4.2027342e+00             1059    4.3193409e-06    9.5690689e-01    2.9874293e-01    3.3210807e-01    3.8300375e-01    2.7966061e+01    4.8169684e+00                0 #dt_cfl
    4.2298173e+00             1060    4.5138571e-06    9.3014324e-01    3.0991385e-01    3.4453130e-01    3.9732545e-01    2.8923901e+01    4.6582129e+00                0 #dt_cfl
    4.2589345e+00             1061    4.8528623e-06    9.8081654e-01    3.3043522e-01    3.6735359e-01    4.2363490e-01    3.1212420e+01    4.9531095e+00                0 #dt_cfl
    4.2886212e+00             1062    4.9477778e-06    9.9655505e-01    3.3411565e-01    3.7145586e-01    4.2835340e-01    3.1588538e+01    5.0082679e+00                0 #dt_cfl
    4.3184105e+00             1063    4.9648816e-06    1.0062369e+00    3.3247782e-01    3.6966011e-01    4.2625361e-01    3.1394770e+01    5.1104054e+00                0 #dt_cfl
    4.3480151e+00             1064    4.9341081e-06    9.5337497e-01    3.2772407e-01    3.6440591e-01    4.2015907e-01    3.1714988e+01    5.8631389e+00                0 #dt_cfl
    4.3790676e+00             1065    5.1754119e-06    9.8154487e-01    3.4071077e-01    3.7886292e-01    4.3680868e-01    3.3980263e+01    4.1511190e+00                0 #dt_cfl
    4.4107039e+00             1066    5.2727206e-06    9.9583531e-01    3.4403237e-01    3.8257177e-01    4.4106714e-01    3.4100097e+01    4.3084199e+00                0 #dt_cfl
    4.4424725e+00             1067    5.2947717e-06    9.9756809e-01    3.4247229e-01    3.8086904e-01    4.3906703e-01    3.3610908e+01    4.2977757e+00                0 #dt_cfl
    4.4743186e+00             1068    5.3076795e-06    9.9970521e-01    3.4014407e-01    3.7829235e-01    4.3608214e-01    3.3756636e+01    4.2323058e+00                0 #dt_cfl
    4.5061741e+00             1069    5.3092446e-06    9.6594701e-01    3.3726717e-01    3.7512608e-01    4.3239380e-01    3.3634139e+01    4.6479452e+00                0 #dt_cfl
    4.5391526e+00             1070    5.4964139e-06    1.0037429e+00    3.4578757e-01    3.8462679e-01    4.4331740e-01    3.4976846e+01    4.2540872e+00                0 #dt_cfl
    4.5720081e+00             1071    5.4759184e-06    9.8766371e-01    3.4155908e-01    3.7996214e-01    4.3789625e-01    3.5202575e+01    4.3056731e+00                0 #dt_cfl
    4.6052740e+00             1072    5.5443147e-06    9.9854286e-01    3.4284254e-01    3.8142173e-01    4.3954172e-01    3.4910902e+01    4.5019963e+00                0 #dt_cfl
    4.6385884e+00             1073    5.5524053e-06    9.8774291e-01    3.4011807e-01    3.7840907e-01    4.3604881e-01    3.5007314e+01    4.1898477e+00                0 #dt_cfl
    4.6723162e+00             1074    5.6213062e-06    9.8986051e-01    3.4121352e-01    3.7966386e-01    4.3745323e-01    3.6168859e+01    4.3957949e+00                0 #dt_cfl
    4.7063896e+00             1075    5.6788872e-06    9.8658487e-01    3.4153412e-01    3.7993171e-01    4.3786426e-01    3.6293343e+01    4.4996407e+00                0 #dt_cfl
    4.7409262e+00             1076    5.7561061e-06    9.8666327e-01    3.4292292e-01    3.8151388e-01    4.3964478e-01    3.6495563e+01    4.3321276e+00                0 #dt_cfl
    4.7759297e+00             1077    5.8339114e-06    1.0050310e+00    3.4454481e-01    3.8335629e-01    4.4172412e-01    3.7287789e+01    4.3007679e+00                0 #dt_cfl
    4.8107579e+00             1078    5.8047077e-06    1.0064432e+00    3.3962915e-01    3.7792493e-01    4.3542199e-01    3.6941212e+01    4.4557676e+00                0 #dt_cfl
    4.8453632e+00             1079    5.7675460e-06    1.0049502e+00    3.3414285e-01    3.7184722e-01    4.2838827e-01    3.7103467e+01    4.8457160e+00                0 #dt_cfl
    4.8797980e+00             1080    5.7391359e-06    9.9959386e-01    3.2941675e-01    3.6661961e-01    4.2232916e-01    3.6406859e+01    4.4661422e+00                0 #dt_cfl
    4.9142468e+00             1081    5.7414678e-06    9.9810552e-01    3.2656266e-01    3.6347108e-01    4.1867008e-01    3.6498103e+01    5.1144896e+00                0 #dt_cfl
    4.9487610e+00             1082    5.7523655e-06    1.0013032e+00    3.2407077e-01    3.6072887e-01    4.1547534e-01    3.6932429e+01    4.7279301e+00                0 #dt_cfl
    4.9832303e+00             1083    5.7448787e-06    9.8906430e-01    3.2049740e-01    3.5678564e-01    4.1089411e-01    3.7178248e+01    4.9538045e+00                0 #dt_cfl
    5.0180807e+00             1084    5.8083976e-06    9.8909575e-01    3.2019902e-01    3.5647042e-01    4.1051156e-01    3.9654861e+01    4.7905982e+00                0 #dt_cfl
    5.0533153e+00             1085    5.8724321e-06    9.9849058e-01    3.2039753e-01    3.5671091e-01    4.1076606e-01    3.8687920e+01    4.7377882e+00                0 #dt_cfl
    5.0886031e+00             1086    5.8813094e-06    1.0092213e+00    3.2121149e-01    3.5692426e-01    4.1180960e-01    3.7534847e+01    4.6565080e+00                0 #dt_cfl
    5.1235685e+00             1087    5.8275717e-06    9.9302702e-01    3.2104669e-01    3.5674517e-01    4.1159832e-01    3.7644209e+01    4.2694199e+00                0 #dt_cfl
    5.1587795e+00             1088    5.8684927e-06    9.9275556e-01    3.2559813e-01    3.6180726e-01    4.1743350e-01    3.7431438e+01    4.2115257e+00                0 #dt_cfl
    5.1942474e+00             1089    5.9113168e-06    9.8517788e-01    3.2985678e-01    3.6654454e-01    4.2289331e-01    3.7716958e+01    4.3970253e+00                0 #dt_cfl
    5.2302489e+00             1090    6.0002533e-06    9.8480763e-01    3.3639726e-01    3.7381790e-01    4.3127854e-01    3.8330378e+01    4.3032045e+00                0 #dt_cfl
    5.2668058e+00             1091    6.0928176e-06    9.8767791e-01    3.4303832e-01    3.8119500e-01    4.3979271e-01    3.8904247e+01    4.2363853e+00                0 #dt_cfl
    5.3038188e+00             1092    6.1688305e-06    9.9059783e-01    3.5013352e-01    3.8908360e-01    4.4888912e-01    3.9422448e+01    4.5014763e+00                0 #dt_cfl
    5.3411831e+00             1093    6.2273814e-06    9.8342584e-01    3.5590192e-01    3.9549888e-01    4.5628451e-01    3.9881073e+01    4.7049551e+00                0 #dt_cfl
    5.3791771e+00             1094    6.3323345e-06    9.8685354e-01    3.6431338e-01    4.0485174e-01    4.6706844e-01    4.0592566e+01    4.3291657e+00                0 #dt_cfl
    5.4176772e+00             1095    6.4166912e-06    9.9012307e-01    3.7132650e-01    4.1265103e-01    4.7605961e-01    4.1365489e+01    4.4714162e+00                0 #dt_cfl
    5.4565615e+00             1096    6.4807007e-06    9.8650155e-01    3.7702960e-01    4.1899484e-01    4.8337129e-01    4.1657569e+01    4.4611297e+00                0 #dt_cfl
    5.4959777e+00             1097    6.5693771e-06    9.7982431e-01    3.8425031e-01    4.2702505e-01    4.9262860e-01    4.2251335e+01    4.2067397e+00                0 #dt_cfl
    5.5362056e+00             1098    6.7046480e-06    9.8370944e-01    3.9480566e-01    4.3874906e-01    5.0616110e-01    4.3122145e+01    4.3792319e+00                0 #dt_cfl
    5.5770997e+00             1099    6.8156792e-06    9.8772729e-01    4.0459608e-01    4.4963351e-01    5.1871292e-01    4.3864472e+01    4.5395288e+00                0 #dt_cfl
    5.6185019e+00             1100    6.9003654e-06    9.9592356e-01    4.1279474e-01    4.5874919e-01    5.2922402e-01    4.4387377e+01    4.3501754e+00                0 #dt_cfl
    5.6600735e+00             1101    6.9286094e-06    1.0019043e+00    4.1763314e-01    4.6413037e-01    5.3542710e-01    4.4794115e+01    5.3257825e+00                0 #dt_cfl
    5.7015662e+00             1102    6.9154405e-06    1.0016529e+00    4.2003126e-01    4.6679939e-01    5.3850162e-01    4.4523315e+01    4.9034691e+00                0 #dt_cfl
    5.7429903e+00             1103    6.9040292e-06    1.0002888e+00    4.2258874e-01    4.6964533e-01    5.4178044e-01    4.5430735e+01    5.0094121e+00                0 #dt_cfl
    5.7844026e+00             1104    6.9020357e-06    9.9732317e-01    4.2572755e-01    4.7313682e-01    5.4580455e-01    4.5346679e+01    4.1978281e+00                0 #dt_cfl
    5.8259259e+00             1105    6.9205609e-06    9.9640446e-01    4.3039784e-01    4.7833001e-01    5.5179211e-01    4.5419038e+01    4.6022429e+00                0 #dt_cfl
    5.8675991e+00             1106    6.9455338e-06    9.9841524e-01    4.3689952e-01    4.8555901e-01    5.6012758e-01    4.5517653e+01    4.1756034e+00                0 #dt_cfl
    5.9093385e+00             1107    6.9565582e-06    9.9010580e-01    4.4297561e-01    4.9238970e-01    5.6791744e-01    4.5528993e+01    4.2232981e+00                0 #dt_cfl
    5.9514949e+00             1108    7.0260756e-06    9.9144712e-01    4.5450113e-01    5.0519665e-01    5.8269376e-01    4.5923472e+01    4.2095718e+00                0 #dt_cfl
    5.9940151e+00             1109    7.0866872e-06    9.9726226e-01    4.6572490e-01    5.1766792e-01    5.9708321e-01    4.6259780e+01    4.2939091e+00                0 #dt_cfl
    6.0366519e+00             1110    7.1061419e-06    9.9123593e-01    4.7411325e-01    5.2698855e-01    6.0783750e-01    4.6327201e+01    4.2771072e+00                0 #dt_cfl
    6.0796657e+00             1111    7.1689713e-06    9.8639711e-01    4.8561369e-01    5.3976759e-01    6.2258166e-01    4.6669431e+01    4.3980608e+00                0 #dt_cfl
    6.1232727e+00             1112    7.2678349e-06    9.8542931e-01    4.9873823e-01    5.5435186e-01    6.3940799e-01    4.7233038e+01    4.2914724e+00                0 #dt_cfl
    6.1675245e+00             1113    7.3752980e-06    9.9394093e-01    5.1208170e-01    5.6917911e-01    6.5651500e-01    4.7853235e+01    4.3008730e+00                0 #dt_cfl
    6.2120461e+00             1114    7.4202579e-06    9.8939020e-01    5.2066125e-01    5.7871160e-01    6.6751442e-01    4.7888608e+01    4.3080065e+00                0 #dt_cfl
    6.2570451e+00             1115    7.4998296e-06    9.8782009e-01    5.3163648e-01    5.9090572e-01    6.8158523e-01    4.8446488e+01    4.2150178e+00                0 #dt_cfl
    6.3025989e+00             1116    7.5923031e-06    9.9007751e-01    5.4007284e-01    6.0028015e-01    6.9240108e-01    4.9033960e+01    4.3086596e+00                0 #dt_cfl
    6.3486092e+00             1117    7.6683926e-06    9.8978421e-01    5.4952877e-01    6.1080068e-01    7.0452407e-01    4.9563541e+01    4.6690457e+00                0 #dt_cfl
    6.3950248e+00             1118    7.7359208e-06    9.8897673e-01    5.6061329e-01    6.2311647e-01    7.1873498e-01    5.0030050e+01    4.1599445e+00                0 #dt_mach
    6.4414124e+00             1119    7.7312744e-06    9.7935128e-01    5.6709884e-01    6.3032105e-01    7.2704979e-01    4.9994644e+01    4.2489617e+00                0 #dt_mach
    6.4878050e+00             1120    7.7321026e-06    9.6738635e-01    5.7404439e-01    6.3803694e-01    7.3595434e-01    5.0027133e+01    4.1878674e+00                0 #dt_mach
    6.5341725e+00             1121    7.7279089e-06    9.5549258e-01    5.8077457e-01    6.4551331e-01    7.4458278e-01    5.0018895e+01    4.2148490e+00                0 #dt_mach
    6.5805224e+00             1122    7.7249897e-06    9.4294802e-01    5.8760987e-01    6.5310569e-01    7.5334599e-01    5.0020353e+01    4.2824519e+00                0 #dt_mach
    6.6268535e+00             1123    7.7218464e-06    9.3542378e-01    5.9430525e-01    6.6054347e-01    7.6192981e-01    4.9998228e+01    4.2250130e+00                0 #dt_mach
    6.6731862e+00             1124    7.7221201e-06    9.2175013e-01    6.0116492e-01    6.6816352e-01    7.7072426e-01    4.9993984e+01    4.2317255e+00                0 #dt_mach
    6.7195245e+00             1125    7.7230493e-06    9.1034230e-01    6.0753618e-01    6.7524002e-01    7.7889253e-01    4.9993750e+01    4.3119035e+00                0 #dt_mach
    6.7658686e+00             1126    7.7240148e-06    8.9717932e-01    6.1411206e-01    6.8254611e-01    7.8732316e-01    5.0029239e+01    4.1102087e+00                0 #dt_mach
    6.8121856e+00             1127    7.7195006e-06    8.9072465e-01    6.2050618e-01    6.8965050e-01    7.9552074e-01    4.9980441e+01    4.2665815e+00                0 #dt_mach
    6.8585207e+00             1128    7.7225215e-06    8.7760046e-01    6.2716111e-01    6.9704395e-01    8.0405270e-01    5.0039528e+01    4.6455204e+00                0 #dt_mach
    6.9048193e+00             1129    7.7164213e-06    8.6565072e-01    6.3315327e-01    7.0370153e-01    8.1173497e-01    4.9967018e+01    4.4369526e+00                0 #dt_mach
    6.9511483e+00             1130    7.7215147e-06    8.5789104e-01    6.3987239e-01    7.1116715e-01    8.2034922e-01    5.0018707e+01    4.1265576e+00                0 #dt_mach
    6.9974601e+00             1131    7.7186268e-06    8.5094045e-01    6.4603529e-01    7.1801563e-01    8.2825037e-01    5.0005970e+01    4.2076707e+00                0 #dt_mach
    7.0437663e+00             1132    7.7177054e-06    8.4010557e-01    6.5194970e-01    7.2458682e-01    8.3583295e-01    4.9966123e+01    4.8036397e+00                0 #dt_mach
    7.0901040e+00             1133    7.7229381e-06    8.3345501e-01    6.5838504e-01    7.3173745e-01    8.4408338e-01    5.0023386e+01    4.7367518e+00                0 #dt_mach
    7.1364199e+00             1134    7.7193276e-06    8.2679268e-01    6.6375124e-01    7.3769965e-01    8.5096313e-01    5.0026591e+01    4.3005648e+00                0 #dt_mach
    7.1827113e+00             1135    7.7152244e-06    8.1694854e-01    6.6898748e-01    7.4351742e-01    8.5767626e-01    5.0005999e+01    4.2345076e+00                0 #dt_mach
    7.2289971e+00             1136    7.7142989e-06    8.0900144e-01    6.7441716e-01    7.4955087e-01    8.6463738e-01    5.0000992e+01    4.4677632e+00                0 #dt_mach
    7.2752819e+00             1137    7.7141459e-06    8.0107665e-01    6.7990783e-01    7.5565208e-01    8.7167671e-01    4.9951628e+01    4.3721282e+00                0 #dt_mach
    7.3216116e+00             1138    7.7216161e-06    7.9128976e-01    6.8590087e-01    7.6231183e-01    8.7936009e-01    5.0020625e+01    4.6244445e+00                0 #dt_mach
    7.3679222e+00             1139    7.7184322e-06    7.8472577e-01    6.9083144e-01    7.6779082e-01    8.8568133e-01    5.0002532e+01    4.2717426e+00                0 #dt_mach
    7.4142305e+00             1140    7.7180414e-06    7.7701028e-01    6.9598699e-01    7.7351983e-01    8.9229102e-01    5.0011133e+01    4.3245456e+00                0 #dt_mach
    7.4605284e+00             1141    7.7163232e-06    7.7098900e-01    7.0088624e-01    7.7896405e-01    8.9857211e-01    5.0005996e+01    4.4941881e+00                0 #dt_mach
    7.5068208e+00             1142    7.7153979e-06    7.6483208e-01    7.0587715e-01    7.8450928e-01    9.0497070e-01    5.0004168e+01    4.5991600e+00                0 #dt_mach
    7.5531093e+00             1143    7.7147548e-06    8.7071881e-01    7.1112515e-01    7.9034155e-01    9.1169891e-01    5.0014610e+01    3.9429355e+00                0 #dt_mach
    7.5993843e+00             1144    7.7125012e-06    7.4891002e-01    7.1598549e-01    7.9574244e-01    9.1793011e-01    5.0013386e+01    4.2415152e+00                0 #dt_mach
    7.6456470e+00             1145    7.7104370e-06    7.4019420e-01    7.2090482e-01    8.0120874e-01    9.2423695e-01    4.9939910e+01    4.1366460e+00                0 #dt_mach
    7.6919653e+00             1146    7.7197145e-06    7.3403544e-01    7.2693423e-01    8.0790989e-01    9.3196697e-01    5.0033409e+01    4.0163209e+00                0 #dt_mach
    7.7382526e+00             1147    7.7145597e-06    7.2840375e-01    7.3154301e-01    8.1303114e-01    9.3787566e-01    5.0012870e+01    4.4574096e+00                0 #dt_mach
    7.7845281e+00             1148    7.7125745e-06    7.1853024e-01    7.3652903e-01    8.1857285e-01    9.4426799e-01    4.9976823e+01    4.3005478e+00                0 #dt_mach
    7.8308250e+00             1149    7.7161513e-06    7.1174280e-01    7.4187317e-01    8.2451194e-01    9.5111945e-01    5.0012609e+01    4.5210550e+00                0 #dt_mach
    7.8771102e+00             1150    7.7142059e-06    7.0239610e-01    7.4671223e-01    8.2988940e-01    9.5732338e-01    4.9997801e+01    4.5250053e+00                0 #dt_mach
    7.9233975e+00             1151    7.7145452e-06    6.9600903e-01    7.5178582e-01    8.3552813e-01    9.6382798e-01    4.9997112e+01    4.1095610e+00                0 #dt_mach
    7.9696874e+00             1152    7.7149908e-06    6.8948187e-01    7.5694616e-01    8.4126293e-01    9.7044379e-01    4.9971908e+01    4.1414440e+00                0 #dt_mach
    8.0160034e+00             1153    7.7193279e-06    6.8305183e-01    7.6242857e-01    8.4735583e-01    9.7747253e-01    4.9989867e+01    4.8859265e+00                0 #dt_mach
    8.0623287e+00             1154    7.7208926e-06    6.7781263e-01    7.6778912e-01    8.5331442e-01    9.8434503e-01    4.9984372e+01    5.4887626e+00                0 #dt_mach
    8.1086686e+00             1155    7.7233065e-06    6.7147427e-01    7.7311556e-01    8.5923418e-01    9.9117379e-01    4.9943685e+01    4.1977983e+00                0 #dt_mach
    8.1550607e+00             1156    7.7320151e-06    6.6555147e-01    7.7920965e-01    8.6600815e-01    9.9898674e-01    4.9999075e+01    4.2184646e+00                0 #dt_mach
    8.2014536e+00             1157    7.7321581e-06    6.5967963e-01    7.8440284e-01    8.7178067e-01    1.0056447e+00    4.9975389e+01    4.2423980e+00                0 #dt_mach
    8.2478694e+00             1158    7.7359658e-06    6.5396338e-01    7.8995902e-01    8.7795571e-01    1.0127680e+00    4.9953751e+01    4.3539910e+00                0 #dt_mach
    8.2943282e+00             1159    7.7431280e-06    6.4831560e-01    7.9807706e-01    8.8696702e-01    1.0231757e+00    4.9932762e+01    4.1454687e+00                0 #dt_mach
    8.3408495e+00             1160    7.7535546e-06    6.6334876e-01    8.0772541e-01    8.9769002e-01    1.0355454e+00    4.9910052e+01    4.6622000e+00                0 #dt_mach
    8.3874547e+00             1161    7.7675280e-06    6.3978218e-01    8.1771425e-01    9.0879151e-01    1.0483516e+00    4.9918259e+01    4.0056596e+00                0 #dt_mach
    8.4341362e+00             1162    7.7802473e-06    6.3486465e-01    8.2753035e-01    9.1970107e-01    1.0609364e+00    4.9916897e+01    4.2154388e+00                0 #dt_mach
    8.4808954e+00             1163    7.7932001e-06    6.4606352e-01    8.3734893e-01    9.3061340e-01    1.0735243e+00    4.9895162e+01    4.1476612e+00                0 #dt_mach
    8.5277528e+00             1164    7.8095749e-06    6.2557204e-01    8.4761372e-01    9.4202209e-01    1.0866843e+00    4.9883625e+01    4.1077244e+00                0 #dt_mach
    8.5747196e+00             1165    7.8277941e-06    6.2125775e-01    8.5350345e-01    9.4857103e-01    1.0942352e+00    5.0789914e+01    4.1829810e+00                0 #dt_mach
    8.6209559e+00             1166    7.7060517e-06    6.0568340e-01    8.4906486e-01    9.4363616e-01    1.0885447e+00    4.9046851e+01    4.1028345e+00                0 #dt_mach
    8.6680907e+00             1167    7.8558067e-06    6.1129528e-01    8.7443577e-01    9.7183253e-01    1.1210715e+00    4.9895250e+01    4.1286094e+00                0 #dt_mach
    8.7153245e+00             1168    7.8722991e-06    6.0745990e-01    8.8515214e-01    9.8374256e-01    1.1348104e+00    4.9922070e+01    4.1974537e+00                0 #dt_mach
    8.7626320e+00             1169    7.8845880e-06    6.0334137e-01    8.9535500e-01    9.9508207e-01    1.1478910e+00    4.9858689e+01    4.3490839e+00                0 #dt_mach
    8.8100737e+00             1170    7.9069348e-06    5.9966290e-01    9.0670502e-01    1.0076966e+00    1.1624423e+00    4.9935747e+01    4.5362473e+00                0 #dt_mach
    8.8575763e+00             1171    7.9171088e-06    5.9560952e-01    9.1652343e-01    1.0186089e+00    1.1750300e+00    5.2683666e+01    4.6362257e+00                0 #dt_mach
    8.9026592e+00             1172    7.5138173e-06    6.6490163e-01    8.7749947e-01    9.7523869e-01    1.1249993e+00    4.7266985e+01    4.0806632e+00                0 #dt_mach
    8.9503488e+00             1173    7.9482722e-06    5.8797790e-01    9.3678796e-01    1.0411313e+00    1.2010102e+00    4.9898853e+01    4.0886066e+00                0 #dt_mach
    8.9981351e+00             1174    7.9643837e-06    5.8548224e-01    9.4707781e-01    1.0525675e+00    1.2142023e+00    4.9899885e+01    4.3281078e+00                0 #dt_mach
    9.0460173e+00             1175    7.9803627e-06    5.8173621e-01    9.5552883e-01    1.0619631e+00    1.2250370e+00    4.9902267e+01    5.2310832e+00                0 #dt_mach
    9.0939933e+00             1176    7.9959922e-06    5.7694095e-01    9.6491784e-01    1.0723962e+00    1.2370741e+00    4.9864958e+01    4.1227329e+00                0 #dt_mach
    9.1420992e+00             1177    8.0176465e-06    5.7367842e-01    9.7530643e-01    1.0839418e+00    1.2503929e+00    4.9995068e+01    4.2634637e+00                0 #dt_mach
    9.1902098e+00             1178    8.0184375e-06    5.6987601e-01    9.8345819e-01    1.0930017e+00    1.2608438e+00    4.9757515e+01    4.2410669e+00                0 #dt_mach
    9.2385549e+00             1179    8.0575140e-06    5.6664137e-01    9.9636681e-01    1.1073485e+00    1.2773933e+00    5.0642579e+01    4.1765254e+00                0 #dt_mach
    9.2862865e+00             1180    7.9552762e-06    5.5361021e-01    9.9154665e-01    1.1019918e+00    1.2712137e+00    4.9126586e+01    4.9294748e+00                0 #dt_mach
    9.3348668e+00             1181    8.0967119e-06    8.6983265e-01    1.0173005e+00    1.1306130e+00    1.3042314e+00    5.0724353e+01    5.4260533e+00                0 #dt_mach
    9.3827533e+00             1182    7.9810893e-06    5.9985184e-01    1.0110799e+00    1.1236996e+00    1.2962563e+00    4.9016653e+01    4.6908493e+00                0 #dt_mach
    9.4316005e+00             1183    8.1412018e-06    6.2125418e-01    1.0400014e+00    1.1558427e+00    1.3333351e+00    5.1076488e+01    5.2246776e+00                0 #dt_mach
    9.4794182e+00             1184    7.9696179e-06    5.7874314e-01    1.0260445e+00    1.1403314e+00    1.3154417e+00    4.8864838e+01    5.6128216e+00                0 #dt_mach
    9.5283468e+00             1185    8.1547573e-06    5.9817332e-01    1.0468628e+00    1.1634661e+00    1.3421318e+00    5.0537166e+01    4.5036328e+00                0 #dt_mach
    9.5767553e+00             1186    8.0680793e-06    5.5936506e-01    1.0440055e+00    1.1602907e+00    1.3384686e+00    5.0411127e+01    4.6824205e+00                0 #dt_mach
    9.6247689e+00             1187    8.0022802e-06    5.5415469e-01    1.0437881e+00    1.1600490e+00    1.3381899e+00    4.8924739e+01    5.2699358e+00                0 #dt_mach
    9.6738379e+00             1188    8.1781532e-06    6.5973287e-01    1.0754248e+00    1.1952094e+00    1.3787498e+00    5.0434812e+01    5.2290699e+00                0 #dt_mach
    9.7224838e+00             1189    8.1076471e-06    5.7258962e-01    1.0746082e+00    1.1943018e+00    1.3777028e+00    4.9451933e+01    4.9670136e+00                0 #dt_mach
    9.7716688e+00             1190    8.1975027e-06    6.0316715e-01    1.0950765e+00    1.2170499e+00    1.4039442e+00    5.0128942e+01    4.8710570e+00                0 #dt_mach
    9.8207273e+00             1191    8.1764170e-06    5.3814921e-01    1.1007038e+00    1.2233040e+00    1.4111587e+00    4.9751616e+01    4.9910314e+00                0 #dt_mach
    9.8700307e+00             1192    8.2172376e-06    5.5282751e-01    1.1146159e+00    1.2387656e+00    1.4289947e+00    5.0957422e+01    4.3656645e+00                0 #dt_mach
    9.9184078e+00             1193    8.0628467e-06    5.7832557e-01    1.1016166e+00    1.2243184e+00    1.4123290e+00    4.9833915e+01    4.4802651e+00                0 #dt_mach
    9.9669461e+00             1194    8.0897183e-06    5.3759732e-01    1.1132288e+00    1.2372242e+00    1.4272164e+00    5.0147424e+01    4.2706699e+00                0 #dt_mach
    1.0015342e+01             1195    8.0659361e-06    5.5415487e-01    1.1128707e+00    1.2368244e+00    1.4267573e+00    4.8860633e+01    4.3965223e+00                0 #dt_mach
    1.0064866e+01             1196    8.2540233e-06    5.4455309e-01    1.1475125e+00    1.2753257e+00    1.4711699e+00    5.0176750e+01    4.2121725e+00                0 #dt_mach
    1.0114216e+01             1197    8.2249481e-06    5.6297661e-01    1.1517286e+00    1.2800121e+00    1.4765751e+00    5.0380018e+01    4.5738757e+00                0 #dt_mach
    1.0163193e+01             1198    8.1629071e-06    5.3185958e-01    1.1511283e+00    1.2793456e+00    1.4758055e+00    5.0714966e+01    4.5803494e+00                0 #dt_mach
    1.0211480e+01             1199    8.0478286e-06    5.0582712e-01    1.1423974e+00    1.2696427e+00    1.4646120e+00    4.9122295e+01    4.6756454e+00                0 #dt_mach
    1.0260630e+01             1200    8.1916252e-06    5.5251786e-01    1.1705095e+00    1.3008866e+00    1.5006532e+00    5.1106239e+01    4.1585937e+00                0 #dt_mach
    1.0308716e+01             1201    8.0143104e-06    5.0048332e-01    1.1521728e+00    1.2805081e+00    1.4771446e+00    4.9890131e+01    4.7996166e+00                0 #dt_mach
    1.0356907e+01             1202    8.0319597e-06    5.4948947e-01    1.1616429e+00    1.2910336e+00    1.4892858e+00    4.9610346e+01    4.3465211e+00                0 #dt_mach
    1.0405478e+01             1203    8.0950450e-06    5.6532969e-01    1.1774829e+00    1.3086386e+00    1.5095935e+00    4.9645169e+01    4.3050525e+00                0 #dt_mach
    1.0454395e+01             1204    8.1529031e-06    5.7502003e-01    1.1925715e+00    1.3254086e+00    1.5289379e+00    5.0363898e+01    4.9524574e+00                0 #dt_mach
    1.0502959e+01             1205    8.0939954e-06    5.6804977e-01    1.1903491e+00    1.3229393e+00    1.5260886e+00    4.9846463e+01    5.3397624e+00                0 #dt_mach
    1.0551673e+01             1206    8.1189266e-06    5.6412745e-01    1.2003094e+00    1.3340097e+00    1.5388582e+00    4.9797411e+01    4.4937594e+00                0 #dt_mach
    1.0600584e+01             1207    8.1519565e-06    5.6046941e-01    1.2113371e+00    1.3462667e+00    1.5529963e+00    4.9996005e+01    4.3088832e+00                0 #dt_mach
    1.0649500e+01             1208    8.1526079e-06    5.5668903e-01    1.2174862e+00    1.3531017e+00    1.5608798e+00    5.0204461e+01    4.1607344e+00                0 #dt_mach
    1.0698216e+01             1209    8.1194059e-06    5.5644699e-01    1.2184179e+00    1.3541380e+00    1.5620743e+00    5.1060373e+01    4.1561444e+00                0 #dt_mach
    1.0745921e+01             1210    7.9507898e-06    5.3452383e-01    1.1986528e+00    1.3321721e+00    1.5367343e+00    4.8688085e+01    3.9344590e+00                0 #dt_mach
    1.0794911e+01             1211    8.1650262e-06    5.4692227e-01    1.2367402e+00    1.3745030e+00    1.5855644e+00    4.9987078e+01    3.8227115e+00                0 #dt_mach
    1.0843914e+01             1212    8.1671369e-06    6.5136677e-01    1.2425945e+00    1.3810102e+00    1.5930698e+00    5.0129388e+01    4.7335036e+00                0 #dt_mach
    1.0892790e+01             1213    8.1460569e-06    5.6107790e-01    1.2448333e+00    1.3834993e+00    1.5959402e+00    5.0007174e+01    3.8736978e+00                0 #dt_mach
    1.0941660e+01             1214    8.1448882e-06    5.3184685e-01    1.2500238e+00    1.3892690e+00    1.6025947e+00    4.9927683e+01    3.9542837e+00                0 #dt_mach
    1.0990600e+01             1215    8.1566856e-06    5.5240399e-01    1.2570230e+00    1.3970488e+00    1.6115679e+00    5.0016462e+01    4.5576248e+00                0 #dt_mach
    1.1039524e+01             1216    8.1540010e-06    5.2191743e-01    1.2591857e+00    1.3994523e+00    1.6143406e+00    5.0010432e+01    3.9727948e+00                0 #dt_mach
    1.1088438e+01             1217    8.1523001e-06    5.1494579e-01    1.2642276e+00    1.4050571e+00    1.6208046e+00    5.0012206e+01    4.9436142e+00                0 #dt_mach
    1.1137340e+01             1218    8.1503105e-06    5.5999486e-01    1.2694803e+00    1.4108962e+00    1.6275389e+00    5.0007427e+01    4.4553347e+00                0 #dt_mach
    1.1186234e+01             1219    8.1491001e-06    5.0997520e-01    1.2745264e+00    1.4165057e+00    1.6340082e+00    5.0004245e+01    4.0214014e+00                0 #dt_mach
    1.1235125e+01             1220    8.1484082e-06    4.8998039e-01    1.2794581e+00    1.4219879e+00    1.6403308e+00    5.0008257e+01    4.0709207e+00                0 #dt_mach
    1.1284007e+01             1221    8.1470628e-06    5.0715990e-01    1.2841492e+00    1.4272029e+00    1.6463451e+00    5.0014975e+01    4.1322515e+00                0 #dt_mach
    1.1332875e+01             1222    8.1446235e-06    5.1355306e-01    1.2886383e+00    1.4321881e+00    1.6521004e+00    5.0577532e+01    4.4288671e+00                0 #dt_mach
    1.1381184e+01             1223    8.0516221e-06    4.9699406e-01    1.2788984e+00    1.4213641e+00    1.6396133e+00    4.9421147e+01    3.9969957e+00                0 #dt_mach
    1.1430060e+01             1224    8.1459280e-06    5.1536046e-01    1.2987067e+00    1.4433801e+00    1.6650086e+00    5.0052698e+01    4.0491021e+00                0 #dt_mach
    1.1478884e+01             1225    8.1373516e-06    4.9093763e-01    1.3022311e+00    1.4472982e+00    1.6695271e+00    4.9942952e+01    3.9427068e+00                0 #dt_mach
    1.1527764e+01             1226    8.1466467e-06    5.1205076e-01    1.3062236e+00    1.4517358e+00    1.6746456e+00    4.9997699e+01    4.1658726e+00                0 #dt_mach
    1.1576646e+01             1227    8.1470217e-06    4.9007969e-01    1.3108785e+00    1.4569107e+00    1.6806134e+00    5.0000407e+01    4.5217762e+00                0 #dt_mach
    1.1625528e+01             1228    8.1469553e-06    4.7201175e-01    1.3156308e+00    1.4621941e+00    1.6867062e+00    4.9989676e+01    5.0386462e+00                0 #dt_mach
    1.1674420e+01             1229    8.1486379e-06    4.8494155e-01    1.3206233e+00    1.4677441e+00    1.6931068e+00    4.9992926e+01    4.0185394e+00                0 #dt_mach
    1.1723318e+01             1230    8.1497909e-06    4.8678903e-01    1.3252391e+00    1.4728755e+00    1.6990245e+00    4.9999630e+01    4.2338502e+00                0 #dt_mach
    1.1772218e+01             1231    8.1498512e-06    5.4482424e-01    1.3296285e+00    1.4777551e+00    1.7046519e+00    4.9991556e+01    4.1313806e+00                0 #dt_mach
    1.1821125e+01             1232    8.1512278e-06    5.5770063e-01    1.3340155e+00    1.4826324e+00    1.7102762e+00    5.0142790e+01    5.6642323e+00                0 #dt_mach
    1.1869893e+01             1233    8.1280158e-06    5.3329397e-01    1.3343471e+00    1.4830025e+00    1.7107014e+00    4.9853773e+01    5.0430691e+00                0 #dt_mach
    1.1918804e+01             1234    8.1518561e-06    5.4136632e-01    1.3424527e+00    1.4920127e+00    1.7210932e+00    5.0556807e+01    4.6753941e+00                0 #dt_mach
    1.1967177e+01             1235    8.0620757e-06    5.2018839e-01    1.3318611e+00    1.4802419e+00    1.7075142e+00    4.9434139e+01    4.2041750e+00                0 #dt_mach
    1.2016103e+01             1236    8.1543603e-06    5.2367344e-01    1.3483989e+00    1.4986227e+00    1.7287165e+00    5.0975335e+01    4.2893422e+00                0 #dt_mach
    1.2064093e+01             1237    7.9983392e-06    5.0998282e-01    1.3265618e+00    1.4743543e+00    1.7007203e+00    4.9026859e+01    4.2575946e+00                0 #dt_mach
    1.2113035e+01             1238    8.1570993e-06    5.1746219e-01    1.3573398e+00    1.5085629e+00    1.7401792e+00    4.9993710e+01    4.1943650e+00                0 #dt_mach
    1.2161984e+01             1239    8.1581255e-06    5.2883990e-01    1.3615192e+00    1.5132094e+00    1.7455375e+00    4.9987883e+01    4.5648410e+00                0 #dt_mach
    1.2210945e+01             1240    8.1601030e-06    5.3868699e-01    1.3656088e+00    1.5177557e+00    1.7507805e+00    4.9992110e+01    4.2702129e+00                0 #dt_mach
    1.2259913e+01             1241    8.1613908e-06    5.1050750e-01    1.3697128e+00    1.5223180e+00    1.7560421e+00    4.9987593e+01    4.0144007e+00                0 #dt_mach
    1.2308894e+01             1242    8.1634165e-06    5.2712642e-01    1.3738977e+00    1.5269712e+00    1.7614073e+00    4.9991891e+01    4.0986004e+00                0 #dt_mach
    1.2357882e+01             1243    8.1647406e-06    4.9993613e-01    1.3777917e+00    1.5313006e+00    1.7663996e+00    4.9987172e+01    4.5132730e+00                0 #dt_mach
    1.2406883e+01             1244    8.1668360e-06    5.1634383e-01    1.3817863e+00    1.5357419e+00    1.7715209e+00    4.9960116e+01    3.9401004e+00                0 #dt_mach
    1.2455923e+01             1245    8.1733558e-06    4.8882012e-01    1.3863091e+00    1.5407703e+00    1.7773194e+00    5.0220627e+01    4.0921497e+00                0 #dt_mach
    1.2504748e+01             1246    8.1374489e-06    4.7626981e-01    1.3806750e+00    1.5345085e+00    1.7700961e+00    4.9746332e+01    3.9236178e+00                0 #dt_mach
    1.2553822e+01             1247    8.1789436e-06    5.4745186e-01    1.3906434e+00    1.5455900e+00    1.7828761e+00    4.9961568e+01    4.0111775e+00                0 #dt_mach
    1.2602933e+01             1248    8.1852352e-06    5.3155987e-01    1.3949564e+00    1.5503860e+00    1.7884057e+00    5.0002721e+01    4.2994010e+00                0 #dt_mach
    1.2652042e+01             1249    8.1847897e-06    5.0229607e-01    1.3982081e+00    1.5540020e+00    1.7925745e+00    4.9988528e+01    3.8831875e+00                0 #dt_mach
    1.2701162e+01             1250    8.1866680e-06    4.9018242e-01    1.4016746e+00    1.5578559e+00    1.7970187e+00    5.0004812e+01    3.9091835e+00                0 #dt_mach
    1.2750277e+01             1251    8.1858803e-06    4.8923485e-01    1.4046845e+00    1.5612031e+00    1.8008775e+00    4.9966816e+01    3.9175630e+00                0 #dt_mach
    1.2799425e+01             1252    8.1913166e-06    4.8127585e-01    1.4087191e+00    1.5656893e+00    1.8060501e+00    5.0389440e+01    3.7302158e+00                0 #dt_mach
    1.2848193e+01             1253    8.1280093e-06    4.7457975e-01    1.4006895e+00    1.5567669e+00    1.7957558e+00    4.9564882e+01    4.7747216e+00                0 #dt_mach
    1.2897389e+01             1254    8.1993630e-06    4.7554409e-01    1.4160544e+00    1.5738457e+00    1.8154544e+00    5.0004420e+01    3.7780030e+00                0 #dt_mach
    1.2946581e+01             1255    8.1986382e-06    4.7199816e-01    1.4186595e+00    1.5767438e+00    1.8187942e+00    4.9991754e+01    3.9547384e+00                0 #dt_mach
    1.2995781e+01             1256    8.1999906e-06    5.3634930e-01    1.4195196e+00    1.5776999e+00    1.8198969e+00    4.9993221e+01    3.8176332e+00                0 #dt_mach
    1.3044988e+01             1257    8.2011026e-06    5.4434408e-01    1.4221141e+00    1.5805865e+00    1.8232232e+00    4.9996005e+01    4.2399631e+00                0 #dt_mach
    1.3094198e+01             1258    8.2017579e-06    5.1674588e-01    1.4249834e+00    1.5837784e+00    1.8269018e+00    4.9996205e+01    3.8103721e+00                0 #dt_mach
    1.3143412e+01             1259    8.2023805e-06    5.2787246e-01    1.4276358e+00    1.5867290e+00    1.8303023e+00    4.9988911e+01    3.8908718e+00                0 #dt_mach
    1.3192638e+01             1260    8.2042000e-06    5.0729223e-01    1.4303738e+00    1.5897745e+00    1.8338126e+00    4.9992577e+01    3.7534833e+00                0 #dt_mach
    1.3241870e+01             1261    8.2054181e-06    5.0259602e-01    1.4329278e+00    1.5926153e+00    1.8370869e+00    4.9981966e+01    3.8612995e+00                0 #dt_mach
    1.3291120e+01             1262    8.2083787e-06    4.9870080e-01    1.4357170e+00    1.5957168e+00    1.8406628e+00    5.0052888e+01    4.0524569e+00                0 #dt_mach
    1.3340319e+01             1263    8.1997053e-06    4.9413515e-01    1.4368210e+00    1.5969457e+00    1.8420782e+00    4.9932940e+01    4.2288074e+00                0 #dt_mach
    1.3389583e+01             1264    8.2107176e-06    5.1085916e-01    1.4410879e+00    1.6016898e+00    1.8475486e+00    4.9989306e+01    3.7017841e+00                0 #dt_mach
    1.3438858e+01             1265    8.2124741e-06    4.8771430e-01    1.4437568e+00    1.6046579e+00    1.8509702e+00    4.9989052e+01    3.8765516e+00                0 #dt_mach
    1.3488143e+01             1266    8.2142728e-06    4.8400627e-01    1.4445215e+00    1.6055086e+00    1.8519506e+00    4.9983815e+01    3.6993794e+00                0 #dt_mach
    1.3537445e+01             1267    8.2169327e-06    4.7575489e-01    1.4474567e+00    1.6087733e+00    1.8557138e+00    4.9989758e+01    3.9178872e+00                0 #dt_mach
    1.3586757e+01             1268    8.2186161e-06    4.9085366e-01    1.4498871e+00    1.6114779e+00    1.8588297e+00    5.0310527e+01    3.7455637e+00                0 #dt_mach
    1.3635764e+01             1269    8.1678892e-06    4.6346679e-01    1.4428912e+00    1.6037060e+00    1.8498605e+00    4.9692292e+01    4.2966738e+00                0 #dt_mach
    1.3685075e+01             1270    8.2184670e-06    4.6075800e-01    1.4540784e+00    1.6161425e+00    1.8642031e+00    4.9985601e+01    4.3029172e+00                0 #dt_mach
    1.3734400e+01             1271    8.2208345e-06    5.3280878e-01    1.4569001e+00    1.6192809e+00    1.8678206e+00    5.0005778e+01    3.9444971e+00                0 #dt_mach
    1.3783719e+01             1272    8.2198845e-06    5.1824127e-01    1.4585844e+00    1.6211553e+00    1.8699800e+00    4.9956056e+01    3.8841240e+00                0 #dt_mach
    1.3833082e+01             1273    8.2271151e-06    4.9267866e-01    1.4619088e+00    1.6248524e+00    1.8742421e+00    4.9995117e+01    5.4080293e+00                0 #dt_mach
    1.3882449e+01             1274    8.2279187e-06    4.8237903e-01    1.4641069e+00    1.6272994e+00    1.8770602e+00    5.0001584e+01    4.4723542e+00                0 #dt_mach
    1.3931815e+01             1275    8.2276579e-06    4.7839629e-01    1.4658168e+00    1.6292006e+00    1.8792524e+00    5.0005043e+01    4.1686683e+00                0 #dt_mach
    1.3981176e+01             1276    8.2268281e-06    4.7414693e-01    1.4658349e+00    1.6292207e+00    1.8792755e+00    4.9990339e+01    3.9513018e+00                0 #dt_mach
    1.4030547e+01             1277    8.2284181e-06    4.7013331e-01    1.4682400e+00    1.6318967e+00    1.8823590e+00    4.9975397e+01    4.1726398e+00                0 #dt_mach
    1.4079942e+01             1278    8.2324690e-06    4.6622828e-01    1.4712440e+00    1.6352384e+00    1.8862102e+00    5.0000682e+01    3.8044410e+00                0 #dt_mach
    1.4129336e+01             1279    8.2323568e-06    4.9856163e-01    1.4727930e+00    1.6369631e+00    1.8881962e+00    5.0002918e+01    4.0517087e+00                0 #dt_mach
    1.4178727e+01             1280    8.2318764e-06    5.1923935e-01    1.4741294e+00    1.6384511e+00    1.8899095e+00    4.9978552e+01    3.9883437e+00                0 #dt_mach
    1.4228139e+01             1281    8.2354090e-06    4.9095566e-01    1.4762689e+00    1.6408317e+00    1.8926525e+00    4.9993141e+01    4.2630107e+00                0 #dt_mach
    1.4277559e+01             1282    8.2365389e-06    5.0111100e-01    1.4779200e+00    1.6426692e+00    1.8947692e+00    4.9998549e+01    4.0806103e+00                0 #dt_mach
    1.4326979e+01             1283    8.2367779e-06    4.8051881e-01    1.4795453e+00    1.6444721e+00    1.8968529e+00    5.0113603e+01    4.6945472e+00                0 #dt_mach
    1.4376288e+01             1284    8.2181060e-06    4.7458846e-01    1.4778948e+00    1.6426403e+00    1.8947369e+00    4.9877812e+01    4.0298250e+00                0 #dt_mach
    1.4425717e+01             1285    8.2382383e-06    4.7242404e-01    1.4829112e+00    1.6482255e+00    1.9011682e+00    5.0002080e+01    4.1099601e+00                0 #dt_mach
    1.4475145e+01             1286    8.2378955e-06    4.6834687e-01    1.4827526e+00    1.6480497e+00    1.9009648e+00    4.9972136e+01    4.0250130e+00                0 #dt_mach
    1.4524600e+01             1287    8.2424889e-06    4.6452477e-01    1.4856004e+00    1.6512100e+00    1.9046159e+00    5.0012324e+01    4.1148713e+00                0 #dt_mach
    1.4574042e+01             1288    8.2404578e-06    4.6608137e-01    1.4877155e+00    1.6535651e+00    1.9073276e+00    4.9992790e+01    4.1140921e+00                0 #dt_mach
    1.4623492e+01             1289    8.2416462e-06    4.5883375e-01    1.4897068e+00    1.6557814e+00    1.9098805e+00    4.9963417e+01    4.1257989e+00                0 #dt_mach
    1.4672978e+01             1290    8.2476808e-06    4.5650756e-01    1.4924078e+00    1.6587865e+00    1.9133433e+00    4.9990093e+01    4.0782061e+00                0 #dt_mach
    1.4722474e+01             1291    8.2493152e-06    4.4704313e-01    1.4943535e+00    1.6609521e+00    1.9158378e+00    4.9983986e+01    3.8066063e+00                0 #dt_mach
    1.4771986e+01             1292    8.2519581e-06    5.2378948e-01    1.4981553e+00    1.6652984e+00    1.9207120e+00    4.9994455e+01    3.7222307e+00                0 #dt_mach
    1.4821503e+01             1293    8.2528734e-06    5.2883771e-01    1.5018658e+00    1.6694283e+00    1.9254690e+00    5.0002183e+01    4.6973295e+00                0 #dt_mach
    1.4871018e+01             1294    8.2525131e-06    4.9214827e-01    1.5052108e+00    1.6731520e+00    1.9297574e+00    4.9993163e+01    4.1203148e+00                0 #dt_mach
    1.4920540e+01             1295    8.2536417e-06    4.8404810e-01    1.5092717e+00    1.6776726e+00    1.9349638e+00    4.9982596e+01    4.3197124e+00                0 #dt_mach
    1.4970079e+01             1296    8.2565155e-06    4.5908360e-01    1.5129911e+00    1.6818141e+00    1.9397322e+00    4.9976539e+01    4.0800920e+00                0 #dt_mach
    1.5019642e+01             1297    8.2603915e-06    4.5137198e-01    1.5174074e+00    1.6867297e+00    1.9453941e+00    4.9990283e+01    4.0418694e+00                0 #dt_mach
    1.5069214e+01             1298    8.2619971e-06    4.4715465e-01    1.5207954e+00    1.6905025e+00    1.9497377e+00    4.9978595e+01    3.9767389e+00                0 #dt_mach
    1.5118807e+01             1299    8.2655356e-06    4.4347826e-01    1.5247756e+00    1.6949340e+00    1.9548405e+00    5.0048364e+01    5.2317517e+00                0 #dt_mach
    1.5168352e+01             1300    8.2575482e-06    4.7337474e-01    1.5258738e+00    1.6961622e+00    1.9562485e+00    4.9951651e+01    6.5539732e+00                0 #dt_mach
    1.5207988e+01             1301    6.6060386e-06    3.8668484e-01    1.2225219e+00    1.3589608e+00    1.5673357e+00    3.9996220e+01    6.4102499e+00                0 #dt_piso
    1.5257534e+01             1302    8.2575482e-06    4.5268600e-01    1.5318270e+00    1.7027924e+00    1.9638807e+00    4.9957537e+01    5.0958908e+00                0 #dt_grow
    1.5307121e+01             1303    8.2645670e-06    4.6953064e-01    1.5354481e+00    1.7068253e+00    1.9685232e+00    4.9979586e+01    6.2209020e+00                0 #dt_mach
    1.5346791e+01             1304    6.6116536e-06    3.5673053e-01    1.2302581e+00    1.3675767e+00    1.5772540e+00    3.9982247e+01    5.2514329e+00                0 #dt_piso
    1.5396378e+01             1305    8.2645670e-06    4.4147995e-01    1.5412282e+00    1.7132632e+00    1.9759336e+00    4.9975974e+01    4.3896742e+00                0 #dt_grow
    1.5445990e+01             1306    8.2685403e-06    4.7362619e-01    1.5446015e+00    1.7170210e+00    1.9802584e+00    4.9989165e+01    5.8101344e+00                0 #dt_mach
    1.5495612e+01             1307    8.2703325e-06    4.5569459e-01    1.5476170e+00    1.7203807e+00    1.9841244e+00    5.0005485e+01    7.6394713e+00                0 #dt_mach
    1.5515460e+01             1308    3.3081330e-06    1.8049417e-01    6.1944756e-01    6.8859935e-01    7.9416354e-01    2.0004827e+01    6.1432676e+00                1 #dt_piso, max_iteration_pstar
    1.5540271e+01             1309    4.1351662e-06    2.2284457e-01    7.7511306e-01    8.6163041e-01    9.9373469e-01    2.5001282e+01    3.2189209e+00                0 #dt_grow
    1.5571285e+01             1310    5.1689578e-06    2.7503060e-01    9.7014868e-01    1.0784210e+00    1.2437804e+00    3.1246838e+01    3.4477942e+00                0 #dt_grow
    1.5610052e+01             1311    6.4611972e-06    3.4943262e-01    1.2147637e+00    1.3503401e+00    1.5573894e+00    3.9052530e+01    3.8541238e+00                0 #dt_grow
    1.5658511e+01             1312    8.0764965e-06    4.2450339e-01    1.5217399e+00    1.6915837e+00    1.9509485e+00    4.8802245e+01    4.1029387e+00                0 #dt_grow
    1.5708160e+01             1313    8.2747183e-06    4.2581315e-01    1.5623599e+00    1.7367447e+00    2.0030255e+00    4.9990496e+01    4.0926304e+00                0 #dt_mach
    1.5757817e+01             1314    8.2762914e-06    4.2268083e-01    1.5649709e+00    1.7396550e+00    2.0063729e+00    4.9998903e+01    4.1780756e+00                0 #dt_mach
    1.5807476e+01             1315    8.2764730e-06    4.7204436e-01    1.5677648e+00    1.7427685e+00    2.0099549e+00    4.9993449e+01    4.3577867e+00                0 #dt_mach
    1.5857142e+01             1316    8.2775576e-06    4.7429693e-01    1.5707400e+00    1.7460836e+00    2.0137693e+00    4.9994631e+01    4.2450318e+00                0 #dt_mach
    1.5906812e+01             1317    8.2784465e-06    4.7371853e-01    1.5740276e+00    1.7497458e+00    2.0179841e+00    4.9994046e+01    3.8720174e+00                0 #dt_mach
    1.5956489e+01             1318    8.2794324e-06    4.4242063e-01    1.5769807e+00    1.7530366e+00    2.0217702e+00    5.0011075e+01    4.0413535e+00                0 #dt_mach
    1.6006154e+01             1319    8.2775989e-06    4.3408439e-01    1.5795281e+00    1.7558761e+00    2.0250361e+00    4.9981735e+01    4.4827106e+00                0 #dt_mach
    1.6055838e+01             1320    8.2806239e-06    4.2502274e-01    1.5824635e+00    1.7591461e+00    2.0287993e+00    4.9992284e+01    4.1447978e+00                0 #dt_mach
    1.6105530e+01             1321    8.2819019e-06    4.1374392e-01    1.5847895e+00    1.7617399e+00    2.0317813e+00    4.9993032e+01    4.0338893e+00                0 #dt_mach
    1.6155228e+01             1322    8.2830562e-06    4.3479309e-01    1.5872246e+00    1.7644550e+00    2.0349033e+00    5.0005192e+01    3.9933558e+00                0 #dt_mach
    1.6204921e+01             1323    8.2821961e-06    4.4527261e-01    1.5892446e+00    1.7667082e+00    2.0374930e+00    4.9995919e+01    3.9271016e+00                0 #dt_mach
    1.6254618e+01             1324    8.2828722e-06    4.5067244e-01    1.5916207e+00    1.7693577e+00    2.0405393e+00    4.9996775e+01    4.1396966e+00                0 #dt_mach
    1.6304319e+01             1325    8.2834064e-06    4.2209208e-01    1.5941060e+00    1.7721282e+00    2.0437257e+00    4.9993853e+01    4.0246694e+00                0 #dt_mach
    1.6354025e+01             1326    8.2844249e-06    4.3858477e-01    1.5964886e+00    1.7747851e+00    2.0467803e+00    4.9992438e+01    4.0879254e+00                0 #dt_mach
    1.6403739e+01             1327    8.2856779e-06    4.6193976e-01    1.5986728e+00    1.7772216e+00    2.0495806e+00    4.9995034e+01    3.8148155e+00                0 #dt_mach
    1.6453458e+01             1328    8.2865009e-06    4.3981042e-01    1.6009092e+00    1.7797151e+00    2.0524477e+00    4.9981713e+01    3.8415298e+00                0 #dt_mach
    1.6503196e+01             1329    8.2895328e-06    4.3556165e-01    1.6035520e+00    1.7826571e+00    2.0558359e+00    4.9985885e+01    3.9848237e+00                0 #dt_mach
    1.6552947e+01             1330    8.2918736e-06    4.3118660e-01    1.6068374e+00    1.7863161e+00    2.0600479e+00    4.9998855e+01    4.2782805e+00                0 #dt_mach
    1.6602699e+01             1331    8.2920634e-06    4.2735160e-01    1.6086592e+00    1.7883486e+00    2.0623835e+00    4.9992177e+01    3.9669197e+00                0 #dt_mach
    1.6652459e+01             1332    8.2933609e-06    4.2212900e-01    1.6112862e+00    1.7912769e+00    2.0657515e+00    5.0005925e+01    3.8488872e+00                0 #dt_mach
    1.6702214e+01             1333    8.2923783e-06    4.1666816e-01    1.6127590e+00    1.7929225e+00    2.0676397e+00    4.9984203e+01    3.9986959e+00                0 #dt_mach
    1.6751984e+01             1334    8.2949990e-06    4.4240129e-01    1.6158907e+00    1.7964111e+00    2.0716548e+00    5.0009659e+01    3.9570956e+00                0 #dt_mach
    1.6801744e+01             1335    8.2933968e-06    4.3383187e-01    1.6175091e+00    1.7982176e+00    2.0737296e+00    4.9986627e+01    4.1607604e+00                0 #dt_mach
    1.6851518e+01             1336    8.2956156e-06    4.3430154e-01    1.6203647e+00    1.8014000e+00    2.0773906e+00    4.9994702e+01    4.3997073e+00                0 #dt_mach
    1.6901297e+01             1337    8.2964948e-06    4.3106683e-01    1.6227064e+00    1.8040112e+00    2.0803928e+00    4.9998080e+01    3.8240540e+00                0 #dt_mach
    1.6951078e+01             1338    8.2968134e-06    4.0052042e-01    1.6249055e+00    1.8064641e+00    2.0832122e+00    4.9993138e+01    3.9039090e+00                0 #dt_mach
    1.7000865e+01             1339    8.2979523e-06    3.9057995e-01    1.6267198e+00    1.8084897e+00    2.0855383e+00    4.9990398e+01    3.8939106e+00                0 #dt_mach
    1.7050663e+01             1340    8.2995460e-06    4.1664403e-01    1.6290933e+00    1.8111369e+00    2.0885812e+00    4.9987970e+01    3.9163544e+00                0 #dt_mach
    1.7100472e+01             1341    8.3015434e-06    4.2822457e-01    1.6310329e+00    1.8133018e+00    2.0910678e+00    4.9990642e+01    4.0077131e+00                0 #dt_mach
    1.7150290e+01             1342    8.3030975e-06    3.9600312e-01    1.6329582e+00    1.8154563e+00    2.0935361e+00    4.9998007e+01    3.8985026e+00                0 #dt_mach
    1.7200111e+01             1343    8.3034284e-06    4.1015846e-01    1.6343802e+00    1.8170471e+00    2.0953593e+00    4.9998876e+01    3.7307546e+00                0 #dt_mach
    1.7249933e+01             1344    8.3036151e-06    3.9784477e-01    1.6354850e+00    1.8182846e+00    2.0967756e+00    4.9993809e+01    3.8673148e+00                0 #dt_mach
    1.7299760e+01             1345    8.3046434e-06    4.1252399e-01    1.6370339e+00    1.8200173e+00    2.0987614e+00    4.9989674e+01    3.9317880e+00                0 #dt_mach
    1.7349599e+01             1346    8.3063588e-06    4.2507628e-01    1.6391155e+00    1.8223417e+00    2.1014301e+00    4.9999010e+01    4.3846834e+00                0 #dt_mach
    1.7399438e+01             1347    8.3065233e-06    4.0379077e-01    1.6406222e+00    1.8240291e+00    2.1033618e+00    5.0006005e+01    3.9389648e+00                0 #dt_mach
    1.7449271e+01             1348    8.3055258e-06    3.9229619e-01    1.6421942e+00    1.8257890e+00    2.1053772e+00    4.9975732e+01    3.9074204e+00                0 #dt_mach
    1.7499128e+01             1349    8.3095590e-06    3.8860255e-01    1.6448507e+00    1.8287547e+00    2.1087829e+00    5.0005570e+01    3.8624780e+00                0 #dt_mach
    1.7548980e+01             1350    8.3086334e-06    3.8508468e-01    1.6455788e+00    1.8295770e+00    2.1097164e+00    4.9989647e+01    3.8774252e+00                0 #dt_mach
    1.7598842e+01             1351    8.3103541e-06    3.8812487e-01    1.6468836e+00    1.8310396e+00    2.1113892e+00    4.9983819e+01    3.8812692e+00                0 #dt_mach
    1.7648720e+01             1352    8.3130443e-06    4.1772017e-01    1.6495788e+00    1.8340479e+00    2.1148446e+00    4.9998063e+01    3.8045523e+00                0 #dt_mach
    1.7698601e+01             1353    8.3133664e-06    4.0996364e-01    1.6506558e+00    1.8352587e+00    2.1162253e+00    4.9995114e+01    3.8933837e+00                0 #dt_mach
    1.7748486e+01             1354    8.3141788e-06    3.9771542e-01    1.6520896e+00    1.8368567e+00    2.1180636e+00    4.9992155e+01    3.9821756e+00                0 #dt_mach
    1.7798379e+01             1355    8.3154835e-06    3.9222754e-01    1.6537778e+00    1.8387439e+00    2.1202280e+00    4.9992410e+01    3.9413676e+00                0 #dt_mach
    1.7848279e+01             1356    8.3167459e-06    3.7907510e-01    1.6550622e+00    1.8401830e+00    2.1218746e+00    4.9992974e+01    4.3064110e+00                0 #dt_mach
    1.7898187e+01             1357    8.3179148e-06    3.6983085e-01    1.6568580e+00    1.8421915e+00    2.1241769e+00    4.9994140e+01    3.4667857e+00                0 #dt_mach
    1.7948100e+01             1358    8.3188897e-06    3.7489000e-01    1.6575316e+00    1.8429528e+00    2.1250405e+00    4.9980525e+01    3.9504848e+00                0 #dt_mach
    1.7998033e+01             1359    8.3221312e-06    3.8668285e-01    1.6592883e+00    1.8449180e+00    2.1272927e+00    5.0023832e+01    3.5264337e+00                0 #dt_mach
    1.8047942e+01             1360    8.3181664e-06    3.9657816e-01    1.6592368e+00    1.8448743e+00    2.1272266e+00    4.9974545e+01    3.5963941e+00                0 #dt_mach
    1.8097876e+01             1361    8.3224033e-06    3.6800699e-01    1.6610254e+00    1.8468756e+00    2.1295198e+00    4.9979190e+01    3.5108049e+00                0 #dt_mach
    1.8147831e+01             1362    8.3258685e-06    3.7500304e-01    1.6622022e+00    1.8481965e+00    2.1310285e+00    5.0010360e+01    3.9689322e+00                0 #dt_mach
    1.8197776e+01             1363    8.3241437e-06    4.0163317e-01    1.6634219e+00    1.8495629e+00    2.1325922e+00    4.9975394e+01    3.6489155e+00                0 #dt_mach
    1.8247746e+01             1364    8.3282421e-06    3.9290775e-01    1.6651903e+00    1.8515420e+00    2.1348594e+00    5.0013010e+01    4.0218968e+00                0 #dt_mach
    1.8297702e+01             1365    8.3260758e-06    3.6889586e-01    1.6657464e+00    1.8521736e+00    2.1355723e+00    4.9977553e+01    3.9760957e+00                0 #dt_mach
    1.8347681e+01             1366    8.3298153e-06    3.7666830e-01    1.6674663e+00    1.8540962e+00    2.1377773e+00    5.0013340e+01    4.3253763e+00                0 #dt_mach
    1.8397647e+01             1367    8.3275936e-06    3.6975170e-01    1.6681070e+00    1.8548206e+00    2.1385987e+00    4.9967017e+01    3.9869487e+00                0 #dt_mach
    1.8447645e+01             1368    8.3330906e-06    3.7773885e-01    1.6696967e+00    1.8566023e+00    2.1406368e+00    4.9992828e+01    4.9384959e+00                0 #dt_mach
    1.8497651e+01             1369    8.3342860e-06    3.9506368e-01    1.6708412e+00    1.8578888e+00    2.1421042e+00    4.9997542e+01    5.0250385e+00                0 #dt_mach
    1.8547659e+01             1370    8.3346958e-06    3.9056948e-01    1.6718482e+00    1.8590194e+00    2.1433952e+00    5.0011761e+01    4.2899802e+00                0 #dt_mach
    1.8597655e+01             1371    8.3327357e-06    3.8067311e-01    1.6726798e+00    1.8600065e+00    2.1444613e+00    4.9963661e+01    3.6669509e+00                0 #dt_mach
    1.8647688e+01             1372    8.3387963e-06    3.6855147e-01    1.6745369e+00    1.8621520e+00    2.1468422e+00    4.9997378e+01    4.1774459e+00                0 #dt_mach
    1.8697724e+01             1373    8.3392336e-06    3.5188873e-01    1.6753020e+00    1.8630162e+00    2.1478231e+00    4.9993003e+01    3.5721438e+00                0 #dt_mach
    1.8747766e+01             1374    8.3404008e-06    3.4833819e-01    1.6763023e+00    1.8641398e+00    2.1491056e+00    4.9983628e+01    4.0291431e+00                0 #dt_mach
    1.8797825e+01             1375    8.3431327e-06    3.8617052e-01    1.6775825e+00    1.8655768e+00    2.1507468e+00    4.9992200e+01    3.7450254e+00                0 #dt_mach
    1.8847891e+01             1376    8.3444343e-06    3.6294669e-01    1.6783799e+00    1.8664742e+00    2.1517691e+00    4.9979445e+01    4.0735323e+00                0 #dt_mach
    1.8897979e+01             1377    8.3478661e-06    3.7347872e-01    1.6801426e+00    1.8684477e+00    2.1540290e+00    5.0013277e+01    3.5578713e+00                0 #dt_mach
    1.8948053e+01             1378    8.3456499e-06    3.8884845e-01    1.6802050e+00    1.8685320e+00    2.1541090e+00    4.9971525e+01    3.6865573e+00                0 #dt_mach
    1.8998155e+01             1379    8.3504055e-06    3.7258010e-01    1.6821958e+00    1.8707596e+00    2.1566613e+00    5.0008466e+01    3.6369579e+00                0 #dt_mach
    1.9048249e+01             1380    8.3489919e-06    3.6910821e-01    1.6825594e+00    1.8711747e+00    2.1571274e+00    4.9972038e+01    4.1048565e+00                0 #dt_mach
    1.9098371e+01             1381    8.3536636e-06    3.5808981e-01    1.6839127e+00    1.8726929e+00    2.1588625e+00    5.0003458e+01    3.9127259e+00                0 #dt_mach
    1.9148489e+01             1382    8.3530859e-06    3.7527723e-01    1.6847483e+00    1.8736339e+00    2.1599338e+00    4.9989316e+01    3.9117873e+00                0 #dt_mach
    1.9198619e+01             1383    8.3548712e-06    3.4729758e-01    1.6862386e+00    1.8753056e+00    2.1618443e+00    4.9974997e+01    3.5566635e+00                0 #dt_mach
    1.9248773e+01             1384    8.3590512e-06    3.7772463e-01    1.6874674e+00    1.8766894e+00    2.1634198e+00    5.0008057e+01    3.9832237e+00                0 #dt_mach
    1.9298919e+01             1385    8.3577045e-06    3.7949637e-01    1.6880579e+00    1.8773603e+00    2.1641768e+00    4.9994805e+01    3.9562526e+00                0 #dt_mach
    1.9349071e+01             1386    8.3585730e-06    3.7913112e-01    1.6890105e+00    1.8784344e+00    2.1653981e+00    4.9984599e+01    4.0086710e+00                0 #dt_mach
    1.9399237e+01             1387    8.3611484e-06    3.7106604e-01    1.6902732e+00    1.8798501e+00    2.1670169e+00    4.9990253e+01    3.4851689e+00                0 #dt_mach
    1.9449414e+01             1388    8.3627787e-06    3.7908508e-01    1.6911166e+00    1.8808045e+00    2.1680982e+00    4.9996883e+01    4.0761905e+00                0 #dt_mach
    1.9499594e+01             1389    8.3633000e-06    3.3340014e-01    1.6921576e+00    1.8819750e+00    2.1694328e+00    4.9980972e+01    3.6474612e+00                0 #dt_mach
    1.9549793e+01             1390    8.3664840e-06    3.5362433e-01    1.6935009e+00    1.8834858e+00    2.1711549e+00    4.9993841e+01    3.7017260e+00                0 #dt_mach
    1.9599998e+01             1391    8.3675148e-06    3.4565617e-01    1.6944055e+00    1.8845097e+00    2.1723148e+00    4.9987721e+01    3.4814544e+00                0 #dt_mach
    1.9650215e+01             1392    8.3695701e-06    3.5408421e-01    1.6954029e+00    1.8856334e+00    2.1735935e+00    4.9989765e+01    3.6070657e+00                0 #dt_mach
    1.9700443e+01             1393    8.3712837e-06    3.7145921e-01    1.6963977e+00    1.8867568e+00    2.1748688e+00    5.0017289e+01    3.6550186e+00                0 #dt_mach
    1.9750653e+01             1394    8.3683902e-06    3.7275995e-01    1.6963775e+00    1.8867488e+00    2.1748430e+00    4.9988959e+01    3.5778699e+00                0 #dt_mach
    1.9800875e+01             1395    8.3702385e-06    3.7189138e-01    1.6973555e+00    1.8878532e+00    2.1760968e+00    4.9992073e+01    3.7160110e+00                0 #dt_mach
    1.9851104e+01             1396    8.3715658e-06    3.5562233e-01    1.6978781e+00    1.8884488e+00    2.1767668e+00    4.9991503e+01    4.3162863e+00                0 #dt_mach
    1.9901342e+01             1397    8.3729886e-06    3.4581604e-01    1.6990215e+00    1.8897365e+00    2.1782327e+00    4.9978774e+01    3.5578833e+00                0 #dt_mach
    1.9951601e+01             1398    8.3765445e-06    3.7533090e-01    1.7002619e+00    1.8911300e+00    2.1798229e+00    4.9971135e+01    3.5495951e+00                0 #dt_mach
    2.0001890e+01             1399    8.3813831e-06    3.5877556e-01    1.7018037e+00    1.8928611e+00    2.1817996e+00    4.9989001e+01    3.6563940e+00                0 #dt_mach
    2.0052189e+01             1400    8.3832272e-06    3.6186917e-01    1.7026120e+00    1.8939055e+00    2.1828358e+00    4.9991388e+01    3.8392363e+00                0 #dt_mach
    2.0102497e+01             1401    8.3846713e-06    3.8413629e-01    1.7038343e+00    1.8952803e+00    2.1844029e+00    5.0002551e+01    4.4871614e+00                0 #dt_mach
    2.0152803e+01             1402    8.3842436e-06    3.5421737e-01    1.7044881e+00    1.8960229e+00    2.1852411e+00    4.9987520e+01    3.5960865e+00                0 #dt_mach
    2.0203121e+01             1403    8.3863369e-06    3.5479926e-01    1.7055073e+00    1.8971735e+00    2.1865478e+00    4.9989379e+01    3.5538421e+00                0 #dt_mach
    2.0253449e+01             1404    8.3881187e-06    3.4752906e-01    1.7065090e+00    1.8983021e+00    2.1878320e+00    4.9986650e+01    3.5279884e+00                0 #dt_mach
    2.0303791e+01             1405    8.3903589e-06    3.7187322e-01    1.7075118e+00    1.8994342e+00    2.1891177e+00    4.9986698e+01    3.6311927e+00                0 #dt_mach
    2.0354147e+01             1406    8.3925917e-06    3.5580974e-01    1.7086113e+00    1.9006702e+00    2.1905274e+00    4.9984168e+01    3.9311712e+00                0 #dt_mach
    2.0404519e+01             1407    8.3952499e-06    3.5156094e-01    1.7096741e+00    1.9018675e+00    2.1918898e+00    4.9988596e+01    3.4744263e+00                0 #dt_mach
    2.0454902e+01             1408    8.3971652e-06    3.3598856e-01    1.7106847e+00    1.9030065e+00    2.1931855e+00    4.9998918e+01    3.4994416e+00                0 #dt_mach
    2.0505286e+01             1409    8.3973469e-06    3.4379808e-01    1.7111331e+00    1.9035201e+00    2.1937604e+00    4.9970357e+01    3.5380578e+00                0 #dt_mach
    2.0555700e+01             1410    8.4023284e-06    3.4551714e-01    1.7127373e+00    1.9053192e+00    2.1958170e+00    4.9999384e+01    3.5566864e+00                0 #dt_mach
    2.0606114e+01             1411    8.4024319e-06    3.4887453e-01    1.7133844e+00    1.9060560e+00    2.1966467e+00    4.9975961e+01    3.5537338e+00                0 #dt_mach
    2.0656553e+01             1412    8.4064735e-06    3.4805576e-01    1.7144179e+00    1.9072224e+00    2.1979717e+00    4.9993009e+01    3.4956622e+00                0 #dt_mach
    2.0706999e+01             1413    8.4076491e-06    3.6843710e-01    1.7151543e+00    1.9080542e+00    2.1989158e+00    4.9993772e+01    3.6897688e+00                0 #dt_mach
    2.0757451e+01             1414    8.4086966e-06    3.4948272e-01    1.7158981e+00    1.9088963e+00    2.1998694e+00    4.9990409e+01    3.7377706e+00                0 #dt_mach
    2.0807913e+01             1415    8.4103098e-06    3.6356615e-01    1.7138965e+00    1.9065616e+00    2.1973032e+00    4.9987146e+01    3.8081644e+00                0 #dt_mach
    2.0858388e+01             1416    8.4124725e-06    3.5844252e-01    1.7132584e+00    1.9058710e+00    2.1964851e+00    4.9990293e+01    4.2606111e+00                0 #dt_mach
    2.0908872e+01             1417    8.4141061e-06    3.5557694e-01    1.7136353e+00    1.9063069e+00    2.1969683e+00    4.9998034e+01    3.6522300e+00                0 #dt_mach
    2.0959359e+01             1418    8.4144370e-06    3.5622187e-01    1.7143221e+00    1.9072280e+00    2.1978488e+00    4.9986641e+01    3.5714428e+00                0 #dt_mach
    2.1009859e+01             1419    8.4166857e-06    3.4460367e-01    1.7168259e+00    1.9100171e+00    2.2010589e+00    4.9994189e+01    3.5670223e+00                0 #dt_mach
    2.1060365e+01             1420    8.4176640e-06    3.6722605e-01    1.7182326e+00    1.9115904e+00    2.2028623e+00    4.9997723e+01    3.4774609e+00                0 #dt_mach
    2.1110873e+01             1421    8.4180474e-06    3.4733568e-01    1.7190139e+00    1.9124692e+00    2.2038639e+00    4.9979786e+01    3.6079230e+00                0 #dt_mach
    2.1161402e+01             1422    8.4214519e-06    3.4567520e-01    1.7201086e+00    1.9136927e+00    2.2052675e+00    4.9990916e+01    3.5480723e+00                0 #dt_mach
    2.1211940e+01             1423    8.4229823e-06    3.7132183e-01    1.7208845e+00    1.9145653e+00    2.2062621e+00    4.9979558e+01    3.5904186e+00                0 #dt_mach
    2.1262499e+01             1424    8.4264274e-06    3.5883484e-01    1.7220662e+00    1.9158956e+00    2.2077771e+00    4.9999532e+01    3.6303868e+00                0 #dt_mach
    2.1313058e+01             1425    8.4265062e-06    3.6888494e-01    1.7188104e+00    1.9123268e+00    2.2036031e+00    4.9985447e+01    3.7024627e+00                0 #dt_mach
    2.1363631e+01             1426    8.4289596e-06    3.4506468e-01    1.7175093e+00    1.9107535e+00    2.2019349e+00    4.9982765e+01    4.2316368e+00                0 #dt_mach
    2.1414223e+01             1427    8.4318660e-06    3.3167995e-01    1.7184274e+00    1.9117902e+00    2.2031121e+00    4.9990720e+01    3.5533023e+00                0 #dt_mach
    2.1464823e+01             1428    8.4334312e-06    3.6268568e-01    1.7212164e+00    1.9150291e+00    2.2066876e+00    5.0000767e+01    3.4078279e+00                0 #dt_mach
    2.1515423e+01             1429    8.4333019e-06    3.6628246e-01    1.7227222e+00    1.9167062e+00    2.2086182e+00    4.9989334e+01    3.5111680e+00                0 #dt_mach
    2.1566034e+01             1430    8.4351012e-06    3.4070244e-01    1.7236688e+00    1.9177698e+00    2.2098318e+00    4.9993264e+01    3.4424367e+00                0 #dt_mach
    2.1616651e+01             1431    8.4362378e-06    3.7187600e-01    1.7244929e+00    1.9186992e+00    2.2108883e+00    4.9996271e+01    3.3820426e+00                0 #dt_mach
    2.1667272e+01             1432    8.4368669e-06    3.5022161e-01    1.7249815e+00    1.9192540e+00    2.2115147e+00    4.9984710e+01    3.4103968e+00                0 #dt_mach
    2.1717909e+01             1433    8.4394476e-06    3.7275008e-01    1.7252935e+00    1.9196099e+00    2.2119147e+00    4.9998322e+01    3.6336124e+00                0 #dt_mach
    2.1768547e+01             1434    8.4397309e-06    3.3241504e-01    1.7258506e+00    1.9202323e+00    2.2126290e+00    4.9973658e+01    3.2012932e+00                0 #dt_mach
    2.1819212e+01             1435    8.4441796e-06    3.3322095e-01    1.7271764e+00    1.9217231e+00    2.2143287e+00    4.9985556e+01    3.6548314e+00                0 #dt_mach
    2.1869892e+01             1436    8.4466196e-06    3.6229023e-01    1.7214284e+00    1.9154278e+00    2.2069594e+00    4.9981854e+01    3.1790438e+00                0 #dt_mach
    2.1920590e+01             1437    8.4496861e-06    3.3448525e-01    1.7241980e+00    1.9185197e+00    2.2105103e+00    4.9980877e+01    3.1463623e+00                0 #dt_mach
    2.1971308e+01             1438    8.4529191e-06    3.3336898e-01    1.7267055e+00    1.9213199e+00    2.2137250e+00    5.0001936e+01    3.5523484e+00                0 #dt_mach
    2.2022023e+01             1439    8.4525918e-06    3.4159319e-01    1.7269710e+00    1.9216316e+00    2.2140654e+00    4.9996593e+01    3.8634772e+00                0 #dt_mach
    2.2072742e+01             1440    8.4531679e-06    3.4926711e-01    1.7276215e+00    1.9223705e+00    2.2148994e+00    4.9984155e+01    4.0188153e+00                0 #dt_mach
    2.2123477e+01             1441    8.4558476e-06    3.4027976e-01    1.7282070e+00    1.9230066e+00    2.2156500e+00    4.9982917e+01    3.4821334e+00                0 #dt_mach
    2.2174230e+01             1442    8.4587376e-06    3.6727647e-01    1.7288596e+00    1.9237420e+00    2.2164867e+00    4.9990899e+01    3.3791745e+00                0 #dt_mach
    2.2224991e+01             1443    8.4602775e-06    3.2983480e-01    1.7291489e+00    1.9240567e+00    2.2168576e+00    4.9999789e+01    3.6610096e+00                0 #dt_mach
    2.2275753e+01             1444    8.4603133e-06    3.4018825e-01    1.7295599e+00    1.9245185e+00    2.2173845e+00    4.9973110e+01    3.4147699e+00                0 #dt_mach
    2.2326543e+01             1445    8.4648657e-06    3.6962928e-01    1.7298417e+00    1.9248328e+00    2.2177458e+00    4.9983886e+01    3.9436800e+00                0 #dt_mach
    2.2377348e+01             1446    8.4675946e-06    3.5108884e-01    1.7283389e+00    1.9231712e+00    2.2158191e+00    4.9992618e+01    3.0837989e+00                0 #dt_mach
    2.2428161e+01             1447    8.4688449e-06    3.7222197e-01    1.7273639e+00    1.9220991e+00    2.2145691e+00    5.0003523e+01    3.4887588e+00                0 #dt_mach
    2.2478971e+01             1448    8.4682482e-06    3.3023522e-01    1.7263070e+00    1.9209354e+00    2.2132141e+00    5.0010146e+01    3.0963295e+00                0 #dt_mach
    2.2529770e+01             1449    8.4665301e-06    3.5225858e-01    1.7249096e+00    1.9193782e+00    2.2114225e+00    4.9996391e+01    3.7521319e+00                0 #dt_mach
    2.2580573e+01             1450    8.4671412e-06    3.5219731e-01    1.7245605e+00    1.9190150e+00    2.2109750e+00    5.0000209e+01    3.4887531e+00                0 #dt_mach
    2.2631375e+01             1451    8.4671057e-06    3.6558651e-01    1.7235751e+00    1.9179249e+00    2.2097117e+00    5.0001766e+01    3.4792106e+00                0 #dt_mach
    2.2682176e+01             1452    8.4668066e-06    3.6749042e-01    1.7236615e+00    1.9180306e+00    2.2098225e+00    4.9989713e+01    3.2058885e+00                0 #dt_mach
    2.2732987e+01             1453    8.4685490e-06    3.7096101e-01    1.7233477e+00    1.9176792e+00    2.2094202e+00    4.9985184e+01    3.3228412e+00                0 #dt_mach
    2.2783814e+01             1454    8.4710591e-06    3.4350457e-01    1.7228415e+00    1.9171189e+00    2.2087711e+00    5.0000262e+01    3.5320547e+00                0 #dt_mach
    2.2834640e+01             1455    8.4710147e-06    3.5276428e-01    1.7221917e+00    1.9163958e+00    2.2079380e+00    4.9991233e+01    3.7939808e+00                0 #dt_mach
    2.2885475e+01             1456    8.4725002e-06    3.5469337e-01    1.7223239e+00    1.9161605e+00    2.2081076e+00    4.9983176e+01    3.3167264e+00                0 #dt_mach
    2.2936327e+01             1457    8.4753519e-06    3.6922642e-01    1.7286565e+00    1.9231928e+00    2.2162262e+00    4.9987669e+01    3.3912675e+00                0 #dt_mach
    2.2987192e+01             1458    8.4774426e-06    3.2748717e-01    1.7345193e+00    1.9296929e+00    2.2237427e+00    4.9988293e+01    3.4917591e+00                0 #dt_mach
    2.3038068e+01             1459    8.4794280e-06    3.4996883e-01    1.7405655e+00    1.9364039e+00    2.2314943e+00    4.9985685e+01    3.4698975e+00                0 #dt_mach
    2.3088959e+01             1460    8.4818563e-06    3.6388794e-01    1.7464397e+00    1.9429213e+00    2.2390252e+00    4.9977627e+01    3.3341391e+00                0 #dt_mach
    2.3139873e+01             1461    8.4856533e-06    3.5673738e-01    1.7526544e+00    1.9498172e+00    2.2469929e+00    4.9981183e+01    3.5668373e+00                0 #dt_mach
    2.3190806e+01             1462    8.4888480e-06    3.5497132e-01    1.7580602e+00    1.9558260e+00    2.2539233e+00    4.9986932e+01    7.7263134e+00                0 #dt_mach
    2.3231553e+01             1463    6.7910784e-06    2.6970763e-01    1.4097914e+00    1.5683654e+00    1.8074248e+00    3.9978119e+01    6.5581324e+00                0 #dt_piso
    2.3264150e+01             1464    5.4328627e-06    2.2423505e-01    1.1298996e+00    1.2569822e+00    1.4485892e+00    3.1973081e+01    4.6554432e+00                0 #dt_piso
    2.3304896e+01             1465    6.7910784e-06    2.6454049e-01    1.4156930e+00    1.5749051e+00    1.8149911e+00    3.9942088e+01    5.8437333e+00                0 #dt_grow
    2.3337494e+01             1466    5.4328627e-06    2.2378656e-01    1.1346980e+00    1.2623014e+00    1.4547410e+00    3.1941092e+01    6.7125087e+00                0 #dt_piso
    2.3363571e+01             1467    4.3462902e-06    1.8982096e-01    9.0898606e-01    1.0112026e+00    1.1653667e+00    2.5543828e+01    3.0605311e+00                0 #dt_piso
    2.3396169e+01             1468    5.4328627e-06    2.2954979e-01    1.1380429e+00    1.2660154e+00    1.4590293e+00    3.1913270e+01    4.6580791e+00                0 #dt_grow
    2.3436915e+01             1469    6.7910784e-06    2.7949524e-01    1.4254015e+00    1.5856761e+00    1.8274378e+00    3.9870734e+01    5.9834552e+00                0 #dt_grow
    2.3469512e+01             1470    5.4328627e-06    2.3832801e-01    1.1422276e+00    1.2706559e+00    1.4643944e+00    3.1886850e+01    6.5698962e+00                0 #dt_piso
    2.3495590e+01             1471    4.3462902e-06    1.7791395e-01    9.1508272e-01    1.0179694e+00    1.1731830e+00    2.5502386e+01    4.5474658e+00                0 #dt_piso
    2.3528187e+01             1472    5.4328627e-06    2.4290917e-01    1.1456743e+00    1.2745616e+00    1.4688132e+00    3.1864235e+01    5.0304663e+00                0 #dt_grow
    2.3554265e+01             1473    4.3462902e-06    1.8473187e-01    9.1799017e-01    1.0212593e+00    1.1769105e+00    2.5485827e+01    3.9029224e+00                0 #dt_piso
    2.3586862e+01             1474    5.4328627e-06    2.2160402e-01    1.1498755e+00    1.2792303e+00    1.4741994e+00    3.1843222e+01    4.9921284e+00                0 #dt_grow
    2.3612940e+01             1475    4.3462902e-06    1.8894515e-01    9.2128881e-01    1.0249246e+00    1.1811395e+00    2.5467555e+01    4.5094223e+00                0 #dt_piso
    2.3645537e+01             1476    5.4328627e-06    2.2042616e-01    1.1537996e+00    1.2835851e+00    1.4792302e+00    3.1824937e+01    5.5983007e+00                0 #dt_grow
    2.3671615e+01             1477    4.3462902e-06    1.8697108e-01    9.2443443e-01    1.0284156e+00    1.1851723e+00    2.5453545e+01    2.8535564e+00                0 #dt_piso
    2.3704212e+01             1478    5.4328627e-06    2.2526384e-01    1.1578434e+00    1.2880740e+00    1.4844146e+00    3.1806351e+01    3.1690109e+00                0 #dt_grow
    2.3744958e+01             1479    6.7910784e-06    2.7579457e-01    1.4509346e+00    1.6141217e+00    1.8601725e+00    3.9741208e+01    3.3420541e+00                0 #dt_grow
    2.3795891e+01             1480    8.4888480e-06    3.5873848e-01    1.8193149e+00    2.0239148e+00    2.3324551e+00    4.9638453e+01    3.1938269e+00                0 #dt_grow
    2.3847196e+01             1481    8.5506774e-06    3.7505357e-01    1.8373980e+00    2.0440173e+00    2.3556384e+00    4.9988242e+01    4.0132685e+00                0 #dt_mach
    2.3898512e+01             1482    8.5526887e-06    3.4552246e-01    1.8431489e+00    2.0503977e+00    2.3630114e+00    4.9998271e+01    3.1412830e+00                0 #dt_mach
    2.3949830e+01             1483    8.5529845e-06    3.5003715e-01    1.8481751e+00    2.0559839e+00    2.3694552e+00    5.0002289e+01    3.6412649e+00                0 #dt_mach
    2.4001145e+01             1484    8.5525930e-06    3.5053216e-01    1.8533676e+00    2.0617437e+00    2.3761123e+00    4.9996669e+01    3.5188491e+00                0 #dt_mach
    2.4052464e+01             1485    8.5531629e-06    3.4804400e-01    1.8586331e+00    2.0675894e+00    2.3828629e+00    4.9986507e+01    3.1602087e+00                0 #dt_mach
    2.4103797e+01             1486    8.5554716e-06    3.4132368e-01    1.8642103e+00    2.0737817e+00    2.3900132e+00    4.9974789e+01    3.4519579e+00                0 #dt_mach
    2.4155156e+01             1487    8.5597877e-06    3.5420056e-01    1.8695262e+00    2.0796824e+00    2.3968285e+00    4.9984035e+01    3.3751097e+00                0 #dt_mach
    2.4206531e+01             1488    8.5625218e-06    3.7042437e-01    1.8752299e+00    2.0860148e+00    2.4041409e+00    4.9986519e+01    3.1390948e+00                0 #dt_mach
    2.4257920e+01             1489    8.5648309e-06    3.7216069e-01    1.8801442e+00    2.0914724e+00    2.4104413e+00    4.9999440e+01    3.3424535e+00                0 #dt_mach
    2.4309309e+01             1490    8.5649269e-06    3.4059227e-01    1.8851181e+00    2.0969838e+00    2.4168181e+00    4.9993358e+01    3.2412148e+00                0 #dt_mach
    2.4360706e+01             1491    8.5660648e-06    3.5424140e-01    1.8896795e+00    2.1020466e+00    2.4226661e+00    5.0002422e+01    3.8868363e+00                0 #dt_mach
    2.4412100e+01             1492    8.5656499e-06    3.7613987e-01    1.8945717e+00    2.1074766e+00    2.4289381e+00    4.9995271e+01    3.2296083e+00                0 #dt_mach
    2.4463498e+01             1493    8.5664601e-06    3.6184234e-01    1.8990848e+00    2.1124888e+00    2.4347241e+00    4.9996527e+01    3.4557819e+00                0 #dt_mach
    2.4514901e+01             1494    8.5670553e-06    3.6574873e-01    1.9040885e+00    2.1180425e+00    2.4411391e+00    4.9990152e+01    3.3262615e+00                0 #dt_mach
    2.4566313e+01             1495    8.5687430e-06    3.7268882e-01    1.9086581e+00    2.1231142e+00    2.4469976e+00    4.9995768e+01    3.5833957e+00                0 #dt_mach
    2.4617730e+01             1496    8.5694683e-06    3.5828084e-01    1.9136232e+00    2.1286224e+00    2.4533630e+00    4.9985628e+01    3.3688726e+00                0 #dt_mach
    2.4669162e+01             1497    8.5719323e-06    3.5907677e-01    1.9165653e+00    2.1318872e+00    2.4571350e+00    4.9996666e+01    3.4098396e+00                0 #dt_mach
    2.4720597e+01             1498    8.5725040e-06    3.8333795e-01    1.9206065e+00    2.1363731e+00    2.4623160e+00    4.9993340e+01    3.5594313e+00                0 #dt_mach
    2.4772038e+01             1499    8.5736460e-06    3.8253348e-01    1.9253000e+00    2.1415890e+00    2.4683333e+00    4.9993556e+01    3.4060738e+00                0 #dt_mach
    2.4823487e+01             1500    8.5747510e-06    3.6104151e-01    1.9298875e+00    2.1466784e+00    2.4742148e+00    4.9991358e+01    3.9561591e+00                0 #dt_mach
    2.4874944e+01             1501    8.5762333e-06    3.6161362e-01    1.9348913e+00    2.1522284e+00    2.4806299e+00    4.9981672e+01    4.2491248e+00                0 #dt_mach
    2.4926421e+01             1502    8.5793781e-06    3.6113415e-01    1.9401310e+00    2.1581140e+00    2.4873474e+00    4.9986136e+01    3.3809571e+00                0 #dt_mach
    2.4977911e+01             1503    8.5817576e-06    3.6891907e-01    1.9452580e+00    2.1638492e+00    2.4939205e+00    4.9987282e+01    3.3538756e+00                0 #dt_mach
    2.5029415e+01             1504    8.5839410e-06    3.6481746e-01    1.9502941e+00    2.1694377e+00    2.5003771e+00    4.9980231e+01    3.3664417e+00                0 #dt_mach
    2.5080939e+01             1505    8.5873362e-06    3.7475855e-01    1.9555983e+00    2.1753269e+00    2.5071773e+00    4.9981073e+01    3.3097279e+00                0 #dt_mach
    2.5132482e+01             1506    8.5905882e-06    3.8154561e-01    1.9606349e+00    2.1809217e+00    2.5136345e+00    4.9986193e+01    3.6406996e+00                0 #dt_mach
    2.5184040e+01             1507    8.5929610e-06    3.6672977e-01    1.9651942e+00    2.1859829e+00    2.5194798e+00    4.9975452e+01    3.3939006e+00                0 #dt_mach
    2.5235623e+01             1508    8.5971819e-06    3.6892174e-01    1.9703256e+00    2.1916828e+00    2.5260584e+00    4.9971224e+01    3.4043641e+00                0 #dt_mach
    2.5287236e+01             1509    8.6021326e-06    3.6967597e-01    1.9755020e+00    2.1974304e+00    2.5326949e+00    4.9975604e+01    3.2424984e+00                0 #dt_mach
    2.5338874e+01             1510    8.6063318e-06    3.8547179e-01    1.9806955e+00    2.2031985e+00    2.5393532e+00    4.9968684e+01    3.8805714e+00                0 #dt_mach
    2.5390544e+01             1511    8.6117255e-06    3.7051257e-01    1.9860523e+00    2.2091472e+00    2.5462209e+00    4.9987255e+01    3.3318608e+00                0 #dt_mach
    2.5442228e+01             1512    8.6139212e-06    3.7044717e-01    1.9904578e+00    2.2140372e+00    2.5518690e+00    4.9992704e+01    3.7903624e+00                0 #dt_mach
    2.5493919e+01             1513    8.6151783e-06    3.7048936e-01    1.9950516e+00    2.2191338e+00    2.5577584e+00    4.9992238e+01    3.3763230e+00                0 #dt_mach
    2.5545618e+01             1514    8.6165159e-06    3.6936027e-01    1.9995470e+00    2.2241229e+00    2.5635218e+00    4.9992663e+01    3.6035988e+00                0 #dt_mach
    2.5597325e+01             1515    8.6177805e-06    3.8193022e-01    2.0040581e+00    2.2291260e+00    2.5693053e+00    4.9984751e+01    3.3269787e+00                0 #dt_mach
    2.5649047e+01             1516    8.6204096e-06    3.7856862e-01    2.0079793e+00    2.2336247e+00    2.5743324e+00    4.9984760e+01    3.6017871e+00                0 #dt_mach
    2.5700785e+01             1517    8.6230378e-06    3.8242606e-01    2.0103419e+00    2.2362563e+00    2.5773614e+00    4.9985304e+01    3.3627334e+00                0 #dt_mach
    2.5752539e+01             1518    8.6255730e-06    3.6710680e-01    2.0136241e+00    2.2399021e+00    2.5815693e+00    4.9981755e+01    3.3799489e+00                0 #dt_mach
    2.5804311e+01             1519    8.6287216e-06    3.6676255e-01    2.0178332e+00    2.2445740e+00    2.5869656e+00    4.9986584e+01    3.4561083e+00                0 #dt_mach
    2.5856097e+01             1520    8.6310374e-06    3.6585987e-01    2.0222648e+00    2.2494904e+00    2.5926472e+00    4.9983285e+01    3.8028414e+00                0 #dt_mach
    2.5907901e+01             1521    8.6339237e-06    3.6457432e-01    2.0273248e+00    2.2551089e+00    2.5991343e+00    4.9983226e+01    3.5129676e+00                0 #dt_mach
    2.5959722e+01             1522    8.6368212e-06    3.8709729e-01    2.0322871e+00    2.2606200e+00    2.6054962e+00    4.9979528e+01    3.6024776e+00                0 #dt_mach
    2.6011564e+01             1523    8.6403590e-06    3.6652455e-01    2.0374480e+00    2.2663480e+00    2.6121128e+00    4.9971014e+01    4.5971031e+00                0 #dt_mach
    2.6063436e+01             1524    8.6453709e-06    3.6083235e-01    2.0428742e+00    2.2723735e+00    2.6190695e+00    4.9980029e+01    3.5039425e+00                0 #dt_mach
    2.6115329e+01             1525    8.6488254e-06    3.6270315e-01    2.0478766e+00    2.2779246e+00    2.6254828e+00    4.9980200e+01    3.5319269e+00                0 #dt_mach
    2.6167243e+01             1526    8.6522517e-06    3.6086200e-01    2.0528046e+00    2.2833961e+00    2.6318008e+00    4.9968548e+01    3.7744327e+00                0 #dt_mach
    2.6219189e+01             1527    8.6576977e-06    3.6778747e-01    2.0535184e+00    2.2841904e+00    2.6327158e+00    4.9967029e+01    3.4930196e+00                0 #dt_mach
    2.6271169e+01             1528    8.6634106e-06    3.6376643e-01    2.0596993e+00    2.2910494e+00    2.6406401e+00    4.9967353e+01    3.4057713e+00                0 #dt_mach
    2.6323184e+01             1529    8.6690709e-06    3.6616790e-01    2.0660217e+00    2.2980737e+00    2.6487457e+00    4.9970975e+01    3.8767171e+00                0 #dt_mach
    2.6375228e+01             1530    8.6741061e-06    3.7167810e-01    2.0720027e+00    2.3047124e+00    2.6564138e+00    4.9987114e+01    3.4002194e+00                0 #dt_mach
    2.6427286e+01             1531    8.6763423e-06    3.8490375e-01    2.0770363e+00    2.3103087e+00    2.6628671e+00    4.9973113e+01    3.4367983e+00                0 #dt_mach
    2.6479373e+01             1532    8.6810104e-06    3.5298306e-01    2.0816778e+00    2.3154618e+00    2.6688177e+00    4.9982973e+01    4.7628858e+00                0 #dt_mach
    2.6531476e+01             1533    8.6839677e-06    3.8960360e-01    2.0864757e+00    2.3207906e+00    2.6749689e+00    4.9981061e+01    5.4329638e+00                0 #dt_mach
    2.6583600e+01             1534    8.6872582e-06    3.7724222e-01    2.0918259e+00    2.3267266e+00    2.6818280e+00    4.9962664e+01    3.5186822e+00                0 #dt_mach
    2.6635762e+01             1535    8.6937499e-06    3.7852778e-01    2.0974254e+00    2.3329501e+00    2.6890069e+00    4.9965945e+01    3.4427280e+00                0 #dt_mach
    2.6687960e+01             1536    8.6996752e-06    3.7414571e-01    1.8555799e+00    2.0637473e+00    2.3789486e+00    4.9963160e+01    3.4710143e+00                0 #dt_mach
    2.6740197e+01             1537    8.7060899e-06    3.4836489e-01    1.8592550e+00    2.0678324e+00    2.3836603e+00    4.9974575e+01    5.5944562e+00                0 #dt_mach
    2.6781986e+01             1538    6.9648719e-06    2.8037177e-01    1.4907245e+00    1.6579561e+00    1.9111852e+00    3.9953211e+01    3.1145568e+00                0 #dt_piso
    2.6834223e+01             1539    8.7060899e-06    3.6319701e-01    1.8694757e+00    2.0791909e+00    2.3967637e+00    4.9896356e+01    3.7470844e+00                0 #dt_grow
    2.6886568e+01             1540    8.7241741e-06    3.9031281e-01    1.8795928e+00    2.0904400e+00    2.4097344e+00    4.9964709e+01    3.3437316e+00                0 #dt_mach
    2.6938950e+01             1541    8.7303360e-06    3.6493844e-01    1.8867183e+00    2.0983633e+00    2.4188696e+00    4.9974242e+01    5.0682566e+00                0 #dt_mach
    2.6991359e+01             1542    8.7348358e-06    3.5900625e-01    1.8942949e+00    2.1067894e+00    2.4285832e+00    4.9962394e+01    5.5504675e+00                0 #dt_mach
    2.7043807e+01             1543    8.7414104e-06    3.6446198e-01    1.9027631e+00    2.1162030e+00    2.4394398e+00    4.9949361e+01    4.3070123e+00                0 #dt_mach
    2.7096309e+01             1544    8.7502726e-06    3.7592744e-01    1.9111579e+00    2.1255344e+00    2.4502024e+00    4.9954336e+01    4.0084021e+00                0 #dt_mach
    2.7148859e+01             1545    8.7582714e-06    3.6143903e-01    1.9186668e+00    2.1338877e+00    2.4598292e+00    4.9969679e+01    7.8759918e+00                0 #dt_mach
    2.7190898e+01             1546    7.0066171e-06    2.9491161e-01    1.5390313e+00    1.7116737e+00    1.9731171e+00    3.9945976e+01    3.9327023e+00                0 #dt_piso
    2.7243448e+01             1547    8.7582714e-06    3.7325063e-01    1.9197892e+00    2.1351123e+00    2.4612682e+00    4.9887471e+01    6.0343189e+00                0 #dt_grow
    2.7296116e+01             1548    8.7780270e-06    3.7237604e-01    1.9342322e+00    2.1511736e+00    2.4797848e+00    5.0102900e+01    3.6283422e+00                0 #dt_mach
    2.7348676e+01             1549    8.7599990e-06    3.7798233e-01    1.9394715e+00    2.1570071e+00    2.4865019e+00    5.0039641e+01    4.4324923e+00                0 #dt_mach
    2.7401194e+01             1550    8.7530593e-06    3.8921606e-01    1.9459828e+00    2.1642506e+00    2.4948497e+00    5.0137442e+01    3.9154825e+00                0 #dt_mach
    2.7453569e+01             1551    8.7290645e-06    3.7891147e-01    1.9469586e+00    2.1653290e+00    2.4961007e+00    5.0058921e+01    6.1200299e+00                0 #dt_mach
    2.7495468e+01             1552    6.9832516e-06    3.1497606e-01    1.5621704e+00    1.7373846e+00    2.0027826e+00    4.0113038e+01    3.0836730e+00                0 #dt_piso
    2.7547695e+01             1553    8.7044660e-06    3.9173354e-01    1.9532866e+00    2.1723677e+00    2.5042136e+00    5.0097609e+01    4.9187469e+00                0 #dt_mach
    2.7599820e+01             1554    8.6875064e-06    3.6489511e-01    1.9558927e+00    2.1752635e+00    2.5075548e+00    5.0076387e+01    3.4785352e+00                0 #dt_mach
    2.7651866e+01             1555    8.6742544e-06    3.6651064e-01    1.9588841e+00    2.1785895e+00    2.5113898e+00    5.0068108e+01    3.5059025e+00                0 #dt_mach
    2.7703840e+01             1556    8.6624548e-06    3.6015006e-01    1.8575475e+00    2.0657320e+00    2.3814711e+00    5.0101754e+01    5.3060002e+00                0 #dt_mach
    2.7755710e+01             1557    8.6448619e-06    3.8562097e-01    1.8577985e+00    2.0660081e+00    2.3817930e+00    5.0067400e+01    3.4269335e+00                0 #dt_mach
    2.7807509e+01             1558    8.6332244e-06    3.7640531e-01    1.8595299e+00    2.0679312e+00    2.3840127e+00    5.0104447e+01    5.9547267e+00                0 #dt_mach
    2.7848948e+01             1559    6.9065795e-06    2.7610723e-01    1.4914686e+00    1.6586196e+00    1.9121392e+00    4.0114335e+01    3.6314647e+00                0 #dt_piso
    2.7900600e+01             1560    8.6086176e-06    3.6691229e-01    1.8654052e+00    2.0744610e+00    2.3915452e+00    5.0073560e+01    3.9619150e+00                0 #dt_mach
    2.7952176e+01             1561    8.5959713e-06    3.4707955e-01    1.8688934e+00    2.0783390e+00    2.3960172e+00    5.0054583e+01    3.6626484e+00                0 #dt_mach
    2.8003696e+01             1562    8.5865975e-06    3.5632369e-01    1.8730373e+00    2.0829463e+00    2.4013298e+00    5.0045876e+01    3.5730646e+00                0 #dt_mach
    2.8055168e+01             1563    8.5787264e-06    3.7785174e-01    1.8772348e+00    2.0876133e+00    2.4067112e+00    5.0045186e+01    3.6364937e+00                0 #dt_mach
    2.8106594e+01             1564    8.5709807e-06    3.7496503e-01    1.8816468e+00    2.0925183e+00    2.4123677e+00    5.0042255e+01    3.7279150e+00                0 #dt_mach
    2.8157976e+01             1565    8.5637434e-06    3.4912703e-01    1.8860819e+00    2.0974497e+00    2.4180537e+00    5.0060040e+01    3.5868223e+00                0 #dt_mach
    2.8209297e+01             1566    8.5534724e-06    3.7874796e-01    1.8898006e+00    2.1015836e+00    2.4228212e+00    5.0037613e+01    3.5096850e+00                0 #dt_mach
    2.8260579e+01             1567    8.5470428e-06    3.5707758e-01    1.8939200e+00    2.1061644e+00    2.4281026e+00    5.0030206e+01    3.3019090e+00                0 #dt_mach
    2.8311831e+01             1568    8.5418825e-06    3.7088954e-01    1.8984801e+00    2.1112337e+00    2.4339488e+00    5.0054220e+01    3.5259352e+00                0 #dt_mach
    2.8363026e+01             1569    8.5326298e-06    3.6821709e-01    1.9020351e+00    2.1151870e+00    2.4385065e+00    4.9995147e+01    3.8749564e+00                0 #dt_mach
    2.8414227e+01             1570    8.5334580e-06    3.5295875e-01    1.9080216e+00    2.1218420e+00    2.4461815e+00    5.0029670e+01    3.6445334e+00                0 #dt_mach
    2.8465398e+01             1571    8.5283972e-06    3.5220098e-01    1.9126810e+00    2.1270233e+00    2.4521551e+00    5.0035869e+01    3.4183722e+00                0 #dt_mach
    2.8516531e+01             1572    8.5222835e-06    3.5473995e-01    1.9171259e+00    2.1319660e+00    2.4578538e+00    4.9998969e+01    3.4670639e+00                0 #dt_mach
    2.8567666e+01             1573    8.5224593e-06    3.5852957e-01    1.9226675e+00    2.1381252e+00    2.4649583e+00    5.0034569e+01    3.3557508e+00                0 #dt_mach
    2.8618765e+01             1574    8.5165711e-06    3.8399507e-01    1.9267474e+00    2.1426621e+00    2.4701890e+00    5.0040372e+01    3.5126989e+00                0 #dt_mach
    2.8669824e+01             1575    8.5097000e-06    3.5634200e-01    1.9305806e+00    2.1469237e+00    2.4751034e+00    5.0040670e+01    3.5420375e+00                0 #dt_mach
    2.8720840e+01             1576    8.5027839e-06    3.5891108e-01    1.8280456e+00    2.0327536e+00    2.3436482e+00    5.0034873e+01    3.6600237e+00                0 #dt_mach
    2.8771821e+01             1577    8.4968577e-06    3.5050084e-01    1.8298647e+00    2.0347746e+00    2.3459804e+00    5.0011200e+01    2.9796181e+00                0 #dt_mach
    2.8822791e+01             1578    8.4949547e-06    3.5817359e-01    1.8335138e+00    2.0388308e+00    2.3506588e+00    5.0030070e+01    3.7248600e+00                0 #dt_mach
    2.8873730e+01             1579    8.4898489e-06    3.7991062e-01    1.8379731e+00    2.0437884e+00    2.3563758e+00    4.9980348e+01    3.1229641e+00                0 #dt_mach
    2.8924689e+01             1580    8.4931870e-06    3.6951562e-01    1.8438474e+00    2.0503197e+00    2.3639069e+00    5.0027798e+01    3.5225179e+00                0 #dt_mach
    2.8975620e+01             1581    8.4884678e-06    3.5367769e-01    1.8489468e+00    2.0559885e+00    2.3704446e+00    5.0020435e+01    3.1305428e+00                0 #dt_mach
    2.9026530e+01             1582    8.4850000e-06    3.7243405e-01    1.8537077e+00    2.0612816e+00    2.3765483e+00    5.0034283e+01    3.5271740e+00                0 #dt_mach
    2.9077405e+01             1583    8.4791861e-06    3.5055185e-01    1.8585230e+00    2.0666357e+00    2.3827218e+00    4.9969436e+01    3.1569319e+00                0 #dt_mach
    2.9128312e+01             1584    8.4843724e-06    3.5548233e-01    1.8651359e+00    2.0739891e+00    2.3911999e+00    5.0059956e+01    3.5843825e+00                0 #dt_mach
    2.9179157e+01             1585    8.4742109e-06    3.7878241e-01    1.8688750e+00    2.0781452e+00    2.3959936e+00    5.0011398e+01    3.1640437e+00                0 #dt_mach
    2.9229990e+01             1586    8.4722796e-06    3.7277179e-01    1.8738865e+00    2.0837169e+00    2.4024186e+00    4.9993637e+01    3.5307984e+00                0 #dt_mach
    2.9280831e+01             1587    8.4733579e-06    3.5068976e-01    1.8797282e+00    2.0902120e+00    2.4099079e+00    4.9986703e+01    3.1241045e+00                0 #dt_mach
    2.9331684e+01             1588    8.4756119e-06    3.7152820e-01    1.8853458e+00    2.0964581e+00    2.4171100e+00    5.0045395e+01    3.8213856e+00                0 #dt_mach
    2.9382492e+01             1589    8.4679239e-06    3.6457716e-01    1.8888838e+00    2.1003898e+00    2.4216459e+00    5.0019918e+01    3.3850365e+00                0 #dt_mach
    2.9433279e+01             1590    8.4645520e-06    3.6444282e-01    1.8934394e+00    2.1054546e+00    2.4274864e+00    4.9989325e+01    3.4721959e+00                0 #dt_mach
    2.9484077e+01             1591    8.4663596e-06    3.8688999e-01    1.8993066e+00    2.1119780e+00    2.4350084e+00    5.0001406e+01    3.0902953e+00                0 #dt_mach
    2.9534874e+01             1592    8.4661216e-06    3.8625871e-01    1.9043967e+00    2.1176381e+00    2.4415343e+00    4.9987193e+01    3.7267847e+00                0 #dt_mach
    2.9585684e+01             1593    8.4682907e-06    3.5927556e-01    1.9104068e+00    2.1243185e+00    2.4492395e+00    5.0021377e+01    3.2131650e+00                0 #dt_mach
    2.9636472e+01             1594    8.4646717e-06    3.6448599e-01    1.9148839e+00    2.1292956e+00    2.4549794e+00    5.0009771e+01    3.2957728e+00                0 #dt_mach
    2.9687250e+01             1595    8.4630178e-06    3.5253297e-01    1.9197202e+00    2.1346726e+00    2.4611797e+00    4.9973097e+01    3.1810150e+00                0 #dt_mach
    2.9738055e+01             1596    8.4675739e-06    3.5819592e-01    1.9261800e+00    2.1418547e+00    2.4694615e+00    5.0028052e+01    3.3442576e+00                0 #dt_mach
    2.9788832e+01             1597    8.4628259e-06    3.5335141e-01    1.9198789e+00    2.1348342e+00    2.4613832e+00    5.0029086e+01    3.4295597e+00                0 #dt_mach
    2.9839580e+01             1598    8.4579057e-06    3.6933832e-01    1.9262882e+00    2.1419599e+00    2.4696003e+00    4.9984710e+01    3.5285549e+00                0 #dt_mach
    2.9890343e+01             1599    8.4604930e-06    3.6514895e-01    1.9341223e+00    2.1506722e+00    2.4796439e+00    5.0009416e+01    3.1275802e+00                0 #dt_mach
    2.9941096e+01             1600    8.4589001e-06    3.5904014e-01    1.9401689e+00    2.1573969e+00    2.4873960e+00    4.9969445e+01    3.1368051e+00                0 #dt_mach
    2.9991881e+01             1601    8.4640724e-06    3.7450012e-01    1.9461628e+00    2.1640617e+00    2.4950805e+00    5.0018613e+01    8.4892211e+00                0 #dt_mach
    3.0032508e+01             1602    6.7712579e-06    3.0196410e-01    1.5608854e+00    1.7356470e+00    2.0011351e+00    4.0013269e+01    5.6490736e+00                0 #dt_piso
    3.0065010e+01             1603    5.4170064e-06    2.2839908e-01    1.2509249e+00    1.3909824e+00    1.6037499e+00    3.2003102e+01    4.2914214e+00                0 #dt_piso
    3.0105638e+01             1604    6.7712579e-06    2.8620350e-01    1.5671555e+00    1.7426187e+00    2.0091738e+00    3.9986818e+01    5.8408179e+00                0 #dt_grow
    3.0138140e+01             1605    5.4170064e-06    2.3669351e-01    1.2557774e+00    1.3963777e+00    1.6099710e+00    3.1984734e+01    4.1061370e+00                0 #dt_piso
    3.0178767e+01             1606    6.7712579e-06    2.7777308e-01    1.4918182e+00    1.6587559e+00    1.9125874e+00    3.9979983e+01    5.6287031e+00                0 #dt_grow
    3.0211269e+01             1607    5.4170064e-06    2.3699062e-01    1.1860506e+00    1.3187632e+00    1.5205777e+00    3.2017900e+01    5.0396712e+00                0 #dt_piso
    3.0237271e+01             1608    4.3336051e-06    1.9814344e-01    9.4978464e-01    1.0560588e+00    1.2176726e+00    2.5606251e+01    4.3564391e+00                0 #dt_piso
    3.0269773e+01             1609    5.4170064e-06    2.4072151e-01    1.1904620e+00    1.3236662e+00    1.5262334e+00    3.2028994e+01    4.4475853e+00                0 #dt_grow
    3.0310401e+01             1610    6.7712579e-06    2.9332227e-01    1.4929019e+00    1.6599478e+00    1.9139767e+00    4.0011380e+01    5.2273197e+00                0 #dt_grow
    3.0342903e+01             1611    5.4170064e-06    2.3612260e-01    1.1971715e+00    1.3311276e+00    1.5348353e+00    3.2011366e+01    4.2872558e+00                0 #dt_piso
    3.0383530e+01             1612    6.7712579e-06    2.9057860e-01    1.5006547e+00    1.6685688e+00    1.9239162e+00    4.0008884e+01    4.5142555e+00                0 #dt_grow
    3.0434303e+01             1613    8.4621930e-06    3.6437593e-01    1.8811718e+00    2.0916643e+00    2.4117587e+00    4.9996172e+01    6.0503418e+00                0 #dt_mach
    3.0474922e+01             1614    6.7697544e-06    2.9218920e-01    1.5088152e+00    1.6776435e+00    1.9343785e+00    4.0019836e+01    4.6391082e+00                0 #dt_piso
    3.0525670e+01             1615    8.4579987e-06    3.8059423e-01    1.8903843e+00    2.1019080e+00    2.4235696e+00    4.9974891e+01    7.8151004e+00                0 #dt_mach
    3.0566268e+01             1616    6.7663989e-06    3.0587695e-01    1.4252652e+00    1.5846847e+00    1.8272631e+00    3.9958170e+01    5.4120691e+00                0 #dt_piso
    3.0598747e+01             1617    5.4131192e-06    2.3035288e-01    1.1413373e+00    1.2689982e+00    1.4632529e+00    3.1972638e+01    4.0980663e+00                0 #dt_piso
    3.0624730e+01             1618    4.3304953e-06    1.9299888e-01    9.1409504e-01    1.0163382e+00    1.1719167e+00    2.5583778e+01    4.2935808e+00                0 #dt_piso
    3.0657209e+01             1619    5.4131192e-06    2.3720790e-01    1.1445383e+00    1.2725567e+00    1.4673568e+00    3.1962081e+01    4.1639085e+00                0 #dt_grow
    3.0697807e+01             1620    6.7663989e-06    2.9349963e-01    1.4340895e+00    1.5944937e+00    1.8385763e+00    3.9944376e+01    4.7736940e+00                0 #dt_grow
    3.0748555e+01             1621    8.4579987e-06    3.6187304e-01    1.7980387e+00    1.9991500e+00    2.3051779e+00    4.9955196e+01    7.0467098e+00                0 #dt_grow
    3.0789153e+01             1622    6.7663989e-06    2.8445058e-01    1.4422152e+00    1.6035270e+00    1.8489938e+00    3.9982830e+01    4.5363069e+00                0 #dt_piso
    3.0839901e+01             1623    8.4579987e-06    3.7311773e-01    1.8083116e+00    2.0105706e+00    2.3183482e+00    4.9986661e+01    6.6448858e+00                0 #dt_grow
    3.0880500e+01             1624    6.7663989e-06    3.0437637e-01    1.4505294e+00    1.6127704e+00    1.8596531e+00    3.9993943e+01    5.6579611e+00                0 #dt_piso
    3.0912978e+01             1625    5.4131192e-06    2.3543483e-01    1.1627722e+00    1.2928268e+00    1.4907335e+00    3.1998294e+01    4.6780512e+00                0 #dt_piso
    3.0953577e+01             1626    6.7663989e-06    2.8845731e-01    1.4572368e+00    1.6202261e+00    1.8682523e+00    3.9994419e+01    5.9412103e+00                0 #dt_grow
    3.0986056e+01             1627    5.4131192e-06    2.3541220e-01    1.1681265e+00    1.2987792e+00    1.4975980e+00    3.1995681e+01    5.0271256e+00                0 #dt_piso
    3.1012039e+01             1628    4.3304953e-06    1.9837446e-01    9.3602605e-01    1.0407186e+00    1.2000334e+00    2.5584368e+01    4.2916570e+00                0 #dt_piso
    3.1044517e+01             1629    5.4131192e-06    2.4612827e-01    1.1724069e+00    1.3035377e+00    1.5030857e+00    3.1967813e+01    5.2763922e+00                0 #dt_grow
    3.1070500e+01             1630    4.3304953e-06    1.8896973e-01    9.3941791e-01    1.0444893e+00    1.2043819e+00    2.5569626e+01    3.7081265e+00                0 #dt_piso
    3.1102979e+01             1631    5.4131192e-06    2.4495127e-01    1.1766111e+00    1.3082115e+00    1.5084757e+00    3.1956854e+01    4.5763259e+00                0 #dt_grow
    3.1143577e+01             1632    6.7663989e-06    3.0681241e-01    1.4743313e+00    1.6392303e+00    1.8901683e+00    3.9949270e+01    5.9862692e+00                0 #dt_grow
    3.1176056e+01             1633    5.4131192e-06    2.4057609e-01    1.1817170e+00    1.3138880e+00    1.5150219e+00    3.1958060e+01    4.5240736e+00                0 #dt_piso
    3.1216654e+01             1634    6.7663989e-06    2.9023932e-01    1.4807173e+00    1.6463300e+00    1.8983555e+00    3.9937224e+01    6.4748645e+00                0 #dt_grow
    3.1249133e+01             1635    5.4131192e-06    2.3841800e-01    1.1868092e+00    1.3195492e+00    1.5215503e+00    3.1942744e+01    4.6396670e+00                0 #dt_piso
    3.1289732e+01             1636    6.7663989e-06    3.0793203e-01    1.4864261e+00    1.6526786e+00    1.9056745e+00    3.9921423e+01    5.2620239e+00                0 #dt_grow
    3.1322210e+01             1637    5.4131192e-06    2.4958882e-01    1.1839994e+00    1.3164232e+00    1.5179479e+00    3.1935668e+01    4.6415892e+00                0 #dt_piso
    3.1362809e+01             1638    6.7663989e-06    3.0214669e-01    1.4847847e+00    1.6508484e+00    1.9035701e+00    3.9919011e+01    6.2479687e+00                0 #dt_grow
    3.1395287e+01             1639    5.4131192e-06    2.4045378e-01    1.1916604e+00    1.3249398e+00    1.5277698e+00    3.1938566e+01    4.8753147e+00                0 #dt_piso
    3.1421270e+01             1640    4.3304953e-06    1.8330472e-01    9.5569172e-01    1.0625795e+00    1.2252458e+00    2.5560782e+01    4.1367652e+00                0 #dt_piso
    3.1453749e+01             1641    5.4131192e-06    2.3574276e-01    1.1977649e+00    1.3317272e+00    1.5355960e+00    3.1941776e+01    4.4679737e+00                0 #dt_grow
    3.1494347e+01             1642    6.7663989e-06    3.1897002e-01    1.5018389e+00    1.6698068e+00    1.9254345e+00    3.9922091e+01    5.3487036e+00                0 #dt_grow
    3.1526826e+01             1643    5.4131192e-06    2.3850234e-01    1.2041233e+00    1.3387944e+00    1.5437478e+00    3.1948227e+01    4.7557495e+00                0 #dt_piso
    3.1567425e+01             1644    6.7663989e-06    3.2103683e-01    1.5090364e+00    1.6778094e+00    1.9346620e+00    3.9948323e+01    5.9939892e+00                0 #dt_grow
    3.1599903e+01             1645    5.4131192e-06    2.2778543e-01    1.2097304e+00    1.3450285e+00    1.5509364e+00    3.1960389e+01    4.7605550e+00                0 #dt_piso
    3.1640502e+01             1646    6.7663989e-06    2.9138342e-01    1.4202385e+00    1.5790523e+00    1.8208186e+00    3.9946600e+01    5.1753707e+00                0 #dt_grow
    3.1672980e+01             1647    5.4131192e-06    2.4142749e-01    1.1371465e+00    1.2643041e+00    1.4578802e+00    3.1940675e+01    4.3074143e+00                0 #dt_piso
    3.1713579e+01             1648    6.7663989e-06    3.0577685e-01    1.4236095e+00    1.5827991e+00    1.8251404e+00    3.9906107e+01    5.6706681e+00                0 #dt_grow
    3.1746058e+01             1649    5.4131192e-06    2.3474241e-01    1.1405209e+00    1.2680547e+00    1.4622063e+00    3.1930994e+01    4.0508850e+00                0 #dt_piso
    3.1786656e+01             1650    6.7663989e-06    3.0035224e-01    1.4287448e+00    1.5885072e+00    1.8317241e+00    3.9900381e+01    5.3571312e+00                0 #dt_grow
    3.1819135e+01             1651    5.4131192e-06    2.4334815e-01    1.1451420e+00    1.2731914e+00    1.4681308e+00    3.1917119e+01    4.9384897e+00                0 #dt_piso
    3.1845118e+01             1652    4.3304953e-06    1.9352342e-01    9.1750650e-01    1.0201015e+00    1.1762904e+00    2.5527123e+01    3.5871553e+00                0 #dt_piso
    3.1877596e+01             1653    5.4131192e-06    2.4619034e-01    1.1490850e+00    1.2775746e+00    1.4731860e+00    3.1901600e+01    4.4769940e+00                0 #dt_grow
    3.1918195e+01             1654    6.7663989e-06    3.1117756e-01    1.4399378e+00    1.6009496e+00    1.8460741e+00    3.9865341e+01    5.6429253e+00                0 #dt_grow
    3.1950673e+01             1655    5.4131192e-06    2.4064233e-01    1.1542219e+00    1.2832849e+00    1.4797717e+00    3.1909248e+01    5.5236347e+00                0 #dt_piso
    3.1976656e+01             1656    4.3304953e-06    1.9067100e-01    9.2489359e-01    1.0283133e+00    1.1857610e+00    2.5519906e+01    3.8899927e+00                0 #dt_piso
    3.2009135e+01             1657    5.4131192e-06    2.5565631e-01    1.1507586e+00    1.2794309e+00    1.4753315e+00    3.1902134e+01    4.7085245e+00                0 #dt_grow
    3.2049733e+01             1658    6.7663989e-06    3.0931091e-01    1.4433690e+00    1.6047580e+00    1.8504731e+00    3.9857007e+01    5.6347301e+00                0 #dt_grow
    3.2082212e+01             1659    5.4131192e-06    2.5640339e-01    1.1588202e+00    1.2883927e+00    1.4856669e+00    3.1886475e+01    3.7501793e+00                0 #dt_piso
    3.2122811e+01             1660    6.7663989e-06    2.9675701e-01    1.4540624e+00    1.6166472e+00    1.8641826e+00    3.9871248e+01    5.5195673e+00                0 #dt_grow
    3.2155289e+01             1661    5.4131192e-06    2.4050280e-01    1.1665284e+00    1.2969630e+00    1.4955492e+00    3.1896092e+01    4.8125834e+00                0 #dt_piso
    3.2181272e+01             1662    4.3304953e-06    1.9639576e-01    9.3516846e-01    1.0397338e+00    1.1989339e+00    2.5521542e+01    3.8625371e+00                0 #dt_piso
    3.2213751e+01             1663    5.4131192e-06    2.4295371e-01    1.1717364e+00    1.3027534e+00    1.5022262e+00    3.1887183e+01    3.7502458e+00                0 #dt_grow
    3.2254349e+01             1664    6.7663989e-06    3.0062169e-01    1.4686250e+00    1.6328381e+00    1.8828525e+00    3.9840426e+01    4.9887893e+00                0 #dt_grow
    3.2286828e+01             1665    5.4131192e-06    2.5152864e-01    1.1773631e+00    1.3090091e+00    1.5094399e+00    3.1881671e+01    4.1625495e+00                0 #dt_piso
    3.2327427e+01             1666    6.7663989e-06    3.1013124e-01    1.3655035e+00    1.5181715e+00    1.7506455e+00    3.9842490e+01    4.8434498e+00                0 #dt_grow
    3.2359905e+01             1667    5.4131192e-06    2.4054131e-01    1.0936137e+00    1.2158832e+00    1.4020688e+00    3.1867964e+01    4.5005069e+00                0 #dt_piso
    3.2400504e+01             1668    6.7663989e-06    3.0368630e-01    1.3697665e+00    1.5229099e+00    1.7561108e+00    3.9829851e+01    4.6119897e+00                0 #dt_grow
    3.2451252e+01             1669    8.4579987e-06    3.6882512e-01    1.7171816e+00    1.9091656e+00    2.2015148e+00    4.9778988e+01    6.8258388e+00                0 #dt_grow
    3.2491850e+01             1670    6.7663989e-06    3.0854072e-01    1.3773940e+00    1.5313881e+00    1.7658898e+00    3.9821165e+01    5.0646369e+00                0 #dt_piso
    3.2524329e+01             1671    5.4131192e-06    2.4894022e-01    1.1043345e+00    1.2277999e+00    1.4158135e+00    3.1852719e+01    4.5419295e+00                0 #dt_piso
    3.2564927e+01             1672    6.7663989e-06    2.9930952e-01    1.3842571e+00    1.5390171e+00    1.7746885e+00    3.9804785e+01    4.4780419e+00                0 #dt_grow
    3.2615675e+01             1673    8.4579987e-06    3.7217694e-01    1.7361771e+00    1.9302809e+00    2.2258681e+00    4.9735038e+01    6.9388895e+00                0 #dt_grow
    3.2656273e+01             1674    6.7663989e-06    3.0230651e-01    1.3928673e+00    1.5485884e+00    1.7857273e+00    3.9781122e+01    4.4371445e+00                0 #dt_piso
    3.2707021e+01             1675    8.4579987e-06    3.7456539e-01    1.7471956e+00    1.9425289e+00    2.2399943e+00    4.9713198e+01    6.9646447e+00                0 #dt_grow
    3.2747620e+01             1676    6.7663989e-06    3.0353120e-01    1.4016493e+00    1.5583504e+00    1.7969863e+00    3.9798366e+01    5.0422781e+00                0 #dt_piso
    3.2780099e+01             1677    5.4131192e-06    2.3619123e-01    1.1161761e+00    1.2409603e+00    1.4309950e+00    3.1830624e+01    4.3511043e+00                0 #dt_piso
    3.2820697e+01             1678    6.7663989e-06    3.1841627e-01    1.4002115e+00    1.5567484e+00    1.7951429e+00    3.9779505e+01    5.5813725e+00                0 #dt_grow
    3.2853176e+01             1679    5.4131192e-06    2.5461392e-01    1.1242842e+00    1.2499733e+00    1.4413900e+00    3.1819179e+01    4.0004203e+00                0 #dt_piso
    3.2893774e+01             1680    6.7663989e-06    3.0583330e-01    1.4111259e+00    1.5688821e+00    1.8091358e+00    3.9768745e+01    4.8454902e+00                0 #dt_grow
    3.2944522e+01             1681    8.4579987e-06    3.7639878e-01    1.7716249e+00    1.9696826e+00    2.2713140e+00    4.9699208e+01    6.8579822e+00                0 #dt_grow
    3.2985120e+01             1682    6.7663989e-06    3.0593089e-01    1.4218842e+00    1.5808423e+00    1.8229284e+00    3.9752019e+01    5.2923675e+00                0 #dt_piso
    3.3017599e+01             1683    5.4131192e-06    2.3190193e-01    1.1403156e+00    1.2677959e+00    1.4619431e+00    3.1804848e+01    4.1722066e+00                0 #dt_piso
    3.3058198e+01             1684    6.7663989e-06    3.1395256e-01    1.4295101e+00    1.5893202e+00    1.8327052e+00    3.9781486e+01    5.7244642e+00                0 #dt_grow
    3.3090676e+01             1685    5.4131192e-06    2.5840291e-01    1.1462114e+00    1.2743502e+00    1.4695018e+00    3.1822001e+01    4.3794055e+00                0 #dt_piso
    3.3131275e+01             1686    6.7663989e-06    3.2177466e-01    1.4366192e+00    1.5972231e+00    1.8418195e+00    3.9770320e+01    4.5682445e+00                0 #dt_grow
    3.3182023e+01             1687    8.4579987e-06    3.9195763e-01    1.7915366e+00    1.9918144e+00    2.2968418e+00    4.9692976e+01    5.6651688e+00                0 #dt_grow
    3.3222621e+01             1688    6.7663989e-06    3.0179783e-01    1.4382508e+00    1.5990336e+00    1.8439113e+00    3.9746918e+01    4.4996388e+00                0 #dt_piso
    3.3255100e+01             1689    5.4131192e-06    2.4802973e-01    1.1543559e+00    1.2834017e+00    1.4799434e+00    3.1800481e+01    4.0998647e+00                0 #dt_piso
    3.3295698e+01             1690    6.7663989e-06    3.0618494e-01    1.4481947e+00    1.6100886e+00    1.8566599e+00    3.9749807e+01    4.6644907e+00                0 #dt_grow
    3.3346446e+01             1691    8.4579987e-06    3.8785493e-01    1.8174973e+00    2.0206752e+00    2.3301247e+00    4.9672322e+01    5.8297355e+00                0 #dt_grow
    3.3387045e+01             1692    6.7663989e-06    3.1552065e-01    1.4582585e+00    1.6212768e+00    1.8695622e+00    3.9739445e+01    5.5159795e+00                0 #dt_piso
    3.3419523e+01             1693    5.4131192e-06    2.4665655e-01    1.1692461e+00    1.2999555e+00    1.4990335e+00    3.1783601e+01    3.7670026e+00                0 #dt_piso
    3.3460122e+01             1694    6.7663989e-06    3.0315326e-01    1.4654524e+00    1.6292742e+00    1.8787852e+00    3.9720190e+01    4.5917447e+00                0 #dt_grow
    3.3492600e+01             1695    5.4131192e-06    2.4421002e-01    1.1747816e+00    1.3061092e+00    1.5061303e+00    3.1770518e+01    4.3095939e+00                0 #dt_piso
    3.3533199e+01             1696    6.7663989e-06    2.9553464e-01    1.3646366e+00    1.5171783e+00    1.7495341e+00    3.9722104e+01    5.3378923e+00                0 #dt_grow
    3.3565678e+01             1697    5.4131192e-06    2.3320516e-01    1.0844341e+00    1.2056536e+00    1.3903002e+00    3.1759130e+01    3.9886880e+00                0 #dt_piso
    3.3606276e+01             1698    6.7663989e-06    2.9904158e-01    1.3595945e+00    1.5115700e+00    1.7430699e+00    3.9705604e+01    5.0217230e+00                0 #dt_grow
    3.3638755e+01             1699    5.4131192e-06    2.4578156e-01    1.0916504e+00    1.2136742e+00    1.3995519e+00    3.1767755e+01    4.3296583e+00                0 #dt_piso
    3.3679353e+01             1700    6.7663989e-06    3.0844801e-01    1.3703650e+00    1.5235423e+00    1.7568782e+00    3.9702023e+01    5.1414886e+00                0 #dt_grow
    3.3711832e+01             1701    5.4131192e-06    2.4801872e-01    1.0997909e+00    1.2227233e+00    1.4099884e+00    3.1756575e+01    4.2956610e+00                0 #dt_piso
    3.3752430e+01             1702    6.7663989e-06    3.0353844e-01    1.3797079e+00    1.5339282e+00    1.7688562e+00    3.9682383e+01    3.4307928e+00                0 #dt_grow
    3.3803178e+01             1703    8.4579987e-06    3.7256654e-01    1.7319990e+00    1.9255968e+00    2.2205116e+00    4.9577660e+01    3.3547342e+00                0 #dt_grow
    3.3854358e+01             1704    8.5300504e-06    3.8300849e-01    1.7535389e+00    1.9495435e+00    2.2481268e+00    4.9987166e+01    3.6823034e+00                0 #dt_mach
    3.3905552e+01             1705    8.5322405e-06    3.9915305e-01    1.7607579e+00    1.9575682e+00    2.2573819e+00    5.0010863e+01    3.7803223e+00                0 #dt_mach
    3.3956734e+01             1706    8.5303872e-06    3.9794562e-01    1.7667985e+00    1.9642831e+00    2.2651263e+00    4.9982642e+01    3.7958989e+00                0 #dt_mach
    3.4007934e+01             1707    8.5333496e-06    4.0310022e-01    1.7632476e+00    1.9603325e+00    2.2605738e+00    4.9972650e+01    3.6597641e+00                0 #dt_mach
    3.4059162e+01             1708    8.5380198e-06    3.8298022e-01    1.7730529e+00    1.9712316e+00    2.2731447e+00    4.9987148e+01    4.3929400e+00                0 #dt_mach
    3.4110404e+01             1709    8.5402150e-06    3.8938803e-01    1.7825187e+00    1.9817542e+00    2.2852804e+00    5.0020057e+01    3.9711039e+00                0 #dt_mach
    3.4161624e+01             1710    8.5367905e-06    4.0415410e-01    1.7897299e+00    1.9897708e+00    2.2945255e+00    4.9994345e+01    3.4403329e+00                0 #dt_mach
    3.4212851e+01             1711    8.5377561e-06    3.9410266e-01    1.7970300e+00    1.9978862e+00    2.3038847e+00    4.9999395e+01    3.4787269e+00                0 #dt_mach
    3.4264078e+01             1712    8.5378595e-06    4.1086300e-01    1.8036580e+00    2.0052542e+00    2.3123821e+00    5.0008124e+01    3.2127326e+00                0 #dt_mach
    3.4315297e+01             1713    8.5364725e-06    3.8074870e-01    1.8094732e+00    2.0117187e+00    2.3198375e+00    4.9992145e+01    3.2929101e+00                0 #dt_mach
    3.4366524e+01             1714    8.5378139e-06    3.9687607e-01    1.8157288e+00    2.0186726e+00    2.3278574e+00    4.9992750e+01    3.4206123e+00                0 #dt_mach
    3.4417758e+01             1715    8.5390520e-06    3.8671314e-01    1.8218956e+00    2.0255280e+00    2.3357636e+00    4.9996457e+01    3.3964646e+00                0 #dt_mach
    3.4468996e+01             1716    8.5396571e-06    3.9080455e-01    1.7800251e+00    1.9801347e+00    2.2820835e+00    5.0000326e+01    3.1914310e+00                0 #dt_mach
    3.4520234e+01             1717    8.5396015e-06    3.9172372e-01    1.7840650e+00    1.9846379e+00    2.2872628e+00    4.9989315e+01    3.0962820e+00                0 #dt_mach
    3.4571482e+01             1718    8.5414268e-06    3.9056842e-01    1.7883161e+00    1.9893529e+00    2.2927129e+00    4.9990750e+01    3.0365789e+00                0 #dt_mach
    3.4622740e+01             1719    8.5430072e-06    3.8978938e-01    1.7928457e+00    1.9943883e+00    2.2985201e+00    4.9988330e+01    3.2269449e+00                0 #dt_mach
    3.4674010e+01             1720    8.5450017e-06    3.9049722e-01    1.7974878e+00    1.9995527e+00    2.3044715e+00    4.9985728e+01    3.2086327e+00                0 #dt_mach
    3.4725295e+01             1721    8.5474415e-06    3.7936647e-01    1.8020572e+00    2.0045731e+00    2.3103297e+00    4.9998531e+01    3.3725724e+00                0 #dt_mach
    3.4776581e+01             1722    8.5476927e-06    3.8334706e-01    1.8068238e+00    2.0098770e+00    2.3164408e+00    4.9996741e+01    3.1277282e+00                0 #dt_mach
    3.4827871e+01             1723    8.5482499e-06    4.0368601e-01    1.8121317e+00    2.0157802e+00    2.3232458e+00    4.9994020e+01    3.2946444e+00                0 #dt_mach
    3.4879166e+01             1724    8.5492725e-06    3.8880826e-01    1.8169781e+00    2.0211705e+00    2.3294590e+00    4.9998171e+01    3.1914492e+00                0 #dt_mach
    3.4930464e+01             1725    8.5495853e-06    3.8954279e-01    1.8219349e+00    2.0266955e+00    2.3358139e+00    4.9979045e+01    3.2226226e+00                0 #dt_mach
    3.4981783e+01             1726    8.5531699e-06    3.8632093e-01    1.8243563e+00    2.0294386e+00    2.3389184e+00    5.0000659e+01    3.3796089e+00                0 #dt_mach
    3.5033101e+01             1727    8.5530572e-06    4.1438553e-01    1.8248060e+00    2.0299290e+00    2.3394949e+00    4.9969928e+01    3.3815186e+00                0 #dt_mach
    3.5084450e+01             1728    8.5582044e-06    4.0789814e-01    1.8301194e+00    2.0358335e+00    2.3463069e+00    4.9999354e+01    3.2125123e+00                0 #dt_mach
    3.5135800e+01             1729    8.5583150e-06    4.0017241e-01    1.8344711e+00    2.0406652e+00    2.3518861e+00    4.9988007e+01    3.1497052e+00                0 #dt_mach
    3.5187162e+01             1730    8.5603684e-06    3.9139816e-01    1.8401952e+00    2.0469818e+00    2.3592246e+00    4.9990021e+01    3.0932665e+00                0 #dt_mach
    3.5238535e+01             1731    8.5620772e-06    3.9218344e-01    1.8471625e+00    2.0547320e+00    2.3681570e+00    4.9999589e+01    3.1415527e+00                0 #dt_mach
    3.5289908e+01             1732    8.5621476e-06    3.9937615e-01    1.8521432e+00    2.0602740e+00    2.3745425e+00    4.9994555e+01    3.3561909e+00                0 #dt_mach
    3.5341286e+01             1733    8.5630801e-06    3.8620952e-01    1.8572199e+00    2.0659115e+00    2.3810512e+00    4.9984134e+01    3.0906382e+00                0 #dt_mach
    3.5392681e+01             1734    8.5657983e-06    4.0209565e-01    1.8627067e+00    2.0720181e+00    2.3880855e+00    4.9974994e+01    3.0792139e+00                0 #dt_mach
    3.5444102e+01             1735    8.5700844e-06    4.1137318e-01    1.8679666e+00    2.0778635e+00    2.3948290e+00    5.0006748e+01    3.1586812e+00                0 #dt_mach
    3.5495515e+01             1736    8.5689279e-06    3.9220227e-01    1.8714251e+00    2.0817178e+00    2.3992630e+00    4.9998727e+01    3.4369025e+00                0 #dt_mach
    3.5546930e+01             1737    8.5691460e-06    3.8978395e-01    1.8674879e+00    2.0773568e+00    2.3942153e+00    4.9986419e+01    3.3469856e+00                0 #dt_mach
    3.5598359e+01             1738    8.5714742e-06    4.0136398e-01    1.8736578e+00    2.0841852e+00    2.4021254e+00    4.9992525e+01    3.3073735e+00                0 #dt_mach
    3.5649795e+01             1739    8.5727559e-06    3.9052164e-01    1.8821651e+00    2.0936476e+00    2.4130322e+00    4.9989149e+01    3.3765357e+00                0 #dt_mach
    3.5701243e+01             1740    8.5746168e-06    4.0507218e-01    1.8894084e+00    2.1017027e+00    2.4223185e+00    4.9992274e+01    3.2313077e+00                0 #dt_mach
    3.5752699e+01             1741    8.5759419e-06    3.9763473e-01    1.8949798e+00    2.1078984e+00    2.4294613e+00    4.9997933e+01    3.1315691e+00                0 #dt_mach
    3.5804157e+01             1742    8.5762965e-06    3.9583586e-01    1.8987926e+00    2.1121452e+00    2.4343495e+00    4.9998261e+01    3.4330375e+00                0 #dt_mach
    3.5855616e+01             1743    8.5765948e-06    4.0113136e-01    1.9037706e+00    2.1176639e+00    2.4407315e+00    4.9997111e+01    3.1438372e+00                0 #dt_mach
    3.5907079e+01             1744    8.5770903e-06    3.8894788e-01    1.9078631e+00    2.1222332e+00    2.4459783e+00    4.9993337e+01    3.2809775e+00                0 #dt_mach
    3.5958548e+01             1745    8.5782334e-06    3.9831918e-01    1.9120967e+00    2.1269124e+00    2.4514060e+00    4.9993512e+01    3.0086999e+00                0 #dt_mach
    3.6010024e+01             1746    8.5793467e-06    4.0525626e-01    1.9071892e+00    2.1213130e+00    2.4451144e+00    4.9991859e+01    3.7954948e+00                0 #dt_mach
    3.6061509e+01             1747    8.5807439e-06    4.1428873e-01    1.9108673e+00    2.1254017e+00    2.4498299e+00    4.9978721e+01    3.6892500e+00                0 #dt_mach
    3.6113015e+01             1748    8.5843973e-06    3.9779142e-01    1.9165696e+00    2.1317480e+00    2.4571406e+00    4.9991746e+01    3.4145451e+00                0 #dt_mach
    3.6164530e+01             1749    8.5858146e-06    4.1666631e-01    1.9253326e+00    2.1415946e+00    2.4683751e+00    4.9993620e+01    3.1607735e+00                0 #dt_mach
    3.6216051e+01             1750    8.5869103e-06    4.0725390e-01    1.9333466e+00    2.1505062e+00    2.4786495e+00    4.9979158e+01    3.2210834e+00                0 #dt_mach
    3.6267594e+01             1751    8.5904912e-06    4.0353855e-01    1.9390924e+00    2.1568891e+00    2.4860160e+00    5.0001515e+01    3.1850095e+00                0 #dt_mach
    3.6319136e+01             1752    8.5902309e-06    4.0751863e-01    1.9433977e+00    2.1616874e+00    2.4915356e+00    4.9986136e+01    3.3142986e+00                0 #dt_mach
    3.6370691e+01             1753    8.5926135e-06    3.9370676e-01    1.9482365e+00    2.1670580e+00    2.4977390e+00    4.9991483e+01    3.2526171e+00                0 #dt_mach
    3.6422256e+01             1754    8.5940774e-06    3.9504971e-01    1.9527724e+00    2.1721194e+00    2.5035544e+00    4.9967149e+01    2.9247413e+00                0 #dt_mach
    3.6473854e+01             1755    8.5997277e-06    4.0592187e-01    1.9573366e+00    2.1771809e+00    2.5094059e+00    4.9978304e+01    3.1930473e+00                0 #dt_mach
    3.6525475e+01             1756    8.6034609e-06    4.1419405e-01    1.9569920e+00    2.1767059e+00    2.5089642e+00    4.9994292e+01    3.0108171e+00                0 #dt_mach
    3.6577102e+01             1757    8.6044432e-06    4.0200519e-01    1.9450643e+00    2.1634430e+00    2.4936721e+00    4.9985204e+01    2.9032097e+00                0 #dt_mach
    3.6628744e+01             1758    8.6069902e-06    4.1197098e-01    1.9575742e+00    2.1774418e+00    2.5097105e+00    5.0001294e+01    3.1675019e+00                0 #dt_mach
    3.6680384e+01             1759    8.6067675e-06    4.0490783e-01    1.9704319e+00    2.1917351e+00    2.5261948e+00    4.9986168e+01    3.1648533e+00                0 #dt_mach
    3.6732039e+01             1760    8.6091491e-06    3.9696013e-01    1.9787646e+00    2.2010025e+00    2.5368777e+00    4.9987522e+01    3.0678399e+00                0 #dt_mach
    3.6783707e+01             1761    8.6112981e-06    4.0393206e-01    1.9848872e+00    2.2078119e+00    2.5447272e+00    4.9998791e+01    2.7929876e+00                0 #dt_mach
    3.6835376e+01             1762    8.6115064e-06    4.2325738e-01    1.9887128e+00    2.2120718e+00    2.5496318e+00    4.9995530e+01    3.3502941e+00                0 #dt_mach
    3.6887050e+01             1763    8.6122763e-06    4.0383450e-01    1.9930243e+00    2.2168622e+00    2.5551594e+00    4.9987186e+01    3.3102951e+00                0 #dt_mach
    3.6938736e+01             1764    8.6144840e-06    4.2404198e-01    1.9976708e+00    2.2220344e+00    2.5611165e+00    4.9972307e+01    3.1757278e+00                0 #dt_mach
    3.6990452e+01             1765    8.6192578e-06    4.0408510e-01    2.0017519e+00    2.2265654e+00    2.5663487e+00    4.9983935e+01    3.2575610e+00                0 #dt_mach
    3.7042184e+01             1766    8.6220281e-06    4.1185210e-01    1.9777412e+00    2.1995704e+00    2.5355656e+00    4.9993867e+01    3.5385575e+00                0 #dt_mach
    3.7093923e+01             1767    8.6230857e-06    4.0644317e-01    1.9797186e+00    2.2017695e+00    2.5381007e+00    4.9999906e+01    2.8627594e+00                0 #dt_mach
    3.7145661e+01             1768    8.6231019e-06    4.0584069e-01    1.9953975e+00    2.2193828e+00    2.5582020e+00    5.0001606e+01    3.1868336e+00                0 #dt_mach
    3.7197398e+01             1769    8.6228251e-06    4.1757096e-01    2.0084916e+00    2.2339602e+00    2.5749892e+00    5.0001019e+01    3.1596065e+00                0 #dt_mach
    3.7249134e+01             1770    8.6226494e-06    4.1978634e-01    2.0160189e+00    2.2423341e+00    2.5846396e+00    4.9996926e+01    2.9825928e+00                0 #dt_mach
    3.7300873e+01             1771    8.6231795e-06    4.0372935e-01    2.0203155e+00    2.2471161e+00    2.5901481e+00    5.0013038e+01    3.1487815e+00                0 #dt_mach
    3.7352599e+01             1772    8.6209315e-06    4.2860906e-01    2.0237147e+00    2.2508992e+00    2.5945060e+00    4.9988306e+01    3.0530105e+00                0 #dt_mach
    3.7404336e+01             1773    8.6229483e-06    4.0750617e-01    2.0282892e+00    2.2559914e+00    2.6003708e+00    5.0007906e+01    3.2758629e+00                0 #dt_mach
    3.7456066e+01             1774    8.6215850e-06    3.9293436e-01    2.0322075e+00    2.2603520e+00    2.6053943e+00    4.9979316e+01    3.6021121e+00                0 #dt_mach
    3.7507817e+01             1775    8.6251531e-06    4.0848397e-01    2.0358571e+00    2.2644129e+00    2.6100732e+00    5.0024746e+01    3.7092576e+00                0 #dt_mach
    3.7559542e+01             1776    8.6208864e-06    4.0472278e-01    2.0217223e+00    2.2484909e+00    2.5919517e+00    4.9370480e+01    3.4984393e+00                0 #dt_mach
    3.7611927e+01             1777    8.7308109e-06    4.1619053e-01    2.0378281e+00    2.2665571e+00    2.6126001e+00    5.0149532e+01    3.6127641e+00                0 #dt_mach
    3.7664156e+01             1778    8.7047780e-06    4.2007113e-01    2.0546389e+00    2.2852695e+00    2.6341525e+00    5.0072887e+01    3.5754530e+00                0 #dt_mach
    3.7716308e+01             1779    8.6921072e-06    4.2457632e-01    2.0629221e+00    2.2944909e+00    2.6447719e+00    5.0031910e+01    3.3110340e+00                0 #dt_mach
    3.7768428e+01             1780    8.6865634e-06    4.1020277e-01    2.0675419e+00    2.2996307e+00    2.6506947e+00    5.0009803e+01    3.3869176e+00                0 #dt_mach
    3.7820537e+01             1781    8.6848607e-06    4.0690597e-01    2.0715225e+00    2.3040621e+00    2.6557980e+00    5.0008433e+01    3.8631940e+00                0 #dt_mach
    3.7872637e+01             1782    8.6833961e-06    4.1547837e-01    2.0755806e+00    2.3085750e+00    2.6610008e+00    5.0000306e+01    3.2897649e+00                0 #dt_mach
    3.7924737e+01             1783    8.6833429e-06    4.1265246e-01    2.0791531e+00    2.3125498e+00    2.6655809e+00    4.9998843e+01    3.0781012e+00                0 #dt_mach
    3.7976839e+01             1784    8.6835438e-06    4.1853288e-01    2.0823102e+00    2.3160611e+00    2.6696284e+00    5.0001008e+01    2.9243131e+00                0 #dt_mach
    3.8028939e+01             1785    8.6833688e-06    3.9988197e-01    2.0854201e+00    2.3195233e+00    2.6736155e+00    4.9995827e+01    3.0876687e+00                0 #dt_mach
    3.8081043e+01             1786    8.6840935e-06    4.0413200e-01    2.0175806e+00    2.2440067e+00    2.5866417e+00    4.9719801e+01    3.3314562e+00                0 #dt_mach
    3.8133442e+01             1787    8.7330332e-06    4.1362840e-01    2.0710674e+00    2.3035158e+00    2.6552146e+00    5.0111827e+01    2.9352415e+00                0 #dt_mach
    3.8185723e+01             1788    8.7135450e-06    4.0820921e-01    2.0860035e+00    2.3201353e+00    2.6743634e+00    5.0049369e+01    3.1545753e+00                0 #dt_mach
    3.8237953e+01             1789    8.7049500e-06    4.0854392e-01    2.0934691e+00    2.3284412e+00    2.6839348e+00    5.0020960e+01    3.1691570e+00                0 #dt_mach
    3.8290160e+01             1790    8.7013024e-06    4.3262427e-01    2.0982467e+00    2.3337592e+00    2.6900598e+00    5.0011090e+01    3.0129199e+00                0 #dt_mach
    3.8342357e+01             1791    8.6993728e-06    4.0890104e-01    2.1023398e+00    2.3383089e+00    2.6953075e+00    5.0001128e+01    2.9738417e+00                0 #dt_mach
    3.8394552e+01             1792    8.6991766e-06    4.0811399e-01    2.1060149e+00    2.3423989e+00    2.7000191e+00    4.9998836e+01    2.9545517e+00                0 #dt_mach
    3.8446748e+01             1793    8.6993791e-06    4.0810970e-01    2.1090283e+00    2.3457431e+00    2.7038825e+00    4.9997148e+01    2.9046514e+00                0 #dt_mach
    3.8498947e+01             1794    8.6998754e-06    4.3181255e-01    2.1128242e+00    2.3498988e+00    2.7087489e+00    4.9999137e+01    2.9621563e+00                0 #dt_mach
    3.8551147e+01             1795    8.7000255e-06    4.1073135e-01    2.1167342e+00    2.3542501e+00    2.7137618e+00    4.9995065e+01    2.9239993e+00                0 #dt_mach
    3.8603353e+01             1796    8.7008843e-06    4.1919465e-01    2.0610723e+00    2.2923628e+00    2.6424004e+00    4.9773289e+01    3.0215197e+00                0 #dt_mach
    3.8655796e+01             1797    8.7405158e-06    4.1453953e-01    2.1082820e+00    2.3448843e+00    2.7029257e+00    5.0098954e+01    2.8479066e+00                0 #dt_mach
    3.8708135e+01             1798    8.7232518e-06    4.1730933e-01    2.1232005e+00    2.3614847e+00    2.7220519e+00    5.0045407e+01    3.0396168e+00                0 #dt_mach
    3.8760427e+01             1799    8.7153370e-06    4.2241885e-01    2.1307521e+00    2.3698261e+00    2.7317335e+00    5.0016246e+01    2.7313406e+00                0 #dt_mach
    3.8812702e+01             1800    8.7125062e-06    4.1713036e-01    2.1361514e+00    2.3758295e+00    2.7386557e+00    5.0003628e+01    2.8474791e+00                0 #dt_mach
    3.8864974e+01             1801    8.7118740e-06    4.1850594e-01    2.1396847e+00    2.3797562e+00    2.7431856e+00    5.0005565e+01    6.1479044e+00                0 #dt_mach
    3.8906791e+01             1802    6.9694992e-06    3.3727635e-01    1.7147845e+00    1.9071859e+00    2.1984417e+00    4.0006065e+01    4.3148584e+00                0 #dt_piso
    3.8940244e+01             1803    5.5755993e-06    2.7692178e-01    1.3732464e+00    1.5273271e+00    1.7605723e+00    3.2003994e+01    3.5750470e+00                0 #dt_piso
    3.8982061e+01             1804    6.9694992e-06    3.4365920e-01    1.7189184e+00    1.9117813e+00    2.2037416e+00    3.9996986e+01    4.3804891e+00                0 #dt_grow
    3.9015515e+01             1805    5.5755993e-06    2.6255613e-01    1.3764048e+00    1.5308365e+00    1.7646215e+00    3.1993006e+01    3.8062012e+00                0 #dt_piso
    3.9057332e+01             1806    6.9694992e-06    3.3765160e-01    1.6809016e+00    1.8692976e+00    2.1550021e+00    3.9120896e+01    4.1225104e+00                0 #dt_grow
    3.9109603e+01             1807    8.7118740e-06    4.2084686e-01    2.0960293e+00    2.3309468e+00    2.6872170e+00    4.8854902e+01    5.1978164e+00                0 #dt_grow
    3.9151420e+01             1808    6.9694992e-06    3.3566097e-01    1.6839577e+00    1.8726904e+00    2.1589201e+00    3.9096894e+01    4.5518007e+00                0 #dt_piso
    3.9184874e+01             1809    5.5755993e-06    2.7208566e-01    1.3513615e+00    1.5028131e+00    1.7325147e+00    3.1288510e+01    3.2337534e+00                0 #dt_piso
    3.9226691e+01             1810    6.9694992e-06    3.4146897e-01    1.6943967e+00    1.8842951e+00    2.1723035e+00    3.9122139e+01    4.1161742e+00                0 #dt_grow
    3.9260144e+01             1811    5.5755993e-06    2.6952399e-01    1.3579970e+00    1.5101946e+00    1.7410218e+00    3.1301891e+01    3.5971460e+00                0 #dt_piso
    3.9301961e+01             1812    6.9694992e-06    3.3735797e-01    1.7009164e+00    1.8915482e+00    2.1806621e+00    3.9130258e+01    3.6769509e+00                0 #dt_grow
    3.9354232e+01             1813    8.7118740e-06    4.0139460e-01    2.1303863e+00    2.3691532e+00    2.7312645e+00    4.8915945e+01    4.9658828e+00                0 #dt_grow
    3.9396049e+01             1814    6.9694992e-06    3.4506087e-01    1.7073298e+00    1.8986827e+00    2.1888843e+00    3.9136437e+01    4.1917722e+00                0 #dt_piso
    3.9429503e+01             1815    5.5755993e-06    2.8107090e-01    1.3674690e+00    1.5207308e+00    1.7531654e+00    3.1311210e+01    4.5389454e+00                0 #dt_piso
    3.9471320e+01             1816    6.9694992e-06    3.3991672e-01    1.6877755e+00    1.8768428e+00    2.1638147e+00    3.8703465e+01    5.0429382e+00                0 #dt_grow
    3.9504774e+01             1817    5.5755993e-06    2.7057795e-01    1.3527033e+00    1.5042351e+00    1.7342349e+00    3.0964907e+01    4.3730092e+00                0 #dt_piso
    3.9531536e+01             1818    4.4604795e-06    2.1254135e-01    1.0837174e+00    1.2051169e+00    1.3893812e+00    2.4772904e+01    3.7012520e+00                0 #dt_piso
    3.9564990e+01             1819    5.5755993e-06    2.8765246e-01    1.3569281e+00    1.5089331e+00    1.7396514e+00    3.0968350e+01    3.9404490e+00                0 #dt_grow
    3.9606807e+01             1820    6.9694992e-06    3.5087873e-01    1.6997881e+00    1.8902008e+00    2.1792155e+00    3.8714078e+01    5.1137116e+00                0 #dt_grow
    3.9640261e+01             1821    5.5755993e-06    2.6871124e-01    1.3619560e+00    1.5145246e+00    1.7460974e+00    3.0973346e+01    2.9495835e+00                0 #dt_piso
    3.9682078e+01             1822    6.9694992e-06    3.4175597e-01    1.7057535e+00    1.8968352e+00    2.1868634e+00    3.8720785e+01    3.9222112e+00                0 #dt_grow
    3.9734349e+01             1823    8.7118740e-06    4.2768482e-01    2.1370874e+00    2.3764887e+00    2.7398557e+00    4.8403927e+01    4.0007622e+00                0 #dt_grow
    3.9788344e+01             1824    8.9991397e-06    4.2673511e-01    2.2121364e+00    2.4599458e+00    2.8360723e+00    5.0007546e+01    4.3600678e+00                0 #dt_mach
    3.9842330e+01             1825    8.9977817e-06    4.3662361e-01    2.2166339e+00    2.4649482e+00    2.8418383e+00    5.0004732e+01    5.2994242e+00                0 #dt_mach
    3.9885520e+01             1826    7.1982254e-06    3.3930071e-01    1.7086488e+00    1.8999502e+00    2.1905753e+00    3.9657035e+01    4.5921252e+00                0 #dt_piso
    3.9920071e+01             1827    5.7585803e-06    2.7755705e-01    1.3873358e+00    1.5427326e+00    1.7786357e+00    3.1814388e+01    3.9811225e+00                0 #dt_piso
    3.9963261e+01             1828    7.1982254e-06    3.4621509e-01    1.7575874e+00    1.9544607e+00    2.2533172e+00    3.9856562e+01    4.3985486e+00                0 #dt_grow
    3.9997812e+01             1829    5.7585803e-06    2.9698688e-01    1.4149336e+00    1.5734273e+00    1.8140175e+00    3.1918058e+01    4.0618005e+00                0 #dt_piso
    4.0041001e+01             1830    7.1982254e-06    3.5752780e-01    1.7717508e+00    1.9702190e+00    2.2714754e+00    3.9921137e+01    5.1065357e+00                0 #dt_grow
    4.0075553e+01             1831    5.7585803e-06    2.7925904e-01    1.4116076e+00    1.5697343e+00    1.8097533e+00    3.1912352e+01    5.2149129e+00                0 #dt_piso
    4.0118742e+01             1832    7.1982254e-06    3.4546115e-01    1.7764584e+00    1.9754487e+00    2.2775108e+00    3.9908245e+01    4.0162408e+00                0 #dt_grow
    4.0172729e+01             1833    8.9977817e-06    4.4606000e-01    2.2338293e+00    2.4840558e+00    2.8638837e+00    4.9915683e+01    4.5801377e+00                0 #dt_grow
    4.0226807e+01             1834    9.0129807e-06    4.5869336e-01    2.2455093e+00    2.4970475e+00    2.8788581e+00    5.0019330e+01    4.4390280e+00                0 #dt_mach
    4.0280864e+01             1835    9.0094977e-06    4.5221484e-01    2.2500465e+00    2.5020954e+00    2.8846751e+00    5.0012744e+01    4.6293473e+00                0 #dt_mach
    4.0334907e+01             1836    9.0072019e-06    4.3847567e-01    2.1822663e+00    2.4266062e+00    2.7977773e+00    4.9663753e+01    4.6370068e+00                0 #dt_mach
    4.0389316e+01             1837    9.0681850e-06    4.4233073e-01    2.2387195e+00    2.4894865e+00    2.8701533e+00    5.0170777e+01    4.2328045e+00                0 #dt_mach
    4.0443540e+01             1838    9.0373176e-06    4.3811058e-01    2.2573251e+00    2.5101804e+00    2.8940065e+00    5.0090572e+01    4.4257526e+00                0 #dt_mach
    4.0497666e+01             1839    9.0209766e-06    4.3423910e-01    2.2663971e+00    2.5202726e+00    2.9056373e+00    5.0044701e+01    4.1846561e+00                0 #dt_mach
    4.0551743e+01             1840    9.0129189e-06    4.4642708e-01    2.2721212e+00    2.5266410e+00    2.9129759e+00    5.0021862e+01    4.5029874e+00                0 #dt_mach
    4.0605797e+01             1841    9.0089799e-06    4.4299849e-01    2.2767989e+00    2.5318444e+00    2.9189730e+00    5.0008550e+01    4.2251496e+00                0 #dt_mach
    4.0659842e+01             1842    9.0074395e-06    4.3924727e-01    2.2812791e+00    2.5368275e+00    2.9247167e+00    5.0004883e+01    4.4748499e+00                0 #dt_mach
    4.0713881e+01             1843    9.0065599e-06    4.4758511e-01    2.2855151e+00    2.5415383e+00    2.9301476e+00    5.0002576e+01    4.5733385e+00                0 #dt_mach
    4.0767918e+01             1844    9.0060960e-06    4.4411740e-01    2.2897748e+00    2.5462760e+00    2.9356088e+00    4.9999242e+01    4.3637586e+00                0 #dt_mach
    4.0821955e+01             1845    9.0062324e-06    4.3653631e-01    2.2941459e+00    2.5511358e+00    2.9412127e+00    4.9998844e+01    4.4236155e+00                0 #dt_mach
    4.0875994e+01             1846    9.0064406e-06    4.3216588e-01    2.2335603e+00    2.4836492e+00    2.8635388e+00    4.9693207e+01    4.4367223e+00                0 #dt_mach
    4.0930366e+01             1847    9.0620440e-06    4.6510355e-01    2.2842614e+00    2.5401308e+00    2.9285403e+00    5.0151576e+01    4.2480967e+00                0 #dt_mach
    4.0984574e+01             1848    9.0346553e-06    4.4514436e-01    2.3022903e+00    2.5601829e+00    2.9516542e+00    5.0081143e+01    4.1746838e+00                0 #dt_mach
    4.1038694e+01             1849    9.0200171e-06    4.2991690e-01    2.3111112e+00    2.5699942e+00    2.9629631e+00    5.0033716e+01    5.0652714e+00                0 #dt_mach
    4.1092778e+01             1850    9.0139388e-06    4.5333248e-01    2.3174210e+00    2.5770124e+00    2.9710525e+00    5.0015958e+01    4.4675226e+00                0 #dt_mach
    4.1146844e+01             1851    9.0110628e-06    4.4601224e-01    2.3220665e+00    2.5821791e+00    2.9770083e+00    5.0008576e+01    4.3887792e+00                0 #dt_mach
    4.1200901e+01             1852    9.0095174e-06    4.3547241e-01    2.3269567e+00    2.5876185e+00    2.9832778e+00    5.0001540e+01    4.5390341e+00                0 #dt_mach
    4.1254957e+01             1853    9.0092399e-06    4.4592343e-01    2.3316631e+00    2.5928498e+00    2.9893116e+00    4.9999756e+01    4.6063194e+00                0 #dt_mach
    4.1309013e+01             1854    9.0092839e-06    4.4835348e-01    2.3356248e+00    2.5972578e+00    2.9943908e+00    4.9999885e+01    4.6211567e+00                0 #dt_mach
    4.1363068e+01             1855    9.0093046e-06    4.4768085e-01    2.3403656e+00    2.6025266e+00    3.0004687e+00    4.9998415e+01    4.3664765e+00                0 #dt_mach
    4.1417126e+01             1856    9.0095903e-06    4.5270521e-01    2.2684924e+00    2.5225975e+00    2.9083235e+00    4.9725591e+01    4.7015409e+00                0 #dt_mach
    4.1471482e+01             1857    9.0593094e-06    4.6462807e-01    2.3308915e+00    2.5919802e+00    2.9883225e+00    5.0132059e+01    4.3875380e+00                0 #dt_mach
    4.1525694e+01             1858    9.0354451e-06    4.4648578e-01    2.3480632e+00    2.6110783e+00    3.0103374e+00    5.0067920e+01    4.6455250e+00                0 #dt_mach
    4.1579834e+01             1859    9.0231880e-06    4.4622722e-01    2.3563450e+00    2.6202897e+00    3.0209551e+00    5.0032498e+01    4.3608773e+00                0 #dt_mach
    4.1633937e+01             1860    9.0173271e-06    4.4906596e-01    2.3622380e+00    2.6268454e+00    3.0285102e+00    5.0012281e+01    4.4408636e+00                0 #dt_mach
    4.1688028e+01             1861    9.0151129e-06    4.5402439e-01    2.3672090e+00    2.6323722e+00    3.0348834e+00    5.0005725e+01    4.5975223e+00                0 #dt_mach
    4.1742113e+01             1862    9.0140807e-06    4.4682796e-01    2.3718366e+00    2.6375194e+00    3.0408162e+00    5.0000890e+01    4.7205176e+00                0 #dt_mach
    4.1796196e+01             1863    9.0139202e-06    4.4940587e-01    2.3761832e+00    2.6423522e+00    3.0463888e+00    4.9997954e+01    4.5258491e+00                0 #dt_mach
    4.1850282e+01             1864    9.0142891e-06    4.3825595e-01    2.3805494e+00    2.6472071e+00    3.0519864e+00    4.9996241e+01    4.7662859e+00                0 #dt_mach
    4.1904372e+01             1865    9.0149668e-06    4.3809084e-01    2.3849390e+00    2.6520878e+00    3.0576140e+00    4.9995310e+01    4.4495001e+00                0 #dt_mach
    4.1958467e+01             1866    9.0158126e-06    4.3850963e-01    2.3176662e+00    2.5771689e+00    2.9713669e+00    4.9343388e+01    4.5700114e+00                0 #dt_mach
    4.2013281e+01             1867    9.1357859e-06    4.6208706e-01    2.3538232e+00    2.6173725e+00    3.0177221e+00    5.0000271e+01    4.4005589e+00                0 #dt_mach
    4.2068096e+01             1868    9.1357363e-06    4.4745720e-01    2.3591925e+00    2.6233440e+00    3.0246057e+00    5.0002199e+01    5.0183039e+00                0 #dt_mach
    4.2122908e+01             1869    9.1353346e-06    4.6478263e-01    2.3644476e+00    2.6291854e+00    3.0313431e+00    4.9998676e+01    4.4905727e+00                0 #dt_mach
    4.2177721e+01             1870    9.1355765e-06    4.5096438e-01    2.3697249e+00    2.6350550e+00    3.0381088e+00    5.0003381e+01    4.5278986e+00                0 #dt_mach
    4.2232531e+01             1871    9.1349588e-06    4.7587248e-01    2.3749784e+00    2.6408955e+00    3.0448440e+00    4.9999148e+01    4.5875127e+00                0 #dt_mach
    4.2287342e+01             1872    9.1351145e-06    4.6587581e-01    2.3800269e+00    2.6465092e+00    3.0513165e+00    4.9999142e+01    4.2658625e+00                0 #dt_mach
    4.2342153e+01             1873    9.1352713e-06    4.7511120e-01    2.3850625e+00    2.6521082e+00    3.0577725e+00    5.0001598e+01    4.3244328e+00                0 #dt_mach
    4.2396963e+01             1874    9.1349793e-06    4.6496372e-01    2.3897163e+00    2.6572836e+00    3.0637388e+00    4.9999368e+01    4.5854609e+00                0 #dt_mach
    4.2451774e+01             1875    9.1350948e-06    4.5212333e-01    2.3938911e+00    2.6619249e+00    3.0690911e+00    4.9998733e+01    4.8226919e+00                0 #dt_mach
    4.2506586e+01             1876    9.1353262e-06    4.5228013e-01    2.3229110e+00    2.5829057e+00    2.9780910e+00    4.9656586e+01    4.6138475e+00                0 #dt_mach
    4.2561777e+01             1877    9.1985041e-06    4.7973084e-01    2.3463729e+00    2.6089943e+00    3.0081704e+00    5.0006657e+01    7.0577178e+00                0 #dt_mach
    4.2605929e+01             1878    7.3588033e-06    3.6910097e-01    1.8835370e+00    2.0943554e+00    2.4147911e+00    4.0003653e+01    4.5365505e+00                0 #dt_piso
    4.2661115e+01             1879    9.1976640e-06    4.6747609e-01    2.3614812e+00    2.6257943e+00    3.0275400e+00    4.9999127e+01    5.6434155e+00                0 #dt_mach
    4.2716302e+01             1880    9.1978247e-06    4.7941781e-01    2.3676551e+00    2.6326610e+00    3.0354553e+00    4.9997674e+01    5.5165553e+00                0 #dt_mach
    4.2771492e+01             1881    9.1982526e-06    4.8279758e-01    2.3733628e+00    2.6390078e+00    3.0427729e+00    4.9998030e+01    5.7618964e+00                0 #dt_mach
    4.2826684e+01             1882    9.1986150e-06    4.6389751e-01    2.3787835e+00    2.6450366e+00    3.0497225e+00    4.9997837e+01    6.2297473e+00                0 #dt_mach
    4.2881878e+01             1883    9.1990130e-06    4.7308493e-01    2.3839887e+00    2.6508232e+00    3.0563958e+00    4.9998227e+01    6.5160694e+00                0 #dt_mach
    4.2926033e+01             1884    7.3592104e-06    3.6865337e-01    1.9105040e+00    2.1243430e+00    2.4493641e+00    3.9996393e+01    6.0868199e+00                0 #dt_piso
    4.2981227e+01             1885    9.1990130e-06    4.6986299e-01    2.3931193e+00    2.6609761e+00    3.0681016e+00    4.9991189e+01    6.6964512e+00                0 #dt_grow
    4.3025382e+01             1886    7.3592104e-06    3.6609165e-01    1.9181153e+00    2.1328065e+00    2.4591222e+00    3.9990631e+01    5.9160345e+00                0 #dt_piso
    4.3080576e+01             1887    9.1990130e-06    4.5845727e-01    2.3917401e+00    2.6594424e+00    3.0663334e+00    4.9985012e+01    7.4145377e+00                0 #dt_grow
    4.3124732e+01             1888    7.3592104e-06    3.8847743e-01    1.9206916e+00    2.1356695e+00    2.4624252e+00    3.9981275e+01    4.2319050e+00                0 #dt_piso
    4.3179926e+01             1889    9.1990130e-06    4.6168343e-01    2.4096196e+00    2.6793216e+00    3.0892559e+00    4.9978219e+01    6.2700953e+00                0 #dt_grow
    4.3235144e+01             1890    9.2030220e-06    4.5639005e-01    2.4172890e+00    2.6878506e+00    3.0990885e+00    4.9997682e+01    5.9312162e+00                0 #dt_mach
    4.3290365e+01             1891    9.2034486e-06    4.7524595e-01    2.4228372e+00    2.6940197e+00    3.1062015e+00    4.9998171e+01    6.7218320e+00                0 #dt_mach
    4.3334541e+01             1892    7.3627588e-06    3.7007505e-01    1.9418388e+00    2.1591842e+00    2.4895369e+00    3.9997085e+01    5.8069241e+00                0 #dt_piso
    4.3389762e+01             1893    9.2034486e-06    4.6433837e-01    2.4321666e+00    2.7043926e+00    3.1181623e+00    4.9983294e+01    4.7013636e+00                0 #dt_grow
    4.3445001e+01             1894    9.2065246e-06    4.5914256e-01    2.4373188e+00    2.7101220e+00    3.1247677e+00    5.0004448e+01    6.0686476e+00                0 #dt_mach
    4.3500235e+01             1895    9.2057058e-06    4.6302965e-01    2.4417464e+00    2.7150449e+00    3.1304441e+00    4.9999382e+01    6.3627357e+00                0 #dt_mach
    4.3555470e+01             1896    9.2058195e-06    4.7700086e-01    2.3807381e+00    2.6471293e+00    3.0522283e+00    4.9998736e+01    7.0434806e+00                0 #dt_mach
    4.3599658e+01             1897    7.3646556e-06    3.6837411e-01    1.8980040e+00    2.1103790e+00    2.4333384e+00    3.9995961e+01    4.7255168e+00                0 #dt_piso
    4.3654893e+01             1898    9.2058195e-06    4.7141693e-01    2.3875001e+00    2.6546450e+00    3.0608976e+00    4.9984497e+01    4.5052204e+00                0 #dt_grow
    4.3710145e+01             1899    9.2086748e-06    4.7907456e-01    2.3990542e+00    2.6674919e+00    3.0757105e+00    5.0005848e+01    5.8158042e+00                0 #dt_mach
    4.3765391e+01             1900    9.2075979e-06    4.6065530e-01    2.4066349e+00    2.6759221e+00    3.0854293e+00    4.9998457e+01    6.0826783e+00                0 #dt_mach
    4.3820638e+01             1901    9.2078821e-06    4.5525856e-01    2.4132210e+00    2.6832457e+00    3.0938730e+00    4.9988839e+01    3.7505097e+00                0 #dt_mach
    4.3875898e+01             1902    9.2099379e-06    4.6850887e-01    2.4192812e+00    2.6899852e+00    3.1016426e+00    4.9996632e+01    2.6494811e+00                0 #dt_mach
    4.3931161e+01             1903    9.2105583e-06    4.5382890e-01    2.4246914e+00    2.6960008e+00    3.1085787e+00    4.9996995e+01    2.6628506e+00                0 #dt_mach
    4.3986428e+01             1904    9.2111118e-06    4.6363374e-01    2.4299298e+00    2.7018251e+00    3.1152946e+00    4.9997113e+01    2.5508280e+00                0 #dt_mach
    4.4041697e+01             1905    9.2116437e-06    4.6662370e-01    2.4351331e+00    2.7076100e+00    3.1219655e+00    4.9996902e+01    3.1085048e+00                0 #dt_mach
    4.4096971e+01             1906    9.2122145e-06    4.8998223e-01    2.4403485e+00    2.7134095e+00    3.1286519e+00    4.9997104e+01    2.6348217e+00                0 #dt_mach
    4.4152247e+01             1907    9.2127480e-06    4.9530135e-01    2.4209751e+00    2.6918660e+00    3.1038143e+00    5.0006792e+01    4.0875685e+00                0 #dt_mach
    4.4196468e+01             1908    7.3701984e-06    3.7385320e-01    1.9420517e+00    2.1593523e+00    2.4898099e+00    4.0001848e+01    3.1288612e+00                0 #dt_piso
    4.4251742e+01             1909    9.2123224e-06    4.6684475e-01    2.4362056e+00    2.7087969e+00    3.1233405e+00    4.9989121e+01    3.2962568e+00                0 #dt_mach
    4.4307028e+01             1910    9.2143273e-06    4.6868457e-01    2.4425301e+00    2.7158301e+00    3.1314489e+00    5.0004739e+01    3.7992904e+00                0 #dt_mach
    4.4362309e+01             1911    9.2134541e-06    4.7956274e-01    2.4476558e+00    2.7215295e+00    3.1380202e+00    4.9999502e+01    4.2204690e+00                0 #dt_mach
    4.4406534e+01             1912    7.3707632e-06    3.6983223e-01    1.9618384e+00    2.1813535e+00    2.5151775e+00    3.9995667e+01    3.3201060e+00                0 #dt_piso
    4.4461814e+01             1913    9.2134541e-06    4.8843722e-01    2.4575558e+00    2.7325375e+00    3.1507126e+00    4.9988601e+01    3.5480905e+00                0 #dt_grow
    4.4517108e+01             1914    9.2155550e-06    4.7387118e-01    2.4632521e+00    2.7388715e+00    3.1580155e+00    4.9997222e+01    3.5633762e+00                0 #dt_mach
    4.4561342e+01             1915    7.3724440e-06    3.7806608e-01    1.9739577e+00    2.1948287e+00    2.5307150e+00    3.9995174e+01    2.9316952e+00                0 #dt_piso
    4.4616636e+01             1916    9.2155550e-06    4.7291345e-01    2.4724485e+00    2.7490971e+00    3.1698058e+00    4.9990366e+01    3.8007979e+00                0 #dt_grow
    4.4671940e+01             1917    9.2173311e-06    4.6887597e-01    2.4667889e+00    2.7428037e+00    3.1625499e+00    4.9998038e+01    3.5810945e+00                0 #dt_mach
    4.4727246e+01             1918    9.2176928e-06    4.6408067e-01    2.4771989e+00    2.7543773e+00    3.1758960e+00    4.9996947e+01    3.4235308e+00                0 #dt_mach
    4.4782555e+01             1919    9.2182557e-06    4.7056902e-01    2.4858757e+00    2.7640247e+00    3.1870201e+00    4.9989359e+01    3.0706227e+00                0 #dt_mach
    4.4837877e+01             1920    9.2202180e-06    4.7694769e-01    2.4925764e+00    2.7714761e+00    3.1956107e+00    5.0001744e+01    3.3488762e+00                0 #dt_mach
    4.4893196e+01             1921    9.2198965e-06    4.6958355e-01    2.4979121e+00    2.7774076e+00    3.2024515e+00    4.9992788e+01    3.1423407e+00                0 #dt_mach
    4.4948523e+01             1922    9.2212265e-06    4.7663058e-01    2.5030190e+00    2.7830863e+00    3.2089987e+00    5.0005348e+01    3.6178296e+00                0 #dt_mach
    4.5003845e+01             1923    9.2202404e-06    4.8536070e-01    2.5077570e+00    2.7883536e+00    3.2150731e+00    4.9987958e+01    3.1295514e+00                0 #dt_mach
    4.5059180e+01             1924    9.2224616e-06    4.7236822e-01    2.5132305e+00    2.7944398e+00    3.2220904e+00    5.0002408e+01    3.8628001e+00                0 #dt_mach
    4.5114512e+01             1925    9.2220175e-06    4.8747936e-01    2.5174646e+00    2.7991474e+00    3.2275188e+00    4.9998608e+01    3.5201364e+00                0 #dt_mach
    4.5169845e+01             1926    9.2222742e-06    4.6704929e-01    2.4337176e+00    2.7059802e+00    3.1201508e+00    4.9997984e+01    3.6630781e+00                0 #dt_mach
    4.5214112e+01             1927    7.3778193e-06    3.8328690e-01    1.9515946e+00    2.1699206e+00    2.5020444e+00    3.9990840e+01    2.8709135e+00                0 #dt_piso
    4.5269446e+01             1928    9.2222742e-06    4.7543506e-01    2.4463818e+00    2.7200589e+00    3.1363869e+00    4.9989643e+01    3.5005860e+00                0 #dt_grow
    4.5324791e+01             1929    9.2241849e-06    4.7242911e-01    2.4532317e+00    2.7276741e+00    3.1451689e+00    4.9996237e+01    3.6310155e+00                0 #dt_mach
    4.5380140e+01             1930    9.2248791e-06    4.7716878e-01    2.4594387e+00    2.7345750e+00    3.1531265e+00    4.9995520e+01    3.6476052e+00                0 #dt_mach
    4.5435494e+01             1931    9.2257057e-06    4.8024445e-01    2.4652040e+00    2.7409849e+00    3.1605180e+00    4.9996073e+01    3.7287090e+00                0 #dt_mach
    4.5490853e+01             1932    9.2264304e-06    4.8305038e-01    2.4707452e+00    2.7471461e+00    3.1676220e+00    4.9996369e+01    3.8647740e+00                0 #dt_mach
    4.5535140e+01             1933    7.3811443e-06    3.9084812e-01    1.9804475e+00    2.2019986e+00    2.5390353e+00    3.9987818e+01    2.6865630e+00                0 #dt_piso
    4.5590499e+01             1934    9.2264304e-06    4.7842037e-01    2.4807109e+00    2.7582253e+00    3.1803986e+00    4.9978134e+01    3.0995889e+00                0 #dt_grow
    4.5645881e+01             1935    9.2304671e-06    4.8703411e-01    2.4866339e+00    2.7648104e+00    3.1879922e+00    5.0002264e+01    3.5220323e+00                0 #dt_mach
    4.5701262e+01             1936    9.2300490e-06    4.7181465e-01    2.4922954e+00    2.7711047e+00    3.1952505e+00    4.9987743e+01    3.2447333e+00                0 #dt_mach
    4.5756655e+01             1937    9.2323123e-06    4.7488100e-01    2.4880626e+00    2.7664002e+00    3.1898239e+00    5.0001717e+01    3.2714245e+00                0 #dt_mach
    4.5812047e+01             1938    9.2319953e-06    4.7179074e-01    2.4991103e+00    2.7786813e+00    3.2039876e+00    4.9998237e+01    3.4761114e+00                0 #dt_mach
    4.5867441e+01             1939    9.2323208e-06    4.8123423e-01    2.5080639e+00    2.7886353e+00    3.2154665e+00    4.9994132e+01    3.1359005e+00                0 #dt_mach
    4.5922842e+01             1940    9.2334044e-06    4.7831247e-01    2.5148864e+00    2.7962212e+00    3.2242133e+00    5.0004261e+01    3.6240828e+00                0 #dt_mach
    4.5978238e+01             1941    9.2326176e-06    4.9630987e-01    2.5203695e+00    2.8023175e+00    3.2312430e+00    4.9997662e+01    3.5344672e+00                0 #dt_mach
    4.6033636e+01             1942    9.2330493e-06    4.7094568e-01    2.5257985e+00    2.8083541e+00    3.2382032e+00    4.9989782e+01    3.6053202e+00                0 #dt_mach
    4.6089045e+01             1943    9.2349365e-06    4.7869764e-01    2.5312971e+00    2.8144675e+00    3.2452527e+00    4.9992157e+01    3.3493745e+00                0 #dt_mach
    4.6133373e+01             1944    7.3879492e-06    4.0502063e-01    2.0286217e+00    2.2555590e+00    2.6007971e+00    3.9987446e+01    2.9256387e+00                0 #dt_piso
    4.6188783e+01             1945    9.2349365e-06    4.8850344e-01    2.5406072e+00    2.8248189e+00    3.2571888e+00    4.9970503e+01    3.1818817e+00                0 #dt_grow
    4.6244225e+01             1946    9.2403877e-06    4.9662587e-01    2.4526123e+00    2.7269500e+00    3.1443748e+00    4.9993420e+01    3.3812814e+00                0 #dt_mach
    4.6299675e+01             1947    9.2416039e-06    4.8844498e-01    2.4489363e+00    2.7228631e+00    3.1396619e+00    4.9998288e+01    3.3792672e+00                0 #dt_mach
    4.6344034e+01             1948    7.3932831e-06    3.8994525e-01    1.9682820e+00    2.1884427e+00    2.5234385e+00    3.9991905e+01    2.9142299e+00                0 #dt_piso
    4.6399484e+01             1949    9.2416039e-06    5.0552061e-01    2.4717622e+00    2.7482377e+00    3.1689259e+00    4.9977200e+01    3.1122065e+00                0 #dt_grow
    4.6454959e+01             1950    9.2458201e-06    4.7898857e-01    2.4815875e+00    2.7591614e+00    3.1815224e+00    4.9995606e+01    3.3015699e+00                0 #dt_mach
    4.6510439e+01             1951    9.2466326e-06    4.6378127e-01    2.4884109e+00    2.7667479e+00    3.1902704e+00    4.9993947e+01    3.2201011e+00                0 #dt_mach
    4.6565925e+01             1952    9.2477520e-06    4.9076202e-01    2.4944003e+00    2.7734075e+00    3.1979491e+00    4.9985415e+01    3.1664455e+00                0 #dt_mach
    4.6621428e+01             1953    9.2504503e-06    4.7581220e-01    2.5005527e+00    2.7802481e+00    3.2058368e+00    4.9986598e+01    3.0944910e+00                0 #dt_mach
    4.6676946e+01             1954    9.2529305e-06    5.0150471e-01    2.5065057e+00    2.7868671e+00    3.2134688e+00    4.9988441e+01    2.9795349e+00                0 #dt_mach
    4.6732476e+01             1955    9.2550701e-06    4.9058006e-01    2.5122810e+00    2.7932883e+00    3.2208730e+00    4.9988906e+01    3.2352178e+00                0 #dt_mach
    4.6788019e+01             1956    9.2571240e-06    5.0739866e-01    2.4327388e+00    2.7048190e+00    3.1188959e+00    4.9996338e+01    3.5723393e+00                0 #dt_mach
    4.6843565e+01             1957    9.2578020e-06    4.8265399e-01    2.4406739e+00    2.7136402e+00    3.1290691e+00    4.9991320e+01    3.6154866e+00                0 #dt_mach
    4.6899122e+01             1958    9.2594095e-06    4.9681068e-01    2.4483583e+00    2.7221834e+00    3.1389209e+00    4.9987562e+01    3.5870762e+00                0 #dt_mach
    4.6954692e+01             1959    9.2617134e-06    4.8840909e-01    2.4557355e+00    2.7303851e+00    3.1483789e+00    4.9993094e+01    3.7023957e+00                0 #dt_mach
    4.7010270e+01             1960    9.2629928e-06    4.7465372e-01    2.4626238e+00    2.7380435e+00    3.1572100e+00    4.9984707e+01    3.3912191e+00                0 #dt_mach
    4.7065865e+01             1961    9.2658269e-06    5.0003279e-01    2.4691703e+00    2.7453221e+00    3.1656029e+00    4.9989820e+01    3.5202122e+00                0 #dt_mach
    4.7121471e+01             1962    9.2677138e-06    4.8364602e-01    2.4754851e+00    2.7523433e+00    3.1736989e+00    4.9979785e+01    3.2721953e+00                0 #dt_mach
    4.7177100e+01             1963    9.2714622e-06    4.9848114e-01    2.4822516e+00    2.7598664e+00    3.1823739e+00    4.9981539e+01    3.0124292e+00                0 #dt_mach
    4.7232750e+01             1964    9.2748867e-06    4.8679585e-01    2.4893810e+00    2.7677928e+00    3.1915141e+00    4.9982804e+01    3.0680962e+00                0 #dt_mach
    4.7288418e+01             1965    9.2780776e-06    4.8551117e-01    2.4958652e+00    2.7750022e+00    3.1998272e+00    4.9985692e+01    3.1865470e+00                0 #dt_mach
    4.7344102e+01             1966    9.2807334e-06    4.7496695e-01    2.5019729e+00    2.7817930e+00    3.2076575e+00    4.9980986e+01    3.3048477e+00                0 #dt_mach
    4.7399808e+01             1967    9.2842640e-06    4.9308311e-01    2.4842390e+00    2.7620798e+00    3.1849218e+00    4.9980473e+01    3.2209666e+00                0 #dt_mach
    4.7455535e+01             1968    9.2878913e-06    4.9911200e-01    2.4933636e+00    2.7722228e+00    3.1966200e+00    4.9990314e+01    3.5545964e+00                0 #dt_mach
    4.7511273e+01             1969    9.2896908e-06    5.0467784e-01    2.5020128e+00    2.7818387e+00    3.2077088e+00    4.9983709e+01    3.6416194e+00                0 #dt_mach
    4.7555864e+01             1970    7.4317527e-06    3.9811126e-01    2.0062643e+00    2.2306453e+00    2.5721337e+00    3.9980411e+01    3.1326172e+00                0 #dt_piso
    4.7611602e+01             1971    9.2896908e-06    4.8387492e-01    2.5138836e+00    2.7950370e+00    3.2229277e+00    4.9954366e+01    3.2033396e+00                0 #dt_grow
    4.7667391e+01             1972    9.2981771e-06    4.8385530e-01    2.5216493e+00    2.8036713e+00    3.2328838e+00    4.9987552e+01    3.3789277e+00                0 #dt_mach
    4.7712022e+01             1973    7.4385417e-06    3.9354187e-01    2.0211550e+00    2.2472013e+00    2.5912243e+00    3.9979894e+01    3.1800952e+00                0 #dt_piso
    4.7767812e+01             1974    9.2981771e-06    4.8957360e-01    2.5318611e+00    2.8150249e+00    3.2459757e+00    4.9940376e+01    3.0943773e+00                0 #dt_grow
    4.7823667e+01             1975    9.3092782e-06    4.8777509e-01    2.5400097e+00    2.8240849e+00    3.2564227e+00    4.9987608e+01    4.0452359e+00                0 #dt_mach
    4.7868352e+01             1976    7.4474225e-06    3.9543753e-01    2.0357887e+00    2.2634714e+00    2.6099855e+00    3.9972865e+01    3.1436176e+00                0 #dt_piso
    4.7924207e+01             1977    9.3092782e-06    4.8636254e-01    2.5387350e+00    2.8226695e+00    3.2547885e+00    4.9934412e+01    3.1650605e+00                0 #dt_grow
    4.7980136e+01             1978    9.3215058e-06    4.9281550e-01    2.5533273e+00    2.8388913e+00    3.2734966e+00    4.9984657e+01    3.8862529e+00                0 #dt_mach
    4.8024880e+01             1979    7.4572047e-06    3.9074873e-01    2.0490056e+00    2.2781654e+00    2.6269302e+00    3.9973535e+01    3.2346489e+00                0 #dt_piso
    4.8080809e+01             1980    9.3215058e-06    5.0695703e-01    2.5682856e+00    2.8555215e+00    3.2926738e+00    4.9944083e+01    4.0358768e+00                0 #dt_grow
    4.8136800e+01             1981    9.3319420e-06    5.0095575e-01    2.5772001e+00    2.8654330e+00    3.3041027e+00    4.9970657e+01    3.0993588e+00                0 #dt_mach
    4.8192825e+01             1982    9.3374218e-06    4.9912062e-01    2.5842053e+00    2.8732217e+00    3.3130837e+00    4.9975172e+01    3.2368293e+00                0 #dt_mach
    4.8248877e+01             1983    9.3420606e-06    5.0041606e-01    2.5906682e+00    2.8804075e+00    3.3213695e+00    4.9986182e+01    3.6743259e+00                0 #dt_mach
    4.8304945e+01             1984    9.3446431e-06    4.9161678e-01    2.5966988e+00    2.8871125e+00    3.3291010e+00    4.9967480e+01    3.2310796e+00                0 #dt_mach
    4.8361049e+01             1985    9.3507247e-06    4.9510034e-01    2.6033809e+00    2.8945419e+00    3.3376678e+00    4.9982654e+01    3.6180422e+00                0 #dt_mach
    4.8417173e+01             1986    9.3539699e-06    5.1543615e-01    2.5048084e+00    2.7849193e+00    3.2112928e+00    4.9980797e+01    3.6620059e+00                0 #dt_mach
    4.8462072e+01             1987    7.4831759e-06    3.9316186e-01    2.0089363e+00    2.2335935e+00    2.5755593e+00    3.9972443e+01    3.4260690e+00                0 #dt_piso
    4.8518196e+01             1988    9.3539699e-06    4.9929416e-01    2.5187905e+00    2.8004631e+00    3.2292186e+00    4.9925476e+01    3.4266026e+00                0 #dt_grow
    4.8574404e+01             1989    9.3679327e-06    5.0154391e-01    2.5292699e+00    2.8121141e+00    3.2426537e+00    4.9973060e+01    3.1284621e+00                0 #dt_mach
    4.8630642e+01             1990    9.3729828e-06    4.9388095e-01    2.5370516e+00    2.8207658e+00    3.2526302e+00    4.9969957e+01    2.9997041e+00                0 #dt_mach
    4.8686913e+01             1991    9.3786180e-06    5.0981667e-01    2.5446673e+00    2.8292331e+00    3.2623940e+00    4.9973615e+01    3.2134051e+00                0 #dt_mach
    4.8743215e+01             1992    9.3835698e-06    5.1688604e-01    2.5519457e+00    2.8373253e+00    3.2717252e+00    4.9971128e+01    3.0975072e+00                0 #dt_mach
    4.8799549e+01             1993    9.3889914e-06    5.0267522e-01    2.5591638e+00    2.8453508e+00    3.2809792e+00    4.9977797e+01    3.6105399e+00                0 #dt_mach
    4.8855908e+01             1994    9.3931626e-06    5.1832586e-01    2.5660040e+00    2.8529559e+00    3.2897487e+00    4.9973900e+01    3.5172932e+00                0 #dt_mach
    4.8912296e+01             1995    9.3980683e-06    5.0553245e-01    2.5729680e+00    2.8606989e+00    3.2986770e+00    4.9961066e+01    3.4434869e+00                0 #dt_mach
    4.8968728e+01             1996    9.4053922e-06    4.9852755e-01    2.5805431e+00    2.8691211e+00    3.3083886e+00    4.9972795e+01    3.5530243e+00                0 #dt_mach
    4.9013874e+01             1997    7.5243137e-06    3.8707913e-01    2.0582048e+00    2.2883725e+00    2.6387241e+00    3.9961649e+01    3.1426911e+00                0 #dt_piso
    4.9070307e+01             1998    9.4053922e-06    5.0768268e-01    2.5856968e+00    2.8748510e+00    3.3149959e+00    4.9917898e+01    3.3723388e+00                0 #dt_grow
    4.9126811e+01             1999    9.4173447e-06    4.9762988e-01    2.5993724e+00    2.8900549e+00    3.3325287e+00    4.9948874e+01    3.3615246e+00                0 #dt_move
    4.9183284e+01             2000    9.4121353e-06    4.9578882e-01    2.6054708e+00    2.8968353e+00    3.3403471e+00    4.9896652e+01    3.1359637e+00                0 #dt_move
    4.9239722e+01             2001    9.4063726e-06    5.1042941e-01    2.6101544e+00    2.9020429e+00    3.3463518e+00    4.9845035e+01    3.5897324e+00                0 #dt_move
    4.9296114e+01             2002    9.3986969e-06    5.2188568e-01    2.6139116e+00    2.9062203e+00    3.3511687e+00    4.9782174e+01    3.2940927e+00                0 #dt_move
    4.9352487e+01             2003    9.3954704e-06    5.1708946e-01    2.6187580e+00    2.9116087e+00    3.3573821e+00    4.9727863e+01    3.0123522e+00                0 #dt_move
    4.9408799e+01             2004    9.3853836e-06    5.1425972e-01    2.6213428e+00    2.9144826e+00    3.3606959e+00    4.9657722e+01    3.4310496e+00                0 #dt_move
    4.9465097e+01             2005    9.3829541e-06    5.1387636e-01    2.6261107e+00    2.9197836e+00    3.3668086e+00    4.9592123e+01    3.9424386e+00                0 #dt_move
    4.9510135e+01             2006    7.5063633e-06    3.9546915e-01    2.0154195e+00    2.2407831e+00    2.5838711e+00    3.9673649e+01    2.9693325e+00                0 #dt_piso
    4.9566364e+01             2007    9.3714651e-06    5.0142382e-01    2.5239467e+00    2.8061723e+00    3.2358291e+00    4.9469278e+01    2.7667532e+00                0 #dt_move
    4.9622543e+01             2008    9.3631789e-06    5.1811310e-01    2.5290283e+00    2.8118208e+00    3.2423440e+00    4.9421919e+01    2.9748659e+00                0 #dt_move
    4.9678696e+01             2009    9.3589119e-06    5.0481162e-01    2.5347223e+00    2.8181506e+00    3.2496440e+00    4.9349404e+01    2.9150209e+00                0 #dt_move
    4.9734812e+01             2010    9.3525523e-06    5.0713459e-01    2.5393216e+00    2.8232635e+00    3.2555405e+00    4.9285932e+01    3.1209950e+00                0 #dt_move
    4.9790888e+01             2011    9.3459994e-06    5.0275903e-01    2.5436158e+00    2.8280374e+00    3.2610459e+00    4.9221309e+01    3.0106590e+00                0 #dt_move
    4.9846940e+01             2012    9.3419937e-06    4.9523409e-01    2.5485724e+00    2.8335478e+00    3.2674006e+00    4.9173822e+01    3.0415292e+00                0 #dt_move
    4.9902939e+01             2013    9.3332067e-06    5.1106613e-01    2.5520468e+00    2.8374102e+00    3.2718549e+00    4.9096785e+01    3.0048659e+00                0 #dt_move
    4.9958925e+01             2014    9.3309551e-06    5.1083795e-01    2.5572027e+00    2.8431422e+00    3.2784650e+00    4.9058678e+01    2.9230888e+00                0 #dt_move
    5.0014851e+01             2015    9.3210791e-06    4.7269963e-01    2.5515061e+00    2.8368176e+00    3.2711617e+00    4.8921239e+01    3.5895844e+00                0 #dt_move
    5.0070761e+01             2016    9.3183267e-06    2.2348061e-01    3.8847455e-01    4.3189361e-01    4.9804430e-01    2.1760544e+01    1.2672763e+00                0 #dt_move
    5.0140648e+01             2017    1.1647908e-05    3.0108428e-01    4.8508316e-01    5.3930058e-01    6.2190148e-01    2.7341434e+01    5.1286197e-01                0 #dt_grow
    5.0228008e+01             2018    1.4559885e-05    3.5823486e-01    6.0721478e-01    6.7508329e-01    7.7848048e-01    3.4348297e+01    5.2381587e-01                0 #dt_grow
    5.0337207e+01             2019    1.8199857e-05    4.7392327e-01    7.6073631e-01    8.4576429e-01    9.7530296e-01    4.3161306e+01    6.0483193e-01                0 #dt_grow
    5.0448648e+01             2020    1.8573490e-05    5.0162355e-01    7.7894645e-01    8.6600981e-01    9.9864929e-01    4.4223911e+01    5.9357357e-01                0 #dt_move
    5.0559956e+01             2021    1.8551285e-05    4.8640123e-01    7.8063619e-01    8.6788846e-01    1.0008156e+00    4.4305022e+01    6.6440129e-01                0 #dt_move
    5.0671130e+01             2022    1.8529110e-05    4.7845597e-01    7.8276522e-01    8.7025535e-01    1.0035452e+00    4.4384568e+01    5.9267831e-01                0 #dt_move
    5.0782173e+01             2023    1.8507112e-05    4.9693232e-01    7.8493062e-01    8.7266264e-01    1.0063213e+00    4.4389935e+01    5.5510306e-01                0 #dt_move
    5.0893085e+01             2024    1.8485288e-05    5.1709552e-01    7.8718426e-01    8.7516798e-01    1.0092106e+00    4.4388244e+01    5.5615878e-01                0 #dt_move
    5.1003866e+01             2025    1.8463639e-05    4.8984485e-01    7.8946476e-01    8.7770320e-01    1.0121343e+00    4.4387604e+01    6.5516376e-01                0 #dt_move
    5.1114515e+01             2026    1.8441483e-05    4.7290429e-01    7.9173864e-01    8.8023103e-01    1.0150495e+00    4.4366690e+01    7.0674348e-01                0 #dt_move
    5.1225029e+01             2027    1.8419001e-05    2.3794769e-01    1.8079637e-01    2.0103998e-01    2.3179022e-01    1.8358010e+01    6.4583373e-01                0 #dt_move
    5.1363172e+01             2028    2.3023751e-05    2.6865461e-01    2.2643031e-01    2.5178364e-01    2.9029527e-01    2.2778827e+01    3.5510612e-01                0 #dt_grow
    5.1535850e+01             2029    2.8779689e-05    3.8934992e-01    2.8394873e-01    3.1574249e-01    3.6403684e-01    2.8558454e+01    3.7239099e-01                0 #dt_grow
    5.1751698e+01             2030    3.5974611e-05    5.0812945e-01    3.5626801e-01    3.9615949e-01    4.5675387e-01    4.0102415e+01    3.7633610e-01                0 #dt_grow
    5.1971403e+01             2031    3.6617618e-05    4.6107808e-01    3.6341712e-01    4.0410923e-01    4.6591939e-01    4.2016392e+01    3.8300157e-01                0 #dt_move
    5.2190630e+01             2032    3.6537717e-05    4.7022478e-01    3.6374997e-01    4.0447936e-01    4.6634612e-01    3.5871413e+01    4.1623831e-01                0 #dt_move
    5.2409380e+01             2033    3.6458410e-05    4.6180589e-01    3.6407041e-01    4.0483568e-01    4.6675694e-01    3.5722289e+01    4.1763783e-01                0 #dt_move
    5.2627653e+01             2034    3.6378851e-05    4.7293810e-01    3.6415182e-01    4.0492643e-01    4.6686131e-01    3.6368092e+01    4.3176723e-01                0 #dt_move
    5.2845457e+01             2035    3.6300671e-05    4.8161388e-01    3.6429670e-01    4.0508766e-01    4.6704705e-01    3.5426751e+01    4.0218019e-01                0 #dt_move
    5.3062809e+01             2036    3.6225256e-05    4.5498180e-01    3.6443100e-01    4.0523709e-01    4.6721924e-01    3.5569447e+01    4.3017101e-01                0 #dt_move
    5.3279715e+01             2037    3.6151053e-05    1.9361730e-01    2.5995370e-01    2.8898214e-01    3.3327397e-01    3.0385871e+01    4.0711713e-01                0 #dt_move
    5.3550848e+01             2038    4.5188817e-05    2.7127387e-01    3.2524199e-01    3.6156141e-01    4.1697691e-01    3.7887801e+01    3.4773135e-01                0 #dt_grow
    5.3889764e+01             2039    5.6486021e-05    3.0667294e-01    4.0748068e-01    4.5298373e-01    5.2241112e-01    4.7237168e+01    3.5050964e-01                0 #dt_grow
    5.4160897e+01             2040    4.5188817e-05    2.5936145e-01    3.2646382e-01    3.6291969e-01    4.1854335e-01    3.7736755e+01    4.0862298e-01                0 #dt_piso
    5.4499813e+01             2041    5.6486021e-05    2.5852250e-01    4.0941350e-01    4.5513176e-01    5.2488910e-01    4.7076620e+01    3.8709736e-01                0 #dt_grow
    5.4770946e+01             2042    4.5188817e-05    2.7447886e-01    3.2822232e-01    3.6487429e-01    4.2079784e-01    3.7621190e+01    3.3904600e-01                0 #dt_piso
    5.5109862e+01             2043    5.6486021e-05    3.2318229e-01    4.1185959e-01    4.5785199e-01    5.2802512e-01    4.6924600e+01    4.6347356e-01                0 #dt_grow
    5.5470991e+01             2044    6.0188068e-05    4.1614588e-01    4.4013916e-01    4.8929039e-01    5.6428098e-01    4.9905913e+01    4.3964148e-01                0 #dt_mach
    5.5759893e+01             2045    4.8150455e-05    2.6218743e-01    3.5238268e-01    3.9173434e-01    4.5177267e-01    3.9885628e+01    3.7860465e-01                0 #dt_piso
    5.6121022e+01             2046    6.0188068e-05    3.2768714e-01    4.4175156e-01    4.9108440e-01    5.6634815e-01    4.9752863e+01    4.6921825e-01                0 #dt_grow
    5.6409924e+01             2047    4.8150455e-05    2.8565315e-01    3.5324578e-01    3.9269548e-01    4.5287921e-01    3.9762226e+01    3.8895416e-01                0 #dt_piso
    5.6771053e+01             2048    6.0188068e-05    3.1893660e-01    4.4176294e-01    4.9109969e-01    5.6636274e-01    4.9600045e+01    4.1181850e-01                0 #dt_grow
    5.7059956e+01             2049    4.8150455e-05    2.6299610e-01    3.5366749e-01    3.9316578e-01    4.5341986e-01    3.9641037e+01    3.9514136e-01                0 #dt_piso
    5.7421084e+01             2050    6.0188068e-05    3.9919736e-01    4.4348585e-01    4.9301613e-01    5.6857160e-01    4.9452316e+01    3.7899232e-01                0 #dt_grow
    5.7709987e+01             2051    4.8150455e-05    3.2041147e-01    3.5537603e-01    3.9506619e-01    4.5561029e-01    3.9524608e+01    3.4120870e-01                0 #dt_piso
    5.8071115e+01             2052    6.0188068e-05    3.0293551e-01    4.4569908e-01    4.9547783e-01    5.7140908e-01    4.9310063e+01    4.1452622e-01                0 #dt_grow
    5.8360018e+01             2053    4.8150455e-05    3.0815558e-01    3.5721857e-01    3.9711539e-01    4.5797253e-01    3.9411545e+01    3.5153627e-01                0 #dt_piso
    5.8721146e+01             2054    6.0188068e-05    4.0781380e-01    4.4783960e-01    4.9785868e-01    5.7415334e-01    4.9171873e+01    3.9470863e-01                0 #dt_grow
    5.9010049e+01             2055    4.8150455e-05    3.1247876e-01    3.5885347e-01    3.9893397e-01    4.6006856e-01    3.9302490e+01    3.6265254e-01                0 #dt_piso
    5.9371177e+01             2056    6.0188068e-05    3.8281068e-01    4.4982118e-01    5.0006300e-01    5.7669382e-01    4.9038205e+01    4.3054366e-01                0 #dt_grow
    5.9660080e+01             2057    4.8150455e-05    3.1321977e-01    3.6004444e-01    4.0025943e-01    4.6159544e-01    3.9196752e+01    3.1974745e-01                0 #dt_piso
    6.0021209e+01             2058    6.0188068e-05    3.0080151e-01    4.5020267e-01    5.0048958e-01    5.7718292e-01    4.8908155e+01    3.6485815e-01                0 #dt_grow
    6.0310111e+01             2059    4.8150455e-05    3.1935961e-01    3.6037554e-01    4.0062950e-01    4.6201992e-01    3.9095136e+01    3.6807132e-01                0 #dt_piso
    6.0671240e+01             2060    6.0188068e-05    3.5905865e-01    4.5151273e-01    5.0194243e-01    5.7886248e-01    4.8788954e+01    3.7429667e-01                0 #dt_grow
    6.0960142e+01             2061    4.8150455e-05    3.2109927e-01    3.6164789e-01    4.0203737e-01    4.6365114e-01    3.8997337e+01    3.3005500e-01                0 #dt_piso
    6.1321271e+01             2062    6.0188068e-05    3.7374496e-01    4.5325324e-01    5.0386609e-01    5.8109390e-01    4.8675904e+01    4.6160030e-01                0 #dt_grow
    6.1610174e+01             2063    4.8150455e-05    2.8248659e-01    3.6314174e-01    4.0368893e-01    4.6556634e-01    3.8906872e+01    3.5901999e-01                0 #dt_piso
    6.1971302e+01             2064    6.0188068e-05    3.5107642e-01    4.5501584e-01    5.0581559e-01    5.8335365e-01    4.8566205e+01    3.8144660e-01                0 #dt_grow
    6.2260205e+01             2065    4.8150455e-05    2.7179374e-01    3.6439455e-01    4.0507396e-01    4.6717250e-01    3.8818620e+01    4.5238304e-01                0 #dt_piso
    6.2621333e+01             2066    6.0188068e-05    3.4243109e-01    4.5666657e-01    5.0762963e-01    5.8546996e-01    4.8459001e+01    3.7596059e-01                0 #dt_grow
    6.2910236e+01             2067    4.8150455e-05    3.2758738e-01    3.6586656e-01    4.0669388e-01    4.6905970e-01    3.8733191e+01    3.7716126e-01                0 #dt_piso
    6.3271364e+01             2068    6.0188068e-05    3.7641914e-01    4.5743836e-01    5.0847976e-01    5.8645943e-01    4.8354322e+01    4.3890166e-01                0 #dt_grow
    6.3560267e+01             2069    4.8150455e-05    2.4956178e-01    3.6617498e-01    4.0703059e-01    4.6945510e-01    3.8649738e+01    3.6428213e-01                0 #dt_piso
    6.3921395e+01             2070    6.0188068e-05    3.8175464e-01    4.5884631e-01    5.1003656e-01    5.8826450e-01    4.8252013e+01    4.1232753e-01                0 #dt_grow
    6.4210298e+01             2071    4.8150455e-05    3.1907176e-01    3.6758128e-01    4.0858698e-01    4.7125805e-01    3.8568488e+01    4.3665719e-01                0 #dt_piso
    6.4571427e+01             2072    6.0188068e-05    3.9567258e-01    4.6074504e-01    5.1213840e-01    5.9069877e-01    4.8152539e+01    4.1326761e-01                0 #dt_grow
    6.4860329e+01             2073    4.8150455e-05    2.9416027e-01    3.6919275e-01    4.1037114e-01    4.7332404e-01    3.8489199e+01    3.7417650e-01                0 #dt_piso
    6.5221458e+01             2074    6.0188068e-05    3.6061999e-01    4.6260783e-01    5.1420006e-01    5.9308696e-01    4.8055666e+01    4.6023345e-01                0 #dt_grow
    6.5510360e+01             2075    4.8150455e-05    2.3126348e-01    3.7050805e-01    4.1182604e-01    4.7501032e-01    3.8412269e+01    3.9250326e-01                0 #dt_piso
    6.5871489e+01             2076    6.0188068e-05    4.1825018e-01    4.6410917e-01    5.1585993e-01    5.9501175e-01    4.7953640e+01    3.7940836e-01                0 #dt_grow
    6.6160392e+01             2077    4.8150455e-05    2.7064864e-01    3.7152222e-01    4.1294618e-01    4.7631053e-01    3.8335904e+01    3.9584804e-01                0 #dt_piso
    6.6521520e+01             2078    6.0188068e-05    4.2571381e-01    4.6524211e-01    5.1711023e-01    5.9646425e-01    4.7858311e+01    4.1121125e-01                0 #dt_grow
    6.6810423e+01             2079    4.8150455e-05    3.5245770e-01    3.7238353e-01    4.1389634e-01    4.7741478e-01    3.8261746e+01    3.5972595e-01                0 #dt_piso
    6.7171551e+01             2080    6.0188068e-05    3.8413122e-01    4.6553992e-01    5.1742878e-01    5.9684605e-01    4.7765756e+01    4.2795253e-01                0 #dt_grow
    6.7549571e+01             2081    6.3003366e-05    3.8088891e-01    4.8822792e-01    5.4264679e-01    6.2593323e-01    4.9948378e+01    4.0603113e-01                0 #dt_mach
    6.7851987e+01             2082    5.0402693e-05    3.1941486e-01    3.9111840e-01    4.3471381e-01    5.0143384e-01    3.9930493e+01    3.7953329e-01                0 #dt_piso
    6.8230008e+01             2083    6.3003366e-05    4.5155186e-01    4.9005434e-01    5.4467881e-01    6.2827480e-01    4.9852766e+01    4.4628072e-01                0 #dt_grow
    6.8532424e+01             2084    5.0402693e-05    3.5321729e-01    3.9258034e-01    4.3634035e-01    5.0330813e-01    3.9855042e+01    4.0383577e-01                0 #dt_piso
    6.8910444e+01             2085    6.3003366e-05    4.6131665e-01    4.9168840e-01    5.4649713e-01    6.3036975e-01    4.9756620e+01    4.3112683e-01                0 #dt_grow
    6.9212860e+01             2086    5.0402693e-05    3.4634129e-01    3.9372394e-01    4.3761319e-01    5.0477429e-01    3.9780418e+01    4.2213917e-01                0 #dt_piso
    6.9590880e+01             2087    6.3003366e-05    4.0179045e-01    4.9305918e-01    5.4802292e-01    6.3212715e-01    4.9668745e+01    3.7130928e-01                0 #dt_grow
    6.9893296e+01             2088    5.0402693e-05    3.3915403e-01    3.9488809e-01    4.3890885e-01    5.0626678e-01    3.9710299e+01    3.5122108e-01                0 #dt_piso
    7.0271317e+01             2089    6.3003366e-05    3.7305197e-01    4.9446770e-01    5.4959067e-01    6.3393295e-01    4.9584250e+01    4.7873020e-01                0 #dt_grow
    7.0573733e+01             2090    5.0402693e-05    2.9787648e-01    3.9521870e-01    4.3927834e-01    5.0669064e-01    3.9643076e+01    3.7741876e-01                0 #dt_piso
    7.0951753e+01             2091    6.3003366e-05    4.2243648e-01    4.9704048e-01    5.5265735e-01    6.3723139e-01    4.9501881e+01    4.4387460e-01                0 #dt_grow
    7.1254169e+01             2092    5.0402693e-05    3.2612485e-01    4.0080331e-01    4.4565119e-01    5.1385040e-01    3.9577722e+01    4.3185449e-01                0 #dt_piso
    7.1632189e+01             2093    6.3003366e-05    4.2530354e-01    5.0605402e-01    5.6267782e-01    6.4878721e-01    4.9421800e+01    4.2164469e-01                0 #dt_grow
    7.1934606e+01             2094    5.0402693e-05    3.1959595e-01    4.0795616e-01    4.5360314e-01    5.2302072e-01    3.9513976e+01    3.6889100e-01                0 #dt_piso
    7.2312626e+01             2095    6.3003366e-05    3.7215609e-01    5.1500424e-01    5.7262794e-01    6.6026185e-01    4.9343873e+01    4.4012499e-01                0 #dt_grow
    7.2615042e+01             2096    5.0402693e-05    3.1382497e-01    4.1520348e-01    4.6166006e-01    5.3231215e-01    3.9451904e+01    3.5350466e-01                0 #dt_piso
    7.2993062e+01             2097    6.3003366e-05    4.1725414e-01    5.2415446e-01    5.8280030e-01    6.7199290e-01    4.9267497e+01    4.5050454e-01                0 #dt_grow
    7.3295478e+01             2098    5.0402693e-05    2.8799878e-01    4.2252488e-01    4.6979932e-01    5.4169856e-01    3.9391183e+01    5.1111364e-01                0 #dt_piso
    7.3673498e+01             2099    6.3003366e-05    4.3747948e-01    5.3330673e-01    5.9297495e-01    6.8372658e-01    4.9192675e+01    4.7648096e-01                0 #dt_grow
    7.3975915e+01             2100    5.0402693e-05    3.3240951e-01    4.2984651e-01    4.7793883e-01    5.5108527e-01    3.9331947e+01    4.0734959e-01                0 #dt_piso
    7.4353935e+01             2101    6.3003366e-05    4.5406249e-01    5.4222675e-01    6.0289480e-01    6.9516249e-01    4.9096238e+01    1.2940202e+00                0 #dt_grow
    7.4738914e+01             2102    6.4163130e-05    4.7390152e-01    5.5675792e-01    6.1905137e-01    7.1379221e-01    4.9956462e+01    3.2710743e-01                0 #dt_mach
    7.5046897e+01             2103    5.1330504e-05    3.5692896e-01    4.4806396e-01    4.9819538e-01    5.7444097e-01    3.9950309e+01    3.8934898e-01                0 #dt_piso
    7.5431875e+01             2104    6.4163130e-05    4.1583025e-01    5.6594748e-01    6.2926837e-01    7.2557369e-01    4.9873803e+01    3.3814597e-01                0 #dt_grow
    7.5817828e+01             2105    6.4325484e-05    4.0152954e-01    5.7242142e-01    6.3646560e-01    7.3387362e-01    4.9963245e+01    3.5031915e-01                0 #dt_mach
    7.6126591e+01             2106    5.1460387e-05    2.4846599e-01    4.6095825e-01    5.1253035e-01    5.9097212e-01    3.9957042e+01    3.9680934e-01                0 #dt_piso
    7.6512543e+01             2107    6.4325484e-05    4.2779379e-01    5.8232008e-01    6.4747014e-01    7.4656421e-01    4.9885612e+01    3.9083838e-01                0 #dt_grow
    7.6899381e+01             2108    6.4472982e-05    4.4731594e-01    5.8873960e-01    6.5460685e-01    7.5479436e-01    4.9965233e+01    4.0366244e-01                0 #dt_mach
    7.7208852e+01             2109    5.1578386e-05    3.3130709e-01    4.7399727e-01    5.2702612e-01    6.0768881e-01    3.9959409e+01    3.5308647e-01                0 #dt_piso
    7.7595690e+01             2110    6.4472982e-05    3.8174820e-01    5.9863356e-01    6.6560628e-01    7.6747892e-01    4.9890418e+01    3.0489326e-01                0 #dt_grow
    7.7983377e+01             2111    6.4614595e-05    4.6968159e-01    6.0528778e-01    6.7300375e-01    7.7600997e-01    4.9967056e+01    3.4644961e-01                0 #dt_mach
    7.8293527e+01             2112    5.1691676e-05    3.6926279e-01    4.8740218e-01    5.4192851e-01    6.2487459e-01    3.9961214e+01    3.5501361e-01                0 #dt_piso
    7.8681215e+01             2113    6.4614595e-05    3.3786669e-01    6.1564459e-01    6.8451753e-01    7.8928794e-01    4.9894901e+01    3.2833743e-01                0 #dt_grow
    7.9069719e+01             2114    6.4750700e-05    4.7894022e-01    6.2231389e-01    6.9193178e-01    7.9783832e-01    4.9968325e+01    4.1205835e-01                0 #dt_mach
    7.9380522e+01             2115    5.1800560e-05    3.0677150e-01    5.0086948e-01    5.5690029e-01    6.4214036e-01    3.9962717e+01    3.8578439e-01                0 #dt_piso
    7.9769027e+01             2116    6.4750700e-05    4.6251442e-01    6.3233169e-01    7.0306894e-01    8.1068165e-01    4.9898394e+01    3.6301136e-01                0 #dt_grow
    8.0158322e+01             2117    6.4882549e-05    4.2161079e-01    6.3883519e-01    7.1029898e-01    8.1901947e-01    4.9969349e+01    4.0113759e-01                0 #dt_mach
    8.0469758e+01             2118    5.1906039e-05    3.5894484e-01    5.1415334e-01    5.7166829e-01    6.5917095e-01    3.9963835e+01    3.5426688e-01                0 #dt_piso
    8.0859053e+01             2119    6.4882549e-05    3.8834716e-01    6.4916764e-01    7.2178581e-01    8.3226620e-01    4.9900790e+01    4.1022968e-01                0 #dt_grow
    8.1249123e+01             2120    6.5011545e-05    3.6971693e-01    6.5627380e-01    7.2968626e-01    8.4137667e-01    4.9961606e+01    3.6916161e-01                0 #dt_mach
    8.1639492e+01             2121    6.5061504e-05    4.4276619e-01    6.6182280e-01    7.3585481e-01    8.4849076e-01    4.9974407e+01    3.2837796e-01                0 #dt_mach
    8.1951787e+01             2122    5.2049203e-05    3.3493106e-01    5.3249985e-01    5.9206451e-01    6.8269212e-01    3.9968548e+01    3.1094956e-01                0 #dt_piso
    8.2342156e+01             2123    6.5061504e-05    4.5272231e-01    6.7185675e-01    7.4700997e-01    8.6135481e-01    4.9908174e+01    3.3257031e-01                0 #dt_grow
    8.2733243e+01             2124    6.5181210e-05    4.7180286e-01    6.7870837e-01    7.5462755e-01    8.7013894e-01    4.9962766e+01    3.3660412e-01                0 #dt_mach
    8.3124622e+01             2125    6.5229786e-05    4.6186144e-01    6.8477335e-01    7.6137022e-01    8.7791455e-01    4.9966576e+01    3.4330297e-01                0 #dt_mach
    8.3516262e+01             2126    6.5273420e-05    3.9822900e-01    6.9081024e-01    7.6808166e-01    8.8565415e-01    4.9966210e+01    3.4195924e-01                0 #dt_mach
    8.3908168e+01             2127    6.5317561e-05    3.7752011e-01    6.9676135e-01    7.7469775e-01    8.9328378e-01    4.9967150e+01    3.2796407e-01                0 #dt_mach
    8.4300331e+01             2128    6.5360503e-05    4.5308119e-01    7.0267778e-01    7.8127528e-01    9.0086895e-01    4.9967317e+01    3.7866187e-01                0 #dt_mach
    8.4692750e+01             2129    6.5403255e-05    3.9632404e-01    7.0852397e-01    7.8777469e-01    9.0836407e-01    4.9968202e+01    3.5074043e-01                0 #dt_mach
    8.5085420e+01             2130    6.5444875e-05    4.3049908e-01    7.1429308e-01    7.9418858e-01    9.1576036e-01    4.9966855e+01    3.8799787e-01                0 #dt_mach
    8.5478349e+01             2131    6.5488288e-05    4.4490750e-01    7.2003719e-01    8.0057463e-01    9.2312460e-01    4.9967840e+01    2.9736805e-01                0 #dt_mach
    8.5871532e+01             2132    6.5530437e-05    4.3817835e-01    7.2597682e-01    8.0717797e-01    9.3073952e-01    4.9967665e+01    3.1107235e-01                0 #dt_mach
    8.6264969e+01             2133    6.5572842e-05    3.7984595e-01    7.3187438e-01    8.1373454e-01    9.3830048e-01    4.9968095e+01    3.3301091e-01                0 #dt_mach
    8.6658657e+01             2134    6.5614711e-05    3.6152510e-01    7.3774034e-01    8.2025601e-01    9.4582094e-01    4.9968372e+01    3.0737662e-01                0 #dt_mach
    8.7052595e+01             2135    6.5656242e-05    4.3485560e-01    7.4358717e-01    8.2675624e-01    9.5331689e-01    4.9968590e+01    3.4420228e-01                0 #dt_mach
    8.7446780e+01             2136    6.5697513e-05    3.8148362e-01    7.4941852e-01    8.3323925e-01    9.6079297e-01    4.9968798e+01    3.1691837e-01                0 #dt_mach
    8.7841211e+01             2137    6.5738537e-05    4.6800986e-01    7.5507324e-01    8.3952503e-01    9.6804262e-01    4.9969009e+01    3.3816934e-01                0 #dt_mach
    8.8235887e+01             2138    6.5779308e-05    4.2920360e-01    7.6111775e-01    8.4624492e-01    9.7579199e-01    4.9969207e+01    4.0457153e-01                0 #dt_mach
    8.8630806e+01             2139    6.5819844e-05    4.2350274e-01    7.6717398e-01    8.5297784e-01    9.8355639e-01    4.9969291e+01    3.4912372e-01                0 #dt_mach
    8.9025968e+01             2140    6.5860293e-05    3.7024272e-01    7.7339418e-01    8.5989295e-01    9.9153099e-01    4.9969481e+01    3.6885166e-01                0 #dt_mach
    8.9421371e+01             2141    6.5900518e-05    3.5390168e-01    7.7957763e-01    8.6676723e-01    9.9945850e-01    4.9969720e+01    3.8963461e-01                0 #dt_mach
    8.9817013e+01             2142    6.5940451e-05    4.6737698e-01    7.8572723e-01    8.7360356e-01    1.0073426e+00    4.9970085e+01    3.4427953e-01                0 #dt_mach
    9.0212893e+01             2143    6.5979928e-05    3.7574593e-01    7.9182595e-01    8.8038365e-01    1.0151615e+00    4.9970570e+01    3.9974999e-01                0 #dt_mach
    9.0609006e+01             2144    6.6018787e-05    4.6253375e-01    7.9776019e-01    8.8698135e-01    1.0227695e+00    4.9970197e+01    3.0164719e-01                0 #dt_mach
    9.1005355e+01             2145    6.6058161e-05    4.2514181e-01    8.0369598e-01    8.9358044e-01    1.0303795e+00    4.9970708e+01    3.2084751e-01                0 #dt_mach
    9.1401936e+01             2146    6.6096883e-05    4.2295903e-01    8.0963387e-01    9.0018186e-01    1.0379921e+00    4.9970791e+01    3.4022403e-01                0 #dt_mach
    9.1798749e+01             2147    6.6135518e-05    3.7118322e-01    8.1575092e-01    9.0698236e-01    1.0458345e+00    4.9970837e+01    3.0931330e-01                0 #dt_mach
    9.2195794e+01             2148    6.6174115e-05    3.5614224e-01    8.2182023e-01    9.1372948e-01    1.0536157e+00    4.9971150e+01    3.7806964e-01                0 #dt_mach
    9.2593068e+01             2149    6.6212320e-05    4.3184022e-01    8.2785434e-01    9.2043780e-01    1.0613517e+00    4.9971378e+01    3.4964943e-01                0 #dt_mach
    9.2990569e+01             2150    6.6250244e-05    3.8214624e-01    8.3386068e-01    9.2711527e-01    1.0690522e+00    4.9971582e+01    3.6637616e-01                0 #dt_mach
    9.3388297e+01             2151    6.6287919e-05    4.1808390e-01    8.3966204e-01    9.3356497e-01    1.0764898e+00    4.9971805e+01    3.9412618e-01                0 #dt_mach
    9.3786249e+01             2152    6.6325320e-05    4.3832575e-01    8.4547405e-01    9.4002650e-01    1.0839411e+00    4.9972004e+01    3.4928060e-01                0 #dt_mach
    9.4184423e+01             2153    6.6362478e-05    4.3996603e-01    8.5128459e-01    9.4648642e-01    1.0913905e+00    4.9972197e+01    4.1386414e-01                0 #dt_mach
    9.4582820e+01             2154    6.6399399e-05    3.8623251e-01    8.5709721e-01    9.5294865e-01    1.0988426e+00    4.9972252e+01    4.1071749e-01                0 #dt_mach
    9.4981437e+01             2155    6.6436269e-05    3.7194762e-01    8.6307816e-01    9.5959790e-01    1.1065105e+00    4.9972579e+01    4.1452169e-01                0 #dt_mach
    9.5380274e+01             2156    6.6472725e-05    4.5338627e-01    8.6900335e-01    9.6618519e-01    1.1141069e+00    4.9972801e+01    4.2081666e-01                0 #dt_mach
    9.5779327e+01             2157    6.6508904e-05    4.0521453e-01    8.7561104e-01    9.7353202e-01    1.1225783e+00    4.9964559e+01    3.2210064e-01                0 #dt_mach
    9.6178664e+01             2158    6.6556081e-05    4.4159146e-01    8.8059115e-01    9.7906827e-01    1.1289630e+00    4.9980619e+01    4.1389179e-01                0 #dt_mach
    9.6578155e+01             2159    6.6581889e-05    4.4686904e-01    8.8664723e-01    9.8580196e-01    1.1367272e+00    4.9966322e+01    3.3525801e-01                0 #dt_mach
    9.6977916e+01             2160    6.6626767e-05    4.1440939e-01    8.9190790e-01    9.9164988e-01    1.1434717e+00    4.9980955e+01    3.5656881e-01                0 #dt_mach
    9.7377829e+01             2161    6.6652154e-05    3.9998560e-01    8.9795560e-01    9.9837422e-01    1.1512251e+00    4.9966716e+01    4.1710114e-01                0 #dt_mach
    9.7778008e+01             2162    6.6696552e-05    3.9651949e-01    9.0320545e-01    1.0042101e+00    1.1579557e+00    4.9981010e+01    3.9827633e-01                0 #dt_mach
    9.8178339e+01             2163    6.6721893e-05    4.5385192e-01    9.0944562e-01    1.0111484e+00    1.1659559e+00    4.9967069e+01    4.5177913e-01                0 #dt_mach
    9.8578934e+01             2164    6.6765866e-05    3.9853475e-01    9.1541175e-01    1.0177810e+00    1.1736048e+00    4.9973231e+01    4.1822386e-01                0 #dt_mach
    9.8979744e+01             2165    6.6801631e-05    4.2663553e-01    9.2091563e-01    1.0239001e+00    1.1806611e+00    4.9974628e+01    3.5114884e-01                0 #dt_mach
    9.9380758e+01             2166    6.6835545e-05    3.7891735e-01    9.2607423e-01    1.0296356e+00    1.1872747e+00    4.9974952e+01    4.0721703e-01                0 #dt_mach
    9.9781972e+01             2167    6.6869044e-05    3.5933444e-01    9.3160443e-01    1.0357839e+00    1.1943647e+00    4.9975119e+01    3.4885955e-01                0 #dt_mach
    1.0018339e+02             2168    6.6902336e-05    3.6634639e-01    9.3711004e-01    1.0419049e+00    1.2014231e+00    4.9975245e+01    4.1185594e-01                0 #dt_mach
    1.0058500e+02             2169    6.6935476e-05    4.3267837e-01    9.4262804e-01    1.0480398e+00    1.2084975e+00    4.9974942e+01    3.3747983e-01                0 #dt_mach
    1.0098681e+02             2170    6.6969038e-05    3.2637842e-01    9.4810908e-01    1.0541335e+00    1.2155245e+00    4.9975327e+01    3.7757325e-01                0 #dt_mach
    1.0138883e+02             2171    6.7002101e-05    4.3660502e-01    9.5371076e-01    1.0603612e+00    1.2227061e+00    4.9976025e+01    4.2384434e-01                0 #dt_mach
    1.0179103e+02             2172    6.7034244e-05    3.6435713e-01    9.5936148e-01    1.0666434e+00    1.2299506e+00    4.9976151e+01    4.0616632e-01                0 #dt_mach
    1.0219343e+02             2173    6.7066234e-05    4.0254095e-01    9.6431949e-01    1.0721560e+00    1.2363070e+00    4.9976009e+01    4.5099664e-01                0 #dt_mach
    1.0259602e+02             2174    6.7098429e-05    4.3692694e-01    9.6933150e-01    1.0777285e+00    1.2427327e+00    4.9976468e+01    3.9151907e-01                0 #dt_mach
    1.0299880e+02             2175    6.7130023e-05    3.8923710e-01    9.7470540e-01    1.0837031e+00    1.2496223e+00    4.9976582e+01    3.8318133e-01                0 #dt_mach
    1.0340177e+02             2176    6.7161479e-05    3.8427845e-01    9.8006445e-01    1.0896613e+00    1.2564929e+00    4.9976326e+01    4.0885901e-01                0 #dt_mach
    1.0380493e+02             2177    6.7193293e-05    3.8789220e-01    9.8557137e-01    1.0957837e+00    1.2635530e+00    4.9976743e+01    3.7635446e-01                0 #dt_mach
    1.0420828e+02             2178    6.7224562e-05    2.8584276e-01    9.9076726e-01    1.1015605e+00    1.2702144e+00    4.9977157e+01    3.9186835e-01                0 #dt_mach
    1.0461181e+02             2179    6.7255288e-05    4.0312507e-01    9.9611555e-01    1.1075066e+00    1.2770712e+00    4.9977699e+01    3.8933611e-01                0 #dt_mach
    1.0501552e+02             2180    6.7285298e-05    3.2879809e-01    1.0012366e+00    1.1132003e+00    1.2836367e+00    4.9977353e+01    3.8298059e-01                0 #dt_mach
    1.0541941e+02             2181    6.7315789e-05    3.9949493e-01    1.0063390e+00    1.1188732e+00    1.2901782e+00    4.9977753e+01    4.7779346e-01                0 #dt_mach
    1.0582349e+02             2182    6.7345754e-05    3.8494713e-01    1.0110664e+00    1.1241294e+00    1.2962390e+00    4.9978139e+01    4.3341899e-01                0 #dt_mach
    1.0622774e+02             2183    6.7375212e-05    4.0401622e-01    1.0161867e+00    1.1298221e+00    1.3028034e+00    4.9978066e+01    4.4159722e-01                0 #dt_mach
    1.0663217e+02             2184    6.7404781e-05    3.6657332e-01    1.0212484e+00    1.1354498e+00    1.3092928e+00    4.9978318e+01    3.6047125e-01                0 #dt_mach
    1.0703677e+02             2185    6.7434023e-05    3.5596350e-01    1.0264865e+00    1.1412735e+00    1.3160084e+00    4.9978387e+01    4.0545225e-01                0 #dt_mach
    1.0744155e+02             2186    6.7463185e-05    4.2081690e-01    1.0316275e+00    1.1469892e+00    1.3225993e+00    4.9978710e+01    3.4598899e-01                0 #dt_mach
    1.0784650e+02             2187    6.7491923e-05    3.7782961e-01    1.0366846e+00    1.1526116e+00    1.3290828e+00    4.9979067e+01    3.3987927e-01                0 #dt_mach
    1.0825162e+02             2188    6.7520191e-05    3.1522260e-01    1.0414903e+00    1.1579548e+00    1.3352439e+00    4.9979150e+01    4.1529965e-01                0 #dt_mach
    1.0865691e+02             2189    6.7548358e-05    3.8439568e-01    1.0463152e+00    1.1633194e+00    1.3414298e+00    4.9979185e+01    3.6176276e-01                0 #dt_mach
    1.0906237e+02             2190    6.7576491e-05    3.7557426e-01    1.0507601e+00    1.1682615e+00    1.3471283e+00    4.9979659e+01    4.2271233e-01                0 #dt_mach
    1.0946800e+02             2191    6.7603993e-05    4.0075645e-01    1.0556077e+00    1.1736512e+00    1.3533432e+00    4.9979610e+01    3.6468506e-01                0 #dt_mach
    1.0987379e+02             2192    6.7631573e-05    3.5107517e-01    1.0606057e+00    1.1792080e+00    1.3597509e+00    4.9979911e+01    3.8567328e-01                0 #dt_mach
    1.1027974e+02             2193    6.7658757e-05    3.6071202e-01    1.0655041e+00    1.1846541e+00    1.3660309e+00    4.9980095e+01    4.9778008e-01                0 #dt_mach
    1.1068585e+02             2194    6.7685702e-05    2.7074624e-01    1.0703348e+00    1.1900250e+00    1.3722241e+00    4.9980291e+01    4.7601914e-01                0 #dt_mach
    1.1109213e+02             2195    6.7712394e-05    3.9383287e-01    1.0751105e+00    1.1953347e+00    1.3783469e+00    4.9980478e+01    3.9847207e-01                0 #dt_mach
    1.1149856e+02             2196    6.7738843e-05    3.2229169e-01    1.0796238e+00    1.2003524e+00    1.3841330e+00    4.9980653e+01    3.5992980e-01                0 #dt_mach
    1.1190515e+02             2197    6.7765063e-05    3.6244863e-01    1.0841404e+00    1.2053740e+00    1.3899236e+00    4.9980837e+01    3.8086534e-01                0 #dt_mach
    1.1231190e+02             2198    6.7791044e-05    3.8446806e-01    1.0887951e+00    1.2105489e+00    1.3958912e+00    4.9981040e+01    4.1407657e-01                0 #dt_mach
    1.1271880e+02             2199    6.7816761e-05    3.7705730e-01    1.0942714e+00    1.2166374e+00    1.4029120e+00    4.9973319e+01    4.1576147e-01                0 #dt_mach
    1.1312592e+02             2200    6.7852968e-05    3.9245538e-01    1.0982264e+00    1.2210343e+00    1.4079826e+00    4.9988041e+01    4.1607881e-01                0 #dt_mach
    1.1353313e+02             2201    6.7869202e-05    3.8072489e-01    1.1033327e+00    1.2267114e+00    1.4145291e+00    4.9976014e+01    4.4575548e-01                0 #dt_mach
    1.1394054e+02             2202    6.7901775e-05    3.0005185e-01    1.1079470e+00    1.2318416e+00    1.4204448e+00    4.9980292e+01    3.2838416e-01                0 #dt_mach
    1.1434811e+02             2203    6.7928550e-05    3.8985417e-01    1.1115489e+00    1.2358459e+00    1.4250628e+00    4.9989643e+01    4.6524334e-01                0 #dt_mach
    1.1475577e+02             2204    6.7942625e-05    3.2390838e-01    1.1166849e+00    1.2415559e+00    1.4316473e+00    4.9976121e+01    3.5942435e-01                0 #dt_mach
    1.1516362e+02             2205    6.7975088e-05    3.6493885e-01    1.1208517e+00    1.2461889e+00    1.4369894e+00    4.9980674e+01    4.1454601e-01                0 #dt_mach
    1.1557163e+02             2206    6.8001371e-05    3.4500698e-01    1.1248325e+00    1.2506149e+00    1.4420930e+00    4.9982032e+01    3.3403850e-01                0 #dt_mach
    1.1597978e+02             2207    6.8025818e-05    3.4959961e-01    1.1287944e+00    1.2550199e+00    1.4471723e+00    4.9982407e+01    3.3572316e-01                0 #dt_mach
    1.1638808e+02             2208    6.8049761e-05    3.8733417e-01    1.1330739e+00    1.2597777e+00    1.4526589e+00    4.9982746e+01    3.4957337e-01                0 #dt_mach
    1.1679652e+02             2209    6.8073252e-05    3.4820438e-01    1.1373400e+00    1.2645206e+00    1.4581282e+00    4.9982368e+01    3.4222245e-01                0 #dt_mach
    1.1720510e+02             2210    6.8097266e-05    3.4350694e-01    1.1415344e+00    1.2691839e+00    1.4635057e+00    4.9982691e+01    4.0428805e-01                0 #dt_mach
    1.1761383e+02             2211    6.8120847e-05    2.7758188e-01    1.1456590e+00    1.2737695e+00    1.4687935e+00    4.9983021e+01    3.7380934e-01                0 #dt_mach
    1.1802269e+02             2212    6.8143988e-05    3.6564997e-01    1.1499434e+00    1.2785328e+00    1.4742864e+00    4.9983205e+01    3.6549473e-01                0 #dt_mach
    1.1843169e+02             2213    6.8166884e-05    3.0926623e-01    1.1541284e+00    1.2831855e+00    1.4796517e+00    4.9983552e+01    4.2230916e-01                0 #dt_mach
    1.1884083e+02             2214    6.8189316e-05    3.5116221e-01    1.1577561e+00    1.2872191e+00    1.4843026e+00    4.9983487e+01    3.7579823e-01                0 #dt_mach
    1.1925010e+02             2215    6.8211843e-05    3.3644930e-01    1.1614322e+00    1.2913064e+00    1.4890156e+00    4.9983790e+01    4.1103482e-01                0 #dt_mach
    1.1965950e+02             2216    6.8233965e-05    3.4902986e-01    1.1651138e+00    1.2953997e+00    1.4937356e+00    4.9984036e+01    3.3303261e-01                0 #dt_mach
    1.2006904e+02             2217    6.8255758e-05    3.3311286e-01    1.1691099e+00    1.2998426e+00    1.4988589e+00    4.9984225e+01    3.7386441e-01                0 #dt_mach
[truncated: 541 more chars]
