# Supplementary material for: Research on combustion and emissions of heavy duty diesel engines under low-speed and low-load conditions in low temperature environments
Source: PLoS One. 2025 Feb 21;20(2):e0318933. doi: 10.1371/journal.pone.0318933 (PMC11844864; doi:10.1371/journal.pone.0318933)
Supplement: S1 File — (ZIP) [file pone.0318933.s001.zip › 1000rpm_30%/4-gaibianpenyoudingshi/-3/turbulence.out]

# CONVERGE Release Build 2.4.21/  Sep 13, 2018       Run Date:Tue Mar 19 10:15:57 2024
# column        1                2                3                4                5                6                7                8                9               10               11               12               13               14               15               16               17               18               19               20               21               22               23               24               25               26               27               28               29               30               31               32               33               34               35
#           Crank              TKE       TKE_StdDev              EPS       EPS_StdDev            OMEGA     OMEGA_StdDev    Turb_Kin_Visc  Kin_Visc_StdDev      Lengthscale    Length_StdDev           UPrime    UPrime_StdDev       Visc_Ratio  Visc_Rat_StdDev    Turb_Dyn_Visc  Dyn_Visc_StdDev               V2        V2_StdDev             ZETA      ZETA_StdDev                F         F_StdDev              R11       R11_StdDev              R22       R22_StdDev              R33       R33_StdDev              R12       R12_StdDev              R13       R13_StdDev              R23       R23_StdDev
#           (DEG)        (m^2/s^2)        (m^2/s^2)        (m^2/s^3)        (m^2/s^3)            (1/s)            (1/s)          (m^2/s)          (m^2/s)              (m)              (m)            (m/s)            (m/s)           (none)           (none)        (N*s/m^2)        (N*s/m^2)        (m^2/s^2)        (m^2/s^2)           (none)           (none)            (1/s)            (1/s)        (m^2/s^2)        (m^2/s^2)        (m^2/s^2)        (m^2/s^2)        (m^2/s^2)        (m^2/s^2)        (m^2/s^2)        (m^2/s^2)        (m^2/s^2)        (m^2/s^2)        (m^2/s^2)        (m^2/s^2)
#
   -1.4600000e+02    1.0800000e+01    1.8860141e-15    3.4945124e+03    3.0015815e+03    3.5951774e+03    3.0880468e+03    3.8322043e-03    1.1654104e-03    2.1567696e-03    6.5773786e-04    2.6832816e+00    4.4601969e-15    3.5581346e+02    1.0851043e+02    6.9579339e-03    2.1159750e-03   -1.0000000e+00   -1.0000000e+00   -1.0000000e+00   -1.0000000e+00   -1.0000000e+00   -1.0000000e+00   -1.0000000e+00   -1.0000000e+00   -1.0000000e+00   -1.0000000e+00   -1.0000000e+00   -1.0000000e+00   -1.0000000e+00   -1.0000000e+00   -1.0000000e+00   -1.0000000e+00   -1.0000000e+00   -1.0000000e+00
   -1.4587230e+02    1.0731104e+01    6.1694511e-02    3.4483896e+03    2.8907205e+03    3.5880318e+03    3.0507440e+03    3.8047812e-03    1.1606518e-03    2.1462799e-03    6.5495061e-04    2.6746981e+00    7.7121960e-03    3.5337579e+02    1.0812032e+02    6.9114428e-03    2.1084869e-03   -1.0000000e+00   -1.0000000e+00   -1.0000000e+00   -1.0000000e+00   -1.0000000e+00   -1.0000000e+00   -1.0000000e+00   -1.0000000e+00   -1.0000000e+00   -1.0000000e+00   -1.0000000e+00   -1.0000000e+00   -1.0000000e+00   -1.0000000e+00   -1.0000000e+00   -1.0000000e+00   -1.0000000e+00   -1.0000000e+00
   -1.4579372e+02    1.0688489e+01    9.9091391e-02    3.4174600e+03    2.8206654e+03    3.5806139e+03    3.0246672e+03    3.7897781e-03    1.1580722e-03    2.1409104e-03    6.5344296e-04    2.6693641e+00    1.2435269e-02    3.5205237e+02    1.0791564e+02    6.8862966e-03    2.1045987e-03   -1.0000000e+00   -1.0000000e+00   -1.0000000e+00   -1.0000000e+00   -1.0000000e+00   -1.0000000e+00   -1.0000000e+00   -1.0000000e+00   -1.0000000e+00   -1.0000000e+00   -1.0000000e+00   -1.0000000e+00   -1.0000000e+00   -1.0000000e+00   -1.0000000e+00   -1.0000000e+00   -1.0000000e+00   -1.0000000e+00
   -1.4567094e+02    1.0622460e+01    1.5535689e-01    3.3779342e+03    2.7250490e+03    3.5770057e+03    2.9945601e+03    3.7654209e-03    1.1589672e-03    2.1319851e-03    6.5391885e-04    2.6610628e+00    1.9613699e-02    3.4989858e+02    1.0805426e+02    6.8453228e-03    2.1074735e-03   -1.0000000e+00   -1.0000000e+00   -1.0000000e+00   -1.0000000e+00   -1.0000000e+00   -1.0000000e+00   -1.0000000e+00   -1.0000000e+00   -1.0000000e+00   -1.0000000e+00   -1.0000000e+00   -1.0000000e+00   -1.0000000e+00   -1.0000000e+00   -1.0000000e+00   -1.0000000e+00   -1.0000000e+00   -1.0000000e+00
   -1.4558567e+02    1.0576981e+01    1.9311534e-01    3.3456751e+03    2.6545729e+03    3.5687168e+03    2.9676488e+03    3.7510798e-03    1.1578713e-03    2.1272360e-03    6.5328624e-04    2.6553194e+00    2.4481536e-02    3.4864198e+02    1.0799016e+02    6.8215267e-03    2.1063444e-03   -1.0000000e+00   -1.0000000e+00   -1.0000000e+00   -1.0000000e+00   -1.0000000e+00   -1.0000000e+00   -1.0000000e+00   -1.0000000e+00   -1.0000000e+00   -1.0000000e+00   -1.0000000e+00   -1.0000000e+00   -1.0000000e+00   -1.0000000e+00   -1.0000000e+00   -1.0000000e+00   -1.0000000e+00   -1.0000000e+00
   -1.4547909e+02    1.0520797e+01    2.3865649e-01    3.3062205e+03    2.5698349e+03    3.5582223e+03    2.9348604e+03    3.7341953e-03    1.1571365e-03    2.1218652e-03    6.5287663e-04    2.6481956e+00    3.0409558e-02    3.4716783e+02    1.0796883e+02    6.7936612e-03    2.1060841e-03   -1.0000000e+00   -1.0000000e+00   -1.0000000e+00   -1.0000000e+00   -1.0000000e+00   -1.0000000e+00   -1.0000000e+00   -1.0000000e+00   -1.0000000e+00   -1.0000000e+00   -1.0000000e+00   -1.0000000e+00   -1.0000000e+00   -1.0000000e+00   -1.0000000e+00   -1.0000000e+00   -1.0000000e+00   -1.0000000e+00
   -1.4534587e+02    1.0451581e+01    2.9300995e-01    3.2663813e+03    2.4808001e+03    3.5536462e+03    2.9065464e+03    3.7121982e-03    1.1603025e-03    2.1145919e-03    6.5475134e-04    2.6393766e+00    3.7570381e-02    3.4524123e+02    1.0832214e+02    6.7571830e-03    2.1131809e-03   -1.0000000e+00   -1.0000000e+00   -1.0000000e+00   -1.0000000e+00   -1.0000000e+00   -1.0000000e+00   -1.0000000e+00   -1.0000000e+00   -1.0000000e+00   -1.0000000e+00   -1.0000000e+00   -1.0000000e+00   -1.0000000e+00   -1.0000000e+00   -1.0000000e+00   -1.0000000e+00   -1.0000000e+00   -1.0000000e+00
   -1.4517933e+02    1.0366376e+01    3.5756605e-01    3.2081100e+03    2.3611427e+03    3.5369152e+03    2.8585340e+03    3.6889051e-03    1.1604405e-03    2.1078441e-03    6.5492458e-04    2.6284563e+00    4.6202199e-02    3.4322355e+02    1.0840714e+02    6.7191941e-03    2.1150986e-03   -1.0000000e+00   -1.0000000e+00   -1.0000000e+00   -1.0000000e+00   -1.0000000e+00   -1.0000000e+00   -1.0000000e+00   -1.0000000e+00   -1.0000000e+00   -1.0000000e+00   -1.0000000e+00   -1.0000000e+00   -1.0000000e+00   -1.0000000e+00   -1.0000000e+00   -1.0000000e+00   -1.0000000e+00   -1.0000000e+00
   -1.4497117e+02    1.0262163e+01    4.3240600e-01    3.1402200e+03    2.2252585e+03    3.5178561e+03    2.8038254e+03    3.6613708e-03    1.1618587e-03    2.1002316e-03    6.5595126e-04    2.6150070e+00    5.6398099e-02    3.4084707e+02    1.0862794e+02    6.6745312e-03    2.1197415e-03   -1.0000000e+00   -1.0000000e+00   -1.0000000e+00   -1.0000000e+00   -1.0000000e+00   -1.0000000e+00   -1.0000000e+00   -1.0000000e+00   -1.0000000e+00   -1.0000000e+00   -1.0000000e+00   -1.0000000e+00   -1.0000000e+00   -1.0000000e+00   -1.0000000e+00   -1.0000000e+00   -1.0000000e+00   -1.0000000e+00
   -1.4471096e+02    1.0135277e+01    5.1821444e-01    3.0604675e+03    2.0717051e+03    3.4948736e+03    2.7406579e+03    3.6293093e-03    1.1642278e-03    2.0919246e-03    6.5769703e-04    2.5984954e+00    6.8361282e-02    3.3809362e+02    1.0895743e+02    6.6229147e-03    2.1266034e-03   -1.0000000e+00   -1.0000000e+00   -1.0000000e+00   -1.0000000e+00   -1.0000000e+00   -1.0000000e+00   -1.0000000e+00   -1.0000000e+00   -1.0000000e+00   -1.0000000e+00   -1.0000000e+00   -1.0000000e+00   -1.0000000e+00   -1.0000000e+00   -1.0000000e+00   -1.0000000e+00   -1.0000000e+00   -1.0000000e+00
   -1.4438570e+02    9.9816461e+00    6.1507143e-01    2.9659260e+03    1.8981792e+03    3.4653017e+03    2.6656571e+03    3.5924976e-03    1.1668975e-03    2.0831947e-03    6.5985293e-04    2.5783066e+00    8.2254953e-02    3.3495328e+02    1.0933973e+02    6.5642455e-03    2.1346268e-03   -1.0000000e+00   -1.0000000e+00   -1.0000000e+00   -1.0000000e+00   -1.0000000e+00   -1.0000000e+00   -1.0000000e+00   -1.0000000e+00   -1.0000000e+00   -1.0000000e+00   -1.0000000e+00   -1.0000000e+00   -1.0000000e+00   -1.0000000e+00   -1.0000000e+00   -1.0000000e+00   -1.0000000e+00   -1.0000000e+00
   -1.4397912e+02    9.7969086e+00    7.2186729e-01    2.8550727e+03    1.7058230e+03    3.4273556e+03    2.5769594e+03    3.5504748e-03    1.1695443e-03    2.0742595e-03    6.6234436e-04    2.5537509e+00    9.8126266e-02    3.3139747e+02    1.0975187e+02    6.4980939e-03    2.1434181e-03   -1.0000000e+00   -1.0000000e+00   -1.0000000e+00   -1.0000000e+00   -1.0000000e+00   -1.0000000e+00   -1.0000000e+00   -1.0000000e+00   -1.0000000e+00   -1.0000000e+00   -1.0000000e+00   -1.0000000e+00   -1.0000000e+00   -1.0000000e+00   -1.0000000e+00   -1.0000000e+00   -1.0000000e+00   -1.0000000e+00
   -1.4347090e+02    9.5765281e+00    8.3483192e-01    2.7558123e+03    1.5585509e+03    3.4153276e+03    2.5326092e+03    3.4965166e-03    1.1833765e-03    2.0615239e-03    6.7236280e-04    2.5240785e+00    1.1567164e-01    3.2681445e+02    1.1124986e+02    6.4126372e-03    2.1737322e-03   -1.0000000e+00   -1.0000000e+00   -1.0000000e+00   -1.0000000e+00   -1.0000000e+00   -1.0000000e+00   -1.0000000e+00   -1.0000000e+00   -1.0000000e+00   -1.0000000e+00   -1.0000000e+00   -1.0000000e+00   -1.0000000e+00   -1.0000000e+00   -1.0000000e+00   -1.0000000e+00   -1.0000000e+00   -1.0000000e+00
   -1.4287090e+02    9.3273539e+00    9.5183780e-01    2.6167461e+03    1.3454104e+03    3.3617817e+03    2.4216790e+03    3.4428229e-03    1.1862196e-03    2.0518869e-03    6.7607139e-04    2.4899958e+00    1.3474685e-01    3.2233517e+02    1.1175858e+02    6.3299117e-03    2.1849593e-03   -1.0000000e+00   -1.0000000e+00   -1.0000000e+00   -1.0000000e+00   -1.0000000e+00   -1.0000000e+00   -1.0000000e+00   -1.0000000e+00   -1.0000000e+00   -1.0000000e+00   -1.0000000e+00   -1.0000000e+00   -1.0000000e+00   -1.0000000e+00   -1.0000000e+00   -1.0000000e+00   -1.0000000e+00   -1.0000000e+00
   -1.4227090e+02    9.0912648e+00    1.0494945e+00    2.4919847e+03    1.1697634e+03    3.3108692e+03    2.3201276e+03    3.3931810e-03    1.1889739e-03    2.0439496e-03    6.8006738e-04    2.4572052e+00    1.5161000e-01    3.1822868e+02    1.1225804e+02    6.2544072e-03    2.1960756e-03   -1.0000000e+00   -1.0000000e+00   -1.0000000e+00   -1.0000000e+00   -1.0000000e+00   -1.0000000e+00   -1.0000000e+00   -1.0000000e+00   -1.0000000e+00   -1.0000000e+00   -1.0000000e+00   -1.0000000e+00   -1.0000000e+00   -1.0000000e+00   -1.0000000e+00   -1.0000000e+00   -1.0000000e+00   -1.0000000e+00
   -1.4167090e+02    8.8667602e+00    1.1323182e+00    2.3740963e+03    1.0125432e+03    3.2558604e+03    2.2182996e+03    3.3475090e-03    1.1889055e-03    2.0378043e-03    6.8250259e-04    2.4255645e+00    1.6676469e-01    3.1449007e+02    1.1249232e+02    6.1860550e-03    2.2020599e-03   -1.0000000e+00   -1.0000000e+00   -1.0000000e+00   -1.0000000e+00   -1.0000000e+00   -1.0000000e+00   -1.0000000e+00   -1.0000000e+00   -1.0000000e+00   -1.0000000e+00   -1.0000000e+00   -1.0000000e+00   -1.0000000e+00   -1.0000000e+00   -1.0000000e+00   -1.0000000e+00   -1.0000000e+00   -1.0000000e+00
   -1.4107090e+02    8.6532381e+00    1.2014893e+00    2.2730990e+03    8.9747278e+02    3.2136780e+03    2.1473801e+03    3.3032088e-03    1.1905149e-03    2.0317509e-03    6.8644874e-04    2.3950666e+00    1.8022575e-01    3.1087666e+02    1.1288354e+02    6.1201064e-03    2.2112015e-03   -1.0000000e+00   -1.0000000e+00   -1.0000000e+00   -1.0000000e+00   -1.0000000e+00   -1.0000000e+00   -1.0000000e+00   -1.0000000e+00   -1.0000000e+00   -1.0000000e+00   -1.0000000e+00   -1.0000000e+00   -1.0000000e+00   -1.0000000e+00   -1.0000000e+00   -1.0000000e+00   -1.0000000e+00   -1.0000000e+00
   -1.4047090e+02    8.4488899e+00    1.2612467e+00    2.1721350e+03    7.7748496e+02    3.1606944e+03    2.0569443e+03    3.2622235e-03    1.1884827e-03    2.0272888e-03    6.8801641e-04    2.3654838e+00    1.9256064e-01    3.0757158e+02    1.1293397e+02    6.0601786e-03    2.2136966e-03   -1.0000000e+00   -1.0000000e+00   -1.0000000e+00   -1.0000000e+00   -1.0000000e+00   -1.0000000e+00   -1.0000000e+00   -1.0000000e+00   -1.0000000e+00   -1.0000000e+00   -1.0000000e+00   -1.0000000e+00   -1.0000000e+00   -1.0000000e+00   -1.0000000e+00   -1.0000000e+00   -1.0000000e+00   -1.0000000e+00
   -1.3987090e+02    8.2539882e+00    1.3111084e+00    2.0792913e+03    6.7546589e+02    3.1098320e+03    1.9744345e+03    3.2232327e-03    1.1855736e-03    2.0235081e-03    6.8920052e-04    2.3369236e+00    2.0358543e-01    3.0445135e+02    1.1290182e+02    6.0038493e-03    2.2146161e-03   -1.0000000e+00   -1.0000000e+00   -1.0000000e+00   -1.0000000e+00   -1.0000000e+00   -1.0000000e+00   -1.0000000e+00   -1.0000000e+00   -1.0000000e+00   -1.0000000e+00   -1.0000000e+00   -1.0000000e+00   -1.0000000e+00   -1.0000000e+00   -1.0000000e+00   -1.0000000e+00   -1.0000000e+00   -1.0000000e+00
   -1.3927090e+02    8.0678172e+00    1.3523097e+00    1.9949536e+03    5.9170247e+02    3.0634869e+03    1.9032225e+03    3.1856035e-03    1.1826285e-03    2.0200030e-03    6.9058423e-04    2.3093302e+00    2.1339833e-01    3.0145683e+02    1.1286595e+02    5.9499594e-03    2.2155068e-03   -1.0000000e+00   -1.0000000e+00   -1.0000000e+00   -1.0000000e+00   -1.0000000e+00   -1.0000000e+00   -1.0000000e+00   -1.0000000e+00   -1.0000000e+00   -1.0000000e+00   -1.0000000e+00   -1.0000000e+00   -1.0000000e+00   -1.0000000e+00   -1.0000000e+00   -1.0000000e+00   -1.0000000e+00   -1.0000000e+00
   -1.3867090e+02    7.8895395e+00    1.3865775e+00    1.9167941e+03    5.1980414e+02    3.0192976e+03    1.8382818e+03    3.1493388e-03    1.1792272e-03    2.0168364e-03    6.9180780e-04    2.2826104e+00    2.2222249e-01    2.9858801e+02    1.1278658e+02    5.8985094e-03    2.2155784e-03   -1.0000000e+00   -1.0000000e+00   -1.0000000e+00   -1.0000000e+00   -1.0000000e+00   -1.0000000e+00   -1.0000000e+00   -1.0000000e+00   -1.0000000e+00   -1.0000000e+00   -1.0000000e+00   -1.0000000e+00   -1.0000000e+00   -1.0000000e+00   -1.0000000e+00   -1.0000000e+00   -1.0000000e+00   -1.0000000e+00
   -1.3807090e+02    7.7186239e+00    1.4148702e+00    1.8427550e+03    4.5399693e+02    2.9741113e+03    1.7722314e+03    3.1145940e-03    1.1747760e-03    2.0141896e-03    6.9234701e-04    2.2567180e+00    2.3015882e-01    2.9586208e+02    1.1260939e+02    5.8498679e-03    2.2137603e-03   -1.0000000e+00   -1.0000000e+00   -1.0000000e+00   -1.0000000e+00   -1.0000000e+00   -1.0000000e+00   -1.0000000e+00   -1.0000000e+00   -1.0000000e+00   -1.0000000e+00   -1.0000000e+00   -1.0000000e+00   -1.0000000e+00   -1.0000000e+00   -1.0000000e+00   -1.0000000e+00   -1.0000000e+00   -1.0000000e+00
   -1.3747090e+02    7.5546481e+00    1.4372629e+00    1.7830085e+03    4.2689903e+02    2.9498791e+03    1.7506047e+03    3.0785990e-03    1.1745175e-03    2.0098929e-03    6.9643597e-04    2.2316369e+00    2.3712606e-01    2.9301506e+02    1.1282812e+02    5.7987933e-03    2.2198227e-03   -1.0000000e+00   -1.0000000e+00   -1.0000000e+00   -1.0000000e+00   -1.0000000e+00   -1.0000000e+00   -1.0000000e+00   -1.0000000e+00   -1.0000000e+00   -1.0000000e+00   -1.0000000e+00   -1.0000000e+00   -1.0000000e+00   -1.0000000e+00   -1.0000000e+00   -1.0000000e+00   -1.0000000e+00   -1.0000000e+00
   -1.3687090e+02    7.3962460e+00    1.4572071e+00    1.7183144e+03    3.7442588e+02    2.9096943e+03    1.6944206e+03    3.0451893e-03    1.1702567e-03    2.0070943e-03    6.9731551e-04    2.2071253e+00    2.4378016e-01    2.9041125e+02    1.1267023e+02    5.7525169e-03    2.2184705e-03   -1.0000000e+00   -1.0000000e+00   -1.0000000e+00   -1.0000000e+00   -1.0000000e+00   -1.0000000e+00   -1.0000000e+00   -1.0000000e+00   -1.0000000e+00   -1.0000000e+00   -1.0000000e+00   -1.0000000e+00   -1.0000000e+00   -1.0000000e+00   -1.0000000e+00   -1.0000000e+00   -1.0000000e+00   -1.0000000e+00
   -1.3627090e+02    7.2439290e+00    1.4730366e+00    1.6597725e+03    3.3649323e+02    2.8755868e+03    1.6516678e+03    3.0122257e-03    1.1667195e-03    2.0040359e-03    6.9893183e-04    2.1833264e+00    2.4974347e-01    2.8784843e+02    1.1258182e+02    5.7070324e-03    2.2185370e-03   -1.0000000e+00   -1.0000000e+00   -1.0000000e+00   -1.0000000e+00   -1.0000000e+00   -1.0000000e+00   -1.0000000e+00   -1.0000000e+00   -1.0000000e+00   -1.0000000e+00   -1.0000000e+00   -1.0000000e+00   -1.0000000e+00   -1.0000000e+00   -1.0000000e+00   -1.0000000e+00   -1.0000000e+00   -1.0000000e+00
   -1.3567090e+02    7.0972433e+00    1.4856290e+00    1.6031913e+03    2.9911458e+02    2.8394100e+03    1.6057241e+03    2.9804959e-03    1.1620398e-03    2.0014174e-03    6.9968361e-04    2.1601815e+00    2.5516966e-01    2.8540130e+02    1.1238631e+02    5.6638274e-03    2.2165151e-03   -1.0000000e+00   -1.0000000e+00   -1.0000000e+00   -1.0000000e+00   -1.0000000e+00   -1.0000000e+00   -1.0000000e+00   -1.0000000e+00   -1.0000000e+00   -1.0000000e+00   -1.0000000e+00   -1.0000000e+00   -1.0000000e+00   -1.0000000e+00   -1.0000000e+00   -1.0000000e+00   -1.0000000e+00   -1.0000000e+00
   -1.3507090e+02    6.9557327e+00    1.4954979e+00    1.5504395e+03    2.6676655e+02    2.8061950e+03    1.5648010e+03    2.9492928e-03    1.1576049e-03    1.9986654e-03    7.0073336e-04    2.1376371e+00    2.6012093e-01    2.8300309e+02    1.1221497e+02    5.6215791e-03    2.2150091e-03   -1.0000000e+00   -1.0000000e+00   -1.0000000e+00   -1.0000000e+00   -1.0000000e+00   -1.0000000e+00   -1.0000000e+00   -1.0000000e+00   -1.0000000e+00   -1.0000000e+00   -1.0000000e+00   -1.0000000e+00   -1.0000000e+00   -1.0000000e+00   -1.0000000e+00   -1.0000000e+00   -1.0000000e+00   -1.0000000e+00
   -1.3447090e+02    6.8192297e+00    1.5029254e+00    1.4986017e+03    2.3136671e+02    2.7690304e+03    1.5155253e+03    2.9193882e-03    1.1517888e-03    1.9964863e-03    7.0061649e-04    2.1156835e+00    2.6464435e-01    2.8072711e+02    1.1191379e+02    5.5817532e-03    2.2109481e-03   -1.0000000e+00   -1.0000000e+00   -1.0000000e+00   -1.0000000e+00   -1.0000000e+00   -1.0000000e+00   -1.0000000e+00   -1.0000000e+00   -1.0000000e+00   -1.0000000e+00   -1.0000000e+00   -1.0000000e+00   -1.0000000e+00   -1.0000000e+00   -1.0000000e+00   -1.0000000e+00   -1.0000000e+00   -1.0000000e+00
   -1.3387090e+02    6.6876879e+00    1.5075963e+00    1.4513557e+03    2.0676614e+02    2.7373557e+03    1.4784791e+03    2.8897799e-03    1.1465947e-03    1.9939963e-03    7.0116330e-04    2.0943484e+00    2.6863205e-01    2.7847835e+02    1.1167218e+02    5.5424553e-03    2.2081054e-03   -1.0000000e+00   -1.0000000e+00   -1.0000000e+00   -1.0000000e+00   -1.0000000e+00   -1.0000000e+00   -1.0000000e+00   -1.0000000e+00   -1.0000000e+00   -1.0000000e+00   -1.0000000e+00   -1.0000000e+00   -1.0000000e+00   -1.0000000e+00   -1.0000000e+00   -1.0000000e+00   -1.0000000e+00   -1.0000000e+00
   -1.3327090e+02    6.5606513e+00    1.5103255e+00    1.4050692e+03    1.7791554e+02    2.7028242e+03    1.4346296e+03    2.8612628e-03    1.1403277e-03    1.9919438e-03    7.0078227e-04    2.0735600e+00    2.7224332e-01    2.7633266e+02    1.1132918e+02    5.5052054e-03    2.2032666e-03   -1.0000000e+00   -1.0000000e+00   -1.0000000e+00   -1.0000000e+00   -1.0000000e+00   -1.0000000e+00   -1.0000000e+00   -1.0000000e+00   -1.0000000e+00   -1.0000000e+00   -1.0000000e+00   -1.0000000e+00   -1.0000000e+00   -1.0000000e+00   -1.0000000e+00   -1.0000000e+00   -1.0000000e+00   -1.0000000e+00
   -1.3267090e+02    6.4380283e+00    1.5109997e+00    1.3617827e+03    1.5648259e+02    2.6704639e+03    1.3957625e+03    2.8332895e-03    1.1340903e-03    1.9898641e-03    7.0046263e-04    2.0533284e+00    2.7542931e-01    2.7423815e+02    1.1098995e+02    5.4689687e-03    2.1985254e-03   -1.0000000e+00   -1.0000000e+00   -1.0000000e+00   -1.0000000e+00   -1.0000000e+00   -1.0000000e+00   -1.0000000e+00   -1.0000000e+00   -1.0000000e+00   -1.0000000e+00   -1.0000000e+00   -1.0000000e+00   -1.0000000e+00   -1.0000000e+00   -1.0000000e+00   -1.0000000e+00   -1.0000000e+00   -1.0000000e+00
   -1.3207090e+02    6.3195189e+00    1.5098468e+00    1.3258439e+03    1.5897552e+02    2.6540731e+03    1.3919625e+03    2.8041821e-03    1.1309124e-03    1.9861863e-03    7.0316338e-04    2.0336212e+00    2.7820418e-01    2.7203492e+02    1.1094382e+02    5.4305403e-03    2.1996859e-03   -1.0000000e+00   -1.0000000e+00   -1.0000000e+00   -1.0000000e+00   -1.0000000e+00   -1.0000000e+00   -1.0000000e+00   -1.0000000e+00   -1.0000000e+00   -1.0000000e+00   -1.0000000e+00   -1.0000000e+00   -1.0000000e+00   -1.0000000e+00   -1.0000000e+00   -1.0000000e+00   -1.0000000e+00   -1.0000000e+00
   -1.3147090e+02    6.2044059e+00    1.5082293e+00    1.2881864e+03    1.4629842e+02    2.6287832e+03    1.3658311e+03    2.7763220e-03    1.1259126e-03    1.9832382e-03    7.0401831e-04    2.0142937e+00    2.8087634e-01    2.6994994e+02    1.1072582e+02    5.3944773e-03    2.1974342e-03   -1.0000000e+00   -1.0000000e+00   -1.0000000e+00   -1.0000000e+00   -1.0000000e+00   -1.0000000e+00   -1.0000000e+00   -1.0000000e+00   -1.0000000e+00   -1.0000000e+00   -1.0000000e+00   -1.0000000e+00   -1.0000000e+00   -1.0000000e+00   -1.0000000e+00   -1.0000000e+00   -1.0000000e+00   -1.0000000e+00
   -1.3087090e+02    6.0929371e+00    1.5055071e+00    1.2516647e+03    1.3508428e+02    2.6022340e+03    1.3377112e+03    2.7492226e-03    1.1202529e-03    1.9805306e-03    7.0424919e-04    1.9954193e+00    2.8330208e-01    2.6793687e+02    1.1044586e+02    5.3598509e-03    2.1939679e-03   -1.0000000e+00   -1.0000000e+00   -1.0000000e+00   -1.0000000e+00   -1.0000000e+00   -1.0000000e+00   -1.0000000e+00   -1.0000000e+00   -1.0000000e+00   -1.0000000e+00   -1.0000000e+00   -1.0000000e+00   -1.0000000e+00   -1.0000000e+00   -1.0000000e+00   -1.0000000e+00   -1.0000000e+00   -1.0000000e+00
   -1.3027090e+02    5.9847862e+00    1.5020487e+00    1.2164010e+03    1.2077595e+02    2.5756306e+03    1.3075883e+03    2.7226426e-03    1.1143821e-03    1.9778395e-03    7.0428631e-04    1.9769457e+00    2.8555727e-01    2.6597334e+02    1.1014640e+02    5.3262148e-03    2.1901402e-03   -1.0000000e+00   -1.0000000e+00   -1.0000000e+00   -1.0000000e+00   -1.0000000e+00   -1.0000000e+00   -1.0000000e+00   -1.0000000e+00   -1.0000000e+00   -1.0000000e+00   -1.0000000e+00   -1.0000000e+00   -1.0000000e+00   -1.0000000e+00   -1.0000000e+00   -1.0000000e+00   -1.0000000e+00   -1.0000000e+00
   -1.2967090e+02    5.8800324e+00    1.4975590e+00    1.1819060e+03    1.0499426e+02    2.5469047e+03    1.2725231e+03    2.6968911e-03    1.1077220e-03    1.9754856e-03    7.0353867e-04    1.9589095e+00    2.8756746e-01    2.6408899e+02    1.0977214e+02    5.2941693e-03    2.1848332e-03   -1.0000000e+00   -1.0000000e+00   -1.0000000e+00   -1.0000000e+00   -1.0000000e+00   -1.0000000e+00   -1.0000000e+00   -1.0000000e+00   -1.0000000e+00   -1.0000000e+00   -1.0000000e+00   -1.0000000e+00   -1.0000000e+00   -1.0000000e+00   -1.0000000e+00   -1.0000000e+00   -1.0000000e+00   -1.0000000e+00
   -1.2907090e+02    5.7786201e+00    1.4918928e+00    1.1504254e+03    9.8852898e+01    2.5235028e+03    1.2496305e+03    2.6711729e-03    1.1017882e-03    1.9726756e-03    7.0359132e-04    1.9413225e+00    2.8927570e-01    2.6220722e+02    1.0946843e+02    5.2621729e-03    2.1809730e-03   -1.0000000e+00   -1.0000000e+00   -1.0000000e+00   -1.0000000e+00   -1.0000000e+00   -1.0000000e+00   -1.0000000e+00   -1.0000000e+00   -1.0000000e+00   -1.0000000e+00   -1.0000000e+00   -1.0000000e+00   -1.0000000e+00   -1.0000000e+00   -1.0000000e+00   -1.0000000e+00   -1.0000000e+00   -1.0000000e+00
   -1.2847090e+02    5.6802399e+00    1.4855462e+00    1.1188088e+03    8.5527378e+01    2.4957133e+03    1.2156959e+03    2.6464062e-03    1.0947178e-03    1.9703769e-03    7.0243992e-04    1.9241260e+00    2.9080171e-01    2.6041672e+02    1.0905609e+02    5.2320185e-03    2.1749435e-03   -1.0000000e+00   -1.0000000e+00   -1.0000000e+00   -1.0000000e+00   -1.0000000e+00   -1.0000000e+00   -1.0000000e+00   -1.0000000e+00   -1.0000000e+00   -1.0000000e+00   -1.0000000e+00   -1.0000000e+00   -1.0000000e+00   -1.0000000e+00   -1.0000000e+00   -1.0000000e+00   -1.0000000e+00   -1.0000000e+00
   -1.2787090e+02    5.5849083e+00    1.4782814e+00    1.0891804e+03    7.8850284e+01    2.4703073e+03    1.1874057e+03    2.6219497e-03    1.0878141e-03    1.9679397e-03    7.0147102e-04    1.9073447e+00    2.9207595e-01    2.5865569e+02    1.0866062e+02    5.2024620e-03    2.1692743e-03   -1.0000000e+00   -1.0000000e+00   -1.0000000e+00   -1.0000000e+00   -1.0000000e+00   -1.0000000e+00   -1.0000000e+00   -1.0000000e+00   -1.0000000e+00   -1.0000000e+00   -1.0000000e+00   -1.0000000e+00   -1.0000000e+00   -1.0000000e+00   -1.0000000e+00   -1.0000000e+00   -1.0000000e+00   -1.0000000e+00
   -1.2727090e+02    5.4924126e+00    1.4702601e+00    1.0645089e+03    8.9234520e+01    2.4589745e+03    1.1909526e+03    2.5964232e-03    1.0835585e-03    1.9639137e-03    7.0341992e-04    1.8909495e+00    2.9311863e-01    2.5678998e+02    1.0852184e+02    5.1707824e-03    2.1688275e-03   -1.0000000e+00   -1.0000000e+00   -1.0000000e+00   -1.0000000e+00   -1.0000000e+00   -1.0000000e+00   -1.0000000e+00   -1.0000000e+00   -1.0000000e+00   -1.0000000e+00   -1.0000000e+00   -1.0000000e+00   -1.0000000e+00   -1.0000000e+00   -1.0000000e+00   -1.0000000e+00   -1.0000000e+00   -1.0000000e+00
   -1.2667090e+02    5.4022675e+00    1.4623694e+00    1.0383839e+03    8.7479723e+01    2.4393236e+03    1.1729704e+03    2.5719118e-03    1.0777548e-03    1.9605886e-03    7.0353300e-04    1.8748288e+00    2.9415718e-01    2.5502245e+02    1.0823576e+02    5.1411030e-03    2.1654276e-03   -1.0000000e+00   -1.0000000e+00   -1.0000000e+00   -1.0000000e+00   -1.0000000e+00   -1.0000000e+00   -1.0000000e+00   -1.0000000e+00   -1.0000000e+00   -1.0000000e+00   -1.0000000e+00   -1.0000000e+00   -1.0000000e+00   -1.0000000e+00   -1.0000000e+00   -1.0000000e+00   -1.0000000e+00   -1.0000000e+00
   -1.2607090e+02    5.3147575e+00    1.4539912e+00    1.0139974e+03    8.9784616e+01    2.4225908e+03    1.1617590e+03    2.5475260e-03    1.0723297e-03    1.9569499e-03    7.0405416e-04    1.8590662e+00    2.9503337e-01    2.5326730e+02    1.0798860e+02    5.1116826e-03    2.1628525e-03   -1.0000000e+00   -1.0000000e+00   -1.0000000e+00   -1.0000000e+00   -1.0000000e+00   -1.0000000e+00   -1.0000000e+00   -1.0000000e+00   -1.0000000e+00   -1.0000000e+00   -1.0000000e+00   -1.0000000e+00   -1.0000000e+00   -1.0000000e+00   -1.0000000e+00   -1.0000000e+00   -1.0000000e+00   -1.0000000e+00
   -1.2547090e+02    5.2293681e+00    1.4457188e+00    9.8835460e+02    8.1335492e+01    2.3984949e+03    1.1314748e+03    2.5241812e-03    1.0653802e-03    1.9540611e-03    7.0280930e-04    1.8435511e+00    2.9591359e-01    2.5161173e+02    1.0759302e+02    5.0842778e-03    2.1572806e-03   -1.0000000e+00   -1.0000000e+00   -1.0000000e+00   -1.0000000e+00   -1.0000000e+00   -1.0000000e+00   -1.0000000e+00   -1.0000000e+00   -1.0000000e+00   -1.0000000e+00   -1.0000000e+00   -1.0000000e+00   -1.0000000e+00   -1.0000000e+00   -1.0000000e+00   -1.0000000e+00   -1.0000000e+00   -1.0000000e+00
   -1.2487090e+02    5.1465358e+00    1.4368484e+00    9.6463319e+02    7.9461703e+01    2.3780149e+03    1.1100998e+03    2.5009998e-03    1.0588552e-03    1.9508941e-03    7.0205670e-04    1.8284013e+00    2.9660185e-01    2.4997214e+02    1.0723960e+02    5.0572046e-03    2.1525889e-03   -1.0000000e+00   -1.0000000e+00   -1.0000000e+00   -1.0000000e+00   -1.0000000e+00   -1.0000000e+00   -1.0000000e+00   -1.0000000e+00   -1.0000000e+00   -1.0000000e+00   -1.0000000e+00   -1.0000000e+00   -1.0000000e+00   -1.0000000e+00   -1.0000000e+00   -1.0000000e+00   -1.0000000e+00   -1.0000000e+00
   -1.2427090e+02    5.0659854e+00    1.4275438e+00    9.4145248e+02    7.5332690e+01    2.3567211e+03    1.0860126e+03    2.4782819e-03    1.0518935e-03    1.9478329e-03    7.0083576e-04    1.8135692e+00    2.9713722e-01    2.4837765e+02    1.0684415e+02    5.0310575e-03    2.1470676e-03   -1.0000000e+00   -1.0000000e+00   -1.0000000e+00   -1.0000000e+00   -1.0000000e+00   -1.0000000e+00   -1.0000000e+00   -1.0000000e+00   -1.0000000e+00   -1.0000000e+00   -1.0000000e+00   -1.0000000e+00   -1.0000000e+00   -1.0000000e+00   -1.0000000e+00   -1.0000000e+00   -1.0000000e+00   -1.0000000e+00
   -1.2367090e+02    4.9877345e+00    1.4178547e+00    9.1924953e+02    7.3913360e+01    2.3357819e+03    1.0628198e+03    2.4559764e-03    1.0448258e-03    1.9448125e-03    6.9944034e-04    1.7990648e+00    2.9752681e-01    2.4682328e+02    1.0643933e+02    5.0057372e-03    2.1413739e-03   -1.0000000e+00   -1.0000000e+00   -1.0000000e+00   -1.0000000e+00   -1.0000000e+00   -1.0000000e+00   -1.0000000e+00   -1.0000000e+00   -1.0000000e+00   -1.0000000e+00   -1.0000000e+00   -1.0000000e+00   -1.0000000e+00   -1.0000000e+00   -1.0000000e+00   -1.0000000e+00   -1.0000000e+00   -1.0000000e+00
   -1.2307090e+02    4.9116322e+00    1.4077822e+00    9.0073429e+02    8.1309461e+01    2.3273942e+03    1.0686599e+03    2.4326927e-03    1.0400496e-03    1.9402611e-03    7.0079249e-04    1.7848699e+00    2.9775993e-01    2.4517219e+02    1.0626046e+02    4.9784475e-03    2.1403265e-03   -1.0000000e+00   -1.0000000e+00   -1.0000000e+00   -1.0000000e+00   -1.0000000e+00   -1.0000000e+00   -1.0000000e+00   -1.0000000e+00   -1.0000000e+00   -1.0000000e+00   -1.0000000e+00   -1.0000000e+00   -1.0000000e+00   -1.0000000e+00   -1.0000000e+00   -1.0000000e+00   -1.0000000e+00   -1.0000000e+00
   -1.2247090e+02    4.8373032e+00    1.3979678e+00    8.8102895e+02    8.1863046e+01    2.3114731e+03    1.0546894e+03    2.4102891e-03    1.0339432e-03    1.9363862e-03    7.0039728e-04    1.7708913e+00    2.9801498e-01    2.4360690e+02    1.0595280e+02    4.9529234e-03    2.1366706e-03   -1.0000000e+00   -1.0000000e+00   -1.0000000e+00   -1.0000000e+00   -1.0000000e+00   -1.0000000e+00   -1.0000000e+00   -1.0000000e+00   -1.0000000e+00   -1.0000000e+00   -1.0000000e+00   -1.0000000e+00   -1.0000000e+00   -1.0000000e+00   -1.0000000e+00   -1.0000000e+00   -1.0000000e+00   -1.0000000e+00
   -1.2187090e+02    4.7649581e+00    1.3878850e+00    8.6254066e+02    8.4146844e+01    2.2980053e+03    1.0464783e+03    2.3879556e-03    1.0281255e-03    1.9322055e-03    7.0034258e-04    1.7571985e+00    2.9814785e-01    2.4204778e+02    1.0567500e+02    4.9275349e-03    2.1336545e-03   -1.0000000e+00   -1.0000000e+00   -1.0000000e+00   -1.0000000e+00   -1.0000000e+00   -1.0000000e+00   -1.0000000e+00   -1.0000000e+00   -1.0000000e+00   -1.0000000e+00   -1.0000000e+00   -1.0000000e+00   -1.0000000e+00   -1.0000000e+00   -1.0000000e+00   -1.0000000e+00   -1.0000000e+00   -1.0000000e+00
   -1.2127090e+02    4.6942364e+00    1.3781275e+00    8.4307637e+02    8.0636639e+01    2.2781552e+03    1.0213681e+03    2.3665027e-03    1.0210815e-03    1.9287013e-03    6.9870062e-04    1.7436989e+00    2.9833729e-01    2.4057554e+02    1.0527660e+02    4.9039367e-03    2.1281908e-03   -1.0000000e+00   -1.0000000e+00   -1.0000000e+00   -1.0000000e+00   -1.0000000e+00   -1.0000000e+00   -1.0000000e+00   -1.0000000e+00   -1.0000000e+00   -1.0000000e+00   -1.0000000e+00   -1.0000000e+00   -1.0000000e+00   -1.0000000e+00   -1.0000000e+00   -1.0000000e+00   -1.0000000e+00   -1.0000000e+00
   -1.2067611e+02    4.6260357e+00    1.3680895e+00    8.2537490e+02    8.1160779e+01    2.2626109e+03    1.0067186e+03    2.3452029e-03    1.0146292e-03    1.9248021e-03    6.9774993e-04    1.7306051e+00    2.9837878e-01    2.3911244e+02    1.0493494e+02    4.8804740e-03    2.1238899e-03   -1.0000000e+00   -1.0000000e+00   -1.0000000e+00   -1.0000000e+00   -1.0000000e+00   -1.0000000e+00   -1.0000000e+00   -1.0000000e+00   -1.0000000e+00   -1.0000000e+00   -1.0000000e+00   -1.0000000e+00   -1.0000000e+00   -1.0000000e+00   -1.0000000e+00   -1.0000000e+00   -1.0000000e+00   -1.0000000e+00
   -1.2008717e+02    4.5602098e+00    1.3580050e+00    8.0779968e+02    7.9525194e+01    2.2445715e+03    9.8502269e+02    2.3246708e-03    1.0075947e-03    1.9212489e-03    6.9597375e-04    1.7178874e+00    2.9833326e-01    2.3771893e+02    1.0453321e+02    4.8583837e-03    2.1183430e-03   -1.0000000e+00   -1.0000000e+00   -1.0000000e+00   -1.0000000e+00   -1.0000000e+00   -1.0000000e+00   -1.0000000e+00   -1.0000000e+00   -1.0000000e+00   -1.0000000e+00   -1.0000000e+00   -1.0000000e+00   -1.0000000e+00   -1.0000000e+00   -1.0000000e+00   -1.0000000e+00   -1.0000000e+00   -1.0000000e+00
   -1.1950389e+02    4.4966887e+00    1.3477172e+00    7.9351276e+02    8.4660316e+01    2.2385306e+03    9.9180446e+02    2.3033664e-03    1.0027577e-03    1.9162198e-03    6.9689535e-04    1.7055506e+00    2.9814374e-01    2.3624085e+02    1.0434919e+02    4.8345014e-03    2.1172777e-03   -1.0000000e+00   -1.0000000e+00   -1.0000000e+00   -1.0000000e+00   -1.0000000e+00   -1.0000000e+00   -1.0000000e+00   -1.0000000e+00   -1.0000000e+00   -1.0000000e+00   -1.0000000e+00   -1.0000000e+00   -1.0000000e+00   -1.0000000e+00   -1.0000000e+00   -1.0000000e+00   -1.0000000e+00   -1.0000000e+00
   -1.1892610e+02    4.4350913e+00    1.3378316e+00    7.7785699e+02    8.3337764e+01    2.2239730e+03    9.7585612e+02    2.2832411e-03    9.9640592e-04    1.9121159e-03    6.9572153e-04    1.6934936e+00    2.9800497e-01    2.3487407e+02    1.0401218e+02    4.8128648e-03    2.1130592e-03   -1.0000000e+00   -1.0000000e+00   -1.0000000e+00   -1.0000000e+00   -1.0000000e+00   -1.0000000e+00   -1.0000000e+00   -1.0000000e+00   -1.0000000e+00   -1.0000000e+00   -1.0000000e+00   -1.0000000e+00   -1.0000000e+00   -1.0000000e+00   -1.0000000e+00   -1.0000000e+00   -1.0000000e+00   -1.0000000e+00
   -1.1835364e+02    4.3754886e+00    1.3280023e+00    7.6347114e+02    8.5215780e+01    2.2125318e+03    9.6819435e+02    2.2632797e-03    9.9051113e-04    1.9077124e-03    6.9503450e-04    1.6817551e+00    2.9781231e-01    2.3351705e+02    1.0371876e+02    4.7913786e-03    2.1097412e-03   -1.0000000e+00   -1.0000000e+00   -1.0000000e+00   -1.0000000e+00   -1.0000000e+00   -1.0000000e+00   -1.0000000e+00   -1.0000000e+00   -1.0000000e+00   -1.0000000e+00   -1.0000000e+00   -1.0000000e+00   -1.0000000e+00   -1.0000000e+00   -1.0000000e+00   -1.0000000e+00   -1.0000000e+00   -1.0000000e+00
   -1.1778632e+02    4.3176171e+00    1.3184557e+00    7.4934375e+02    8.4958681e+01    2.2002949e+03    9.5648743e+02    2.2436976e-03    9.8450505e-04    1.9033141e-03    6.9409260e-04    1.6702751e+00    2.9764478e-01    2.3219169e+02    1.0341239e+02    4.7705025e-03    2.1061558e-03   -1.0000000e+00   -1.0000000e+00   -1.0000000e+00   -1.0000000e+00   -1.0000000e+00   -1.0000000e+00   -1.0000000e+00   -1.0000000e+00   -1.0000000e+00   -1.0000000e+00   -1.0000000e+00   -1.0000000e+00   -1.0000000e+00   -1.0000000e+00   -1.0000000e+00   -1.0000000e+00   -1.0000000e+00   -1.0000000e+00
   -1.1722396e+02    4.2616041e+00    1.3089340e+00    7.3532647e+02    8.4415905e+01    2.1859058e+03    9.3936065e+02    2.2247731e-03    9.7803478e-04    1.8992460e-03    6.9242154e-04    1.6590995e+00    2.9741912e-01    2.3092632e+02    1.0305766e+02    4.7508253e-03    2.1015639e-03   -1.0000000e+00   -1.0000000e+00   -1.0000000e+00   -1.0000000e+00   -1.0000000e+00   -1.0000000e+00   -1.0000000e+00   -1.0000000e+00   -1.0000000e+00   -1.0000000e+00   -1.0000000e+00   -1.0000000e+00   -1.0000000e+00   -1.0000000e+00   -1.0000000e+00   -1.0000000e+00   -1.0000000e+00   -1.0000000e+00
   -1.1666646e+02    4.2073834e+00    1.2993288e+00    7.2216743e+02    8.4251589e+01    2.1735129e+03    9.2665789e+02    2.2060985e-03    9.7178892e-04    1.8950014e-03    6.9100902e-04    1.6482271e+00    2.9710237e-01    2.2968007e+02    1.0272324e+02    4.7314994e-03    2.0973911e-03   -1.0000000e+00   -1.0000000e+00   -1.0000000e+00   -1.0000000e+00   -1.0000000e+00   -1.0000000e+00   -1.0000000e+00   -1.0000000e+00   -1.0000000e+00   -1.0000000e+00   -1.0000000e+00   -1.0000000e+00   -1.0000000e+00   -1.0000000e+00   -1.0000000e+00   -1.0000000e+00   -1.0000000e+00   -1.0000000e+00
   -1.1611365e+02    4.1548312e+00    1.2897383e+00    7.0907578e+02    8.3541370e+01    2.1590164e+03    9.0836626e+02    2.1880316e-03    9.6508202e-04    1.8910767e-03    6.8888110e-04    1.6376324e+00    2.9672829e-01    2.2848941e+02    1.0234018e+02    4.7132889e-03    2.0922008e-03   -1.0000000e+00   -1.0000000e+00   -1.0000000e+00   -1.0000000e+00   -1.0000000e+00   -1.0000000e+00   -1.0000000e+00   -1.0000000e+00   -1.0000000e+00   -1.0000000e+00   -1.0000000e+00   -1.0000000e+00   -1.0000000e+00   -1.0000000e+00   -1.0000000e+00   -1.0000000e+00   -1.0000000e+00   -1.0000000e+00
   -1.1556538e+02    4.1038970e+00    1.2800831e+00    6.9852774e+02    8.5981737e+01    2.1557314e+03    9.1698127e+02    2.1691969e-03    9.6034668e-04    1.8857120e-03    6.8938938e-04    1.6273161e+00    2.9626637e-01    2.2721509e+02    1.0215613e+02    4.6933022e-03    2.0911604e-03   -1.0000000e+00   -1.0000000e+00   -1.0000000e+00   -1.0000000e+00   -1.0000000e+00   -1.0000000e+00   -1.0000000e+00   -1.0000000e+00   -1.0000000e+00   -1.0000000e+00   -1.0000000e+00   -1.0000000e+00   -1.0000000e+00   -1.0000000e+00   -1.0000000e+00   -1.0000000e+00   -1.0000000e+00   -1.0000000e+00
   -1.1502155e+02    4.0543003e+00    1.2707440e+00    6.8736767e+02    8.6825168e+01    2.1471732e+03    9.1120064e+02    2.1510684e-03    9.5482153e-04    1.8808864e-03    6.8860544e-04    1.6172039e+00    2.9583512e-01    2.2600545e+02    1.0189017e+02    4.6746175e-03    2.0884047e-03   -1.0000000e+00   -1.0000000e+00   -1.0000000e+00   -1.0000000e+00   -1.0000000e+00   -1.0000000e+00   -1.0000000e+00   -1.0000000e+00   -1.0000000e+00   -1.0000000e+00   -1.0000000e+00   -1.0000000e+00   -1.0000000e+00   -1.0000000e+00   -1.0000000e+00   -1.0000000e+00   -1.0000000e+00   -1.0000000e+00
   -1.1448200e+02    4.0061471e+00    1.2614575e+00    6.7631642e+02    8.6810538e+01    2.1373434e+03    9.0182550e+02    2.1333932e-03    9.4898829e-04    1.8762313e-03    6.8733160e-04    1.6073346e+00    2.9536468e-01    2.2483712e+02    1.0159175e+02    4.6567653e-03    2.0849770e-03   -1.0000000e+00   -1.0000000e+00   -1.0000000e+00   -1.0000000e+00   -1.0000000e+00   -1.0000000e+00   -1.0000000e+00   -1.0000000e+00   -1.0000000e+00   -1.0000000e+00   -1.0000000e+00   -1.0000000e+00   -1.0000000e+00   -1.0000000e+00   -1.0000000e+00   -1.0000000e+00   -1.0000000e+00   -1.0000000e+00
   -1.1394661e+02    3.9591631e+00    1.2525911e+00    6.6535114e+02    8.6344753e+01    2.1264342e+03    8.8903364e+02    2.1161103e-03    9.4299747e-04    1.8717097e-03    6.8571134e-04    1.5976327e+00    2.9497776e-01    2.2370328e+02    1.0127495e+02    4.6395927e-03    2.0811662e-03   -1.0000000e+00   -1.0000000e+00   -1.0000000e+00   -1.0000000e+00   -1.0000000e+00   -1.0000000e+00   -1.0000000e+00   -1.0000000e+00   -1.0000000e+00   -1.0000000e+00   -1.0000000e+00   -1.0000000e+00   -1.0000000e+00   -1.0000000e+00   -1.0000000e+00   -1.0000000e+00   -1.0000000e+00   -1.0000000e+00
   -1.1341530e+02    3.9135362e+00    1.2436941e+00    6.5485321e+02    8.6356263e+01    2.1159998e+03    8.7736562e+02    2.0991213e-03    9.3700956e-04    1.8671816e-03    6.8402162e-04    1.5881682e+00    2.9452649e-01    2.2259388e+02    1.0095655e+02    4.6228963e-03    2.0773170e-03   -1.0000000e+00   -1.0000000e+00   -1.0000000e+00   -1.0000000e+00   -1.0000000e+00   -1.0000000e+00   -1.0000000e+00   -1.0000000e+00   -1.0000000e+00   -1.0000000e+00   -1.0000000e+00   -1.0000000e+00   -1.0000000e+00   -1.0000000e+00   -1.0000000e+00   -1.0000000e+00   -1.0000000e+00   -1.0000000e+00
   -1.1288790e+02    3.8691881e+00    1.2348080e+00    6.4446656e+02    8.5516178e+01    2.1046191e+03    8.6263657e+02    2.0825695e-03    9.3076066e-04    1.8628267e-03    6.8192789e-04    1.5789264e+00    2.9402414e-01    2.2152427e+02    1.0060903e+02    4.6069991e-03    2.0728552e-03   -1.0000000e+00   -1.0000000e+00   -1.0000000e+00   -1.0000000e+00   -1.0000000e+00   -1.0000000e+00   -1.0000000e+00   -1.0000000e+00   -1.0000000e+00   -1.0000000e+00   -1.0000000e+00   -1.0000000e+00   -1.0000000e+00   -1.0000000e+00   -1.0000000e+00   -1.0000000e+00   -1.0000000e+00   -1.0000000e+00
   -1.1236435e+02    3.8260812e+00    1.2259173e+00    6.3451693e+02    8.5412173e+01    2.0936063e+03    8.4901940e+02    2.0663096e-03    9.2450731e-04    1.8584951e-03    6.7973954e-04    1.5699035e+00    2.9346862e-01    2.2047945e+02    1.0025920e+02    4.5915918e-03    2.0683383e-03   -1.0000000e+00   -1.0000000e+00   -1.0000000e+00   -1.0000000e+00   -1.0000000e+00   -1.0000000e+00   -1.0000000e+00   -1.0000000e+00   -1.0000000e+00   -1.0000000e+00   -1.0000000e+00   -1.0000000e+00   -1.0000000e+00   -1.0000000e+00   -1.0000000e+00   -1.0000000e+00   -1.0000000e+00   -1.0000000e+00
   -1.1184453e+02    3.7841359e+00    1.2170462e+00    6.2649389e+02    8.6601900e+01    2.0923976e+03    8.5879858e+02    2.0493507e-03    9.1996840e-04    1.8528363e-03    6.7997859e-04    1.5610858e+00    2.9286213e-01    2.1935623e+02    1.0008486e+02    4.5744997e-03    2.0675119e-03   -1.0000000e+00   -1.0000000e+00   -1.0000000e+00   -1.0000000e+00   -1.0000000e+00   -1.0000000e+00   -1.0000000e+00   -1.0000000e+00   -1.0000000e+00   -1.0000000e+00   -1.0000000e+00   -1.0000000e+00   -1.0000000e+00   -1.0000000e+00   -1.0000000e+00   -1.0000000e+00   -1.0000000e+00   -1.0000000e+00
   -1.1132833e+02    3.7431636e+00    1.2084817e+00    6.1767806e+02    8.6807500e+01    2.0849349e+03    8.5211103e+02    2.0331363e-03    9.1445534e-04    1.8478898e-03    6.7861529e-04    1.5524189e+00    2.9229771e-01    2.1830577e+02    9.9809341e+01    4.5589098e-03    2.0645538e-03   -1.0000000e+00   -1.0000000e+00   -1.0000000e+00   -1.0000000e+00   -1.0000000e+00   -1.0000000e+00   -1.0000000e+00   -1.0000000e+00   -1.0000000e+00   -1.0000000e+00   -1.0000000e+00   -1.0000000e+00   -1.0000000e+00   -1.0000000e+00   -1.0000000e+00   -1.0000000e+00   -1.0000000e+00   -1.0000000e+00
   -1.1081566e+02    3.7033043e+00    1.1998871e+00    6.0947347e+02    8.7156964e+01    2.0794816e+03    8.4986656e+02    2.0169773e-03    9.0924044e-04    1.8426722e-03    6.7763216e-04    1.5439549e+00    2.9167234e-01    2.1725638e+02    9.9564533e+01    4.5433188e-03    2.0622504e-03   -1.0000000e+00   -1.0000000e+00   -1.0000000e+00   -1.0000000e+00   -1.0000000e+00   -1.0000000e+00   -1.0000000e+00   -1.0000000e+00   -1.0000000e+00   -1.0000000e+00   -1.0000000e+00   -1.0000000e+00   -1.0000000e+00   -1.0000000e+00   -1.0000000e+00   -1.0000000e+00   -1.0000000e+00   -1.0000000e+00
   -1.1030642e+02    3.6642393e+00    1.1917579e+00    6.0070965e+02    8.6681127e+01    2.0695946e+03    8.3601342e+02    2.0014423e-03    9.0333718e-04    1.8380138e-03    6.7548759e-04    1.5355942e+00    2.9116428e-01    2.1626653e+02    9.9245195e+01    4.5289480e-03    2.0583685e-03   -1.0000000e+00   -1.0000000e+00   -1.0000000e+00   -1.0000000e+00   -1.0000000e+00   -1.0000000e+00   -1.0000000e+00   -1.0000000e+00   -1.0000000e+00   -1.0000000e+00   -1.0000000e+00   -1.0000000e+00   -1.0000000e+00   -1.0000000e+00   -1.0000000e+00   -1.0000000e+00   -1.0000000e+00   -1.0000000e+00
   -1.0980052e+02    3.6262127e+00    1.1835832e+00    5.9254494e+02    8.6591361e+01    2.0617845e+03    8.2727402e+02    1.9860025e-03    8.9769631e-04    1.8331437e-03    6.7369796e-04    1.5274260e+00    2.9059423e-01    2.1528188e+02    9.8951522e+01    4.5146625e-03    2.0550286e-03   -1.0000000e+00   -1.0000000e+00   -1.0000000e+00   -1.0000000e+00   -1.0000000e+00   -1.0000000e+00   -1.0000000e+00   -1.0000000e+00   -1.0000000e+00   -1.0000000e+00   -1.0000000e+00   -1.0000000e+00   -1.0000000e+00   -1.0000000e+00   -1.0000000e+00   -1.0000000e+00   -1.0000000e+00   -1.0000000e+00
   -1.0929789e+02    3.5891458e+00    1.1754466e+00    5.8432999e+02    8.6059743e+01    2.0522985e+03    8.1388962e+02    1.9709883e-03    8.9171275e-04    1.8285352e-03    6.7134423e-04    1.5194304e+00    2.8999149e-01    2.1433732e+02    9.8620208e+01    4.5012022e-03    2.0508909e-03   -1.0000000e+00   -1.0000000e+00   -1.0000000e+00   -1.0000000e+00   -1.0000000e+00   -1.0000000e+00   -1.0000000e+00   -1.0000000e+00   -1.0000000e+00   -1.0000000e+00   -1.0000000e+00   -1.0000000e+00   -1.0000000e+00   -1.0000000e+00   -1.0000000e+00   -1.0000000e+00   -1.0000000e+00   -1.0000000e+00
   -1.0905138e+02    3.5712302e+00    1.1714723e+00    5.8039531e+02    8.6212354e+01    2.0472970e+03    8.0636375e+02    1.9636083e-03    8.8871385e-04    1.8262355e-03    6.7003257e-04    1.5155537e+00    2.8968466e-01    2.1387041e+02    9.8450188e+01    4.4945175e-03    2.0486891e-03   -1.0000000e+00   -1.0000000e+00   -1.0000000e+00   -1.0000000e+00   -1.0000000e+00   -1.0000000e+00   -1.0000000e+00   -1.0000000e+00   -1.0000000e+00   -1.0000000e+00   -1.0000000e+00   -1.0000000e+00   -1.0000000e+00   -1.0000000e+00   -1.0000000e+00   -1.0000000e+00   -1.0000000e+00   -1.0000000e+00
   -1.0874324e+02    3.5490905e+00    1.1664883e+00    5.7714165e+02    8.7147257e+01    2.0517596e+03    8.2280883e+02    1.9534161e-03    8.8679972e-04    1.8218662e-03    6.7120978e-04    1.5107539e+00    2.8928036e-01    2.1318570e+02    9.8431989e+01    4.4840329e-03    2.0500866e-03   -1.0000000e+00   -1.0000000e+00   -1.0000000e+00   -1.0000000e+00   -1.0000000e+00   -1.0000000e+00   -1.0000000e+00   -1.0000000e+00   -1.0000000e+00   -1.0000000e+00   -1.0000000e+00   -1.0000000e+00   -1.0000000e+00   -1.0000000e+00   -1.0000000e+00   -1.0000000e+00   -1.0000000e+00   -1.0000000e+00
   -1.0835807e+02    3.5216300e+00    1.1604035e+00    5.7152914e+02    8.6970115e+01    2.0470882e+03    8.1758451e+02    1.9416539e-03    8.8266980e-04    1.8177320e-03    6.6998963e-04    1.5047723e+00    2.8881404e-01    2.1243330e+02    9.8227587e+01    4.4731445e-03    2.0479982e-03   -1.0000000e+00   -1.0000000e+00   -1.0000000e+00   -1.0000000e+00   -1.0000000e+00   -1.0000000e+00   -1.0000000e+00   -1.0000000e+00   -1.0000000e+00   -1.0000000e+00   -1.0000000e+00   -1.0000000e+00   -1.0000000e+00   -1.0000000e+00   -1.0000000e+00   -1.0000000e+00   -1.0000000e+00   -1.0000000e+00
   -1.0787660e+02    3.4878036e+00    1.1528183e+00    5.6476293e+02    8.7150223e+01    2.0421083e+03    8.1385807e+02    1.9270697e-03    8.7758940e-04    1.8125327e-03    6.6857553e-04    1.4973770e+00    2.8820897e-01    2.1150489e+02    9.7981231e+01    4.4598058e-03    2.0456068e-03   -1.0000000e+00   -1.0000000e+00   -1.0000000e+00   -1.0000000e+00   -1.0000000e+00   -1.0000000e+00   -1.0000000e+00   -1.0000000e+00   -1.0000000e+00   -1.0000000e+00   -1.0000000e+00   -1.0000000e+00   -1.0000000e+00   -1.0000000e+00   -1.0000000e+00   -1.0000000e+00   -1.0000000e+00   -1.0000000e+00
   -1.0738582e+02    3.4537801e+00    1.1453411e+00    5.5788383e+02    8.6821766e+01    2.0365567e+03    8.0777524e+02    1.9123167e-03    8.7239300e-04    1.8072144e-03    6.6703391e-04    1.4898897e+00    2.8766059e-01    2.1056939e+02    9.7728065e+01    4.4464529e-03    2.0431424e-03   -1.0000000e+00   -1.0000000e+00   -1.0000000e+00   -1.0000000e+00   -1.0000000e+00   -1.0000000e+00   -1.0000000e+00   -1.0000000e+00   -1.0000000e+00   -1.0000000e+00   -1.0000000e+00   -1.0000000e+00   -1.0000000e+00   -1.0000000e+00   -1.0000000e+00   -1.0000000e+00   -1.0000000e+00   -1.0000000e+00
   -1.0689788e+02    3.4205749e+00    1.1378864e+00    5.5089733e+02    8.6550048e+01    2.0288911e+03    7.9668512e+02    1.8980147e-03    8.6680920e-04    1.8022466e-03    6.6481324e-04    1.4825546e+00    2.8708035e-01    2.0967759e+02    9.7432346e+01    4.4340129e-03    2.0397674e-03   -1.0000000e+00   -1.0000000e+00   -1.0000000e+00   -1.0000000e+00   -1.0000000e+00   -1.0000000e+00   -1.0000000e+00   -1.0000000e+00   -1.0000000e+00   -1.0000000e+00   -1.0000000e+00   -1.0000000e+00   -1.0000000e+00   -1.0000000e+00   -1.0000000e+00   -1.0000000e+00   -1.0000000e+00   -1.0000000e+00
   -1.0641273e+02    3.3881640e+00    1.1304095e+00    5.4430767e+02    8.6370248e+01    2.0226757e+03    7.8907336e+02    1.8838199e-03    8.6139827e-04    1.7971367e-03    6.6283360e-04    1.4753716e+00    2.8645205e-01    2.0879235e+02    9.7153176e+01    4.4216889e-03    2.0367448e-03   -1.0000000e+00   -1.0000000e+00   -1.0000000e+00   -1.0000000e+00   -1.0000000e+00   -1.0000000e+00   -1.0000000e+00   -1.0000000e+00   -1.0000000e+00   -1.0000000e+00   -1.0000000e+00   -1.0000000e+00   -1.0000000e+00   -1.0000000e+00   -1.0000000e+00   -1.0000000e+00   -1.0000000e+00   -1.0000000e+00
   -1.0593033e+02    3.3564991e+00    1.1229655e+00    5.3761432e+02    8.5969521e+01    2.0145744e+03    7.7649688e+02    1.8700136e-03    8.5562778e-04    1.7923171e-03    6.6023877e-04    1.4683275e+00    2.8579795e-01    2.0794425e+02    9.6833555e+01    4.4101400e-03    2.0328540e-03   -1.0000000e+00   -1.0000000e+00   -1.0000000e+00   -1.0000000e+00   -1.0000000e+00   -1.0000000e+00   -1.0000000e+00   -1.0000000e+00   -1.0000000e+00   -1.0000000e+00   -1.0000000e+00   -1.0000000e+00   -1.0000000e+00   -1.0000000e+00   -1.0000000e+00   -1.0000000e+00   -1.0000000e+00   -1.0000000e+00
   -1.0545059e+02    3.3255642e+00    1.1155123e+00    5.3245399e+02    8.6350208e+01    2.0157959e+03    7.8659489e+02    1.8554978e-03    8.5140531e-04    1.7861838e-03    6.6003725e-04    1.4614248e+00    2.8509727e-01    2.0701480e+02    9.6679236e+01    4.3968291e-03    2.0325109e-03   -1.0000000e+00   -1.0000000e+00   -1.0000000e+00   -1.0000000e+00   -1.0000000e+00   -1.0000000e+00   -1.0000000e+00   -1.0000000e+00   -1.0000000e+00   -1.0000000e+00   -1.0000000e+00   -1.0000000e+00   -1.0000000e+00   -1.0000000e+00   -1.0000000e+00   -1.0000000e+00   -1.0000000e+00   -1.0000000e+00
   -1.0497345e+02    3.2952198e+00    1.1082577e+00    5.2680705e+02    8.6517574e+01    2.0125527e+03    7.8487404e+02    1.8414816e-03    8.4654830e-04    1.7805720e-03    6.5866951e-04    1.4546192e+00    2.8442259e-01    2.0613459e+02    9.6455925e+01    4.3845592e-03    2.0306884e-03   -1.0000000e+00   -1.0000000e+00   -1.0000000e+00   -1.0000000e+00   -1.0000000e+00   -1.0000000e+00   -1.0000000e+00   -1.0000000e+00   -1.0000000e+00   -1.0000000e+00   -1.0000000e+00   -1.0000000e+00   -1.0000000e+00   -1.0000000e+00   -1.0000000e+00   -1.0000000e+00   -1.0000000e+00   -1.0000000e+00
   -1.0449884e+02    3.2655448e+00    1.1010223e+00    5.2109735e+02    8.6302643e+01    2.0079571e+03    7.7937114e+02    1.8277617e-03    8.4142309e-04    1.7751428e-03    6.5684427e-04    1.4479400e+00    2.8372467e-01    2.0528203e+02    9.6202335e+01    4.3728658e-03    2.0282205e-03   -1.0000000e+00   -1.0000000e+00   -1.0000000e+00   -1.0000000e+00   -1.0000000e+00   -1.0000000e+00   -1.0000000e+00   -1.0000000e+00   -1.0000000e+00   -1.0000000e+00   -1.0000000e+00   -1.0000000e+00   -1.0000000e+00   -1.0000000e+00   -1.0000000e+00   -1.0000000e+00   -1.0000000e+00   -1.0000000e+00
   -1.0402669e+02    3.2363165e+00    1.0942047e+00    5.1531614e+02    8.6015361e+01    2.0023352e+03    7.7096468e+02    1.8142876e-03    8.3620250e-04    1.7698470e-03    6.5474157e-04    1.4413103e+00    2.8314120e-01    2.0445260e+02    9.5936777e+01    4.3616458e-03    2.0254980e-03   -1.0000000e+00   -1.0000000e+00   -1.0000000e+00   -1.0000000e+00   -1.0000000e+00   -1.0000000e+00   -1.0000000e+00   -1.0000000e+00   -1.0000000e+00   -1.0000000e+00   -1.0000000e+00   -1.0000000e+00   -1.0000000e+00   -1.0000000e+00   -1.0000000e+00   -1.0000000e+00   -1.0000000e+00   -1.0000000e+00
   -1.0355698e+02    3.2077519e+00    1.0873587e+00    5.0974623e+02    8.5894366e+01    1.9969941e+03    7.6338543e+02    1.8009833e-03    8.3097519e-04    1.7645561e-03    6.5258064e-04    1.4348128e+00    2.8251305e-01    2.0363756e+02    9.5669415e+01    4.3507193e-03    2.0227357e-03   -1.0000000e+00   -1.0000000e+00   -1.0000000e+00   -1.0000000e+00   -1.0000000e+00   -1.0000000e+00   -1.0000000e+00   -1.0000000e+00   -1.0000000e+00   -1.0000000e+00   -1.0000000e+00   -1.0000000e+00   -1.0000000e+00   -1.0000000e+00   -1.0000000e+00   -1.0000000e+00   -1.0000000e+00   -1.0000000e+00
   -1.0308961e+02    3.1798071e+00    1.0805348e+00    5.0412820e+02    8.5378066e+01    1.9906010e+03    7.5268598e+02    1.7879931e-03    8.2552387e-04    1.7594606e-03    6.5004593e-04    1.4284347e+00    2.8186110e-01    2.0285299e+02    9.5375782e+01    4.3404358e-03    2.0194090e-03   -1.0000000e+00   -1.0000000e+00   -1.0000000e+00   -1.0000000e+00   -1.0000000e+00   -1.0000000e+00   -1.0000000e+00   -1.0000000e+00   -1.0000000e+00   -1.0000000e+00   -1.0000000e+00   -1.0000000e+00   -1.0000000e+00   -1.0000000e+00   -1.0000000e+00   -1.0000000e+00   -1.0000000e+00   -1.0000000e+00
   -1.0262452e+02    3.1524720e+00    1.0737103e+00    4.9872674e+02    8.5233098e+01    1.9844913e+03    7.4304467e+02    1.7751593e-03    8.2007142e-04    1.7543748e-03    6.4745017e-04    1.4221769e+00    2.8117772e-01    2.0208143e+02    9.5080550e+01    4.3304234e-03    2.0160457e-03   -1.0000000e+00   -1.0000000e+00   -1.0000000e+00   -1.0000000e+00   -1.0000000e+00   -1.0000000e+00   -1.0000000e+00   -1.0000000e+00   -1.0000000e+00   -1.0000000e+00   -1.0000000e+00   -1.0000000e+00   -1.0000000e+00   -1.0000000e+00   -1.0000000e+00   -1.0000000e+00   -1.0000000e+00   -1.0000000e+00
   -1.0216169e+02    3.1256996e+00    1.0669117e+00    4.9457221e+02    8.5322949e+01    1.9867610e+03    7.5342208e+02    1.7616749e-03    8.1599434e-04    1.7480604e-03    6.4706815e-04    1.4160290e+00    2.8046663e-01    2.0123340e+02    9.4935314e+01    4.3187399e-03    2.0159386e-03   -1.0000000e+00   -1.0000000e+00   -1.0000000e+00   -1.0000000e+00   -1.0000000e+00   -1.0000000e+00   -1.0000000e+00   -1.0000000e+00   -1.0000000e+00   -1.0000000e+00   -1.0000000e+00   -1.0000000e+00   -1.0000000e+00   -1.0000000e+00   -1.0000000e+00   -1.0000000e+00   -1.0000000e+00   -1.0000000e+00
   -1.0170105e+02    3.0993764e+00    1.0603051e+00    4.8980012e+02    8.5276749e+01    1.9836087e+03    7.4989395e+02    1.7487662e-03    8.1112662e-04    1.7424402e-03    6.4523727e-04    1.4099542e+00    2.7978597e-01    2.0044495e+02    9.4702120e+01    4.3083393e-03    2.0139266e-03   -1.0000000e+00   -1.0000000e+00   -1.0000000e+00   -1.0000000e+00   -1.0000000e+00   -1.0000000e+00   -1.0000000e+00   -1.0000000e+00   -1.0000000e+00   -1.0000000e+00   -1.0000000e+00   -1.0000000e+00   -1.0000000e+00   -1.0000000e+00   -1.0000000e+00   -1.0000000e+00   -1.0000000e+00   -1.0000000e+00
   -1.0124252e+02    3.0736420e+00    1.0536558e+00    4.8538156e+02    8.5246959e+01    1.9820685e+03    7.4989760e+02    1.7358514e-03    8.0649233e-04    1.7365832e-03    6.4375571e-04    1.4040008e+00    2.7906336e-01    1.9965190e+02    9.4494137e+01    4.2978315e-03    2.0124706e-03   -1.0000000e+00   -1.0000000e+00   -1.0000000e+00   -1.0000000e+00   -1.0000000e+00   -1.0000000e+00   -1.0000000e+00   -1.0000000e+00   -1.0000000e+00   -1.0000000e+00   -1.0000000e+00   -1.0000000e+00   -1.0000000e+00   -1.0000000e+00   -1.0000000e+00   -1.0000000e+00   -1.0000000e+00   -1.0000000e+00
   -1.0078610e+02    3.0482034e+00    1.0474179e+00    4.8038391e+02    8.4882459e+01    1.9760053e+03    7.3831658e+02    1.7234615e-03    8.0120276e-04    1.7313447e-03    6.4107184e-04    1.3980675e+00    2.7846546e-01    1.9891330e+02    9.4211370e+01    4.2884920e-03    2.0093929e-03   -1.0000000e+00   -1.0000000e+00   -1.0000000e+00   -1.0000000e+00   -1.0000000e+00   -1.0000000e+00   -1.0000000e+00   -1.0000000e+00   -1.0000000e+00   -1.0000000e+00   -1.0000000e+00   -1.0000000e+00   -1.0000000e+00   -1.0000000e+00   -1.0000000e+00   -1.0000000e+00   -1.0000000e+00   -1.0000000e+00
   -1.0033170e+02    3.0233075e+00    1.0411081e+00    4.7589041e+02    8.4875274e+01    1.9726110e+03    7.3366975e+02    1.7109929e-03    7.9627248e-04    1.7257774e-03    6.3896167e-04    1.3922494e+00    2.7781302e-01    1.9816176e+02    9.3967216e+01    4.2788628e-03    2.0071574e-03   -1.0000000e+00   -1.0000000e+00   -1.0000000e+00   -1.0000000e+00   -1.0000000e+00   -1.0000000e+00   -1.0000000e+00   -1.0000000e+00   -1.0000000e+00   -1.0000000e+00   -1.0000000e+00   -1.0000000e+00   -1.0000000e+00   -1.0000000e+00   -1.0000000e+00   -1.0000000e+00   -1.0000000e+00   -1.0000000e+00
   -9.9879287e+01    2.9989131e+00    1.0348419e+00    4.7120497e+02    8.4527623e+01    1.9671569e+03    7.2334305e+02    1.6988880e-03    7.9099260e-04    1.7205330e-03    6.3623457e-04    1.3865295e+00    2.7714842e-01    1.9744733e+02    9.3682370e+01    4.2700338e-03    2.0040363e-03   -1.0000000e+00   -1.0000000e+00   -1.0000000e+00   -1.0000000e+00   -1.0000000e+00   -1.0000000e+00   -1.0000000e+00   -1.0000000e+00   -1.0000000e+00   -1.0000000e+00   -1.0000000e+00   -1.0000000e+00   -1.0000000e+00   -1.0000000e+00   -1.0000000e+00   -1.0000000e+00   -1.0000000e+00   -1.0000000e+00
   -9.9428806e+01    2.9750406e+00    1.0285670e+00    4.6784356e+02    8.4867016e+01    1.9706792e+03    7.3517768e+02    1.6860797e-03    7.8718278e-04    1.7139851e-03    6.3588824e-04    1.3809193e+00    2.7644569e-01    1.9664927e+02    9.3562322e+01    4.2593714e-03    2.0045224e-03   -1.0000000e+00   -1.0000000e+00   -1.0000000e+00   -1.0000000e+00   -1.0000000e+00   -1.0000000e+00   -1.0000000e+00   -1.0000000e+00   -1.0000000e+00   -1.0000000e+00   -1.0000000e+00   -1.0000000e+00   -1.0000000e+00   -1.0000000e+00   -1.0000000e+00   -1.0000000e+00   -1.0000000e+00   -1.0000000e+00
   -9.8980218e+01    2.9515131e+00    1.0224494e+00    4.6373444e+02    8.4615012e+01    1.9681076e+03    7.3083037e+02    1.6738718e-03    7.8244914e-04    1.7082123e-03    6.3390562e-04    1.3753631e+00    2.7577471e-01    1.9591519e+02    9.3337262e+01    4.2501020e-03    2.0027223e-03   -1.0000000e+00   -1.0000000e+00   -1.0000000e+00   -1.0000000e+00   -1.0000000e+00   -1.0000000e+00   -1.0000000e+00   -1.0000000e+00   -1.0000000e+00   -1.0000000e+00   -1.0000000e+00   -1.0000000e+00   -1.0000000e+00   -1.0000000e+00   -1.0000000e+00   -1.0000000e+00   -1.0000000e+00   -1.0000000e+00
   -9.8533471e+01    2.9284621e+00    1.0162795e+00    4.5985641e+02    8.4708188e+01    1.9662973e+03    7.2889588e+02    1.6617402e-03    7.7777414e-04    1.7023733e-03    6.3199022e-04    1.3699093e+00    2.7505745e-01    1.9518550e+02    9.3117513e+01    4.2409197e-03    2.0010433e-03   -1.0000000e+00   -1.0000000e+00   -1.0000000e+00   -1.0000000e+00   -1.0000000e+00   -1.0000000e+00   -1.0000000e+00   -1.0000000e+00   -1.0000000e+00   -1.0000000e+00   -1.0000000e+00   -1.0000000e+00   -1.0000000e+00   -1.0000000e+00   -1.0000000e+00   -1.0000000e+00   -1.0000000e+00   -1.0000000e+00
   -9.8088528e+01    2.9056197e+00    1.0105412e+00    4.5578492e+02    8.4227887e+01    1.9632412e+03    7.2254539e+02    1.6497987e-03    7.7301289e-04    1.6966468e-03    6.2982553e-04    1.3644574e+00    2.7447361e-01    1.9447442e+02    9.2886152e+01    4.2321354e-03    1.9991210e-03   -1.0000000e+00   -1.0000000e+00   -1.0000000e+00   -1.0000000e+00   -1.0000000e+00   -1.0000000e+00   -1.0000000e+00   -1.0000000e+00   -1.0000000e+00   -1.0000000e+00   -1.0000000e+00   -1.0000000e+00   -1.0000000e+00   -1.0000000e+00   -1.0000000e+00   -1.0000000e+00   -1.0000000e+00   -1.0000000e+00
   -9.7645332e+01    2.8832345e+00    1.0047654e+00    4.5171777e+02    8.4054829e+01    1.9591385e+03    7.1424275e+02    1.6381070e-03    7.6803689e-04    1.6911307e-03    6.2724451e-04    1.3591031e+00    2.7385215e-01    1.9378825e+02    9.2629728e+01    4.2238900e-03    1.9966439e-03   -1.0000000e+00   -1.0000000e+00   -1.0000000e+00   -1.0000000e+00   -1.0000000e+00   -1.0000000e+00   -1.0000000e+00   -1.0000000e+00   -1.0000000e+00   -1.0000000e+00   -1.0000000e+00   -1.0000000e+00   -1.0000000e+00   -1.0000000e+00   -1.0000000e+00   -1.0000000e+00   -1.0000000e+00   -1.0000000e+00
   -9.7203862e+01    2.8613119e+00    9.9899308e-01    4.4788311e+02    8.3941370e+01    1.9561502e+03    7.0873986e+02    1.6264994e-03    7.6320571e-04    1.6855203e-03    6.2488017e-04    1.3538461e+00    2.7320681e-01    1.9310788e+02    9.2388331e+01    4.2157621e-03    1.9944993e-03   -1.0000000e+00   -1.0000000e+00   -1.0000000e+00   -1.0000000e+00   -1.0000000e+00   -1.0000000e+00   -1.0000000e+00   -1.0000000e+00   -1.0000000e+00   -1.0000000e+00   -1.0000000e+00   -1.0000000e+00   -1.0000000e+00   -1.0000000e+00   -1.0000000e+00   -1.0000000e+00   -1.0000000e+00   -1.0000000e+00
   -9.6764048e+01    2.8398053e+00    9.9323214e-01    4.4392190e+02    8.3729205e+01    1.9514630e+03    6.9884706e+02    1.6151883e-03    7.5807674e-04    1.6801875e-03    6.2197252e-04    1.3486745e+00    2.7254490e-01    1.9245859e+02    9.2111461e+01    4.2083217e-03    1.9915763e-03   -1.0000000e+00   -1.0000000e+00   -1.0000000e+00   -1.0000000e+00   -1.0000000e+00   -1.0000000e+00   -1.0000000e+00   -1.0000000e+00   -1.0000000e+00   -1.0000000e+00   -1.0000000e+00   -1.0000000e+00   -1.0000000e+00   -1.0000000e+00   -1.0000000e+00   -1.0000000e+00   -1.0000000e+00   -1.0000000e+00
   -9.6325882e+01    2.8186718e+00    9.8744903e-01    4.4105299e+02    8.3689683e+01    1.9550083e+03    7.0868869e+02    1.6031942e-03    7.5421480e-04    1.6736013e-03    6.2124960e-04    1.3435821e+00    2.7184834e-01    1.9172621e+02    9.1979333e+01    4.1990421e-03    1.9918645e-03   -1.0000000e+00   -1.0000000e+00   -1.0000000e+00   -1.0000000e+00   -1.0000000e+00   -1.0000000e+00   -1.0000000e+00   -1.0000000e+00   -1.0000000e+00   -1.0000000e+00   -1.0000000e+00   -1.0000000e+00   -1.0000000e+00   -1.0000000e+00   -1.0000000e+00   -1.0000000e+00   -1.0000000e+00   -1.0000000e+00
   -9.5889297e+01    2.7978324e+00    9.8178628e-01    4.3779569e+02    8.3680477e+01    1.9546768e+03    7.0866136e+02    1.5915949e-03    7.4983019e-04    1.6675183e-03    6.1947769e-04    1.3385408e+00    2.7116432e-01    1.9103532e+02    9.1786146e+01    4.1906757e-03    1.9908068e-03   -1.0000000e+00   -1.0000000e+00   -1.0000000e+00   -1.0000000e+00   -1.0000000e+00   -1.0000000e+00   -1.0000000e+00   -1.0000000e+00   -1.0000000e+00   -1.0000000e+00   -1.0000000e+00   -1.0000000e+00   -1.0000000e+00   -1.0000000e+00   -1.0000000e+00   -1.0000000e+00   -1.0000000e+00   -1.0000000e+00
   -9.5454262e+01    2.7774002e+00    9.7610410e-01    4.3470919e+02    8.3664816e+01    1.9550111e+03    7.0975329e+02    1.5800226e-03    7.4552791e-04    1.6613072e-03    6.1782501e-04    1.3335858e+00    2.7046059e-01    1.9034399e+02    9.1602033e+01    4.1823033e-03    1.9899599e-03   -1.0000000e+00   -1.0000000e+00   -1.0000000e+00   -1.0000000e+00   -1.0000000e+00   -1.0000000e+00   -1.0000000e+00   -1.0000000e+00   -1.0000000e+00   -1.0000000e+00   -1.0000000e+00   -1.0000000e+00   -1.0000000e+00   -1.0000000e+00   -1.0000000e+00   -1.0000000e+00   -1.0000000e+00   -1.0000000e+00
   -9.5020750e+01    2.7570874e+00    9.7083365e-01    4.3100177e+02    8.3330409e+01    1.9504942e+03    6.9851713e+02    1.5689701e-03    7.4056253e-04    1.6557862e-03    6.1489792e-04    1.3286161e+00    2.6988405e-01    1.8971006e+02    9.1339005e+01    4.1751985e-03    1.9873709e-03   -1.0000000e+00   -1.0000000e+00   -1.0000000e+00   -1.0000000e+00   -1.0000000e+00   -1.0000000e+00   -1.0000000e+00   -1.0000000e+00   -1.0000000e+00   -1.0000000e+00   -1.0000000e+00   -1.0000000e+00   -1.0000000e+00   -1.0000000e+00   -1.0000000e+00   -1.0000000e+00   -1.0000000e+00   -1.0000000e+00
   -9.4588705e+01    2.7371850e+00    9.6549103e-01    4.2765843e+02    8.3284615e+01    1.9480197e+03    6.9281209e+02    1.5578858e-03    7.3584627e-04    1.6500386e-03    6.1239148e-04    1.3237401e+00    2.6926246e-01    1.8906884e+02    9.1103715e+01    4.1679321e-03    1.9854033e-03   -1.0000000e+00   -1.0000000e+00   -1.0000000e+00   -1.0000000e+00   -1.0000000e+00   -1.0000000e+00   -1.0000000e+00   -1.0000000e+00   -1.0000000e+00   -1.0000000e+00   -1.0000000e+00   -1.0000000e+00   -1.0000000e+00   -1.0000000e+00   -1.0000000e+00   -1.0000000e+00   -1.0000000e+00   -1.0000000e+00
   -9.4158099e+01    2.7176683e+00    9.6015461e-01    4.2423143e+02    8.3001999e+01    1.9444673e+03    6.8404169e+02    1.5470689e-03    7.3093608e-04    1.6445047e-03    6.0953496e-04    1.3189468e+00    2.6862260e-01    1.8845585e+02    9.0844029e+01    4.1612922e-03    1.9828973e-03   -1.0000000e+00   -1.0000000e+00   -1.0000000e+00   -1.0000000e+00   -1.0000000e+00   -1.0000000e+00   -1.0000000e+00   -1.0000000e+00   -1.0000000e+00   -1.0000000e+00   -1.0000000e+00   -1.0000000e+00   -1.0000000e+00   -1.0000000e+00   -1.0000000e+00   -1.0000000e+00   -1.0000000e+00   -1.0000000e+00
   -9.3728904e+01    2.6985060e+00    9.5479116e-01    4.2173612e+02    8.2965850e+01    1.9479561e+03    6.9218328e+02    1.5356886e-03    7.2711629e-04    1.6378975e-03    6.0856211e-04    1.3142325e+00    2.6794959e-01    1.8777233e+02    9.0711928e+01    4.1530812e-03    1.9832471e-03   -1.0000000e+00   -1.0000000e+00   -1.0000000e+00   -1.0000000e+00   -1.0000000e+00   -1.0000000e+00   -1.0000000e+00   -1.0000000e+00   -1.0000000e+00   -1.0000000e+00   -1.0000000e+00   -1.0000000e+00   -1.0000000e+00   -1.0000000e+00   -1.0000000e+00   -1.0000000e+00   -1.0000000e+00   -1.0000000e+00
   -9.3301070e+01    2.6796141e+00    9.4952695e-01    4.1876211e+02    8.2859895e+01    1.9469192e+03    6.8896696e+02    1.5247858e-03    7.2264117e-04    1.6319296e-03    6.0633825e-04    1.3095660e+00    2.6729456e-01    1.8714159e+02    9.0501524e+01    4.1460486e-03    1.9818560e-03   -1.0000000e+00   -1.0000000e+00   -1.0000000e+00   -1.0000000e+00   -1.0000000e+00   -1.0000000e+00   -1.0000000e+00   -1.0000000e+00   -1.0000000e+00   -1.0000000e+00   -1.0000000e+00   -1.0000000e+00   -1.0000000e+00   -1.0000000e+00   -1.0000000e+00   -1.0000000e+00   -1.0000000e+00   -1.0000000e+00
   -9.2874562e+01    2.6609649e+00    9.4430409e-01    4.1606749e+02    8.2968885e+01    1.9476419e+03    6.9044081e+02    1.5137808e-03    7.1841703e-04    1.6256913e-03    6.0449871e-04    1.3049472e+00    2.6662570e-01    1.8649530e+02    9.0319768e+01    4.1386721e-03    1.9811185e-03   -1.0000000e+00   -1.0000000e+00   -1.0000000e+00   -1.0000000e+00   -1.0000000e+00   -1.0000000e+00   -1.0000000e+00   -1.0000000e+00   -1.0000000e+00   -1.0000000e+00   -1.0000000e+00   -1.0000000e+00   -1.0000000e+00   -1.0000000e+00   -1.0000000e+00   -1.0000000e+00   -1.0000000e+00   -1.0000000e+00
   -9.2449366e+01    2.6424454e+00    9.3940952e-01    4.1307122e+02    8.2560904e+01    1.9461974e+03    6.8499235e+02    1.5030084e-03    7.1395651e-04    1.6196862e-03    6.0216640e-04    1.3003226e+00    2.6606642e-01    1.8587422e+02    9.0108565e+01    4.1318579e-03    1.9797358e-03   -1.0000000e+00   -1.0000000e+00   -1.0000000e+00   -1.0000000e+00   -1.0000000e+00   -1.0000000e+00   -1.0000000e+00   -1.0000000e+00   -1.0000000e+00   -1.0000000e+00   -1.0000000e+00   -1.0000000e+00   -1.0000000e+00   -1.0000000e+00   -1.0000000e+00   -1.0000000e+00   -1.0000000e+00   -1.0000000e+00
   -9.2025430e+01    2.6242582e+00    9.3448565e-01    4.1000047e+02    8.2446171e+01    1.9432339e+03    6.7656782e+02    1.4925036e-03    7.0921831e-04    1.6139739e-03    5.9929945e-04    1.2957721e+00    2.6548103e-01    1.8528145e+02    8.9863412e+01    4.1256755e-03    1.9775878e-03   -1.0000000e+00   -1.0000000e+00   -1.0000000e+00   -1.0000000e+00   -1.0000000e+00   -1.0000000e+00   -1.0000000e+00   -1.0000000e+00   -1.0000000e+00   -1.0000000e+00   -1.0000000e+00   -1.0000000e+00   -1.0000000e+00   -1.0000000e+00   -1.0000000e+00   -1.0000000e+00   -1.0000000e+00   -1.0000000e+00
   -9.1602720e+01    2.6064352e+00    9.2952496e-01    4.0718974e+02    8.2435994e+01    1.9417966e+03    6.7210181e+02    1.4820104e-03    7.0467226e-04    1.6080989e-03    5.9675553e-04    1.2913056e+00    2.6486473e-01    1.8468725e+02    8.9640138e+01    4.1194683e-03    1.9759396e-03   -1.0000000e+00   -1.0000000e+00   -1.0000000e+00   -1.0000000e+00   -1.0000000e+00   -1.0000000e+00   -1.0000000e+00   -1.0000000e+00   -1.0000000e+00   -1.0000000e+00   -1.0000000e+00   -1.0000000e+00   -1.0000000e+00   -1.0000000e+00   -1.0000000e+00   -1.0000000e+00   -1.0000000e+00   -1.0000000e+00
   -9.1181206e+01    2.5889144e+00    9.2455581e-01    4.0434807e+02    8.2409869e+01    1.9395675e+03    6.6550116e+02    1.4716980e-03    6.9998419e-04    1.6023665e-03    5.9393362e-04    1.2869058e+00    2.6422801e-01    1.8411161e+02    8.9398245e+01    4.1136816e-03    1.9738823e-03   -1.0000000e+00   -1.0000000e+00   -1.0000000e+00   -1.0000000e+00   -1.0000000e+00   -1.0000000e+00   -1.0000000e+00   -1.0000000e+00   -1.0000000e+00   -1.0000000e+00   -1.0000000e+00   -1.0000000e+00   -1.0000000e+00   -1.0000000e+00   -1.0000000e+00   -1.0000000e+00   -1.0000000e+00   -1.0000000e+00
   -9.0760867e+01    2.5716618e+00    9.1955838e-01    4.0232302e+02    8.2388264e+01    1.9440050e+03    6.7448353e+02    1.4608216e-03    6.9629179e-04    1.5955750e-03    5.9289534e-04    1.2825667e+00    2.6356017e-01    1.8346362e+02    8.9275863e+01    4.1062690e-03    1.9745373e-03   -1.0000000e+00   -1.0000000e+00   -1.0000000e+00   -1.0000000e+00   -1.0000000e+00   -1.0000000e+00   -1.0000000e+00   -1.0000000e+00   -1.0000000e+00   -1.0000000e+00   -1.0000000e+00   -1.0000000e+00   -1.0000000e+00   -1.0000000e+00   -1.0000000e+00   -1.0000000e+00   -1.0000000e+00   -1.0000000e+00
   -9.0341662e+01    2.5546376e+00    9.1466528e-01    3.9987471e+02    8.2282030e+01    1.9443460e+03    6.7307637e+02    1.4503800e-03    6.9204798e-04    1.5893686e-03    5.9075183e-04    1.2782683e+00    2.6291062e-01    1.8286536e+02    8.9085835e+01    4.0999831e-03    1.9736766e-03   -1.0000000e+00   -1.0000000e+00   -1.0000000e+00   -1.0000000e+00   -1.0000000e+00   -1.0000000e+00   -1.0000000e+00   -1.0000000e+00   -1.0000000e+00   -1.0000000e+00   -1.0000000e+00   -1.0000000e+00   -1.0000000e+00   -1.0000000e+00   -1.0000000e+00   -1.0000000e+00   -1.0000000e+00   -1.0000000e+00
   -8.9923558e+01    2.5379029e+00    9.0973203e-01    3.9743107e+02    8.2326787e+01    1.9440747e+03    6.7041069e+02    1.4400816e-03    6.8765609e-04    1.5832738e-03    5.8833660e-04    1.2740361e+00    2.6223516e-01    1.8228095e+02    8.8876534e+01    4.0940174e-03    1.9723896e-03   -1.0000000e+00   -1.0000000e+00   -1.0000000e+00   -1.0000000e+00   -1.0000000e+00   -1.0000000e+00   -1.0000000e+00   -1.0000000e+00   -1.0000000e+00   -1.0000000e+00   -1.0000000e+00   -1.0000000e+00   -1.0000000e+00   -1.0000000e+00   -1.0000000e+00   -1.0000000e+00   -1.0000000e+00   -1.0000000e+00
   -8.9506524e+01    2.5211825e+00    9.0516806e-01    3.9485294e+02    8.1981546e+01    1.9432195e+03    6.6514618e+02    1.4298607e-03    6.8327708e-04    1.5771968e-03    5.8585072e-04    1.2697691e+00    2.6167706e-01    1.8170369e+02    8.8666750e+01    4.0882146e-03    1.9711146e-03   -1.0000000e+00   -1.0000000e+00   -1.0000000e+00   -1.0000000e+00   -1.0000000e+00   -1.0000000e+00   -1.0000000e+00   -1.0000000e+00   -1.0000000e+00   -1.0000000e+00   -1.0000000e+00   -1.0000000e+00   -1.0000000e+00   -1.0000000e+00   -1.0000000e+00   -1.0000000e+00   -1.0000000e+00   -1.0000000e+00
   -8.9090531e+01    2.5047593e+00    9.0056382e-01    3.9226214e+02    8.1955370e+01    1.9413511e+03    6.5815609e+02    1.4198413e-03    6.7870568e-04    1.5713297e-03    5.8297420e-04    1.2655712e+00    2.6109193e-01    1.8114790e+02    8.8432380e+01    4.0829095e-03    1.9692897e-03   -1.0000000e+00   -1.0000000e+00   -1.0000000e+00   -1.0000000e+00   -1.0000000e+00   -1.0000000e+00   -1.0000000e+00   -1.0000000e+00   -1.0000000e+00   -1.0000000e+00   -1.0000000e+00   -1.0000000e+00   -1.0000000e+00   -1.0000000e+00   -1.0000000e+00   -1.0000000e+00   -1.0000000e+00   -1.0000000e+00
   -8.8675556e+01    2.4886468e+00    8.9592313e-01    3.8984920e+02    8.1956337e+01    1.9405218e+03    6.5380122e+02    1.4098668e-03    6.7425523e-04    1.5653681e-03    5.8030520e-04    1.2614473e+00    2.6047739e-01    1.8059442e+02    8.8211352e+01    4.0776611e-03    1.9677805e-03   -1.0000000e+00   -1.0000000e+00   -1.0000000e+00   -1.0000000e+00   -1.0000000e+00   -1.0000000e+00   -1.0000000e+00   -1.0000000e+00   -1.0000000e+00   -1.0000000e+00   -1.0000000e+00   -1.0000000e+00   -1.0000000e+00   -1.0000000e+00   -1.0000000e+00   -1.0000000e+00   -1.0000000e+00   -1.0000000e+00
   -8.8261565e+01    2.4727739e+00    8.9127058e-01    3.8730447e+02    8.1908435e+01    1.9380834e+03    6.4532748e+02    1.4001161e-03    6.6952950e-04    1.5596607e-03    5.7712225e-04    1.2573763e+00    2.5984759e-01    1.8006605e+02    8.7954584e+01    4.0729979e-03    1.9654666e-03   -1.0000000e+00   -1.0000000e+00   -1.0000000e+00   -1.0000000e+00   -1.0000000e+00   -1.0000000e+00   -1.0000000e+00   -1.0000000e+00   -1.0000000e+00   -1.0000000e+00   -1.0000000e+00   -1.0000000e+00   -1.0000000e+00   -1.0000000e+00   -1.0000000e+00   -1.0000000e+00   -1.0000000e+00   -1.0000000e+00
   -8.7848528e+01    2.4571630e+00    8.8661853e-01    3.8562963e+02    8.1804180e+01    1.9432703e+03    6.5466996e+02    1.3897704e-03    6.6593576e-04    1.5527818e-03    5.7601912e-04    1.2533656e+00    2.5919749e-01    1.7946005e+02    8.7837466e+01    4.0665661e-03    1.9663631e-03   -1.0000000e+00   -1.0000000e+00   -1.0000000e+00   -1.0000000e+00   -1.0000000e+00   -1.0000000e+00   -1.0000000e+00   -1.0000000e+00   -1.0000000e+00   -1.0000000e+00   -1.0000000e+00   -1.0000000e+00   -1.0000000e+00   -1.0000000e+00   -1.0000000e+00   -1.0000000e+00   -1.0000000e+00   -1.0000000e+00
   -8.7436415e+01    2.4416973e+00    8.8202049e-01    3.8362982e+02    8.1765372e+01    1.9449450e+03    6.5542004e+02    1.3797342e-03    6.6186917e-04    1.5463712e-03    5.7392666e-04    1.2493807e+00    2.5854626e-01    1.7888982e+02    8.7661110e+01    4.0609582e-03    1.9659159e-03   -1.0000000e+00   -1.0000000e+00   -1.0000000e+00   -1.0000000e+00   -1.0000000e+00   -1.0000000e+00   -1.0000000e+00   -1.0000000e+00   -1.0000000e+00   -1.0000000e+00   -1.0000000e+00   -1.0000000e+00   -1.0000000e+00   -1.0000000e+00   -1.0000000e+00   -1.0000000e+00   -1.0000000e+00   -1.0000000e+00
   -8.7025198e+01    2.4265094e+00    8.7739898e-01    3.8175379e+02    8.1793598e+01    1.9471649e+03    6.5697150e+02    1.3697105e-03    6.5786225e-04    1.5398526e-03    5.7193503e-04    1.2454595e+00    2.5788309e-01    1.7831815e+02    8.7491525e+01    4.0553239e-03    1.9656413e-03   -1.0000000e+00   -1.0000000e+00   -1.0000000e+00   -1.0000000e+00   -1.0000000e+00   -1.0000000e+00   -1.0000000e+00   -1.0000000e+00   -1.0000000e+00   -1.0000000e+00   -1.0000000e+00   -1.0000000e+00   -1.0000000e+00   -1.0000000e+00   -1.0000000e+00   -1.0000000e+00   -1.0000000e+00   -1.0000000e+00
   -8.6614849e+01    2.4112875e+00    8.7313794e-01    3.7931336e+02    8.1612973e+01    1.9447639e+03    6.4706705e+02    1.3601381e-03    6.5327190e-04    1.5340143e-03    5.6874119e-04    1.2414929e+00    2.5733321e-01    1.7780055e+02    8.7246687e+01    4.0509356e-03    1.9636545e-03   -1.0000000e+00   -1.0000000e+00   -1.0000000e+00   -1.0000000e+00   -1.0000000e+00   -1.0000000e+00   -1.0000000e+00   -1.0000000e+00   -1.0000000e+00   -1.0000000e+00   -1.0000000e+00   -1.0000000e+00   -1.0000000e+00   -1.0000000e+00   -1.0000000e+00   -1.0000000e+00   -1.0000000e+00   -1.0000000e+00
   -8.6205342e+01    2.3963726e+00    8.6881572e-01    3.7716970e+02    8.1646757e+01    1.9442957e+03    6.4235481e+02    1.3505292e-03    6.4891434e-04    1.5279627e-03    5.6596912e-04    1.2376027e+00    2.5675125e-01    1.7727580e+02    8.7029940e+01    4.0463976e-03    1.9623259e-03   -1.0000000e+00   -1.0000000e+00   -1.0000000e+00   -1.0000000e+00   -1.0000000e+00   -1.0000000e+00   -1.0000000e+00   -1.0000000e+00   -1.0000000e+00   -1.0000000e+00   -1.0000000e+00   -1.0000000e+00   -1.0000000e+00   -1.0000000e+00   -1.0000000e+00   -1.0000000e+00   -1.0000000e+00   -1.0000000e+00
   -8.5796648e+01    2.3816965e+00    8.6446880e-01    3.7493324e+02    8.1532664e+01    1.9427451e+03    6.3463499e+02    1.3411244e-03    6.4436122e-04    1.5221105e-03    5.6284445e-04    1.2337689e+00    2.5614811e-01    1.7677431e+02    8.6786449e+01    4.0424020e-03    1.9603987e-03   -1.0000000e+00   -1.0000000e+00   -1.0000000e+00   -1.0000000e+00   -1.0000000e+00   -1.0000000e+00   -1.0000000e+00   -1.0000000e+00   -1.0000000e+00   -1.0000000e+00   -1.0000000e+00   -1.0000000e+00   -1.0000000e+00   -1.0000000e+00   -1.0000000e+00   -1.0000000e+00   -1.0000000e+00   -1.0000000e+00
   -8.5388743e+01    2.3672363e+00    8.6007568e-01    3.7356415e+02    8.1562889e+01    1.9486699e+03    6.4446592e+02    1.3310743e-03    6.4088580e-04    1.5150596e-03    5.6172038e-04    1.2299880e+00    2.5551309e-01    1.7618667e+02    8.6679277e+01    4.0364253e-03    1.9616446e-03   -1.0000000e+00   -1.0000000e+00   -1.0000000e+00   -1.0000000e+00   -1.0000000e+00   -1.0000000e+00   -1.0000000e+00   -1.0000000e+00   -1.0000000e+00   -1.0000000e+00   -1.0000000e+00   -1.0000000e+00   -1.0000000e+00   -1.0000000e+00   -1.0000000e+00   -1.0000000e+00   -1.0000000e+00   -1.0000000e+00
   -8.5292430e+01    2.3638601e+00    8.5905087e-01    3.7315124e+02    8.1608765e+01    1.9489391e+03    6.4416820e+02    1.3287858e-03    6.3992825e-04    1.5135442e-03    5.6113796e-04    1.2291046e+00    2.5535960e-01    1.7605791e+02    8.6636120e+01    4.0352353e-03    1.9615189e-03   -1.0000000e+00   -1.0000000e+00   -1.0000000e+00   -1.0000000e+00   -1.0000000e+00   -1.0000000e+00   -1.0000000e+00   -1.0000000e+00   -1.0000000e+00   -1.0000000e+00   -1.0000000e+00   -1.0000000e+00   -1.0000000e+00   -1.0000000e+00   -1.0000000e+00   -1.0000000e+00   -1.0000000e+00   -1.0000000e+00
   -8.5172040e+01    2.3596562e+00    8.5781055e-01    3.7251483e+02    8.1481107e+01    1.9485774e+03    6.4138637e+02    1.3260124e-03    6.3861515e-04    1.5117469e-03    5.6024858e-04    1.2279993e+00    2.5518976e-01    1.7590905e+02    8.6566767e+01    4.0340297e-03    1.9610154e-03   -1.0000000e+00   -1.0000000e+00   -1.0000000e+00   -1.0000000e+00   -1.0000000e+00   -1.0000000e+00   -1.0000000e+00   -1.0000000e+00   -1.0000000e+00   -1.0000000e+00   -1.0000000e+00   -1.0000000e+00   -1.0000000e+00   -1.0000000e+00   -1.0000000e+00   -1.0000000e+00   -1.0000000e+00   -1.0000000e+00
   -8.5021551e+01    2.3544279e+00    8.5626231e-01    3.7178490e+02    8.1405407e+01    1.9485505e+03    6.3929208e+02    1.3225248e-03    6.3703656e-04    1.5094569e-03    5.5923270e-04    1.2266239e+00    2.5497550e-01    1.7572068e+02    8.6488820e+01    4.0324763e-03    1.9605984e-03   -1.0000000e+00   -1.0000000e+00   -1.0000000e+00   -1.0000000e+00   -1.0000000e+00   -1.0000000e+00   -1.0000000e+00   -1.0000000e+00   -1.0000000e+00   -1.0000000e+00   -1.0000000e+00   -1.0000000e+00   -1.0000000e+00   -1.0000000e+00   -1.0000000e+00   -1.0000000e+00   -1.0000000e+00   -1.0000000e+00
   -8.4833440e+01    2.3478916e+00    8.5428582e-01    3.7116356e+02    8.1419448e+01    1.9510145e+03    6.4289766e+02    1.3179089e-03    6.3540709e-04    1.5061835e-03    5.5859620e-04    1.2249075e+00    2.5468152e-01    1.7545241e+02    8.6436021e+01    4.0297741e-03    1.9611291e-03   -1.0000000e+00   -1.0000000e+00   -1.0000000e+00   -1.0000000e+00   -1.0000000e+00   -1.0000000e+00   -1.0000000e+00   -1.0000000e+00   -1.0000000e+00   -1.0000000e+00   -1.0000000e+00   -1.0000000e+00   -1.0000000e+00   -1.0000000e+00   -1.0000000e+00   -1.0000000e+00   -1.0000000e+00   -1.0000000e+00
   -8.4598302e+01    2.3398031e+00    8.5179029e-01    3.7019205e+02    8.1539507e+01    1.9520284e+03    6.4269998e+02    1.3123578e-03    6.3304103e-04    1.5024342e-03    5.5719809e-04    1.2227814e+00    2.5431138e-01    1.7514507e+02    8.6327797e+01    4.0270492e-03    1.9608303e-03   -1.0000000e+00   -1.0000000e+00   -1.0000000e+00   -1.0000000e+00   -1.0000000e+00   -1.0000000e+00   -1.0000000e+00   -1.0000000e+00   -1.0000000e+00   -1.0000000e+00   -1.0000000e+00   -1.0000000e+00   -1.0000000e+00   -1.0000000e+00   -1.0000000e+00   -1.0000000e+00   -1.0000000e+00   -1.0000000e+00
   -8.4304379e+01    2.3295523e+00    8.4894766e-01    3.6892056e+02    8.1403393e+01    1.9536446e+03    6.4217763e+02    1.3053652e-03    6.3022767e-04    1.4976265e-03    5.5566875e-04    1.2200596e+00    2.5394748e-01    1.7475383e+02    8.6209776e+01    4.0234776e-03    1.9608812e-03   -1.0000000e+00   -1.0000000e+00   -1.0000000e+00   -1.0000000e+00   -1.0000000e+00   -1.0000000e+00   -1.0000000e+00   -1.0000000e+00   -1.0000000e+00   -1.0000000e+00   -1.0000000e+00   -1.0000000e+00   -1.0000000e+00   -1.0000000e+00   -1.0000000e+00   -1.0000000e+00   -1.0000000e+00   -1.0000000e+00
   -8.3936976e+01    2.3168534e+00    8.4534037e-01    3.6701290e+02    8.1386784e+01    1.9522957e+03    6.3424261e+02    1.2969950e-03    6.2617477e-04    1.4921970e-03    5.5275198e-04    1.2166849e+00    2.5346932e-01    1.7431256e+02    8.5991891e+01    4.0201289e-03    1.9593341e-03   -1.0000000e+00   -1.0000000e+00   -1.0000000e+00   -1.0000000e+00   -1.0000000e+00   -1.0000000e+00   -1.0000000e+00   -1.0000000e+00   -1.0000000e+00   -1.0000000e+00   -1.0000000e+00   -1.0000000e+00   -1.0000000e+00   -1.0000000e+00   -1.0000000e+00   -1.0000000e+00   -1.0000000e+00   -1.0000000e+00
   -8.3532366e+01    2.3030714e+00    8.4125213e-01    3.6514461e+02    8.1425810e+01    1.9524477e+03    6.2985929e+02    1.2877282e-03    6.2189176e-04    1.4860335e-03    5.4989211e-04    1.2130232e+00    2.5289478e-01    1.7382187e+02    8.5774107e+01    4.0162556e-03    1.9581466e-03   -1.0000000e+00   -1.0000000e+00   -1.0000000e+00   -1.0000000e+00   -1.0000000e+00   -1.0000000e+00   -1.0000000e+00   -1.0000000e+00   -1.0000000e+00   -1.0000000e+00   -1.0000000e+00   -1.0000000e+00   -1.0000000e+00   -1.0000000e+00   -1.0000000e+00   -1.0000000e+00   -1.0000000e+00   -1.0000000e+00
   -8.3128362e+01    2.2895107e+00    8.3715273e-01    3.6317700e+02    8.1373434e+01    1.9514537e+03    6.2237895e+02    1.2786796e-03    6.1742680e-04    1.4800951e-03    5.4668834e-04    1.2094139e+00    2.5230635e-01    1.7337699e+02    8.5546572e+01    4.0129938e-03    1.9563594e-03   -1.0000000e+00   -1.0000000e+00   -1.0000000e+00   -1.0000000e+00   -1.0000000e+00   -1.0000000e+00   -1.0000000e+00   -1.0000000e+00   -1.0000000e+00   -1.0000000e+00   -1.0000000e+00   -1.0000000e+00   -1.0000000e+00   -1.0000000e+00   -1.0000000e+00   -1.0000000e+00   -1.0000000e+00   -1.0000000e+00
   -8.2724973e+01    2.2761561e+00    8.3302852e-01    3.6130578e+02    8.1490066e+01    1.9507685e+03    6.1610139e+02    1.2696922e-03    6.1297495e-04    1.4741581e-03    5.4348462e-04    1.2058544e+00    2.5169915e-01    1.7294616e+02    8.5328212e+01    4.0098761e-03    1.9545879e-03   -1.0000000e+00   -1.0000000e+00   -1.0000000e+00   -1.0000000e+00   -1.0000000e+00   -1.0000000e+00   -1.0000000e+00   -1.0000000e+00   -1.0000000e+00   -1.0000000e+00   -1.0000000e+00   -1.0000000e+00   -1.0000000e+00   -1.0000000e+00   -1.0000000e+00   -1.0000000e+00   -1.0000000e+00   -1.0000000e+00
   -8.2322173e+01    2.2629724e+00    8.2889533e-01    3.6013807e+02    8.1329851e+01    1.9569316e+03    6.2499479e+02    1.2601437e-03    6.0949080e-04    1.4671135e-03    5.4214479e-04    1.2023357e+00    2.5107219e-01    1.7243811e+02    8.5236535e+01    4.0049749e-03    1.9558015e-03   -1.0000000e+00   -1.0000000e+00   -1.0000000e+00   -1.0000000e+00   -1.0000000e+00   -1.0000000e+00   -1.0000000e+00   -1.0000000e+00   -1.0000000e+00   -1.0000000e+00   -1.0000000e+00   -1.0000000e+00   -1.0000000e+00   -1.0000000e+00   -1.0000000e+00   -1.0000000e+00   -1.0000000e+00   -1.0000000e+00
   -8.1919938e+01    2.2498753e+00    8.2477611e-01    3.5857176e+02    8.1198779e+01    1.9587968e+03    6.2379492e+02    1.2509669e-03    6.0542141e-04    1.4606872e-03    5.3958621e-04    1.1988332e+00    2.5043144e-01    1.7197631e+02    8.5066982e+01    4.0011802e-03    1.9552093e-03   -1.0000000e+00   -1.0000000e+00   -1.0000000e+00   -1.0000000e+00   -1.0000000e+00   -1.0000000e+00   -1.0000000e+00   -1.0000000e+00   -1.0000000e+00   -1.0000000e+00   -1.0000000e+00   -1.0000000e+00   -1.0000000e+00   -1.0000000e+00   -1.0000000e+00   -1.0000000e+00   -1.0000000e+00   -1.0000000e+00
   -8.1518242e+01    2.2370376e+00    8.2063991e-01    3.5719696e+02    8.1303298e+01    1.9618385e+03    6.2500635e+02    1.2417550e-03    6.0148942e-04    1.4540763e-03    5.3729505e-04    1.1953937e+00    2.4978449e-01    1.7150655e+02    8.4915282e+01    3.9972243e-03    1.9550514e-03   -1.0000000e+00   -1.0000000e+00   -1.0000000e+00   -1.0000000e+00   -1.0000000e+00   -1.0000000e+00   -1.0000000e+00   -1.0000000e+00   -1.0000000e+00   -1.0000000e+00   -1.0000000e+00   -1.0000000e+00   -1.0000000e+00   -1.0000000e+00   -1.0000000e+00   -1.0000000e+00   -1.0000000e+00   -1.0000000e+00
   -8.1117060e+01    2.2241203e+00    8.1683906e-01    3.5540863e+02    8.1387889e+01    1.9613294e+03    6.1766836e+02    1.2328655e-03    5.9715413e-04    1.4479801e-03    5.3409886e-04    1.1918983e+00    2.4924959e-01    1.7107773e+02    8.4708085e+01    3.9942497e-03    1.9536088e-03   -1.0000000e+00   -1.0000000e+00   -1.0000000e+00   -1.0000000e+00   -1.0000000e+00   -1.0000000e+00   -1.0000000e+00   -1.0000000e+00   -1.0000000e+00   -1.0000000e+00   -1.0000000e+00   -1.0000000e+00   -1.0000000e+00   -1.0000000e+00   -1.0000000e+00   -1.0000000e+00   -1.0000000e+00   -1.0000000e+00
   -8.0716368e+01    2.2114226e+00    8.1294192e-01    3.5382901e+02    8.1453077e+01    1.9623217e+03    6.1408412e+02    1.2239323e-03    5.9297296e-04    1.4416980e-03    5.3121085e-04    1.1884628e+00    2.4867207e-01    1.7063991e+02    8.4520352e+01    3.9910895e-03    1.9526363e-03   -1.0000000e+00   -1.0000000e+00   -1.0000000e+00   -1.0000000e+00   -1.0000000e+00   -1.0000000e+00   -1.0000000e+00   -1.0000000e+00   -1.0000000e+00   -1.0000000e+00   -1.0000000e+00   -1.0000000e+00   -1.0000000e+00   -1.0000000e+00   -1.0000000e+00   -1.0000000e+00   -1.0000000e+00   -1.0000000e+00
   -8.0316141e+01    2.1989295e+00    8.0905099e-01    3.5211929e+02    8.1510605e+01    1.9617953e+03    6.0661255e+02    1.2152436e-03    5.8856777e-04    1.4357003e-03    5.2788226e-04    1.1850761e+00    2.4808789e-01    1.7023283e+02    8.4300679e+01    3.9886765e-03    1.9509240e-03   -1.0000000e+00   -1.0000000e+00   -1.0000000e+00   -1.0000000e+00   -1.0000000e+00   -1.0000000e+00   -1.0000000e+00   -1.0000000e+00   -1.0000000e+00   -1.0000000e+00   -1.0000000e+00   -1.0000000e+00   -1.0000000e+00   -1.0000000e+00   -1.0000000e+00   -1.0000000e+00   -1.0000000e+00   -1.0000000e+00
   -7.9916354e+01    2.1866076e+00    8.0512781e-01    3.5127129e+02    8.1579829e+01    1.9693180e+03    6.1758898e+02    1.2058678e-03    5.8528794e-04    1.4284027e-03    5.2670854e-04    1.1817331e+00    2.4747796e-01    1.6972864e+02    8.4233199e+01    3.9839984e-03    1.9528258e-03   -1.0000000e+00   -1.0000000e+00   -1.0000000e+00   -1.0000000e+00   -1.0000000e+00   -1.0000000e+00   -1.0000000e+00   -1.0000000e+00   -1.0000000e+00   -1.0000000e+00   -1.0000000e+00   -1.0000000e+00   -1.0000000e+00   -1.0000000e+00   -1.0000000e+00   -1.0000000e+00   -1.0000000e+00   -1.0000000e+00
   -7.9516984e+01    2.1743790e+00    8.0124791e-01    3.4987088e+02    8.1484723e+01    1.9713415e+03    6.1513791e+02    1.1970022e-03    5.8127095e-04    1.4219271e-03    5.2403786e-04    1.1784052e+00    2.4687468e-01    1.6929137e+02    8.4064623e+01    3.9809257e-03    1.9523552e-03   -1.0000000e+00   -1.0000000e+00   -1.0000000e+00   -1.0000000e+00   -1.0000000e+00   -1.0000000e+00   -1.0000000e+00   -1.0000000e+00   -1.0000000e+00   -1.0000000e+00   -1.0000000e+00   -1.0000000e+00   -1.0000000e+00   -1.0000000e+00   -1.0000000e+00   -1.0000000e+00   -1.0000000e+00   -1.0000000e+00
   -7.9118005e+01    2.1623606e+00    7.9727815e-01    3.4862843e+02    8.1671086e+01    1.9741309e+03    6.1507937e+02    1.1881301e-03    5.7728935e-04    1.4153647e-03    5.2144591e-04    1.1751356e+00    2.4623155e-01    1.6885027e+02    8.3900150e+01    3.9777829e-03    1.9519915e-03   -1.0000000e+00   -1.0000000e+00   -1.0000000e+00   -1.0000000e+00   -1.0000000e+00   -1.0000000e+00   -1.0000000e+00   -1.0000000e+00   -1.0000000e+00   -1.0000000e+00   -1.0000000e+00   -1.0000000e+00   -1.0000000e+00   -1.0000000e+00   -1.0000000e+00   -1.0000000e+00   -1.0000000e+00   -1.0000000e+00
   -7.8719394e+01    2.1501924e+00    7.9370787e-01    3.4712128e+02    8.1522725e+01    1.9754597e+03    6.1008299e+02    1.1793713e-03    5.7322977e-04    1.4089383e-03    5.1859745e-04    1.1717863e+00    2.4572034e-01    1.6842305e+02    8.3723326e+01    3.9749914e-03    1.9513604e-03   -1.0000000e+00   -1.0000000e+00   -1.0000000e+00   -1.0000000e+00   -1.0000000e+00   -1.0000000e+00   -1.0000000e+00   -1.0000000e+00   -1.0000000e+00   -1.0000000e+00   -1.0000000e+00   -1.0000000e+00   -1.0000000e+00   -1.0000000e+00   -1.0000000e+00   -1.0000000e+00   -1.0000000e+00   -1.0000000e+00
   -7.8321127e+01    2.1382252e+00    7.9004968e-01    3.4560300e+02    8.1531732e+01    1.9759055e+03    6.0390430e+02    1.1707765e-03    5.6899848e-04    1.4027167e-03    5.1539487e-04    1.1684918e+00    2.4517427e-01    1.6801562e+02    8.3521883e+01    3.9727031e-03    1.9501571e-03   -1.0000000e+00   -1.0000000e+00   -1.0000000e+00   -1.0000000e+00   -1.0000000e+00   -1.0000000e+00   -1.0000000e+00   -1.0000000e+00   -1.0000000e+00   -1.0000000e+00   -1.0000000e+00   -1.0000000e+00   -1.0000000e+00   -1.0000000e+00   -1.0000000e+00   -1.0000000e+00   -1.0000000e+00   -1.0000000e+00
   -7.7923178e+01    2.1264547e+00    7.8637490e-01    3.4422491e+02    8.1656084e+01    1.9773298e+03    6.0015309e+02    1.1621967e-03    5.6487525e-04    1.3963989e-03    5.1239768e-04    1.1652472e+00    2.4461270e-01    1.6760714e+02    8.3333760e+01    3.9704177e-03    1.9492837e-03   -1.0000000e+00   -1.0000000e+00   -1.0000000e+00   -1.0000000e+00   -1.0000000e+00   -1.0000000e+00   -1.0000000e+00   -1.0000000e+00   -1.0000000e+00   -1.0000000e+00   -1.0000000e+00   -1.0000000e+00   -1.0000000e+00   -1.0000000e+00   -1.0000000e+00   -1.0000000e+00   -1.0000000e+00   -1.0000000e+00
   -7.7525525e+01    2.1148528e+00    7.8268189e-01    3.4272398e+02    8.1794742e+01    1.9771909e+03    5.9262143e+02    1.1538287e-03    5.6050843e-04    1.3903543e-03    5.0892120e-04    1.1620440e+00    2.4403998e-01    1.6722650e+02    8.3110385e+01    3.9688327e-03    1.9475862e-03   -1.0000000e+00   -1.0000000e+00   -1.0000000e+00   -1.0000000e+00   -1.0000000e+00   -1.0000000e+00   -1.0000000e+00   -1.0000000e+00   -1.0000000e+00   -1.0000000e+00   -1.0000000e+00   -1.0000000e+00   -1.0000000e+00   -1.0000000e+00   -1.0000000e+00   -1.0000000e+00   -1.0000000e+00   -1.0000000e+00
   -7.7128143e+01    2.1033944e+00    7.7896020e-01    3.4197215e+02    8.1727495e+01    1.9846154e+03    6.0164949e+02    1.1448350e-03    5.5716723e-04    1.3830818e-03    5.0747705e-04    1.1588780e+00    2.4344362e-01    1.6675416e+02    8.3029828e+01    3.9650842e-03    1.9493293e-03   -1.0000000e+00   -1.0000000e+00   -1.0000000e+00   -1.0000000e+00   -1.0000000e+00   -1.0000000e+00   -1.0000000e+00   -1.0000000e+00   -1.0000000e+00   -1.0000000e+00   -1.0000000e+00   -1.0000000e+00   -1.0000000e+00   -1.0000000e+00   -1.0000000e+00   -1.0000000e+00   -1.0000000e+00   -1.0000000e+00
   -7.6731008e+01    2.0919946e+00    7.7521501e-01    3.4091859e+02    8.1632688e+01    1.9885916e+03    6.0282612e+02    1.1361321e-03    5.5337230e-04    1.3763111e-03    5.0504484e-04    1.1557249e+00    2.4282290e-01    1.6632002e+02    8.2885035e+01    3.9622845e-03    1.9495559e-03   -1.0000000e+00   -1.0000000e+00   -1.0000000e+00   -1.0000000e+00   -1.0000000e+00   -1.0000000e+00   -1.0000000e+00   -1.0000000e+00   -1.0000000e+00   -1.0000000e+00   -1.0000000e+00   -1.0000000e+00   -1.0000000e+00   -1.0000000e+00   -1.0000000e+00   -1.0000000e+00   -1.0000000e+00   -1.0000000e+00
   -7.6334096e+01    2.0808065e+00    7.7146295e-01    3.3986525e+02    8.1688124e+01    1.9921112e+03    6.0230905e+02    1.1275260e-03    5.4947831e-04    1.3696007e-03    5.0244346e-04    1.1526238e+00    2.4220397e-01    1.6589708e+02    8.2725836e+01    3.9597909e-03    1.9494605e-03   -1.0000000e+00   -1.0000000e+00   -1.0000000e+00   -1.0000000e+00   -1.0000000e+00   -1.0000000e+00   -1.0000000e+00   -1.0000000e+00   -1.0000000e+00   -1.0000000e+00   -1.0000000e+00   -1.0000000e+00   -1.0000000e+00   -1.0000000e+00   -1.0000000e+00   -1.0000000e+00   -1.0000000e+00   -1.0000000e+00
   -7.5937384e+01    2.0694505e+00    7.6804457e-01    3.3846421e+02    8.1762242e+01    1.9927383e+03    5.9532506e+02    1.1191704e-03    5.4529580e-04    1.3633249e-03    4.9912856e-04    1.1494427e+00    2.4169236e-01    1.6550724e+02    8.2523219e+01    3.9581143e-03    1.9483380e-03   -1.0000000e+00   -1.0000000e+00   -1.0000000e+00   -1.0000000e+00   -1.0000000e+00   -1.0000000e+00   -1.0000000e+00   -1.0000000e+00   -1.0000000e+00   -1.0000000e+00   -1.0000000e+00   -1.0000000e+00   -1.0000000e+00   -1.0000000e+00   -1.0000000e+00   -1.0000000e+00   -1.0000000e+00   -1.0000000e+00
   -7.5540846e+01    2.0582898e+00    7.6454617e-01    3.3722889e+02    8.1871001e+01    1.9945192e+03    5.9111697e+02    1.1107872e-03    5.4121043e-04    1.3569047e-03    4.9602598e-04    1.1463159e+00    2.4114957e-01    1.6511164e+02    8.2333926e+01    3.9563324e-03    1.9475486e-03   -1.0000000e+00   -1.0000000e+00   -1.0000000e+00   -1.0000000e+00   -1.0000000e+00   -1.0000000e+00   -1.0000000e+00   -1.0000000e+00   -1.0000000e+00   -1.0000000e+00   -1.0000000e+00   -1.0000000e+00   -1.0000000e+00   -1.0000000e+00   -1.0000000e+00   -1.0000000e+00   -1.0000000e+00   -1.0000000e+00
   -7.5144460e+01    2.0473087e+00    7.6103032e-01    3.3589425e+02    8.1941476e+01    1.9951192e+03    5.8390210e+02    1.1026153e-03    5.3694275e-04    1.3507278e-03    4.9257212e-04    1.1432355e+00    2.4059330e-01    1.6474423e+02    8.2116703e+01    3.9552643e-03    1.9461021e-03   -1.0000000e+00   -1.0000000e+00   -1.0000000e+00   -1.0000000e+00   -1.0000000e+00   -1.0000000e+00   -1.0000000e+00   -1.0000000e+00   -1.0000000e+00   -1.0000000e+00   -1.0000000e+00   -1.0000000e+00   -1.0000000e+00   -1.0000000e+00   -1.0000000e+00   -1.0000000e+00   -1.0000000e+00   -1.0000000e+00
   -7.4748201e+01    2.0364771e+00    7.5747983e-01    3.3471779e+02    8.2143537e+01    1.9968203e+03    5.7962956e+02    1.0944146e-03    5.3279616e-04    1.3444190e-03    4.8934137e-04    1.1401942e+00    2.4001779e-01    1.6436954e+02    8.1915326e+01    3.9540596e-03    1.9450514e-03   -1.0000000e+00   -1.0000000e+00   -1.0000000e+00   -1.0000000e+00   -1.0000000e+00   -1.0000000e+00   -1.0000000e+00   -1.0000000e+00   -1.0000000e+00   -1.0000000e+00   -1.0000000e+00   -1.0000000e+00   -1.0000000e+00   -1.0000000e+00   -1.0000000e+00   -1.0000000e+00   -1.0000000e+00   -1.0000000e+00
   -7.4352045e+01    2.0257553e+00    7.5391441e-01    3.3416033e+02    8.2090701e+01    2.0050246e+03    5.8901357e+02    1.0856646e-03    5.2951849e-04    1.3370211e-03    4.8784937e-04    1.1371802e+00    2.3942596e-01    1.6391201e+02    8.1839527e+01    3.9508863e-03    1.9470775e-03   -1.0000000e+00   -1.0000000e+00   -1.0000000e+00   -1.0000000e+00   -1.0000000e+00   -1.0000000e+00   -1.0000000e+00   -1.0000000e+00   -1.0000000e+00   -1.0000000e+00   -1.0000000e+00   -1.0000000e+00   -1.0000000e+00   -1.0000000e+00   -1.0000000e+00   -1.0000000e+00   -1.0000000e+00   -1.0000000e+00
   -7.3955968e+01    2.0150550e+00    7.5031730e-01    3.3309339e+02    8.1834789e+01    2.0079174e+03    5.8619663e+02    1.0773794e-03    5.2554205e-04    1.3304376e-03    4.8488980e-04    1.1341698e+00    2.3880719e-01    1.6352004e+02    8.1660983e+01    3.9493430e-03    1.9466340e-03   -1.0000000e+00   -1.0000000e+00   -1.0000000e+00   -1.0000000e+00   -1.0000000e+00   -1.0000000e+00   -1.0000000e+00   -1.0000000e+00   -1.0000000e+00   -1.0000000e+00   -1.0000000e+00   -1.0000000e+00   -1.0000000e+00   -1.0000000e+00   -1.0000000e+00   -1.0000000e+00   -1.0000000e+00   -1.0000000e+00
   -7.3559946e+01    2.0045856e+00    7.4671528e-01    3.3228635e+02    8.1969226e+01    2.0126621e+03    5.8748840e+02    1.0689924e-03    5.2176757e-04    1.3235704e-03    4.8235071e-04    1.1312187e+00    2.3819061e-01    1.6311043e+02    8.1511888e+01    3.9474168e-03    1.9469315e-03   -1.0000000e+00   -1.0000000e+00   -1.0000000e+00   -1.0000000e+00   -1.0000000e+00   -1.0000000e+00   -1.0000000e+00   -1.0000000e+00   -1.0000000e+00   -1.0000000e+00   -1.0000000e+00   -1.0000000e+00   -1.0000000e+00   -1.0000000e+00   -1.0000000e+00   -1.0000000e+00   -1.0000000e+00   -1.0000000e+00
   -7.3163954e+01    1.9939607e+00    7.4341822e-01    3.3105422e+02    8.2047989e+01    2.0137288e+03    5.8029298e+02    1.0609270e-03    5.1760620e-04    1.3172600e-03    4.7890614e-04    1.1281922e+00    2.3767519e-01    1.6274642e+02    8.1303584e+01    3.9466339e-03    1.9458092e-03   -1.0000000e+00   -1.0000000e+00   -1.0000000e+00   -1.0000000e+00   -1.0000000e+00   -1.0000000e+00   -1.0000000e+00   -1.0000000e+00   -1.0000000e+00   -1.0000000e+00   -1.0000000e+00   -1.0000000e+00   -1.0000000e+00   -1.0000000e+00   -1.0000000e+00   -1.0000000e+00   -1.0000000e+00   -1.0000000e+00
   -7.2767968e+01    1.9835119e+00    7.4005278e-01    3.3001611e+02    8.2221829e+01    2.0162795e+03    5.7675799e+02    1.0528108e-03    5.1359116e-04    1.3107666e-03    4.7576811e-04    1.1252156e+00    2.3713101e-01    1.6237189e+02    8.1115389e+01    3.9456368e-03    1.9451931e-03   -1.0000000e+00   -1.0000000e+00   -1.0000000e+00   -1.0000000e+00   -1.0000000e+00   -1.0000000e+00   -1.0000000e+00   -1.0000000e+00   -1.0000000e+00   -1.0000000e+00   -1.0000000e+00   -1.0000000e+00   -1.0000000e+00   -1.0000000e+00   -1.0000000e+00   -1.0000000e+00   -1.0000000e+00   -1.0000000e+00
   -7.2371963e+01    1.9732061e+00    7.3665843e-01    3.2885628e+02    8.2388159e+01    2.0173648e+03    5.6954482e+02    1.0448968e-03    5.0935358e-04    1.3045370e-03    4.7219828e-04    1.1222762e+00    2.3657316e-01    1.6202559e+02    8.0892139e+01    3.9453646e-03    1.9437314e-03   -1.0000000e+00   -1.0000000e+00   -1.0000000e+00   -1.0000000e+00   -1.0000000e+00   -1.0000000e+00   -1.0000000e+00   -1.0000000e+00   -1.0000000e+00   -1.0000000e+00   -1.0000000e+00   -1.0000000e+00   -1.0000000e+00   -1.0000000e+00   -1.0000000e+00   -1.0000000e+00   -1.0000000e+00   -1.0000000e+00
   -7.1975916e+01    1.9630324e+00    7.3322357e-01    3.2852234e+02    8.2480972e+01    2.0267607e+03    5.8044256e+02    1.0362661e-03    5.0619790e-04    1.2969332e-03    4.7079366e-04    1.1193732e+00    2.3599110e-01    1.6156848e+02    8.0831803e+01    3.9424266e-03    1.9462964e-03   -1.0000000e+00   -1.0000000e+00   -1.0000000e+00   -1.0000000e+00   -1.0000000e+00   -1.0000000e+00   -1.0000000e+00   -1.0000000e+00   -1.0000000e+00   -1.0000000e+00   -1.0000000e+00   -1.0000000e+00   -1.0000000e+00   -1.0000000e+00   -1.0000000e+00   -1.0000000e+00   -1.0000000e+00   -1.0000000e+00
   -7.1579801e+01    1.9529055e+00    7.2976726e-01    3.2763353e+02    8.2359974e+01    2.0304121e+03    5.7792487e+02    1.0281603e-03    5.0229981e-04    1.2902265e-03    4.6784278e-04    1.1164797e+00    2.3539340e-01    1.6118787e+02    8.0658432e+01    3.9414073e-03    1.9461113e-03   -1.0000000e+00   -1.0000000e+00   -1.0000000e+00   -1.0000000e+00   -1.0000000e+00   -1.0000000e+00   -1.0000000e+00   -1.0000000e+00   -1.0000000e+00   -1.0000000e+00   -1.0000000e+00   -1.0000000e+00   -1.0000000e+00   -1.0000000e+00   -1.0000000e+00   -1.0000000e+00   -1.0000000e+00   -1.0000000e+00
   -7.1183593e+01    1.9429538e+00    7.2625321e-01    3.2690835e+02    8.2596574e+01    2.0349390e+03    5.7809219e+02    1.0200321e-03    4.9845024e-04    1.2834193e-03    4.6500074e-04    1.1136357e+00    2.3477246e-01    1.6080104e+02    8.0491119e+01    3.9402839e-03    1.9460995e-03   -1.0000000e+00   -1.0000000e+00   -1.0000000e+00   -1.0000000e+00   -1.0000000e+00   -1.0000000e+00   -1.0000000e+00   -1.0000000e+00   -1.0000000e+00   -1.0000000e+00   -1.0000000e+00   -1.0000000e+00   -1.0000000e+00   -1.0000000e+00   -1.0000000e+00   -1.0000000e+00   -1.0000000e+00   -1.0000000e+00
   -7.0787267e+01    1.9327573e+00    7.2310047e-01    3.2588114e+02    8.2430329e+01    2.0378312e+03    5.7279870e+02    1.0120033e-03    4.9451175e-04    1.2767642e-03    4.6187491e-04    1.1106856e+00    2.3426971e-01    1.6042799e+02    8.0308416e+01    3.9395422e-03    1.9457437e-03   -1.0000000e+00   -1.0000000e+00   -1.0000000e+00   -1.0000000e+00   -1.0000000e+00   -1.0000000e+00   -1.0000000e+00   -1.0000000e+00   -1.0000000e+00   -1.0000000e+00   -1.0000000e+00   -1.0000000e+00   -1.0000000e+00   -1.0000000e+00   -1.0000000e+00   -1.0000000e+00   -1.0000000e+00   -1.0000000e+00
   -7.0390799e+01    1.9227405e+00    7.1989279e-01    3.2485030e+02    8.2556786e+01    2.0398538e+03    5.6661745e+02    1.0041396e-03    4.9041665e-04    1.2703316e-03    4.5841607e-04    1.1077858e+00    2.3374674e-01    1.6007789e+02    8.0100447e+01    3.9394189e-03    1.9447834e-03   -1.0000000e+00   -1.0000000e+00   -1.0000000e+00   -1.0000000e+00   -1.0000000e+00   -1.0000000e+00   -1.0000000e+00   -1.0000000e+00   -1.0000000e+00   -1.0000000e+00   -1.0000000e+00   -1.0000000e+00   -1.0000000e+00   -1.0000000e+00   -1.0000000e+00   -1.0000000e+00   -1.0000000e+00   -1.0000000e+00
   -6.9994162e+01    1.9128806e+00    7.1662156e-01    3.2395872e+02    8.2733233e+01    2.0429280e+03    5.6289885e+02    9.9625630e-04    4.8640955e-04    1.2637752e-03    4.5515436e-04    1.1049310e+00    2.3319762e-01    1.5972222e+02    7.9904386e+01    3.9392099e-03    1.9441398e-03   -1.0000000e+00   -1.0000000e+00   -1.0000000e+00   -1.0000000e+00   -1.0000000e+00   -1.0000000e+00   -1.0000000e+00   -1.0000000e+00   -1.0000000e+00   -1.0000000e+00   -1.0000000e+00   -1.0000000e+00   -1.0000000e+00   -1.0000000e+00   -1.0000000e+00   -1.0000000e+00   -1.0000000e+00   -1.0000000e+00
   -6.9597332e+01    1.9031320e+00    7.1331664e-01    3.2294706e+02    8.2959336e+01    2.0444532e+03    5.5556671e+02    9.8855776e-04    4.8216509e-04    1.2574864e-03    4.5142325e-04    1.1021052e+00    2.3263453e-01    1.5939337e+02    7.9669549e+01    3.9397184e-03    1.9425538e-03   -1.0000000e+00   -1.0000000e+00   -1.0000000e+00   -1.0000000e+00   -1.0000000e+00   -1.0000000e+00   -1.0000000e+00   -1.0000000e+00   -1.0000000e+00   -1.0000000e+00   -1.0000000e+00   -1.0000000e+00   -1.0000000e+00   -1.0000000e+00   -1.0000000e+00   -1.0000000e+00   -1.0000000e+00   -1.0000000e+00
   -6.9200282e+01    1.8934883e+00    7.0996919e-01    3.2265815e+02    8.2906039e+01    2.0538076e+03    5.6442342e+02    9.8020394e-04    4.7890977e-04    1.2498998e-03    4.4973031e-04    1.0993086e+00    2.3204754e-01    1.5895910e+02    7.9588934e+01    3.9376491e-03    1.9448347e-03   -1.0000000e+00   -1.0000000e+00   -1.0000000e+00   -1.0000000e+00   -1.0000000e+00   -1.0000000e+00   -1.0000000e+00   -1.0000000e+00   -1.0000000e+00   -1.0000000e+00   -1.0000000e+00   -1.0000000e+00   -1.0000000e+00   -1.0000000e+00   -1.0000000e+00   -1.0000000e+00   -1.0000000e+00   -1.0000000e+00
   -6.8802986e+01    1.8838778e+00    7.0655168e-01    3.2205860e+02    8.2791017e+01    2.0595533e+03    5.6550878e+02    9.7216807e-04    4.7519624e-04    1.2428822e-03    4.4702089e-04    1.0965239e+00    2.3141698e-01    1.5857217e+02    7.9436022e+01    3.9368126e-03    1.9453433e-03   -1.0000000e+00   -1.0000000e+00   -1.0000000e+00   -1.0000000e+00   -1.0000000e+00   -1.0000000e+00   -1.0000000e+00   -1.0000000e+00   -1.0000000e+00   -1.0000000e+00   -1.0000000e+00   -1.0000000e+00   -1.0000000e+00   -1.0000000e+00   -1.0000000e+00   -1.0000000e+00   -1.0000000e+00   -1.0000000e+00
   -6.8405418e+01    1.8744391e+00    7.0315339e-01    3.2145192e+02    8.2892427e+01    2.0647584e+03    5.6478643e+02    9.6422869e-04    4.7137821e-04    1.2359453e-03    4.4412603e-04    1.0937807e+00    2.3080280e-01    1.5819766e+02    7.9265559e+01    3.9363443e-03    1.9454429e-03   -1.0000000e+00   -1.0000000e+00   -1.0000000e+00   -1.0000000e+00   -1.0000000e+00   -1.0000000e+00   -1.0000000e+00   -1.0000000e+00   -1.0000000e+00   -1.0000000e+00   -1.0000000e+00   -1.0000000e+00   -1.0000000e+00   -1.0000000e+00   -1.0000000e+00   -1.0000000e+00   -1.0000000e+00   -1.0000000e+00
   -6.8007552e+01    1.8647625e+00    7.0005257e-01    3.2049034e+02    8.2940693e+01    2.0670572e+03    5.5774123e+02    9.5651343e-04    4.6729052e-04    1.2294383e-03    4.4054073e-04    1.0909373e+00    2.3028409e-01    1.5785738e+02    7.9050072e+01    3.9367832e-03    1.9444463e-03   -1.0000000e+00   -1.0000000e+00   -1.0000000e+00   -1.0000000e+00   -1.0000000e+00   -1.0000000e+00   -1.0000000e+00   -1.0000000e+00   -1.0000000e+00   -1.0000000e+00   -1.0000000e+00   -1.0000000e+00   -1.0000000e+00   -1.0000000e+00   -1.0000000e+00   -1.0000000e+00   -1.0000000e+00   -1.0000000e+00
   -6.7609360e+01    1.8552630e+00    6.9689617e-01    3.1968415e+02    8.3083150e+01    2.0705011e+03    5.5340867e+02    9.4878467e-04    4.6330315e-04    1.2228084e-03    4.3717623e-04    1.0881450e+00    2.2974428e-01    1.5751257e+02    7.8849075e+01    3.9371692e-03    1.9438387e-03   -1.0000000e+00   -1.0000000e+00   -1.0000000e+00   -1.0000000e+00   -1.0000000e+00   -1.0000000e+00   -1.0000000e+00   -1.0000000e+00   -1.0000000e+00   -1.0000000e+00   -1.0000000e+00   -1.0000000e+00   -1.0000000e+00   -1.0000000e+00   -1.0000000e+00   -1.0000000e+00   -1.0000000e+00   -1.0000000e+00
   -6.7210816e+01    1.8458992e+00    6.9369898e-01    3.1878500e+02    8.3237759e+01    2.0727486e+03    5.4613003e+02    9.4123439e-04    4.5912403e-04    1.2164095e-03    4.3344893e-04    1.0853901e+00    2.2918942e-01    1.5719462e+02    7.8614836e+01    3.9382897e-03    1.9424198e-03   -1.0000000e+00   -1.0000000e+00   -1.0000000e+00   -1.0000000e+00   -1.0000000e+00   -1.0000000e+00   -1.0000000e+00   -1.0000000e+00   -1.0000000e+00   -1.0000000e+00   -1.0000000e+00   -1.0000000e+00   -1.0000000e+00   -1.0000000e+00   -1.0000000e+00   -1.0000000e+00   -1.0000000e+00   -1.0000000e+00
   -6.6811892e+01    1.8366535e+00    6.9045284e-01    3.1797552e+02    8.3495484e+01    2.0754845e+03    5.4038198e+02    9.3370234e-04    4.5496923e-04    1.2099804e-03    4.2976854e-04    1.0826684e+00    2.2861493e-01    1.5687753e+02    7.8382728e+01    3.9394980e-03    1.9410755e-03   -1.0000000e+00   -1.0000000e+00   -1.0000000e+00   -1.0000000e+00   -1.0000000e+00   -1.0000000e+00   -1.0000000e+00   -1.0000000e+00   -1.0000000e+00   -1.0000000e+00   -1.0000000e+00   -1.0000000e+00   -1.0000000e+00   -1.0000000e+00   -1.0000000e+00   -1.0000000e+00   -1.0000000e+00   -1.0000000e+00
   -6.6412561e+01    1.8274809e+00    6.8718411e-01    3.1781503e+02    8.3426980e+01    2.0855819e+03    5.4915170e+02    9.2554801e-04    4.5172828e-04    1.2023080e-03    4.2799255e-04    1.0799658e+00    2.2802275e-01    1.5645656e+02    7.8299143e+01    3.9381325e-03    1.9435205e-03   -1.0000000e+00   -1.0000000e+00   -1.0000000e+00   -1.0000000e+00   -1.0000000e+00   -1.0000000e+00   -1.0000000e+00   -1.0000000e+00   -1.0000000e+00   -1.0000000e+00   -1.0000000e+00   -1.0000000e+00   -1.0000000e+00   -1.0000000e+00   -1.0000000e+00   -1.0000000e+00   -1.0000000e+00   -1.0000000e+00
   -6.6012794e+01    1.8183076e+00    6.8382483e-01    3.1724474e+02    8.3286112e+01    2.0910134e+03    5.4811695e+02    9.1779267e-04    4.4789071e-04    1.1953789e-03    4.2491995e-04    1.0772663e+00    2.2738154e-01    1.5609878e+02    7.8117407e+01    3.9384328e-03    1.9435162e-03   -1.0000000e+00   -1.0000000e+00   -1.0000000e+00   -1.0000000e+00   -1.0000000e+00   -1.0000000e+00   -1.0000000e+00   -1.0000000e+00   -1.0000000e+00   -1.0000000e+00   -1.0000000e+00   -1.0000000e+00   -1.0000000e+00   -1.0000000e+00   -1.0000000e+00   -1.0000000e+00   -1.0000000e+00   -1.0000000e+00
   -6.5612564e+01    1.8093274e+00    6.8046825e-01    3.1685034e+02    8.3474881e+01    2.0976059e+03    5.4922257e+02    9.0998426e-04    4.4415024e-04    1.1882659e-03    4.2207678e-04    1.0746178e+00    2.2674856e-01    1.5572902e+02    7.7950647e+01    3.9385000e-03    1.9439231e-03   -1.0000000e+00   -1.0000000e+00   -1.0000000e+00   -1.0000000e+00   -1.0000000e+00   -1.0000000e+00   -1.0000000e+00   -1.0000000e+00   -1.0000000e+00   -1.0000000e+00   -1.0000000e+00   -1.0000000e+00   -1.0000000e+00   -1.0000000e+00   -1.0000000e+00   -1.0000000e+00   -1.0000000e+00   -1.0000000e+00
   -6.5211841e+01    1.8001201e+00    6.7741147e-01    3.1601570e+02    8.3597466e+01    2.1004005e+03    5.4187641e+02    9.0248648e-04    4.4004638e-04    1.1817283e-03    4.1834788e-04    1.0718700e+00    2.2621824e-01    1.5540974e+02    7.7721099e+01    3.9399097e-03    1.9427672e-03   -1.0000000e+00   -1.0000000e+00   -1.0000000e+00   -1.0000000e+00   -1.0000000e+00   -1.0000000e+00   -1.0000000e+00   -1.0000000e+00   -1.0000000e+00   -1.0000000e+00   -1.0000000e+00   -1.0000000e+00   -1.0000000e+00   -1.0000000e+00   -1.0000000e+00   -1.0000000e+00   -1.0000000e+00   -1.0000000e+00
   -6.4810596e+01    1.7910582e+00    6.7428069e-01    3.1536792e+02    8.3791865e+01    2.1047276e+03    5.3812456e+02    8.9492413e-04    4.3607763e-04    1.1749968e-03    4.1492019e-04    1.0691662e+00    2.2565992e-01    1.5507714e+02    7.7512233e+01    3.9410529e-03    1.9421660e-03   -1.0000000e+00   -1.0000000e+00   -1.0000000e+00   -1.0000000e+00   -1.0000000e+00   -1.0000000e+00   -1.0000000e+00   -1.0000000e+00   -1.0000000e+00   -1.0000000e+00   -1.0000000e+00   -1.0000000e+00   -1.0000000e+00   -1.0000000e+00   -1.0000000e+00   -1.0000000e+00   -1.0000000e+00   -1.0000000e+00
   -6.4408799e+01    1.7821168e+00    6.7110531e-01    3.1460781e+02    8.4020252e+01    2.1076153e+03    5.3092535e+02    8.8755318e-04    4.3189388e-04    1.1685322e-03    4.1107463e-04    1.0664962e+00    2.2508614e-01    1.5477519e+02    7.7264611e+01    3.9430499e-03    1.9406035e-03   -1.0000000e+00   -1.0000000e+00   -1.0000000e+00   -1.0000000e+00   -1.0000000e+00   -1.0000000e+00   -1.0000000e+00   -1.0000000e+00   -1.0000000e+00   -1.0000000e+00   -1.0000000e+00   -1.0000000e+00   -1.0000000e+00   -1.0000000e+00   -1.0000000e+00   -1.0000000e+00   -1.0000000e+00   -1.0000000e+00
   -6.4188905e+01    1.7773359e+00    6.6937741e-01    3.1426732e+02    8.4173180e+01    2.1096612e+03    5.2813362e+02    8.8353208e-04    4.2967848e-04    1.1649563e-03    4.0907549e-04    1.0650677e+00    2.2476960e-01    1.5461026e+02    7.7139810e+01    3.9441510e-03    1.9400069e-03   -1.0000000e+00   -1.0000000e+00   -1.0000000e+00   -1.0000000e+00   -1.0000000e+00   -1.0000000e+00   -1.0000000e+00   -1.0000000e+00   -1.0000000e+00   -1.0000000e+00   -1.0000000e+00   -1.0000000e+00   -1.0000000e+00   -1.0000000e+00   -1.0000000e+00   -1.0000000e+00   -1.0000000e+00   -1.0000000e+00
   -6.3914037e+01    1.7713533e+00    6.6718214e-01    3.1451137e+02    8.4039658e+01    2.1200010e+03    5.3966693e+02    8.7778842e-04    4.2784232e-04    1.1591263e-03    4.0855776e-04    1.0632809e+00    2.2435665e-01    1.5428135e+02    7.7144257e+01    3.9424184e-03    1.9434242e-03   -1.0000000e+00   -1.0000000e+00   -1.0000000e+00   -1.0000000e+00   -1.0000000e+00   -1.0000000e+00   -1.0000000e+00   -1.0000000e+00   -1.0000000e+00   -1.0000000e+00   -1.0000000e+00   -1.0000000e+00   -1.0000000e+00   -1.0000000e+00   -1.0000000e+00   -1.0000000e+00   -1.0000000e+00   -1.0000000e+00
   -6.3570451e+01    1.7638682e+00    6.6438677e-01    3.1423194e+02    8.4030642e+01    2.1261752e+03    5.4041056e+02    8.7119902e-04    4.2469883e-04    1.1529562e-03    4.0611047e-04    1.0610457e+00    2.2381707e-01    1.5396785e+02    7.7004938e+01    3.9428134e-03    1.9439999e-03   -1.0000000e+00   -1.0000000e+00   -1.0000000e+00   -1.0000000e+00   -1.0000000e+00   -1.0000000e+00   -1.0000000e+00   -1.0000000e+00   -1.0000000e+00   -1.0000000e+00   -1.0000000e+00   -1.0000000e+00   -1.0000000e+00   -1.0000000e+00   -1.0000000e+00   -1.0000000e+00   -1.0000000e+00   -1.0000000e+00
   -6.3166714e+01    1.7552056e+00    6.6104971e-01    3.1380934e+02    8.4364031e+01    2.1316624e+03    5.3838428e+02    8.6367355e-04    4.2072928e-04    1.1460594e-03    4.0269137e-04    1.0584569e+00    2.2317258e-01    1.5363191e+02    7.6790008e+01    3.9441736e-03    1.9433766e-03   -1.0000000e+00   -1.0000000e+00   -1.0000000e+00   -1.0000000e+00   -1.0000000e+00   -1.0000000e+00   -1.0000000e+00   -1.0000000e+00   -1.0000000e+00   -1.0000000e+00   -1.0000000e+00   -1.0000000e+00   -1.0000000e+00   -1.0000000e+00   -1.0000000e+00   -1.0000000e+00   -1.0000000e+00   -1.0000000e+00
   -6.2843724e+01    1.7480613e+00    6.5868818e-01    3.1335773e+02    8.4370231e+01    2.1361591e+03    5.3524125e+02    8.5760841e-04    4.1769051e-04    1.1404331e-03    4.0012724e-04    1.0562924e+00    2.2275653e-01    1.5335362e+02    7.6638966e+01    3.9450382e-03    1.9434331e-03   -1.0000000e+00   -1.0000000e+00   -1.0000000e+00   -1.0000000e+00   -1.0000000e+00   -1.0000000e+00   -1.0000000e+00   -1.0000000e+00   -1.0000000e+00   -1.0000000e+00   -1.0000000e+00   -1.0000000e+00   -1.0000000e+00   -1.0000000e+00   -1.0000000e+00   -1.0000000e+00   -1.0000000e+00   -1.0000000e+00
   -6.2585331e+01    1.7424477e+00    6.5680176e-01    3.1288553e+02    8.4568160e+01    2.1380206e+03    5.2965558e+02    8.5295020e-04    4.1503011e-04    1.1362544e-03    3.9758204e-04    1.0545892e+00    2.2242632e-01    1.5316343e+02    7.6477049e+01    3.9465902e-03    1.9424226e-03   -1.0000000e+00   -1.0000000e+00   -1.0000000e+00   -1.0000000e+00   -1.0000000e+00   -1.0000000e+00   -1.0000000e+00   -1.0000000e+00   -1.0000000e+00   -1.0000000e+00   -1.0000000e+00   -1.0000000e+00   -1.0000000e+00   -1.0000000e+00   -1.0000000e+00   -1.0000000e+00   -1.0000000e+00   -1.0000000e+00
   -6.2378618e+01    1.7380136e+00    6.5523592e-01    3.1260040e+02    8.4592456e+01    2.1404258e+03    5.2699739e+02    8.4916784e-04    4.1299688e-04    1.1327770e-03    3.9574891e-04    1.0532467e+00    2.2214234e-01    1.5300080e+02    7.6363893e+01    3.9475787e-03    1.9420471e-03   -1.0000000e+00   -1.0000000e+00   -1.0000000e+00   -1.0000000e+00   -1.0000000e+00   -1.0000000e+00   -1.0000000e+00   -1.0000000e+00   -1.0000000e+00   -1.0000000e+00   -1.0000000e+00   -1.0000000e+00   -1.0000000e+00   -1.0000000e+00   -1.0000000e+00   -1.0000000e+00   -1.0000000e+00   -1.0000000e+00
   -6.2120226e+01    1.7325072e+00    6.5329431e-01    3.1231095e+02    8.4788484e+01    2.1439496e+03    5.2527055e+02    8.4442405e-04    4.1050032e-04    1.1283800e-03    3.9355318e-04    1.0515769e+00    2.2179000e-01    1.5279340e+02    7.6230170e+01    3.9487439e-03    1.9417987e-03   -1.0000000e+00   -1.0000000e+00   -1.0000000e+00   -1.0000000e+00   -1.0000000e+00   -1.0000000e+00   -1.0000000e+00   -1.0000000e+00   -1.0000000e+00   -1.0000000e+00   -1.0000000e+00   -1.0000000e+00   -1.0000000e+00   -1.0000000e+00   -1.0000000e+00   -1.0000000e+00   -1.0000000e+00   -1.0000000e+00
   -6.1797235e+01    1.7256760e+00    6.5083082e-01    3.1184893e+02    8.5041477e+01    2.1472434e+03    5.2052212e+02    8.3863627e-04    4.0722373e-04    1.1230950e-03    3.9051463e-04    1.0495047e+00    2.2133815e-01    1.5255793e+02    7.6034393e+01    3.9508665e-03    1.9407745e-03   -1.0000000e+00   -1.0000000e+00   -1.0000000e+00   -1.0000000e+00   -1.0000000e+00   -1.0000000e+00   -1.0000000e+00   -1.0000000e+00   -1.0000000e+00   -1.0000000e+00   -1.0000000e+00   -1.0000000e+00   -1.0000000e+00   -1.0000000e+00   -1.0000000e+00   -1.0000000e+00   -1.0000000e+00   -1.0000000e+00
   -6.1393498e+01    1.7171746e+00    6.4764197e-01    3.1188257e+02    8.5051611e+01    2.1583025e+03    5.2796259e+02    8.3080874e-04    4.0393389e-04    1.1153290e-03    3.8843080e-04    1.0469292e+00    2.2073140e-01    1.5215327e+02    7.5929809e+01    3.9507008e-03    1.9431649e-03   -1.0000000e+00   -1.0000000e+00   -1.0000000e+00   -1.0000000e+00   -1.0000000e+00   -1.0000000e+00   -1.0000000e+00   -1.0000000e+00   -1.0000000e+00   -1.0000000e+00   -1.0000000e+00   -1.0000000e+00   -1.0000000e+00   -1.0000000e+00   -1.0000000e+00   -1.0000000e+00   -1.0000000e+00   -1.0000000e+00
   -6.0985784e+01    1.7086224e+00    6.4439021e-01    3.1140128e+02    8.5151147e+01    2.1636609e+03    5.2343950e+02    8.2345204e-04    3.9991775e-04    1.1084620e-03    3.8483583e-04    1.0443361e+00    2.2009914e-01    1.5183735e+02    7.5696597e+01    3.9530064e-03    1.9422623e-03   -1.0000000e+00   -1.0000000e+00   -1.0000000e+00   -1.0000000e+00   -1.0000000e+00   -1.0000000e+00   -1.0000000e+00   -1.0000000e+00   -1.0000000e+00   -1.0000000e+00   -1.0000000e+00   -1.0000000e+00   -1.0000000e+00   -1.0000000e+00   -1.0000000e+00   -1.0000000e+00   -1.0000000e+00   -1.0000000e+00
   -6.0659613e+01    1.7017887e+00    6.4169602e-01    3.1114313e+02    8.4997990e+01    2.1694466e+03    5.2297302e+02    8.1746416e-04    3.9687842e-04    1.1027483e-03    3.8228957e-04    1.0422695e+00    2.1954501e-01    1.5156179e+02    7.5536902e+01    3.9542777e-03    1.9422361e-03   -1.0000000e+00   -1.0000000e+00   -1.0000000e+00   -1.0000000e+00   -1.0000000e+00   -1.0000000e+00   -1.0000000e+00   -1.0000000e+00   -1.0000000e+00   -1.0000000e+00   -1.0000000e+00   -1.0000000e+00   -1.0000000e+00   -1.0000000e+00   -1.0000000e+00   -1.0000000e+00   -1.0000000e+00   -1.0000000e+00
   -6.0251900e+01    1.6934397e+00    6.3838550e-01    3.1097954e+02    8.5269243e+01    2.1775888e+03    5.2420033e+02    8.0995611e-04    3.9312784e-04    1.0954792e-03    3.7925248e-04    1.0397350e+00    2.1888557e-01    1.5121000e+02    7.5346093e+01    3.9557743e-03    1.9424968e-03   -1.0000000e+00   -1.0000000e+00   -1.0000000e+00   -1.0000000e+00   -1.0000000e+00   -1.0000000e+00   -1.0000000e+00   -1.0000000e+00   -1.0000000e+00   -1.0000000e+00   -1.0000000e+00   -1.0000000e+00   -1.0000000e+00   -1.0000000e+00   -1.0000000e+00   -1.0000000e+00   -1.0000000e+00   -1.0000000e+00
   -5.9841705e+01    1.6847601e+00    6.3537329e-01    3.1028954e+02    8.5527431e+01    2.1811000e+03    5.1530753e+02    8.0276886e-04    3.8891404e-04    1.0888725e-03    3.7513840e-04    1.0370655e+00    2.1833131e-01    1.5091974e+02    7.5070388e+01    3.9590137e-03    1.9405943e-03   -1.0000000e+00   -1.0000000e+00   -1.0000000e+00   -1.0000000e+00   -1.0000000e+00   -1.0000000e+00   -1.0000000e+00   -1.0000000e+00   -1.0000000e+00   -1.0000000e+00   -1.0000000e+00   -1.0000000e+00   -1.0000000e+00   -1.0000000e+00   -1.0000000e+00   -1.0000000e+00   -1.0000000e+00   -1.0000000e+00
   -5.9430554e+01    1.6762284e+00    6.3222238e-01    3.0989140e+02    8.5769004e+01    2.1872739e+03    5.1233625e+02    7.9541844e-04    3.8493997e-04    1.0818966e-03    3.7156499e-04    1.0344464e+00    2.1772970e-01    1.5059723e+02    7.4836099e+01    3.9615012e-03    1.9398163e-03   -1.0000000e+00   -1.0000000e+00   -1.0000000e+00   -1.0000000e+00   -1.0000000e+00   -1.0000000e+00   -1.0000000e+00   -1.0000000e+00   -1.0000000e+00   -1.0000000e+00   -1.0000000e+00   -1.0000000e+00   -1.0000000e+00   -1.0000000e+00   -1.0000000e+00   -1.0000000e+00   -1.0000000e+00   -1.0000000e+00
   -5.9018408e+01    1.6678096e+00    6.2905542e-01    3.0933095e+02    8.6088361e+01    2.1914737e+03    5.0486110e+02    7.8831394e-04    3.8071297e-04    1.0752855e-03    3.6747465e-04    1.0318581e+00    2.1712187e-01    1.5031958e+02    7.4552521e+01    3.9652595e-03    1.9377629e-03   -1.0000000e+00   -1.0000000e+00   -1.0000000e+00   -1.0000000e+00   -1.0000000e+00   -1.0000000e+00   -1.0000000e+00   -1.0000000e+00   -1.0000000e+00   -1.0000000e+00   -1.0000000e+00   -1.0000000e+00   -1.0000000e+00   -1.0000000e+00   -1.0000000e+00   -1.0000000e+00   -1.0000000e+00   -1.0000000e+00
   -5.8605230e+01    1.6594554e+00    6.2578178e-01    3.0953293e+02    8.6154988e+01    2.2041317e+03    5.1370322e+02    7.8047981e-04    3.7742652e-04    1.0672588e-03    3.6538219e-04    1.0292938e+00    2.1646667e-01    1.4990289e+02    7.4441960e+01    3.9654335e-03    1.9403566e-03   -1.0000000e+00   -1.0000000e+00   -1.0000000e+00   -1.0000000e+00   -1.0000000e+00   -1.0000000e+00   -1.0000000e+00   -1.0000000e+00   -1.0000000e+00   -1.0000000e+00   -1.0000000e+00   -1.0000000e+00   -1.0000000e+00   -1.0000000e+00   -1.0000000e+00   -1.0000000e+00   -1.0000000e+00   -1.0000000e+00
   -5.8190980e+01    1.6511224e+00    6.2247550e-01    3.0912873e+02    8.6205109e+01    2.2101209e+03    5.0830280e+02    7.7324922e-04    3.7335064e-04    1.0603145e-03    3.6161348e-04    1.0267323e+00    2.1579872e-01    1.4959808e+02    7.4181055e+01    3.9686644e-03    1.9390279e-03   -1.0000000e+00   -1.0000000e+00   -1.0000000e+00   -1.0000000e+00   -1.0000000e+00   -1.0000000e+00   -1.0000000e+00   -1.0000000e+00   -1.0000000e+00   -1.0000000e+00   -1.0000000e+00   -1.0000000e+00   -1.0000000e+00   -1.0000000e+00   -1.0000000e+00   -1.0000000e+00   -1.0000000e+00   -1.0000000e+00
   -5.7775612e+01    1.6427519e+00    6.1902442e-01    3.0896018e+02    8.6068041e+01    2.2187056e+03    5.0906941e+02    7.6581120e-04    3.6953341e-04    1.0529899e-03    3.5836787e-04    1.0241653e+00    2.1506619e-01    1.4925195e+02    7.3965998e+01    3.9708907e-03    1.9389793e-03   -1.0000000e+00   -1.0000000e+00   -1.0000000e+00   -1.0000000e+00   -1.0000000e+00   -1.0000000e+00   -1.0000000e+00   -1.0000000e+00   -1.0000000e+00   -1.0000000e+00   -1.0000000e+00   -1.0000000e+00   -1.0000000e+00   -1.0000000e+00   -1.0000000e+00   -1.0000000e+00   -1.0000000e+00   -1.0000000e+00
   -5.7359087e+01    1.6341999e+00    6.1598577e-01    3.0857167e+02    8.6194175e+01    2.2256745e+03    5.0492358e+02    7.5846869e-04    3.6562579e-04    1.0458249e-03    3.5484047e-04    1.0214998e+00    2.1448729e-01    1.4892297e+02    7.3730705e+01    3.9736666e-03    1.9384566e-03   -1.0000000e+00   -1.0000000e+00   -1.0000000e+00   -1.0000000e+00   -1.0000000e+00   -1.0000000e+00   -1.0000000e+00   -1.0000000e+00   -1.0000000e+00   -1.0000000e+00   -1.0000000e+00   -1.0000000e+00   -1.0000000e+00   -1.0000000e+00   -1.0000000e+00   -1.0000000e+00   -1.0000000e+00   -1.0000000e+00
   -5.6941366e+01    1.6257623e+00    6.1288890e-01    3.0802346e+02    8.6534282e+01    2.2302668e+03    4.9660844e+02    7.5139545e-04    3.6139099e-04    1.0391119e-03    3.5064124e-04    1.0188679e+00    2.1389204e-01    1.4864501e+02    7.3429913e+01    3.9779001e-03    1.9362188e-03   -1.0000000e+00   -1.0000000e+00   -1.0000000e+00   -1.0000000e+00   -1.0000000e+00   -1.0000000e+00   -1.0000000e+00   -1.0000000e+00   -1.0000000e+00   -1.0000000e+00   -1.0000000e+00   -1.0000000e+00   -1.0000000e+00   -1.0000000e+00   -1.0000000e+00   -1.0000000e+00   -1.0000000e+00   -1.0000000e+00
   -5.6522407e+01    1.6174459e+00    6.0965142e-01    3.0766611e+02    8.6764751e+01    2.2366818e+03    4.9204455e+02    7.4423314e-04    3.5729443e-04    1.0321619e-03    3.4678047e-04    1.0162787e+00    2.1324849e-01    1.4834897e+02    7.3151584e+01    3.9817429e-03    1.9346513e-03   -1.0000000e+00   -1.0000000e+00   -1.0000000e+00   -1.0000000e+00   -1.0000000e+00   -1.0000000e+00   -1.0000000e+00   -1.0000000e+00   -1.0000000e+00   -1.0000000e+00   -1.0000000e+00   -1.0000000e+00   -1.0000000e+00   -1.0000000e+00   -1.0000000e+00   -1.0000000e+00   -1.0000000e+00   -1.0000000e+00
   -5.6102166e+01    1.6092200e+00    6.0639279e-01    3.0728121e+02    8.7172097e+01    2.2423701e+03    4.8636490e+02    7.3719610e-04    3.5308983e-04    1.0253864e-03    3.4268468e-04    1.0137143e+00    2.1259490e-01    1.4807809e+02    7.2847264e+01    3.9863296e-03    1.9324693e-03   -1.0000000e+00   -1.0000000e+00   -1.0000000e+00   -1.0000000e+00   -1.0000000e+00   -1.0000000e+00   -1.0000000e+00   -1.0000000e+00   -1.0000000e+00   -1.0000000e+00   -1.0000000e+00   -1.0000000e+00   -1.0000000e+00   -1.0000000e+00   -1.0000000e+00   -1.0000000e+00   -1.0000000e+00   -1.0000000e+00
   -5.5680599e+01    1.6010452e+00    6.0305810e-01    3.0758815e+02    8.7194442e+01    2.2562430e+03    4.9503778e+02    7.2946746e-04    3.4978026e-04    1.0172259e-03    3.4051681e-04    1.0111668e+00    2.1190832e-01    1.4767275e+02    7.2715106e+01    3.9872892e-03    1.9350355e-03   -1.0000000e+00   -1.0000000e+00   -1.0000000e+00   -1.0000000e+00   -1.0000000e+00   -1.0000000e+00   -1.0000000e+00   -1.0000000e+00   -1.0000000e+00   -1.0000000e+00   -1.0000000e+00   -1.0000000e+00   -1.0000000e+00   -1.0000000e+00   -1.0000000e+00   -1.0000000e+00   -1.0000000e+00   -1.0000000e+00
   -5.5257643e+01    1.5928713e+00    5.9954712e-01    3.0742895e+02    8.7082839e+01    2.2648192e+03    4.9298211e+02    7.2220746e-04    3.4583395e-04    1.0099384e-03    3.3697468e-04    1.0086293e+00    2.1114239e-01    1.4736791e+02    7.2458675e+01    3.9908305e-03    1.9342285e-03   -1.0000000e+00   -1.0000000e+00   -1.0000000e+00   -1.0000000e+00   -1.0000000e+00   -1.0000000e+00   -1.0000000e+00   -1.0000000e+00   -1.0000000e+00   -1.0000000e+00   -1.0000000e+00   -1.0000000e+00   -1.0000000e+00   -1.0000000e+00   -1.0000000e+00   -1.0000000e+00   -1.0000000e+00   -1.0000000e+00
   -5.4833264e+01    1.5848322e+00    5.9604821e-01    3.0739457e+02    8.7403314e+01    2.2738949e+03    4.9250351e+02    7.1494321e-04    3.4186390e-04    1.0026047e-03    3.3342082e-04    1.0061267e+00    2.1038988e-01    1.4708744e+02    7.2223270e+01    3.9944156e-03    1.9332717e-03   -1.0000000e+00   -1.0000000e+00   -1.0000000e+00   -1.0000000e+00   -1.0000000e+00   -1.0000000e+00   -1.0000000e+00   -1.0000000e+00   -1.0000000e+00   -1.0000000e+00   -1.0000000e+00   -1.0000000e+00   -1.0000000e+00   -1.0000000e+00   -1.0000000e+00   -1.0000000e+00   -1.0000000e+00   -1.0000000e+00
   -5.4407415e+01    1.5764228e+00    5.9288047e-01    3.0701714e+02    8.7628000e+01    2.2806583e+03    4.8639960e+02    7.0780524e-04    3.3775648e-04    9.9555193e-04    3.2944150e-04    1.0034690e+00    2.0975817e-01    1.4683170e+02    7.1956792e+01    3.9987863e-03    1.9315086e-03   -1.0000000e+00   -1.0000000e+00   -1.0000000e+00   -1.0000000e+00   -1.0000000e+00   -1.0000000e+00   -1.0000000e+00   -1.0000000e+00   -1.0000000e+00   -1.0000000e+00   -1.0000000e+00   -1.0000000e+00   -1.0000000e+00   -1.0000000e+00   -1.0000000e+00   -1.0000000e+00   -1.0000000e+00   -1.0000000e+00
   -5.3980046e+01    1.5681210e+00    5.8958950e-01    3.0671975e+02    8.7868848e+01    2.2879136e+03    4.8156269e+02    7.0069598e-04    3.3365368e-04    9.8849075e-04    3.2549556e-04    1.0008487e+00    2.0908320e-01    1.4657775e+02    7.1684590e+01    4.0033287e-03    1.9296061e-03   -1.0000000e+00   -1.0000000e+00   -1.0000000e+00   -1.0000000e+00   -1.0000000e+00   -1.0000000e+00   -1.0000000e+00   -1.0000000e+00   -1.0000000e+00   -1.0000000e+00   -1.0000000e+00   -1.0000000e+00   -1.0000000e+00   -1.0000000e+00   -1.0000000e+00   -1.0000000e+00   -1.0000000e+00   -1.0000000e+00
   -5.3638151e+01    1.5616296e+00    5.8696309e-01    3.0644933e+02    8.8082297e+01    2.2930666e+03    4.7603906e+02    6.9514633e-04    3.3029722e-04    9.8299963e-04    3.2216126e-04    9.9879718e-01    2.0854398e-01    1.4640055e+02    7.1448223e+01    4.0077285e-03    1.9275888e-03   -1.0000000e+00   -1.0000000e+00   -1.0000000e+00   -1.0000000e+00   -1.0000000e+00   -1.0000000e+00   -1.0000000e+00   -1.0000000e+00   -1.0000000e+00   -1.0000000e+00   -1.0000000e+00   -1.0000000e+00   -1.0000000e+00   -1.0000000e+00   -1.0000000e+00   -1.0000000e+00   -1.0000000e+00   -1.0000000e+00
   -5.3364635e+01    1.5565128e+00    5.8484810e-01    3.0620660e+02    8.8285418e+01    2.2966615e+03    4.7053872e+02    6.9079041e-04    3.2753591e-04    9.7872061e-04    3.1933089e-04    9.9717955e-01    2.0810612e-01    1.4627460e+02    7.1241602e+01    4.0117222e-03    1.9255060e-03   -1.0000000e+00   -1.0000000e+00   -1.0000000e+00   -1.0000000e+00   -1.0000000e+00   -1.0000000e+00   -1.0000000e+00   -1.0000000e+00   -1.0000000e+00   -1.0000000e+00   -1.0000000e+00   -1.0000000e+00   -1.0000000e+00   -1.0000000e+00   -1.0000000e+00   -1.0000000e+00   -1.0000000e+00   -1.0000000e+00
   -5.3022740e+01    1.5501489e+00    5.8217124e-01    3.0669968e+02    8.8323393e+01    2.3102596e+03    4.8035007e+02    6.8455872e-04    3.2505371e-04    9.7184888e-04    3.1787453e-04    9.9516745e-01    2.0754365e-01    1.4595116e+02    7.1185837e+01    4.0122185e-03    1.9285276e-03   -1.0000000e+00   -1.0000000e+00   -1.0000000e+00   -1.0000000e+00   -1.0000000e+00   -1.0000000e+00   -1.0000000e+00   -1.0000000e+00   -1.0000000e+00   -1.0000000e+00   -1.0000000e+00   -1.0000000e+00   -1.0000000e+00   -1.0000000e+00   -1.0000000e+00   -1.0000000e+00   -1.0000000e+00   -1.0000000e+00
   -5.2595371e+01    1.5421497e+00    5.7872828e-01    3.0651713e+02    8.8514999e+01    2.3182865e+03    4.7548968e+02    6.7757066e-04    3.2093655e-04    9.6476557e-04    3.1390518e-04    9.9263912e-01    2.0680280e-01    1.4570682e+02    7.0898754e+01    4.0173385e-03    1.9263407e-03   -1.0000000e+00   -1.0000000e+00   -1.0000000e+00   -1.0000000e+00   -1.0000000e+00   -1.0000000e+00   -1.0000000e+00   -1.0000000e+00   -1.0000000e+00   -1.0000000e+00   -1.0000000e+00   -1.0000000e+00   -1.0000000e+00   -1.0000000e+00   -1.0000000e+00   -1.0000000e+00   -1.0000000e+00   -1.0000000e+00
   -5.2253476e+01    1.5357442e+00    5.7577329e-01    3.0648156e+02    8.8269345e+01    2.3263141e+03    4.7452326e+02    6.7189156e-04    3.1781708e-04    9.5889097e-04    3.1107049e-04    9.9062913e-01    2.0611507e-01    1.4548658e+02    7.0698828e+01    4.0207872e-03    1.9253923e-03   -1.0000000e+00   -1.0000000e+00   -1.0000000e+00   -1.0000000e+00   -1.0000000e+00   -1.0000000e+00   -1.0000000e+00   -1.0000000e+00   -1.0000000e+00   -1.0000000e+00   -1.0000000e+00   -1.0000000e+00   -1.0000000e+00   -1.0000000e+00   -1.0000000e+00   -1.0000000e+00   -1.0000000e+00   -1.0000000e+00
   -5.1826107e+01    1.5279196e+00    5.7222593e-01    3.0661004e+02    8.8562309e+01    2.3372479e+03    4.7534642e+02    6.6477115e-04    3.1395498e-04    9.5143576e-04    3.0764427e-04    9.8815629e-01    2.0532951e-01    1.4520155e+02    7.0454493e+01    4.0249558e-03    1.9244300e-03   -1.0000000e+00   -1.0000000e+00   -1.0000000e+00   -1.0000000e+00   -1.0000000e+00   -1.0000000e+00   -1.0000000e+00   -1.0000000e+00   -1.0000000e+00   -1.0000000e+00   -1.0000000e+00   -1.0000000e+00   -1.0000000e+00   -1.0000000e+00   -1.0000000e+00   -1.0000000e+00   -1.0000000e+00   -1.0000000e+00
   -5.1484212e+01    1.5214164e+00    5.6966711e-01    3.0629080e+02    8.8855728e+01    2.3421670e+03    4.6824529e+02    6.5937186e-04    3.1057436e-04    9.4605206e-04    3.0413935e-04    9.8607077e-01    2.0479756e-01    1.4503247e+02    7.0190003e+01    4.0299584e-03    1.9217314e-03   -1.0000000e+00   -1.0000000e+00   -1.0000000e+00   -1.0000000e+00   -1.0000000e+00   -1.0000000e+00   -1.0000000e+00   -1.0000000e+00   -1.0000000e+00   -1.0000000e+00   -1.0000000e+00   -1.0000000e+00   -1.0000000e+00   -1.0000000e+00   -1.0000000e+00   -1.0000000e+00   -1.0000000e+00   -1.0000000e+00
   -5.1056843e+01    1.5133860e+00    5.6631994e-01    3.0609450e+02    8.9137613e+01    2.3503537e+03    4.6367123e+02    6.5252702e-04    3.0650735e-04    9.3907600e-04    3.0014660e-04    9.8350010e-01    2.0408704e-01    1.4479426e+02    6.9887745e+01    4.0355731e-03    1.9191619e-03   -1.0000000e+00   -1.0000000e+00   -1.0000000e+00   -1.0000000e+00   -1.0000000e+00   -1.0000000e+00   -1.0000000e+00   -1.0000000e+00   -1.0000000e+00   -1.0000000e+00   -1.0000000e+00   -1.0000000e+00   -1.0000000e+00   -1.0000000e+00   -1.0000000e+00   -1.0000000e+00   -1.0000000e+00   -1.0000000e+00
   -5.0714948e+01    1.5070960e+00    5.6365227e-01    3.0589541e+02    8.9389590e+01    2.3561691e+03    4.5822771e+02    6.4719178e-04    3.0317892e-04    9.3366772e-04    2.9676665e-04    9.8148392e-01    2.0351896e-01    1.4463127e+02    6.9625217e+01    4.0408936e-03    1.9165353e-03   -1.0000000e+00   -1.0000000e+00   -1.0000000e+00   -1.0000000e+00   -1.0000000e+00   -1.0000000e+00   -1.0000000e+00   -1.0000000e+00   -1.0000000e+00   -1.0000000e+00   -1.0000000e+00   -1.0000000e+00   -1.0000000e+00   -1.0000000e+00   -1.0000000e+00   -1.0000000e+00   -1.0000000e+00   -1.0000000e+00
   -5.0441432e+01    1.5021336e+00    5.6149752e-01    3.0571110e+02    8.9607975e+01    2.3603396e+03    4.5285206e+02    6.4300137e-04    3.0044644e-04    9.2944615e-04    2.9391528e-04    9.7989306e-01    2.0305656e-01    1.4451671e+02    6.9398345e+01    4.0456414e-03    1.9139811e-03   -1.0000000e+00   -1.0000000e+00   -1.0000000e+00   -1.0000000e+00   -1.0000000e+00   -1.0000000e+00   -1.0000000e+00   -1.0000000e+00   -1.0000000e+00   -1.0000000e+00   -1.0000000e+00   -1.0000000e+00   -1.0000000e+00   -1.0000000e+00   -1.0000000e+00   -1.0000000e+00   -1.0000000e+00   -1.0000000e+00
   -5.0099537e+01    1.4959516e+00    5.5874891e-01    3.0629019e+02    8.9641309e+01    2.3748909e+03    4.6273635e+02    6.3696566e-04    2.9799313e-04    9.2262405e-04    2.9242250e-04    9.7791279e-01    2.0245412e-01    1.4419216e+02    6.9324798e+01    4.0465615e-03    1.9167246e-03   -1.0000000e+00   -1.0000000e+00   -1.0000000e+00   -1.0000000e+00   -1.0000000e+00   -1.0000000e+00   -1.0000000e+00   -1.0000000e+00   -1.0000000e+00   -1.0000000e+00   -1.0000000e+00   -1.0000000e+00   -1.0000000e+00   -1.0000000e+00   -1.0000000e+00   -1.0000000e+00   -1.0000000e+00   -1.0000000e+00
   -4.9672169e+01    1.4881880e+00    5.5524139e-01    3.0610979e+02    8.9835342e+01    2.3829525e+03    4.5616890e+02    6.3033173e-04    2.9384503e-04    9.1579404e-04    2.8824457e-04    9.7542357e-01    2.0167844e-01    1.4398212e+02    6.8987037e+01    4.0533108e-03    1.9132737e-03   -1.0000000e+00   -1.0000000e+00   -1.0000000e+00   -1.0000000e+00   -1.0000000e+00   -1.0000000e+00   -1.0000000e+00   -1.0000000e+00   -1.0000000e+00   -1.0000000e+00   -1.0000000e+00   -1.0000000e+00   -1.0000000e+00   -1.0000000e+00   -1.0000000e+00   -1.0000000e+00   -1.0000000e+00   -1.0000000e+00
   -4.9330274e+01    1.4819951e+00    5.5218357e-01    3.0623087e+02    8.9639456e+01    2.3926165e+03    4.5707979e+02    6.2480944e-04    2.9084180e-04    9.0988493e-04    2.8556314e-04    9.7345950e-01    2.0093118e-01    1.4375903e+02    6.8780263e+01    4.0571917e-03    1.9122602e-03   -1.0000000e+00   -1.0000000e+00   -1.0000000e+00   -1.0000000e+00   -1.0000000e+00   -1.0000000e+00   -1.0000000e+00   -1.0000000e+00   -1.0000000e+00   -1.0000000e+00   -1.0000000e+00   -1.0000000e+00   -1.0000000e+00   -1.0000000e+00   -1.0000000e+00   -1.0000000e+00   -1.0000000e+00   -1.0000000e+00
   -4.8902905e+01    1.4743887e+00    5.4850714e-01    3.0644550e+02    8.9868932e+01    2.4045704e+03    4.5794589e+02    6.1795312e-04    2.8702038e-04    9.0253120e-04    2.8209686e-04    9.7102722e-01    2.0007983e-01    1.4348506e+02    6.8503671e+01    4.0623202e-03    1.9105556e-03   -1.0000000e+00   -1.0000000e+00   -1.0000000e+00   -1.0000000e+00   -1.0000000e+00   -1.0000000e+00   -1.0000000e+00   -1.0000000e+00   -1.0000000e+00   -1.0000000e+00   -1.0000000e+00   -1.0000000e+00   -1.0000000e+00   -1.0000000e+00   -1.0000000e+00   -1.0000000e+00   -1.0000000e+00   -1.0000000e+00
   -4.8561010e+01    1.4680487e+00    5.4585650e-01    3.0618030e+02    9.0110615e+01    2.4101928e+03    4.5093128e+02    6.1277732e-04    2.8368978e-04    8.9724999e-04    2.7858418e-04    9.6896754e-01    1.9950199e-01    1.4333094e+02    6.8212025e+01    4.0683024e-03    1.9071781e-03   -1.0000000e+00   -1.0000000e+00   -1.0000000e+00   -1.0000000e+00   -1.0000000e+00   -1.0000000e+00   -1.0000000e+00   -1.0000000e+00   -1.0000000e+00   -1.0000000e+00   -1.0000000e+00   -1.0000000e+00   -1.0000000e+00   -1.0000000e+00   -1.0000000e+00   -1.0000000e+00   -1.0000000e+00   -1.0000000e+00
   -4.8133641e+01    1.4602407e+00    5.4243601e-01    3.0588701e+02    9.0351735e+01    2.4175216e+03    4.4263559e+02    6.0637477e-04    2.7951076e-04    8.9068517e-04    2.7421116e-04    9.6643276e-01    1.9874991e-01    1.4314988e+02    6.7838712e+01    4.0762495e-03    1.9027581e-03   -1.0000000e+00   -1.0000000e+00   -1.0000000e+00   -1.0000000e+00   -1.0000000e+00   -1.0000000e+00   -1.0000000e+00   -1.0000000e+00   -1.0000000e+00   -1.0000000e+00   -1.0000000e+00   -1.0000000e+00   -1.0000000e+00   -1.0000000e+00   -1.0000000e+00   -1.0000000e+00   -1.0000000e+00   -1.0000000e+00
   -4.7791746e+01    1.4540989e+00    5.3964550e-01    3.0578680e+02    9.0599181e+01    2.4244831e+03    4.3852934e+02    6.0122591e-04    2.7626166e-04    8.8532869e-04    2.7090238e-04    9.6444114e-01    1.9812265e-01    1.4299293e+02    6.7554185e+01    4.0823099e-03    1.8995863e-03   -1.0000000e+00   -1.0000000e+00   -1.0000000e+00   -1.0000000e+00   -1.0000000e+00   -1.0000000e+00   -1.0000000e+00   -1.0000000e+00   -1.0000000e+00   -1.0000000e+00   -1.0000000e+00   -1.0000000e+00   -1.0000000e+00   -1.0000000e+00   -1.0000000e+00   -1.0000000e+00   -1.0000000e+00   -1.0000000e+00
   -4.7364377e+01    1.4464807e+00    5.3610740e-01    3.0570203e+02    9.1015127e+01    2.4334019e+03    4.3409993e+02    5.9482885e-04    2.7218480e-04    8.7865523e-04    2.6675979e-04    9.6196828e-01    1.9732583e-01    1.4280139e+02    6.7190136e+01    4.0901624e-03    1.8954353e-03   -1.0000000e+00   -1.0000000e+00   -1.0000000e+00   -1.0000000e+00   -1.0000000e+00   -1.0000000e+00   -1.0000000e+00   -1.0000000e+00   -1.0000000e+00   -1.0000000e+00   -1.0000000e+00   -1.0000000e+00   -1.0000000e+00   -1.0000000e+00   -1.0000000e+00   -1.0000000e+00   -1.0000000e+00   -1.0000000e+00
   -4.7022482e+01    1.4404404e+00    5.3323141e-01    3.0636517e+02    9.1008296e+01    2.4491185e+03    4.4387687e+02    5.8899020e-04    2.6978700e-04    8.7188166e-04    2.6528054e-04    9.6000885e-01    1.9666372e-01    1.4247016e+02    6.7096029e+01    4.0913811e-03    1.8977651e-03   -1.0000000e+00   -1.0000000e+00   -1.0000000e+00   -1.0000000e+00   -1.0000000e+00   -1.0000000e+00   -1.0000000e+00   -1.0000000e+00   -1.0000000e+00   -1.0000000e+00   -1.0000000e+00   -1.0000000e+00   -1.0000000e+00   -1.0000000e+00   -1.0000000e+00   -1.0000000e+00   -1.0000000e+00   -1.0000000e+00
   -4.6595113e+01    1.4328588e+00    5.2955334e-01    3.0624081e+02    9.1167673e+01    2.4580540e+03    4.3704719e+02    5.8265160e-04    2.6567819e-04    8.6520801e-04    2.6105228e-04    9.5754931e-01    1.9580218e-01    1.4227839e+02    6.6710235e+01    4.0994292e-03    1.8930325e-03   -1.0000000e+00   -1.0000000e+00   -1.0000000e+00   -1.0000000e+00   -1.0000000e+00   -1.0000000e+00   -1.0000000e+00   -1.0000000e+00   -1.0000000e+00   -1.0000000e+00   -1.0000000e+00   -1.0000000e+00   -1.0000000e+00   -1.0000000e+00   -1.0000000e+00   -1.0000000e+00   -1.0000000e+00   -1.0000000e+00
   -4.6253218e+01    1.4268021e+00    5.2636463e-01    3.0634468e+02    9.0953349e+01    2.4678175e+03    4.3620325e+02    5.7741692e-04    2.6263611e-04    8.5951852e-04    2.5818722e-04    9.5560449e-01    1.9499090e-01    1.4207894e+02    6.6452633e+01    4.1045842e-03    1.8906802e-03   -1.0000000e+00   -1.0000000e+00   -1.0000000e+00   -1.0000000e+00   -1.0000000e+00   -1.0000000e+00   -1.0000000e+00   -1.0000000e+00   -1.0000000e+00   -1.0000000e+00   -1.0000000e+00   -1.0000000e+00   -1.0000000e+00   -1.0000000e+00   -1.0000000e+00   -1.0000000e+00   -1.0000000e+00   -1.0000000e+00
   -4.5825849e+01    1.4193632e+00    5.2255022e-01    3.0662541e+02    9.1185440e+01    2.4807698e+03    4.3710147e+02    5.7085348e-04    2.5885554e-04    8.5232185e-04    2.5467477e-04    9.5319394e-01    1.9407079e-01    1.4181838e+02    6.6132106e+01    4.1108482e-03    1.8878444e-03   -1.0000000e+00   -1.0000000e+00   -1.0000000e+00   -1.0000000e+00   -1.0000000e+00   -1.0000000e+00   -1.0000000e+00   -1.0000000e+00   -1.0000000e+00   -1.0000000e+00   -1.0000000e+00   -1.0000000e+00   -1.0000000e+00   -1.0000000e+00   -1.0000000e+00   -1.0000000e+00   -1.0000000e+00   -1.0000000e+00
   -4.5483954e+01    1.4131611e+00    5.1979527e-01    3.0632669e+02    9.1405805e+01    2.4863253e+03    4.2846093e+02    5.6599053e-04    2.5550131e-04    8.4730131e-04    2.5099994e-04    9.5115006e-01    1.9344492e-01    1.4169908e+02    6.5785039e+01    4.1184818e-03    1.8829116e-03   -1.0000000e+00   -1.0000000e+00   -1.0000000e+00   -1.0000000e+00   -1.0000000e+00   -1.0000000e+00   -1.0000000e+00   -1.0000000e+00   -1.0000000e+00   -1.0000000e+00   -1.0000000e+00   -1.0000000e+00   -1.0000000e+00   -1.0000000e+00   -1.0000000e+00   -1.0000000e+00   -1.0000000e+00   -1.0000000e+00
   -4.5056586e+01    1.4055168e+00    5.1625062e-01    3.0618222e+02    9.1748571e+01    2.4954153e+03    4.2244052e+02    5.5981293e-04    2.5146457e-04    8.4077922e-04    2.4678545e-04    9.4863199e-01    1.9263583e-01    1.4152018e+02    6.5383542e+01    4.1273190e-03    1.8777345e-03   -1.0000000e+00   -1.0000000e+00   -1.0000000e+00   -1.0000000e+00   -1.0000000e+00   -1.0000000e+00   -1.0000000e+00   -1.0000000e+00   -1.0000000e+00   -1.0000000e+00   -1.0000000e+00   -1.0000000e+00   -1.0000000e+00   -1.0000000e+00   -1.0000000e+00   -1.0000000e+00   -1.0000000e+00   -1.0000000e+00
   -4.4714691e+01    1.3994981e+00    5.1335467e-01    3.0613764e+02    9.2018833e+01    2.5032104e+03    4.1865738e+02    5.5489138e-04    2.4827426e-04    8.3554256e-04    2.4348421e-04    9.4665201e-01    1.9196007e-01    1.4137570e+02    6.5062833e+01    4.1344004e-03    1.8735609e-03   -1.0000000e+00   -1.0000000e+00   -1.0000000e+00   -1.0000000e+00   -1.0000000e+00   -1.0000000e+00   -1.0000000e+00   -1.0000000e+00   -1.0000000e+00   -1.0000000e+00   -1.0000000e+00   -1.0000000e+00   -1.0000000e+00   -1.0000000e+00   -1.0000000e+00   -1.0000000e+00   -1.0000000e+00   -1.0000000e+00
   -4.4287322e+01    1.3920116e+00    5.0967937e-01    3.0601310e+02    9.2378018e+01    2.5122399e+03    4.1244060e+02    5.4886474e-04    2.4420076e-04    8.2916825e-04    2.3919391e-04    9.4418655e-01    1.9110078e-01    1.4122139e+02    6.4633311e+01    4.1441696e-03    1.8675408e-03   -1.0000000e+00   -1.0000000e+00   -1.0000000e+00   -1.0000000e+00   -1.0000000e+00   -1.0000000e+00   -1.0000000e+00   -1.0000000e+00   -1.0000000e+00   -1.0000000e+00   -1.0000000e+00   -1.0000000e+00   -1.0000000e+00   -1.0000000e+00   -1.0000000e+00   -1.0000000e+00   -1.0000000e+00   -1.0000000e+00
   -4.3945427e+01    1.3860875e+00    5.0668244e-01    3.0594414e+02    9.2622526e+01    2.5196754e+03    4.0767929e+02    5.4407559e-04    2.4095372e-04    8.2408021e-04    2.3576747e-04    9.4223701e-01    1.9038845e-01    1.4110039e+02    6.4283862e+01    4.1521294e-03    1.8625273e-03   -1.0000000e+00   -1.0000000e+00   -1.0000000e+00   -1.0000000e+00   -1.0000000e+00   -1.0000000e+00   -1.0000000e+00   -1.0000000e+00   -1.0000000e+00   -1.0000000e+00   -1.0000000e+00   -1.0000000e+00   -1.0000000e+00   -1.0000000e+00   -1.0000000e+00   -1.0000000e+00   -1.0000000e+00   -1.0000000e+00
   -4.3518058e+01    1.3786635e+00    5.0281340e-01    3.0661505e+02    9.2516728e+01    2.5383586e+03    4.1607151e+02    5.3732546e-04    2.3776929e-04    8.1620181e-04    2.3340904e-04    9.3979822e-01    1.8944214e-01    1.4074595e+02    6.4064496e+01    4.1562272e-03    1.8627175e-03   -1.0000000e+00   -1.0000000e+00   -1.0000000e+00   -1.0000000e+00   -1.0000000e+00   -1.0000000e+00   -1.0000000e+00   -1.0000000e+00   -1.0000000e+00   -1.0000000e+00   -1.0000000e+00   -1.0000000e+00   -1.0000000e+00   -1.0000000e+00   -1.0000000e+00   -1.0000000e+00   -1.0000000e+00   -1.0000000e+00
   -4.3176163e+01    1.3727449e+00    4.9946204e-01    3.0677429e+02    9.2375783e+01    2.5489959e+03    4.1489984e+02    5.3232532e-04    2.3475466e-04    8.1063972e-04    2.3051310e-04    9.3787800e-01    1.8854212e-01    1.4055705e+02    6.3762014e+01    4.1623498e-03    1.8590960e-03   -1.0000000e+00   -1.0000000e+00   -1.0000000e+00   -1.0000000e+00   -1.0000000e+00   -1.0000000e+00   -1.0000000e+00   -1.0000000e+00   -1.0000000e+00   -1.0000000e+00   -1.0000000e+00   -1.0000000e+00   -1.0000000e+00   -1.0000000e+00   -1.0000000e+00   -1.0000000e+00   -1.0000000e+00   -1.0000000e+00
   -4.2748794e+01    1.3654550e+00    4.9546360e-01    3.0699707e+02    9.2738856e+01    2.5613827e+03    4.1406402e+02    5.2620162e-04    2.3086726e-04    8.0390734e-04    2.2662779e-04    9.3548520e-01    1.8753873e-01    1.4034642e+02    6.3345857e+01    4.1709140e-03    1.8534854e-03   -1.0000000e+00   -1.0000000e+00   -1.0000000e+00   -1.0000000e+00   -1.0000000e+00   -1.0000000e+00   -1.0000000e+00   -1.0000000e+00   -1.0000000e+00   -1.0000000e+00   -1.0000000e+00   -1.0000000e+00   -1.0000000e+00   -1.0000000e+00   -1.0000000e+00   -1.0000000e+00   -1.0000000e+00   -1.0000000e+00
   -4.2406899e+01    1.3593842e+00    4.9257658e-01    3.0688514e+02    9.2919847e+01    2.5694665e+03    4.0823951e+02    5.2144142e-04    2.2773735e-04    7.9875294e-04    2.2332891e-04    9.3345640e-01    1.8685623e-01    1.4020854e+02    6.2996890e+01    4.1787186e-03    1.8484843e-03   -1.0000000e+00   -1.0000000e+00   -1.0000000e+00   -1.0000000e+00   -1.0000000e+00   -1.0000000e+00   -1.0000000e+00   -1.0000000e+00   -1.0000000e+00   -1.0000000e+00   -1.0000000e+00   -1.0000000e+00   -1.0000000e+00   -1.0000000e+00   -1.0000000e+00   -1.0000000e+00   -1.0000000e+00   -1.0000000e+00
   -4.1979530e+01    1.3518190e+00    4.8889841e-01    3.0671865e+02    9.3352176e+01    2.5787877e+03    4.0151420e+02    5.1561098e-04    2.2371093e-04    7.9252888e-04    2.1897718e-04    9.3092455e-01    1.8598968e-01    1.4006121e+02    6.2521718e+01    4.1893810e-03    1.8411037e-03   -1.0000000e+00   -1.0000000e+00   -1.0000000e+00   -1.0000000e+00   -1.0000000e+00   -1.0000000e+00   -1.0000000e+00   -1.0000000e+00   -1.0000000e+00   -1.0000000e+00   -1.0000000e+00   -1.0000000e+00   -1.0000000e+00   -1.0000000e+00   -1.0000000e+00   -1.0000000e+00   -1.0000000e+00   -1.0000000e+00
   -4.1637635e+01    1.3458770e+00    4.8580975e-01    3.0678995e+02    9.3525429e+01    2.5884084e+03    3.9953548e+02    5.1083575e-04    2.2066526e-04    7.8727110e-04    2.1588387e-04    9.2894431e-01    1.8523989e-01    1.3990700e+02    6.2178842e+01    4.1968743e-03    1.8362668e-03   -1.0000000e+00   -1.0000000e+00   -1.0000000e+00   -1.0000000e+00   -1.0000000e+00   -1.0000000e+00   -1.0000000e+00   -1.0000000e+00   -1.0000000e+00   -1.0000000e+00   -1.0000000e+00   -1.0000000e+00   -1.0000000e+00   -1.0000000e+00   -1.0000000e+00   -1.0000000e+00   -1.0000000e+00   -1.0000000e+00
   -4.1210267e+01    1.3384785e+00    4.8196938e-01    3.0667113e+02    9.3837029e+01    2.5981527e+03    3.9331527e+02    5.0513094e-04    2.1666680e-04    7.8113549e-04    2.1157516e-04    9.2647156e-01    1.8430795e-01    1.3977981e+02    6.1688922e+01    4.2083580e-03    1.8284248e-03   -1.0000000e+00   -1.0000000e+00   -1.0000000e+00   -1.0000000e+00   -1.0000000e+00   -1.0000000e+00   -1.0000000e+00   -1.0000000e+00   -1.0000000e+00   -1.0000000e+00   -1.0000000e+00   -1.0000000e+00   -1.0000000e+00   -1.0000000e+00   -1.0000000e+00   -1.0000000e+00   -1.0000000e+00   -1.0000000e+00
   -4.0868371e+01    1.3326260e+00    4.7885097e-01    3.0665747e+02    9.4155334e+01    2.6065939e+03    3.8977148e+02    5.0056648e-04    2.1351299e-04    7.7618250e-04    2.0821882e-04    9.2451641e-01    1.8353951e-01    1.3967163e+02    6.1297157e+01    4.2174082e-03    1.8221403e-03   -1.0000000e+00   -1.0000000e+00   -1.0000000e+00   -1.0000000e+00   -1.0000000e+00   -1.0000000e+00   -1.0000000e+00   -1.0000000e+00   -1.0000000e+00   -1.0000000e+00   -1.0000000e+00   -1.0000000e+00   -1.0000000e+00   -1.0000000e+00   -1.0000000e+00   -1.0000000e+00   -1.0000000e+00   -1.0000000e+00
   -4.0441003e+01    1.3253025e+00    4.7483341e-01    3.0753107e+02    9.4159495e+01    2.6278406e+03    4.0025471e+02    4.9396852e-04    2.1050005e-04    7.6824571e-04    2.0606131e-04    9.2207363e-01    1.8252459e-01    1.3928211e+02    6.1056457e+01    4.2211357e-03    1.8218783e-03   -1.0000000e+00   -1.0000000e+00   -1.0000000e+00   -1.0000000e+00   -1.0000000e+00   -1.0000000e+00   -1.0000000e+00   -1.0000000e+00   -1.0000000e+00   -1.0000000e+00   -1.0000000e+00   -1.0000000e+00   -1.0000000e+00   -1.0000000e+00   -1.0000000e+00   -1.0000000e+00   -1.0000000e+00   -1.0000000e+00
   -4.0099108e+01    1.3194651e+00    4.7156042e-01    3.0746206e+02    9.4213814e+01    2.6363176e+03    3.9425017e+02    4.8946638e-04    2.0732800e-04    7.6331043e-04    2.0264494e-04    9.2012837e-01    1.8167886e-01    1.3918078e+02    6.0640884e+01    4.2304765e-03    1.8149446e-03   -1.0000000e+00   -1.0000000e+00   -1.0000000e+00   -1.0000000e+00   -1.0000000e+00   -1.0000000e+00   -1.0000000e+00   -1.0000000e+00   -1.0000000e+00   -1.0000000e+00   -1.0000000e+00   -1.0000000e+00   -1.0000000e+00   -1.0000000e+00   -1.0000000e+00   -1.0000000e+00   -1.0000000e+00   -1.0000000e+00
   -3.9671739e+01    1.3120922e+00    4.6716038e-01    3.0755076e+02    9.4080755e+01    2.6493560e+03    3.9133192e+02    4.8368211e-04    2.0353510e-04    7.5683936e-04    1.9879525e-04    9.1769148e-01    1.8047300e-01    1.3900448e+02    6.0157544e+01    4.2407184e-03    1.8074623e-03   -1.0000000e+00   -1.0000000e+00   -1.0000000e+00   -1.0000000e+00   -1.0000000e+00   -1.0000000e+00   -1.0000000e+00   -1.0000000e+00   -1.0000000e+00   -1.0000000e+00   -1.0000000e+00   -1.0000000e+00   -1.0000000e+00   -1.0000000e+00   -1.0000000e+00   -1.0000000e+00   -1.0000000e+00   -1.0000000e+00
   -3.9329844e+01    1.3063622e+00    4.6382585e-01    3.0774881e+02    9.4354487e+01    2.6601534e+03    3.9088055e+02    4.7908970e-04    2.0052834e-04    7.5167642e-04    1.9573708e-04    9.1577929e-01    1.7960071e-01    1.3887347e+02    5.9767846e+01    4.2490255e-03    1.8012946e-03   -1.0000000e+00   -1.0000000e+00   -1.0000000e+00   -1.0000000e+00   -1.0000000e+00   -1.0000000e+00   -1.0000000e+00   -1.0000000e+00   -1.0000000e+00   -1.0000000e+00   -1.0000000e+00   -1.0000000e+00   -1.0000000e+00   -1.0000000e+00   -1.0000000e+00   -1.0000000e+00   -1.0000000e+00   -1.0000000e+00
   -3.8902475e+01    1.2988287e+00    4.5997816e-01    3.0766829e+02    9.4664226e+01    2.6715560e+03    3.8589908e+02    4.7346769e-04    1.9671815e-04    7.4547738e-04    1.9166527e-04    9.1321747e-01    1.7866079e-01    1.3876073e+02    5.9280923e+01    4.2604216e-03    1.7928993e-03   -1.0000000e+00   -1.0000000e+00   -1.0000000e+00   -1.0000000e+00   -1.0000000e+00   -1.0000000e+00   -1.0000000e+00   -1.0000000e+00   -1.0000000e+00   -1.0000000e+00   -1.0000000e+00   -1.0000000e+00   -1.0000000e+00   -1.0000000e+00   -1.0000000e+00   -1.0000000e+00   -1.0000000e+00   -1.0000000e+00
   -3.8560580e+01    1.2928875e+00    4.5685748e-01    3.0749596e+02    9.4955747e+01    2.6792613e+03    3.7985570e+02    4.6916176e-04    1.9355499e-04    7.4081856e-04    1.8813516e-04    9.1119758e-01    1.7788754e-01    1.3871960e+02    5.8846179e+01    4.2710631e-03    1.7846694e-03   -1.0000000e+00   -1.0000000e+00   -1.0000000e+00   -1.0000000e+00   -1.0000000e+00   -1.0000000e+00   -1.0000000e+00   -1.0000000e+00   -1.0000000e+00   -1.0000000e+00   -1.0000000e+00   -1.0000000e+00   -1.0000000e+00   -1.0000000e+00   -1.0000000e+00   -1.0000000e+00   -1.0000000e+00   -1.0000000e+00
   -3.8133211e+01    1.2855061e+00    4.5277187e-01    3.0750365e+02    9.5148878e+01    2.6914889e+03    3.7678163e+02    4.6363382e-04    1.8979229e-04    7.3466759e-04    1.8417310e-04    9.0869400e-01    1.7685944e-01    1.3861837e+02    5.8348929e+01    4.2830221e-03    1.7758332e-03   -1.0000000e+00   -1.0000000e+00   -1.0000000e+00   -1.0000000e+00   -1.0000000e+00   -1.0000000e+00   -1.0000000e+00   -1.0000000e+00   -1.0000000e+00   -1.0000000e+00   -1.0000000e+00   -1.0000000e+00   -1.0000000e+00   -1.0000000e+00   -1.0000000e+00   -1.0000000e+00   -1.0000000e+00   -1.0000000e+00
   -3.7791316e+01    1.2796680e+00    4.4951762e-01    3.0744542e+02    9.5374532e+01    2.7003797e+03    3.7308320e+02    4.5934836e-04    1.8672573e-04    7.2995239e-04    1.8083249e-04    9.0671146e-01    1.7602943e-01    1.3857023e+02    5.7920796e+01    4.2936563e-03    1.7677471e-03   -1.0000000e+00   -1.0000000e+00   -1.0000000e+00   -1.0000000e+00   -1.0000000e+00   -1.0000000e+00   -1.0000000e+00   -1.0000000e+00   -1.0000000e+00   -1.0000000e+00   -1.0000000e+00   -1.0000000e+00   -1.0000000e+00   -1.0000000e+00   -1.0000000e+00   -1.0000000e+00   -1.0000000e+00   -1.0000000e+00
   -3.7363947e+01    1.2723812e+00    4.4539782e-01    3.0737389e+02    9.5706989e+01    2.7115740e+03    3.6901945e+02    4.5404511e-04    1.8289471e-04    7.2411246e-04    1.7666948e-04    9.0423307e-01    1.7497628e-01    1.3851970e+02    5.7376392e+01    4.3074347e-03    1.7573801e-03   -1.0000000e+00   -1.0000000e+00   -1.0000000e+00   -1.0000000e+00   -1.0000000e+00   -1.0000000e+00   -1.0000000e+00   -1.0000000e+00   -1.0000000e+00   -1.0000000e+00   -1.0000000e+00   -1.0000000e+00   -1.0000000e+00   -1.0000000e+00   -1.0000000e+00   -1.0000000e+00   -1.0000000e+00   -1.0000000e+00
   -3.7022052e+01    1.2665819e+00    4.4201430e-01    3.0829923e+02    9.5661659e+01    2.7319289e+03    3.8005480e+02    4.4884547e-04    1.8073407e-04    7.1758565e-04    1.7532846e-04    9.0226530e-01    1.7408418e-01    1.3817870e+02    5.7203060e+01    4.3091684e-03    1.7571616e-03   -1.0000000e+00   -1.0000000e+00   -1.0000000e+00   -1.0000000e+00   -1.0000000e+00   -1.0000000e+00   -1.0000000e+00   -1.0000000e+00   -1.0000000e+00   -1.0000000e+00   -1.0000000e+00   -1.0000000e+00   -1.0000000e+00   -1.0000000e+00   -1.0000000e+00   -1.0000000e+00   -1.0000000e+00   -1.0000000e+00
   -3.6594684e+01    1.2593278e+00    4.3774527e-01    3.0813405e+02    9.5749751e+01    2.7427292e+03    3.7301725e+02    4.4367222e-04    1.7686954e-04    7.1186820e-04    1.7103206e-04    8.9979755e-01    1.7296311e-01    1.3814819e+02    5.6622528e+01    4.3238115e-03    1.7456207e-03   -1.0000000e+00   -1.0000000e+00   -1.0000000e+00   -1.0000000e+00   -1.0000000e+00   -1.0000000e+00   -1.0000000e+00   -1.0000000e+00   -1.0000000e+00   -1.0000000e+00   -1.0000000e+00   -1.0000000e+00   -1.0000000e+00   -1.0000000e+00   -1.0000000e+00   -1.0000000e+00   -1.0000000e+00   -1.0000000e+00
   -3.6252789e+01    1.2535176e+00    4.3393104e-01    3.0825184e+02    9.5569134e+01    2.7547025e+03    3.7167853e+02    4.3931803e-04    1.7398773e-04    7.0685139e-04    1.6813199e-04    8.9786025e-01    1.7182950e-01    1.3804699e+02    5.6207670e+01    4.3332031e-03    1.7378459e-03   -1.0000000e+00   -1.0000000e+00   -1.0000000e+00   -1.0000000e+00   -1.0000000e+00   -1.0000000e+00   -1.0000000e+00   -1.0000000e+00   -1.0000000e+00   -1.0000000e+00   -1.0000000e+00   -1.0000000e+00   -1.0000000e+00   -1.0000000e+00   -1.0000000e+00   -1.0000000e+00   -1.0000000e+00   -1.0000000e+00
   -3.5825420e+01    1.2463543e+00    4.2950948e-01    3.0850617e+02    9.5889038e+01    2.7695494e+03    3.7287793e+02    4.3392001e-04    1.7036379e-04    7.0066176e-04    1.6441589e-04    8.9542621e-01    1.7063044e-01    1.3792564e+02    5.5671813e+01    4.3452850e-03    1.7276161e-03   -1.0000000e+00   -1.0000000e+00   -1.0000000e+00   -1.0000000e+00   -1.0000000e+00   -1.0000000e+00   -1.0000000e+00   -1.0000000e+00   -1.0000000e+00   -1.0000000e+00   -1.0000000e+00   -1.0000000e+00   -1.0000000e+00   -1.0000000e+00   -1.0000000e+00   -1.0000000e+00   -1.0000000e+00   -1.0000000e+00
   -3.5483525e+01    1.2403960e+00    4.2622997e-01    3.0834454e+02    9.6028329e+01    2.7786619e+03    3.6811718e+02    4.2981759e-04    1.6739645e-04    6.9609498e-04    1.6111992e-04    8.9336678e-01    1.6978362e-01    1.3788912e+02    5.5206602e+01    4.3569000e-03    1.7182014e-03   -1.0000000e+00   -1.0000000e+00   -1.0000000e+00   -1.0000000e+00   -1.0000000e+00   -1.0000000e+00   -1.0000000e+00   -1.0000000e+00   -1.0000000e+00   -1.0000000e+00   -1.0000000e+00   -1.0000000e+00   -1.0000000e+00   -1.0000000e+00   -1.0000000e+00   -1.0000000e+00   -1.0000000e+00   -1.0000000e+00
   -3.5056156e+01    1.2329291e+00    4.2211668e-01    3.0812779e+02    9.6345602e+01    2.7897635e+03    3.6337490e+02    4.2476049e-04    1.6365976e-04    6.9050806e-04    1.5693723e-04    8.9077703e-01    1.6872773e-01    1.3785801e+02    5.4604164e+01    4.3720610e-03    1.7057609e-03   -1.0000000e+00   -1.0000000e+00   -1.0000000e+00   -1.0000000e+00   -1.0000000e+00   -1.0000000e+00   -1.0000000e+00   -1.0000000e+00   -1.0000000e+00   -1.0000000e+00   -1.0000000e+00   -1.0000000e+00   -1.0000000e+00   -1.0000000e+00   -1.0000000e+00   -1.0000000e+00   -1.0000000e+00   -1.0000000e+00
   -3.4714261e+01    1.2270494e+00    4.1863085e-01    3.0798182e+02    9.6355054e+01    2.7991713e+03    3.5933719e+02    4.2075225e-04    1.6071405e-04    6.8602561e-04    1.5368257e-04    8.8874963e-01    1.6780053e-01    1.3783694e+02    5.4120523e+01    4.3843957e-03    1.6956771e-03   -1.0000000e+00   -1.0000000e+00   -1.0000000e+00   -1.0000000e+00   -1.0000000e+00   -1.0000000e+00   -1.0000000e+00   -1.0000000e+00   -1.0000000e+00   -1.0000000e+00   -1.0000000e+00   -1.0000000e+00   -1.0000000e+00   -1.0000000e+00   -1.0000000e+00   -1.0000000e+00   -1.0000000e+00   -1.0000000e+00
   -3.4286892e+01    1.2197160e+00    4.1432618e-01    3.0782907e+02    9.6536372e+01    2.8110749e+03    3.5627464e+02    4.1579279e-04    1.5706241e-04    6.8049169e-04    1.4964791e-04    8.8621113e-01    1.6665481e-01    1.3781871e+02    5.3512549e+01    4.4002556e-03    1.6829469e-03   -1.0000000e+00   -1.0000000e+00   -1.0000000e+00   -1.0000000e+00   -1.0000000e+00   -1.0000000e+00   -1.0000000e+00   -1.0000000e+00   -1.0000000e+00   -1.0000000e+00   -1.0000000e+00   -1.0000000e+00   -1.0000000e+00   -1.0000000e+00   -1.0000000e+00   -1.0000000e+00   -1.0000000e+00   -1.0000000e+00
   -3.3944997e+01    1.2139047e+00    4.1088202e-01    3.0764674e+02    9.6677166e+01    2.8200356e+03    3.5227413e+02    4.1193136e-04    1.5412690e-04    6.7619460e-04    1.4635057e-04    8.8419592e-01    1.6573287e-01    1.3783191e+02    5.3006173e+01    4.4138976e-03    1.6720283e-03   -1.0000000e+00   -1.0000000e+00   -1.0000000e+00   -1.0000000e+00   -1.0000000e+00   -1.0000000e+00   -1.0000000e+00   -1.0000000e+00   -1.0000000e+00   -1.0000000e+00   -1.0000000e+00   -1.0000000e+00   -1.0000000e+00   -1.0000000e+00   -1.0000000e+00   -1.0000000e+00   -1.0000000e+00   -1.0000000e+00
   -3.3517628e+01    1.2066310e+00    4.0647211e-01    3.0749764e+02    9.6878304e+01    2.8321957e+03    3.4985173e+02    4.0708194e-04    1.5052241e-04    6.7075618e-04    1.4238808e-04    8.8167410e-01    1.6453406e-01    1.3783155e+02    5.2379538e+01    4.4306258e-03    1.6585753e-03   -1.0000000e+00   -1.0000000e+00   -1.0000000e+00   -1.0000000e+00   -1.0000000e+00   -1.0000000e+00   -1.0000000e+00   -1.0000000e+00   -1.0000000e+00   -1.0000000e+00   -1.0000000e+00   -1.0000000e+00   -1.0000000e+00   -1.0000000e+00   -1.0000000e+00   -1.0000000e+00   -1.0000000e+00   -1.0000000e+00
   -3.3175733e+01    1.2008393e+00    4.0287668e-01    3.0840730e+02    9.6808700e+01    2.8537049e+03    3.6065242e+02    4.0221689e-04    1.4844177e-04    6.6451225e-04    1.4104038e-04    8.7966825e-01    1.6353391e-01    1.3748852e+02    5.2138364e+01    4.4330513e-03    1.6560483e-03   -1.0000000e+00   -1.0000000e+00   -1.0000000e+00   -1.0000000e+00   -1.0000000e+00   -1.0000000e+00   -1.0000000e+00   -1.0000000e+00   -1.0000000e+00   -1.0000000e+00   -1.0000000e+00   -1.0000000e+00   -1.0000000e+00   -1.0000000e+00   -1.0000000e+00   -1.0000000e+00   -1.0000000e+00   -1.0000000e+00
   -3.2748364e+01    1.1936085e+00    3.9836660e-01    3.0813570e+02    9.6832771e+01    2.8650706e+03    3.5517286e+02    3.9753525e-04    1.4479172e-04    6.5927106e-04    1.3688835e-04    8.7715623e-01    1.6228353e-01    1.3752311e+02    5.1466085e+01    4.4511484e-03    1.6410084e-03   -1.0000000e+00   -1.0000000e+00   -1.0000000e+00   -1.0000000e+00   -1.0000000e+00   -1.0000000e+00   -1.0000000e+00   -1.0000000e+00   -1.0000000e+00   -1.0000000e+00   -1.0000000e+00   -1.0000000e+00   -1.0000000e+00   -1.0000000e+00   -1.0000000e+00   -1.0000000e+00   -1.0000000e+00   -1.0000000e+00
   -3.2406469e+01    1.1878333e+00    3.9438734e-01    3.0816618e+02    9.6710532e+01    2.8773435e+03    3.5437147e+02    3.9359061e-04    1.4202973e-04    6.5466624e-04    1.3402048e-04    8.7518779e-01    1.6104408e-01    1.3747157e+02    5.0964579e+01    4.4631728e-03    1.6300551e-03   -1.0000000e+00   -1.0000000e+00   -1.0000000e+00   -1.0000000e+00   -1.0000000e+00   -1.0000000e+00   -1.0000000e+00   -1.0000000e+00   -1.0000000e+00   -1.0000000e+00   -1.0000000e+00   -1.0000000e+00   -1.0000000e+00   -1.0000000e+00   -1.0000000e+00   -1.0000000e+00   -1.0000000e+00   -1.0000000e+00
   -3.1979101e+01    1.1807035e+00    3.8962273e-01    3.0822339e+02    9.6844795e+01    2.8921463e+03    3.5454866e+02    3.8875439e-04    1.3854000e-04    6.4905728e-04    1.3031466e-04    8.7272564e-01    1.5964220e-01    1.3743064e+02    5.0311489e+01    4.4791261e-03    1.6154821e-03   -1.0000000e+00   -1.0000000e+00   -1.0000000e+00   -1.0000000e+00   -1.0000000e+00   -1.0000000e+00   -1.0000000e+00   -1.0000000e+00   -1.0000000e+00   -1.0000000e+00   -1.0000000e+00   -1.0000000e+00   -1.0000000e+00   -1.0000000e+00   -1.0000000e+00   -1.0000000e+00   -1.0000000e+00   -1.0000000e+00
   -3.1637206e+01    1.1747757e+00    3.8615774e-01    3.0805716e+02    9.6995981e+01    2.9023680e+03    3.5329805e+02    3.8498949e-04    1.3578088e-04    6.4478862e-04    1.2722942e-04    8.7062938e-01    1.5870808e-01    1.3742521e+02    4.9782480e+01    4.4928409e-03    1.6034960e-03   -1.0000000e+00   -1.0000000e+00   -1.0000000e+00   -1.0000000e+00   -1.0000000e+00   -1.0000000e+00   -1.0000000e+00   -1.0000000e+00   -1.0000000e+00   -1.0000000e+00   -1.0000000e+00   -1.0000000e+00   -1.0000000e+00   -1.0000000e+00   -1.0000000e+00   -1.0000000e+00   -1.0000000e+00   -1.0000000e+00
   -3.1209837e+01    1.1672913e+00    3.8177933e-01    3.0769008e+02    9.7122638e+01    2.9140007e+03    3.5016729e+02    3.8042179e-04    1.3230573e-04    6.3967503e-04    1.2326279e-04    8.6797726e-01    1.5751081e-01    1.3745792e+02    4.9095647e+01    4.5114689e-03    1.5876478e-03   -1.0000000e+00   -1.0000000e+00   -1.0000000e+00   -1.0000000e+00   -1.0000000e+00   -1.0000000e+00   -1.0000000e+00   -1.0000000e+00   -1.0000000e+00   -1.0000000e+00   -1.0000000e+00   -1.0000000e+00   -1.0000000e+00   -1.0000000e+00   -1.0000000e+00   -1.0000000e+00   -1.0000000e+00   -1.0000000e+00
   -3.0867942e+01    1.1614168e+00    3.7829431e-01    3.0732525e+02    9.7191348e+01    2.9224666e+03    3.4629072e+02    3.7691714e-04    1.2951557e-04    6.3578172e-04    1.2000183e-04    8.6589161e-01    1.5655544e-01    1.3753059e+02    4.8525749e+01    4.5279605e-03    1.5741722e-03   -1.0000000e+00   -1.0000000e+00   -1.0000000e+00   -1.0000000e+00   -1.0000000e+00   -1.0000000e+00   -1.0000000e+00   -1.0000000e+00   -1.0000000e+00   -1.0000000e+00   -1.0000000e+00   -1.0000000e+00   -1.0000000e+00   -1.0000000e+00   -1.0000000e+00   -1.0000000e+00   -1.0000000e+00   -1.0000000e+00
   -3.0440573e+01    1.1540645e+00    3.7375459e-01    3.0706810e+02    9.7197448e+01    2.9355401e+03    3.4517719e+02    3.7238812e-04    1.2617947e-04    6.3060603e-04    1.1631459e-04    8.6328627e-01    1.5528396e-01    1.3755654e+02    4.7850912e+01    4.5466660e-03    1.5585198e-03   -1.0000000e+00   -1.0000000e+00   -1.0000000e+00   -1.0000000e+00   -1.0000000e+00   -1.0000000e+00   -1.0000000e+00   -1.0000000e+00   -1.0000000e+00   -1.0000000e+00   -1.0000000e+00   -1.0000000e+00   -1.0000000e+00   -1.0000000e+00   -1.0000000e+00   -1.0000000e+00   -1.0000000e+00   -1.0000000e+00
   -3.0098678e+01    1.1482459e+00    3.7015884e-01    3.0668549e+02    9.7228266e+01    2.9439065e+03    3.4240494e+02    3.6899688e-04    1.2341587e-04    6.2685536e-04    1.1305765e-04    8.6121941e-01    1.5426723e-01    1.3765470e+02    4.7258280e+01    4.5642644e-03    1.5441402e-03   -1.0000000e+00   -1.0000000e+00   -1.0000000e+00   -1.0000000e+00   -1.0000000e+00   -1.0000000e+00   -1.0000000e+00   -1.0000000e+00   -1.0000000e+00   -1.0000000e+00   -1.0000000e+00   -1.0000000e+00   -1.0000000e+00   -1.0000000e+00   -1.0000000e+00   -1.0000000e+00   -1.0000000e+00   -1.0000000e+00
   -2.9671309e+01    1.1409554e+00    3.6564627e-01    3.0636410e+02    9.7328789e+01    2.9563607e+03    3.4189432e+02    3.6464608e-04    1.2011619e-04    6.2191614e-04    1.0935703e-04    8.5862155e-01    1.5299002e-01    1.3772628e+02    4.6557660e+01    4.5847656e-03    1.5274325e-03   -1.0000000e+00   -1.0000000e+00   -1.0000000e+00   -1.0000000e+00   -1.0000000e+00   -1.0000000e+00   -1.0000000e+00   -1.0000000e+00   -1.0000000e+00   -1.0000000e+00   -1.0000000e+00   -1.0000000e+00   -1.0000000e+00   -1.0000000e+00   -1.0000000e+00   -1.0000000e+00   -1.0000000e+00   -1.0000000e+00
   -2.9329414e+01    1.1351617e+00    3.6202784e-01    3.0603899e+02    9.7382751e+01    2.9656751e+03    3.4066512e+02    3.6127080e-04    1.1746696e-04    6.1811349e-04    1.0632024e-04    8.5655346e-01    1.5195603e-01    1.3781462e+02    4.5975006e+01    4.6022887e-03    1.5132161e-03   -1.0000000e+00   -1.0000000e+00   -1.0000000e+00   -1.0000000e+00   -1.0000000e+00   -1.0000000e+00   -1.0000000e+00   -1.0000000e+00   -1.0000000e+00   -1.0000000e+00   -1.0000000e+00   -1.0000000e+00   -1.0000000e+00   -1.0000000e+00   -1.0000000e+00   -1.0000000e+00   -1.0000000e+00   -1.0000000e+00
   -2.8902045e+01    1.1278660e+00    3.5739230e-01    3.0684066e+02    9.7356338e+01    2.9911068e+03    3.5221567e+02    3.5589940e-04    1.1487808e-04    6.1120094e-04    1.0433662e-04    8.5394872e-01    1.5060632e-01    1.3747351e+02    4.5512265e+01    4.6092469e-03    1.5042160e-03   -1.0000000e+00   -1.0000000e+00   -1.0000000e+00   -1.0000000e+00   -1.0000000e+00   -1.0000000e+00   -1.0000000e+00   -1.0000000e+00   -1.0000000e+00   -1.0000000e+00   -1.0000000e+00   -1.0000000e+00   -1.0000000e+00   -1.0000000e+00   -1.0000000e+00   -1.0000000e+00   -1.0000000e+00   -1.0000000e+00
   -2.8578605e+01    1.1224326e+00    3.5383592e-01    3.0640689e+02    9.7263731e+01    2.9989599e+03    3.4892014e+02    3.5287048e-04    1.1232357e-04    6.0782403e-04    1.0128399e-04    8.5201173e-01    1.4954742e-01    1.3760474e+02    4.4912012e+01    4.6274925e-03    1.4891119e-03   -1.0000000e+00   -1.0000000e+00   -1.0000000e+00   -1.0000000e+00   -1.0000000e+00   -1.0000000e+00   -1.0000000e+00   -1.0000000e+00   -1.0000000e+00   -1.0000000e+00   -1.0000000e+00   -1.0000000e+00   -1.0000000e+00   -1.0000000e+00   -1.0000000e+00   -1.0000000e+00   -1.0000000e+00   -1.0000000e+00
   -2.8174305e+01    1.1155965e+00    3.4910547e-01    3.0612954e+02    9.7125115e+01    3.0120427e+03    3.4891320e+02    3.4885746e-04    1.0925422e-04    6.0317408e-04    9.7885067e-05    8.4959469e-01    1.4805346e-01    1.3767497e+02    4.4189891e+01    4.6471956e-03    1.4712205e-03   -1.0000000e+00   -1.0000000e+00   -1.0000000e+00   -1.0000000e+00   -1.0000000e+00   -1.0000000e+00   -1.0000000e+00   -1.0000000e+00   -1.0000000e+00   -1.0000000e+00   -1.0000000e+00   -1.0000000e+00   -1.0000000e+00   -1.0000000e+00   -1.0000000e+00   -1.0000000e+00   -1.0000000e+00   -1.0000000e+00
   -2.7850865e+01    1.1102598e+00    3.4530889e-01    3.0580176e+02    9.6983290e+01    3.0213643e+03    3.4683884e+02    3.4582900e-04    1.0678604e-04    5.9969917e-04    9.5079053e-05    8.4771297e-01    1.4681926e-01    1.3781278e+02    4.3596251e+01    4.6651295e-03    1.4558687e-03   -1.0000000e+00   -1.0000000e+00   -1.0000000e+00   -1.0000000e+00   -1.0000000e+00   -1.0000000e+00   -1.0000000e+00   -1.0000000e+00   -1.0000000e+00   -1.0000000e+00   -1.0000000e+00   -1.0000000e+00   -1.0000000e+00   -1.0000000e+00   -1.0000000e+00   -1.0000000e+00   -1.0000000e+00   -1.0000000e+00
   -2.7446564e+01    1.1035067e+00    3.4072550e-01    3.0562265e+02    9.6971648e+01    3.0354302e+03    3.4940175e+02    3.4184488e-04    1.0385382e-04    5.9501890e-04    9.1915451e-05    8.4529684e-01    1.4541112e-01    1.3790428e+02    4.2910901e+01    4.6847356e-03    1.4382234e-03   -1.0000000e+00   -1.0000000e+00   -1.0000000e+00   -1.0000000e+00   -1.0000000e+00   -1.0000000e+00   -1.0000000e+00   -1.0000000e+00   -1.0000000e+00   -1.0000000e+00   -1.0000000e+00   -1.0000000e+00   -1.0000000e+00   -1.0000000e+00   -1.0000000e+00   -1.0000000e+00   -1.0000000e+00   -1.0000000e+00
   -2.7123124e+01    1.0979189e+00    3.3731764e-01    3.0506447e+02    9.6984871e+01    3.0426074e+03    3.4858285e+02    3.3896093e-04    1.0141050e-04    5.9187062e-04    8.8930097e-05    8.4325881e-01    1.4443171e-01    1.3809095e+02    4.2301776e+01    4.7043237e-03    1.4219153e-03   -1.0000000e+00   -1.0000000e+00   -1.0000000e+00   -1.0000000e+00   -1.0000000e+00   -1.0000000e+00   -1.0000000e+00   -1.0000000e+00   -1.0000000e+00   -1.0000000e+00   -1.0000000e+00   -1.0000000e+00   -1.0000000e+00   -1.0000000e+00   -1.0000000e+00   -1.0000000e+00   -1.0000000e+00   -1.0000000e+00
   -2.6718824e+01    1.0909245e+00    3.3307789e-01    3.0450663e+02    9.6947834e+01    3.0536641e+03    3.4908412e+02    3.3523787e-04    9.8540442e-05    5.8765709e-04    8.5597732e-05    8.4069973e-01    1.4320243e-01    1.3826776e+02    4.1601067e+01    4.7270647e-03    1.4035310e-03   -1.0000000e+00   -1.0000000e+00   -1.0000000e+00   -1.0000000e+00   -1.0000000e+00   -1.0000000e+00   -1.0000000e+00   -1.0000000e+00   -1.0000000e+00   -1.0000000e+00   -1.0000000e+00   -1.0000000e+00   -1.0000000e+00   -1.0000000e+00   -1.0000000e+00   -1.0000000e+00   -1.0000000e+00   -1.0000000e+00
   -2.6395384e+01    1.0853864e+00    3.2969801e-01    3.0391744e+02    9.6845086e+01    3.0610991e+03    3.4776170e+02    3.3243090e-04    9.6242140e-05    5.8454515e-04    8.2820311e-05    8.3866924e-01    1.4221417e-01    1.3847171e+02    4.1019680e+01    4.7474602e-03    1.3879734e-03   -1.0000000e+00   -1.0000000e+00   -1.0000000e+00   -1.0000000e+00   -1.0000000e+00   -1.0000000e+00   -1.0000000e+00   -1.0000000e+00   -1.0000000e+00   -1.0000000e+00   -1.0000000e+00   -1.0000000e+00   -1.0000000e+00   -1.0000000e+00   -1.0000000e+00   -1.0000000e+00   -1.0000000e+00   -1.0000000e+00
   -2.5991083e+01    1.0784758e+00    3.2532841e-01    3.0340921e+02    9.6659248e+01    3.0731785e+03    3.4926009e+02    3.2874958e-04    9.3514054e-05    5.8029889e-04    7.9756406e-05    8.3613914e-01    1.4090862e-01    1.3864431e+02    4.0337311e+01    4.7703348e-03    1.3700102e-03   -1.0000000e+00   -1.0000000e+00   -1.0000000e+00   -1.0000000e+00   -1.0000000e+00   -1.0000000e+00   -1.0000000e+00   -1.0000000e+00   -1.0000000e+00   -1.0000000e+00   -1.0000000e+00   -1.0000000e+00   -1.0000000e+00   -1.0000000e+00   -1.0000000e+00   -1.0000000e+00   -1.0000000e+00   -1.0000000e+00
   -2.5667643e+01    1.0730025e+00    3.2193977e-01    3.0277835e+02    9.6591906e+01    3.0799940e+03    3.4961456e+02    3.2607658e-04    9.1226252e-05    5.7739568e-04    7.6931605e-05    8.3412452e-01    1.3989746e-01    1.3888880e+02    3.9727384e+01    4.7923408e-03    1.3532820e-03   -1.0000000e+00   -1.0000000e+00   -1.0000000e+00   -1.0000000e+00   -1.0000000e+00   -1.0000000e+00   -1.0000000e+00   -1.0000000e+00   -1.0000000e+00   -1.0000000e+00   -1.0000000e+00   -1.0000000e+00   -1.0000000e+00   -1.0000000e+00   -1.0000000e+00   -1.0000000e+00   -1.0000000e+00   -1.0000000e+00
   -2.5263343e+01    1.0661078e+00    3.1768426e-01    3.0208086e+02    9.6432552e+01    3.0903113e+03    3.5040588e+02    3.2262508e-04    8.8537624e-05    5.7350311e-04    7.3782485e-05    8.3157867e-01    1.3861987e-01    1.3913836e+02    3.9022274e+01    4.8181283e-03    1.3342931e-03   -1.0000000e+00   -1.0000000e+00   -1.0000000e+00   -1.0000000e+00   -1.0000000e+00   -1.0000000e+00   -1.0000000e+00   -1.0000000e+00   -1.0000000e+00   -1.0000000e+00   -1.0000000e+00   -1.0000000e+00   -1.0000000e+00   -1.0000000e+00   -1.0000000e+00   -1.0000000e+00   -1.0000000e+00   -1.0000000e+00
   -2.4939903e+01    1.0606555e+00    3.1427243e-01    3.0152231e+02    9.6313110e+01    3.0985149e+03    3.5139288e+02    3.1992032e-04    8.6417069e-05    5.7045074e-04    7.1303562e-05    8.2956337e-01    1.3758015e-01    1.3935347e+02    3.8450350e+01    4.8393563e-03    1.3186710e-03   -1.0000000e+00   -1.0000000e+00   -1.0000000e+00   -1.0000000e+00   -1.0000000e+00   -1.0000000e+00   -1.0000000e+00   -1.0000000e+00   -1.0000000e+00   -1.0000000e+00   -1.0000000e+00   -1.0000000e+00   -1.0000000e+00   -1.0000000e+00   -1.0000000e+00   -1.0000000e+00   -1.0000000e+00   -1.0000000e+00
   -2.4535602e+01    1.0537649e+00    3.1002037e-01    3.0090192e+02    9.6173551e+01    3.1099840e+03    3.5418831e+02    3.1644943e-04    8.3834842e-05    5.6646763e-04    6.8365288e-05    8.2700404e-01    1.3628747e-01    1.3957234e+02    3.7751432e+01    4.8643474e-03    1.2996321e-03   -1.0000000e+00   -1.0000000e+00   -1.0000000e+00   -1.0000000e+00   -1.0000000e+00   -1.0000000e+00   -1.0000000e+00   -1.0000000e+00   -1.0000000e+00   -1.0000000e+00   -1.0000000e+00   -1.0000000e+00   -1.0000000e+00   -1.0000000e+00   -1.0000000e+00   -1.0000000e+00   -1.0000000e+00   -1.0000000e+00
   -2.4212162e+01    1.0482617e+00    3.0650186e-01    3.0141236e+02    9.6189403e+01    3.1302426e+03    3.6322830e+02    3.1275806e-04    8.2014391e-05    5.6157692e-04    6.6935163e-05    8.2496849e-01    1.3515973e-01    1.3933100e+02    3.7295655e+01    4.8699043e-03    1.2876755e-03   -1.0000000e+00   -1.0000000e+00   -1.0000000e+00   -1.0000000e+00   -1.0000000e+00   -1.0000000e+00   -1.0000000e+00   -1.0000000e+00   -1.0000000e+00   -1.0000000e+00   -1.0000000e+00   -1.0000000e+00   -1.0000000e+00   -1.0000000e+00   -1.0000000e+00   -1.0000000e+00   -1.0000000e+00   -1.0000000e+00
   -2.3807862e+01    1.0414902e+00    3.0215951e-01    3.0058887e+02    9.5932111e+01    3.1396739e+03    3.6427601e+02    3.0956807e-04    7.9393267e-05    5.5801411e-04    6.3771210e-05    8.2245126e-01    1.3379367e-01    1.3964637e+02    3.6540854e+01    4.8984597e-03    1.2664755e-03   -1.0000000e+00   -1.0000000e+00   -1.0000000e+00   -1.0000000e+00   -1.0000000e+00   -1.0000000e+00   -1.0000000e+00   -1.0000000e+00   -1.0000000e+00   -1.0000000e+00   -1.0000000e+00   -1.0000000e+00   -1.0000000e+00   -1.0000000e+00   -1.0000000e+00   -1.0000000e+00   -1.0000000e+00   -1.0000000e+00
   -2.3484422e+01    1.0361287e+00    2.9860412e-01    2.9985020e+02    9.5663707e+01    3.1465567e+03    3.6422309e+02    3.0712829e-04    7.7322494e-05    5.5531573e-04    6.1258470e-05    8.2046547e-01    1.3262319e-01    1.3993966e+02    3.5924532e+01    4.9228136e-03    1.2488914e-03   -1.0000000e+00   -1.0000000e+00   -1.0000000e+00   -1.0000000e+00   -1.0000000e+00   -1.0000000e+00   -1.0000000e+00   -1.0000000e+00   -1.0000000e+00   -1.0000000e+00   -1.0000000e+00   -1.0000000e+00   -1.0000000e+00   -1.0000000e+00   -1.0000000e+00   -1.0000000e+00   -1.0000000e+00   -1.0000000e+00
   -2.3080121e+01    1.0293240e+00    2.9385743e-01    2.9907356e+02    9.5374836e+01    3.1573745e+03    3.6605984e+02    3.0392138e-04    7.4715852e-05    5.5165890e-04    5.8303664e-05    8.1797299e-01    1.3090535e-01    1.4022170e+02    3.5127034e+01    4.9505156e-03    1.2259670e-03   -1.0000000e+00   -1.0000000e+00   -1.0000000e+00   -1.0000000e+00   -1.0000000e+00   -1.0000000e+00   -1.0000000e+00   -1.0000000e+00   -1.0000000e+00   -1.0000000e+00   -1.0000000e+00   -1.0000000e+00   -1.0000000e+00   -1.0000000e+00   -1.0000000e+00   -1.0000000e+00   -1.0000000e+00   -1.0000000e+00
   -2.2756681e+01    1.0240137e+00    2.9030884e-01    2.9831971e+02    9.5041599e+01    3.1643573e+03    3.6653594e+02    3.0154876e-04    7.2743561e-05    5.4901986e-04    5.5940130e-05    8.1599456e-01    1.2972550e-01    1.4052899e+02    3.4522906e+01    4.9755766e-03    1.2085698e-03   -1.0000000e+00   -1.0000000e+00   -1.0000000e+00   -1.0000000e+00   -1.0000000e+00   -1.0000000e+00   -1.0000000e+00   -1.0000000e+00   -1.0000000e+00   -1.0000000e+00   -1.0000000e+00   -1.0000000e+00   -1.0000000e+00   -1.0000000e+00   -1.0000000e+00   -1.0000000e+00   -1.0000000e+00   -1.0000000e+00
   -2.2352381e+01    1.0172815e+00    2.8597082e-01    2.9764138e+02    9.4790656e+01    3.1761131e+03    3.7096271e+02    2.9833215e-04    7.0374891e-05    5.4527825e-04    5.3331148e-05    8.1346124e-01    1.2832967e-01    1.4078380e+02    3.3798487e+01    5.0025318e-03    1.1878345e-03   -1.0000000e+00   -1.0000000e+00   -1.0000000e+00   -1.0000000e+00   -1.0000000e+00   -1.0000000e+00   -1.0000000e+00   -1.0000000e+00   -1.0000000e+00   -1.0000000e+00   -1.0000000e+00   -1.0000000e+00   -1.0000000e+00   -1.0000000e+00   -1.0000000e+00   -1.0000000e+00   -1.0000000e+00   -1.0000000e+00
   -2.2028941e+01    1.0117789e+00    2.8272095e-01    2.9658171e+02    9.4713862e+01    3.1795288e+03    3.7379945e+02    2.9620674e-04    6.8319702e-05    5.4318544e-04    5.0571370e-05    8.1135942e-01    1.2733862e-01    1.4118963e+02    3.3117276e+01    5.0312770e-03    1.1674557e-03   -1.0000000e+00   -1.0000000e+00   -1.0000000e+00   -1.0000000e+00   -1.0000000e+00   -1.0000000e+00   -1.0000000e+00   -1.0000000e+00   -1.0000000e+00   -1.0000000e+00   -1.0000000e+00   -1.0000000e+00   -1.0000000e+00   -1.0000000e+00   -1.0000000e+00   -1.0000000e+00   -1.0000000e+00   -1.0000000e+00
   -2.1624640e+01    1.0047946e+00    2.7867381e-01    2.9546895e+02    9.4348627e+01    3.1877438e+03    3.7660245e+02    2.9326229e-04    6.6092496e-05    5.3994892e-04    4.7893755e-05    8.0868156e-01    1.2608408e-01    1.4154972e+02    3.2418178e+01    5.0621900e-03    1.1473297e-03   -1.0000000e+00   -1.0000000e+00   -1.0000000e+00   -1.0000000e+00   -1.0000000e+00   -1.0000000e+00   -1.0000000e+00   -1.0000000e+00   -1.0000000e+00   -1.0000000e+00   -1.0000000e+00   -1.0000000e+00   -1.0000000e+00   -1.0000000e+00   -1.0000000e+00   -1.0000000e+00   -1.0000000e+00   -1.0000000e+00
   -2.1301200e+01    9.9932316e-01    2.7549397e-01    2.9453174e+02    9.4031128e+01    3.1936341e+03    3.7858424e+02    2.9102223e-04    6.4370783e-05    5.3751531e-04    4.5799692e-05    8.0657767e-01    1.2509159e-01    1.4188301e+02    3.1864597e+01    5.0885776e-03    1.1312201e-03   -1.0000000e+00   -1.0000000e+00   -1.0000000e+00   -1.0000000e+00   -1.0000000e+00   -1.0000000e+00   -1.0000000e+00   -1.0000000e+00   -1.0000000e+00   -1.0000000e+00   -1.0000000e+00   -1.0000000e+00   -1.0000000e+00   -1.0000000e+00   -1.0000000e+00   -1.0000000e+00   -1.0000000e+00   -1.0000000e+00
   -2.1099050e+01    9.9592651e-01    2.7353292e-01    2.9394231e+02    9.3831605e+01    3.1972957e+03    3.7973676e+02    2.8964016e-04    6.3321189e-05    5.3600817e-04    4.4520821e-05    8.0526840e-01    1.2447413e-01    1.4209522e+02    3.1519546e+01    5.1052116e-03    1.1210569e-03   -1.0000000e+00   -1.0000000e+00   -1.0000000e+00   -1.0000000e+00   -1.0000000e+00   -1.0000000e+00   -1.0000000e+00   -1.0000000e+00   -1.0000000e+00   -1.0000000e+00   -1.0000000e+00   -1.0000000e+00   -1.0000000e+00   -1.0000000e+00   -1.0000000e+00   -1.0000000e+00   -1.0000000e+00   -1.0000000e+00
   -2.0846362e+01    9.9168516e-01    2.7099123e-01    2.9323944e+02    9.3534832e+01    3.2024056e+03    3.8143264e+02    2.8788694e-04    6.2021469e-05    5.3406452e-04    4.2995825e-05    8.0363743e-01    1.2365403e-01    1.4234353e+02    3.1092523e+01    5.1254865e-03    1.1085793e-03   -1.0000000e+00   -1.0000000e+00   -1.0000000e+00   -1.0000000e+00   -1.0000000e+00   -1.0000000e+00   -1.0000000e+00   -1.0000000e+00   -1.0000000e+00   -1.0000000e+00   -1.0000000e+00   -1.0000000e+00   -1.0000000e+00   -1.0000000e+00   -1.0000000e+00   -1.0000000e+00   -1.0000000e+00   -1.0000000e+00
   -2.0644212e+01    9.8830612e-01    2.6906260e-01    2.9269611e+02    9.3354857e+01    3.2066104e+03    3.8315488e+02    2.8648241e-04    6.1006251e-05    5.3249792e-04    4.1805589e-05    8.0232919e-01    1.2303910e-01    1.4253787e+02    3.0760112e+01    5.1415794e-03    1.0988724e-03   -1.0000000e+00   -1.0000000e+00   -1.0000000e+00   -1.0000000e+00   -1.0000000e+00   -1.0000000e+00   -1.0000000e+00   -1.0000000e+00   -1.0000000e+00   -1.0000000e+00   -1.0000000e+00   -1.0000000e+00   -1.0000000e+00   -1.0000000e+00   -1.0000000e+00   -1.0000000e+00   -1.0000000e+00   -1.0000000e+00
   -2.0391524e+01    9.8408472e-01    2.6667685e-01    2.9195759e+02    9.3105979e+01    3.2112991e+03    3.8509120e+02    2.8478506e-04    5.9762997e-05    5.3063659e-04    4.0329450e-05    8.0069043e-01    1.2227560e-01    1.4280486e+02    3.0351538e+01    5.1626164e-03    1.0869619e-03   -1.0000000e+00   -1.0000000e+00   -1.0000000e+00   -1.0000000e+00   -1.0000000e+00   -1.0000000e+00   -1.0000000e+00   -1.0000000e+00   -1.0000000e+00   -1.0000000e+00   -1.0000000e+00   -1.0000000e+00   -1.0000000e+00   -1.0000000e+00   -1.0000000e+00   -1.0000000e+00   -1.0000000e+00   -1.0000000e+00
   -2.0075665e+01    9.7878301e-01    2.6369976e-01    2.9088096e+02    9.2877694e+01    3.2150674e+03    3.8904835e+02    2.8282916e-04    5.8101413e-05    5.2866819e-04    3.8199811e-05    7.9862671e-01    1.2131520e-01    1.4321382e+02    2.9776574e+01    5.1917157e-03    1.0697274e-03   -1.0000000e+00   -1.0000000e+00   -1.0000000e+00   -1.0000000e+00   -1.0000000e+00   -1.0000000e+00   -1.0000000e+00   -1.0000000e+00   -1.0000000e+00   -1.0000000e+00   -1.0000000e+00   -1.0000000e+00   -1.0000000e+00   -1.0000000e+00   -1.0000000e+00   -1.0000000e+00   -1.0000000e+00   -1.0000000e+00
   -1.9680840e+01    9.7207251e-01    2.5999424e-01    4.0794921e+02    2.8306249e+02    4.8425523e+03    3.4626521e+03    2.4835830e-04    1.0131302e-04    4.5725003e-04    1.5972661e-04    7.9600262e-01    1.2011729e-01    1.2703865e+02    5.2248517e+01    4.6274868e-03    1.8880976e-03   -1.0000000e+00   -1.0000000e+00   -1.0000000e+00   -1.0000000e+00   -1.0000000e+00   -1.0000000e+00   -1.0000000e+00   -1.0000000e+00   -1.0000000e+00   -1.0000000e+00   -1.0000000e+00   -1.0000000e+00   -1.0000000e+00   -1.0000000e+00   -1.0000000e+00   -1.0000000e+00   -1.0000000e+00   -1.0000000e+00
   -1.9518751e+01    9.6688858e-01    2.5897523e-01    4.0696837e+02    2.6908156e+02    4.8819736e+03    3.3881994e+03    2.4346640e-04    1.0115172e-04    4.4831398e-04    1.5847933e-04    7.9387764e-01    1.1979431e-01    1.2513053e+02    5.2406789e+01    4.5650490e-03    1.8966453e-03   -1.0000000e+00   -1.0000000e+00   -1.0000000e+00   -1.0000000e+00   -1.0000000e+00   -1.0000000e+00   -1.0000000e+00   -1.0000000e+00   -1.0000000e+00   -1.0000000e+00   -1.0000000e+00   -1.0000000e+00   -1.0000000e+00   -1.0000000e+00   -1.0000000e+00   -1.0000000e+00   -1.0000000e+00   -1.0000000e+00
   -1.9389079e+01    9.6272642e-01    2.5832172e-01    4.0538795e+02    2.5828975e+02    4.9011319e+03    3.3241268e+03    2.4056004e-04    1.0125328e-04    4.4321207e-04    1.5846210e-04    7.9215587e-01    1.1961056e-01    1.2411233e+02    5.2654503e+01    4.5333675e-03    1.9079285e-03   -1.0000000e+00   -1.0000000e+00   -1.0000000e+00   -1.0000000e+00   -1.0000000e+00   -1.0000000e+00   -1.0000000e+00   -1.0000000e+00   -1.0000000e+00   -1.0000000e+00   -1.0000000e+00   -1.0000000e+00   -1.0000000e+00   -1.0000000e+00   -1.0000000e+00   -1.0000000e+00   -1.0000000e+00   -1.0000000e+00
   -1.9230194e+01    9.5758307e-01    2.5764423e-01    4.0377305e+02    2.4677963e+02    4.9285945e+03    3.2646514e+03    2.3743448e-04    1.0142455e-04    4.3785004e-04    1.5876570e-04    7.9001281e-01    1.1945070e-01    1.2307797e+02    5.2982503e+01    4.5021562e-03    1.9226640e-03   -1.0000000e+00   -1.0000000e+00   -1.0000000e+00   -1.0000000e+00   -1.0000000e+00   -1.0000000e+00   -1.0000000e+00   -1.0000000e+00   -1.0000000e+00   -1.0000000e+00   -1.0000000e+00   -1.0000000e+00   -1.0000000e+00   -1.0000000e+00   -1.0000000e+00   -1.0000000e+00   -1.0000000e+00   -1.0000000e+00
   -1.9103086e+01    9.5346818e-01    2.5721814e-01    4.0188322e+02    2.3812963e+02    4.9404146e+03    3.2122890e+03    2.3525103e-04    1.0137531e-04    4.3421988e-04    1.5866776e-04    7.8828500e-01    1.1938259e-01    1.2240825e+02    5.3150368e+01    4.4828415e-03    1.9310629e-03   -1.0000000e+00   -1.0000000e+00   -1.0000000e+00   -1.0000000e+00   -1.0000000e+00   -1.0000000e+00   -1.0000000e+00   -1.0000000e+00   -1.0000000e+00   -1.0000000e+00   -1.0000000e+00   -1.0000000e+00   -1.0000000e+00   -1.0000000e+00   -1.0000000e+00   -1.0000000e+00   -1.0000000e+00   -1.0000000e+00
   -1.8944201e+01    9.4829866e-01    2.5676951e-01    3.9992025e+02    2.2918793e+02    4.9589117e+03    3.1628483e+03    2.3267179e-04    1.0130687e-04    4.3000802e-04    1.5861494e-04    7.8610092e-01    1.1935013e-01    1.2163928e+02    5.3355696e+01    4.4610816e-03    1.9413952e-03   -1.0000000e+00   -1.0000000e+00   -1.0000000e+00   -1.0000000e+00   -1.0000000e+00   -1.0000000e+00   -1.0000000e+00   -1.0000000e+00   -1.0000000e+00   -1.0000000e+00   -1.0000000e+00   -1.0000000e+00   -1.0000000e+00   -1.0000000e+00   -1.0000000e+00   -1.0000000e+00   -1.0000000e+00   -1.0000000e+00
   -1.8817094e+01    9.4422577e-01    2.5651587e-01    3.9785788e+02    2.2165029e+02    4.9656655e+03    3.1148236e+03    2.3078410e-04    1.0112451e-04    4.2699822e-04    1.5833062e-04    7.8436772e-01    1.1937805e-01    1.2111290e+02    5.3460671e+01    4.4468697e-03    1.9476052e-03   -1.0000000e+00   -1.0000000e+00   -1.0000000e+00   -1.0000000e+00   -1.0000000e+00   -1.0000000e+00   -1.0000000e+00   -1.0000000e+00   -1.0000000e+00   -1.0000000e+00   -1.0000000e+00   -1.0000000e+00   -1.0000000e+00   -1.0000000e+00   -1.0000000e+00   -1.0000000e+00   -1.0000000e+00   -1.0000000e+00
   -1.8715407e+01    9.4098335e-01    2.5630936e-01    3.9642166e+02    2.1656632e+02    4.9727598e+03    3.0832907e+03    2.2932745e-04    1.0098575e-04    4.2470409e-04    1.5814460e-04    7.8298401e-01    1.1940802e-01    1.2071597e+02    5.3545159e+01    4.4362656e-03    1.9525099e-03   -1.0000000e+00   -1.0000000e+00   -1.0000000e+00   -1.0000000e+00   -1.0000000e+00   -1.0000000e+00   -1.0000000e+00   -1.0000000e+00   -1.0000000e+00   -1.0000000e+00   -1.0000000e+00   -1.0000000e+00   -1.0000000e+00   -1.0000000e+00   -1.0000000e+00   -1.0000000e+00   -1.0000000e+00   -1.0000000e+00
   -1.8588299e+01    9.3692501e-01    2.5607123e-01    4.0316637e+02    2.2564946e+02    5.0978839e+03    3.2226471e+03    2.2657117e-04    1.0217182e-04    4.1986838e-04    1.6113210e-04    7.8124647e-01    1.1945972e-01    1.1972217e+02    5.4377142e+01    4.4046691e-03    1.9850754e-03   -1.0000000e+00   -1.0000000e+00   -1.0000000e+00   -1.0000000e+00   -1.0000000e+00   -1.0000000e+00   -1.0000000e+00   -1.0000000e+00   -1.0000000e+00   -1.0000000e+00   -1.0000000e+00   -1.0000000e+00   -1.0000000e+00   -1.0000000e+00   -1.0000000e+00   -1.0000000e+00   -1.0000000e+00   -1.0000000e+00
   -1.8372892e+01    9.2987081e-01    2.5585558e-01    3.9950349e+02    2.1390598e+02    5.1074227e+03    3.1468985e+03    2.2346030e-04    1.0176364e-04    4.1497182e-04    1.6049923e-04    7.7820063e-01    1.1965638e-01    1.1884784e+02    5.4506028e+01    4.3805125e-03    1.9934305e-03   -1.0000000e+00   -1.0000000e+00   -1.0000000e+00   -1.0000000e+00   -1.0000000e+00   -1.0000000e+00   -1.0000000e+00   -1.0000000e+00   -1.0000000e+00   -1.0000000e+00   -1.0000000e+00   -1.0000000e+00   -1.0000000e+00   -1.0000000e+00   -1.0000000e+00   -1.0000000e+00   -1.0000000e+00   -1.0000000e+00
   -1.8271206e+01    9.2653782e-01    2.5577504e-01    3.9771275e+02    2.0884455e+02    5.1095575e+03    3.1121149e+03    2.2209715e-04    1.0153945e-04    4.1289052e-04    1.6015270e-04    7.7675438e-01    1.1976857e-01    1.1848452e+02    5.4547636e+01    4.3708670e-03    1.9966742e-03   -1.0000000e+00   -1.0000000e+00   -1.0000000e+00   -1.0000000e+00   -1.0000000e+00   -1.0000000e+00   -1.0000000e+00   -1.0000000e+00   -1.0000000e+00   -1.0000000e+00   -1.0000000e+00   -1.0000000e+00   -1.0000000e+00   -1.0000000e+00   -1.0000000e+00   -1.0000000e+00   -1.0000000e+00   -1.0000000e+00
   -1.8144098e+01    9.2237143e-01    2.5569795e-01    3.9617582e+02    2.0400676e+02    5.1233673e+03    3.0865327e+03    2.2035762e-04    1.0136573e-04    4.1018717e-04    1.6001518e-04    7.7494025e-01    1.1992454e-01    1.1800619e+02    5.4658470e+01    4.3578978e-03    2.0029049e-03   -1.0000000e+00   -1.0000000e+00   -1.0000000e+00   -1.0000000e+00   -1.0000000e+00   -1.0000000e+00   -1.0000000e+00   -1.0000000e+00   -1.0000000e+00   -1.0000000e+00   -1.0000000e+00   -1.0000000e+00   -1.0000000e+00   -1.0000000e+00   -1.0000000e+00   -1.0000000e+00   -1.0000000e+00   -1.0000000e+00
   -1.8042411e+01    9.1905132e-01    2.5565645e-01    3.9445017e+02    1.9944261e+02    5.1258263e+03    3.0550791e+03    2.1906504e-04    1.0112936e-04    4.0824597e-04    1.5966851e-04    7.7348895e-01    1.2006550e-01    1.1767211e+02    5.4691759e+01    4.3492621e-03    2.0058495e-03   -1.0000000e+00   -1.0000000e+00   -1.0000000e+00   -1.0000000e+00   -1.0000000e+00   -1.0000000e+00   -1.0000000e+00   -1.0000000e+00   -1.0000000e+00   -1.0000000e+00   -1.0000000e+00   -1.0000000e+00   -1.0000000e+00   -1.0000000e+00   -1.0000000e+00   -1.0000000e+00   -1.0000000e+00   -1.0000000e+00
   -1.7915304e+01    9.1491899e-01    2.5561718e-01    3.9246515e+02    1.9420212e+02    5.1312103e+03    3.0217060e+03    2.1747284e-04    1.0083739e-04    4.0586417e-04    1.5926784e-04    7.7167732e-01    1.2025017e-01    1.1726282e+02    5.4736863e+01    4.3387554e-03    2.0096867e-03   -1.0000000e+00   -1.0000000e+00   -1.0000000e+00   -1.0000000e+00   -1.0000000e+00   -1.0000000e+00   -1.0000000e+00   -1.0000000e+00   -1.0000000e+00   -1.0000000e+00   -1.0000000e+00   -1.0000000e+00   -1.0000000e+00   -1.0000000e+00   -1.0000000e+00   -1.0000000e+00   -1.0000000e+00   -1.0000000e+00
   -1.7813617e+01    9.1163666e-01    2.5558128e-01    3.9060383e+02    1.8957704e+02    5.1311594e+03    2.9882219e+03    2.1626329e-04    1.0056357e-04    4.0408742e-04    1.5885903e-04    7.7023465e-01    1.2040082e-01    1.1696569e+02    5.4748414e+01    4.3314241e-03    2.0118412e-03   -1.0000000e+00   -1.0000000e+00   -1.0000000e+00   -1.0000000e+00   -1.0000000e+00   -1.0000000e+00   -1.0000000e+00   -1.0000000e+00   -1.0000000e+00   -1.0000000e+00   -1.0000000e+00   -1.0000000e+00   -1.0000000e+00   -1.0000000e+00   -1.0000000e+00   -1.0000000e+00   -1.0000000e+00   -1.0000000e+00
   -1.7686509e+01    9.0753671e-01    2.5554808e-01    3.8853642e+02    1.8462538e+02    5.1341023e+03    2.9545608e+03    2.1475451e-04    1.0022690e-04    4.0187849e-04    1.5837744e-04    7.6842742e-01    1.2059757e-01    1.1659226e+02    5.4767845e+01    4.3221674e-03    2.0147425e-03   -1.0000000e+00   -1.0000000e+00   -1.0000000e+00   -1.0000000e+00   -1.0000000e+00   -1.0000000e+00   -1.0000000e+00   -1.0000000e+00   -1.0000000e+00   -1.0000000e+00   -1.0000000e+00   -1.0000000e+00   -1.0000000e+00   -1.0000000e+00   -1.0000000e+00   -1.0000000e+00   -1.0000000e+00   -1.0000000e+00
   -1.7584823e+01    9.0429257e-01    2.5554817e-01    3.8691815e+02    1.8067674e+02    5.1365973e+03    2.9276914e+03    2.1356872e-04    9.9959073e-05    4.0014798e-04    1.5800458e-04    7.6699245e-01    1.2076548e-01    1.1630075e+02    5.4781763e+01    4.3149928e-03    2.0169828e-03   -1.0000000e+00   -1.0000000e+00   -1.0000000e+00   -1.0000000e+00   -1.0000000e+00   -1.0000000e+00   -1.0000000e+00   -1.0000000e+00   -1.0000000e+00   -1.0000000e+00   -1.0000000e+00   -1.0000000e+00   -1.0000000e+00   -1.0000000e+00   -1.0000000e+00   -1.0000000e+00   -1.0000000e+00   -1.0000000e+00
   -1.7465512e+01    9.0056697e-01    2.5583717e-01    3.8516721e+02    1.7712514e+02    5.1394601e+03    2.8987266e+03    2.1219519e-04    9.9621903e-05    3.9815529e-04    1.5752827e-04    7.6532936e-01    1.2103283e-01    1.1596499e+02    5.4786835e+01    4.3067897e-03    2.0192204e-03   -1.0000000e+00   -1.0000000e+00   -1.0000000e+00   -1.0000000e+00   -1.0000000e+00   -1.0000000e+00   -1.0000000e+00   -1.0000000e+00   -1.0000000e+00   -1.0000000e+00   -1.0000000e+00   -1.0000000e+00   -1.0000000e+00   -1.0000000e+00   -1.0000000e+00   -1.0000000e+00   -1.0000000e+00   -1.0000000e+00
   -1.7358000e+01    8.9731980e-01    2.5678985e-01    3.8383629e+02    1.7866865e+02    5.1418991e+03    2.8732107e+03    2.1097274e-04    9.9304795e-05    3.9639133e-04    1.5709122e-04    7.6385783e-01    1.2138541e-01    1.1566656e+02    5.4781920e+01    4.2995217e-03    2.0208836e-03   -1.0000000e+00   -1.0000000e+00   -1.0000000e+00   -1.0000000e+00   -1.0000000e+00   -1.0000000e+00   -1.0000000e+00   -1.0000000e+00   -1.0000000e+00   -1.0000000e+00   -1.0000000e+00   -1.0000000e+00   -1.0000000e+00   -1.0000000e+00   -1.0000000e+00   -1.0000000e+00   -1.0000000e+00   -1.0000000e+00
   -1.7262992e+01    8.9455637e-01    2.5877219e-01    3.8321505e+02    2.0586073e+02    5.1446265e+03    2.8561873e+03    2.0990182e-04    9.9016659e-05    3.9485551e-04    1.5670285e-04    7.6257957e-01    1.2183311e-01    1.1540449e+02    5.4771155e+01    4.2931361e-03    2.0221120e-03   -1.0000000e+00   -1.0000000e+00   -1.0000000e+00   -1.0000000e+00   -1.0000000e+00   -1.0000000e+00   -1.0000000e+00   -1.0000000e+00   -1.0000000e+00   -1.0000000e+00   -1.0000000e+00   -1.0000000e+00   -1.0000000e+00   -1.0000000e+00   -1.0000000e+00   -1.0000000e+00   -1.0000000e+00   -1.0000000e+00
   -1.7169991e+01    8.9189941e-01    2.6142265e-01    3.8342952e+02    2.8630268e+02    5.1485578e+03    2.8560542e+03    2.0885973e-04    9.8730379e-05    3.9337554e-04    1.5631308e-04    7.6133676e-01    1.2233538e-01    1.1514836e+02    5.4757439e+01    4.2868833e-03    2.0231968e-03   -1.0000000e+00   -1.0000000e+00   -1.0000000e+00   -1.0000000e+00   -1.0000000e+00   -1.0000000e+00   -1.0000000e+00   -1.0000000e+00   -1.0000000e+00   -1.0000000e+00   -1.0000000e+00   -1.0000000e+00   -1.0000000e+00   -1.0000000e+00   -1.0000000e+00   -1.0000000e+00   -1.0000000e+00   -1.0000000e+00
   -1.7075082e+01    8.8917675e-01    2.6381479e-01    3.8398592e+02    3.8449881e+02    5.1535531e+03    2.8704516e+03    2.0780459e-04    9.8438086e-05    3.9187985e-04    1.5592084e-04    7.6006749e-01    1.2280843e-01    1.1488903e+02    5.4743260e+01    4.2805605e-03    2.0243020e-03   -1.0000000e+00   -1.0000000e+00   -1.0000000e+00   -1.0000000e+00   -1.0000000e+00   -1.0000000e+00   -1.0000000e+00   -1.0000000e+00   -1.0000000e+00   -1.0000000e+00   -1.0000000e+00   -1.0000000e+00   -1.0000000e+00   -1.0000000e+00   -1.0000000e+00   -1.0000000e+00   -1.0000000e+00   -1.0000000e+00
   -1.6898566e+01    8.8402554e-01    2.6649375e-01    3.9017908e+02    4.7940409e+02    5.2519284e+03    3.0359719e+03    2.0522552e-04    9.8748714e-05    3.8774441e-04    1.5728600e-04    7.5769232e-01    1.2350187e-01    1.1405588e+02    5.5195173e+01    4.2557428e-03    2.0440377e-03   -1.0000000e+00   -1.0000000e+00   -1.0000000e+00   -1.0000000e+00   -1.0000000e+00   -1.0000000e+00   -1.0000000e+00   -1.0000000e+00   -1.0000000e+00   -1.0000000e+00   -1.0000000e+00   -1.0000000e+00   -1.0000000e+00   -1.0000000e+00   -1.0000000e+00   -1.0000000e+00   -1.0000000e+00   -1.0000000e+00
   -1.6791717e+01    8.8083291e-01    2.6744103e-01    3.8967317e+02    4.9714740e+02    5.2559822e+03    3.0335632e+03    2.0400022e-04    9.8413814e-05    3.8597909e-04    1.5683007e-04    7.5622570e-01    1.2387345e-01    1.1373379e+02    5.5177926e+01    4.2474253e-03    2.0452329e-03   -1.0000000e+00   -1.0000000e+00   -1.0000000e+00   -1.0000000e+00   -1.0000000e+00   -1.0000000e+00   -1.0000000e+00   -1.0000000e+00   -1.0000000e+00   -1.0000000e+00   -1.0000000e+00   -1.0000000e+00   -1.0000000e+00   -1.0000000e+00   -1.0000000e+00   -1.0000000e+00   -1.0000000e+00   -1.0000000e+00
   -1.6678923e+01    8.7744738e-01    2.6807375e-01    3.8882796e+02    4.9995977e+02    5.2596613e+03    3.0253955e+03    2.0273989e-04    9.8056142e-05    3.8418177e-04    1.5634503e-04    7.5467415e-01    1.2422500e-01    1.1340831e+02    5.5156465e+01    4.2391587e-03    2.0463784e-03   -1.0000000e+00   -1.0000000e+00   -1.0000000e+00   -1.0000000e+00   -1.0000000e+00   -1.0000000e+00   -1.0000000e+00   -1.0000000e+00   -1.0000000e+00   -1.0000000e+00   -1.0000000e+00   -1.0000000e+00   -1.0000000e+00   -1.0000000e+00   -1.0000000e+00   -1.0000000e+00   -1.0000000e+00   -1.0000000e+00
   -1.6560095e+01    8.7387093e-01    2.6848382e-01    3.8760998e+02    4.9279994e+02    5.2616023e+03    3.0081544e+03    2.0144994e-04    9.7663133e-05    3.8236713e-04    1.5579871e-04    7.5303669e-01    1.2456472e-01    1.1308230e+02    5.5123572e+01    4.2310500e-03    2.0472084e-03   -1.0000000e+00   -1.0000000e+00   -1.0000000e+00   -1.0000000e+00   -1.0000000e+00   -1.0000000e+00   -1.0000000e+00   -1.0000000e+00   -1.0000000e+00   -1.0000000e+00   -1.0000000e+00   -1.0000000e+00   -1.0000000e+00   -1.0000000e+00   -1.0000000e+00   -1.0000000e+00   -1.0000000e+00   -1.0000000e+00
   -1.6458716e+01    8.7081664e-01    2.6863314e-01    3.8654036e+02    4.8321774e+02    5.2637118e+03    2.9926124e+03    2.0036553e-04    9.7334133e-05    3.8085408e-04    1.5535609e-04    7.5164070e-01    1.2482259e-01    1.1280769e+02    5.5092884e+01    4.2242169e-03    2.0477679e-03   -1.0000000e+00   -1.0000000e+00   -1.0000000e+00   -1.0000000e+00   -1.0000000e+00   -1.0000000e+00   -1.0000000e+00   -1.0000000e+00   -1.0000000e+00   -1.0000000e+00   -1.0000000e+00   -1.0000000e+00   -1.0000000e+00   -1.0000000e+00   -1.0000000e+00   -1.0000000e+00   -1.0000000e+00   -1.0000000e+00
   -1.6331993e+01    8.6698550e-01    2.6877960e-01    3.8551512e+02    4.6909938e+02    5.2739154e+03    2.9829231e+03    1.9897874e-04    9.6994972e-05    3.7886795e-04    1.5499200e-04    7.4988598e-01    1.2514530e-01    1.1244171e+02    5.5094475e+01    4.2148054e-03    2.0499414e-03   -1.0000000e+00   -1.0000000e+00   -1.0000000e+00   -1.0000000e+00   -1.0000000e+00   -1.0000000e+00   -1.0000000e+00   -1.0000000e+00   -1.0000000e+00   -1.0000000e+00   -1.0000000e+00   -1.0000000e+00   -1.0000000e+00   -1.0000000e+00   -1.0000000e+00   -1.0000000e+00   -1.0000000e+00   -1.0000000e+00
   -1.6230614e+01    8.6392613e-01    2.6888592e-01    3.8430367e+02    4.5848143e+02    5.2752824e+03    2.9646710e+03    1.9792869e-04    9.6663278e-05    3.7741792e-04    1.5453766e-04    7.4848163e-01    1.2540333e-01    1.1217958e+02    5.5061415e+01    4.2083913e-03    2.0504211e-03   -1.0000000e+00   -1.0000000e+00   -1.0000000e+00   -1.0000000e+00   -1.0000000e+00   -1.0000000e+00   -1.0000000e+00   -1.0000000e+00   -1.0000000e+00   -1.0000000e+00   -1.0000000e+00   -1.0000000e+00   -1.0000000e+00   -1.0000000e+00   -1.0000000e+00   -1.0000000e+00   -1.0000000e+00   -1.0000000e+00
   -1.6149510e+01    8.6148506e-01    2.6895745e-01    3.8327988e+02    4.5014947e+02    5.2763624e+03    2.9481522e+03    1.9709914e-04    9.6398457e-05    3.7627231e-04    1.5418486e-04    7.4736043e-01    1.2560162e-01    1.1197347e+02    5.5034533e+01    4.2033750e-03    2.0507870e-03   -1.0000000e+00   -1.0000000e+00   -1.0000000e+00   -1.0000000e+00   -1.0000000e+00   -1.0000000e+00   -1.0000000e+00   -1.0000000e+00   -1.0000000e+00   -1.0000000e+00   -1.0000000e+00   -1.0000000e+00   -1.0000000e+00   -1.0000000e+00   -1.0000000e+00   -1.0000000e+00   -1.0000000e+00   -1.0000000e+00
   -1.6048131e+01    8.5843706e-01    2.6897490e-01    3.8199616e+02    4.3828299e+02    5.2780726e+03    2.9284152e+03    1.9606774e-04    9.6061741e-05    3.7485332e-04    1.5373611e-04    7.4595977e-01    1.2583879e-01    1.1171645e+02    5.4998163e+01    4.1971197e-03    2.0511483e-03   -1.0000000e+00   -1.0000000e+00   -1.0000000e+00   -1.0000000e+00   -1.0000000e+00   -1.0000000e+00   -1.0000000e+00   -1.0000000e+00   -1.0000000e+00   -1.0000000e+00   -1.0000000e+00   -1.0000000e+00   -1.0000000e+00   -1.0000000e+00   -1.0000000e+00   -1.0000000e+00   -1.0000000e+00   -1.0000000e+00
   -1.5967028e+01    8.5600289e-01    2.6897788e-01    3.8079237e+02    4.2902141e+02    5.2769218e+03    2.9073712e+03    1.9526767e-04    9.5773135e-05    3.7376943e-04    1.5333077e-04    7.4484034e-01    1.2602166e-01    1.1152323e+02    5.4957210e+01    4.1925594e-03    2.0509940e-03   -1.0000000e+00   -1.0000000e+00   -1.0000000e+00   -1.0000000e+00   -1.0000000e+00   -1.0000000e+00   -1.0000000e+00   -1.0000000e+00   -1.0000000e+00   -1.0000000e+00   -1.0000000e+00   -1.0000000e+00   -1.0000000e+00   -1.0000000e+00   -1.0000000e+00   -1.0000000e+00   -1.0000000e+00   -1.0000000e+00
   -1.5865649e+01    8.5295940e-01    2.6892787e-01    3.7945613e+02    4.1741772e+02    5.2786981e+03    2.8866089e+03    1.9425506e-04    9.5434377e-05    3.7238361e-04    1.5288617e-04    7.4344048e-01    1.2623728e-01    1.1127163e+02    5.4918307e+01    4.1864705e-03    2.0512522e-03   -1.0000000e+00   -1.0000000e+00   -1.0000000e+00   -1.0000000e+00   -1.0000000e+00   -1.0000000e+00   -1.0000000e+00   -1.0000000e+00   -1.0000000e+00   -1.0000000e+00   -1.0000000e+00   -1.0000000e+00   -1.0000000e+00   -1.0000000e+00   -1.0000000e+00   -1.0000000e+00   -1.0000000e+00   -1.0000000e+00
   -1.5784546e+01    8.5053096e-01    2.6888190e-01    3.7829035e+02    4.0882838e+02    5.2784930e+03    2.8670403e+03    1.9346192e-04    9.5151832e-05    3.7131010e-04    1.5250132e-04    7.4232245e-01    1.2640419e-01    1.1107806e+02    5.4879530e+01    4.1818700e-03    2.0511680e-03   -1.0000000e+00   -1.0000000e+00   -1.0000000e+00   -1.0000000e+00   -1.0000000e+00   -1.0000000e+00   -1.0000000e+00   -1.0000000e+00   -1.0000000e+00   -1.0000000e+00   -1.0000000e+00   -1.0000000e+00   -1.0000000e+00   -1.0000000e+00   -1.0000000e+00   -1.0000000e+00   -1.0000000e+00   -1.0000000e+00
   -1.5683167e+01    8.4749671e-01    2.6878744e-01    3.7686952e+02    3.9811192e+02    5.2794266e+03    2.8444384e+03    1.9247233e-04    9.4809262e-05    3.6996607e-04    1.5205265e-04    7.4092434e-01    1.2660544e-01    1.1083422e+02    5.4836306e+01    4.1760343e-03    2.0512538e-03   -1.0000000e+00   -1.0000000e+00   -1.0000000e+00   -1.0000000e+00   -1.0000000e+00   -1.0000000e+00   -1.0000000e+00   -1.0000000e+00   -1.0000000e+00   -1.0000000e+00   -1.0000000e+00   -1.0000000e+00   -1.0000000e+00   -1.0000000e+00   -1.0000000e+00   -1.0000000e+00   -1.0000000e+00   -1.0000000e+00
   -1.5556443e+01    8.4369487e-01    2.6861748e-01    3.7508047e+02    3.8525180e+02    5.2799722e+03    2.8169503e+03    1.9125276e-04    9.4373754e-05    3.6832649e-04    1.5147088e-04    7.3917102e-01    1.2684419e-01    1.1053517e+02    5.4777091e+01    4.1689330e-03    2.0511659e-03   -1.0000000e+00   -1.0000000e+00   -1.0000000e+00   -1.0000000e+00   -1.0000000e+00   -1.0000000e+00   -1.0000000e+00   -1.0000000e+00   -1.0000000e+00   -1.0000000e+00   -1.0000000e+00   -1.0000000e+00   -1.0000000e+00   -1.0000000e+00   -1.0000000e+00   -1.0000000e+00   -1.0000000e+00   -1.0000000e+00
   -1.5477241e+01    8.4132641e-01    2.6848113e-01    3.7386684e+02    3.7677014e+02    5.2790178e+03    2.7968514e+03    1.9050671e-04    9.4094194e-05    3.6733310e-04    1.5108469e-04    7.3807811e-01    1.2698416e-01    1.1035590e+02    5.4736174e+01    4.1647687e-03    2.0509751e-03   -1.0000000e+00   -1.0000000e+00   -1.0000000e+00   -1.0000000e+00   -1.0000000e+00   -1.0000000e+00   -1.0000000e+00   -1.0000000e+00   -1.0000000e+00   -1.0000000e+00   -1.0000000e+00   -1.0000000e+00   -1.0000000e+00   -1.0000000e+00   -1.0000000e+00   -1.0000000e+00   -1.0000000e+00   -1.0000000e+00
   -1.5378238e+01    8.3836496e-01    2.6829480e-01    3.7240011e+02    3.6702205e+02    5.2788551e+03    2.7743562e+03    1.8957736e-04    9.3754139e-05    3.6609205e-04    1.5063300e-04    7.3671032e-01    1.2715295e-01    1.1013016e+02    5.4687465e+01    4.1594786e-03    2.0507998e-03   -1.0000000e+00   -1.0000000e+00   -1.0000000e+00   -1.0000000e+00   -1.0000000e+00   -1.0000000e+00   -1.0000000e+00   -1.0000000e+00   -1.0000000e+00   -1.0000000e+00   -1.0000000e+00   -1.0000000e+00   -1.0000000e+00   -1.0000000e+00   -1.0000000e+00   -1.0000000e+00   -1.0000000e+00   -1.0000000e+00
   -1.5254485e+01    8.3465308e-01    2.6778262e-01    3.7055187e+02    3.5328912e+02    5.2784918e+03    2.7468909e+03    1.8841907e-04    9.3307161e-05    3.6455932e-04    1.5004425e-04    7.3500025e-01    1.2731858e-01    1.0984514e+02    5.4611309e+01    4.1527312e-03    2.0499931e-03   -1.0000000e+00   -1.0000000e+00   -1.0000000e+00   -1.0000000e+00   -1.0000000e+00   -1.0000000e+00   -1.0000000e+00   -1.0000000e+00   -1.0000000e+00   -1.0000000e+00   -1.0000000e+00   -1.0000000e+00   -1.0000000e+00   -1.0000000e+00   -1.0000000e+00   -1.0000000e+00   -1.0000000e+00   -1.0000000e+00
   -1.5099793e+01    8.2998421e-01    2.6724992e-01    3.6816543e+02    3.3799516e+02    5.2773358e+03    2.7123054e+03    1.8699778e-04    9.2764580e-05    3.6269211e-04    1.4931897e-04    7.3284460e-01    1.2752101e-01    1.0949758e+02    5.4522082e+01    4.1445789e-03    2.0491803e-03   -1.0000000e+00   -1.0000000e+00   -1.0000000e+00   -1.0000000e+00   -1.0000000e+00   -1.0000000e+00   -1.0000000e+00   -1.0000000e+00   -1.0000000e+00   -1.0000000e+00   -1.0000000e+00   -1.0000000e+00   -1.0000000e+00   -1.0000000e+00   -1.0000000e+00   -1.0000000e+00   -1.0000000e+00   -1.0000000e+00
   -1.4881269e+01    8.2342547e-01    2.6658478e-01    3.6991073e+02    3.2448287e+02    5.3593183e+03    2.7905010e+03    1.8437742e-04    9.2746787e-05    3.5862870e-04    1.5017973e-04    7.2980661e-01    1.2779920e-01    1.0863462e+02    5.4844865e+01    4.1189875e-03    2.0648922e-03   -1.0000000e+00   -1.0000000e+00   -1.0000000e+00   -1.0000000e+00   -1.0000000e+00   -1.0000000e+00   -1.0000000e+00   -1.0000000e+00   -1.0000000e+00   -1.0000000e+00   -1.0000000e+00   -1.0000000e+00   -1.0000000e+00   -1.0000000e+00   -1.0000000e+00   -1.0000000e+00   -1.0000000e+00   -1.0000000e+00
   -1.4799482e+01    8.2099614e-01    2.6640328e-01    3.6869449e+02    3.1922032e+02    5.3579318e+03    2.7712453e+03    1.8362082e-04    9.2457330e-05    3.5762003e-04    1.4978169e-04    7.2867505e-01    1.2791961e-01    1.0843992e+02    5.4796382e+01    4.1142001e-03    2.0644166e-03   -1.0000000e+00   -1.0000000e+00   -1.0000000e+00   -1.0000000e+00   -1.0000000e+00   -1.0000000e+00   -1.0000000e+00   -1.0000000e+00   -1.0000000e+00   -1.0000000e+00   -1.0000000e+00   -1.0000000e+00   -1.0000000e+00   -1.0000000e+00   -1.0000000e+00   -1.0000000e+00   -1.0000000e+00   -1.0000000e+00
   -1.4636054e+01    8.1615235e-01    2.6604320e-01    3.6629560e+02    3.0960537e+02    5.3558422e+03    2.7349803e+03    1.8213990e-04    9.1894889e-05    3.5565563e-04    1.4903133e-04    7.2641439e-01    1.2815502e-01    1.0806234e+02    5.4705766e+01    4.1050235e-03    2.0636794e-03   -1.0000000e+00   -1.0000000e+00   -1.0000000e+00   -1.0000000e+00   -1.0000000e+00   -1.0000000e+00   -1.0000000e+00   -1.0000000e+00   -1.0000000e+00   -1.0000000e+00   -1.0000000e+00   -1.0000000e+00   -1.0000000e+00   -1.0000000e+00   -1.0000000e+00   -1.0000000e+00   -1.0000000e+00   -1.0000000e+00
   -1.4554398e+01    8.1373657e-01    2.6585350e-01    3.6512663e+02    3.0482966e+02    5.3550376e+03    2.7182803e+03    1.8141106e-04    9.1617126e-05    3.5469713e-04    1.4866294e-04    7.2528496e-01    1.2826839e-01    1.0787731e+02    5.4661478e+01    4.1005589e-03    2.0633439e-03   -1.0000000e+00   -1.0000000e+00   -1.0000000e+00   -1.0000000e+00   -1.0000000e+00   -1.0000000e+00   -1.0000000e+00   -1.0000000e+00   -1.0000000e+00   -1.0000000e+00   -1.0000000e+00   -1.0000000e+00   -1.0000000e+00   -1.0000000e+00   -1.0000000e+00   -1.0000000e+00   -1.0000000e+00   -1.0000000e+00
   -1.4472781e+01    8.1132597e-01    2.6565385e-01    3.6390680e+02    2.9997879e+02    5.3533353e+03    2.7004528e+03    1.8069564e-04    9.1332409e-05    3.5376590e-04    1.4827762e-04    7.2415678e-01    1.2837811e-01    1.0769834e+02    5.4612273e+01    4.0963094e-03    2.0628212e-03   -1.0000000e+00   -1.0000000e+00   -1.0000000e+00   -1.0000000e+00   -1.0000000e+00   -1.0000000e+00   -1.0000000e+00   -1.0000000e+00   -1.0000000e+00   -1.0000000e+00   -1.0000000e+00   -1.0000000e+00   -1.0000000e+00   -1.0000000e+00   -1.0000000e+00   -1.0000000e+00   -1.0000000e+00   -1.0000000e+00
   -1.4391204e+01    8.0892089e-01    2.6544506e-01    3.6309050e+02    2.9550333e+02    5.3595374e+03    2.6931201e+03    1.7993296e-04    9.1119651e-05    3.5270404e-04    1.4808830e-04    7.2303022e-01    1.2848303e-01    1.0748887e+02    5.4605833e+01    4.0908956e-03    2.0639035e-03   -1.0000000e+00   -1.0000000e+00   -1.0000000e+00   -1.0000000e+00   -1.0000000e+00   -1.0000000e+00   -1.0000000e+00   -1.0000000e+00   -1.0000000e+00   -1.0000000e+00   -1.0000000e+00   -1.0000000e+00   -1.0000000e+00   -1.0000000e+00   -1.0000000e+00   -1.0000000e+00   -1.0000000e+00   -1.0000000e+00
   -1.4207743e+01    8.0353794e-01    2.6496655e-01    3.6046071e+02    2.8506361e+02    5.3577513e+03    2.6573443e+03    1.7834933e-04    9.0501106e-05    3.5063974e-04    1.4728355e-04    7.2050253e-01    1.2871701e-01    1.0708863e+02    5.4502854e+01    4.0813424e-03    2.0629797e-03   -1.0000000e+00   -1.0000000e+00   -1.0000000e+00   -1.0000000e+00   -1.0000000e+00   -1.0000000e+00   -1.0000000e+00   -1.0000000e+00   -1.0000000e+00   -1.0000000e+00   -1.0000000e+00   -1.0000000e+00   -1.0000000e+00   -1.0000000e+00   -1.0000000e+00   -1.0000000e+00   -1.0000000e+00   -1.0000000e+00
   -1.4080339e+01    7.9979784e-01    2.6459414e-01    3.5857792e+02    2.7793430e+02    5.3559172e+03    2.6320287e+03    1.7727155e-04    9.0068751e-05    3.4924760e-04    1.4672419e-04    7.1874397e-01    1.2886298e-01    1.0681761e+02    5.4426752e+01    4.0749280e-03    2.0621461e-03   -1.0000000e+00   -1.0000000e+00   -1.0000000e+00   -1.0000000e+00   -1.0000000e+00   -1.0000000e+00   -1.0000000e+00   -1.0000000e+00   -1.0000000e+00   -1.0000000e+00   -1.0000000e+00   -1.0000000e+00   -1.0000000e+00   -1.0000000e+00   -1.0000000e+00   -1.0000000e+00   -1.0000000e+00   -1.0000000e+00
   -1.3978417e+01    7.9680865e-01    2.6429297e-01    3.5696489e+02    2.7257580e+02    5.3523781e+03    2.6089484e+03    1.7643210e-04    8.9709754e-05    3.4818234e-04    1.4623830e-04    7.1733634e-01    1.2897420e-01    1.0661175e+02    5.4357418e+01    4.0701857e-03    2.0611589e-03   -1.0000000e+00   -1.0000000e+00   -1.0000000e+00   -1.0000000e+00   -1.0000000e+00   -1.0000000e+00   -1.0000000e+00   -1.0000000e+00   -1.0000000e+00   -1.0000000e+00   -1.0000000e+00   -1.0000000e+00   -1.0000000e+00   -1.0000000e+00   -1.0000000e+00   -1.0000000e+00   -1.0000000e+00   -1.0000000e+00
   -1.3851013e+01    7.9306634e-01    2.6390208e-01    3.5505245e+02    2.6631270e+02    5.3496188e+03    2.5844394e+03    1.7538593e-04    8.9275499e-05    3.4685464e-04    1.4567050e-04    7.1557175e-01    1.2910450e-01    1.0635139e+02    5.4276618e+01    4.0641125e-03    2.0601194e-03   -1.0000000e+00   -1.0000000e+00   -1.0000000e+00   -1.0000000e+00   -1.0000000e+00   -1.0000000e+00   -1.0000000e+00   -1.0000000e+00   -1.0000000e+00   -1.0000000e+00   -1.0000000e+00   -1.0000000e+00   -1.0000000e+00   -1.0000000e+00   -1.0000000e+00   -1.0000000e+00   -1.0000000e+00   -1.0000000e+00
   -1.3749090e+01    7.9007969e-01    2.6357085e-01    3.5345965e+02    2.6128216e+02    5.3465332e+03    2.5630183e+03    1.7456365e-04    8.8925159e-05    3.4581846e-04    1.4520734e-04    7.1416194e-01    1.2919950e-01    1.0614905e+02    5.4209383e+01    4.0594566e-03    2.0591883e-03   -1.0000000e+00   -1.0000000e+00   -1.0000000e+00   -1.0000000e+00   -1.0000000e+00   -1.0000000e+00   -1.0000000e+00   -1.0000000e+00   -1.0000000e+00   -1.0000000e+00   -1.0000000e+00   -1.0000000e+00   -1.0000000e+00   -1.0000000e+00   -1.0000000e+00   -1.0000000e+00   -1.0000000e+00   -1.0000000e+00
   -1.3621687e+01    7.8634433e-01    2.6314461e-01    3.5157806e+02    2.5537634e+02    5.3446636e+03    2.5405423e+03    1.7353579e-04    8.8504774e-05    3.4451681e-04    1.4467742e-04    7.1239618e-01    1.2931060e-01    1.0589141e+02    5.4133521e+01    4.0534316e-03    2.0583111e-03   -1.0000000e+00   -1.0000000e+00   -1.0000000e+00   -1.0000000e+00   -1.0000000e+00   -1.0000000e+00   -1.0000000e+00   -1.0000000e+00   -1.0000000e+00   -1.0000000e+00   -1.0000000e+00   -1.0000000e+00   -1.0000000e+00   -1.0000000e+00   -1.0000000e+00   -1.0000000e+00   -1.0000000e+00   -1.0000000e+00
   -1.3519764e+01    7.8336161e-01    2.6279069e-01    3.5001204e+02    2.5073531e+02    5.3415525e+03    2.5210015e+03    1.7273149e-04    8.8158574e-05    3.4351624e-04    1.4422060e-04    7.1098393e-01    1.2939445e-01    1.0569336e+02    5.4066149e+01    4.0488950e-03    2.0573577e-03   -1.0000000e+00   -1.0000000e+00   -1.0000000e+00   -1.0000000e+00   -1.0000000e+00   -1.0000000e+00   -1.0000000e+00   -1.0000000e+00   -1.0000000e+00   -1.0000000e+00   -1.0000000e+00   -1.0000000e+00   -1.0000000e+00   -1.0000000e+00   -1.0000000e+00   -1.0000000e+00   -1.0000000e+00   -1.0000000e+00
   -1.3392361e+01    7.7963427e-01    2.6233440e-01    3.4810564e+02    2.4523102e+02    5.3384707e+03    2.4990401e+03    1.7173361e-04    8.7734592e-05    3.4227678e-04    1.4367488e-04    7.0921638e-01    1.2949247e-01    1.0544579e+02    5.3984689e+01    4.0431969e-03    2.0562480e-03   -1.0000000e+00   -1.0000000e+00   -1.0000000e+00   -1.0000000e+00   -1.0000000e+00   -1.0000000e+00   -1.0000000e+00   -1.0000000e+00   -1.0000000e+00   -1.0000000e+00   -1.0000000e+00   -1.0000000e+00   -1.0000000e+00   -1.0000000e+00   -1.0000000e+00   -1.0000000e+00   -1.0000000e+00   -1.0000000e+00
   -1.3290438e+01    7.7666133e-01    2.6195948e-01    3.4646497e+02    2.4089464e+02    5.3338092e+03    2.4778630e+03    1.7095655e-04    8.7381347e-05    3.4132957e-04    1.4319817e-04    7.0780418e-01    1.2956645e-01    1.0525793e+02    5.3910129e+01    4.0390024e-03    2.0550050e-03   -1.0000000e+00   -1.0000000e+00   -1.0000000e+00   -1.0000000e+00   -1.0000000e+00   -1.0000000e+00   -1.0000000e+00   -1.0000000e+00   -1.0000000e+00   -1.0000000e+00   -1.0000000e+00   -1.0000000e+00   -1.0000000e+00   -1.0000000e+00   -1.0000000e+00   -1.0000000e+00   -1.0000000e+00   -1.0000000e+00
   -1.3163035e+01    7.7294735e-01    2.6147851e-01    3.4455442e+02    2.3580307e+02    5.3304601e+03    2.4567888e+03    1.6998245e-04    8.6961342e-05    3.4013301e-04    1.4266065e-04    7.0603705e-01    1.2965305e-01    1.0501652e+02    5.3827680e+01    4.0334798e-03    2.0538330e-03   -1.0000000e+00   -1.0000000e+00   -1.0000000e+00   -1.0000000e+00   -1.0000000e+00   -1.0000000e+00   -1.0000000e+00   -1.0000000e+00   -1.0000000e+00   -1.0000000e+00   -1.0000000e+00   -1.0000000e+00   -1.0000000e+00   -1.0000000e+00   -1.0000000e+00   -1.0000000e+00   -1.0000000e+00   -1.0000000e+00
   -1.3061112e+01    7.6998992e-01    2.6107846e-01    3.4299408e+02    2.3186789e+02    5.3268883e+03    2.4385052e+03    1.6921555e-04    8.6621928e-05    3.3919953e-04    1.4221778e-04    7.0462846e-01    1.2971256e-01    1.0482831e+02    5.3758789e+01    4.0292232e-03    2.0527800e-03   -1.0000000e+00   -1.0000000e+00   -1.0000000e+00   -1.0000000e+00   -1.0000000e+00   -1.0000000e+00   -1.0000000e+00   -1.0000000e+00   -1.0000000e+00   -1.0000000e+00   -1.0000000e+00   -1.0000000e+00   -1.0000000e+00   -1.0000000e+00   -1.0000000e+00   -1.0000000e+00   -1.0000000e+00   -1.0000000e+00
   -1.2933709e+01    7.6629581e-01    2.6057762e-01    3.4105458e+02    2.2716002e+02    5.3226175e+03    2.4169867e+03    1.6826807e-04    8.6201955e-05    3.3805249e-04    1.4167661e-04    7.0286532e-01    1.2978526e-01    1.0459546e+02    5.3672787e+01    4.0239639e-03    2.0514414e-03   -1.0000000e+00   -1.0000000e+00   -1.0000000e+00   -1.0000000e+00   -1.0000000e+00   -1.0000000e+00   -1.0000000e+00   -1.0000000e+00   -1.0000000e+00   -1.0000000e+00   -1.0000000e+00   -1.0000000e+00   -1.0000000e+00   -1.0000000e+00   -1.0000000e+00   -1.0000000e+00   -1.0000000e+00   -1.0000000e+00
   -1.2831786e+01    7.6335057e-01    2.6013064e-01    3.4460813e+02    2.2786690e+02    5.4117402e+03    2.5398759e+03    1.6686014e-04    8.6634175e-05    3.3556880e-04    1.4326981e-04    7.0146167e-01    1.2981489e-01    1.0399864e+02    5.4089787e+01    4.0040559e-03    2.0688487e-03   -1.0000000e+00   -1.0000000e+00   -1.0000000e+00   -1.0000000e+00   -1.0000000e+00   -1.0000000e+00   -1.0000000e+00   -1.0000000e+00   -1.0000000e+00   -1.0000000e+00   -1.0000000e+00   -1.0000000e+00   -1.0000000e+00   -1.0000000e+00   -1.0000000e+00   -1.0000000e+00   -1.0000000e+00   -1.0000000e+00
   -1.2704382e+01    7.5966838e-01    2.5961881e-01    3.4262245e+02    2.2328064e+02    5.4066515e+03    2.5141310e+03    1.6588195e-04    8.6210295e-05    3.3434285e-04    1.4270579e-04    6.9969678e-01    1.2988457e-01    1.0373738e+02    5.4000315e+01    3.9976335e-03    2.0673557e-03   -1.0000000e+00   -1.0000000e+00   -1.0000000e+00   -1.0000000e+00   -1.0000000e+00   -1.0000000e+00   -1.0000000e+00   -1.0000000e+00   -1.0000000e+00   -1.0000000e+00   -1.0000000e+00   -1.0000000e+00   -1.0000000e+00   -1.0000000e+00   -1.0000000e+00   -1.0000000e+00   -1.0000000e+00   -1.0000000e+00
   -1.2602460e+01    7.5673184e-01    2.5919090e-01    3.4111276e+02    2.1983998e+02    5.4034279e+03    2.4963632e+03    1.6510709e-04    8.5881464e-05    3.3337736e-04    1.4227757e-04    6.9828736e-01    1.2993328e-01    1.0352978e+02    5.3934365e+01    3.9925267e-03    2.0663756e-03   -1.0000000e+00   -1.0000000e+00   -1.0000000e+00   -1.0000000e+00   -1.0000000e+00   -1.0000000e+00   -1.0000000e+00   -1.0000000e+00   -1.0000000e+00   -1.0000000e+00   -1.0000000e+00   -1.0000000e+00   -1.0000000e+00   -1.0000000e+00   -1.0000000e+00   -1.0000000e+00   -1.0000000e+00   -1.0000000e+00
   -1.2475056e+01    7.5306037e-01    2.5864508e-01    3.3920893e+02    2.1569062e+02    5.3994698e+03    2.4746891e+03    1.6415550e-04    8.5476196e-05    3.3220023e-04    1.4176362e-04    6.9652257e-01    1.2998674e-01    1.0327600e+02    5.3852749e+01    3.9863326e-03    2.0651583e-03   -1.0000000e+00   -1.0000000e+00   -1.0000000e+00   -1.0000000e+00   -1.0000000e+00   -1.0000000e+00   -1.0000000e+00   -1.0000000e+00   -1.0000000e+00   -1.0000000e+00   -1.0000000e+00   -1.0000000e+00   -1.0000000e+00   -1.0000000e+00   -1.0000000e+00   -1.0000000e+00   -1.0000000e+00   -1.0000000e+00
   -1.2373134e+01    7.5012681e-01    2.5817975e-01    3.3760277e+02    2.1228905e+02    5.3944706e+03    2.4554594e+03    1.6341502e-04    8.5140669e-05    3.3130606e-04    1.4131697e-04    6.9511069e-01    1.3002181e-01    1.0308299e+02    5.3779718e+01    3.9817489e-03    2.0638902e-03   -1.0000000e+00   -1.0000000e+00   -1.0000000e+00   -1.0000000e+00   -1.0000000e+00   -1.0000000e+00   -1.0000000e+00   -1.0000000e+00   -1.0000000e+00   -1.0000000e+00   -1.0000000e+00   -1.0000000e+00   -1.0000000e+00   -1.0000000e+00   -1.0000000e+00   -1.0000000e+00   -1.0000000e+00   -1.0000000e+00
   -1.2245730e+01    7.4645407e-01    2.5756358e-01    3.3564391e+02    2.0797423e+02    5.3896925e+03    2.4341747e+03    1.6249423e-04    8.4737459e-05    3.3019132e-04    1.4080368e-04    6.9334095e-01    1.3005524e-01    1.0283937e+02    5.3696255e+01    3.9759202e-03    2.0625819e-03   -1.0000000e+00   -1.0000000e+00   -1.0000000e+00   -1.0000000e+00   -1.0000000e+00   -1.0000000e+00   -1.0000000e+00   -1.0000000e+00   -1.0000000e+00   -1.0000000e+00   -1.0000000e+00   -1.0000000e+00   -1.0000000e+00   -1.0000000e+00   -1.0000000e+00   -1.0000000e+00   -1.0000000e+00   -1.0000000e+00
   -1.2143807e+01    7.4351430e-01    2.5700670e-01    3.3400983e+02    2.0416556e+02    5.3848966e+03    2.4158376e+03    1.6177090e-04    8.4410549e-05    3.2932673e-04    1.4037613e-04    6.9192409e-01    1.3006636e-01    1.0264919e+02    5.3626495e+01    3.9714475e-03    2.0614267e-03   -1.0000000e+00   -1.0000000e+00   -1.0000000e+00   -1.0000000e+00   -1.0000000e+00   -1.0000000e+00   -1.0000000e+00   -1.0000000e+00   -1.0000000e+00   -1.0000000e+00   -1.0000000e+00   -1.0000000e+00   -1.0000000e+00   -1.0000000e+00   -1.0000000e+00   -1.0000000e+00   -1.0000000e+00   -1.0000000e+00
   -1.2016404e+01    7.3983997e-01    2.5623888e-01    3.3234612e+02    1.9960079e+02    5.3874450e+03    2.4047456e+03    1.6082168e-04    8.4075478e-05    3.2810989e-04    1.4005225e-04    6.9015200e-01    1.3006481e-01    1.0237733e+02    5.3583156e+01    3.9645245e-03    2.0616354e-03   -1.0000000e+00   -1.0000000e+00   -1.0000000e+00   -1.0000000e+00   -1.0000000e+00   -1.0000000e+00   -1.0000000e+00   -1.0000000e+00   -1.0000000e+00   -1.0000000e+00   -1.0000000e+00   -1.0000000e+00   -1.0000000e+00   -1.0000000e+00   -1.0000000e+00   -1.0000000e+00   -1.0000000e+00   -1.0000000e+00
   -1.1859732e+01    7.3534877e-01    2.5536016e-01    3.3000126e+02    1.9433376e+02    5.3828540e+03    2.3831399e+03    1.5972705e-04    8.3604648e-05    3.2679875e-04    1.3948213e-04    6.8797778e-01    1.3007339e-01    1.0208238e+02    5.3488108e+01    3.9574613e-03    2.0602743e-03   -1.0000000e+00   -1.0000000e+00   -1.0000000e+00   -1.0000000e+00   -1.0000000e+00   -1.0000000e+00   -1.0000000e+00   -1.0000000e+00   -1.0000000e+00   -1.0000000e+00   -1.0000000e+00   -1.0000000e+00   -1.0000000e+00   -1.0000000e+00   -1.0000000e+00   -1.0000000e+00   -1.0000000e+00   -1.0000000e+00
   -1.1734395e+01    7.3177299e-01    2.5462393e-01    3.2799552e+02    1.8992135e+02    5.3767636e+03    2.3614710e+03    1.5887696e-04    8.3214497e-05    3.2580025e-04    1.3898583e-04    6.8624406e-01    1.3006826e-01    1.0185845e+02    5.3402473e+01    3.9522444e-03    2.0588280e-03   -1.0000000e+00   -1.0000000e+00   -1.0000000e+00   -1.0000000e+00   -1.0000000e+00   -1.0000000e+00   -1.0000000e+00   -1.0000000e+00   -1.0000000e+00   -1.0000000e+00   -1.0000000e+00   -1.0000000e+00   -1.0000000e+00   -1.0000000e+00   -1.0000000e+00   -1.0000000e+00   -1.0000000e+00   -1.0000000e+00
   -1.1634125e+01    7.2891731e-01    2.5402818e-01    3.2638754e+02    1.8644206e+02    5.3715769e+03    2.3445072e+03    1.5820733e-04    8.2902894e-05    3.2502311e-04    1.3858688e-04    6.8485702e-01    1.3006053e-01    1.0168250e+02    5.3332156e+01    3.9481719e-03    2.0575878e-03   -1.0000000e+00   -1.0000000e+00   -1.0000000e+00   -1.0000000e+00   -1.0000000e+00   -1.0000000e+00   -1.0000000e+00   -1.0000000e+00   -1.0000000e+00   -1.0000000e+00   -1.0000000e+00   -1.0000000e+00   -1.0000000e+00   -1.0000000e+00   -1.0000000e+00   -1.0000000e+00   -1.0000000e+00   -1.0000000e+00
   -1.1508787e+01    7.2534761e-01    2.5327226e-01    3.2436623e+02    1.8211909e+02    5.3649672e+03    2.3239119e+03    1.5738368e-04    8.2516934e-05    3.2407712e-04    1.3809895e-04    6.8312022e-01    1.3004550e-01    1.0146690e+02    5.3243101e+01    3.9432129e-03    2.0559734e-03   -1.0000000e+00   -1.0000000e+00   -1.0000000e+00   -1.0000000e+00   -1.0000000e+00   -1.0000000e+00   -1.0000000e+00   -1.0000000e+00   -1.0000000e+00   -1.0000000e+00   -1.0000000e+00   -1.0000000e+00   -1.0000000e+00   -1.0000000e+00   -1.0000000e+00   -1.0000000e+00   -1.0000000e+00   -1.0000000e+00
   -1.1353042e+01    7.2091074e-01    2.5235777e-01    3.2192340e+02    1.7728473e+02    5.3582234e+03    2.3014115e+03    1.5636699e-04    8.2056069e-05    3.2290775e-04    1.3754209e-04    6.8095600e-01    1.3002342e-01    1.0119701e+02    5.3141557e+01    3.9369226e-03    2.0543049e-03   -1.0000000e+00   -1.0000000e+00   -1.0000000e+00   -1.0000000e+00   -1.0000000e+00   -1.0000000e+00   -1.0000000e+00   -1.0000000e+00   -1.0000000e+00   -1.0000000e+00   -1.0000000e+00   -1.0000000e+00   -1.0000000e+00   -1.0000000e+00   -1.0000000e+00   -1.0000000e+00   -1.0000000e+00   -1.0000000e+00
   -1.1228447e+01    7.1737024e-01    2.5158536e-01    3.1994765e+02    1.7327376e+02    5.3525177e+03    2.2829660e+03    1.5556361e-04    8.1689667e-05    3.2198766e-04    1.3709452e-04    6.7922627e-01    1.2999426e-01    1.0098327e+02    5.3061172e+01    3.9319543e-03    2.0530174e-03   -1.0000000e+00   -1.0000000e+00   -1.0000000e+00   -1.0000000e+00   -1.0000000e+00   -1.0000000e+00   -1.0000000e+00   -1.0000000e+00   -1.0000000e+00   -1.0000000e+00   -1.0000000e+00   -1.0000000e+00   -1.0000000e+00   -1.0000000e+00   -1.0000000e+00   -1.0000000e+00   -1.0000000e+00   -1.0000000e+00
   -1.1128770e+01    7.1454516e-01    2.5095904e-01    3.1832354e+02    1.7006610e+02    5.3468640e+03    2.2670574e+03    1.5493518e-04    8.1392607e-05    3.2128200e-04    1.3672066e-04    6.7784339e-01    1.2996839e-01    1.0081811e+02    5.2992032e+01    3.9281844e-03    2.0517884e-03   -1.0000000e+00   -1.0000000e+00   -1.0000000e+00   -1.0000000e+00   -1.0000000e+00   -1.0000000e+00   -1.0000000e+00   -1.0000000e+00   -1.0000000e+00   -1.0000000e+00   -1.0000000e+00   -1.0000000e+00   -1.0000000e+00   -1.0000000e+00   -1.0000000e+00   -1.0000000e+00   -1.0000000e+00   -1.0000000e+00
   -1.1004174e+01    7.1100990e-01    2.5012572e-01    3.1635389e+02    1.6582138e+02    5.3411264e+03    2.2505768e+03    1.5415097e-04    8.1034192e-05    3.2039871e-04    1.3628775e-04    6.7611124e-01    1.2992380e-01    1.0060777e+02    5.2911197e+01    3.9233074e-03    2.0504501e-03   -1.0000000e+00   -1.0000000e+00   -1.0000000e+00   -1.0000000e+00   -1.0000000e+00   -1.0000000e+00   -1.0000000e+00   -1.0000000e+00   -1.0000000e+00   -1.0000000e+00   -1.0000000e+00   -1.0000000e+00   -1.0000000e+00   -1.0000000e+00   -1.0000000e+00   -1.0000000e+00   -1.0000000e+00   -1.0000000e+00
   -1.0848429e+01    7.0658296e-01    2.4903110e-01    3.1382794e+02    1.6025853e+02    5.3330676e+03    2.2289408e+03    1.5318755e-04    8.0587900e-05    3.1932859e-04    1.3574516e-04    6.7393792e-01    1.2985757e-01    1.0034873e+02    5.2808278e+01    3.9173409e-03    2.0486976e-03   -1.0000000e+00   -1.0000000e+00   -1.0000000e+00   -1.0000000e+00   -1.0000000e+00   -1.0000000e+00   -1.0000000e+00   -1.0000000e+00   -1.0000000e+00   -1.0000000e+00   -1.0000000e+00   -1.0000000e+00   -1.0000000e+00   -1.0000000e+00   -1.0000000e+00   -1.0000000e+00   -1.0000000e+00   -1.0000000e+00
   -1.0723833e+01    7.0305418e-01    2.4812458e-01    3.1177471e+02    1.5592114e+02    5.3258611e+03    2.2103168e+03    1.5242713e-04    8.0228437e-05    3.1848989e-04    1.3529703e-04    6.7220279e-01    1.2979290e-01    1.0014397e+02    5.2722824e+01    3.9126366e-03    2.0471840e-03   -1.0000000e+00   -1.0000000e+00   -1.0000000e+00   -1.0000000e+00   -1.0000000e+00   -1.0000000e+00   -1.0000000e+00   -1.0000000e+00   -1.0000000e+00   -1.0000000e+00   -1.0000000e+00   -1.0000000e+00   -1.0000000e+00   -1.0000000e+00   -1.0000000e+00   -1.0000000e+00   -1.0000000e+00   -1.0000000e+00
   -1.0624156e+01    7.0024409e-01    2.4742836e-01    3.1015931e+02    1.5275866e+02    5.3200378e+03    2.1963214e+03    1.5182653e-04    7.9944112e-05    3.1783440e-04    1.3494181e-04    6.7081683e-01    1.2974655e-01    9.9981621e+01    5.2654804e+01    3.9089179e-03    2.0459707e-03   -1.0000000e+00   -1.0000000e+00   -1.0000000e+00   -1.0000000e+00   -1.0000000e+00   -1.0000000e+00   -1.0000000e+00   -1.0000000e+00   -1.0000000e+00   -1.0000000e+00   -1.0000000e+00   -1.0000000e+00   -1.0000000e+00   -1.0000000e+00   -1.0000000e+00   -1.0000000e+00   -1.0000000e+00   -1.0000000e+00
   -1.0547814e+01    6.9813668e-01    2.4703451e-01    3.0902391e+02    1.5148434e+02    5.3160168e+03    2.1864602e+03    1.5136462e-04    7.9725994e-05    3.1732383e-04    1.3467098e-04    6.6977079e-01    1.2973642e-01    9.9853820e+01    5.2603164e+01    3.9059622e-03    2.0450622e-03   -1.0000000e+00   -1.0000000e+00   -1.0000000e+00   -1.0000000e+00   -1.0000000e+00   -1.0000000e+00   -1.0000000e+00   -1.0000000e+00   -1.0000000e+00   -1.0000000e+00   -1.0000000e+00   -1.0000000e+00   -1.0000000e+00   -1.0000000e+00   -1.0000000e+00   -1.0000000e+00   -1.0000000e+00   -1.0000000e+00
   -1.0481211e+01    6.9649935e-01    2.4775232e-01    3.0856088e+02    1.5893170e+02    5.3141500e+03    2.1829839e+03    1.5095521e-04    7.9534820e-05    3.1685415e-04    1.3444472e-04    6.6891829e-01    1.2992773e-01    9.9737762e+01    5.2559900e+01    3.9032451e-03    2.0443349e-03   -1.0000000e+00   -1.0000000e+00   -1.0000000e+00   -1.0000000e+00   -1.0000000e+00   -1.0000000e+00   -1.0000000e+00   -1.0000000e+00   -1.0000000e+00   -1.0000000e+00   -1.0000000e+00   -1.0000000e+00   -1.0000000e+00   -1.0000000e+00   -1.0000000e+00   -1.0000000e+00   -1.0000000e+00   -1.0000000e+00
   -1.0360897e+01    6.9352123e-01    2.4856720e-01    3.0770180e+02    1.7201733e+02    5.3110016e+03    2.1783134e+03    1.5021729e-04    7.9193150e-05    3.1600471e-04    1.3403812e-04    6.6737895e-01    1.3020301e-01    9.9526223e+01    5.2484463e+01    3.8982742e-03    2.0430974e-03   -1.0000000e+00   -1.0000000e+00   -1.0000000e+00   -1.0000000e+00   -1.0000000e+00   -1.0000000e+00   -1.0000000e+00   -1.0000000e+00   -1.0000000e+00   -1.0000000e+00   -1.0000000e+00   -1.0000000e+00   -1.0000000e+00   -1.0000000e+00   -1.0000000e+00   -1.0000000e+00   -1.0000000e+00   -1.0000000e+00
   -1.0295569e+01    6.9211658e-01    2.4979284e-01    3.0791241e+02    1.8682238e+02    5.3136131e+03    2.1867132e+03    1.4979043e-04    7.9020103e-05    3.1546746e-04    1.3386291e-04    6.6661475e-01    1.3052137e-01    9.9394236e+01    5.2456109e+01    3.8949654e-03    2.0429029e-03   -1.0000000e+00   -1.0000000e+00   -1.0000000e+00   -1.0000000e+00   -1.0000000e+00   -1.0000000e+00   -1.0000000e+00   -1.0000000e+00   -1.0000000e+00   -1.0000000e+00   -1.0000000e+00   -1.0000000e+00   -1.0000000e+00   -1.0000000e+00   -1.0000000e+00   -1.0000000e+00   -1.0000000e+00   -1.0000000e+00
   -1.0150657e+01    6.8985405e-01    2.5545613e-01    3.1582985e+02    2.5558671e+02    5.4281668e+03    2.3782406e+03    1.4802707e-04    7.9366322e-05    3.1219320e-04    1.3552181e-04    6.6521970e-01    1.3185389e-01    9.8559689e+01    5.2906875e+01    3.8667603e-03    2.0623605e-03   -1.0000000e+00   -1.0000000e+00   -1.0000000e+00   -1.0000000e+00   -1.0000000e+00   -1.0000000e+00   -1.0000000e+00   -1.0000000e+00   -1.0000000e+00   -1.0000000e+00   -1.0000000e+00   -1.0000000e+00   -1.0000000e+00   -1.0000000e+00   -1.0000000e+00   -1.0000000e+00   -1.0000000e+00   -1.0000000e+00
   -1.0095386e+01    6.8875961e-01    2.5609759e-01    3.1606088e+02    2.6420305e+02    5.4305227e+03    2.3839165e+03    1.4763704e-04    7.9192722e-05    3.1165603e-04    1.3529598e-04    6.6462088e-01    1.3210662e-01    9.8427596e+01    5.2869933e+01    3.8632251e-03    2.0616467e-03   -1.0000000e+00   -1.0000000e+00   -1.0000000e+00   -1.0000000e+00   -1.0000000e+00   -1.0000000e+00   -1.0000000e+00   -1.0000000e+00   -1.0000000e+00   -1.0000000e+00   -1.0000000e+00   -1.0000000e+00   -1.0000000e+00   -1.0000000e+00   -1.0000000e+00   -1.0000000e+00   -1.0000000e+00   -1.0000000e+00
   -9.9583313e+00    6.8617049e-01    2.5796679e-01    3.1673902e+02    2.8539339e+02    5.4381646e+03    2.3979217e+03    1.4666616e-04    7.8780678e-05    3.1027522e-04    1.3476930e-04    6.6317975e-01    1.3281422e-01    9.8096571e+01    5.2793357e+01    3.8543369e-03    2.0604231e-03   -1.0000000e+00   -1.0000000e+00   -1.0000000e+00   -1.0000000e+00   -1.0000000e+00   -1.0000000e+00   -1.0000000e+00   -1.0000000e+00   -1.0000000e+00   -1.0000000e+00   -1.0000000e+00   -1.0000000e+00   -1.0000000e+00   -1.0000000e+00   -1.0000000e+00   -1.0000000e+00   -1.0000000e+00   -1.0000000e+00
   -9.8547049e+00    6.8392563e-01    2.5815972e-01    3.1613362e+02    2.8350319e+02    5.4393402e+03    2.3901175e+03    1.4596779e-04    7.8475682e-05    3.0932234e-04    1.3436535e-04    6.6199225e-01    1.3310403e-01    9.7862818e+01    5.2733957e+01    3.8482147e-03    2.0593866e-03   -1.0000000e+00   -1.0000000e+00   -1.0000000e+00   -1.0000000e+00   -1.0000000e+00   -1.0000000e+00   -1.0000000e+00   -1.0000000e+00   -1.0000000e+00   -1.0000000e+00   -1.0000000e+00   -1.0000000e+00   -1.0000000e+00   -1.0000000e+00   -1.0000000e+00   -1.0000000e+00   -1.0000000e+00   -1.0000000e+00
   -9.7998101e+00    6.8273217e-01    2.5821444e-01    3.1584376e+02    2.8279843e+02    5.4409994e+03    2.3877210e+03    1.4559124e-04    7.8320192e-05    3.0879823e-04    1.3416995e-04    6.6136154e-01    1.3325049e-01    9.7733065e+01    5.2707066e+01    3.8447537e-03    2.0590123e-03   -1.0000000e+00   -1.0000000e+00   -1.0000000e+00   -1.0000000e+00   -1.0000000e+00   -1.0000000e+00   -1.0000000e+00   -1.0000000e+00   -1.0000000e+00   -1.0000000e+00   -1.0000000e+00   -1.0000000e+00   -1.0000000e+00   -1.0000000e+00   -1.0000000e+00   -1.0000000e+00   -1.0000000e+00   -1.0000000e+00
   -9.6867480e+00    6.8030425e-01    2.5825436e-01    3.1490897e+02    2.7328714e+02    5.4419934e+03    2.3716478e+03    1.4483337e-04    7.7984393e-05    3.0774899e-04    1.3371671e-04    6.6007524e-01    1.3355465e-01    9.7476281e+01    5.2646151e+01    3.8380803e-03    2.0580506e-03   -1.0000000e+00   -1.0000000e+00   -1.0000000e+00   -1.0000000e+00   -1.0000000e+00   -1.0000000e+00   -1.0000000e+00   -1.0000000e+00   -1.0000000e+00   -1.0000000e+00   -1.0000000e+00   -1.0000000e+00   -1.0000000e+00   -1.0000000e+00   -1.0000000e+00   -1.0000000e+00   -1.0000000e+00   -1.0000000e+00
   -9.5973440e+00    6.7830786e-01    2.5809600e-01    3.1391269e+02    2.6529150e+02    5.4407537e+03    2.3556704e+03    1.4426176e-04    7.7725689e-05    3.0698025e-04    1.3335501e-04    6.5902924e-01    1.3373741e-01    9.7288559e+01    5.2600081e+01    3.8333747e-03    2.0573649e-03   -1.0000000e+00   -1.0000000e+00   -1.0000000e+00   -1.0000000e+00   -1.0000000e+00   -1.0000000e+00   -1.0000000e+00   -1.0000000e+00   -1.0000000e+00   -1.0000000e+00   -1.0000000e+00   -1.0000000e+00   -1.0000000e+00   -1.0000000e+00   -1.0000000e+00   -1.0000000e+00   -1.0000000e+00   -1.0000000e+00
   -9.4961585e+00    6.7593551e-01    2.5777100e-01    3.1260322e+02    2.5548714e+02    5.4388266e+03    2.3364584e+03    1.4363123e-04    7.7451096e-05    3.0615562e-04    1.3298871e-04    6.5779851e-01    1.3388352e-01    9.7081042e+01    5.2553353e+01    3.8281790e-03    2.0567563e-03   -1.0000000e+00   -1.0000000e+00   -1.0000000e+00   -1.0000000e+00   -1.0000000e+00   -1.0000000e+00   -1.0000000e+00   -1.0000000e+00   -1.0000000e+00   -1.0000000e+00   -1.0000000e+00   -1.0000000e+00   -1.0000000e+00   -1.0000000e+00   -1.0000000e+00   -1.0000000e+00   -1.0000000e+00   -1.0000000e+00
   -9.3891793e+00    6.7340227e-01    2.5751340e-01    3.1121955e+02    2.4758635e+02    5.4356009e+03    2.3176567e+03    1.4298469e-04    7.7159468e-05    3.0533503e-04    1.3259511e-04    6.5648206e-01    1.3403789e-01    9.6871741e+01    5.2500327e+01    3.8230382e-03    2.0559754e-03   -1.0000000e+00   -1.0000000e+00   -1.0000000e+00   -1.0000000e+00   -1.0000000e+00   -1.0000000e+00   -1.0000000e+00   -1.0000000e+00   -1.0000000e+00   -1.0000000e+00   -1.0000000e+00   -1.0000000e+00   -1.0000000e+00   -1.0000000e+00   -1.0000000e+00   -1.0000000e+00   -1.0000000e+00   -1.0000000e+00
   -9.2880719e+00    6.7101278e-01    2.5734018e-01    3.1026029e+02    2.4143586e+02    5.4402389e+03    2.3093298e+03    1.4232828e-04    7.6946308e-05    3.0441957e-04    1.3240550e-04    6.5523716e-01    1.3418687e-01    9.6641798e+01    5.2494074e+01    3.8169004e-03    2.0569815e-03   -1.0000000e+00   -1.0000000e+00   -1.0000000e+00   -1.0000000e+00   -1.0000000e+00   -1.0000000e+00   -1.0000000e+00   -1.0000000e+00   -1.0000000e+00   -1.0000000e+00   -1.0000000e+00   -1.0000000e+00   -1.0000000e+00   -1.0000000e+00   -1.0000000e+00   -1.0000000e+00   -1.0000000e+00   -1.0000000e+00
   -9.1895550e+00    6.6867981e-01    2.5736024e-01    3.0910569e+02    2.3829278e+02    5.4368269e+03    2.2957133e+03    1.4175608e-04    7.6681396e-05    3.0371857e-04    1.3205955e-04    6.5401498e-01    1.3435381e-01    9.6460310e+01    5.2443898e+01    3.8124977e-03    2.0562434e-03   -1.0000000e+00   -1.0000000e+00   -1.0000000e+00   -1.0000000e+00   -1.0000000e+00   -1.0000000e+00   -1.0000000e+00   -1.0000000e+00   -1.0000000e+00   -1.0000000e+00   -1.0000000e+00   -1.0000000e+00   -1.0000000e+00   -1.0000000e+00   -1.0000000e+00   -1.0000000e+00   -1.0000000e+00   -1.0000000e+00
   -9.0840861e+00    6.6581164e-01    2.5612434e-01    3.0715620e+02    2.2988216e+02    5.4302912e+03    2.2766134e+03    1.4116975e-04    7.6408444e-05    3.0306228e-04    1.3171516e-04    6.5257829e-01    1.3422372e-01    9.6277160e+01    5.2386018e+01    3.8080371e-03    2.0552596e-03   -1.0000000e+00   -1.0000000e+00   -1.0000000e+00   -1.0000000e+00   -1.0000000e+00   -1.0000000e+00   -1.0000000e+00   -1.0000000e+00   -1.0000000e+00   -1.0000000e+00   -1.0000000e+00   -1.0000000e+00   -1.0000000e+00   -1.0000000e+00   -1.0000000e+00   -1.0000000e+00   -1.0000000e+00   -1.0000000e+00
   -8.9709219e+00    6.6248859e-01    2.5414552e-01    3.0474101e+02    2.1940292e+02    5.4226110e+03    2.2565928e+03    1.4055160e-04    7.6126337e-05    3.0240967e-04    1.3138712e-04    6.5094508e-01    1.3390133e-01    9.6082193e+01    5.2322392e+01    3.8030964e-03    2.0540988e-03   -1.0000000e+00   -1.0000000e+00   -1.0000000e+00   -1.0000000e+00   -1.0000000e+00   -1.0000000e+00   -1.0000000e+00   -1.0000000e+00   -1.0000000e+00   -1.0000000e+00   -1.0000000e+00   -1.0000000e+00   -1.0000000e+00   -1.0000000e+00   -1.0000000e+00   -1.0000000e+00   -1.0000000e+00   -1.0000000e+00
   -8.8218150e+00    6.5801984e-01    2.5133051e-01    3.0137127e+02    2.0577350e+02    5.4098069e+03    2.2279635e+03    1.3976455e-04    7.5737819e-05    3.0162820e-04    1.3092729e-04    6.4875561e-01    1.3340187e-01    9.5841002e+01    5.2224192e+01    3.7969952e-03    2.0520031e-03   -1.0000000e+00   -1.0000000e+00   -1.0000000e+00   -1.0000000e+00   -1.0000000e+00   -1.0000000e+00   -1.0000000e+00   -1.0000000e+00   -1.0000000e+00   -1.0000000e+00   -1.0000000e+00   -1.0000000e+00   -1.0000000e+00   -1.0000000e+00   -1.0000000e+00   -1.0000000e+00   -1.0000000e+00   -1.0000000e+00
   -8.7555453e+00    6.5603094e-01    2.5009306e-01    2.9989502e+02    2.0013901e+02    5.4039057e+03    2.2157328e+03    1.3941836e-04    7.5563874e-05    3.0129293e-04    1.3072131e-04    6.4777944e-01    1.3317569e-01    9.5734798e+01    5.2178265e+01    3.7942794e-03    2.0509820e-03   -1.0000000e+00   -1.0000000e+00   -1.0000000e+00   -1.0000000e+00   -1.0000000e+00   -1.0000000e+00   -1.0000000e+00   -1.0000000e+00   -1.0000000e+00   -1.0000000e+00   -1.0000000e+00   -1.0000000e+00   -1.0000000e+00   -1.0000000e+00   -1.0000000e+00   -1.0000000e+00   -1.0000000e+00   -1.0000000e+00
   -8.6727082e+00    6.5354970e-01    2.4861211e-01    2.9808226e+02    1.9385449e+02    5.3963549e+03    2.2013334e+03    1.3899272e-04    7.5346464e-05    3.0089096e-04    1.3046787e-04    6.4655770e-01    1.3290200e-01    9.5604773e+01    5.2118250e+01    3.7909521e-03    2.0495885e-03   -1.0000000e+00   -1.0000000e+00   -1.0000000e+00   -1.0000000e+00   -1.0000000e+00   -1.0000000e+00   -1.0000000e+00   -1.0000000e+00   -1.0000000e+00   -1.0000000e+00   -1.0000000e+00   -1.0000000e+00   -1.0000000e+00   -1.0000000e+00   -1.0000000e+00   -1.0000000e+00   -1.0000000e+00   -1.0000000e+00
   -8.5236013e+00    6.4910151e-01    2.4605725e-01    2.9486707e+02    1.8336677e+02    5.3826410e+03    2.1758697e+03    1.3823536e-04    7.4960586e-05    3.0018317e-04    1.3002251e-04    6.4435890e-01    1.3242335e-01    9.5372611e+01    5.2010467e+01    3.7849858e-03    2.0470790e-03   -1.0000000e+00   -1.0000000e+00   -1.0000000e+00   -1.0000000e+00   -1.0000000e+00   -1.0000000e+00   -1.0000000e+00   -1.0000000e+00   -1.0000000e+00   -1.0000000e+00   -1.0000000e+00   -1.0000000e+00   -1.0000000e+00   -1.0000000e+00   -1.0000000e+00   -1.0000000e+00   -1.0000000e+00   -1.0000000e+00
   -8.4573315e+00    6.4712164e-01    2.4496435e-01    2.9344792e+02    1.7902564e+02    5.3763548e+03    2.1646673e+03    1.3790206e-04    7.4790862e-05    2.9987770e-04    1.2982758e-04    6.4337644e-01    1.3221641e-01    9.5269506e+01    5.1961872e+01    3.7823121e-03    2.0459243e-03   -1.0000000e+00   -1.0000000e+00   -1.0000000e+00   -1.0000000e+00   -1.0000000e+00   -1.0000000e+00   -1.0000000e+00   -1.0000000e+00   -1.0000000e+00   -1.0000000e+00   -1.0000000e+00   -1.0000000e+00   -1.0000000e+00   -1.0000000e+00   -1.0000000e+00   -1.0000000e+00   -1.0000000e+00   -1.0000000e+00
   -8.3744944e+00    6.4464023e-01    2.4365408e-01    2.9172503e+02    1.7419587e+02    5.3689849e+03    2.1524789e+03    1.3748625e-04    7.4584804e-05    2.9950014e-04    1.2960380e-04    6.4214119e-01    1.3196533e-01    9.5138196e+01    5.1902158e+01    3.7788351e-03    2.0444940e-03   -1.0000000e+00   -1.0000000e+00   -1.0000000e+00   -1.0000000e+00   -1.0000000e+00   -1.0000000e+00   -1.0000000e+00   -1.0000000e+00   -1.0000000e+00   -1.0000000e+00   -1.0000000e+00   -1.0000000e+00   -1.0000000e+00   -1.0000000e+00   -1.0000000e+00   -1.0000000e+00   -1.0000000e+00   -1.0000000e+00
   -8.2253875e+00    6.4016596e-01    2.4137668e-01    2.8860876e+02    1.6592797e+02    5.3553212e+03    2.1299091e+03    1.3674626e-04    7.4218567e-05    2.9883753e-04    1.2921147e-04    6.3990545e-01    1.3152310e-01    9.4902912e+01    5.1795217e+01    3.7725692e-03    2.0419283e-03   -1.0000000e+00   -1.0000000e+00   -1.0000000e+00   -1.0000000e+00   -1.0000000e+00   -1.0000000e+00   -1.0000000e+00   -1.0000000e+00   -1.0000000e+00   -1.0000000e+00   -1.0000000e+00   -1.0000000e+00   -1.0000000e+00   -1.0000000e+00   -1.0000000e+00   -1.0000000e+00   -1.0000000e+00   -1.0000000e+00
   -8.1591177e+00    6.3817611e-01    2.4039300e-01    2.8722824e+02    1.6243340e+02    5.3489923e+03    2.1199678e+03    1.3642042e-04    7.4056153e-05    2.9855208e-04    1.2903484e-04    6.3890794e-01    1.3132931e-01    9.4798541e+01    5.1746864e+01    3.7697737e-03    2.0407516e-03   -1.0000000e+00   -1.0000000e+00   -1.0000000e+00   -1.0000000e+00   -1.0000000e+00   -1.0000000e+00   -1.0000000e+00   -1.0000000e+00   -1.0000000e+00   -1.0000000e+00   -1.0000000e+00   -1.0000000e+00   -1.0000000e+00   -1.0000000e+00   -1.0000000e+00   -1.0000000e+00   -1.0000000e+00   -1.0000000e+00
   -8.0762806e+00    6.3568584e-01    2.3921196e-01    2.8559346e+02    1.5851113e+02    5.3433152e+03    2.1105200e+03    1.3600449e-04    7.3873154e-05    2.9816548e-04    1.2887843e-04    6.3765561e-01    1.3109496e-01    9.4658832e+01    5.1697532e+01    3.7658789e-03    2.0396860e-03   -1.0000000e+00   -1.0000000e+00   -1.0000000e+00   -1.0000000e+00   -1.0000000e+00   -1.0000000e+00   -1.0000000e+00   -1.0000000e+00   -1.0000000e+00   -1.0000000e+00   -1.0000000e+00   -1.0000000e+00   -1.0000000e+00   -1.0000000e+00   -1.0000000e+00   -1.0000000e+00   -1.0000000e+00   -1.0000000e+00
   -7.9727341e+00    6.3257962e-01    2.3778330e-01    2.8342061e+02    1.5387699e+02    5.3318779e+03    2.0944920e+03    1.3551606e-04    7.3616444e-05    2.9777269e-04    1.2859328e-04    6.3608804e-01    1.3081189e-01    9.4504069e+01    5.1614825e+01    3.7617630e-03    2.0375264e-03   -1.0000000e+00   -1.0000000e+00   -1.0000000e+00   -1.0000000e+00   -1.0000000e+00   -1.0000000e+00   -1.0000000e+00   -1.0000000e+00   -1.0000000e+00   -1.0000000e+00   -1.0000000e+00   -1.0000000e+00   -1.0000000e+00   -1.0000000e+00   -1.0000000e+00   -1.0000000e+00   -1.0000000e+00   -1.0000000e+00
   -7.8898970e+00    6.3010623e-01    2.3664701e-01    2.8173533e+02    1.5013438e+02    5.3239797e+03    2.0830031e+03    1.3511876e-04    7.3421146e-05    2.9743531e-04    1.2839074e-04    6.3483749e-01    1.3058398e-01    9.4374646e+01    5.1556115e+01    3.7582476e-03    2.0361025e-03   -1.0000000e+00   -1.0000000e+00   -1.0000000e+00   -1.0000000e+00   -1.0000000e+00   -1.0000000e+00   -1.0000000e+00   -1.0000000e+00   -1.0000000e+00   -1.0000000e+00   -1.0000000e+00   -1.0000000e+00   -1.0000000e+00   -1.0000000e+00   -1.0000000e+00   -1.0000000e+00   -1.0000000e+00   -1.0000000e+00
   -7.7407901e+00    6.2566434e-01    2.3468111e-01    2.7875381e+02    1.4422449e+02    5.3094338e+03    2.0640216e+03    1.3441471e-04    7.3072480e-05    2.9685757e-04    1.2803393e-04    6.3258268e-01    1.3018722e-01    9.4143060e+01    5.1446930e+01    3.7518952e-03    2.0333515e-03   -1.0000000e+00   -1.0000000e+00   -1.0000000e+00   -1.0000000e+00   -1.0000000e+00   -1.0000000e+00   -1.0000000e+00   -1.0000000e+00   -1.0000000e+00   -1.0000000e+00   -1.0000000e+00   -1.0000000e+00   -1.0000000e+00   -1.0000000e+00   -1.0000000e+00   -1.0000000e+00   -1.0000000e+00   -1.0000000e+00
   -7.6372436e+00    6.2259849e-01    2.3337785e-01    2.7671927e+02    1.4051917e+02    5.2995267e+03    2.0514706e+03    1.3393189e-04    7.2835665e-05    2.9646613e-04    1.2780322e-04    6.3101936e-01    1.2992391e-01    9.3982883e+01    5.1373023e+01    3.7474693e-03    2.0315013e-03   -1.0000000e+00   -1.0000000e+00   -1.0000000e+00   -1.0000000e+00   -1.0000000e+00   -1.0000000e+00   -1.0000000e+00   -1.0000000e+00   -1.0000000e+00   -1.0000000e+00   -1.0000000e+00   -1.0000000e+00   -1.0000000e+00   -1.0000000e+00   -1.0000000e+00   -1.0000000e+00   -1.0000000e+00   -1.0000000e+00
   -7.5544064e+00    6.2015823e-01    2.3234093e-01    2.7504061e+02    1.3743472e+02    5.2902012e+03    2.0391877e+03    1.3355498e-04    7.2636973e-05    2.9617532e-04    1.2758546e-04    6.2977210e-01    1.2971476e-01    9.3860949e+01    5.1308401e+01    3.7441715e-03    2.0298234e-03   -1.0000000e+00   -1.0000000e+00   -1.0000000e+00   -1.0000000e+00   -1.0000000e+00   -1.0000000e+00   -1.0000000e+00   -1.0000000e+00   -1.0000000e+00   -1.0000000e+00   -1.0000000e+00   -1.0000000e+00   -1.0000000e+00   -1.0000000e+00   -1.0000000e+00   -1.0000000e+00   -1.0000000e+00   -1.0000000e+00
   -7.4881367e+00    6.1821838e-01    2.3152593e-01    2.7375467e+02    1.3513615e+02    5.2837244e+03    2.0309147e+03    1.3324910e-04    7.2485267e-05    2.9592757e-04    1.2743241e-04    6.2877869e-01    1.2954899e-01    9.3758914e+01    5.1260845e+01    3.7413434e-03    2.0286345e-03   -1.0000000e+00   -1.0000000e+00   -1.0000000e+00   -1.0000000e+00   -1.0000000e+00   -1.0000000e+00   -1.0000000e+00   -1.0000000e+00   -1.0000000e+00   -1.0000000e+00   -1.0000000e+00   -1.0000000e+00   -1.0000000e+00   -1.0000000e+00   -1.0000000e+00   -1.0000000e+00   -1.0000000e+00   -1.0000000e+00
   -7.3017531e+00    6.1276525e-01    2.2933326e-01    2.7020446e+02    1.2945193e+02    5.2662466e+03    2.0104688e+03    1.3239997e-04    7.2075927e-05    2.9525500e-04    1.2705588e-04    6.2597369e-01    1.2910114e-01    9.3470616e+01    5.1132712e+01    3.7332414e-03    2.0254512e-03   -1.0000000e+00   -1.0000000e+00   -1.0000000e+00   -1.0000000e+00   -1.0000000e+00   -1.0000000e+00   -1.0000000e+00   -1.0000000e+00   -1.0000000e+00   -1.0000000e+00   -1.0000000e+00   -1.0000000e+00   -1.0000000e+00   -1.0000000e+00   -1.0000000e+00   -1.0000000e+00   -1.0000000e+00   -1.0000000e+00
   -7.2189159e+00    6.1035082e-01    2.2837609e-01    2.6854542e+02    1.2687403e+02    5.2561591e+03    1.9982540e+03    1.3203932e-04    7.1880117e-05    2.9500010e-04    1.2683990e-04    6.2472689e-01    1.2890638e-01    9.3352627e+01    5.1065903e+01    3.7300253e-03    2.0236578e-03   -1.0000000e+00   -1.0000000e+00   -1.0000000e+00   -1.0000000e+00   -1.0000000e+00   -1.0000000e+00   -1.0000000e+00   -1.0000000e+00   -1.0000000e+00   -1.0000000e+00   -1.0000000e+00   -1.0000000e+00   -1.0000000e+00   -1.0000000e+00   -1.0000000e+00   -1.0000000e+00   -1.0000000e+00   -1.0000000e+00
   -7.1526462e+00    6.0842744e-01    2.2761561e-01    2.6727085e+02    1.2491659e+02    5.2491875e+03    1.9899839e+03    1.3174522e-04    7.1732147e-05    2.9477800e-04    1.2669233e-04    6.2373266e-01    1.2874729e-01    9.3252620e+01    5.1017396e+01    3.7272151e-03    2.0224058e-03   -1.0000000e+00   -1.0000000e+00   -1.0000000e+00   -1.0000000e+00   -1.0000000e+00   -1.0000000e+00   -1.0000000e+00   -1.0000000e+00   -1.0000000e+00   -1.0000000e+00   -1.0000000e+00   -1.0000000e+00   -1.0000000e+00   -1.0000000e+00   -1.0000000e+00   -1.0000000e+00   -1.0000000e+00   -1.0000000e+00
   -7.0698090e+00    6.0601800e-01    2.2669720e-01    2.6567690e+02    1.2273429e+02    5.2401889e+03    1.9799232e+03    1.3138422e-04    7.1549424e-05    2.9451809e-04    1.2651689e-04    6.2248271e-01    1.2855847e-01    9.3129464e+01    5.0955480e+01    3.7237426e-03    2.0207603e-03   -1.0000000e+00   -1.0000000e+00   -1.0000000e+00   -1.0000000e+00   -1.0000000e+00   -1.0000000e+00   -1.0000000e+00   -1.0000000e+00   -1.0000000e+00   -1.0000000e+00   -1.0000000e+00   -1.0000000e+00   -1.0000000e+00   -1.0000000e+00   -1.0000000e+00   -1.0000000e+00   -1.0000000e+00   -1.0000000e+00
   -6.9662626e+00    6.0301237e-01    2.2556994e-01    2.6373490e+02    1.2008196e+02    5.2302432e+03    1.9690651e+03    1.3092922e-04    7.1333928e-05    2.9417706e-04    1.2633594e-04    6.2091959e-01    1.2832427e-01    9.2969936e+01    5.0886351e+01    3.7191596e-03    2.0190219e-03   -1.0000000e+00   -1.0000000e+00   -1.0000000e+00   -1.0000000e+00   -1.0000000e+00   -1.0000000e+00   -1.0000000e+00   -1.0000000e+00   -1.0000000e+00   -1.0000000e+00   -1.0000000e+00   -1.0000000e+00   -1.0000000e+00   -1.0000000e+00   -1.0000000e+00   -1.0000000e+00   -1.0000000e+00   -1.0000000e+00
   -6.8834254e+00    6.0062191e-01    2.2467082e-01    2.6212831e+02    1.1788910e+02    5.2205032e+03    1.9584156e+03    1.3057870e-04    7.1150110e-05    2.9393973e-04    1.2614768e-04    6.1967359e-01    1.2813759e-01    9.2851385e+01    5.0823381e+01    3.7158488e-03    2.0173418e-03   -1.0000000e+00   -1.0000000e+00   -1.0000000e+00   -1.0000000e+00   -1.0000000e+00   -1.0000000e+00   -1.0000000e+00   -1.0000000e+00   -1.0000000e+00   -1.0000000e+00   -1.0000000e+00   -1.0000000e+00   -1.0000000e+00   -1.0000000e+00   -1.0000000e+00   -1.0000000e+00   -1.0000000e+00   -1.0000000e+00
   -6.7798790e+00    5.9762692e-01    2.2358069e-01    2.6018913e+02    1.1547810e+02    5.2098865e+03    1.9478327e+03    1.3013550e-04    7.0936332e-05    2.9362739e-04    1.2596434e-04    6.1810730e-01    1.2791134e-01    9.2694890e+01    5.0752216e+01    3.7113353e-03    2.0154971e-03   -1.0000000e+00   -1.0000000e+00   -1.0000000e+00   -1.0000000e+00   -1.0000000e+00   -1.0000000e+00   -1.0000000e+00   -1.0000000e+00   -1.0000000e+00   -1.0000000e+00   -1.0000000e+00   -1.0000000e+00   -1.0000000e+00   -1.0000000e+00   -1.0000000e+00   -1.0000000e+00   -1.0000000e+00   -1.0000000e+00
   -6.6970418e+00    5.9524515e-01    2.2271181e-01    2.5866050e+02    1.1346280e+02    5.2019616e+03    1.9397987e+03    1.2977942e-04    7.0771301e-05    2.9336679e-04    1.2583037e-04    6.1685908e-01    1.2773011e-01    9.2567687e+01    5.0700019e+01    3.7076428e-03    2.0142167e-03   -1.0000000e+00   -1.0000000e+00   -1.0000000e+00   -1.0000000e+00   -1.0000000e+00   -1.0000000e+00   -1.0000000e+00   -1.0000000e+00   -1.0000000e+00   -1.0000000e+00   -1.0000000e+00   -1.0000000e+00   -1.0000000e+00   -1.0000000e+00   -1.0000000e+00   -1.0000000e+00   -1.0000000e+00   -1.0000000e+00
   -6.5934953e+00    5.9226292e-01    2.2162210e-01    2.6098360e+02    1.1523927e+02    5.2895244e+03    2.0677279e+03    1.2864157e-04    7.1254648e-05    2.9117259e-04    1.2771876e-04    6.1529618e-01    1.2748549e-01    9.1901611e+01    5.1132512e+01    3.6829053e-03    2.0322565e-03   -1.0000000e+00   -1.0000000e+00   -1.0000000e+00   -1.0000000e+00   -1.0000000e+00   -1.0000000e+00   -1.0000000e+00   -1.0000000e+00   -1.0000000e+00   -1.0000000e+00   -1.0000000e+00   -1.0000000e+00   -1.0000000e+00   -1.0000000e+00   -1.0000000e+00   -1.0000000e+00   -1.0000000e+00   -1.0000000e+00
   -6.4071117e+00    5.8695846e-01    2.1975995e-01    2.5738083e+02    1.1134668e+02    5.2663288e+03    2.0451970e+03    1.2789778e-04    7.0854906e-05    2.9072422e-04    1.2734348e-04    6.1249545e-01    1.2710219e-01    9.1641116e+01    5.0986983e+01    3.6754638e-03    2.0281965e-03   -1.0000000e+00   -1.0000000e+00   -1.0000000e+00   -1.0000000e+00   -1.0000000e+00   -1.0000000e+00   -1.0000000e+00   -1.0000000e+00   -1.0000000e+00   -1.0000000e+00   -1.0000000e+00   -1.0000000e+00   -1.0000000e+00   -1.0000000e+00   -1.0000000e+00   -1.0000000e+00   -1.0000000e+00   -1.0000000e+00
   -6.3242746e+00    5.8461495e-01    2.1894501e-01    2.5578484e+02    1.0966467e+02    5.2557356e+03    2.0351975e+03    1.2757322e-04    7.0677998e-05    2.9053742e-04    1.2717374e-04    6.1125361e-01    1.2693432e-01    9.1527344e+01    5.0922177e+01    3.6722154e-03    2.0263845e-03   -1.0000000e+00   -1.0000000e+00   -1.0000000e+00   -1.0000000e+00   -1.0000000e+00   -1.0000000e+00   -1.0000000e+00   -1.0000000e+00   -1.0000000e+00   -1.0000000e+00   -1.0000000e+00   -1.0000000e+00   -1.0000000e+00   -1.0000000e+00   -1.0000000e+00   -1.0000000e+00   -1.0000000e+00   -1.0000000e+00
   -6.2207281e+00    5.8168536e-01    2.1794469e-01    2.5384370e+02    1.0776801e+02    5.2437084e+03    2.0246407e+03    1.2716475e-04    7.0468787e-05    2.9029384e-04    1.2700191e-04    6.0969725e-01    1.2672610e-01    9.1379055e+01    5.0846496e+01    3.6678723e-03    2.0242921e-03   -1.0000000e+00   -1.0000000e+00   -1.0000000e+00   -1.0000000e+00   -1.0000000e+00   -1.0000000e+00   -1.0000000e+00   -1.0000000e+00   -1.0000000e+00   -1.0000000e+00   -1.0000000e+00   -1.0000000e+00   -1.0000000e+00   -1.0000000e+00   -1.0000000e+00   -1.0000000e+00   -1.0000000e+00   -1.0000000e+00
   -6.1378909e+00    5.7935513e-01    2.1714861e-01    2.5227415e+02    1.0620352e+02    5.2333727e+03    2.0155708e+03    1.2684512e-04    7.0297636e-05    2.9011592e-04    1.2684671e-04    6.0845656e-01    1.2655977e-01    9.1264604e+01    5.0783517e+01    3.6645560e-03    2.0225286e-03   -1.0000000e+00   -1.0000000e+00   -1.0000000e+00   -1.0000000e+00   -1.0000000e+00   -1.0000000e+00   -1.0000000e+00   -1.0000000e+00   -1.0000000e+00   -1.0000000e+00   -1.0000000e+00   -1.0000000e+00   -1.0000000e+00   -1.0000000e+00   -1.0000000e+00   -1.0000000e+00   -1.0000000e+00   -1.0000000e+00
   -6.0343445e+00    5.7643957e-01    2.1616927e-01    2.5032083e+02    1.0442532e+02    5.2204883e+03    2.0045524e+03    1.2644923e-04    7.0087851e-05    2.8990198e-04    1.2666827e-04    6.0689991e-01    1.2635484e-01    9.1120594e+01    5.0704832e+01    3.6603337e-03    2.0202966e-03   -1.0000000e+00   -1.0000000e+00   -1.0000000e+00   -1.0000000e+00   -1.0000000e+00   -1.0000000e+00   -1.0000000e+00   -1.0000000e+00   -1.0000000e+00   -1.0000000e+00   -1.0000000e+00   -1.0000000e+00   -1.0000000e+00   -1.0000000e+00   -1.0000000e+00   -1.0000000e+00   -1.0000000e+00   -1.0000000e+00
   -5.9515073e+00    5.7412027e-01    2.1539129e-01    2.4877828e+02    1.0297688e+02    5.2104284e+03    1.9962149e+03    1.2613286e-04    6.9923636e-05    2.8972816e-04    1.2652961e-04    6.0565857e-01    1.2619248e-01    9.1004472e+01    5.0644720e+01    3.6569151e-03    2.0186295e-03   -1.0000000e+00   -1.0000000e+00   -1.0000000e+00   -1.0000000e+00   -1.0000000e+00   -1.0000000e+00   -1.0000000e+00   -1.0000000e+00   -1.0000000e+00   -1.0000000e+00   -1.0000000e+00   -1.0000000e+00   -1.0000000e+00   -1.0000000e+00   -1.0000000e+00   -1.0000000e+00   -1.0000000e+00   -1.0000000e+00
   -5.8479609e+00    5.7121717e-01    2.1443861e-01    2.4684852e+02    1.0130616e+02    5.1977448e+03    1.9857323e+03    1.2574214e-04    6.9722299e-05    2.8952315e-04    1.2637216e-04    6.0410030e-01    1.2599314e-01    9.0858549e+01    5.0568786e+01    3.6525632e-03    2.0164729e-03   -1.0000000e+00   -1.0000000e+00   -1.0000000e+00   -1.0000000e+00   -1.0000000e+00   -1.0000000e+00   -1.0000000e+00   -1.0000000e+00   -1.0000000e+00   -1.0000000e+00   -1.0000000e+00   -1.0000000e+00   -1.0000000e+00   -1.0000000e+00   -1.0000000e+00   -1.0000000e+00   -1.0000000e+00   -1.0000000e+00
   -5.7185278e+00    5.6760226e-01    2.1326835e-01    2.4442200e+02    9.9339192e+01    5.1809031e+03    1.9722594e+03    1.2526749e-04    6.9468292e-05    2.8930176e-04    1.2616488e-04    6.0215370e-01    1.2574748e-01    9.0682635e+01    5.0470775e+01    3.6473439e-03    2.0136453e-03   -1.0000000e+00   -1.0000000e+00   -1.0000000e+00   -1.0000000e+00   -1.0000000e+00   -1.0000000e+00   -1.0000000e+00   -1.0000000e+00   -1.0000000e+00   -1.0000000e+00   -1.0000000e+00   -1.0000000e+00   -1.0000000e+00   -1.0000000e+00   -1.0000000e+00   -1.0000000e+00   -1.0000000e+00   -1.0000000e+00
   -5.6149813e+00    5.6472007e-01    2.1232696e-01    2.4245607e+02    9.7591685e+01    5.1667314e+03    1.9602994e+03    1.2489214e-04    6.9262736e-05    2.8913342e-04    1.2597937e-04    6.0059752e-01    1.2554948e-01    9.0543849e+01    5.0391346e+01    3.6432449e-03    2.0113615e-03   -1.0000000e+00   -1.0000000e+00   -1.0000000e+00   -1.0000000e+00   -1.0000000e+00   -1.0000000e+00   -1.0000000e+00   -1.0000000e+00   -1.0000000e+00   -1.0000000e+00   -1.0000000e+00   -1.0000000e+00   -1.0000000e+00   -1.0000000e+00   -1.0000000e+00   -1.0000000e+00   -1.0000000e+00   -1.0000000e+00
   -5.5321442e+00    5.6242078e-01    2.1158256e-01    2.4096043e+02    9.6320541e+01    5.1571313e+03    1.9532725e+03    1.2458377e-04    6.9114454e-05    2.8897280e-04    1.2587819e-04    5.9935294e-01    1.2539236e-01    9.0423610e+01    5.0336981e+01    3.6395709e-03    2.0098665e-03   -1.0000000e+00   -1.0000000e+00   -1.0000000e+00   -1.0000000e+00   -1.0000000e+00   -1.0000000e+00   -1.0000000e+00   -1.0000000e+00   -1.0000000e+00   -1.0000000e+00   -1.0000000e+00   -1.0000000e+00   -1.0000000e+00   -1.0000000e+00   -1.0000000e+00   -1.0000000e+00   -1.0000000e+00   -1.0000000e+00
   -5.4285977e+00    5.5954639e-01    2.1066948e-01    2.3903166e+02    9.4842074e+01    5.1432925e+03    1.9426458e+03    1.2421591e-04    6.8920853e-05    2.8882129e-04    1.2572788e-04    5.9779285e-01    1.2519837e-01    9.0282580e+01    5.0259644e+01    3.6353002e-03    2.0075920e-03   -1.0000000e+00   -1.0000000e+00   -1.0000000e+00   -1.0000000e+00   -1.0000000e+00   -1.0000000e+00   -1.0000000e+00   -1.0000000e+00   -1.0000000e+00   -1.0000000e+00   -1.0000000e+00   -1.0000000e+00   -1.0000000e+00   -1.0000000e+00   -1.0000000e+00   -1.0000000e+00   -1.0000000e+00   -1.0000000e+00
   -5.2991647e+00    5.5595714e-01    2.0954509e-01    2.3660589e+02    9.2995989e+01    5.1255238e+03    1.9285809e+03    1.2376250e-04    6.8679480e-05    2.8864721e-04    1.2554159e-04    5.9583824e-01    1.2495955e-01    9.0107603e+01    5.0162467e+01    3.6299822e-03    2.0047223e-03   -1.0000000e+00   -1.0000000e+00   -1.0000000e+00   -1.0000000e+00   -1.0000000e+00   -1.0000000e+00   -1.0000000e+00   -1.0000000e+00   -1.0000000e+00   -1.0000000e+00   -1.0000000e+00   -1.0000000e+00   -1.0000000e+00   -1.0000000e+00   -1.0000000e+00   -1.0000000e+00   -1.0000000e+00   -1.0000000e+00
   -5.1956182e+00    5.5309719e-01    2.0864308e-01    2.3469142e+02    9.1438938e+01    5.1118431e+03    1.9179169e+03    1.2339690e-04    6.8492200e-05    2.8849590e-04    1.2540137e-04    5.9427666e-01    1.2476663e-01    8.9963652e+01    5.0089343e+01    3.6255626e-03    2.0026210e-03   -1.0000000e+00   -1.0000000e+00   -1.0000000e+00   -1.0000000e+00   -1.0000000e+00   -1.0000000e+00   -1.0000000e+00   -1.0000000e+00   -1.0000000e+00   -1.0000000e+00   -1.0000000e+00   -1.0000000e+00   -1.0000000e+00   -1.0000000e+00   -1.0000000e+00   -1.0000000e+00   -1.0000000e+00   -1.0000000e+00
   -5.0092346e+00    5.4798141e-01    2.0705673e-01    2.3145387e+02    8.9044532e+01    5.0927308e+03    1.9055230e+03    1.2271834e-04    6.8206829e-05    2.8813452e-04    1.2531708e-04    5.9147118e-01    1.2442981e-01    8.9679322e+01    4.9987700e+01    3.6164926e-03    1.9999363e-03   -1.0000000e+00   -1.0000000e+00   -1.0000000e+00   -1.0000000e+00   -1.0000000e+00   -1.0000000e+00   -1.0000000e+00   -1.0000000e+00   -1.0000000e+00   -1.0000000e+00   -1.0000000e+00   -1.0000000e+00   -1.0000000e+00   -1.0000000e+00   -1.0000000e+00   -1.0000000e+00   -1.0000000e+00   -1.0000000e+00
   -4.8798015e+00    5.4445124e-01    2.0597835e-01    2.2910118e+02    8.7417499e+01    5.0753509e+03    1.8929243e+03    1.2228232e-04    6.7982772e-05    2.8799003e-04    1.2517527e-04    5.8952634e-01    1.2420220e-01    8.9502414e+01    4.9895589e+01    3.6109589e-03    1.9971962e-03   -1.0000000e+00   -1.0000000e+00   -1.0000000e+00   -1.0000000e+00   -1.0000000e+00   -1.0000000e+00   -1.0000000e+00   -1.0000000e+00   -1.0000000e+00   -1.0000000e+00   -1.0000000e+00   -1.0000000e+00   -1.0000000e+00   -1.0000000e+00   -1.0000000e+00   -1.0000000e+00   -1.0000000e+00   -1.0000000e+00
   -4.7762551e+00    5.4164780e-01    2.0511875e-01    2.2718836e+02    8.6062122e+01    5.0600519e+03    1.8811226e+03    1.2194505e-04    6.7797035e-05    2.8790326e-04    1.2502945e-04    5.8797740e-01    1.2402061e-01    8.9367790e+01    4.9816877e+01    3.6067970e-03    1.9948118e-03   -1.0000000e+00   -1.0000000e+00   -1.0000000e+00   -1.0000000e+00   -1.0000000e+00   -1.0000000e+00   -1.0000000e+00   -1.0000000e+00   -1.0000000e+00   -1.0000000e+00   -1.0000000e+00   -1.0000000e+00   -1.0000000e+00   -1.0000000e+00   -1.0000000e+00   -1.0000000e+00   -1.0000000e+00   -1.0000000e+00
   -4.6934179e+00    5.3940846e-01    2.0443247e-01    2.2569943e+02    8.5011479e+01    5.0488088e+03    1.8726649e+03    1.2166808e-04    6.7656002e-05    2.8781270e-04    1.2493812e-04    5.8673749e-01    1.2387396e-01    8.9252167e+01    4.9757435e+01    3.6031249e-03    1.9930167e-03   -1.0000000e+00   -1.0000000e+00   -1.0000000e+00   -1.0000000e+00   -1.0000000e+00   -1.0000000e+00   -1.0000000e+00   -1.0000000e+00   -1.0000000e+00   -1.0000000e+00   -1.0000000e+00   -1.0000000e+00   -1.0000000e+00   -1.0000000e+00   -1.0000000e+00   -1.0000000e+00   -1.0000000e+00   -1.0000000e+00
   -4.5898714e+00    5.3661069e-01    2.0358625e-01    2.2387146e+02    8.3842797e+01    5.0354055e+03    1.8644373e+03    1.2132662e-04    6.7489649e-05    2.8771030e-04    1.2485387e-04    5.8518413e-01    1.2369314e-01    8.9107497e+01    4.9688162e+01    3.5984915e-03    1.9909492e-03   -1.0000000e+00   -1.0000000e+00   -1.0000000e+00   -1.0000000e+00   -1.0000000e+00   -1.0000000e+00   -1.0000000e+00   -1.0000000e+00   -1.0000000e+00   -1.0000000e+00   -1.0000000e+00   -1.0000000e+00   -1.0000000e+00   -1.0000000e+00   -1.0000000e+00   -1.0000000e+00   -1.0000000e+00   -1.0000000e+00
   -4.4604384e+00    5.3311289e-01    2.0254475e-01    2.2159674e+02    8.2386255e+01    5.0189714e+03    1.8542242e+03    1.2090043e-04    6.7289273e-05    2.8758168e-04    1.2477275e-04    5.8323548e-01    1.2347052e-01    8.8922964e+01    4.9605639e+01    3.5925114e-03    1.9885087e-03   -1.0000000e+00   -1.0000000e+00   -1.0000000e+00   -1.0000000e+00   -1.0000000e+00   -1.0000000e+00   -1.0000000e+00   -1.0000000e+00   -1.0000000e+00   -1.0000000e+00   -1.0000000e+00   -1.0000000e+00   -1.0000000e+00   -1.0000000e+00   -1.0000000e+00   -1.0000000e+00   -1.0000000e+00   -1.0000000e+00
   -4.3568919e+00    5.3033288e-01    2.0171332e-01    2.1971623e+02    8.1107260e+01    5.0038249e+03    1.8429876e+03    1.2057415e-04    6.7118413e-05    2.8751574e-04    1.2466324e-04    5.8168206e-01    1.2329329e-01    8.8785010e+01    4.9531961e+01    3.5881042e-03    1.9862632e-03   -1.0000000e+00   -1.0000000e+00   -1.0000000e+00   -1.0000000e+00   -1.0000000e+00   -1.0000000e+00   -1.0000000e+00   -1.0000000e+00   -1.0000000e+00   -1.0000000e+00   -1.0000000e+00   -1.0000000e+00   -1.0000000e+00   -1.0000000e+00   -1.0000000e+00   -1.0000000e+00   -1.0000000e+00   -1.0000000e+00
   -4.2274589e+00    5.2685314e-01    2.0068868e-01    2.1736945e+02    7.9623116e+01    4.9848810e+03    1.8294666e+03    1.2017306e-04    6.6911435e-05    2.8745155e-04    1.2455082e-04    5.7973108e-01    1.2307439e-01    8.8611650e+01    4.9439824e+01    3.5824929e-03    1.9833976e-03   -1.0000000e+00   -1.0000000e+00   -1.0000000e+00   -1.0000000e+00   -1.0000000e+00   -1.0000000e+00   -1.0000000e+00   -1.0000000e+00   -1.0000000e+00   -1.0000000e+00   -1.0000000e+00   -1.0000000e+00   -1.0000000e+00   -1.0000000e+00   -1.0000000e+00   -1.0000000e+00   -1.0000000e+00   -1.0000000e+00
   -4.1239124e+00    5.2408636e-01    1.9986995e-01    2.1553347e+02    7.8391540e+01    4.9704998e+03    1.8193618e+03    1.1984783e-04    6.6754672e-05    2.8738320e-04    1.2447920e-04    5.7817558e-01    1.2289796e-01    8.8467524e+01    4.9372609e+01    3.5777761e-03    1.9813650e-03   -1.0000000e+00   -1.0000000e+00   -1.0000000e+00   -1.0000000e+00   -1.0000000e+00   -1.0000000e+00   -1.0000000e+00   -1.0000000e+00   -1.0000000e+00   -1.0000000e+00   -1.0000000e+00   -1.0000000e+00   -1.0000000e+00   -1.0000000e+00   -1.0000000e+00   -1.0000000e+00   -1.0000000e+00   -1.0000000e+00
   -3.9944793e+00    5.2062523e-01    1.9885805e-01    2.1324502e+02    7.7013787e+01    4.9523551e+03    1.8080175e+03    1.1945053e-04    6.6561464e-05    2.8732524e-04    1.2440295e-04    5.7622320e-01    1.2267971e-01    8.8288898e+01    4.9286484e+01    3.5718780e-03    1.9786939e-03   -1.0000000e+00   -1.0000000e+00   -1.0000000e+00   -1.0000000e+00   -1.0000000e+00   -1.0000000e+00   -1.0000000e+00   -1.0000000e+00   -1.0000000e+00   -1.0000000e+00   -1.0000000e+00   -1.0000000e+00   -1.0000000e+00   -1.0000000e+00   -1.0000000e+00   -1.0000000e+00   -1.0000000e+00   -1.0000000e+00
   -3.8564187e+00    5.1694407e-01    1.9779255e-01    2.1074382e+02    7.5453089e+01    4.9310361e+03    1.7928046e+03    1.1904323e-04    6.6349130e-05    2.8730729e-04    1.2429220e-04    5.7413850e-01    1.2245149e-01    8.8106523e+01    4.9188382e+01    3.5658736e-03    1.9755872e-03   -1.0000000e+00   -1.0000000e+00   -1.0000000e+00   -1.0000000e+00   -1.0000000e+00   -1.0000000e+00   -1.0000000e+00   -1.0000000e+00   -1.0000000e+00   -1.0000000e+00   -1.0000000e+00   -1.0000000e+00   -1.0000000e+00   -1.0000000e+00   -1.0000000e+00   -1.0000000e+00   -1.0000000e+00   -1.0000000e+00
   -3.7459702e+00    5.1401759e-01    1.9694314e-01    2.0877186e+02    7.4147662e+01    4.9146202e+03    1.7808780e+03    1.1871616e-04    6.6188644e-05    2.8728076e-04    1.2422497e-04    5.7247608e-01    1.2226828e-01    8.7956772e+01    4.9115600e+01    3.5608983e-03    1.9733190e-03   -1.0000000e+00   -1.0000000e+00   -1.0000000e+00   -1.0000000e+00   -1.0000000e+00   -1.0000000e+00   -1.0000000e+00   -1.0000000e+00   -1.0000000e+00   -1.0000000e+00   -1.0000000e+00   -1.0000000e+00   -1.0000000e+00   -1.0000000e+00   -1.0000000e+00   -1.0000000e+00   -1.0000000e+00   -1.0000000e+00
   -3.6079660e+00    5.1036184e-01    1.9590567e-01    2.0632150e+02    7.2759548e+01    4.8937290e+03    1.7670754e+03    1.1831867e-04    6.5990554e-05    2.8728400e-04    1.2415754e-04    5.7039096e-01    1.2204660e-01    8.7771081e+01    4.9021073e+01    3.5546487e-03    1.9702694e-03   -1.0000000e+00   -1.0000000e+00   -1.0000000e+00   -1.0000000e+00   -1.0000000e+00   -1.0000000e+00   -1.0000000e+00   -1.0000000e+00   -1.0000000e+00   -1.0000000e+00   -1.0000000e+00   -1.0000000e+00   -1.0000000e+00   -1.0000000e+00   -1.0000000e+00   -1.0000000e+00   -1.0000000e+00   -1.0000000e+00
   -3.4700355e+00    5.0673036e-01    1.9486033e-01    2.0388574e+02    7.1264131e+01    4.8727891e+03    1.7534133e+03    1.1792515e-04    6.5795836e-05    2.8729107e-04    1.2408326e-04    5.6831325e-01    1.2182072e-01    8.7586083e+01    4.8930060e+01    3.5484246e-03    1.9673925e-03   -1.0000000e+00   -1.0000000e+00   -1.0000000e+00   -1.0000000e+00   -1.0000000e+00   -1.0000000e+00   -1.0000000e+00   -1.0000000e+00   -1.0000000e+00   -1.0000000e+00   -1.0000000e+00   -1.0000000e+00   -1.0000000e+00   -1.0000000e+00   -1.0000000e+00   -1.0000000e+00   -1.0000000e+00   -1.0000000e+00
   -3.3596912e+00    5.0383565e-01    1.9403476e-01    2.0192913e+02    7.0053202e+01    4.8555401e+03    1.7412025e+03    1.1761660e-04    6.5642845e-05    2.8731116e-04    1.2402942e-04    5.6665096e-01    1.2164343e-01    8.7438454e+01    4.8855881e+01    3.5434143e-03    1.9649918e-03   -1.0000000e+00   -1.0000000e+00   -1.0000000e+00   -1.0000000e+00   -1.0000000e+00   -1.0000000e+00   -1.0000000e+00   -1.0000000e+00   -1.0000000e+00   -1.0000000e+00   -1.0000000e+00   -1.0000000e+00   -1.0000000e+00   -1.0000000e+00   -1.0000000e+00   -1.0000000e+00   -1.0000000e+00   -1.0000000e+00
   -3.2217982e+00    5.0022331e-01    1.9300860e-01    1.9956504e+02    6.8716326e+01    4.8357762e+03    1.7297237e+03    1.1722572e-04    6.5467552e-05    2.8732063e-04    1.2401793e-04    5.6457003e-01    1.2142027e-01    8.7244370e+01    4.8771933e+01    3.5367111e-03    1.9623051e-03   -1.0000000e+00   -1.0000000e+00   -1.0000000e+00   -1.0000000e+00   -1.0000000e+00   -1.0000000e+00   -1.0000000e+00   -1.0000000e+00   -1.0000000e+00   -1.0000000e+00   -1.0000000e+00   -1.0000000e+00   -1.0000000e+00   -1.0000000e+00   -1.0000000e+00   -1.0000000e+00   -1.0000000e+00   -1.0000000e+00
   -3.0839477e+00    4.9663150e-01    1.9199212e-01    1.9714295e+02    6.7289097e+01    4.8138964e+03    1.7150041e+03    1.1685386e-04    6.5282958e-05    2.8737998e-04    1.2396716e-04    5.6249280e-01    1.2120032e-01    8.7061012e+01    4.8679544e+01    3.5304025e-03    1.9592760e-03   -1.0000000e+00   -1.0000000e+00   -1.0000000e+00   -1.0000000e+00   -1.0000000e+00   -1.0000000e+00   -1.0000000e+00   -1.0000000e+00   -1.0000000e+00   -1.0000000e+00   -1.0000000e+00   -1.0000000e+00   -1.0000000e+00   -1.0000000e+00   -1.0000000e+00   -1.0000000e+00   -1.0000000e+00   -1.0000000e+00
   -2.8621697e+00    4.9088699e-01    1.9037818e-01    1.9330787e+02    6.5084769e+01    4.7793586e+03    1.6926645e+03    1.1626233e-04    6.5001856e-05    2.8748637e-04    1.2392948e-04    5.5915360e-01    1.2085214e-01    8.6759070e+01    4.8534950e+01    3.5198580e-03    1.9544770e-03   -1.0000000e+00   -1.0000000e+00   -1.0000000e+00   -1.0000000e+00   -1.0000000e+00   -1.0000000e+00   -1.0000000e+00   -1.0000000e+00   -1.0000000e+00   -1.0000000e+00   -1.0000000e+00   -1.0000000e+00   -1.0000000e+00   -1.0000000e+00   -1.0000000e+00   -1.0000000e+00   -1.0000000e+00   -1.0000000e+00
   -2.7244167e+00    4.8734422e-01    1.8938748e-01    1.9094408e+02    6.3727340e+01    4.7577395e+03    1.6787897e+03    1.1590400e-04    6.4832312e-05    2.8757259e-04    1.2391812e-04    5.5708380e-01    1.2063910e-01    8.6573035e+01    4.8447335e+01    3.5133177e-03    1.9515685e-03   -1.0000000e+00   -1.0000000e+00   -1.0000000e+00   -1.0000000e+00   -1.0000000e+00   -1.0000000e+00   -1.0000000e+00   -1.0000000e+00   -1.0000000e+00   -1.0000000e+00   -1.0000000e+00   -1.0000000e+00   -1.0000000e+00   -1.0000000e+00   -1.0000000e+00   -1.0000000e+00   -1.0000000e+00   -1.0000000e+00
   -2.6142143e+00    4.8465346e-01    1.8888423e-01    1.8924689e+02    6.4074257e+01    4.7415720e+03    1.6688663e+03    1.1561224e-04    6.4695804e-05    2.8761084e-04    1.2391135e-04    5.5548808e-01    1.2056245e-01    8.6417176e+01    4.8374629e+01    3.5077688e-03    1.9491163e-03   -1.0000000e+00   -1.0000000e+00   -1.0000000e+00   -1.0000000e+00   -1.0000000e+00   -1.0000000e+00   -1.0000000e+00   -1.0000000e+00   -1.0000000e+00   -1.0000000e+00   -1.0000000e+00   -1.0000000e+00   -1.0000000e+00   -1.0000000e+00   -1.0000000e+00   -1.0000000e+00   -1.0000000e+00   -1.0000000e+00
   -2.5553933e+00    4.8358433e-01    1.9099615e-01    1.8952156e+02    1.1569464e+02    4.7364273e+03    1.6918395e+03    1.1544813e-04    6.4616864e-05    2.8759888e-04    1.2390560e-04    5.5475788e-01    1.2096796e-01    8.6327495e+01    4.8331243e+01    3.5045497e-03    1.9476436e-03   -1.0000000e+00   -1.0000000e+00   -1.0000000e+00   -1.0000000e+00   -1.0000000e+00   -1.0000000e+00   -1.0000000e+00   -1.0000000e+00   -1.0000000e+00   -1.0000000e+00   -1.0000000e+00   -1.0000000e+00   -1.0000000e+00   -1.0000000e+00   -1.0000000e+00   -1.0000000e+00   -1.0000000e+00   -1.0000000e+00
   -2.4820091e+00    4.8293773e-01    2.0587212e-01    2.0088296e+02    8.4233616e+02    4.7530878e+03    2.3055572e+03    1.1521071e-04    6.4537464e-05    2.8751811e-04    1.2398303e-04    5.5399235e-01    1.2268235e-01    8.6187662e+01    4.8286505e+01    3.4993601e-03    1.9461453e-03   -1.0000000e+00   -1.0000000e+00   -1.0000000e+00   -1.0000000e+00   -1.0000000e+00   -1.0000000e+00   -1.0000000e+00   -1.0000000e+00   -1.0000000e+00   -1.0000000e+00   -1.0000000e+00   -1.0000000e+00   -1.0000000e+00   -1.0000000e+00   -1.0000000e+00   -1.0000000e+00   -1.0000000e+00   -1.0000000e+00
   -2.3975363e+00    4.8269496e-01    2.3259986e-01    2.4985569e+02    2.9475568e+03    4.8395928e+03    5.1646342e+03    1.1488662e-04    6.4465607e-05    2.8731591e-04    1.2414288e-04    5.5322172e-01    1.2546858e-01    8.5984764e+01    4.8243574e+01    3.4916215e-03    1.9447436e-03   -1.0000000e+00   -1.0000000e+00   -1.0000000e+00   -1.0000000e+00   -1.0000000e+00   -1.0000000e+00   -1.0000000e+00   -1.0000000e+00   -1.0000000e+00   -1.0000000e+00   -1.0000000e+00   -1.0000000e+00   -1.0000000e+00   -1.0000000e+00   -1.0000000e+00   -1.0000000e+00   -1.0000000e+00   -1.0000000e+00
   -2.2823594e+00    4.8273416e-01    2.7141102e-01    3.5946529e+02    6.2993310e+03    5.0372436e+03    9.6453205e+03    1.1441710e-04    6.4396848e-05    2.8695969e-04    1.2447016e-04    5.5228466e-01    1.2963191e-01    8.5681058e+01    4.8203399e+01    3.4798962e-03    1.9435504e-03   -1.0000000e+00   -1.0000000e+00   -1.0000000e+00   -1.0000000e+00   -1.0000000e+00   -1.0000000e+00   -1.0000000e+00   -1.0000000e+00   -1.0000000e+00   -1.0000000e+00   -1.0000000e+00   -1.0000000e+00   -1.0000000e+00   -1.0000000e+00   -1.0000000e+00   -1.0000000e+00   -1.0000000e+00   -1.0000000e+00
   -2.1850862e+00    4.8346899e-01    3.0636191e-01    4.8121919e+02    9.0027307e+03    5.2590436e+03    1.3147503e+04    1.1398057e-04    6.4329862e-05    2.8654421e-04    1.2477273e-04    5.5170725e-01    1.3390957e-01    8.5392330e+01    4.8160502e+01    3.4686229e-03    1.9422350e-03   -1.0000000e+00   -1.0000000e+00   -1.0000000e+00   -1.0000000e+00   -1.0000000e+00   -1.0000000e+00   -1.0000000e+00   -1.0000000e+00   -1.0000000e+00   -1.0000000e+00   -1.0000000e+00   -1.0000000e+00   -1.0000000e+00   -1.0000000e+00   -1.0000000e+00   -1.0000000e+00   -1.0000000e+00   -1.0000000e+00
   -2.0992425e+00    4.8507633e-01    3.4516052e-01    6.2269377e+02    1.1623831e+04    5.4966528e+03    1.6179707e+04    1.1356835e-04    6.4261106e-05    2.8610178e-04    1.2504461e-04    5.5144998e-01    1.3887815e-01    8.5117654e+01    4.8117147e+01    3.4578357e-03    1.9408639e-03   -1.0000000e+00   -1.0000000e+00   -1.0000000e+00   -1.0000000e+00   -1.0000000e+00   -1.0000000e+00   -1.0000000e+00   -1.0000000e+00   -1.0000000e+00   -1.0000000e+00   -1.0000000e+00   -1.0000000e+00   -1.0000000e+00   -1.0000000e+00   -1.0000000e+00   -1.0000000e+00   -1.0000000e+00   -1.0000000e+00
   -1.9932292e+00    4.8915034e-01    4.1181131e-01    8.9106944e+02    1.6058743e+04    5.8839726e+03    2.0648644e+04    1.1301634e-04    6.4148238e-05    2.8543825e-04    1.2538685e-04    5.5161705e-01    1.4771208e-01    8.4754350e+01    4.8052005e+01    3.4432998e-03    1.9385572e-03   -1.0000000e+00   -1.0000000e+00   -1.0000000e+00   -1.0000000e+00   -1.0000000e+00   -1.0000000e+00   -1.0000000e+00   -1.0000000e+00   -1.0000000e+00   -1.0000000e+00   -1.0000000e+00   -1.0000000e+00   -1.0000000e+00   -1.0000000e+00   -1.0000000e+00   -1.0000000e+00   -1.0000000e+00   -1.0000000e+00
   -1.8995178e+00    4.9488803e-01    4.9126264e-01    1.2186314e+03    2.0618579e+04    6.2967545e+03    2.4618536e+04    1.1252881e-04    6.4078938e-05    2.8484460e-04    1.2579367e-04    5.5217795e-01    1.5819250e-01    8.4453409e+01    4.8020139e+01    3.4308739e-03    1.9375140e-03   -1.0000000e+00   -1.0000000e+00   -1.0000000e+00   -1.0000000e+00   -1.0000000e+00   -1.0000000e+00   -1.0000000e+00   -1.0000000e+00   -1.0000000e+00   -1.0000000e+00   -1.0000000e+00   -1.0000000e+00   -1.0000000e+00   -1.0000000e+00   -1.0000000e+00   -1.0000000e+00   -1.0000000e+00   -1.0000000e+00
   -1.7919314e+00    5.0625460e-01    6.2293094e-01    1.7920791e+03    2.8157018e+04    6.8812067e+03    2.9841828e+04    1.1196916e-04    6.4005257e-05    2.8399214e-04    1.2629826e-04    5.5386705e-01    1.7531218e-01    8.4144450e+01    4.7986052e+01    3.4179557e-03    1.9368596e-03   -1.0000000e+00   -1.0000000e+00   -1.0000000e+00   -1.0000000e+00   -1.0000000e+00   -1.0000000e+00   -1.0000000e+00   -1.0000000e+00   -1.0000000e+00   -1.0000000e+00   -1.0000000e+00   -1.0000000e+00   -1.0000000e+00   -1.0000000e+00   -1.0000000e+00   -1.0000000e+00   -1.0000000e+00   -1.0000000e+00
   -1.6949133e+00    5.2222581e-01    7.9759230e-01    2.6161522e+03    3.8513088e+04    7.5618151e+03    3.5453152e+04    1.1146257e-04    6.3940955e-05    2.8309681e-04    1.2670605e-04    5.5632942e-01    1.9659123e-01    8.3874257e+01    4.7955964e+01    3.4069112e-03    1.9364861e-03   -1.0000000e+00   -1.0000000e+00   -1.0000000e+00   -1.0000000e+00   -1.0000000e+00   -1.0000000e+00   -1.0000000e+00   -1.0000000e+00   -1.0000000e+00   -1.0000000e+00   -1.0000000e+00   -1.0000000e+00   -1.0000000e+00   -1.0000000e+00   -1.0000000e+00   -1.0000000e+00   -1.0000000e+00   -1.0000000e+00
   -1.5962810e+00    5.4402287e-01    1.0360728e+00    3.7376817e+03    5.1843448e+04    8.2571477e+03    4.0310729e+04    1.1102521e-04    6.3915289e-05    2.8240181e-04    1.2722170e-04    5.5930132e-01    2.2330237e-01    8.3650121e+01    4.7930219e+01    3.3974199e-03    1.9360519e-03   -1.0000000e+00   -1.0000000e+00   -1.0000000e+00   -1.0000000e+00   -1.0000000e+00   -1.0000000e+00   -1.0000000e+00   -1.0000000e+00   -1.0000000e+00   -1.0000000e+00   -1.0000000e+00   -1.0000000e+00   -1.0000000e+00   -1.0000000e+00   -1.0000000e+00   -1.0000000e+00   -1.0000000e+00   -1.0000000e+00
   -1.4958108e+00    5.8039204e-01    1.3789750e+00    5.4648519e+03    7.1512457e+04    9.1425595e+03    4.5901863e+04    1.1034524e-04    6.3707363e-05    2.8064643e-04    1.2736379e-04    5.6499518e-01    2.6020851e-01    8.3294242e+01    4.7856126e+01    3.3825474e-03    1.9332228e-03   -1.0000000e+00   -1.0000000e+00   -1.0000000e+00   -1.0000000e+00   -1.0000000e+00   -1.0000000e+00   -1.0000000e+00   -1.0000000e+00   -1.0000000e+00   -1.0000000e+00   -1.0000000e+00   -1.0000000e+00   -1.0000000e+00   -1.0000000e+00   -1.0000000e+00   -1.0000000e+00   -1.0000000e+00   -1.0000000e+00
   -1.3967761e+00    6.3380466e-01    1.8423647e+00    7.8139131e+03    9.7068073e+04    1.0091979e+04    5.0176841e+04    1.0923662e-04    6.3177128e-05    2.7761086e-04    1.2704158e-04    5.7330009e-01    3.0637142e-01    8.2614130e+01    4.7594472e+01    3.3551577e-03    1.9222595e-03   -1.0000000e+00   -1.0000000e+00   -1.0000000e+00   -1.0000000e+00   -1.0000000e+00   -1.0000000e+00   -1.0000000e+00   -1.0000000e+00   -1.0000000e+00   -1.0000000e+00   -1.0000000e+00   -1.0000000e+00   -1.0000000e+00   -1.0000000e+00   -1.0000000e+00   -1.0000000e+00   -1.0000000e+00   -1.0000000e+00
   -1.2977256e+00    6.9754282e-01    2.4015161e+00    1.0456596e+04    1.2317976e+05    1.0994676e+04    5.2981949e+04    1.0813981e-04    6.2735890e-05    2.7483478e-04    1.2714582e-04    5.8174219e-01    3.5581537e-01    8.1870007e+01    4.7319160e+01    3.3251962e-03    1.9102567e-03   -1.0000000e+00   -1.0000000e+00   -1.0000000e+00   -1.0000000e+00   -1.0000000e+00   -1.0000000e+00   -1.0000000e+00   -1.0000000e+00   -1.0000000e+00   -1.0000000e+00   -1.0000000e+00   -1.0000000e+00   -1.0000000e+00   -1.0000000e+00   -1.0000000e+00   -1.0000000e+00   -1.0000000e+00   -1.0000000e+00
   -1.1986127e+00    7.7748606e-01    3.0886022e+00    1.3674709e+04    1.5444783e+05    1.1982932e+04    5.5723216e+04    1.0698102e-04    6.2259959e-05    2.7174489e-04    1.2710865e-04    5.9150029e-01    4.1042837e-01    8.1080327e+01    4.7059538e+01    3.2936186e-03    1.8984662e-03   -1.0000000e+00   -1.0000000e+00   -1.0000000e+00   -1.0000000e+00   -1.0000000e+00   -1.0000000e+00   -1.0000000e+00   -1.0000000e+00   -1.0000000e+00   -1.0000000e+00   -1.0000000e+00   -1.0000000e+00   -1.0000000e+00   -1.0000000e+00   -1.0000000e+00   -1.0000000e+00   -1.0000000e+00   -1.0000000e+00
   -1.0995776e+00    8.7889668e-01    3.9394071e+00    1.7712372e+04    1.9254273e+05    1.3000445e+04    5.8282744e+04    1.0560951e-04    6.1666531e-05    2.6799041e-04    1.2690186e-04    6.0281489e-01    4.7174710e-01    8.0143644e+01    4.6775595e+01    3.2562579e-03    1.8848734e-03   -1.0000000e+00   -1.0000000e+00   -1.0000000e+00   -1.0000000e+00   -1.0000000e+00   -1.0000000e+00   -1.0000000e+00   -1.0000000e+00   -1.0000000e+00   -1.0000000e+00   -1.0000000e+00   -1.0000000e+00   -1.0000000e+00   -1.0000000e+00   -1.0000000e+00   -1.0000000e+00   -1.0000000e+00   -1.0000000e+00
   -9.9145730e-01    1.0233733e+00    5.1332477e+00    2.3559136e+04    2.4632636e+05    1.4425746e+04    6.1431542e+04    1.0356528e-04    6.1207673e-05    2.6246413e-04    1.2727232e-04    6.1713503e-01    5.4899294e-01    7.8722492e+01    4.6704509e+01    3.1995293e-03    1.8778227e-03   -1.0000000e+00   -1.0000000e+00   -1.0000000e+00   -1.0000000e+00   -1.0000000e+00   -1.0000000e+00   -1.0000000e+00   -1.0000000e+00   -1.0000000e+00   -1.0000000e+00   -1.0000000e+00   -1.0000000e+00   -1.0000000e+00   -1.0000000e+00   -1.0000000e+00   -1.0000000e+00   -1.0000000e+00   -1.0000000e+00
   -8.9239115e-01    1.1980681e+00    6.5329136e+00    3.0561267e+04    3.0584215e+05    1.6014340e+04    6.4758902e+04    1.0154368e-04    6.1061389e-05    2.5658939e-04    1.2794296e-04    6.3274655e-01    6.3114488e-01    7.7343373e+01    4.7014728e+01    3.1450526e-03    1.8847733e-03   -1.0000000e+00   -1.0000000e+00   -1.0000000e+00   -1.0000000e+00   -1.0000000e+00   -1.0000000e+00   -1.0000000e+00   -1.0000000e+00   -1.0000000e+00   -1.0000000e+00   -1.0000000e+00   -1.0000000e+00   -1.0000000e+00   -1.0000000e+00   -1.0000000e+00   -1.0000000e+00   -1.0000000e+00   -1.0000000e+00
   -7.9327423e-01    1.4348354e+00    8.4010307e+00    4.0605678e+04    3.9314538e+05    1.7852519e+04    6.8434711e+04    9.9517835e-05    6.1305405e-05    2.5017915e-04    1.2898848e-04    6.5185441e-01    7.2913839e-01    7.5984894e+01    4.7781847e+01    3.0921541e-03    1.9085914e-03   -1.0000000e+00   -1.0000000e+00   -1.0000000e+00   -1.0000000e+00   -1.0000000e+00   -1.0000000e+00   -1.0000000e+00   -1.0000000e+00   -1.0000000e+00   -1.0000000e+00   -1.0000000e+00   -1.0000000e+00   -1.0000000e+00   -1.0000000e+00   -1.0000000e+00   -1.0000000e+00   -1.0000000e+00   -1.0000000e+00
   -6.9414482e-01    1.7546750e+00    1.0879063e+01    5.4414315e+04    5.0896376e+05    1.9912300e+04    7.2416575e+04    9.7800853e-05    6.1857531e-05    2.4383971e-04    1.2968738e-04    6.7511959e-01    8.4498336e-01    7.4884657e+01    4.8974179e+01    3.0506446e-03    1.9478959e-03   -1.0000000e+00   -1.0000000e+00   -1.0000000e+00   -1.0000000e+00   -1.0000000e+00   -1.0000000e+00   -1.0000000e+00   -1.0000000e+00   -1.0000000e+00   -1.0000000e+00   -1.0000000e+00   -1.0000000e+00   -1.0000000e+00   -1.0000000e+00   -1.0000000e+00   -1.0000000e+00   -1.0000000e+00   -1.0000000e+00
   -5.9499596e-01    2.1880292e+00    1.4142485e+01    7.3065334e+04    6.6154731e+05    2.1630389e+04    7.5433545e+04    9.6655124e-05    6.3047704e-05    2.3791762e-04    1.3003525e-04    7.0365497e-01    9.8160879e-01    7.4214936e+01    5.0785859e+01    3.0280500e-03    2.0131205e-03   -1.0000000e+00   -1.0000000e+00   -1.0000000e+00   -1.0000000e+00   -1.0000000e+00   -1.0000000e+00   -1.0000000e+00   -1.0000000e+00   -1.0000000e+00   -1.0000000e+00   -1.0000000e+00   -1.0000000e+00   -1.0000000e+00   -1.0000000e+00   -1.0000000e+00   -1.0000000e+00   -1.0000000e+00   -1.0000000e+00
   -4.9584964e-01    2.9255783e+00    1.9670860e+01    1.0371869e+05    9.2733021e+05    2.2229507e+04    7.5484740e+04    9.6660081e-05    6.6410160e-05    2.3234110e-04    1.2892161e-04    7.4519740e-01    1.1811293e+00    7.4500238e+01    5.5396090e+01    3.0463845e-03    2.1900368e-03   -1.0000000e+00   -1.0000000e+00   -1.0000000e+00   -1.0000000e+00   -1.0000000e+00   -1.0000000e+00   -1.0000000e+00   -1.0000000e+00   -1.0000000e+00   -1.0000000e+00   -1.0000000e+00   -1.0000000e+00   -1.0000000e+00   -1.0000000e+00   -1.0000000e+00   -1.0000000e+00   -1.0000000e+00   -1.0000000e+00
   -3.9717508e-01    4.2635997e+00    3.0851216e+01    1.6393037e+05    1.6924857e+06    2.2558821e+04    7.6214484e+04    9.8661654e-05    7.7735210e-05    2.2698184e-04    1.2675552e-04    8.0854914e-01    1.4794080e+00    7.6090098e+01    6.3909195e+01    3.1232465e-03    2.5792667e-03   -1.0000000e+00   -1.0000000e+00   -1.0000000e+00   -1.0000000e+00   -1.0000000e+00   -1.0000000e+00   -1.0000000e+00   -1.0000000e+00   -1.0000000e+00   -1.0000000e+00   -1.0000000e+00   -1.0000000e+00   -1.0000000e+00   -1.0000000e+00   -1.0000000e+00   -1.0000000e+00   -1.0000000e+00   -1.0000000e+00
   -2.9675741e-01    5.6858339e+00    3.9665455e+01    2.2236888e+05    2.2380555e+06    2.3571918e+04    7.7583319e+04    1.0090450e-04    8.9548164e-05    2.2119417e-04    1.2492202e-04    8.7837043e-01    1.7375331e+00    7.7381355e+01    6.9831725e+01    3.1928841e-03    2.8724280e-03   -1.0000000e+00   -1.0000000e+00   -1.0000000e+00   -1.0000000e+00   -1.0000000e+00   -1.0000000e+00   -1.0000000e+00   -1.0000000e+00   -1.0000000e+00   -1.0000000e+00   -1.0000000e+00   -1.0000000e+00   -1.0000000e+00   -1.0000000e+00   -1.0000000e+00   -1.0000000e+00   -1.0000000e+00   -1.0000000e+00
   -1.9971967e-01    6.9697606e+00    4.7022046e+01    2.7571446e+05    2.6161375e+06    2.5033972e+04    7.9228279e+04    1.0200209e-04    9.7752386e-05    2.1443708e-04    1.2326567e-04    9.4186027e-01    1.9389188e+00    7.7400825e+01    7.2188010e+01    3.2130974e-03    3.0044745e-03   -1.0000000e+00   -1.0000000e+00   -1.0000000e+00   -1.0000000e+00   -1.0000000e+00   -1.0000000e+00   -1.0000000e+00   -1.0000000e+00   -1.0000000e+00   -1.0000000e+00   -1.0000000e+00   -1.0000000e+00   -1.0000000e+00   -1.0000000e+00   -1.0000000e+00   -1.0000000e+00   -1.0000000e+00   -1.0000000e+00
   -9.5092392e-02    8.3233562e+00    5.4475178e+01    3.2766466e+05    2.8870252e+06    2.6349519e+04    8.0240049e+04    1.0311350e-04    1.0951454e-04    2.0765479e-04    1.2186103e-04    1.0024273e+00    2.1316763e+00    7.7381994e+01    7.8405669e+01    3.2338564e-03    3.3000113e-03   -1.0000000e+00   -1.0000000e+00   -1.0000000e+00   -1.0000000e+00   -1.0000000e+00   -1.0000000e+00   -1.0000000e+00   -1.0000000e+00   -1.0000000e+00   -1.0000000e+00   -1.0000000e+00   -1.0000000e+00   -1.0000000e+00   -1.0000000e+00   -1.0000000e+00   -1.0000000e+00   -1.0000000e+00   -1.0000000e+00
    7.5023246e-03    9.8712199e+00    6.3307028e+01    3.8891025e+05    3.2798374e+06    2.7594994e+04    8.1827404e+04    1.0474141e-04    1.2690895e-04    2.0079463e-04    1.2034450e-04    1.0628303e+00    2.3347816e+00    7.7730389e+01    8.8339175e+01    3.2720460e-03    3.7695125e-03   -1.0000000e+00   -1.0000000e+00   -1.0000000e+00   -1.0000000e+00   -1.0000000e+00   -1.0000000e+00   -1.0000000e+00   -1.0000000e+00   -1.0000000e+00   -1.0000000e+00   -1.0000000e+00   -1.0000000e+00   -1.0000000e+00   -1.0000000e+00   -1.0000000e+00   -1.0000000e+00   -1.0000000e+00   -1.0000000e+00
    1.0691080e-01    1.1503624e+01    7.2339229e+01    4.4908191e+05    3.7129546e+06    2.8593153e+04    8.2630022e+04    1.0714355e-04    1.4764284e-04    1.9480730e-04    1.1818544e-04    1.1219816e+00    2.5318451e+00    7.8575132e+01    9.9581119e+01    3.3318161e-03    4.3107013e-03   -1.0000000e+00   -1.0000000e+00   -1.0000000e+00   -1.0000000e+00   -1.0000000e+00   -1.0000000e+00   -1.0000000e+00   -1.0000000e+00   -1.0000000e+00   -1.0000000e+00   -1.0000000e+00   -1.0000000e+00   -1.0000000e+00   -1.0000000e+00   -1.0000000e+00   -1.0000000e+00   -1.0000000e+00   -1.0000000e+00
    2.0357511e-01    1.3055625e+01    8.0223358e+01    4.9855603e+05    3.9834530e+06    2.9151644e+04    8.3340292e+04    1.1074935e-04    1.7056745e-04    1.9159236e-04    1.1647238e-04    1.1739312e+00    2.7065911e+00    8.0122612e+01    1.1139733e+02    3.4191560e-03    4.8859285e-03   -1.0000000e+00   -1.0000000e+00   -1.0000000e+00   -1.0000000e+00   -1.0000000e+00   -1.0000000e+00   -1.0000000e+00   -1.0000000e+00   -1.0000000e+00   -1.0000000e+00   -1.0000000e+00   -1.0000000e+00   -1.0000000e+00   -1.0000000e+00   -1.0000000e+00   -1.0000000e+00   -1.0000000e+00   -1.0000000e+00
    3.0701646e-01    1.4636797e+01    8.8131748e+01    5.4224408e+05    4.3068231e+06    2.9533176e+04    8.3165938e+04    1.1557479e-04    1.9748807e-04    1.9027151e-04    1.1628842e-04    1.2248453e+00    2.8736073e+00    8.2055863e+01    1.2373691e+02    3.5256486e-03    5.5117898e-03   -1.0000000e+00   -1.0000000e+00   -1.0000000e+00   -1.0000000e+00   -1.0000000e+00   -1.0000000e+00   -1.0000000e+00   -1.0000000e+00   -1.0000000e+00   -1.0000000e+00   -1.0000000e+00   -1.0000000e+00   -1.0000000e+00   -1.0000000e+00   -1.0000000e+00   -1.0000000e+00   -1.0000000e+00   -1.0000000e+00
    4.0473414e-01    1.5942706e+01    9.3687625e+01    5.6663844e+05    4.4328513e+06    2.9778842e+04    8.1880565e+04    1.2039559e-04    2.2387273e-04    1.8911314e-04    1.1578027e-04    1.2696679e+00    3.0027344e+00    8.3772994e+01    1.3380131e+02    3.6266709e-03    6.0638811e-03   -1.0000000e+00   -1.0000000e+00   -1.0000000e+00   -1.0000000e+00   -1.0000000e+00   -1.0000000e+00   -1.0000000e+00   -1.0000000e+00   -1.0000000e+00   -1.0000000e+00   -1.0000000e+00   -1.0000000e+00   -1.0000000e+00   -1.0000000e+00   -1.0000000e+00   -1.0000000e+00   -1.0000000e+00   -1.0000000e+00
    5.0261767e-01    1.7266858e+01    9.9137539e+01    5.9737144e+05    4.5328619e+06    3.0220673e+04    8.2545288e+04    1.2517630e-04    2.5012210e-04    1.8791360e-04    1.1521058e-04    1.3134266e+00    3.1282822e+00    8.5416788e+01    1.4381785e+02    3.7251069e-03    6.6102837e-03   -1.0000000e+00   -1.0000000e+00   -1.0000000e+00   -1.0000000e+00   -1.0000000e+00   -1.0000000e+00   -1.0000000e+00   -1.0000000e+00   -1.0000000e+00   -1.0000000e+00   -1.0000000e+00   -1.0000000e+00   -1.0000000e+00   -1.0000000e+00   -1.0000000e+00   -1.0000000e+00   -1.0000000e+00   -1.0000000e+00
    6.0210665e-01    1.8692484e+01    1.0508069e+02    6.3513886e+05    4.6583207e+06    3.0886337e+04    8.4001868e+04    1.3007999e-04    2.7811256e-04    1.8622308e-04    1.1441307e-04    1.3595021e+00    3.2578230e+00    8.7035729e+01    1.5452617e+02    3.8231408e-03    7.1802358e-03   -1.0000000e+00   -1.0000000e+00   -1.0000000e+00   -1.0000000e+00   -1.0000000e+00   -1.0000000e+00   -1.0000000e+00   -1.0000000e+00   -1.0000000e+00   -1.0000000e+00   -1.0000000e+00   -1.0000000e+00   -1.0000000e+00   -1.0000000e+00   -1.0000000e+00   -1.0000000e+00   -1.0000000e+00   -1.0000000e+00
    7.0875417e-01    2.0209240e+01    1.1135849e+02    6.6856357e+05    4.7969120e+06    3.1342751e+04    8.3823376e+04    1.3578513e-04    3.1065818e-04    1.8418745e-04    1.1295830e-04    1.4083638e+00    3.3895926e+00    8.8942242e+01    1.6656793e+02    3.9391732e-03    7.8279052e-03   -1.0000000e+00   -1.0000000e+00   -1.0000000e+00   -1.0000000e+00   -1.0000000e+00   -1.0000000e+00   -1.0000000e+00   -1.0000000e+00   -1.0000000e+00   -1.0000000e+00   -1.0000000e+00   -1.0000000e+00   -1.0000000e+00   -1.0000000e+00   -1.0000000e+00   -1.0000000e+00   -1.0000000e+00   -1.0000000e+00
    8.0850916e-01    2.1497705e+01    1.1603205e+02    6.8571745e+05    4.7776082e+06    3.1673089e+04    8.3063521e+04    1.4165513e-04    3.4246482e-04    1.8260583e-04    1.1160164e-04    1.4522219e+00    3.4961199e+00    9.0943995e+01    1.7860181e+02    4.0618531e-03    8.4842542e-03   -1.0000000e+00   -1.0000000e+00   -1.0000000e+00   -1.0000000e+00   -1.0000000e+00   -1.0000000e+00   -1.0000000e+00   -1.0000000e+00   -1.0000000e+00   -1.0000000e+00   -1.0000000e+00   -1.0000000e+00   -1.0000000e+00   -1.0000000e+00   -1.0000000e+00   -1.0000000e+00   -1.0000000e+00   -1.0000000e+00
    9.0817123e-01    2.2696794e+01    1.2002136e+02    6.9639450e+05    4.6910438e+06    3.2017806e+04    8.2575232e+04    1.4795833e-04    3.7400260e-04    1.8157126e-04    1.1080815e-04    1.4949915e+00    3.5911275e+00    9.3008633e+01    1.9063340e+02    4.1908140e-03    9.1498343e-03   -1.0000000e+00   -1.0000000e+00   -1.0000000e+00   -1.0000000e+00   -1.0000000e+00   -1.0000000e+00   -1.0000000e+00   -1.0000000e+00   -1.0000000e+00   -1.0000000e+00   -1.0000000e+00   -1.0000000e+00   -1.0000000e+00   -1.0000000e+00   -1.0000000e+00   -1.0000000e+00   -1.0000000e+00   -1.0000000e+00
    1.0078734e+00    2.4010148e+01    1.2497041e+02    7.1735528e+05    4.7468486e+06    3.2397578e+04    8.2387397e+04    1.5441707e-04    4.0513459e-04    1.8058065e-04    1.1021608e-04    1.5393439e+00    3.6928560e+00    9.4969513e+01    2.0164605e+02    4.3177404e-03    9.7834604e-03   -1.0000000e+00   -1.0000000e+00   -1.0000000e+00   -1.0000000e+00   -1.0000000e+00   -1.0000000e+00   -1.0000000e+00   -1.0000000e+00   -1.0000000e+00   -1.0000000e+00   -1.0000000e+00   -1.0000000e+00   -1.0000000e+00   -1.0000000e+00   -1.0000000e+00   -1.0000000e+00   -1.0000000e+00   -1.0000000e+00
    1.1074459e+00    2.5485133e+01    1.3117007e+02    7.4977409e+05    4.9203897e+06    3.2864144e+04    8.2682024e+04    1.6107684e-04    4.3752597e-04    1.7937444e-04    1.0940086e-04    1.5859357e+00    3.8045889e+00    9.6877133e+01    2.1207286e+02    4.4440647e-03    1.0403884e-02   -1.0000000e+00   -1.0000000e+00   -1.0000000e+00   -1.0000000e+00   -1.0000000e+00   -1.0000000e+00   -1.0000000e+00   -1.0000000e+00   -1.0000000e+00   -1.0000000e+00   -1.0000000e+00   -1.0000000e+00   -1.0000000e+00   -1.0000000e+00   -1.0000000e+00   -1.0000000e+00   -1.0000000e+00   -1.0000000e+00
    1.2072048e+00    2.6999223e+01    1.3759750e+02    7.8585545e+05    5.1338647e+06    3.3406043e+04    8.3120276e+04    1.6799301e-04    4.7064863e-04    1.7801244e-04    1.0841972e-04    1.6343310e+00    3.9151557e+00    9.8891762e+01    2.2185978e+02    4.5756139e-03    1.1001952e-02   -1.0000000e+00   -1.0000000e+00   -1.0000000e+00   -1.0000000e+00   -1.0000000e+00   -1.0000000e+00   -1.0000000e+00   -1.0000000e+00   -1.0000000e+00   -1.0000000e+00   -1.0000000e+00   -1.0000000e+00   -1.0000000e+00   -1.0000000e+00   -1.0000000e+00   -1.0000000e+00   -1.0000000e+00   -1.0000000e+00
    1.3069639e+00    2.8393407e+01    1.4293073e+02    8.1424171e+05    5.2476322e+06    3.3977882e+04    8.3634235e+04    1.7500192e-04    5.0268799e-04    1.7668552e-04    1.0735989e-04    1.6825980e+00    4.0122066e+00    1.0087069e+02    2.3032125e+02    4.7069789e-03    1.1547368e-02   -1.0000000e+00   -1.0000000e+00   -1.0000000e+00   -1.0000000e+00   -1.0000000e+00   -1.0000000e+00   -1.0000000e+00   -1.0000000e+00   -1.0000000e+00   -1.0000000e+00   -1.0000000e+00   -1.0000000e+00   -1.0000000e+00   -1.0000000e+00   -1.0000000e+00   -1.0000000e+00   -1.0000000e+00   -1.0000000e+00
    1.4068030e+00    2.9621708e+01    1.4715790e+02    8.2999010e+05    5.2589304e+06    3.4405148e+04    8.3443862e+04    1.8207342e-04    5.3320679e-04    1.7565046e-04    1.0638042e-04    1.7288199e+00    4.0937742e+00    1.0295165e+02    2.3921156e+02    4.8436489e-03    1.2102429e-02   -1.0000000e+00   -1.0000000e+00   -1.0000000e+00   -1.0000000e+00   -1.0000000e+00   -1.0000000e+00   -1.0000000e+00   -1.0000000e+00   -1.0000000e+00   -1.0000000e+00   -1.0000000e+00   -1.0000000e+00   -1.0000000e+00   -1.0000000e+00   -1.0000000e+00   -1.0000000e+00   -1.0000000e+00   -1.0000000e+00
    1.5045856e+00    3.0715585e+01    1.5050691e+02    8.4220333e+05    5.2453180e+06    3.4840797e+04    8.3608466e+04    1.8904572e-04    5.6315518e-04    1.7489530e-04    1.0565897e-04    1.7722921e+00    4.1636568e+00    1.0495140e+02    2.4790674e+02    4.9773793e-03    1.2652683e-02   -1.0000000e+00   -1.0000000e+00   -1.0000000e+00   -1.0000000e+00   -1.0000000e+00   -1.0000000e+00   -1.0000000e+00   -1.0000000e+00   -1.0000000e+00   -1.0000000e+00   -1.0000000e+00   -1.0000000e+00   -1.0000000e+00   -1.0000000e+00   -1.0000000e+00   -1.0000000e+00   -1.0000000e+00   -1.0000000e+00
    1.6009360e+00    3.1756896e+01    1.5365749e+02    8.5550233e+05    5.2598776e+06    3.5073596e+04    8.2510303e+04    1.9583759e-04    5.9236957e-04    1.7431369e-04    1.0505366e-04    1.8131068e+00    4.2289369e+00    1.0679544e+02    2.5568961e+02    5.1055547e-03    1.3174633e-02   -1.0000000e+00   -1.0000000e+00   -1.0000000e+00   -1.0000000e+00   -1.0000000e+00   -1.0000000e+00   -1.0000000e+00   -1.0000000e+00   -1.0000000e+00   -1.0000000e+00   -1.0000000e+00   -1.0000000e+00   -1.0000000e+00   -1.0000000e+00   -1.0000000e+00   -1.0000000e+00   -1.0000000e+00   -1.0000000e+00
    1.7048955e+00    3.2766751e+01    1.5700420e+02    8.6101841e+05    5.2622765e+06    3.4834700e+04    7.9237899e+04    2.0302986e-04    6.2278798e-04    1.7366229e-04    1.0422262e-04    1.8511093e+00    4.2916076e+00    1.0859666e+02    2.6343395e+02    5.2374359e-03    1.3703202e-02   -1.0000000e+00   -1.0000000e+00   -1.0000000e+00   -1.0000000e+00   -1.0000000e+00   -1.0000000e+00   -1.0000000e+00   -1.0000000e+00   -1.0000000e+00   -1.0000000e+00   -1.0000000e+00   -1.0000000e+00   -1.0000000e+00   -1.0000000e+00   -1.0000000e+00   -1.0000000e+00   -1.0000000e+00   -1.0000000e+00
    1.8101516e+00    3.3477952e+01    1.5961176e+02    8.4283483e+05    5.1182941e+06    3.4243980e+04    7.5427316e+04    2.1020395e-04    6.5217795e-04    1.7311765e-04    1.0315716e-04    1.8790959e+00    4.3344703e+00    1.0991201e+02    2.7017365e+02    5.3558284e-03    1.4207129e-02   -1.0000000e+00   -1.0000000e+00   -1.0000000e+00   -1.0000000e+00   -1.0000000e+00   -1.0000000e+00   -1.0000000e+00   -1.0000000e+00   -1.0000000e+00   -1.0000000e+00   -1.0000000e+00   -1.0000000e+00   -1.0000000e+00   -1.0000000e+00   -1.0000000e+00   -1.0000000e+00   -1.0000000e+00   -1.0000000e+00
    1.9095026e+00    3.3718142e+01    1.6037304e+02    8.0290228e+05    4.8695200e+06    3.3588817e+04    7.2115898e+04    2.1694156e-04    6.7894046e-04    1.7280776e-04    1.0219975e-04    1.8965645e+00    4.3453199e+00    1.1080798e+02    2.7517642e+02    5.4573426e-03    1.4648979e-02   -1.0000000e+00   -1.0000000e+00   -1.0000000e+00   -1.0000000e+00   -1.0000000e+00   -1.0000000e+00   -1.0000000e+00   -1.0000000e+00   -1.0000000e+00   -1.0000000e+00   -1.0000000e+00   -1.0000000e+00   -1.0000000e+00   -1.0000000e+00   -1.0000000e+00   -1.0000000e+00   -1.0000000e+00   -1.0000000e+00
    2.0012413e+00    3.3579450e+01    1.5950789e+02    7.5929159e+05    4.6391354e+06    3.3038801e+04    6.9867103e+04    2.2287399e-04    7.0310049e-04    1.7260136e-04    1.0136661e-04    1.9064080e+00    4.3303473e+00    1.1123619e+02    2.7763743e+02    5.5358832e-03    1.4987985e-02   -1.0000000e+00   -1.0000000e+00   -1.0000000e+00   -1.0000000e+00   -1.0000000e+00   -1.0000000e+00   -1.0000000e+00   -1.0000000e+00   -1.0000000e+00   -1.0000000e+00   -1.0000000e+00   -1.0000000e+00   -1.0000000e+00   -1.0000000e+00   -1.0000000e+00   -1.0000000e+00   -1.0000000e+00   -1.0000000e+00
    2.1090920e+00    3.2829104e+01    1.5551550e+02    6.9682520e+05    4.3923087e+06    3.2383533e+04    6.7709937e+04    2.2972875e-04    7.3364070e-04    1.7242117e-04    1.0050235e-04    1.9090003e+00    4.2710405e+00    1.1148389e+02    2.7868191e+02    5.6177101e-03    1.5337007e-02   -1.0000000e+00   -1.0000000e+00   -1.0000000e+00   -1.0000000e+00   -1.0000000e+00   -1.0000000e+00   -1.0000000e+00   -1.0000000e+00   -1.0000000e+00   -1.0000000e+00   -1.0000000e+00   -1.0000000e+00   -1.0000000e+00   -1.0000000e+00   -1.0000000e+00   -1.0000000e+00   -1.0000000e+00   -1.0000000e+00
    2.2012994e+00    3.1680730e+01    1.4917786e+02    6.4153680e+05    4.2444228e+06    3.1882309e+04    6.6398285e+04    2.3497855e-04    7.5939010e-04    1.7231209e-04    9.9967171e-05    1.9040596e+00    4.1827077e+00    1.1117637e+02    2.7560273e+02    5.6638474e-03    1.5497297e-02   -1.0000000e+00   -1.0000000e+00   -1.0000000e+00   -1.0000000e+00   -1.0000000e+00   -1.0000000e+00   -1.0000000e+00   -1.0000000e+00   -1.0000000e+00   -1.0000000e+00   -1.0000000e+00   -1.0000000e+00   -1.0000000e+00   -1.0000000e+00   -1.0000000e+00   -1.0000000e+00   -1.0000000e+00   -1.0000000e+00
    2.3012098e+00    2.9996150e+01    1.3951683e+02    5.8073235e+05    4.0141152e+06    3.1408909e+04    6.5178832e+04    2.3901611e-04    7.7930065e-04    1.7223565e-04    9.9677959e-05    1.8923250e+00    4.0517329e+00    1.0996474e+02    2.6457624e+02    5.6706758e-03    1.5357070e-02   -1.0000000e+00   -1.0000000e+00   -1.0000000e+00   -1.0000000e+00   -1.0000000e+00   -1.0000000e+00   -1.0000000e+00   -1.0000000e+00   -1.0000000e+00   -1.0000000e+00   -1.0000000e+00   -1.0000000e+00   -1.0000000e+00   -1.0000000e+00   -1.0000000e+00   -1.0000000e+00   -1.0000000e+00   -1.0000000e+00
    2.4052907e+00    2.7918356e+01    1.2723481e+02    5.1475847e+05    3.6207570e+06    3.0954481e+04    6.3695038e+04    2.4121540e-04    7.8703308e-04    1.7223498e-04    9.9666047e-05    1.8750190e+00    3.8854267e+00    1.0801778e+02    2.4609520e+02    5.6370565e-03    1.4870453e-02   -1.0000000e+00   -1.0000000e+00   -1.0000000e+00   -1.0000000e+00   -1.0000000e+00   -1.0000000e+00   -1.0000000e+00   -1.0000000e+00   -1.0000000e+00   -1.0000000e+00   -1.0000000e+00   -1.0000000e+00   -1.0000000e+00   -1.0000000e+00   -1.0000000e+00   -1.0000000e+00   -1.0000000e+00   -1.0000000e+00
    2.5039482e+00    2.5835277e+01    1.1474466e+02    4.5030497e+05    3.1272454e+06    3.0535965e+04    6.1814375e+04    2.4186271e-04    7.8325557e-04    1.7209875e-04    9.9691212e-05    1.8562612e+00    3.7118476e+00    1.0607456e+02    2.2709376e+02    5.5856744e-03    1.4221579e-02   -1.0000000e+00   -1.0000000e+00   -1.0000000e+00   -1.0000000e+00   -1.0000000e+00   -1.0000000e+00   -1.0000000e+00   -1.0000000e+00   -1.0000000e+00   -1.0000000e+00   -1.0000000e+00   -1.0000000e+00   -1.0000000e+00   -1.0000000e+00   -1.0000000e+00   -1.0000000e+00   -1.0000000e+00   -1.0000000e+00
    2.6120398e+00    2.3590019e+01    1.0127696e+02    3.8181386e+05    2.5689676e+06    3.0052113e+04    5.9271883e+04    2.4168482e-04    7.7112982e-04    1.7177060e-04    9.9661146e-05    1.8344495e+00    3.5158889e+00    1.0416100e+02    2.0796547e+02    5.5266997e-03    1.3466696e-02   -1.0000000e+00   -1.0000000e+00   -1.0000000e+00   -1.0000000e+00   -1.0000000e+00   -1.0000000e+00   -1.0000000e+00   -1.0000000e+00   -1.0000000e+00   -1.0000000e+00   -1.0000000e+00   -1.0000000e+00   -1.0000000e+00   -1.0000000e+00   -1.0000000e+00   -1.0000000e+00   -1.0000000e+00   -1.0000000e+00
    2.7130233e+00    2.1646497e+01    8.9652405e+01    3.2438060e+05    2.1062297e+06    2.9564235e+04    5.6676416e+04    2.4120426e-04    7.5588719e-04    1.7154512e-04    9.9760216e-05    1.8137759e+00    3.3378459e+00    1.0266757e+02    1.9240571e+02    5.4806135e-03    1.2815297e-02   -1.0000000e+00   -1.0000000e+00   -1.0000000e+00   -1.0000000e+00   -1.0000000e+00   -1.0000000e+00   -1.0000000e+00   -1.0000000e+00   -1.0000000e+00   -1.0000000e+00   -1.0000000e+00   -1.0000000e+00   -1.0000000e+00   -1.0000000e+00   -1.0000000e+00   -1.0000000e+00   -1.0000000e+00   -1.0000000e+00
    2.8033194e+00    2.0076054e+01    8.0336116e+01    2.7931136e+05    1.7537626e+06    2.9083302e+04    5.4200765e+04    2.4072225e-04    7.4072287e-04    1.7141999e-04    9.9920440e-05    1.7953915e+00    3.1875704e+00    1.0157381e+02    1.8056989e+02    5.4490925e-03    1.2302292e-02   -1.0000000e+00   -1.0000000e+00   -1.0000000e+00   -1.0000000e+00   -1.0000000e+00   -1.0000000e+00   -1.0000000e+00   -1.0000000e+00   -1.0000000e+00   -1.0000000e+00   -1.0000000e+00   -1.0000000e+00   -1.0000000e+00   -1.0000000e+00   -1.0000000e+00   -1.0000000e+00   -1.0000000e+00   -1.0000000e+00
    2.9020710e+00    1.8550724e+01    7.1381051e+01    2.3731766e+05    1.4361188e+06    2.8524793e+04    5.1494383e+04    2.4029062e-04    7.2399074e-04    1.7134150e-04    1.0002246e-04    1.7759474e+00    3.0353188e+00    1.0062891e+02    1.6979107e+02    5.4253954e-03    1.1819235e-02   -1.0000000e+00   -1.0000000e+00   -1.0000000e+00   -1.0000000e+00   -1.0000000e+00   -1.0000000e+00   -1.0000000e+00   -1.0000000e+00   -1.0000000e+00   -1.0000000e+00   -1.0000000e+00   -1.0000000e+00   -1.0000000e+00   -1.0000000e+00   -1.0000000e+00   -1.0000000e+00   -1.0000000e+00   -1.0000000e+00
    3.0063052e+00    1.7147877e+01    6.3257408e+01    2.0093509e+05    1.1685231e+06    2.7942580e+04    4.8798184e+04    2.3990183e-04    7.0663739e-04    1.7121244e-04    1.0003671e-04    1.7567744e+00    2.8888859e+00    9.9839146e+01    1.6040190e+02    5.4092489e-03    1.1380783e-02   -1.0000000e+00   -1.0000000e+00   -1.0000000e+00   -1.0000000e+00   -1.0000000e+00   -1.0000000e+00   -1.0000000e+00   -1.0000000e+00   -1.0000000e+00   -1.0000000e+00   -1.0000000e+00   -1.0000000e+00   -1.0000000e+00   -1.0000000e+00   -1.0000000e+00   -1.0000000e+00   -1.0000000e+00   -1.0000000e+00
    3.1195405e+00    1.5847930e+01    5.5860377e+01    1.6837442e+05    9.3249638e+05    2.7300553e+04    4.5880928e+04    2.3983242e-04    6.8928576e-04    1.7105804e-04    9.9961960e-05    1.7381444e+00    2.7466600e+00    9.9270205e+01    1.5236804e+02    5.4054729e-03    1.0990194e-02   -1.0000000e+00   -1.0000000e+00   -1.0000000e+00   -1.0000000e+00   -1.0000000e+00   -1.0000000e+00   -1.0000000e+00   -1.0000000e+00   -1.0000000e+00   -1.0000000e+00   -1.0000000e+00   -1.0000000e+00   -1.0000000e+00   -1.0000000e+00   -1.0000000e+00   -1.0000000e+00   -1.0000000e+00   -1.0000000e+00
    3.2140301e+00    1.4933226e+01    5.0703825e+01    1.4660753e+05    7.8047535e+05    2.6785315e+04    4.3593179e+04    2.4006760e-04    6.7565878e-04    1.7097667e-04    9.9911805e-05    1.7250028e+00    2.6419404e+00    9.9005815e+01    1.4701684e+02    5.4123654e-03    1.0715599e-02   -1.0000000e+00   -1.0000000e+00   -1.0000000e+00   -1.0000000e+00   -1.0000000e+00   -1.0000000e+00   -1.0000000e+00   -1.0000000e+00   -1.0000000e+00   -1.0000000e+00   -1.0000000e+00   -1.0000000e+00   -1.0000000e+00   -1.0000000e+00   -1.0000000e+00   -1.0000000e+00   -1.0000000e+00   -1.0000000e+00
    3.3090767e+00    1.4149402e+01    4.6288059e+01    1.2893577e+05    6.6036096e+05    2.6301702e+04    4.1509159e+04    2.4049290e-04    6.6215269e-04    1.7101198e-04    9.9895871e-05    1.7141402e+00    2.5484619e+00    9.8924749e+01    1.4260145e+02    5.4271803e-03    1.0472950e-02   -1.0000000e+00   -1.0000000e+00   -1.0000000e+00   -1.0000000e+00   -1.0000000e+00   -1.0000000e+00   -1.0000000e+00   -1.0000000e+00   -1.0000000e+00   -1.0000000e+00   -1.0000000e+00   -1.0000000e+00   -1.0000000e+00   -1.0000000e+00   -1.0000000e+00   -1.0000000e+00   -1.0000000e+00   -1.0000000e+00
    3.4057923e+00    1.3470877e+01    4.2448926e+01    1.1434222e+05    5.6355983e+05    2.5851338e+04    3.9568381e+04    2.4109515e-04    6.4859990e-04    1.7112049e-04    9.9928126e-05    1.7055092e+00    2.4641069e+00    9.9005309e+01    1.3892528e+02    5.4490856e-03    1.0254208e-02   -1.0000000e+00   -1.0000000e+00   -1.0000000e+00   -1.0000000e+00   -1.0000000e+00   -1.0000000e+00   -1.0000000e+00   -1.0000000e+00   -1.0000000e+00   -1.0000000e+00   -1.0000000e+00   -1.0000000e+00   -1.0000000e+00   -1.0000000e+00   -1.0000000e+00   -1.0000000e+00   -1.0000000e+00   -1.0000000e+00
    3.5062266e+00    1.2871339e+01    3.9032082e+01    1.0199419e+05    4.8337236e+05    2.5424720e+04    3.7729186e+04    2.4195331e-04    6.3507116e-04    1.7129766e-04    9.9958586e-05    1.6990652e+00    2.3862251e+00    9.9264805e+01    1.3584963e+02    5.4791966e-03    1.0054014e-02   -1.0000000e+00   -1.0000000e+00   -1.0000000e+00   -1.0000000e+00   -1.0000000e+00   -1.0000000e+00   -1.0000000e+00   -1.0000000e+00   -1.0000000e+00   -1.0000000e+00   -1.0000000e+00   -1.0000000e+00   -1.0000000e+00   -1.0000000e+00   -1.0000000e+00   -1.0000000e+00   -1.0000000e+00   -1.0000000e+00
    3.6116250e+00    1.2338190e+01    3.5961788e+01    9.1409321e+04    4.1554260e+05    2.5020893e+04    3.5952313e+04    2.4306351e-04    6.2134321e-04    1.7150663e-04    9.9973413e-05    1.6948349e+00    2.3136539e+00    9.9694519e+01    1.3325222e+02    5.5174597e-03    9.8674420e-03   -1.0000000e+00   -1.0000000e+00   -1.0000000e+00   -1.0000000e+00   -1.0000000e+00   -1.0000000e+00   -1.0000000e+00   -1.0000000e+00   -1.0000000e+00   -1.0000000e+00   -1.0000000e+00   -1.0000000e+00   -1.0000000e+00   -1.0000000e+00   -1.0000000e+00   -1.0000000e+00   -1.0000000e+00   -1.0000000e+00
    3.7241361e+00    1.1860550e+01    3.3170578e+01    8.2389490e+04    3.5978358e+05    2.4646910e+04    3.4285573e+04    2.4438247e-04    6.0706475e-04    1.7174488e-04    9.9993603e-05    1.6925740e+00    2.2454903e+00    1.0026761e+02    1.3106252e+02    5.5631034e-03    9.6913155e-03   -1.0000000e+00   -1.0000000e+00   -1.0000000e+00   -1.0000000e+00   -1.0000000e+00   -1.0000000e+00   -1.0000000e+00   -1.0000000e+00   -1.0000000e+00   -1.0000000e+00   -1.0000000e+00   -1.0000000e+00   -1.0000000e+00   -1.0000000e+00   -1.0000000e+00   -1.0000000e+00   -1.0000000e+00   -1.0000000e+00
    3.8135868e+00    1.1535391e+01    3.1241907e+01    7.6376800e+04    3.2218915e+05    2.4361955e+04    3.3036823e+04    2.4550394e-04    5.9590509e-04    1.7199129e-04    9.9993010e-05    1.6917635e+00    2.1973159e+00    1.0077872e+02    1.2965983e+02    5.6020033e-03    9.5656074e-03   -1.0000000e+00   -1.0000000e+00   -1.0000000e+00   -1.0000000e+00   -1.0000000e+00   -1.0000000e+00   -1.0000000e+00   -1.0000000e+00   -1.0000000e+00   -1.0000000e+00   -1.0000000e+00   -1.0000000e+00   -1.0000000e+00   -1.0000000e+00   -1.0000000e+00   -1.0000000e+00   -1.0000000e+00   -1.0000000e+00
    3.9049735e+00    1.1244928e+01    2.9497440e+01    7.1142835e+04    2.8954670e+05    2.4083427e+04    3.1872526e+04    2.4668508e-04    5.8477977e-04    1.7229121e-04    9.9992228e-05    1.6913335e+00    2.1531396e+00    1.0131295e+02    1.2850661e+02    5.6425786e-03    9.4501546e-03   -1.0000000e+00   -1.0000000e+00   -1.0000000e+00   -1.0000000e+00   -1.0000000e+00   -1.0000000e+00   -1.0000000e+00   -1.0000000e+00   -1.0000000e+00   -1.0000000e+00   -1.0000000e+00   -1.0000000e+00   -1.0000000e+00   -1.0000000e+00   -1.0000000e+00   -1.0000000e+00   -1.0000000e+00   -1.0000000e+00
    4.0291814e+00    1.0905611e+01    2.7443776e+01    6.5088322e+04    2.5092577e+05    2.3701875e+04    3.0403020e+04    2.4838846e-04    5.7041480e-04    1.7279948e-04    9.9953231e-05    1.6908471e+00    2.1003436e+00    1.0205343e+02    1.2738186e+02    5.6994598e-03    9.3171808e-03   -1.0000000e+00   -1.0000000e+00   -1.0000000e+00   -1.0000000e+00   -1.0000000e+00   -1.0000000e+00   -1.0000000e+00   -1.0000000e+00   -1.0000000e+00   -1.0000000e+00   -1.0000000e+00   -1.0000000e+00   -1.0000000e+00   -1.0000000e+00   -1.0000000e+00   -1.0000000e+00   -1.0000000e+00   -1.0000000e+00
    4.1222170e+00    1.0687069e+01    2.6115142e+01    6.1262617e+04    2.2694402e+05    2.3417929e+04    2.9395796e+04    2.4973126e-04    5.6027029e-04    1.7321717e-04    9.9892325e-05    1.6905518e+00    2.0656107e+00    1.0260633e+02    1.2681332e+02    5.7428849e-03    9.2335179e-03   -1.0000000e+00   -1.0000000e+00   -1.0000000e+00   -1.0000000e+00   -1.0000000e+00   -1.0000000e+00   -1.0000000e+00   -1.0000000e+00   -1.0000000e+00   -1.0000000e+00   -1.0000000e+00   -1.0000000e+00   -1.0000000e+00   -1.0000000e+00   -1.0000000e+00   -1.0000000e+00   -1.0000000e+00   -1.0000000e+00
    4.2027342e+00    1.0518959e+01    2.5087991e+01    5.8354841e+04    2.0902053e+05    2.3172108e+04    2.8576992e+04    2.5093049e-04    5.5177681e-04    1.7361713e-04    9.9799779e-05    1.6904069e+00    2.0384219e+00    1.0308700e+02    1.2641225e+02    5.7810472e-03    9.1670867e-03   -1.0000000e+00   -1.0000000e+00   -1.0000000e+00   -1.0000000e+00   -1.0000000e+00   -1.0000000e+00   -1.0000000e+00   -1.0000000e+00   -1.0000000e+00   -1.0000000e+00   -1.0000000e+00   -1.0000000e+00   -1.0000000e+00   -1.0000000e+00   -1.0000000e+00   -1.0000000e+00   -1.0000000e+00   -1.0000000e+00
    4.3184105e+00    1.0309236e+01    2.3801159e+01    5.4709554e+04    1.8650530e+05    2.2828340e+04    2.7497137e+04    2.5277172e-04    5.4009116e-04    1.7431856e-04    9.9695311e-05    1.6905337e+00    2.0037265e+00    1.0384901e+02    1.2619369e+02    5.8382690e-03    9.0888960e-03   -1.0000000e+00   -1.0000000e+00   -1.0000000e+00   -1.0000000e+00   -1.0000000e+00   -1.0000000e+00   -1.0000000e+00   -1.0000000e+00   -1.0000000e+00   -1.0000000e+00   -1.0000000e+00   -1.0000000e+00   -1.0000000e+00   -1.0000000e+00   -1.0000000e+00   -1.0000000e+00   -1.0000000e+00   -1.0000000e+00
    4.4107039e+00    1.0166930e+01    2.2914275e+01    5.2221616e+04    1.7180815e+05    2.2568716e+04    2.6700954e+04    2.5434913e-04    5.3142497e-04    1.7490905e-04    9.9636421e-05    1.6911842e+00    1.9793558e+00    1.0448156e+02    1.2619850e+02    5.8856059e-03    9.0385447e-03   -1.0000000e+00   -1.0000000e+00   -1.0000000e+00   -1.0000000e+00   -1.0000000e+00   -1.0000000e+00   -1.0000000e+00   -1.0000000e+00   -1.0000000e+00   -1.0000000e+00   -1.0000000e+00   -1.0000000e+00   -1.0000000e+00   -1.0000000e+00   -1.0000000e+00   -1.0000000e+00   -1.0000000e+00   -1.0000000e+00
    4.5061741e+00    1.0039508e+01    2.2109557e+01    4.9967996e+04    1.5891348e+05    2.2314450e+04    2.5941467e+04    2.5609462e-04    5.2303719e-04    1.7557345e-04    9.9591516e-05    1.6923921e+00    1.9567356e+00    1.0517142e+02    1.2631570e+02    5.9363230e-03    8.9939604e-03   -1.0000000e+00   -1.0000000e+00   -1.0000000e+00   -1.0000000e+00   -1.0000000e+00   -1.0000000e+00   -1.0000000e+00   -1.0000000e+00   -1.0000000e+00   -1.0000000e+00   -1.0000000e+00   -1.0000000e+00   -1.0000000e+00   -1.0000000e+00   -1.0000000e+00   -1.0000000e+00   -1.0000000e+00   -1.0000000e+00
    4.6052740e+00    9.9249151e+00    2.1378046e+01    4.7909824e+04    1.4735793e+05    2.2071622e+04    2.5218521e+04    2.5800660e-04    5.1485732e-04    1.7629512e-04    9.9578710e-05    1.6941890e+00    1.9355448e+00    1.0592043e+02    1.2652442e+02    5.9899821e-03    8.9534797e-03   -1.0000000e+00   -1.0000000e+00   -1.0000000e+00   -1.0000000e+00   -1.0000000e+00   -1.0000000e+00   -1.0000000e+00   -1.0000000e+00   -1.0000000e+00   -1.0000000e+00   -1.0000000e+00   -1.0000000e+00   -1.0000000e+00   -1.0000000e+00   -1.0000000e+00   -1.0000000e+00   -1.0000000e+00   -1.0000000e+00
    4.7063896e+00    9.8250792e+00    2.0728773e+01    4.6075605e+04    1.3747151e+05    2.1847611e+04    2.4544605e+04    2.6005528e-04    5.0711101e-04    1.7703926e-04    9.9611488e-05    1.6966363e+00    1.9161102e+00    1.0670725e+02    1.2681000e+02    6.0454570e-03    8.9174726e-03   -1.0000000e+00   -1.0000000e+00   -1.0000000e+00   -1.0000000e+00   -1.0000000e+00   -1.0000000e+00   -1.0000000e+00   -1.0000000e+00   -1.0000000e+00   -1.0000000e+00   -1.0000000e+00   -1.0000000e+00   -1.0000000e+00   -1.0000000e+00   -1.0000000e+00   -1.0000000e+00   -1.0000000e+00   -1.0000000e+00
    4.8107579e+00    9.7377678e+00    2.0147627e+01    4.4422454e+04    1.2879283e+05    2.1637581e+04    2.3900361e+04    2.6223031e-04    4.9962198e-04    1.7783217e-04    9.9684612e-05    1.6996817e+00    1.8981379e+00    1.0753733e+02    1.2715298e+02    6.1029802e-03    8.8842886e-03   -1.0000000e+00   -1.0000000e+00   -1.0000000e+00   -1.0000000e+00   -1.0000000e+00   -1.0000000e+00   -1.0000000e+00   -1.0000000e+00   -1.0000000e+00   -1.0000000e+00   -1.0000000e+00   -1.0000000e+00   -1.0000000e+00   -1.0000000e+00   -1.0000000e+00   -1.0000000e+00   -1.0000000e+00   -1.0000000e+00
    4.9142468e+00    9.6648350e+00    1.9649662e+01    4.2984936e+04    1.2125238e+05    2.1444289e+04    2.3320995e+04    2.6444263e-04    4.9270453e-04    1.7864878e-04    9.9771328e-05    1.7030220e+00    1.8822698e+00    1.0836945e+02    1.2751633e+02    6.1601820e-03    8.8550178e-03   -1.0000000e+00   -1.0000000e+00   -1.0000000e+00   -1.0000000e+00   -1.0000000e+00   -1.0000000e+00   -1.0000000e+00   -1.0000000e+00   -1.0000000e+00   -1.0000000e+00   -1.0000000e+00   -1.0000000e+00   -1.0000000e+00   -1.0000000e+00   -1.0000000e+00   -1.0000000e+00   -1.0000000e+00   -1.0000000e+00
    5.0180807e+00    9.6028812e+00    1.9218441e+01    4.1711893e+04    1.1459499e+05    2.1257328e+04    2.2782388e+04    2.6668675e-04    4.8625574e-04    1.7950666e-04    9.9866508e-05    1.7064189e+00    1.8681690e+00    1.0920234e+02    1.2790645e+02    6.2171159e-03    8.8296773e-03   -1.0000000e+00   -1.0000000e+00   -1.0000000e+00   -1.0000000e+00   -1.0000000e+00   -1.0000000e+00   -1.0000000e+00   -1.0000000e+00   -1.0000000e+00   -1.0000000e+00   -1.0000000e+00   -1.0000000e+00   -1.0000000e+00   -1.0000000e+00   -1.0000000e+00   -1.0000000e+00   -1.0000000e+00   -1.0000000e+00
    5.1235685e+00    9.5486212e+00    1.8838634e+01    4.0575924e+04    1.0900508e+05    2.1069094e+04    2.2282200e+04    2.6896139e-04    4.8021464e-04    1.8040284e-04    9.9961098e-05    1.7096973e+00    1.8554467e+00    1.1002295e+02    1.2831412e+02    6.2737487e-03    8.8074026e-03   -1.0000000e+00   -1.0000000e+00   -1.0000000e+00   -1.0000000e+00   -1.0000000e+00   -1.0000000e+00   -1.0000000e+00   -1.0000000e+00   -1.0000000e+00   -1.0000000e+00   -1.0000000e+00   -1.0000000e+00   -1.0000000e+00   -1.0000000e+00   -1.0000000e+00   -1.0000000e+00   -1.0000000e+00   -1.0000000e+00
    5.2302489e+00    9.5013103e+00    1.8506728e+01    3.9516529e+04    1.0380257e+05    2.0886022e+04    2.1766337e+04    2.7126189e-04    4.7474854e-04    1.8127352e-04    1.0014609e-04    1.7127743e+00    1.8440746e+00    1.1080014e+02    1.2875556e+02    6.3288991e-03    8.7898049e-03   -1.0000000e+00   -1.0000000e+00   -1.0000000e+00   -1.0000000e+00   -1.0000000e+00   -1.0000000e+00   -1.0000000e+00   -1.0000000e+00   -1.0000000e+00   -1.0000000e+00   -1.0000000e+00   -1.0000000e+00   -1.0000000e+00   -1.0000000e+00   -1.0000000e+00   -1.0000000e+00   -1.0000000e+00   -1.0000000e+00
    5.3038188e+00    9.4728923e+00    1.8305325e+01    3.8857166e+04    1.0072182e+05    2.0752495e+04    2.1438443e+04    2.7288886e-04    4.7134837e-04    1.8193448e-04    1.0025355e-04    1.7148149e+00    1.8370278e+00    1.1134574e+02    1.2905275e+02    6.3674547e-03    8.7794155e-03   -1.0000000e+00   -1.0000000e+00   -1.0000000e+00   -1.0000000e+00   -1.0000000e+00   -1.0000000e+00   -1.0000000e+00   -1.0000000e+00   -1.0000000e+00   -1.0000000e+00   -1.0000000e+00   -1.0000000e+00   -1.0000000e+00   -1.0000000e+00   -1.0000000e+00   -1.0000000e+00   -1.0000000e+00   -1.0000000e+00
    5.4176772e+00    9.4350236e+00    1.8030920e+01    3.7928538e+04    9.6571485e+04    2.0545604e+04    2.0960141e+04    2.7545004e-04    4.6661041e-04    1.8299645e-04    1.0042392e-04    1.7179503e+00    1.8272007e+00    1.1217871e+02    1.2947365e+02    6.4269821e-03    8.7652480e-03   -1.0000000e+00   -1.0000000e+00   -1.0000000e+00   -1.0000000e+00   -1.0000000e+00   -1.0000000e+00   -1.0000000e+00   -1.0000000e+00   -1.0000000e+00   -1.0000000e+00   -1.0000000e+00   -1.0000000e+00   -1.0000000e+00   -1.0000000e+00   -1.0000000e+00   -1.0000000e+00   -1.0000000e+00   -1.0000000e+00
    5.5362056e+00    9.4007964e+00    1.7782405e+01    3.7078224e+04    9.3107830e+04    2.0349361e+04    2.0534199e+04    2.7813327e-04    4.6236464e-04    1.8411410e-04    1.0068119e-04    1.7211903e+00    1.8178838e+00    1.1301667e+02    1.2986818e+02    6.4875438e-03    8.7519750e-03   -1.0000000e+00   -1.0000000e+00   -1.0000000e+00   -1.0000000e+00   -1.0000000e+00   -1.0000000e+00   -1.0000000e+00   -1.0000000e+00   -1.0000000e+00   -1.0000000e+00   -1.0000000e+00   -1.0000000e+00   -1.0000000e+00   -1.0000000e+00   -1.0000000e+00   -1.0000000e+00   -1.0000000e+00   -1.0000000e+00
    5.6185019e+00    9.3801692e+00    1.7629718e+01    3.6528492e+04    9.0899665e+04    2.0219390e+04    2.0251097e+04    2.8002770e-04    4.5977387e-04    1.8490980e-04    1.0089447e-04    1.7234987e+00    1.8119046e+00    1.1358569e+02    1.3009500e+02    6.5290881e-03    8.7424552e-03   -1.0000000e+00   -1.0000000e+00   -1.0000000e+00   -1.0000000e+00   -1.0000000e+00   -1.0000000e+00   -1.0000000e+00   -1.0000000e+00   -1.0000000e+00   -1.0000000e+00   -1.0000000e+00   -1.0000000e+00   -1.0000000e+00   -1.0000000e+00   -1.0000000e+00   -1.0000000e+00   -1.0000000e+00   -1.0000000e+00
    5.7015662e+00    9.3617145e+00    1.7490084e+01    3.6007140e+04    8.9011107e+04    2.0095496e+04    1.9982162e+04    2.8198013e-04    4.5749281e-04    1.8571278e-04    1.0115482e-04    1.7259074e+00    1.8062078e+00    1.1415022e+02    1.3029113e+02    6.5706071e-03    8.7327454e-03   -1.0000000e+00   -1.0000000e+00   -1.0000000e+00   -1.0000000e+00   -1.0000000e+00   -1.0000000e+00   -1.0000000e+00   -1.0000000e+00   -1.0000000e+00   -1.0000000e+00   -1.0000000e+00   -1.0000000e+00   -1.0000000e+00   -1.0000000e+00   -1.0000000e+00   -1.0000000e+00   -1.0000000e+00   -1.0000000e+00
    5.8259259e+00    9.3370211e+00    1.7301203e+01    3.5275803e+04    8.6465173e+04    1.9916361e+04    1.9604069e+04    2.8495736e-04    4.5456877e-04    1.8696336e-04    1.0157677e-04    1.7296071e+00    1.7980934e+00    1.1498538e+02    1.3048474e+02    6.6319617e-03    8.7156705e-03   -1.0000000e+00   -1.0000000e+00   -1.0000000e+00   -1.0000000e+00   -1.0000000e+00   -1.0000000e+00   -1.0000000e+00   -1.0000000e+00   -1.0000000e+00   -1.0000000e+00   -1.0000000e+00   -1.0000000e+00   -1.0000000e+00   -1.0000000e+00   -1.0000000e+00   -1.0000000e+00   -1.0000000e+00   -1.0000000e+00
    5.9093385e+00    9.3203363e+00    1.7181270e+01    3.4790048e+04    8.4771629e+04    1.9801303e+04    1.9361576e+04    2.8699779e-04    4.5294104e-04    1.8782771e-04    1.0191217e-04    1.7320357e+00    1.7926544e+00    1.1553530e+02    1.3055020e+02    6.6726545e-03    8.7032821e-03   -1.0000000e+00   -1.0000000e+00   -1.0000000e+00   -1.0000000e+00   -1.0000000e+00   -1.0000000e+00   -1.0000000e+00   -1.0000000e+00   -1.0000000e+00   -1.0000000e+00   -1.0000000e+00   -1.0000000e+00   -1.0000000e+00   -1.0000000e+00   -1.0000000e+00   -1.0000000e+00   -1.0000000e+00   -1.0000000e+00
    6.0366519e+00    9.2958789e+00    1.7011019e+01    3.4064925e+04    8.2269128e+04    1.9630127e+04    1.9007996e+04    2.9017835e-04    4.5101898e-04    1.8918267e-04    1.0247965e-04    1.7356456e+00    1.7845972e+00    1.1636118e+02    1.3058616e+02    6.7341210e-03    8.6845190e-03   -1.0000000e+00   -1.0000000e+00   -1.0000000e+00   -1.0000000e+00   -1.0000000e+00   -1.0000000e+00   -1.0000000e+00   -1.0000000e+00   -1.0000000e+00   -1.0000000e+00   -1.0000000e+00   -1.0000000e+00   -1.0000000e+00   -1.0000000e+00   -1.0000000e+00   -1.0000000e+00   -1.0000000e+00   -1.0000000e+00
    6.1232727e+00    9.2793111e+00    1.6901753e+01    3.3579638e+04    8.0644403e+04    1.9517917e+04    1.8780319e+04    2.9237167e-04    4.5006678e-04    1.9010911e-04    1.0291179e-04    1.7379565e+00    1.7792455e+00    1.1690140e+02    1.3057760e+02    6.7750969e-03    8.6720271e-03   -1.0000000e+00   -1.0000000e+00   -1.0000000e+00   -1.0000000e+00   -1.0000000e+00   -1.0000000e+00   -1.0000000e+00   -1.0000000e+00   -1.0000000e+00   -1.0000000e+00   -1.0000000e+00   -1.0000000e+00   -1.0000000e+00   -1.0000000e+00   -1.0000000e+00   -1.0000000e+00   -1.0000000e+00   -1.0000000e+00
    6.2120461e+00    9.2620426e+00    1.6793695e+01    3.3074726e+04    7.8923840e+04    1.9397603e+04    1.8541968e+04    2.9466830e-04    4.4941365e-04    1.9109090e-04    1.0337416e-04    1.7401447e+00    1.7738634e+00    1.1745087e+02    1.3055014e+02    6.8171533e-03    8.6602275e-03   -1.0000000e+00   -1.0000000e+00   -1.0000000e+00   -1.0000000e+00   -1.0000000e+00   -1.0000000e+00   -1.0000000e+00   -1.0000000e+00   -1.0000000e+00   -1.0000000e+00   -1.0000000e+00   -1.0000000e+00   -1.0000000e+00   -1.0000000e+00   -1.0000000e+00   -1.0000000e+00   -1.0000000e+00   -1.0000000e+00
    6.3025989e+00    9.2436930e+00    1.6685630e+01    3.2571757e+04    7.7283914e+04    1.9278899e+04    1.8329726e+04    2.9701795e-04    4.4903272e-04    1.9209645e-04    1.0387070e-04    1.7421595e+00    1.7684294e+00    1.1798801e+02    1.3050344e+02    6.8591724e-03    8.6493395e-03   -1.0000000e+00   -1.0000000e+00   -1.0000000e+00   -1.0000000e+00   -1.0000000e+00   -1.0000000e+00   -1.0000000e+00   -1.0000000e+00   -1.0000000e+00   -1.0000000e+00   -1.0000000e+00   -1.0000000e+00   -1.0000000e+00   -1.0000000e+00   -1.0000000e+00   -1.0000000e+00   -1.0000000e+00   -1.0000000e+00
    6.4414124e+00    9.2142785e+00    1.6525085e+01    3.1783261e+04    7.4655732e+04    1.9090909e+04    1.7988539e+04    3.0069032e-04    4.4902020e-04    1.9368104e-04    1.0468020e-04    1.7448599e+00    1.7602034e+00    1.1879378e+02    1.3039820e+02    6.9234135e-03    8.6352381e-03   -1.0000000e+00   -1.0000000e+00   -1.0000000e+00   -1.0000000e+00   -1.0000000e+00   -1.0000000e+00   -1.0000000e+00   -1.0000000e+00   -1.0000000e+00   -1.0000000e+00   -1.0000000e+00   -1.0000000e+00   -1.0000000e+00   -1.0000000e+00   -1.0000000e+00   -1.0000000e+00   -1.0000000e+00   -1.0000000e+00
    6.5341725e+00    9.1945712e+00    1.6422051e+01    3.1261630e+04    7.2937033e+04    1.8964247e+04    1.7776171e+04    3.0320807e-04    4.4941614e-04    1.9478006e-04    1.0524934e-04    1.7464836e+00    1.7548530e+00    1.1932761e+02    1.3030516e+02    6.9664729e-03    8.6277450e-03   -1.0000000e+00   -1.0000000e+00   -1.0000000e+00   -1.0000000e+00   -1.0000000e+00   -1.0000000e+00   -1.0000000e+00   -1.0000000e+00   -1.0000000e+00   -1.0000000e+00   -1.0000000e+00   -1.0000000e+00   -1.0000000e+00   -1.0000000e+00   -1.0000000e+00   -1.0000000e+00   -1.0000000e+00   -1.0000000e+00
    6.6268535e+00    9.1746960e+00    1.6321764e+01    3.0737818e+04    7.1217114e+04    1.8836526e+04    1.7557016e+04    3.0577693e-04    4.5012711e-04    1.9590332e-04    1.0585376e-04    1.7479888e+00    1.7495711e+00    1.1985727e+02    1.3020398e+02    7.0095861e-03    8.6219534e-03   -1.0000000e+00   -1.0000000e+00   -1.0000000e+00   -1.0000000e+00   -1.0000000e+00   -1.0000000e+00   -1.0000000e+00   -1.0000000e+00   -1.0000000e+00   -1.0000000e+00   -1.0000000e+00   -1.0000000e+00   -1.0000000e+00   -1.0000000e+00   -1.0000000e+00   -1.0000000e+00   -1.0000000e+00   -1.0000000e+00
    6.7195245e+00    9.1546109e+00    1.6222763e+01    3.0212792e+04    6.9501071e+04    1.8708601e+04    1.7335359e+04    3.0839820e-04    4.5113821e-04    1.9704623e-04    1.0649087e-04    1.7494190e+00    1.7443070e+00    1.2037876e+02    1.3008260e+02    7.0526290e-03    8.6174648e-03   -1.0000000e+00   -1.0000000e+00   -1.0000000e+00   -1.0000000e+00   -1.0000000e+00   -1.0000000e+00   -1.0000000e+00   -1.0000000e+00   -1.0000000e+00   -1.0000000e+00   -1.0000000e+00   -1.0000000e+00   -1.0000000e+00   -1.0000000e+00   -1.0000000e+00   -1.0000000e+00   -1.0000000e+00   -1.0000000e+00
    6.8121856e+00    9.1340784e+00    1.6123606e+01    2.9680522e+04    6.7770010e+04    1.8577946e+04    1.7107617e+04    3.1111462e-04    4.5244605e-04    1.9826189e-04    1.0715327e-04    1.7508605e+00    1.7389288e+00    1.2092747e+02    1.2994348e+02    7.0971059e-03    8.6142977e-03   -1.0000000e+00   -1.0000000e+00   -1.0000000e+00   -1.0000000e+00   -1.0000000e+00   -1.0000000e+00   -1.0000000e+00   -1.0000000e+00   -1.0000000e+00   -1.0000000e+00   -1.0000000e+00   -1.0000000e+00   -1.0000000e+00   -1.0000000e+00   -1.0000000e+00   -1.0000000e+00   -1.0000000e+00   -1.0000000e+00
    6.9048193e+00    9.1133172e+00    1.6025041e+01    2.9156405e+04    6.6078406e+04    1.8454480e+04    1.6900067e+04    3.1388771e-04    4.5406354e-04    1.9948844e-04    1.0787955e-04    1.7522363e+00    1.7335549e+00    1.2146791e+02    1.2979758e+02    7.1414635e-03    8.6130519e-03   -1.0000000e+00   -1.0000000e+00   -1.0000000e+00   -1.0000000e+00   -1.0000000e+00   -1.0000000e+00   -1.0000000e+00   -1.0000000e+00   -1.0000000e+00   -1.0000000e+00   -1.0000000e+00   -1.0000000e+00   -1.0000000e+00   -1.0000000e+00   -1.0000000e+00   -1.0000000e+00   -1.0000000e+00   -1.0000000e+00
    7.0437663e+00    9.0815567e+00    1.5877445e+01    2.8374603e+04    6.3558735e+04    1.8273229e+04    1.6597677e+04    3.1815955e-04    4.5704200e-04    2.0136069e-04    1.0906569e-04    1.7541551e+00    1.7254887e+00    1.2226840e+02    1.2956524e+02    7.2080861e-03    8.6146731e-03   -1.0000000e+00   -1.0000000e+00   -1.0000000e+00   -1.0000000e+00   -1.0000000e+00   -1.0000000e+00   -1.0000000e+00   -1.0000000e+00   -1.0000000e+00   -1.0000000e+00   -1.0000000e+00   -1.0000000e+00   -1.0000000e+00   -1.0000000e+00   -1.0000000e+00   -1.0000000e+00   -1.0000000e+00   -1.0000000e+00
    7.1364199e+00    9.0601901e+00    1.5780049e+01    2.7856254e+04    6.1865817e+04    1.8152671e+04    1.6399704e+04    3.2108088e-04    4.5936681e-04    2.0264953e-04    1.0989954e-04    1.7553167e+00    1.7201715e+00    1.2280567e+02    1.2940963e+02    7.2529289e-03    8.6183977e-03   -1.0000000e+00   -1.0000000e+00   -1.0000000e+00   -1.0000000e+00   -1.0000000e+00   -1.0000000e+00   -1.0000000e+00   -1.0000000e+00   -1.0000000e+00   -1.0000000e+00   -1.0000000e+00   -1.0000000e+00   -1.0000000e+00   -1.0000000e+00   -1.0000000e+00   -1.0000000e+00   -1.0000000e+00   -1.0000000e+00
    7.2289971e+00    9.0384661e+00    1.5682994e+01    2.7341521e+04    6.0194839e+04    1.8030308e+04    1.6204585e+04    3.2404647e-04    4.6191400e-04    2.0396586e-04    1.1075017e-04    1.7563599e+00    1.7148889e+00    1.2333897e+02    1.2925404e+02    7.2978760e-03    8.6239755e-03   -1.0000000e+00   -1.0000000e+00   -1.0000000e+00   -1.0000000e+00   -1.0000000e+00   -1.0000000e+00   -1.0000000e+00   -1.0000000e+00   -1.0000000e+00   -1.0000000e+00   -1.0000000e+00   -1.0000000e+00   -1.0000000e+00   -1.0000000e+00   -1.0000000e+00   -1.0000000e+00   -1.0000000e+00   -1.0000000e+00
    7.3216116e+00    9.0162840e+00    1.5586220e+01    2.6829970e+04    5.8536114e+04    1.7909108e+04    1.6007697e+04    3.2705325e-04    4.6469199e-04    2.0529327e-04    1.1165580e-04    1.7572491e+00    1.7096583e+00    1.2386618e+02    1.2910604e+02    7.3428279e-03    8.6318547e-03   -1.0000000e+00   -1.0000000e+00   -1.0000000e+00   -1.0000000e+00   -1.0000000e+00   -1.0000000e+00   -1.0000000e+00   -1.0000000e+00   -1.0000000e+00   -1.0000000e+00   -1.0000000e+00   -1.0000000e+00   -1.0000000e+00   -1.0000000e+00   -1.0000000e+00   -1.0000000e+00   -1.0000000e+00   -1.0000000e+00
    7.4142305e+00    8.9940108e+00    1.5490239e+01    2.6327100e+04    5.6909103e+04    1.7786192e+04    1.5825364e+04    3.3011796e-04    4.6769981e-04    2.0666102e-04    1.1258428e-04    1.7580157e+00    1.7045199e+00    1.2440057e+02    1.2896658e+02    7.3883781e-03    8.6421655e-03   -1.0000000e+00   -1.0000000e+00   -1.0000000e+00   -1.0000000e+00   -1.0000000e+00   -1.0000000e+00   -1.0000000e+00   -1.0000000e+00   -1.0000000e+00   -1.0000000e+00   -1.0000000e+00   -1.0000000e+00   -1.0000000e+00   -1.0000000e+00   -1.0000000e+00   -1.0000000e+00   -1.0000000e+00   -1.0000000e+00
    7.5068208e+00    8.9716304e+00    1.5394844e+01    2.5829948e+04    5.5301465e+04    1.7663190e+04    1.5640879e+04    3.3323268e-04    4.7094140e-04    2.0804364e-04    1.1355547e-04    1.7586701e+00    1.6994606e+00    1.2493238e+02    1.2884533e+02    7.4341600e-03    8.6552587e-03   -1.0000000e+00   -1.0000000e+00   -1.0000000e+00   -1.0000000e+00   -1.0000000e+00   -1.0000000e+00   -1.0000000e+00   -1.0000000e+00   -1.0000000e+00   -1.0000000e+00   -1.0000000e+00   -1.0000000e+00   -1.0000000e+00   -1.0000000e+00   -1.0000000e+00   -1.0000000e+00   -1.0000000e+00   -1.0000000e+00
    7.6456470e+00    8.9383510e+00    1.5254188e+01    2.5087134e+04    5.2958145e+04    1.7463376e+04    1.5319379e+04    3.3803088e-04    4.7618886e-04    2.1017628e-04    1.1505761e-04    1.7594806e+00    1.6920782e+00    1.2573681e+02    1.2868355e+02    7.5040124e-03    8.6794440e-03   -1.0000000e+00   -1.0000000e+00   -1.0000000e+00   -1.0000000e+00   -1.0000000e+00   -1.0000000e+00   -1.0000000e+00   -1.0000000e+00   -1.0000000e+00   -1.0000000e+00   -1.0000000e+00   -1.0000000e+00   -1.0000000e+00   -1.0000000e+00   -1.0000000e+00   -1.0000000e+00   -1.0000000e+00   -1.0000000e+00
    7.7382526e+00    8.9160404e+00    1.5161084e+01    2.4607298e+04    5.1465422e+04    1.7334930e+04    1.5124951e+04    3.4128980e-04    4.7994551e-04    2.1162226e-04    1.1612098e-04    1.7599192e+00    1.6872200e+00    1.2627307e+02    1.2859642e+02    7.5508509e-03    8.6987669e-03   -1.0000000e+00   -1.0000000e+00   -1.0000000e+00   -1.0000000e+00   -1.0000000e+00   -1.0000000e+00   -1.0000000e+00   -1.0000000e+00   -1.0000000e+00   -1.0000000e+00   -1.0000000e+00   -1.0000000e+00   -1.0000000e+00   -1.0000000e+00   -1.0000000e+00   -1.0000000e+00   -1.0000000e+00   -1.0000000e+00
    7.8308250e+00    8.8938926e+00    1.5069422e+01    2.4135612e+04    5.0006260e+04    1.7209387e+04    1.4931030e+04    3.4459979e-04    4.8390275e-04    2.1308032e-04    1.1724209e-04    1.7602973e+00    1.6824432e+00    1.2680598e+02    1.2852894e+02    7.5977815e-03    8.7205307e-03   -1.0000000e+00   -1.0000000e+00   -1.0000000e+00   -1.0000000e+00   -1.0000000e+00   -1.0000000e+00   -1.0000000e+00   -1.0000000e+00   -1.0000000e+00   -1.0000000e+00   -1.0000000e+00   -1.0000000e+00   -1.0000000e+00   -1.0000000e+00   -1.0000000e+00   -1.0000000e+00   -1.0000000e+00   -1.0000000e+00
    7.9233975e+00    8.8721548e+00    1.4979460e+01    2.3673597e+04    4.8597753e+04    1.7088577e+04    1.4735672e+04    3.4796448e-04    4.8807183e-04    2.1454236e-04    1.1843410e-04    1.7606433e+00    1.6777679e+00    1.2733396e+02    1.2849097e+02    7.6447670e-03    8.7452174e-03   -1.0000000e+00   -1.0000000e+00   -1.0000000e+00   -1.0000000e+00   -1.0000000e+00   -1.0000000e+00   -1.0000000e+00   -1.0000000e+00   -1.0000000e+00   -1.0000000e+00   -1.0000000e+00   -1.0000000e+00   -1.0000000e+00   -1.0000000e+00   -1.0000000e+00   -1.0000000e+00   -1.0000000e+00   -1.0000000e+00
    8.0160034e+00    8.8507604e+00    1.4890819e+01    2.3219281e+04    4.7249959e+04    1.6955420e+04    1.4530184e+04    3.5141866e-04    4.9240643e-04    2.1607973e-04    1.1961980e-04    1.7609477e+00    1.6731916e+00    1.2788420e+02    1.2845238e+02    7.6930825e-03    8.7715207e-03   -1.0000000e+00   -1.0000000e+00   -1.0000000e+00   -1.0000000e+00   -1.0000000e+00   -1.0000000e+00   -1.0000000e+00   -1.0000000e+00   -1.0000000e+00   -1.0000000e+00   -1.0000000e+00   -1.0000000e+00   -1.0000000e+00   -1.0000000e+00   -1.0000000e+00   -1.0000000e+00   -1.0000000e+00   -1.0000000e+00
    8.1086686e+00    8.8293722e+00    1.4802854e+01    2.2778322e+04    4.5941335e+04    1.6832225e+04    1.4343103e+04    3.5490081e-04    4.9691814e-04    2.1760929e-04    1.2088170e-04    1.7611925e+00    1.6686668e+00    1.2842009e+02    1.2843278e+02    7.7409037e-03    8.8002337e-03   -1.0000000e+00   -1.0000000e+00   -1.0000000e+00   -1.0000000e+00   -1.0000000e+00   -1.0000000e+00   -1.0000000e+00   -1.0000000e+00   -1.0000000e+00   -1.0000000e+00   -1.0000000e+00   -1.0000000e+00   -1.0000000e+00   -1.0000000e+00   -1.0000000e+00   -1.0000000e+00   -1.0000000e+00   -1.0000000e+00
    8.2014536e+00    8.8082280e+00    1.4715824e+01    2.2350592e+04    4.4677944e+04    1.6710098e+04    1.4169267e+04    3.5844053e-04    5.0159630e-04    2.1917182e-04    1.2218663e-04    1.7614179e+00    1.6641992e+00    1.2896073e+02    1.2842807e+02    7.7892158e-03    8.8311998e-03   -1.0000000e+00   -1.0000000e+00   -1.0000000e+00   -1.0000000e+00   -1.0000000e+00   -1.0000000e+00   -1.0000000e+00   -1.0000000e+00   -1.0000000e+00   -1.0000000e+00   -1.0000000e+00   -1.0000000e+00   -1.0000000e+00   -1.0000000e+00   -1.0000000e+00   -1.0000000e+00   -1.0000000e+00   -1.0000000e+00
    8.3408495e+00    8.7769437e+00    1.4588421e+01    2.1729177e+04    4.2864771e+04    1.6532007e+04    1.3915631e+04    3.6384025e-04    5.0893374e-04    2.2154211e-04    1.2425650e-04    1.7616278e+00    1.6576982e+00    1.2976836e+02    1.2847633e+02    7.8618921e-03    8.8826014e-03   -1.0000000e+00   -1.0000000e+00   -1.0000000e+00   -1.0000000e+00   -1.0000000e+00   -1.0000000e+00   -1.0000000e+00   -1.0000000e+00   -1.0000000e+00   -1.0000000e+00   -1.0000000e+00   -1.0000000e+00   -1.0000000e+00   -1.0000000e+00   -1.0000000e+00   -1.0000000e+00   -1.0000000e+00   -1.0000000e+00
    8.4341362e+00    8.7563717e+00    1.4505536e+01    2.1326890e+04    4.1710184e+04    1.6413038e+04    1.3745391e+04    3.6750582e-04    5.1402112e-04    2.2315532e-04    1.2569740e-04    1.7616775e+00    1.6535034e+00    1.3030907e+02    1.2853988e+02    7.9107735e-03    8.9199352e-03   -1.0000000e+00   -1.0000000e+00   -1.0000000e+00   -1.0000000e+00   -1.0000000e+00   -1.0000000e+00   -1.0000000e+00   -1.0000000e+00   -1.0000000e+00   -1.0000000e+00   -1.0000000e+00   -1.0000000e+00   -1.0000000e+00   -1.0000000e+00   -1.0000000e+00   -1.0000000e+00   -1.0000000e+00   -1.0000000e+00
    8.5277528e+00    8.7359564e+00    1.4424058e+01    2.0935009e+04    4.0598045e+04    1.6294726e+04    1.3585017e+04    3.7122684e-04    5.1925457e-04    2.2480166e-04    1.2717891e-04    1.7616560e+00    1.6494057e+00    1.3085595e+02    1.2862616e+02    7.9602170e-03    8.9597309e-03   -1.0000000e+00   -1.0000000e+00   -1.0000000e+00   -1.0000000e+00   -1.0000000e+00   -1.0000000e+00   -1.0000000e+00   -1.0000000e+00   -1.0000000e+00   -1.0000000e+00   -1.0000000e+00   -1.0000000e+00   -1.0000000e+00   -1.0000000e+00   -1.0000000e+00   -1.0000000e+00   -1.0000000e+00   -1.0000000e+00
    8.6209559e+00    8.7156606e+00    1.4343809e+01    2.0547406e+04    3.9511192e+04    1.6169483e+04    1.3400198e+04    3.7498007e-04    5.2454458e-04    2.2647207e-04    1.2866879e-04    1.7615659e+00    1.6453954e+00    1.3140337e+02    1.2872306e+02    8.0098692e-03    9.0007468e-03   -1.0000000e+00   -1.0000000e+00   -1.0000000e+00   -1.0000000e+00   -1.0000000e+00   -1.0000000e+00   -1.0000000e+00   -1.0000000e+00   -1.0000000e+00   -1.0000000e+00   -1.0000000e+00   -1.0000000e+00   -1.0000000e+00   -1.0000000e+00   -1.0000000e+00   -1.0000000e+00   -1.0000000e+00   -1.0000000e+00
    8.7153245e+00    8.6950961e+00    1.4263611e+01    2.0166383e+04    3.8445104e+04    1.6049587e+04    1.3224520e+04    3.7880583e-04    5.3003866e-04    2.2816881e-04    1.3024949e-04    1.7613925e+00    1.6414101e+00    1.3195758e+02    1.2885522e+02    8.0599851e-03    9.0446865e-03   -1.0000000e+00   -1.0000000e+00   -1.0000000e+00   -1.0000000e+00   -1.0000000e+00   -1.0000000e+00   -1.0000000e+00   -1.0000000e+00   -1.0000000e+00   -1.0000000e+00   -1.0000000e+00   -1.0000000e+00   -1.0000000e+00   -1.0000000e+00   -1.0000000e+00   -1.0000000e+00   -1.0000000e+00   -1.0000000e+00
    8.8100737e+00    8.6747759e+00    1.4184785e+01    1.9796078e+04    3.7429192e+04    1.5935327e+04    1.3058814e+04    3.8268067e-04    5.3567376e-04    2.2987149e-04    1.3190269e-04    1.7611788e+00    1.6375082e+00    1.3250766e+02    1.2902068e+02    8.1101824e-03    9.0911947e-03   -1.0000000e+00   -1.0000000e+00   -1.0000000e+00   -1.0000000e+00   -1.0000000e+00   -1.0000000e+00   -1.0000000e+00   -1.0000000e+00   -1.0000000e+00   -1.0000000e+00   -1.0000000e+00   -1.0000000e+00   -1.0000000e+00   -1.0000000e+00   -1.0000000e+00   -1.0000000e+00   -1.0000000e+00   -1.0000000e+00
    8.9026592e+00    8.6550684e+00    1.4109006e+01    1.9443981e+04    3.6494284e+04    1.5821853e+04    1.2897279e+04    3.8651199e-04    5.4126003e-04    2.3155828e-04    1.3355265e-04    1.7609228e+00    1.6337676e+00    1.3304690e+02    1.2920229e+02    8.1595896e-03    9.1382004e-03   -1.0000000e+00   -1.0000000e+00   -1.0000000e+00   -1.0000000e+00   -1.0000000e+00   -1.0000000e+00   -1.0000000e+00   -1.0000000e+00   -1.0000000e+00   -1.0000000e+00   -1.0000000e+00   -1.0000000e+00   -1.0000000e+00   -1.0000000e+00   -1.0000000e+00   -1.0000000e+00   -1.0000000e+00   -1.0000000e+00
    9.0460173e+00    8.6245323e+00    1.3992861e+01    1.8915617e+04    3.5107233e+04    1.5644014e+04    1.2656556e+04    3.9252954e-04    5.5008360e-04    2.3424626e-04    1.3615721e-04    1.7604223e+00    1.6280668e+00    1.3390293e+02    1.2952228e+02    8.2366614e-03    9.2135716e-03   -1.0000000e+00   -1.0000000e+00   -1.0000000e+00   -1.0000000e+00   -1.0000000e+00   -1.0000000e+00   -1.0000000e+00   -1.0000000e+00   -1.0000000e+00   -1.0000000e+00   -1.0000000e+00   -1.0000000e+00   -1.0000000e+00   -1.0000000e+00   -1.0000000e+00   -1.0000000e+00   -1.0000000e+00   -1.0000000e+00
    9.1420992e+00    8.6038481e+00    1.3915484e+01    1.8578325e+04    3.4237533e+04    1.5535003e+04    1.2524020e+04    3.9657235e-04    5.5607266e-04    2.3604195e-04    1.3797724e-04    1.7600119e+00    1.6242712e+00    1.3446107e+02    1.2976401e+02    8.2876282e-03    9.2657944e-03   -1.0000000e+00   -1.0000000e+00   -1.0000000e+00   -1.0000000e+00   -1.0000000e+00   -1.0000000e+00   -1.0000000e+00   -1.0000000e+00   -1.0000000e+00   -1.0000000e+00   -1.0000000e+00   -1.0000000e+00   -1.0000000e+00   -1.0000000e+00   -1.0000000e+00   -1.0000000e+00   -1.0000000e+00   -1.0000000e+00
    9.2385549e+00    8.5830487e+00    1.3838661e+01    1.8249053e+04    3.3400981e+04    1.5426771e+04    1.2398404e+04    4.0066149e-04    5.6215188e-04    2.3786692e-04    1.3984229e-04    1.7595413e+00    1.6205083e+00    1.3502400e+02    1.3002869e+02    8.3388456e-03    9.3195816e-03   -1.0000000e+00   -1.0000000e+00   -1.0000000e+00   -1.0000000e+00   -1.0000000e+00   -1.0000000e+00   -1.0000000e+00   -1.0000000e+00   -1.0000000e+00   -1.0000000e+00   -1.0000000e+00   -1.0000000e+00   -1.0000000e+00   -1.0000000e+00   -1.0000000e+00   -1.0000000e+00   -1.0000000e+00   -1.0000000e+00
    9.3348668e+00    8.5622501e+00    1.3762896e+01    1.7929157e+04    3.2593798e+04    1.5321176e+04    1.2275718e+04    4.0476406e-04    5.6828091e-04    2.3969617e-04    1.4175085e-04    1.7590079e+00    1.6168048e+00    1.3558412e+02    1.3031781e+02    8.3897746e-03    9.3746024e-03   -1.0000000e+00   -1.0000000e+00   -1.0000000e+00   -1.0000000e+00   -1.0000000e+00   -1.0000000e+00   -1.0000000e+00   -1.0000000e+00   -1.0000000e+00   -1.0000000e+00   -1.0000000e+00   -1.0000000e+00   -1.0000000e+00   -1.0000000e+00   -1.0000000e+00   -1.0000000e+00   -1.0000000e+00   -1.0000000e+00
    9.4316005e+00    8.5411900e+00    1.3687569e+01    1.7613387e+04    3.1812569e+04    1.5210754e+04    1.2143110e+04    4.0892142e-04    5.7449540e-04    2.4156785e-04    1.4369231e-04    1.7583849e+00    1.6131364e+00    1.3615033e+02    1.3062969e+02    8.4411507e-03    9.4311497e-03   -1.0000000e+00   -1.0000000e+00   -1.0000000e+00   -1.0000000e+00   -1.0000000e+00   -1.0000000e+00   -1.0000000e+00   -1.0000000e+00   -1.0000000e+00   -1.0000000e+00   -1.0000000e+00   -1.0000000e+00   -1.0000000e+00   -1.0000000e+00   -1.0000000e+00   -1.0000000e+00   -1.0000000e+00   -1.0000000e+00
    9.5283468e+00    8.5200330e+00    1.3612640e+01    1.7303090e+04    3.1059978e+04    1.5095218e+04    1.2002879e+04    4.1311563e-04    5.8073445e-04    2.4347704e-04    1.4564247e-04    1.7577003e+00    1.6095067e+00    1.3672165e+02    1.3095352e+02    8.4927605e-03    9.4883229e-03   -1.0000000e+00   -1.0000000e+00   -1.0000000e+00   -1.0000000e+00   -1.0000000e+00   -1.0000000e+00   -1.0000000e+00   -1.0000000e+00   -1.0000000e+00   -1.0000000e+00   -1.0000000e+00   -1.0000000e+00   -1.0000000e+00   -1.0000000e+00   -1.0000000e+00   -1.0000000e+00   -1.0000000e+00   -1.0000000e+00
    9.6247689e+00    8.4986305e+00    1.3538061e+01    1.7000083e+04    3.0324267e+04    1.4990213e+04    1.1861723e+04    4.1728914e-04    5.8698525e-04    2.4533817e-04    1.4768175e-04    1.7569445e+00    1.6058953e+00    1.3726902e+02    1.3130755e+02    8.5432000e-03    9.5466785e-03   -1.0000000e+00   -1.0000000e+00   -1.0000000e+00   -1.0000000e+00   -1.0000000e+00   -1.0000000e+00   -1.0000000e+00   -1.0000000e+00   -1.0000000e+00   -1.0000000e+00   -1.0000000e+00   -1.0000000e+00   -1.0000000e+00   -1.0000000e+00   -1.0000000e+00   -1.0000000e+00   -1.0000000e+00   -1.0000000e+00
    9.7224838e+00    8.4767981e+00    1.3462736e+01    1.6702027e+04    2.9610024e+04    1.4878903e+04    1.1735547e+04    4.2156297e-04    5.9335513e-04    2.4729295e-04    1.4973739e-04    1.7561195e+00    1.6022619e+00    1.3784270e+02    1.3167329e+02    8.5949809e-03    9.6062384e-03   -1.0000000e+00   -1.0000000e+00   -1.0000000e+00   -1.0000000e+00   -1.0000000e+00   -1.0000000e+00   -1.0000000e+00   -1.0000000e+00   -1.0000000e+00   -1.0000000e+00   -1.0000000e+00   -1.0000000e+00   -1.0000000e+00   -1.0000000e+00   -1.0000000e+00   -1.0000000e+00   -1.0000000e+00   -1.0000000e+00
    9.8207273e+00    8.4547101e+00    1.3387442e+01    1.6407558e+04    2.8910673e+04    1.4772112e+04    1.1603635e+04    4.2587316e-04    5.9979534e-04    2.4924440e-04    1.5187091e-04    1.7552343e+00    1.5986325e+00    1.3840803e+02    1.3206946e+02    8.6465610e-03    9.6673797e-03   -1.0000000e+00   -1.0000000e+00   -1.0000000e+00   -1.0000000e+00   -1.0000000e+00   -1.0000000e+00   -1.0000000e+00   -1.0000000e+00   -1.0000000e+00   -1.0000000e+00   -1.0000000e+00   -1.0000000e+00   -1.0000000e+00   -1.0000000e+00   -1.0000000e+00   -1.0000000e+00   -1.0000000e+00   -1.0000000e+00
    9.9184078e+00    8.4329607e+00    1.3312913e+01    1.6124724e+04    2.8237311e+04    1.4663735e+04    1.1492876e+04    4.3020478e-04    6.0623482e-04    2.5123796e-04    1.5399155e-04    1.7543920e+00    1.5950180e+00    1.3898015e+02    1.3246896e+02    8.6983796e-03    9.7286459e-03   -1.0000000e+00   -1.0000000e+00   -1.0000000e+00   -1.0000000e+00   -1.0000000e+00   -1.0000000e+00   -1.0000000e+00   -1.0000000e+00   -1.0000000e+00   -1.0000000e+00   -1.0000000e+00   -1.0000000e+00   -1.0000000e+00   -1.0000000e+00   -1.0000000e+00   -1.0000000e+00   -1.0000000e+00   -1.0000000e+00
    1.0015342e+01    8.4112520e+00    1.3239450e+01    1.5848357e+04    2.7590038e+04    1.4550586e+04    1.1373783e+04    4.3453729e-04    6.1262601e-04    2.5326276e-04    1.5609457e-04    1.7535040e+00    1.5914538e+00    1.3955916e+02    1.3287510e+02    8.7501012e-03    9.7894659e-03   -1.0000000e+00   -1.0000000e+00   -1.0000000e+00   -1.0000000e+00   -1.0000000e+00   -1.0000000e+00   -1.0000000e+00   -1.0000000e+00   -1.0000000e+00   -1.0000000e+00   -1.0000000e+00   -1.0000000e+00   -1.0000000e+00   -1.0000000e+00   -1.0000000e+00   -1.0000000e+00   -1.0000000e+00   -1.0000000e+00
    1.0114216e+01    8.3887370e+00    1.3164311e+01    1.5572626e+04    2.6949063e+04    1.4441703e+04    1.1257782e+04    4.3896572e-04    6.1916911e-04    2.5531829e-04    1.5831074e-04    1.7525397e+00    1.5877960e+00    1.4014194e+02    1.3331488e+02    8.8023268e-03    9.8522814e-03   -1.0000000e+00   -1.0000000e+00   -1.0000000e+00   -1.0000000e+00   -1.0000000e+00   -1.0000000e+00   -1.0000000e+00   -1.0000000e+00   -1.0000000e+00   -1.0000000e+00   -1.0000000e+00   -1.0000000e+00   -1.0000000e+00   -1.0000000e+00   -1.0000000e+00   -1.0000000e+00   -1.0000000e+00   -1.0000000e+00
    1.0211480e+01    8.3664678e+00    1.3090822e+01    1.5308247e+04    2.6331342e+04    1.4338284e+04    1.1156273e+04    4.4334674e-04    6.2563116e-04    2.5736012e-04    1.6052647e-04    1.7515500e+00    1.5842089e+00    1.4071227e+02    1.3375975e+02    8.8536585e-03    9.9147066e-03   -1.0000000e+00   -1.0000000e+00   -1.0000000e+00   -1.0000000e+00   -1.0000000e+00   -1.0000000e+00   -1.0000000e+00   -1.0000000e+00   -1.0000000e+00   -1.0000000e+00   -1.0000000e+00   -1.0000000e+00   -1.0000000e+00   -1.0000000e+00   -1.0000000e+00   -1.0000000e+00   -1.0000000e+00   -1.0000000e+00
    1.0308716e+01    8.3441248e+00    1.3017680e+01    1.5045560e+04    2.5721250e+04    1.4232341e+04    1.1036777e+04    4.4776769e-04    6.3210571e-04    2.5943505e-04    1.6276492e-04    1.7505427e+00    1.5806170e+00    1.4129446e+02    1.3421683e+02    8.9054197e-03    9.9774379e-03   -1.0000000e+00   -1.0000000e+00   -1.0000000e+00   -1.0000000e+00   -1.0000000e+00   -1.0000000e+00   -1.0000000e+00   -1.0000000e+00   -1.0000000e+00   -1.0000000e+00   -1.0000000e+00   -1.0000000e+00   -1.0000000e+00   -1.0000000e+00   -1.0000000e+00   -1.0000000e+00   -1.0000000e+00   -1.0000000e+00
    1.0405478e+01    8.3219263e+00    1.2945455e+01    1.4790360e+04    2.5136181e+04    1.4127792e+04    1.0926010e+04    4.5220472e-04    6.3856414e-04    2.6154636e-04    1.6500363e-04    1.7495338e+00    1.5770486e+00    1.4188661e+02    1.3467954e+02    8.9573568e-03    1.0039997e-02   -1.0000000e+00   -1.0000000e+00   -1.0000000e+00   -1.0000000e+00   -1.0000000e+00   -1.0000000e+00   -1.0000000e+00   -1.0000000e+00   -1.0000000e+00   -1.0000000e+00   -1.0000000e+00   -1.0000000e+00   -1.0000000e+00   -1.0000000e+00   -1.0000000e+00   -1.0000000e+00   -1.0000000e+00   -1.0000000e+00
    1.0502959e+01    8.2995945e+00    1.2873215e+01    1.4532888e+04    2.4561316e+04    1.4010320e+04    1.0782216e+04    4.5672983e-04    6.4504613e-04    2.6374207e-04    1.6723255e-04    1.7484995e+00    1.5734714e+00    1.4250341e+02    1.3514265e+02    9.0106576e-03    1.0102670e-02   -1.0000000e+00   -1.0000000e+00   -1.0000000e+00   -1.0000000e+00   -1.0000000e+00   -1.0000000e+00   -1.0000000e+00   -1.0000000e+00   -1.0000000e+00   -1.0000000e+00   -1.0000000e+00   -1.0000000e+00   -1.0000000e+00   -1.0000000e+00   -1.0000000e+00   -1.0000000e+00   -1.0000000e+00   -1.0000000e+00
    1.0600584e+01    8.2771204e+00    1.2801119e+01    1.4291314e+04    2.4014746e+04    1.3912986e+04    1.0704993e+04    4.6124705e-04    6.5157433e-04    2.6590752e-04    1.6955560e-04    1.7474333e+00    1.5698908e+00    1.4310387e+02    1.3564078e+02    9.0629562e-03    1.0166537e-02   -1.0000000e+00   -1.0000000e+00   -1.0000000e+00   -1.0000000e+00   -1.0000000e+00   -1.0000000e+00   -1.0000000e+00   -1.0000000e+00   -1.0000000e+00   -1.0000000e+00   -1.0000000e+00   -1.0000000e+00   -1.0000000e+00   -1.0000000e+00   -1.0000000e+00   -1.0000000e+00   -1.0000000e+00   -1.0000000e+00
    1.0745921e+01    8.2435931e+00    1.2695052e+01    1.3940528e+04    2.3241246e+04    1.3770268e+04    1.0585286e+04    4.6801849e-04    6.6132055e-04    2.6915707e-04    1.7308517e-04    1.7457768e+00    1.5646060e+00    1.4399252e+02    1.3640651e+02    9.1406589e-03    1.0262379e-02   -1.0000000e+00   -1.0000000e+00   -1.0000000e+00   -1.0000000e+00   -1.0000000e+00   -1.0000000e+00   -1.0000000e+00   -1.0000000e+00   -1.0000000e+00   -1.0000000e+00   -1.0000000e+00   -1.0000000e+00   -1.0000000e+00   -1.0000000e+00   -1.0000000e+00   -1.0000000e+00   -1.0000000e+00   -1.0000000e+00
    1.0843914e+01    8.2209378e+00    1.2624187e+01    1.3713328e+04    2.2746285e+04    1.3677383e+04    1.0519115e+04    4.7260103e-04    6.6790216e-04    2.7136817e-04    1.7550403e-04    1.7446178e+00    1.5610682e+00    1.4459513e+02    1.3694394e+02    9.1928232e-03    1.0327366e-02   -1.0000000e+00   -1.0000000e+00   -1.0000000e+00   -1.0000000e+00   -1.0000000e+00   -1.0000000e+00   -1.0000000e+00   -1.0000000e+00   -1.0000000e+00   -1.0000000e+00   -1.0000000e+00   -1.0000000e+00   -1.0000000e+00   -1.0000000e+00   -1.0000000e+00   -1.0000000e+00   -1.0000000e+00   -1.0000000e+00
    1.0941660e+01    8.1980128e+00    1.2553935e+01    1.3487658e+04    2.2266996e+04    1.3578041e+04    1.0430068e+04    4.7720615e-04    6.7448152e-04    2.7360355e-04    1.7793812e-04    1.7433807e+00    1.5575511e+00    1.4519904e+02    1.3748754e+02    9.2449758e-03    1.0392234e-02   -1.0000000e+00   -1.0000000e+00   -1.0000000e+00   -1.0000000e+00   -1.0000000e+00   -1.0000000e+00   -1.0000000e+00   -1.0000000e+00   -1.0000000e+00   -1.0000000e+00   -1.0000000e+00   -1.0000000e+00   -1.0000000e+00   -1.0000000e+00   -1.0000000e+00   -1.0000000e+00   -1.0000000e+00   -1.0000000e+00
    1.1039524e+01    8.1749834e+00    1.2483975e+01    1.3258731e+04    2.1792211e+04    1.3466867e+04    1.0289750e+04    4.8185814e-04    6.8103938e-04    2.7587617e-04    1.8037813e-04    1.7421123e+00    1.5540379e+00    1.4581283e+02    1.3803345e+02    9.2976125e-03    1.0456680e-02   -1.0000000e+00   -1.0000000e+00   -1.0000000e+00   -1.0000000e+00   -1.0000000e+00   -1.0000000e+00   -1.0000000e+00   -1.0000000e+00   -1.0000000e+00   -1.0000000e+00   -1.0000000e+00   -1.0000000e+00   -1.0000000e+00   -1.0000000e+00   -1.0000000e+00   -1.0000000e+00   -1.0000000e+00   -1.0000000e+00
    1.1137340e+01    8.1518734e+00    1.2414382e+01    1.3041714e+04    2.1337180e+04    1.3369785e+04    1.0196734e+04    4.8650113e-04    6.8761824e-04    2.7813809e-04    1.8288200e-04    1.7408158e+00    1.5505298e+00    1.4641506e+02    1.3860134e+02    9.3494543e-03    1.0521721e-02   -1.0000000e+00   -1.0000000e+00   -1.0000000e+00   -1.0000000e+00   -1.0000000e+00   -1.0000000e+00   -1.0000000e+00   -1.0000000e+00   -1.0000000e+00   -1.0000000e+00   -1.0000000e+00   -1.0000000e+00   -1.0000000e+00   -1.0000000e+00   -1.0000000e+00   -1.0000000e+00   -1.0000000e+00   -1.0000000e+00
    1.1235125e+01    8.1286567e+00    1.2345192e+01    1.2828514e+04    2.0891410e+04    1.3272607e+04    1.0103996e+04    4.9116710e-04    6.9420419e-04    2.8042277e-04    1.8540971e-04    1.7394871e+00    1.5470259e+00    1.4702023e+02    1.3917931e+02    9.4012524e-03    1.0586784e-02   -1.0000000e+00   -1.0000000e+00   -1.0000000e+00   -1.0000000e+00   -1.0000000e+00   -1.0000000e+00   -1.0000000e+00   -1.0000000e+00   -1.0000000e+00   -1.0000000e+00   -1.0000000e+00   -1.0000000e+00   -1.0000000e+00   -1.0000000e+00   -1.0000000e+00   -1.0000000e+00   -1.0000000e+00   -1.0000000e+00
    1.1332875e+01    8.1057369e+00    1.2276429e+01    1.2622328e+04    2.0460273e+04    1.3175993e+04    1.0025296e+04    4.9586120e-04    7.0079150e-04    2.8273939e-04    1.8795085e-04    1.7382243e+00    1.5435028e+00    1.4762809e+02    1.3976346e+02    9.4531842e-03    1.0651863e-02   -1.0000000e+00   -1.0000000e+00   -1.0000000e+00   -1.0000000e+00   -1.0000000e+00   -1.0000000e+00   -1.0000000e+00   -1.0000000e+00   -1.0000000e+00   -1.0000000e+00   -1.0000000e+00   -1.0000000e+00   -1.0000000e+00   -1.0000000e+00   -1.0000000e+00   -1.0000000e+00   -1.0000000e+00   -1.0000000e+00
    1.1430060e+01    8.0828416e+00    1.2208648e+01    1.2420877e+04    2.0039332e+04    1.3080891e+04    9.9474041e+03    5.0054832e-04    7.0735551e-04    2.8505795e-04    1.9050785e-04    1.7369261e+00    1.5400158e+00    1.4823111e+02    1.4035539e+02    9.5045876e-03    1.0716594e-02   -1.0000000e+00   -1.0000000e+00   -1.0000000e+00   -1.0000000e+00   -1.0000000e+00   -1.0000000e+00   -1.0000000e+00   -1.0000000e+00   -1.0000000e+00   -1.0000000e+00   -1.0000000e+00   -1.0000000e+00   -1.0000000e+00   -1.0000000e+00   -1.0000000e+00   -1.0000000e+00   -1.0000000e+00   -1.0000000e+00
    1.1527764e+01    8.0597983e+00    1.2140829e+01    1.2213777e+04    1.9618341e+04    1.2969522e+04    9.8095773e+03    5.0531194e-04    7.1392216e-04    2.8743846e-04    1.9306214e-04    1.7356066e+00    1.5365118e+00    1.4885467e+02    1.4094402e+02    9.5570353e-03    1.0780882e-02   -1.0000000e+00   -1.0000000e+00   -1.0000000e+00   -1.0000000e+00   -1.0000000e+00   -1.0000000e+00   -1.0000000e+00   -1.0000000e+00   -1.0000000e+00   -1.0000000e+00   -1.0000000e+00   -1.0000000e+00   -1.0000000e+00   -1.0000000e+00   -1.0000000e+00   -1.0000000e+00   -1.0000000e+00   -1.0000000e+00
    1.1625528e+01    8.0365880e+00    1.2072962e+01    1.2020399e+04    1.9215802e+04    1.2879327e+04    9.7425358e+03    5.1004310e-04    7.2048454e-04    2.8979390e-04    1.9568862e-04    1.7342608e+00    1.5329921e+00    1.4945865e+02    1.4155251e+02    9.6081762e-03    1.0845340e-02   -1.0000000e+00   -1.0000000e+00   -1.0000000e+00   -1.0000000e+00   -1.0000000e+00   -1.0000000e+00   -1.0000000e+00   -1.0000000e+00   -1.0000000e+00   -1.0000000e+00   -1.0000000e+00   -1.0000000e+00   -1.0000000e+00   -1.0000000e+00   -1.0000000e+00   -1.0000000e+00   -1.0000000e+00   -1.0000000e+00
    1.1723318e+01    8.0133129e+00    1.2005698e+01    1.1827877e+04    1.8817474e+04    1.2787377e+04    9.6540204e+03    5.1480065e-04    7.2706695e-04    2.9216400e-04    1.9834953e-04    1.7328838e+00    1.5294843e+00    1.5006466e+02    1.4217275e+02    9.6592686e-03    1.0909917e-02   -1.0000000e+00   -1.0000000e+00   -1.0000000e+00   -1.0000000e+00   -1.0000000e+00   -1.0000000e+00   -1.0000000e+00   -1.0000000e+00   -1.0000000e+00   -1.0000000e+00   -1.0000000e+00   -1.0000000e+00   -1.0000000e+00   -1.0000000e+00   -1.0000000e+00   -1.0000000e+00   -1.0000000e+00   -1.0000000e+00
    1.1821125e+01    7.9899852e+00    1.1938749e+01    1.1640322e+04    1.8433514e+04    1.2698155e+04    9.5757124e+03    5.1957361e-04    7.3364491e-04    2.9455146e-04    2.0103866e-04    1.7314837e+00    1.5259819e+00    1.5066983e+02    1.4280073e+02    9.7101687e-03    1.0974317e-02   -1.0000000e+00   -1.0000000e+00   -1.0000000e+00   -1.0000000e+00   -1.0000000e+00   -1.0000000e+00   -1.0000000e+00   -1.0000000e+00   -1.0000000e+00   -1.0000000e+00   -1.0000000e+00   -1.0000000e+00   -1.0000000e+00   -1.0000000e+00   -1.0000000e+00   -1.0000000e+00   -1.0000000e+00   -1.0000000e+00
    1.1918804e+01    7.9665901e+00    1.1872154e+01    1.1456882e+04    1.8060543e+04    1.2611661e+04    9.5020097e+03    5.2435553e-04    7.4021088e-04    2.9694656e-04    2.0375808e-04    1.7300587e+00    1.5224839e+00    1.5127149e+02    1.4343606e+02    9.7607514e-03    1.1038403e-02   -1.0000000e+00   -1.0000000e+00   -1.0000000e+00   -1.0000000e+00   -1.0000000e+00   -1.0000000e+00   -1.0000000e+00   -1.0000000e+00   -1.0000000e+00   -1.0000000e+00   -1.0000000e+00   -1.0000000e+00   -1.0000000e+00   -1.0000000e+00   -1.0000000e+00   -1.0000000e+00   -1.0000000e+00   -1.0000000e+00
    1.2016103e+01    7.9432340e+00    1.1805988e+01    1.1277240e+04    1.7701074e+04    1.2516812e+04    9.4086880e+03    5.2911926e-04    7.4672077e-04    2.9937381e-04    2.0644047e-04    1.7286294e+00    1.5189897e+00    1.5186667e+02    1.4404583e+02    9.8106871e-03    1.1100961e-02   -1.0000000e+00   -1.0000000e+00   -1.0000000e+00   -1.0000000e+00   -1.0000000e+00   -1.0000000e+00   -1.0000000e+00   -1.0000000e+00   -1.0000000e+00   -1.0000000e+00   -1.0000000e+00   -1.0000000e+00   -1.0000000e+00   -1.0000000e+00   -1.0000000e+00   -1.0000000e+00   -1.0000000e+00   -1.0000000e+00
    1.2113035e+01    7.9198191e+00    1.1740614e+01    1.1105637e+04    1.7358384e+04    1.2437281e+04    9.3636913e+03    5.3387296e-04    7.5324666e-04    3.0177491e-04    2.0918800e-04    1.7271650e+00    1.5155133e+00    1.5245442e+02    1.4468344e+02    9.8599703e-03    1.1164093e-02   -1.0000000e+00   -1.0000000e+00   -1.0000000e+00   -1.0000000e+00   -1.0000000e+00   -1.0000000e+00   -1.0000000e+00   -1.0000000e+00   -1.0000000e+00   -1.0000000e+00   -1.0000000e+00   -1.0000000e+00   -1.0000000e+00   -1.0000000e+00   -1.0000000e+00   -1.0000000e+00   -1.0000000e+00   -1.0000000e+00
    1.2210945e+01    7.8959347e+00    1.1674831e+01    1.0935520e+04    1.7023577e+04    1.2357540e+04    9.3130967e+03    5.3868095e-04    7.5982783e-04    3.0421034e-04    2.1199624e-04    1.7256340e+00    1.5119999e+00    1.5304482e+02    1.4533558e+02    9.9093941e-03    1.1227651e-02   -1.0000000e+00   -1.0000000e+00   -1.0000000e+00   -1.0000000e+00   -1.0000000e+00   -1.0000000e+00   -1.0000000e+00   -1.0000000e+00   -1.0000000e+00   -1.0000000e+00   -1.0000000e+00   -1.0000000e+00   -1.0000000e+00   -1.0000000e+00   -1.0000000e+00   -1.0000000e+00   -1.0000000e+00   -1.0000000e+00
    1.2308894e+01    7.8718502e+00    1.1609609e+01    1.0768757e+04    1.6700771e+04    1.2279869e+04    9.2637949e+03    5.4350123e-04    7.6643706e-04    3.0664586e-04    2.1485135e-04    1.7240406e+00    1.5085039e+00    1.5362761e+02    1.4600101e+02    9.9583026e-03    1.1291340e-02   -1.0000000e+00   -1.0000000e+00   -1.0000000e+00   -1.0000000e+00   -1.0000000e+00   -1.0000000e+00   -1.0000000e+00   -1.0000000e+00   -1.0000000e+00   -1.0000000e+00   -1.0000000e+00   -1.0000000e+00   -1.0000000e+00   -1.0000000e+00   -1.0000000e+00   -1.0000000e+00   -1.0000000e+00   -1.0000000e+00
    1.2406883e+01    7.8475995e+00    1.1544544e+01    1.0603394e+04    1.6381667e+04    1.2197057e+04    9.2013883e+03    5.4834438e-04    7.7303701e-04    3.0912866e-04    2.1770079e-04    1.7224090e+00    1.5050050e+00    1.5422069e+02    1.4666463e+02    1.0007383e-02    1.1354492e-02   -1.0000000e+00   -1.0000000e+00   -1.0000000e+00   -1.0000000e+00   -1.0000000e+00   -1.0000000e+00   -1.0000000e+00   -1.0000000e+00   -1.0000000e+00   -1.0000000e+00   -1.0000000e+00   -1.0000000e+00   -1.0000000e+00   -1.0000000e+00   -1.0000000e+00   -1.0000000e+00   -1.0000000e+00   -1.0000000e+00
    1.2504748e+01    7.8231717e+00    1.1479492e+01    1.0437080e+04    1.6064375e+04    1.2104572e+04    9.1043550e+03    5.5319745e-04    7.7957694e-04    3.1164092e-04    2.2053530e-04    1.7207509e+00    1.5014873e+00    1.5481443e+02    1.4731428e+02    1.0056316e-02    1.1416307e-02   -1.0000000e+00   -1.0000000e+00   -1.0000000e+00   -1.0000000e+00   -1.0000000e+00   -1.0000000e+00   -1.0000000e+00   -1.0000000e+00   -1.0000000e+00   -1.0000000e+00   -1.0000000e+00   -1.0000000e+00   -1.0000000e+00   -1.0000000e+00   -1.0000000e+00   -1.0000000e+00   -1.0000000e+00   -1.0000000e+00
    1.2602933e+01    7.7986067e+00    1.1414336e+01    1.0277791e+04    1.5753780e+04    1.2023283e+04    9.0505366e+03    5.5806513e-04    7.8616778e-04    3.1416324e-04    2.2343166e-04    1.7190926e+00    1.4979292e+00    1.5540345e+02    1.4798300e+02    1.0104785e-02    1.1478663e-02   -1.0000000e+00   -1.0000000e+00   -1.0000000e+00   -1.0000000e+00   -1.0000000e+00   -1.0000000e+00   -1.0000000e+00   -1.0000000e+00   -1.0000000e+00   -1.0000000e+00   -1.0000000e+00   -1.0000000e+00   -1.0000000e+00   -1.0000000e+00   -1.0000000e+00   -1.0000000e+00   -1.0000000e+00   -1.0000000e+00
    1.2701162e+01    7.7739676e+00    1.1349416e+01    1.0120426e+04    1.5446589e+04    1.1940383e+04    8.9905535e+03    5.6295887e-04    7.9277497e-04    3.1670738e-04    2.2635269e-04    1.7174318e+00    1.4943470e+00    1.5599344e+02    1.4865698e+02    1.0153152e-02    1.1540806e-02   -1.0000000e+00   -1.0000000e+00   -1.0000000e+00   -1.0000000e+00   -1.0000000e+00   -1.0000000e+00   -1.0000000e+00   -1.0000000e+00   -1.0000000e+00   -1.0000000e+00   -1.0000000e+00   -1.0000000e+00   -1.0000000e+00   -1.0000000e+00   -1.0000000e+00   -1.0000000e+00   -1.0000000e+00   -1.0000000e+00
    1.2848193e+01    7.7368219e+00    1.1252812e+01    9.8923852e+03    1.5005618e+04    1.1822870e+04    8.9242156e+03    5.7029019e-04    8.0266382e-04    3.2054131e-04    2.3077325e-04    1.7148804e+00    1.4889817e+00    1.5686998e+02    1.4967379e+02    1.0224754e-02    1.1633265e-02   -1.0000000e+00   -1.0000000e+00   -1.0000000e+00   -1.0000000e+00   -1.0000000e+00   -1.0000000e+00   -1.0000000e+00   -1.0000000e+00   -1.0000000e+00   -1.0000000e+00   -1.0000000e+00   -1.0000000e+00   -1.0000000e+00   -1.0000000e+00   -1.0000000e+00   -1.0000000e+00   -1.0000000e+00   -1.0000000e+00
    1.2946581e+01    7.7117304e+00    1.1188194e+01    9.7389440e+03    1.4713366e+04    1.1731382e+04    8.8460745e+03    5.7523544e-04    8.0923989e-04    3.2318994e-04    2.3369151e-04    1.7131499e+00    1.4853522e+00    1.5747676e+02    1.5033197e+02    1.0273222e-02    1.1693432e-02   -1.0000000e+00   -1.0000000e+00   -1.0000000e+00   -1.0000000e+00   -1.0000000e+00   -1.0000000e+00   -1.0000000e+00   -1.0000000e+00   -1.0000000e+00   -1.0000000e+00   -1.0000000e+00   -1.0000000e+00   -1.0000000e+00   -1.0000000e+00   -1.0000000e+00   -1.0000000e+00   -1.0000000e+00   -1.0000000e+00
    1.3044988e+01    7.6864344e+00    1.1123619e+01    9.5921950e+03    1.4433235e+04    1.1653092e+04    8.8020074e+03    5.8014885e-04    8.1576267e-04    3.2583551e-04    2.3664715e-04    1.7113958e+00    1.4816929e+00    1.5807285e+02    1.5099573e+02    1.0320733e-02    1.1752961e-02   -1.0000000e+00   -1.0000000e+00   -1.0000000e+00   -1.0000000e+00   -1.0000000e+00   -1.0000000e+00   -1.0000000e+00   -1.0000000e+00   -1.0000000e+00   -1.0000000e+00   -1.0000000e+00   -1.0000000e+00   -1.0000000e+00   -1.0000000e+00   -1.0000000e+00   -1.0000000e+00   -1.0000000e+00   -1.0000000e+00
    1.3143412e+01    7.6609222e+00    1.1059063e+01    9.4467588e+03    1.4157492e+04    1.1576598e+04    8.7558140e+03    5.8506980e-04    8.2227024e-04    3.2849235e-04    2.3963068e-04    1.7096064e+00    1.4780147e+00    1.5866417e+02    1.5166099e+02    1.0367789e-02    1.1811827e-02   -1.0000000e+00   -1.0000000e+00   -1.0000000e+00   -1.0000000e+00   -1.0000000e+00   -1.0000000e+00   -1.0000000e+00   -1.0000000e+00   -1.0000000e+00   -1.0000000e+00   -1.0000000e+00   -1.0000000e+00   -1.0000000e+00   -1.0000000e+00   -1.0000000e+00   -1.0000000e+00   -1.0000000e+00   -1.0000000e+00
    1.3241870e+01    7.6352460e+00    1.0994747e+01    9.3059789e+03    1.3892503e+04    1.1503860e+04    8.7288661e+03    5.8999193e-04    8.2877392e-04    3.3116755e-04    2.4263633e-04    1.7077813e+00    1.4743293e+00    1.5925483e+02    1.5232867e+02    1.0414428e-02    1.1870246e-02   -1.0000000e+00   -1.0000000e+00   -1.0000000e+00   -1.0000000e+00   -1.0000000e+00   -1.0000000e+00   -1.0000000e+00   -1.0000000e+00   -1.0000000e+00   -1.0000000e+00   -1.0000000e+00   -1.0000000e+00   -1.0000000e+00   -1.0000000e+00   -1.0000000e+00   -1.0000000e+00   -1.0000000e+00   -1.0000000e+00
    1.3340319e+01    7.6094561e+00    1.0930775e+01    9.1683451e+03    1.3637151e+04    1.1432378e+04    8.7084687e+03    5.9491800e-04    8.3527512e-04    3.3385855e-04    2.4566116e-04    1.7059264e+00    1.4706413e+00    1.5984328e+02    1.5299893e+02    1.0460736e-02    1.1928349e-02   -1.0000000e+00   -1.0000000e+00   -1.0000000e+00   -1.0000000e+00   -1.0000000e+00   -1.0000000e+00   -1.0000000e+00   -1.0000000e+00   -1.0000000e+00   -1.0000000e+00   -1.0000000e+00   -1.0000000e+00   -1.0000000e+00   -1.0000000e+00   -1.0000000e+00   -1.0000000e+00   -1.0000000e+00   -1.0000000e+00
    1.3438858e+01    7.5833052e+00    1.0866748e+01    9.0266532e+03    1.3384672e+04    1.1341082e+04    8.6215922e+03    5.9988162e-04    8.4175827e-04    3.3661022e-04    2.4865928e-04    1.7040051e+00    1.4669368e+00    1.6044305e+02    1.5365145e+02    1.0507331e-02    1.1985066e-02   -1.0000000e+00   -1.0000000e+00   -1.0000000e+00   -1.0000000e+00   -1.0000000e+00   -1.0000000e+00   -1.0000000e+00   -1.0000000e+00   -1.0000000e+00   -1.0000000e+00   -1.0000000e+00   -1.0000000e+00   -1.0000000e+00   -1.0000000e+00   -1.0000000e+00   -1.0000000e+00   -1.0000000e+00   -1.0000000e+00
    1.3537445e+01    7.5568719e+00    1.0802757e+01    8.8941293e+03    1.3144532e+04    1.1271241e+04    8.5992325e+03    6.0479181e-04    8.4824802e-04    3.3931776e-04    2.5173767e-04    1.7020400e+00    1.4632069e+00    1.6101456e+02    1.5432058e+02    1.0552161e-02    1.2041972e-02   -1.0000000e+00   -1.0000000e+00   -1.0000000e+00   -1.0000000e+00   -1.0000000e+00   -1.0000000e+00   -1.0000000e+00   -1.0000000e+00   -1.0000000e+00   -1.0000000e+00   -1.0000000e+00   -1.0000000e+00   -1.0000000e+00   -1.0000000e+00   -1.0000000e+00   -1.0000000e+00   -1.0000000e+00   -1.0000000e+00
    1.3635764e+01    7.5302618e+00    1.0739087e+01    8.7658687e+03    1.2914357e+04    1.1205750e+04    8.5881633e+03    6.0966470e-04    8.5467895e-04    3.4201628e-04    2.5483558e-04    1.7000327e+00    1.4594736e+00    1.6157300e+02    1.5499265e+02    1.0595966e-02    1.2098124e-02   -1.0000000e+00   -1.0000000e+00   -1.0000000e+00   -1.0000000e+00   -1.0000000e+00   -1.0000000e+00   -1.0000000e+00   -1.0000000e+00   -1.0000000e+00   -1.0000000e+00   -1.0000000e+00   -1.0000000e+00   -1.0000000e+00   -1.0000000e+00   -1.0000000e+00   -1.0000000e+00   -1.0000000e+00   -1.0000000e+00
    1.3734400e+01    7.5034766e+00    1.0675517e+01    8.6355243e+03    1.2674510e+04    1.1132980e+04    8.5510813e+03    6.1458456e-04    8.6116245e-04    3.4476091e-04    2.5794858e-04    1.6980067e+00    1.4557098e+00    1.6214148e+02    1.5566434e+02    1.0640070e-02    1.2154070e-02   -1.0000000e+00   -1.0000000e+00   -1.0000000e+00   -1.0000000e+00   -1.0000000e+00   -1.0000000e+00   -1.0000000e+00   -1.0000000e+00   -1.0000000e+00   -1.0000000e+00   -1.0000000e+00   -1.0000000e+00   -1.0000000e+00   -1.0000000e+00   -1.0000000e+00   -1.0000000e+00   -1.0000000e+00   -1.0000000e+00
    1.3833082e+01    7.4765803e+00    1.0612124e+01    8.5085502e+03    1.2441602e+04    1.1060050e+04    8.5240376e+03    6.1950704e-04    8.6762346e-04    3.4753244e-04    2.6107003e-04    1.6959698e+00    1.4519206e+00    1.6270918e+02    1.5633646e+02    1.0683819e-02    1.2209431e-02   -1.0000000e+00   -1.0000000e+00   -1.0000000e+00   -1.0000000e+00   -1.0000000e+00   -1.0000000e+00   -1.0000000e+00   -1.0000000e+00   -1.0000000e+00   -1.0000000e+00   -1.0000000e+00   -1.0000000e+00   -1.0000000e+00   -1.0000000e+00   -1.0000000e+00   -1.0000000e+00   -1.0000000e+00   -1.0000000e+00
    1.3931815e+01    7.4494763e+00    1.0548797e+01    8.3750186e+03    1.2202881e+04    1.0962700e+04    8.4116861e+03    6.2445594e-04    8.7400564e-04    3.5037195e-04    2.6413085e-04    1.6939006e+00    1.4481085e+00    1.6329152e+02    1.5697147e+02    1.0727916e-02    1.2262346e-02   -1.0000000e+00   -1.0000000e+00   -1.0000000e+00   -1.0000000e+00   -1.0000000e+00   -1.0000000e+00   -1.0000000e+00   -1.0000000e+00   -1.0000000e+00   -1.0000000e+00   -1.0000000e+00   -1.0000000e+00   -1.0000000e+00   -1.0000000e+00   -1.0000000e+00   -1.0000000e+00   -1.0000000e+00   -1.0000000e+00
    1.4030547e+01    7.4221712e+00    1.0485396e+01    8.2522618e+03    1.1981790e+04    1.0892647e+04    8.3869392e+03    6.2935821e-04    8.8041493e-04    3.5316497e-04    2.6728744e-04    1.6918050e+00    1.4442680e+00    1.6384806e+02    1.5763436e+02    1.0770403e-02    1.2315985e-02   -1.0000000e+00   -1.0000000e+00   -1.0000000e+00   -1.0000000e+00   -1.0000000e+00   -1.0000000e+00   -1.0000000e+00   -1.0000000e+00   -1.0000000e+00   -1.0000000e+00   -1.0000000e+00   -1.0000000e+00   -1.0000000e+00   -1.0000000e+00   -1.0000000e+00   -1.0000000e+00   -1.0000000e+00   -1.0000000e+00
    1.4129336e+01    7.3946360e+00    1.0422062e+01    8.1294425e+03    1.1764757e+04    1.0818719e+04    8.3394639e+03    6.3426271e-04    8.8679566e-04    3.5597779e-04    2.7045619e-04    1.6896684e+00    1.4404089e+00    1.6440423e+02    1.5829024e+02    1.0812489e-02    1.2368536e-02   -1.0000000e+00   -1.0000000e+00   -1.0000000e+00   -1.0000000e+00   -1.0000000e+00   -1.0000000e+00   -1.0000000e+00   -1.0000000e+00   -1.0000000e+00   -1.0000000e+00   -1.0000000e+00   -1.0000000e+00   -1.0000000e+00   -1.0000000e+00   -1.0000000e+00   -1.0000000e+00   -1.0000000e+00   -1.0000000e+00
    1.4228139e+01    7.3670038e+00    1.0358994e+01    8.0093130e+03    1.1555202e+04    1.0748223e+04    8.2965055e+03    6.3914091e-04    8.9311739e-04    3.5878864e-04    2.7364242e-04    1.6875035e+00    1.4365472e+00    1.6495200e+02    1.5894337e+02    1.0853755e-02    1.2420132e-02   -1.0000000e+00   -1.0000000e+00   -1.0000000e+00   -1.0000000e+00   -1.0000000e+00   -1.0000000e+00   -1.0000000e+00   -1.0000000e+00   -1.0000000e+00   -1.0000000e+00   -1.0000000e+00   -1.0000000e+00   -1.0000000e+00   -1.0000000e+00   -1.0000000e+00   -1.0000000e+00   -1.0000000e+00   -1.0000000e+00
    1.4326979e+01    7.3392355e+00    1.0296171e+01    7.8924107e+03    1.1351794e+04    1.0681713e+04    8.2704618e+03    6.4400943e-04    8.9942379e-04    3.6160877e-04    2.7684887e-04    1.6853089e+00    1.4326750e+00    1.6549460e+02    1.5959469e+02    1.0894381e-02    1.2471020e-02   -1.0000000e+00   -1.0000000e+00   -1.0000000e+00   -1.0000000e+00   -1.0000000e+00   -1.0000000e+00   -1.0000000e+00   -1.0000000e+00   -1.0000000e+00   -1.0000000e+00   -1.0000000e+00   -1.0000000e+00   -1.0000000e+00   -1.0000000e+00   -1.0000000e+00   -1.0000000e+00   -1.0000000e+00   -1.0000000e+00
    1.4425717e+01    7.3114028e+00    1.0233583e+01    7.7738795e+03    1.1153078e+04    1.0599736e+04    8.2038605e+03    6.4890438e-04    9.0569415e-04    3.6448837e-04    2.8001534e-04    1.6830968e+00    1.4287945e+00    1.6605211e+02    1.6022582e+02    1.0935394e-02    1.2520542e-02   -1.0000000e+00   -1.0000000e+00   -1.0000000e+00   -1.0000000e+00   -1.0000000e+00   -1.0000000e+00   -1.0000000e+00   -1.0000000e+00   -1.0000000e+00   -1.0000000e+00   -1.0000000e+00   -1.0000000e+00   -1.0000000e+00   -1.0000000e+00   -1.0000000e+00   -1.0000000e+00   -1.0000000e+00   -1.0000000e+00
    1.4524600e+01    7.2832912e+00    1.0170899e+01    7.6607253e+03    1.0963040e+04    1.0534004e+04    8.1725668e+03    6.5375981e-04    9.1197837e-04    3.6732620e-04    2.8326688e-04    1.6808412e+00    1.4248861e+00    1.6658581e+02    1.6087340e+02    1.0974869e-02    1.2570155e-02   -1.0000000e+00   -1.0000000e+00   -1.0000000e+00   -1.0000000e+00   -1.0000000e+00   -1.0000000e+00   -1.0000000e+00   -1.0000000e+00   -1.0000000e+00   -1.0000000e+00   -1.0000000e+00   -1.0000000e+00   -1.0000000e+00   -1.0000000e+00   -1.0000000e+00   -1.0000000e+00   -1.0000000e+00   -1.0000000e+00
    1.4623492e+01    7.2550135e+00    1.0108629e+01    7.5505681e+03    1.0781454e+04    1.0470031e+04    8.1475613e+03    6.5858587e-04    9.1822696e-04    3.7016957e-04    2.8652831e-04    1.6785357e+00    1.4209833e+00    1.6710659e+02    1.6151539e+02    1.1013339e-02    1.2618804e-02   -1.0000000e+00   -1.0000000e+00   -1.0000000e+00   -1.0000000e+00   -1.0000000e+00   -1.0000000e+00   -1.0000000e+00   -1.0000000e+00   -1.0000000e+00   -1.0000000e+00   -1.0000000e+00   -1.0000000e+00   -1.0000000e+00   -1.0000000e+00   -1.0000000e+00   -1.0000000e+00   -1.0000000e+00   -1.0000000e+00
    1.4722474e+01    7.2265412e+00    1.0046488e+01    7.4420903e+03    1.0603200e+04    1.0408130e+04    8.1226194e+03    6.6339289e-04    9.2444324e-04    3.7301386e-04    2.8981214e-04    1.6761900e+00    1.4170678e+00    1.6761771e+02    1.6215452e+02    1.1050966e-02    1.2666575e-02   -1.0000000e+00   -1.0000000e+00   -1.0000000e+00   -1.0000000e+00   -1.0000000e+00   -1.0000000e+00   -1.0000000e+00   -1.0000000e+00   -1.0000000e+00   -1.0000000e+00   -1.0000000e+00   -1.0000000e+00   -1.0000000e+00   -1.0000000e+00   -1.0000000e+00   -1.0000000e+00   -1.0000000e+00   -1.0000000e+00
    1.4821503e+01    7.1980723e+00    9.9848538e+00    7.3343943e+03    1.0423120e+04    1.0341758e+04    8.0862699e+03    6.6821017e-04    9.3067280e-04    3.7589045e-04    2.9310084e-04    1.6738384e+00    1.4131454e+00    1.6812998e+02    1.6279038e+02    1.1088354e-02    1.2713915e-02   -1.0000000e+00   -1.0000000e+00   -1.0000000e+00   -1.0000000e+00   -1.0000000e+00   -1.0000000e+00   -1.0000000e+00   -1.0000000e+00   -1.0000000e+00   -1.0000000e+00   -1.0000000e+00   -1.0000000e+00   -1.0000000e+00   -1.0000000e+00   -1.0000000e+00   -1.0000000e+00   -1.0000000e+00   -1.0000000e+00
    1.4920540e+01    7.1695584e+00    9.9231797e+00    7.2263279e+03    1.0245519e+04    1.0260574e+04    8.0212570e+03    6.7303592e-04    9.3684804e-04    3.7883033e-04    2.9633384e-04    1.6714944e+00    1.4091885e+00    1.6865286e+02    1.6339852e+02    1.1125825e-02    1.2759531e-02   -1.0000000e+00   -1.0000000e+00   -1.0000000e+00   -1.0000000e+00   -1.0000000e+00   -1.0000000e+00   -1.0000000e+00   -1.0000000e+00   -1.0000000e+00   -1.0000000e+00   -1.0000000e+00   -1.0000000e+00   -1.0000000e+00   -1.0000000e+00   -1.0000000e+00   -1.0000000e+00   -1.0000000e+00   -1.0000000e+00
    1.5019642e+01    7.1408368e+00    9.8615575e+00    7.1220838e+03    1.0073511e+04    1.0193340e+04    7.9879674e+03    6.7783168e-04    9.4301139e-04    3.8174378e-04    2.9962947e-04    1.6691141e+00    1.4052103e+00    1.6915933e+02    1.6401712e+02    1.1162122e-02    1.2804838e-02   -1.0000000e+00   -1.0000000e+00   -1.0000000e+00   -1.0000000e+00   -1.0000000e+00   -1.0000000e+00   -1.0000000e+00   -1.0000000e+00   -1.0000000e+00   -1.0000000e+00   -1.0000000e+00   -1.0000000e+00   -1.0000000e+00   -1.0000000e+00   -1.0000000e+00   -1.0000000e+00   -1.0000000e+00   -1.0000000e+00
    1.5118807e+01    7.1119520e+00    9.7999266e+00    7.0199767e+03    9.9074452e+03    1.0129509e+04    7.9594029e+03    6.8260875e-04    9.4912106e-04    3.8467167e-04    3.0293660e-04    1.6667080e+00    1.4012087e+00    1.6966080e+02    1.6463042e+02    1.1197758e-02    1.2849116e-02   -1.0000000e+00   -1.0000000e+00   -1.0000000e+00   -1.0000000e+00   -1.0000000e+00   -1.0000000e+00   -1.0000000e+00   -1.0000000e+00   -1.0000000e+00   -1.0000000e+00   -1.0000000e+00   -1.0000000e+00   -1.0000000e+00   -1.0000000e+00   -1.0000000e+00   -1.0000000e+00   -1.0000000e+00   -1.0000000e+00
    1.5207988e+01    7.0860053e+00    9.7449253e+00    6.9301152e+03    9.7633460e+03    1.0072512e+04    7.9351736e+03    6.8688554e-04    9.5457061e-04    3.8733158e-04    3.0589241e-04    1.6645322e+00    1.3976180e+00    1.7010458e+02    1.6516494e+02    1.1229397e-02    1.2888116e-02   -1.0000000e+00   -1.0000000e+00   -1.0000000e+00   -1.0000000e+00   -1.0000000e+00   -1.0000000e+00   -1.0000000e+00   -1.0000000e+00   -1.0000000e+00   -1.0000000e+00   -1.0000000e+00   -1.0000000e+00   -1.0000000e+00   -1.0000000e+00   -1.0000000e+00   -1.0000000e+00   -1.0000000e+00   -1.0000000e+00
    1.5307121e+01    7.0570239e+00    9.6840059e+00    6.8324269e+03    9.6073038e+03    1.0012043e+04    7.9169866e+03    6.9160509e-04    9.6058016e-04    3.9028979e-04    3.0918608e-04    1.6620821e+00    1.3936161e+00    1.7060376e+02    1.6576691e+02    1.1263508e-02    1.2930036e-02   -1.0000000e+00   -1.0000000e+00   -1.0000000e+00   -1.0000000e+00   -1.0000000e+00   -1.0000000e+00   -1.0000000e+00   -1.0000000e+00   -1.0000000e+00   -1.0000000e+00   -1.0000000e+00   -1.0000000e+00   -1.0000000e+00   -1.0000000e+00   -1.0000000e+00   -1.0000000e+00   -1.0000000e+00   -1.0000000e+00
    1.5445990e+01    7.0163748e+00    9.5990783e+00    6.6973202e+03    9.3959200e+03    9.9193349e+03    7.8740637e+03    6.9818191e-04    9.6890289e-04    3.9447213e-04    3.1376076e-04    1.6586259e+00    1.3879997e+00    1.7128548e+02    1.6656535e+02    1.1310240e-02    1.2986317e-02   -1.0000000e+00   -1.0000000e+00   -1.0000000e+00   -1.0000000e+00   -1.0000000e+00   -1.0000000e+00   -1.0000000e+00   -1.0000000e+00   -1.0000000e+00   -1.0000000e+00   -1.0000000e+00   -1.0000000e+00   -1.0000000e+00   -1.0000000e+00   -1.0000000e+00   -1.0000000e+00   -1.0000000e+00   -1.0000000e+00
    1.5515460e+01    6.9960191e+00    9.5569083e+00    6.6321490e+03    9.2948719e+03    9.8803370e+03    7.8665332e+03    7.0144373e-04    9.7305166e-04    3.9654263e-04    3.1608361e-04    1.6568765e+00    1.3851978e+00    1.7159993e+02    1.6695514e+02    1.1332861e-02    1.3014529e-02   -1.0000000e+00   -1.0000000e+00   -1.0000000e+00   -1.0000000e+00   -1.0000000e+00   -1.0000000e+00   -1.0000000e+00   -1.0000000e+00   -1.0000000e+00   -1.0000000e+00   -1.0000000e+00   -1.0000000e+00   -1.0000000e+00   -1.0000000e+00   -1.0000000e+00   -1.0000000e+00   -1.0000000e+00   -1.0000000e+00
    1.5610052e+01    6.9680155e+00    9.4993751e+00    6.5427243e+03    9.1583236e+03    9.8238158e+03    7.8396575e+03    7.0590216e-04    9.7873956e-04    3.9937769e-04    3.1928532e-04    1.6544401e+00    1.3813658e+00    1.7204873e+02    1.6750759e+02    1.1363079e-02    1.3051844e-02   -1.0000000e+00   -1.0000000e+00   -1.0000000e+00   -1.0000000e+00   -1.0000000e+00   -1.0000000e+00   -1.0000000e+00   -1.0000000e+00   -1.0000000e+00   -1.0000000e+00   -1.0000000e+00   -1.0000000e+00   -1.0000000e+00   -1.0000000e+00   -1.0000000e+00   -1.0000000e+00   -1.0000000e+00   -1.0000000e+00
    1.5708160e+01    6.9389633e+00    9.4404402e+00    6.4536643e+03    9.0253813e+03    9.7708757e+03    7.8353299e+03    7.1048790e-04    9.8461897e-04    4.0231050e-04    3.2261359e-04    1.6518868e+00    1.3774054e+00    1.7250861e+02    1.6809458e+02    1.1393525e-02    1.3090586e-02   -1.0000000e+00   -1.0000000e+00   -1.0000000e+00   -1.0000000e+00   -1.0000000e+00   -1.0000000e+00   -1.0000000e+00   -1.0000000e+00   -1.0000000e+00   -1.0000000e+00   -1.0000000e+00   -1.0000000e+00   -1.0000000e+00   -1.0000000e+00   -1.0000000e+00   -1.0000000e+00   -1.0000000e+00   -1.0000000e+00
    1.5807476e+01    6.9094456e+00    9.3807761e+00    6.3597599e+03    8.8844806e+03    9.6962060e+03    7.7671664e+03    7.1512000e-04    9.9041940e-04    4.0534455e-04    3.2589540e-04    1.6492989e+00    1.3733573e+00    1.7297706e+02    1.6863481e+02    1.1424368e-02    1.3126906e-02   -1.0000000e+00   -1.0000000e+00   -1.0000000e+00   -1.0000000e+00   -1.0000000e+00   -1.0000000e+00   -1.0000000e+00   -1.0000000e+00   -1.0000000e+00   -1.0000000e+00   -1.0000000e+00   -1.0000000e+00   -1.0000000e+00   -1.0000000e+00   -1.0000000e+00   -1.0000000e+00   -1.0000000e+00   -1.0000000e+00
    1.5906812e+01    6.8798261e+00    9.3211284e+00    6.2700992e+03    8.7484140e+03    9.6329135e+03    7.7357605e+03    7.1973645e-04    9.9627880e-04    4.0836118e-04    3.2924524e-04    1.6467054e+00    1.3692742e+00    1.7342728e+02    1.6918745e+02    1.1454142e-02    1.3163557e-02   -1.0000000e+00   -1.0000000e+00   -1.0000000e+00   -1.0000000e+00   -1.0000000e+00   -1.0000000e+00   -1.0000000e+00   -1.0000000e+00   -1.0000000e+00   -1.0000000e+00   -1.0000000e+00   -1.0000000e+00   -1.0000000e+00   -1.0000000e+00   -1.0000000e+00   -1.0000000e+00   -1.0000000e+00   -1.0000000e+00
    1.6006154e+01    6.8501768e+00    9.2618703e+00    6.1817108e+03    8.6147279e+03    9.5720221e+03    7.7044808e+03    7.2433385e-04    1.0021364e-03    4.1137708e-04    3.3261446e-04    1.6440843e+00    1.3652001e+00    1.7386914e+02    1.6974217e+02    1.1483197e-02    1.3199908e-02   -1.0000000e+00   -1.0000000e+00   -1.0000000e+00   -1.0000000e+00   -1.0000000e+00   -1.0000000e+00   -1.0000000e+00   -1.0000000e+00   -1.0000000e+00   -1.0000000e+00   -1.0000000e+00   -1.0000000e+00   -1.0000000e+00   -1.0000000e+00   -1.0000000e+00   -1.0000000e+00   -1.0000000e+00   -1.0000000e+00
    1.6105530e+01    6.8203875e+00    9.2026632e+00    6.0954539e+03    8.4868085e+03    9.5138716e+03    7.6789642e+03    7.2886848e-04    1.0078593e-03    4.1438243e-04    3.3597330e-04    1.6414334e+00    1.3611103e+00    1.7429923e+02    1.7028037e+02    1.1511102e-02    1.3234324e-02   -1.0000000e+00   -1.0000000e+00   -1.0000000e+00   -1.0000000e+00   -1.0000000e+00   -1.0000000e+00   -1.0000000e+00   -1.0000000e+00   -1.0000000e+00   -1.0000000e+00   -1.0000000e+00   -1.0000000e+00   -1.0000000e+00   -1.0000000e+00   -1.0000000e+00   -1.0000000e+00   -1.0000000e+00   -1.0000000e+00
    1.6204921e+01    6.7905420e+00    9.1437070e+00    6.0106546e+03    8.3621442e+03    9.4567568e+03    7.6539425e+03    7.3336584e-04    1.0135165e-03    4.1739078e-04    3.3932776e-04    1.6387581e+00    1.3570188e+00    1.7471846e+02    1.7080431e+02    1.1538100e-02    1.3267422e-02   -1.0000000e+00   -1.0000000e+00   -1.0000000e+00   -1.0000000e+00   -1.0000000e+00   -1.0000000e+00   -1.0000000e+00   -1.0000000e+00   -1.0000000e+00   -1.0000000e+00   -1.0000000e+00   -1.0000000e+00   -1.0000000e+00   -1.0000000e+00   -1.0000000e+00   -1.0000000e+00   -1.0000000e+00   -1.0000000e+00
    1.6304319e+01    6.7605973e+00    9.0847801e+00    5.9258415e+03    8.2413248e+03    9.3897557e+03    7.6116033e+03    7.3784916e-04    1.0190917e-03    4.2044188e-04    3.4263083e-04    1.6360661e+00    1.3529053e+00    1.7514146e+02    1.7130262e+02    1.1564743e-02    1.3298608e-02   -1.0000000e+00   -1.0000000e+00   -1.0000000e+00   -1.0000000e+00   -1.0000000e+00   -1.0000000e+00   -1.0000000e+00   -1.0000000e+00   -1.0000000e+00   -1.0000000e+00   -1.0000000e+00   -1.0000000e+00   -1.0000000e+00   -1.0000000e+00   -1.0000000e+00   -1.0000000e+00   -1.0000000e+00   -1.0000000e+00
    1.6403739e+01    6.7304983e+00    9.0260215e+00    5.8437938e+03    8.1194452e+03    9.3370663e+03    7.5987293e+03    7.4228862e-04    1.0246639e-03    4.2345618e-04    3.4600141e-04    1.6333390e+00    1.3487781e+00    1.7554558e+02    1.7181174e+02    1.1590083e-02    1.3329705e-02   -1.0000000e+00   -1.0000000e+00   -1.0000000e+00   -1.0000000e+00   -1.0000000e+00   -1.0000000e+00   -1.0000000e+00   -1.0000000e+00   -1.0000000e+00   -1.0000000e+00   -1.0000000e+00   -1.0000000e+00   -1.0000000e+00   -1.0000000e+00   -1.0000000e+00   -1.0000000e+00   -1.0000000e+00   -1.0000000e+00
    1.6503196e+01    6.7003241e+00    8.9675337e+00    5.7626156e+03    8.0010694e+03    9.2843541e+03    7.5780669e+03    7.4670555e-04    1.0302073e-03    4.2646993e-04    3.4938627e-04    1.6305828e+00    1.3446496e+00    1.7594142e+02    1.7231627e+02    1.1614649e-02    1.3360009e-02   -1.0000000e+00   -1.0000000e+00   -1.0000000e+00   -1.0000000e+00   -1.0000000e+00   -1.0000000e+00   -1.0000000e+00   -1.0000000e+00   -1.0000000e+00   -1.0000000e+00   -1.0000000e+00   -1.0000000e+00   -1.0000000e+00   -1.0000000e+00   -1.0000000e+00   -1.0000000e+00   -1.0000000e+00   -1.0000000e+00
    1.6602699e+01    6.6700807e+00    8.9094544e+00    5.6825674e+03    7.8857499e+03    9.2323732e+03    7.5574060e+03    7.5112635e-04    1.0357975e-03    4.2949479e-04    3.5280274e-04    1.6277927e+00    1.3405265e+00    1.7633154e+02    1.7282353e+02    1.1638690e-02    1.3390219e-02   -1.0000000e+00   -1.0000000e+00   -1.0000000e+00   -1.0000000e+00   -1.0000000e+00   -1.0000000e+00   -1.0000000e+00   -1.0000000e+00   -1.0000000e+00   -1.0000000e+00   -1.0000000e+00   -1.0000000e+00   -1.0000000e+00   -1.0000000e+00   -1.0000000e+00   -1.0000000e+00   -1.0000000e+00   -1.0000000e+00
    1.6702214e+01    6.6397978e+00    8.8516478e+00    5.6034295e+03    7.7721970e+03    9.1806426e+03    7.5337451e+03    7.5551741e-04    1.0413315e-03    4.3251788e-04    3.5622243e-04    1.6249765e+00    1.3364069e+00    1.7671464e+02    1.7332027e+02    1.1661908e-02    1.3419176e-02   -1.0000000e+00   -1.0000000e+00   -1.0000000e+00   -1.0000000e+00   -1.0000000e+00   -1.0000000e+00   -1.0000000e+00   -1.0000000e+00   -1.0000000e+00   -1.0000000e+00   -1.0000000e+00   -1.0000000e+00   -1.0000000e+00   -1.0000000e+00   -1.0000000e+00   -1.0000000e+00   -1.0000000e+00   -1.0000000e+00
    1.6801744e+01    6.6096229e+00    8.7938867e+00    5.5230014e+03    7.6580810e+03    9.1085390e+03    7.4690372e+03    7.5994504e-04    1.0468336e-03    4.3563570e-04    3.5957158e-04    1.6222000e+00    1.3322472e+00    1.7711680e+02    1.7378736e+02    1.1685730e-02    1.3446644e-02   -1.0000000e+00   -1.0000000e+00   -1.0000000e+00   -1.0000000e+00   -1.0000000e+00   -1.0000000e+00   -1.0000000e+00   -1.0000000e+00   -1.0000000e+00   -1.0000000e+00   -1.0000000e+00   -1.0000000e+00   -1.0000000e+00   -1.0000000e+00   -1.0000000e+00   -1.0000000e+00   -1.0000000e+00   -1.0000000e+00
    1.6901297e+01    6.5794137e+00    8.7364780e+00    5.4461294e+03    7.5451314e+03    9.0523553e+03    7.4394205e+03    7.6433293e-04    1.0523664e-03    4.3870719e-04    3.6299679e-04    1.6194034e+00    1.3280845e+00    1.7749414e+02    1.7427061e+02    1.1708182e-02    1.3474493e-02   -1.0000000e+00   -1.0000000e+00   -1.0000000e+00   -1.0000000e+00   -1.0000000e+00   -1.0000000e+00   -1.0000000e+00   -1.0000000e+00   -1.0000000e+00   -1.0000000e+00   -1.0000000e+00   -1.0000000e+00   -1.0000000e+00   -1.0000000e+00   -1.0000000e+00   -1.0000000e+00   -1.0000000e+00   -1.0000000e+00
    1.7000865e+01    6.5491558e+00    8.6791568e+00    5.3714366e+03    7.4356495e+03    9.0007582e+03    7.4241552e+03    7.6868480e-04    1.0578515e-03    4.4177135e-04    3.6643743e-04    1.6165883e+00    1.3239131e+00    1.7786040e+02    1.7474592e+02    1.1729695e-02    1.3501276e-02   -1.0000000e+00   -1.0000000e+00   -1.0000000e+00   -1.0000000e+00   -1.0000000e+00   -1.0000000e+00   -1.0000000e+00   -1.0000000e+00   -1.0000000e+00   -1.0000000e+00   -1.0000000e+00   -1.0000000e+00   -1.0000000e+00   -1.0000000e+00   -1.0000000e+00   -1.0000000e+00   -1.0000000e+00   -1.0000000e+00
    1.7100472e+01    6.5189195e+00    8.6222762e+00    5.2971554e+03    7.3261261e+03    8.9468560e+03    7.3998307e+03    7.7302698e-04    1.0633036e-03    4.4489026e-04    3.6984221e-04    1.6137553e+00    1.3197500e+00    1.7822949e+02    1.7520452e+02    1.1750920e-02    1.3526952e-02   -1.0000000e+00   -1.0000000e+00   -1.0000000e+00   -1.0000000e+00   -1.0000000e+00   -1.0000000e+00   -1.0000000e+00   -1.0000000e+00   -1.0000000e+00   -1.0000000e+00   -1.0000000e+00   -1.0000000e+00   -1.0000000e+00   -1.0000000e+00   -1.0000000e+00   -1.0000000e+00   -1.0000000e+00   -1.0000000e+00
    1.7200111e+01    6.4886395e+00    8.5655607e+00    5.2246447e+03    7.2176669e+03    8.8976888e+03    7.3859580e+03    7.7731459e-04    1.0686707e-03    4.4799264e-04    3.7325288e-04    1.6109045e+00    1.3155784e+00    1.7858369e+02    1.7565013e+02    1.1770944e-02    1.3551170e-02   -1.0000000e+00   -1.0000000e+00   -1.0000000e+00   -1.0000000e+00   -1.0000000e+00   -1.0000000e+00   -1.0000000e+00   -1.0000000e+00   -1.0000000e+00   -1.0000000e+00   -1.0000000e+00   -1.0000000e+00   -1.0000000e+00   -1.0000000e+00   -1.0000000e+00   -1.0000000e+00   -1.0000000e+00   -1.0000000e+00
    1.7349599e+01    6.4432858e+00    8.4807908e+00    5.1157564e+03    7.0564865e+03    8.8090652e+03    7.3316141e+03    7.8369918e-04    1.0765426e-03    4.5270907e-04    3.7827421e-04    1.6066192e+00    1.3093123e+00    1.7911534e+02    1.7627309e+02    1.1800238e-02    1.3584367e-02   -1.0000000e+00   -1.0000000e+00   -1.0000000e+00   -1.0000000e+00   -1.0000000e+00   -1.0000000e+00   -1.0000000e+00   -1.0000000e+00   -1.0000000e+00   -1.0000000e+00   -1.0000000e+00   -1.0000000e+00   -1.0000000e+00   -1.0000000e+00   -1.0000000e+00   -1.0000000e+00   -1.0000000e+00   -1.0000000e+00
    1.7449271e+01    6.4128930e+00    8.4245063e+00    5.0457843e+03    6.9536409e+03    8.7611776e+03    7.3181271e+03    7.8794521e-04    1.0818670e-03    4.5582742e-04    3.8171691e-04    1.6037166e+00    1.3051265e+00    1.7945304e+02    1.7670577e+02    1.1818826e-02    1.3607121e-02   -1.0000000e+00   -1.0000000e+00   -1.0000000e+00   -1.0000000e+00   -1.0000000e+00   -1.0000000e+00   -1.0000000e+00   -1.0000000e+00   -1.0000000e+00   -1.0000000e+00   -1.0000000e+00   -1.0000000e+00   -1.0000000e+00   -1.0000000e+00   -1.0000000e+00   -1.0000000e+00   -1.0000000e+00   -1.0000000e+00
    1.7548980e+01    6.3825778e+00    8.3687900e+00    4.9772817e+03    6.8525877e+03    8.7157957e+03    7.3095876e+03    7.9215290e-04    1.0871526e-03    4.5893569e-04    3.8516449e-04    1.6007977e+00    1.3009607e+00    1.7977876e+02    1.7713050e+02    1.1836431e-02    1.3628919e-02   -1.0000000e+00   -1.0000000e+00   -1.0000000e+00   -1.0000000e+00   -1.0000000e+00   -1.0000000e+00   -1.0000000e+00   -1.0000000e+00   -1.0000000e+00   -1.0000000e+00   -1.0000000e+00   -1.0000000e+00   -1.0000000e+00   -1.0000000e+00   -1.0000000e+00   -1.0000000e+00   -1.0000000e+00   -1.0000000e+00
    1.7648720e+01    6.3523148e+00    8.3134323e+00    4.9086318e+03    6.7504798e+03    8.6655481e+03    7.2858148e+03    7.9635226e-04    1.0924091e-03    4.6206525e-04    3.8860233e-04    1.5978763e+00    1.2967914e+00    1.8010239e+02    1.7754497e+02    1.1853601e-02    1.3649767e-02   -1.0000000e+00   -1.0000000e+00   -1.0000000e+00   -1.0000000e+00   -1.0000000e+00   -1.0000000e+00   -1.0000000e+00   -1.0000000e+00   -1.0000000e+00   -1.0000000e+00   -1.0000000e+00   -1.0000000e+00   -1.0000000e+00   -1.0000000e+00   -1.0000000e+00   -1.0000000e+00   -1.0000000e+00   -1.0000000e+00
    1.7748486e+01    6.3221370e+00    8.2584017e+00    4.8410839e+03    6.6500151e+03    8.6132537e+03    7.2630485e+03    8.0053927e-04    1.0976340e-03    4.6521607e-04    3.9203209e-04    1.5949584e+00    1.2926198e+00    1.8042366e+02    1.7794821e+02    1.1870311e-02    1.3669639e-02   -1.0000000e+00   -1.0000000e+00   -1.0000000e+00   -1.0000000e+00   -1.0000000e+00   -1.0000000e+00   -1.0000000e+00   -1.0000000e+00   -1.0000000e+00   -1.0000000e+00   -1.0000000e+00   -1.0000000e+00   -1.0000000e+00   -1.0000000e+00   -1.0000000e+00   -1.0000000e+00   -1.0000000e+00   -1.0000000e+00
    1.7848279e+01    6.2919134e+00    8.2031416e+00    4.7722618e+03    6.5481650e+03    8.5498004e+03    7.2099992e+03    8.0472917e-04    1.1027756e-03    4.6841636e-04    3.9541828e-04    1.5920424e+00    1.2884137e+00    1.8075426e+02    1.7832503e+02    1.1887137e-02    1.3687861e-02   -1.0000000e+00   -1.0000000e+00   -1.0000000e+00   -1.0000000e+00   -1.0000000e+00   -1.0000000e+00   -1.0000000e+00   -1.0000000e+00   -1.0000000e+00   -1.0000000e+00   -1.0000000e+00   -1.0000000e+00   -1.0000000e+00   -1.0000000e+00   -1.0000000e+00   -1.0000000e+00   -1.0000000e+00   -1.0000000e+00
    1.7948100e+01    6.2617085e+00    8.1483805e+00    4.7058025e+03    6.4485152e+03    8.4976101e+03    7.1764153e+03    8.0887534e-04    1.1079112e-03    4.7157921e-04    3.9885787e-04    1.5891035e+00    1.2842206e+00    1.8106351e+02    1.7870764e+02    1.1902674e-02    1.3705780e-02   -1.0000000e+00   -1.0000000e+00   -1.0000000e+00   -1.0000000e+00   -1.0000000e+00   -1.0000000e+00   -1.0000000e+00   -1.0000000e+00   -1.0000000e+00   -1.0000000e+00   -1.0000000e+00   -1.0000000e+00   -1.0000000e+00   -1.0000000e+00   -1.0000000e+00   -1.0000000e+00   -1.0000000e+00   -1.0000000e+00
    1.8047942e+01    6.2315567e+00    8.0939780e+00    4.6406834e+03    6.3504868e+03    8.4482871e+03    7.1472960e+03    8.1297661e-04    1.1129818e-03    4.7472975e-04    4.0229984e-04    1.5861532e+00    1.2800349e+00    1.8135830e+02    1.7907681e+02    1.1917158e-02    1.3722433e-02   -1.0000000e+00   -1.0000000e+00   -1.0000000e+00   -1.0000000e+00   -1.0000000e+00   -1.0000000e+00   -1.0000000e+00   -1.0000000e+00   -1.0000000e+00   -1.0000000e+00   -1.0000000e+00   -1.0000000e+00   -1.0000000e+00   -1.0000000e+00   -1.0000000e+00   -1.0000000e+00   -1.0000000e+00   -1.0000000e+00
    1.8147831e+01    6.2014935e+00    8.0399557e+00    4.5785018e+03    6.2548866e+03    8.4074391e+03    7.1473872e+03    8.1703735e-04    1.1180340e-03    4.7786387e-04    4.0576546e-04    1.5831973e+00    1.2758586e+00    1.8163763e+02    1.7944588e+02    1.1930593e-02    1.3738628e-02   -1.0000000e+00   -1.0000000e+00   -1.0000000e+00   -1.0000000e+00   -1.0000000e+00   -1.0000000e+00   -1.0000000e+00   -1.0000000e+00   -1.0000000e+00   -1.0000000e+00   -1.0000000e+00   -1.0000000e+00   -1.0000000e+00   -1.0000000e+00   -1.0000000e+00   -1.0000000e+00   -1.0000000e+00   -1.0000000e+00
    1.8247746e+01    6.1715179e+00    7.9864825e+00    4.5160129e+03    6.1586793e+03    8.3648184e+03    7.1329263e+03    8.2110698e-04    1.1231203e-03    4.8100324e-04    4.0925705e-04    1.5802250e+00    1.2717052e+00    1.8191504e+02    1.7981321e+02    1.1943824e-02    1.3754751e-02   -1.0000000e+00   -1.0000000e+00   -1.0000000e+00   -1.0000000e+00   -1.0000000e+00   -1.0000000e+00   -1.0000000e+00   -1.0000000e+00   -1.0000000e+00   -1.0000000e+00   -1.0000000e+00   -1.0000000e+00   -1.0000000e+00   -1.0000000e+00   -1.0000000e+00   -1.0000000e+00   -1.0000000e+00   -1.0000000e+00
    1.8347681e+01    6.1415910e+00    7.9330839e+00    4.4518240e+03    6.0620930e+03    8.3061038e+03    7.0769387e+03    8.2516214e-04    1.1280874e-03    4.8420177e-04    4.1266002e-04    1.5772544e+00    1.2675419e+00    1.8220143e+02    1.8014281e+02    1.1957085e-02    1.3768706e-02   -1.0000000e+00   -1.0000000e+00   -1.0000000e+00   -1.0000000e+00   -1.0000000e+00   -1.0000000e+00   -1.0000000e+00   -1.0000000e+00   -1.0000000e+00   -1.0000000e+00   -1.0000000e+00   -1.0000000e+00   -1.0000000e+00   -1.0000000e+00   -1.0000000e+00   -1.0000000e+00   -1.0000000e+00   -1.0000000e+00
    1.8447645e+01    6.1116135e+00    7.8800075e+00    4.3905005e+03    5.9685083e+03    8.2620444e+03    7.0546972e+03    8.2917528e-04    1.1330619e-03    4.8735473e-04    4.1613841e-04    1.5742529e+00    1.2633830e+00    1.8246445e+02    1.8048547e+02    1.1969052e-02    1.3782717e-02   -1.0000000e+00   -1.0000000e+00   -1.0000000e+00   -1.0000000e+00   -1.0000000e+00   -1.0000000e+00   -1.0000000e+00   -1.0000000e+00   -1.0000000e+00   -1.0000000e+00   -1.0000000e+00   -1.0000000e+00   -1.0000000e+00   -1.0000000e+00   -1.0000000e+00   -1.0000000e+00   -1.0000000e+00   -1.0000000e+00
    1.8547659e+01    6.0817979e+00    7.8273392e+00    4.3301960e+03    5.8778092e+03    8.2154113e+03    7.0329609e+03    8.3319272e-04    1.1380394e-03    4.9053427e-04    4.1961469e-04    1.5712639e+00    1.2592306e+00    1.8272870e+02    1.8082047e+02    1.1980833e-02    1.3796142e-02   -1.0000000e+00   -1.0000000e+00   -1.0000000e+00   -1.0000000e+00   -1.0000000e+00   -1.0000000e+00   -1.0000000e+00   -1.0000000e+00   -1.0000000e+00   -1.0000000e+00   -1.0000000e+00   -1.0000000e+00   -1.0000000e+00   -1.0000000e+00   -1.0000000e+00   -1.0000000e+00   -1.0000000e+00   -1.0000000e+00
    1.8647688e+01    6.0521114e+00    7.7750790e+00    4.2704391e+03    5.7875561e+03    8.1653760e+03    7.0003560e+03    8.3720245e-04    1.1429920e-03    4.9373360e-04    4.2308734e-04    1.5682819e+00    1.2550828e+00    1.8299034e+02    1.8114371e+02    1.1992206e-02    1.3808654e-02   -1.0000000e+00   -1.0000000e+00   -1.0000000e+00   -1.0000000e+00   -1.0000000e+00   -1.0000000e+00   -1.0000000e+00   -1.0000000e+00   -1.0000000e+00   -1.0000000e+00   -1.0000000e+00   -1.0000000e+00   -1.0000000e+00   -1.0000000e+00   -1.0000000e+00   -1.0000000e+00   -1.0000000e+00   -1.0000000e+00
[truncated: 308,729 more chars]
