# Supplementary material for: Research on combustion and emissions of heavy duty diesel engines under low-speed and low-load conditions in low temperature environments
Source: PLoS One. 2025 Feb 21;20(2):e0318933. doi: 10.1371/journal.pone.0318933 (PMC11844864; doi:10.1371/journal.pone.0318933)
Supplement: S1 File — (ZIP) [file pone.0318933.s001.zip › 1000rpm_30%/4-gaibianpenyoudingshi/1/amr.out]

# CONVERGE Release Build 2.3.20/  Jan 30, 2017        Run Date:Mon Mar 18 19:29:13 2024
# column       1                2                3 
#          Crank    subgrid_scale    subgrid_scale 
#                     Temperature         Velocity 
#                        Region_0         Region_0 
 -2.9842283e+001   5.0000000e+000               -1 
 -2.9550432e+001   5.0000000e+000               -1 
 -2.9185617e+001   5.0000000e+000               -1 
 -2.8893765e+001   5.0000000e+000               -1 
 -2.8528950e+001   5.0000000e+000               -1 
 -2.8237098e+001   5.0000000e+000               -1 
 -2.7872283e+001   5.0000000e+000               -1 
 -2.7580431e+001   5.0000000e+000               -1 
 -2.7215617e+001   5.0000000e+000               -1 
 -2.6923765e+001   5.0000000e+000               -1 
 -2.6558950e+001   5.0000000e+000               -1 
 -2.6267098e+001   5.0000000e+000               -1 
 -2.5902283e+001   5.0000000e+000               -1 
 -2.5610431e+001   5.0000000e+000               -1 
 -2.5245616e+001   5.0000000e+000               -1 
 -2.4953765e+001   5.0000000e+000               -1 
 -2.4588950e+001   5.0000000e+000               -1 
 -2.4297098e+001   5.0000000e+000               -1 
 -2.3932283e+001   5.0000000e+000               -1 
 -2.3640431e+001   5.0000000e+000               -1 
 -2.3275616e+001   5.0000000e+000               -1 
 -2.2983764e+001   5.0000000e+000               -1 
 -2.2618950e+001   5.0000000e+000               -1 
 -2.2327098e+001   5.0000000e+000               -1 
 -2.1962283e+001   5.0000000e+000               -1 
 -2.1670431e+001   5.0000000e+000               -1 
 -2.1305616e+001   5.0000000e+000               -1 
 -2.1013764e+001   5.0000000e+000               -1 
 -2.0780283e+001   5.0000000e+000               -1 
 -2.0488431e+001   5.0000000e+000               -1 
 -2.0123616e+001   5.0000000e+000               -1 
 -1.9831764e+001   5.0000000e+000               -1 
 -1.9750189e+001   5.0000000e+000               -1 
 -1.9684928e+001   5.0000000e+000               -1 
 -1.9603353e+001   5.0000000e+000               -1 
 -1.9538093e+001   5.0000000e+000               -1 
 -1.9456517e+001   5.0000000e+000               -1 
 -1.9354548e+001   5.0000000e+000               -1 
 -1.9322683e+001   5.0000000e+000               -1 
 -1.9282851e+001   5.0000000e+000               -1 
 -1.9233061e+001   5.0000000e+000               -1 
 -1.9170824e+001   5.0000000e+000               -1 
 -1.9093028e+001   5.0000000e+000               -1 
 -1.9030791e+001   5.0000000e+000               -1 
 -1.8952994e+001   5.0000000e+000               -1 
 -1.8855749e+001   5.0000000e+000               -1 
 -1.8734192e+001   5.0000000e+000               -1 
 -1.8585949e+001   5.0000000e+000               -1 
 -1.8500000e+001   5.0000000e+000               -1 
 -1.8351945e+001   5.0000000e+000               -1 
 -1.8233502e+001   5.0000000e+000               -1 
 -1.8085724e+001   5.0000000e+000               -1 
 -1.7967503e+001   5.0000000e+000               -1 
 -1.7819970e+001   5.0000000e+000               -1 
 -1.7701944e+001   5.0000000e+000               -1 
 -1.7559019e+001   5.0000000e+000               -1 
 -1.7444679e+001   5.0000000e+000               -1 
 -1.7340096e+001   5.0000000e+000               -1 
 -1.7246862e+001   5.0000000e+000               -1 
 -1.7155794e+001   5.0000000e+000               -1 
 -1.7062863e+001   5.0000000e+000               -1 
 -1.7000000e+001   5.0000000e+000               -1 
 -1.6900617e+001   5.0000000e+000               -1 
 -1.6796688e+001   5.0000000e+000               -1 
 -1.6685624e+001   5.0000000e+000               -1 
 -1.6567494e+001   5.0000000e+000               -1 
 -1.6466095e+001   5.0000000e+000               -1 
 -1.6402720e+001   5.0000000e+000               -1 
 -1.6323501e+001   5.0000000e+000               -1 
 -1.6260126e+001   5.0000000e+000               -1 
 -1.6180908e+001   5.0000000e+000               -1 
 -1.6081885e+001   5.0000000e+000               -1 
 -1.6002666e+001   5.0000000e+000               -1 
 -1.5903643e+001   5.0000000e+000               -1 
 -1.5824425e+001   5.0000000e+000               -1 
 -1.5725401e+001   5.0000000e+000               -1 
 -1.5601623e+001   5.0000000e+000               -1 
 -1.5446899e+001   5.0000000e+000               -1 
 -1.5323120e+001   5.0000000e+000               -1 
 -1.5168396e+001   5.0000000e+000               -1 
 -1.5053258e+001   5.0000000e+000               -1 
 -1.4909336e+001   5.0000000e+000   5.0000000e+000 
 -1.4749453e+001   5.0000000e+000   5.0000000e+000 
 -1.4621546e+001   5.0000000e+000   5.0000000e+000 
 -1.4519221e+001   5.0000000e+000   5.0000000e+000 
 -1.4391314e+001   5.0000000e+000   5.0000000e+000 
 -1.4288989e+001   5.0000000e+000   5.0000000e+000 
 -1.4161083e+001   5.0000000e+000   5.0000000e+000 
 -1.4058757e+001   5.0000000e+000   5.0000000e+000 
 -1.3930851e+001   5.0000000e+000   5.0000000e+000 
 -1.3828526e+001   5.0000000e+000   5.0000000e+000 
 -1.3700619e+001   5.0000000e+000   5.0000000e+000 
 -1.3598294e+001   5.0000000e+000   5.0000000e+000 
 -1.3470387e+001   5.0000000e+000   5.0000000e+000 
 -1.3368062e+001   5.0000000e+000   5.0000000e+000 
 -1.3240156e+001   5.0000000e+000   5.0000000e+000 
 -1.3137830e+001   5.0000000e+000   5.0000000e+000 
 -1.3009924e+001   5.0000000e+000   5.0000000e+000 
 -1.2852616e+001   5.0000000e+000   5.0000000e+000 
 -1.2726770e+001   5.0000000e+000   5.0000000e+000 
 -1.2626094e+001   5.0000000e+000   5.0000000e+000 
 -1.2500248e+001   5.0000000e+000   5.0000000e+000 
 -1.2342940e+001   5.0000000e+000   5.0000000e+000 
 -1.2217095e+001   5.0000000e+000   5.0000000e+000 
 -1.2116418e+001   5.0000000e+000   5.0000000e+000 
 -1.1990572e+001   5.0000000e+000   5.0000000e+000 
 -1.1833512e+001   5.0000000e+000   5.0000000e+000 
 -1.1707864e+001   5.0000000e+000   5.0000000e+000 
 -1.1607346e+001   5.0000000e+000   5.0000000e+000 
 -1.1481698e+001   5.0000000e+000   5.0000000e+000 
 -1.1325368e+001   5.0000000e+000   5.0000000e+000 
 -1.1200304e+001   5.0000000e+000   5.0000000e+000 
 -1.1100252e+001   5.0000000e+000   5.0000000e+000 
 -1.0975188e+001   5.0000000e+000   5.0000000e+000 
 -1.0818857e+001   5.0000000e+000   5.0000000e+000 
 -1.0693793e+001   5.0000000e+000   5.0000000e+000 
 -1.0537462e+001   5.0000000e+000   5.0000000e+000 
 -1.0460386e+001   5.0000000e+000   5.0000000e+000 
 -1.0389240e+001   5.0000000e+000   5.0000000e+000 
 -1.0315966e+001   5.0000000e+000   5.0000000e+000 
 -1.0241220e+001   5.0000000e+000   5.0000000e+000 
 -1.0185495e+001   5.0000000e+000   5.0000000e+000 
 -1.0127142e+001   5.0000000e+000   5.0000000e+000 
 -1.0084658e+001   5.0000000e+000   5.0000000e+000 
 -1.0036406e+001   5.0000000e+000   5.0000000e+000 
 -9.9962370e+000   5.0000000e+000   5.0000000e+000 
 -9.9514042e+000   5.0000000e+000   5.0000000e+000 
 -9.9040279e+000   5.0000000e+000   5.0000000e+000 
 -9.8534982e+000   5.0000000e+000   5.0000000e+000 
 -9.8001935e+000   5.0000000e+000   5.0000000e+000 
 -9.7461117e+000   5.0000000e+000   5.0000000e+000 
 -9.6896927e+000   5.0000000e+000   5.0000000e+000 
 -9.6463655e+000   5.0000000e+000   5.0000000e+000 
 -9.5976692e+000   5.0000000e+000   5.0000000e+000 
 -9.5473281e+000   5.0000000e+000   5.0000000e+000 
 -9.4953474e+000   5.0000000e+000   5.0000000e+000 
 -9.4537629e+000   5.0000000e+000   5.0000000e+000 
 -9.4089139e+000   5.0000000e+000   5.0000000e+000 
 -9.3608727e+000   5.0000000e+000   5.0000000e+000 
 -9.3090999e+000   5.0000000e+000   5.0000000e+000 
 -9.2556284e+000   5.0000000e+000   5.0000000e+000 
 -9.2009316e+000   5.0000000e+000   5.0000000e+000 
 -9.1592318e+000   5.0000000e+000   5.0000000e+000 
 -9.1149775e+000   5.0000000e+000   5.0000000e+000 
 -9.0687174e+000   5.0000000e+000   5.0000000e+000 
 -9.0181384e+000   5.0000000e+000   5.0000000e+000 
 -8.9658984e+000   5.0000000e+000   5.0000000e+000 
 -8.9114928e+000   5.0000000e+000   5.0000000e+000 
 -8.8556699e+000   5.0000000e+000   5.0000000e+000 
 -8.7858914e+000   5.0000000e+000   5.0000000e+000 
 -8.6986682e+000   5.0000000e+000   5.0000000e+000 
 -8.6288897e+000   5.0000000e+000   5.0000000e+000 
 -8.5416665e+000   5.0000000e+000   5.0000000e+000 
 -8.4718880e+000   5.0000000e+000   5.0000000e+000 
 -8.3846648e+000   5.0000000e+000   5.0000000e+000 
 -8.3148863e+000   5.0000000e+000   5.0000000e+000 
 -8.2590635e+000   5.0000000e+000   5.0000000e+000 
 -8.1892849e+000   5.0000000e+000   5.0000000e+000 
 -8.1020618e+000   5.0000000e+000   5.0000000e+000 
 -8.0322832e+000   5.0000000e+000   5.0000000e+000 
 -7.9450600e+000   5.0000000e+000   5.0000000e+000 
 -7.8752815e+000   5.0000000e+000   5.0000000e+000 
 -7.7880583e+000   5.0000000e+000   5.0000000e+000 
 -7.7182798e+000   5.0000000e+000   5.0000000e+000 
 -7.6310566e+000   5.0000000e+000   5.0000000e+000 
 -7.5220277e+000   5.0000000e+000   5.0000000e+000 
 -7.4348045e+000   5.0000000e+000   5.0000000e+000 
 -7.3650260e+000   5.0000000e+000   5.0000000e+000 
 -7.2778028e+000   5.0000000e+000   5.0000000e+000 
 -7.2080243e+000   5.0000000e+000   5.0000000e+000 
 -7.1208011e+000   5.0000000e+000   5.0000000e+000 
 -7.0117721e+000   5.0000000e+000   5.0000000e+000 
 -6.9245490e+000   5.0000000e+000   5.0000000e+000 
 -6.8547704e+000   5.0000000e+000   5.0000000e+000 
 -6.7675473e+000   5.0000000e+000   5.0000000e+000 
 -6.6585183e+000   5.0000000e+000   5.0000000e+000 
 -6.5712951e+000   5.0000000e+000   5.0000000e+000 
 -6.5015166e+000   5.0000000e+000   5.0000000e+000 
 -6.4142934e+000   5.0000000e+000   5.0000000e+000 
 -6.3052645e+000   5.0000000e+000   5.0000000e+000 
 -6.2180413e+000   5.0000000e+000   5.0000000e+000 
 -6.1482627e+000   5.0000000e+000   5.0000000e+000 
 -6.0610396e+000   5.0000000e+000   5.0000000e+000 
 -5.9520106e+000   5.0000000e+000   5.0000000e+000 
 -5.8647874e+000   5.0000000e+000   5.0000000e+000 
 -5.7557585e+000   5.0000000e+000   5.0000000e+000 
 -5.6194723e+000   5.0000000e+000   5.0000000e+000 
 -5.5104433e+000   5.0000000e+000   5.0000000e+000 
 -5.4232201e+000   5.0000000e+000   5.0000000e+000 
 -5.3141912e+000   5.0000000e+000   5.0000000e+000 
 -5.1779050e+000   5.0000000e+000   5.0000000e+000 
 -5.0688760e+000   5.0000000e+000   5.0000000e+000 
 -4.9816528e+000   5.0000000e+000   5.0000000e+000 
 -4.8726239e+000   5.0000000e+000   5.0000000e+000 
 -4.7363377e+000   5.0000000e+000   5.0000000e+000 
 -4.6273087e+000   5.0000000e+000   5.0000000e+000 
 -4.5400855e+000   5.0000000e+000   5.0000000e+000 
 -4.4310566e+000   5.0000000e+000   5.0000000e+000 
 -4.2947704e+000   5.0000000e+000   5.0000000e+000 
 -4.1857414e+000   5.0000000e+000   5.0000000e+000 
 -4.0494552e+000   5.0000000e+000   5.0000000e+000 
 -3.9404263e+000   5.0000000e+000   5.0000000e+000 
 -3.8041400e+000   5.0000000e+000   5.0000000e+000 
 -3.6661214e+000   5.0000000e+000   5.0000000e+000 
 -3.5557065e+000   5.0000000e+000   5.0000000e+000 
 -3.4177249e+000   5.0000000e+000   5.0000000e+000 
 -3.2798099e+000   5.0000000e+000   5.0000000e+000 
 -3.1694779e+000   5.0000000e+000   5.0000000e+000 
 -3.0315932e+000   5.0000000e+000   5.0000000e+000 
 -2.8937630e+000   5.0000000e+000   5.0000000e+000 
 -2.7834989e+000   5.0000000e+000   5.0000000e+000 
 -2.6457000e+000   5.0000000e+000   5.0000000e+000 
 -2.5079435e+000   5.0000000e+000   5.0000000e+000 
 -2.3702020e+000   5.0000000e+000   5.0000000e+000 
 -2.2324952e+000   5.0000000e+000   5.0000000e+000 
 -2.0948083e+000   5.0000000e+000   5.0000000e+000 
 -1.9571442e+000   5.0000000e+000   5.0000000e+000 
 -1.8194993e+000   5.0000000e+000   5.0000000e+000 
 -1.6818691e+000   5.0000000e+000   5.0000000e+000 
 -1.5442519e+000   5.0000000e+000   5.0000000e+000 
 -1.4066458e+000   5.0000000e+000   5.0000000e+000 
 -1.2690501e+000   5.0000000e+000   5.0000000e+000 
 -1.1314632e+000   5.0000000e+000   5.0000000e+000 
 -9.9388364e-001   5.0000000e+000   5.0000000e+000 
 -8.5630984e-001   5.0000000e+000   5.0000000e+000 
 -7.1874112e-001   5.0000000e+000   5.0000000e+000 
 -5.8117610e-001   5.0000000e+000   5.0000000e+000 
 -4.4361350e-001   5.0000000e+000   5.0000000e+000 
 -3.0605176e-001   5.0000000e+000   5.0000000e+000 
 -1.6848963e-001   5.0000000e+000   5.0000000e+000 
 -3.0925645e-002   5.0000000e+000   5.0000000e+000 
  1.0664174e-001   5.0000000e+000   5.0000000e+000 
  2.4421332e-001   5.0000000e+000   5.0000000e+000 
  3.8179067e-001   5.0000000e+000   5.0000000e+000 
  5.1937535e-001   5.0000000e+000   5.0000000e+000 
  6.5696883e-001   5.0000000e+000   5.0000000e+000 
  7.9457259e-001   5.0000000e+000   5.0000000e+000 
  9.3218794e-001   5.0000000e+000   5.0000000e+000 
  1.0000000e+000   5.0000000e+000   5.0000000e+000 
  1.1376146e+000   5.0000000e+000   5.0000000e+000 
  1.2752550e+000   5.0000000e+000   5.0000000e+000 
  1.3892154e+000   5.0000000e+000   5.0000000e+000 
  1.4481517e+000   5.0000000e+000   5.0000000e+000 
  1.4878880e+000   5.0000000e+000   5.0000000e+000 
  1.5209529e+000   5.0000000e+000   5.0000000e+000 
  1.5508907e+000   5.0000000e+000   5.0000000e+000 
  1.5787256e+000   5.0000000e+000   5.0000000e+000 
  1.6049463e+000   5.0000000e+000   5.0000000e+000 
  1.6298373e+000   5.0000000e+000   5.0000000e+000 
  1.6536749e+000   5.0000000e+000   5.0000000e+000 
  1.6764999e+000   5.0000000e+000   5.0000000e+000 
  1.6984650e+000   5.0000000e+000   5.0000000e+000 
  1.7196876e+000   5.0000000e+000   5.0000000e+000 
  1.7402356e+000   5.0000000e+000   5.0000000e+000 
  1.7602011e+000   5.0000000e+000   5.0000000e+000 
  1.7795367e+000   5.0000000e+000   5.0000000e+000 
  1.7983736e+000   5.0000000e+000   5.0000000e+000 
  1.8167536e+000   5.0000000e+000   5.0000000e+000 
  1.8346822e+000   5.0000000e+000   5.0000000e+000 
  1.8522285e+000   5.0000000e+000   5.0000000e+000 
  1.8693865e+000   5.0000000e+000   5.0000000e+000 
  1.8861530e+000   5.0000000e+000   5.0000000e+000 
  1.9025765e+000   5.0000000e+000   5.0000000e+000 
  1.9186625e+000   5.0000000e+000   5.0000000e+000 
  1.9343892e+000   5.0000000e+000   5.0000000e+000 
  1.9497858e+000   5.0000000e+000   5.0000000e+000 
  1.9648640e+000   5.0000000e+000   5.0000000e+000 
  1.9796503e+000   5.0000000e+000   5.0000000e+000 
  1.9941468e+000   5.0000000e+000   5.0000000e+000 
  2.0084083e+000   5.0000000e+000   5.0000000e+000 
  2.0224175e+000   5.0000000e+000   5.0000000e+000 
  2.0361977e+000   5.0000000e+000   5.0000000e+000 
  2.0497578e+000   5.0000000e+000   5.0000000e+000 
  2.0630832e+000   5.0000000e+000   5.0000000e+000 
  2.0761981e+000   5.0000000e+000   5.0000000e+000 
  2.0891284e+000   5.0000000e+000   5.0000000e+000 
  2.1018816e+000   5.0000000e+000   5.0000000e+000 
  2.1144724e+000   5.0000000e+000   5.0000000e+000 
  2.1268872e+000   5.0000000e+000   5.0000000e+000 
  2.1391421e+000   5.0000000e+000   5.0000000e+000 
  2.1512050e+000   5.0000000e+000   5.0000000e+000 
  2.1631142e+000   5.0000000e+000   5.0000000e+000 
  2.1748915e+000   5.0000000e+000   5.0000000e+000 
  2.1865116e+000   5.0000000e+000   5.0000000e+000 
  2.1980006e+000   5.0000000e+000   5.0000000e+000 
  2.2093465e+000   5.0000000e+000   5.0000000e+000 
  2.2205787e+000   5.0000000e+000   5.0000000e+000 
  2.2316833e+000   5.0000000e+000   5.0000000e+000 
  2.2426651e+000   5.0000000e+000   5.0000000e+000 
  2.2535403e+000   5.0000000e+000   5.0000000e+000 
  2.2643072e+000   5.0000000e+000   5.0000000e+000 
  2.2749516e+000   5.0000000e+000   5.0000000e+000 
  2.2855027e+000   5.0000000e+000   5.0000000e+000 
  2.2959402e+000   5.0000000e+000   5.0000000e+000 
  2.3062702e+000   5.0000000e+000   5.0000000e+000 
  2.3165150e+000   5.0000000e+000   5.0000000e+000 
  2.3266524e+000   5.0000000e+000   5.0000000e+000 
  2.3367039e+000   5.0000000e+000   5.0000000e+000 
  2.3466725e+000   5.0000000e+000   5.0000000e+000 
  2.3565637e+000   5.0000000e+000   5.0000000e+000 
  2.3663597e+000   5.0000000e+000   5.0000000e+000 
  2.3760859e+000   5.0000000e+000   5.0000000e+000 
  2.3857298e+000   5.0000000e+000   5.0000000e+000 
  2.3952982e+000   5.0000000e+000   5.0000000e+000 
  2.4047805e+000   5.0000000e+000   5.0000000e+000 
  2.4141799e+000   5.0000000e+000   5.0000000e+000 
  2.4235221e+000   5.0000000e+000   5.0000000e+000 
  2.4327979e+000   5.0000000e+000   5.0000000e+000 
  2.4420016e+000   5.0000000e+000   5.0000000e+000 
  2.4511397e+000   5.0000000e+000   5.0000000e+000 
  2.4602008e+000   5.0000000e+000   5.0000000e+000 
  2.4692016e+000   5.0000000e+000   5.0000000e+000 
  2.4782086e+000   5.0000000e+000   5.0000000e+000 
  2.4872019e+000   5.0000000e+000   5.0000000e+000 
  2.4962073e+000   5.0000000e+000   5.0000000e+000 
  2.5052089e+000   5.0000000e+000   5.0000000e+000 
  2.5142248e+000   5.0000000e+000   5.0000000e+000 
  2.5232402e+000   5.0000000e+000   5.0000000e+000 
  2.5322326e+000   5.0000000e+000   5.0000000e+000 
  2.5412328e+000   5.0000000e+000   5.0000000e+000 
  2.5502314e+000   5.0000000e+000   5.0000000e+000 
  2.5592299e+000   5.0000000e+000   5.0000000e+000 
  2.5682189e+000   5.0000000e+000   5.0000000e+000 
  2.5772046e+000   5.0000000e+000   5.0000000e+000 
  2.5862073e+000   5.0000000e+000   5.0000000e+000 
  2.5952179e+000   5.0000000e+000   5.0000000e+000 
  2.6042236e+000   5.0000000e+000   5.0000000e+000 
  2.6132447e+000   5.0000000e+000   5.0000000e+000 
  2.6222613e+000   5.0000000e+000   5.0000000e+000 
  2.6312693e+000   5.0000000e+000   5.0000000e+000 
  2.6402563e+000   5.0000000e+000   5.0000000e+000 
  2.6492428e+000   5.0000000e+000   5.0000000e+000 
  2.6582552e+000   5.0000000e+000   5.0000000e+000 
  2.6672624e+000   5.0000000e+000   5.0000000e+000 
  2.6762685e+000   5.0000000e+000   5.0000000e+000 
  2.6852782e+000   5.0000000e+000   5.0000000e+000 
  2.6942574e+000   5.0000000e+000   5.0000000e+000 
  2.7032657e+000   5.0000000e+000   5.0000000e+000 
  2.7122676e+000   5.0000000e+000   5.0000000e+000 
  2.7212566e+000   5.0000000e+000   5.0000000e+000 
  2.7302710e+000   5.0000000e+000   5.0000000e+000 
  2.7392894e+000   5.0000000e+000   5.0000000e+000 
  2.7482914e+000   5.0000000e+000   5.0000000e+000 
  2.7573105e+000   5.0000000e+000   5.0000000e+000 
  2.7663191e+000   5.0000000e+000   5.0000000e+000 
  2.7753285e+000   5.0000000e+000   5.0000000e+000 
  2.7843351e+000   5.0000000e+000   5.0000000e+000 
  2.7933416e+000   5.0000000e+000   5.0000000e+000 
  2.8023536e+000   5.0000000e+000   5.0000000e+000 
  2.8113584e+000   5.0000000e+000   5.0000000e+000 
  2.8203502e+000   5.0000000e+000   5.0000000e+000 
  2.8293445e+000   5.0000000e+000   5.0000000e+000 
  2.8383422e+000   5.0000000e+000   5.0000000e+000 
  2.8473496e+000   5.0000000e+000   5.0000000e+000 
  2.8563485e+000   5.0000000e+000   5.0000000e+000 
  2.8653399e+000   5.0000000e+000   5.0000000e+000 
  2.8743395e+000   5.0000000e+000   5.0000000e+000 
  2.8833397e+000   5.0000000e+000   5.0000000e+000 
  2.8923559e+000   5.0000000e+000   5.0000000e+000 
  2.9013738e+000   5.0000000e+000   5.0000000e+000 
  2.9103903e+000   5.0000000e+000   5.0000000e+000 
  2.9193905e+000   5.0000000e+000   5.0000000e+000 
  2.9283871e+000   5.0000000e+000   5.0000000e+000 
  2.9373922e+000   5.0000000e+000   5.0000000e+000 
  2.9463882e+000   5.0000000e+000   5.0000000e+000 
  2.9553987e+000   5.0000000e+000   5.0000000e+000 
  2.9644015e+000   5.0000000e+000   5.0000000e+000 
  2.9734111e+000   5.0000000e+000   5.0000000e+000 
  2.9824005e+000   5.0000000e+000   5.0000000e+000 
  2.9914078e+000   5.0000000e+000   5.0000000e+000 
  3.0004060e+000   5.0000000e+000   5.0000000e+000 
  3.0094145e+000   5.0000000e+000   5.0000000e+000 
  3.0184200e+000   5.0000000e+000   5.0000000e+000 
  3.0274066e+000   5.0000000e+000   5.0000000e+000 
  3.0364100e+000   5.0000000e+000   5.0000000e+000 
  3.0454253e+000   5.0000000e+000   5.0000000e+000 
  3.0544299e+000   5.0000000e+000   5.0000000e+000 
  3.0634298e+000   5.0000000e+000   5.0000000e+000 
  3.0724359e+000   5.0000000e+000   5.0000000e+000 
  3.0814270e+000   5.0000000e+000   5.0000000e+000 
  3.0904267e+000   5.0000000e+000   5.0000000e+000 
  3.0994395e+000   5.0000000e+000   5.0000000e+000 
  3.1084409e+000   5.0000000e+000   5.0000000e+000 
  3.1174629e+000   5.0000000e+000   5.0000000e+000 
  3.1264681e+000   5.0000000e+000   5.0000000e+000 
  3.1354637e+000   5.0000000e+000   5.0000000e+000 
  3.1444410e+000   5.0000000e+000   5.0000000e+000 
  3.1534486e+000   5.0000000e+000   5.0000000e+000 
  3.1624525e+000   5.0000000e+000   5.0000000e+000 
  3.1714455e+000   5.0000000e+000   5.0000000e+000 
  3.1804684e+000   5.0000000e+000   5.0000000e+000 
  3.1894671e+000   5.0000000e+000   5.0000000e+000 
  3.1984767e+000   5.0000000e+000   5.0000000e+000 
  3.2074738e+000   5.0000000e+000   5.0000000e+000 
  3.2164898e+000   5.0000000e+000   5.0000000e+000 
  3.2254992e+000   5.0000000e+000   5.0000000e+000 
  3.2345038e+000   5.0000000e+000   5.0000000e+000 
  3.2434947e+000   5.0000000e+000   5.0000000e+000 
  3.2524885e+000   5.0000000e+000   5.0000000e+000 
  3.2614887e+000   5.0000000e+000   5.0000000e+000 
  3.2704906e+000   5.0000000e+000   5.0000000e+000 
  3.2795025e+000   5.0000000e+000   5.0000000e+000 
  3.2885190e+000   5.0000000e+000   5.0000000e+000 
  3.2975275e+000   5.0000000e+000   5.0000000e+000 
  3.3065306e+000   5.0000000e+000   5.0000000e+000 
  3.3155314e+000   5.0000000e+000   5.0000000e+000 
  3.3245175e+000   5.0000000e+000   5.0000000e+000 
  3.3335361e+000   5.0000000e+000   5.0000000e+000 
  3.3425268e+000   5.0000000e+000   5.0000000e+000 
  3.3515287e+000   5.0000000e+000   5.0000000e+000 
  3.3605522e+000   5.0000000e+000   5.0000000e+000 
  3.3695749e+000   5.0000000e+000   5.0000000e+000 
  3.3785928e+000   5.0000000e+000   5.0000000e+000 
  3.3876053e+000   5.0000000e+000   5.0000000e+000 
  3.3966277e+000   5.0000000e+000   5.0000000e+000 
  3.4056405e+000   5.0000000e+000   5.0000000e+000 
  3.4146496e+000   5.0000000e+000   5.0000000e+000 
  3.4236471e+000   5.0000000e+000   5.0000000e+000 
  3.4326589e+000   5.0000000e+000   5.0000000e+000 
  3.4416591e+000   5.0000000e+000   5.0000000e+000 
  3.4506672e+000   5.0000000e+000   5.0000000e+000 
  3.4596670e+000   5.0000000e+000   5.0000000e+000 
  3.4686792e+000   5.0000000e+000   5.0000000e+000 
  3.4775924e+000   5.0000000e+000   5.0000000e+000 
  3.4866050e+000   5.0000000e+000   5.0000000e+000 
  3.4940519e+000   5.0000000e+000   5.0000000e+000 
  3.5017561e+000   5.0000000e+000   5.0000000e+000 
  3.5088549e+000   5.0000000e+000   5.0000000e+000 
  3.5163453e+000   5.0000000e+000   5.0000000e+000 
  3.5233804e+000   5.0000000e+000   5.0000000e+000 
  3.5306989e+000   5.0000000e+000   5.0000000e+000 
  3.5375358e+000   5.0000000e+000   5.0000000e+000 
  3.5441560e+000   5.0000000e+000   5.0000000e+000 
  3.5506739e+000   5.0000000e+000   5.0000000e+000 
  3.5570863e+000   5.0000000e+000   5.0000000e+000 
  3.5634483e+000   5.0000000e+000   5.0000000e+000 
  3.5697731e+000   5.0000000e+000   5.0000000e+000 
  3.5761099e+000   5.0000000e+000   5.0000000e+000 
  3.5824119e+000   5.0000000e+000   5.0000000e+000 
  3.5891951e+000   5.0000000e+000   5.0000000e+000 
  3.5958228e+000   5.0000000e+000   5.0000000e+000 
  3.6024120e+000   5.0000000e+000   5.0000000e+000 
  3.6090165e+000   5.0000000e+000   5.0000000e+000 
  3.6156328e+000   5.0000000e+000   5.0000000e+000 
  3.6223016e+000   5.0000000e+000   5.0000000e+000 
  3.6290065e+000   5.0000000e+000   5.0000000e+000 
  3.6357400e+000   5.0000000e+000   5.0000000e+000 
  3.6424606e+000   5.0000000e+000   5.0000000e+000 
  3.6491204e+000   5.0000000e+000   5.0000000e+000 
  3.6556856e+000   5.0000000e+000   5.0000000e+000 
  3.6622098e+000   5.0000000e+000   5.0000000e+000 
  3.6686827e+000   5.0000000e+000   5.0000000e+000 
  3.6751779e+000   5.0000000e+000   5.0000000e+000 
  3.6817405e+000   5.0000000e+000   5.0000000e+000 
  3.6883705e+000   5.0000000e+000   5.0000000e+000 
  3.6949996e+000   5.0000000e+000   5.0000000e+000 
  3.7017493e+000   5.0000000e+000   5.0000000e+000 
  3.7090580e+000   5.0000000e+000   5.0000000e+000 
  3.7162070e+000   5.0000000e+000   5.0000000e+000 
  3.7232286e+000   5.0000000e+000   5.0000000e+000 
  3.7301849e+000   5.0000000e+000   5.0000000e+000 
  3.7371731e+000   5.0000000e+000   5.0000000e+000 
  3.7446206e+000   5.0000000e+000   5.0000000e+000 
  3.7519605e+000   5.0000000e+000   5.0000000e+000 
  3.7596950e+000   5.0000000e+000   5.0000000e+000 
  3.7672241e+000   5.0000000e+000   5.0000000e+000 
  3.7750944e+000   5.0000000e+000   5.0000000e+000 
  3.7828027e+000   5.0000000e+000   5.0000000e+000 
  3.7908341e+000   5.0000000e+000   5.0000000e+000 
  3.7986402e+000   5.0000000e+000   5.0000000e+000 
  3.8067702e+000   5.0000000e+000   5.0000000e+000 
  3.8151202e+000   5.0000000e+000   5.0000000e+000 
  3.8236073e+000   5.0000000e+000   5.0000000e+000 
  3.8322923e+000   5.0000000e+000   5.0000000e+000 
  3.8408581e+000   5.0000000e+000   5.0000000e+000 
  3.8495157e+000   5.0000000e+000   5.0000000e+000 
  3.8576833e+000   5.0000000e+000   5.0000000e+000 
  3.8656547e+000   5.0000000e+000   5.0000000e+000 
  3.8738577e+000   5.0000000e+000   5.0000000e+000 
  3.8816748e+000   5.0000000e+000   5.0000000e+000 
  3.8897885e+000   5.0000000e+000   5.0000000e+000 
  3.8979843e+000   5.0000000e+000   5.0000000e+000 
  3.9061721e+000   5.0000000e+000   5.0000000e+000 
  3.9143693e+000   5.0000000e+000   5.0000000e+000 
  3.9222784e+000   5.0000000e+000   5.0000000e+000 
  3.9303804e+000   5.0000000e+000   5.0000000e+000 
  3.9382328e+000   5.0000000e+000   5.0000000e+000 
  3.9459350e+000   5.0000000e+000   5.0000000e+000 
  3.9535969e+000   5.0000000e+000   5.0000000e+000 
  3.9612328e+000   5.0000000e+000   5.0000000e+000 
  3.9688977e+000   5.0000000e+000   5.0000000e+000 
  3.9765171e+000   5.0000000e+000   5.0000000e+000 
  3.9841061e+000   5.0000000e+000   5.0000000e+000 
  3.9916281e+000   5.0000000e+000   5.0000000e+000 
  3.9996395e+000   5.0000000e+000   5.0000000e+000 
  4.0074024e+000   5.0000000e+000   5.0000000e+000 
  4.0149335e+000   5.0000000e+000   5.0000000e+000 
  4.0223221e+000   5.0000000e+000   5.0000000e+000 
  4.0296094e+000   5.0000000e+000   5.0000000e+000 
  4.0368872e+000   5.0000000e+000   5.0000000e+000 
  4.0440805e+000   5.0000000e+000   5.0000000e+000 
  4.0512547e+000   5.0000000e+000   5.0000000e+000 
  4.0569940e+000   5.0000000e+000   5.0000000e+000 
  4.0641682e+000   5.0000000e+000   5.0000000e+000 
  4.0715282e+000   5.0000000e+000   5.0000000e+000 
  4.0789417e+000   5.0000000e+000   5.0000000e+000 
  4.0863984e+000   5.0000000e+000   5.0000000e+000 
  4.0938040e+000   5.0000000e+000   5.0000000e+000 
  4.1011965e+000   5.0000000e+000   5.0000000e+000 
  4.1086149e+000   5.0000000e+000   5.0000000e+000 
  4.1161135e+000   5.0000000e+000   5.0000000e+000 
  4.1238369e+000   5.0000000e+000   5.0000000e+000 
  4.1315896e+000   5.0000000e+000   5.0000000e+000 
  4.1395435e+000   5.0000000e+000   5.0000000e+000 
  4.1477466e+000   5.0000000e+000   5.0000000e+000 
  4.1562207e+000   5.0000000e+000   5.0000000e+000 
  4.1647027e+000   5.0000000e+000   5.0000000e+000 
  4.1730898e+000   5.0000000e+000   5.0000000e+000 
  4.1814393e+000   5.0000000e+000   5.0000000e+000 
  4.1897541e+000   5.0000000e+000   5.0000000e+000 
  4.1980383e+000   5.0000000e+000   5.0000000e+000 
  4.2060667e+000   5.0000000e+000   5.0000000e+000 
  4.2136684e+000   5.0000000e+000   5.0000000e+000 
  4.2210170e+000   5.0000000e+000   5.0000000e+000 
  4.2284607e+000   5.0000000e+000   5.0000000e+000 
  4.2358895e+000   5.0000000e+000   5.0000000e+000 
  4.2433002e+000   5.0000000e+000   5.0000000e+000 
  4.2505461e+000   5.0000000e+000   5.0000000e+000 
  4.2577300e+000   5.0000000e+000   5.0000000e+000 
  4.2648598e+000   5.0000000e+000   5.0000000e+000 
  4.2725059e+000   5.0000000e+000   5.0000000e+000 
  4.2800087e+000   5.0000000e+000   5.0000000e+000 
  4.2877826e+000   5.0000000e+000   5.0000000e+000 
  4.2954923e+000   5.0000000e+000   5.0000000e+000 
  4.3031439e+000   5.0000000e+000   5.0000000e+000 
  4.3107612e+000   5.0000000e+000   5.0000000e+000 
  4.3183858e+000   5.0000000e+000   5.0000000e+000 
  4.3260469e+000   5.0000000e+000   5.0000000e+000 
  4.3337523e+000   5.0000000e+000   5.0000000e+000 
  4.3415577e+000   5.0000000e+000   5.0000000e+000 
  4.3494896e+000   5.0000000e+000   5.0000000e+000 
  4.3575829e+000   5.0000000e+000   5.0000000e+000 
  4.3658650e+000   5.0000000e+000   5.0000000e+000 
  4.3743727e+000   5.0000000e+000   5.0000000e+000 
  4.3830390e+000   5.0000000e+000   5.0000000e+000 
  4.3916953e+000   5.0000000e+000   5.0000000e+000 
  4.4003673e+000   5.0000000e+000   5.0000000e+000 
  4.4090461e+000   5.0000000e+000   5.0000000e+000 
  4.4177927e+000   5.0000000e+000   5.0000000e+000 
  4.4266216e+000   5.0000000e+000   5.0000000e+000 
  4.4355886e+000   5.0000000e+000   5.0000000e+000 
  4.4444736e+000   5.0000000e+000   5.0000000e+000 
  4.4530932e+000   5.0000000e+000   5.0000000e+000 
  4.4614392e+000   5.0000000e+000   5.0000000e+000 
  4.4696444e+000   5.0000000e+000   5.0000000e+000 
  4.4777928e+000   5.0000000e+000   5.0000000e+000 
  4.4859192e+000   5.0000000e+000   5.0000000e+000 
  4.4940457e+000   5.0000000e+000   5.0000000e+000 
  4.5021369e+000   5.0000000e+000   5.0000000e+000 
  4.5101583e+000   5.0000000e+000   5.0000000e+000 
  4.5181075e+000   5.0000000e+000   5.0000000e+000 
  4.5260076e+000   5.0000000e+000   5.0000000e+000 
  4.5338783e+000   5.0000000e+000   5.0000000e+000 
  4.5417550e+000   5.0000000e+000   5.0000000e+000 
  4.5496557e+000   5.0000000e+000   5.0000000e+000 
  4.5576020e+000   5.0000000e+000   5.0000000e+000 
  4.5656206e+000   5.0000000e+000   5.0000000e+000 
  4.5736502e+000   5.0000000e+000   5.0000000e+000 
  4.5815309e+000   5.0000000e+000   5.0000000e+000 
  4.5893309e+000   5.0000000e+000   5.0000000e+000 
  4.5971371e+000   5.0000000e+000   5.0000000e+000 
  4.6050278e+000   5.0000000e+000   5.0000000e+000 
  4.6130620e+000   5.0000000e+000   5.0000000e+000 
  4.6212919e+000   5.0000000e+000   5.0000000e+000 
  4.6297731e+000   5.0000000e+000   5.0000000e+000 
  4.6385626e+000   5.0000000e+000   5.0000000e+000 
  4.6475536e+000   5.0000000e+000   5.0000000e+000 
  4.6565788e+000   5.0000000e+000   5.0000000e+000 
  4.6656200e+000   5.0000000e+000   5.0000000e+000 
  4.6746520e+000   5.0000000e+000   5.0000000e+000 
  4.6836895e+000   5.0000000e+000   5.0000000e+000 
  4.6927377e+000   5.0000000e+000   5.0000000e+000 
  4.7017796e+000   5.0000000e+000   5.0000000e+000 
  4.7108149e+000   5.0000000e+000   5.0000000e+000 
  4.7195671e+000   5.0000000e+000   5.0000000e+000 
  4.7281361e+000   5.0000000e+000   5.0000000e+000 
  4.7364797e+000   5.0000000e+000   5.0000000e+000 
  4.7447077e+000   5.0000000e+000   5.0000000e+000 
  4.7529622e+000   5.0000000e+000   5.0000000e+000 
  4.7612847e+000   5.0000000e+000   5.0000000e+000 
  4.7697225e+000   5.0000000e+000   5.0000000e+000 
  4.7782557e+000   5.0000000e+000   5.0000000e+000 
  4.7869944e+000   5.0000000e+000   5.0000000e+000 
  4.7959062e+000   5.0000000e+000   5.0000000e+000 
  4.8049575e+000   5.0000000e+000   5.0000000e+000 
  4.8140221e+000   5.0000000e+000   5.0000000e+000 
  4.8230981e+000   5.0000000e+000   5.0000000e+000 
  4.8321625e+000   5.0000000e+000   5.0000000e+000 
  4.8412227e+000   5.0000000e+000   5.0000000e+000 
  4.8502747e+000   5.0000000e+000   5.0000000e+000 
  4.8593184e+000   5.0000000e+000   5.0000000e+000 
  4.8683608e+000   5.0000000e+000   5.0000000e+000 
  4.8774125e+000   5.0000000e+000   5.0000000e+000 
  4.8864438e+000   5.0000000e+000   5.0000000e+000 
  4.8954956e+000   5.0000000e+000   5.0000000e+000 
  4.9045414e+000   5.0000000e+000   5.0000000e+000 
  4.9135859e+000   5.0000000e+000   5.0000000e+000 
  4.9226599e+000   5.0000000e+000   5.0000000e+000 
  4.9317069e+000   5.0000000e+000   5.0000000e+000 
  4.9407485e+000   5.0000000e+000   5.0000000e+000 
  4.9498014e+000   5.0000000e+000   5.0000000e+000 
  4.9588592e+000   5.0000000e+000   5.0000000e+000 
  4.9679059e+000   5.0000000e+000   5.0000000e+000 
  4.9769333e+000   5.0000000e+000   5.0000000e+000 
  4.9860128e+000   5.0000000e+000   5.0000000e+000 
  4.9950721e+000   5.0000000e+000   5.0000000e+000 
  5.0041236e+000   5.0000000e+000   5.0000000e+000 
  5.0131893e+000   5.0000000e+000   5.0000000e+000 
  5.0222383e+000   5.0000000e+000   5.0000000e+000 
  5.0312662e+000   5.0000000e+000   5.0000000e+000 
  5.0403122e+000   5.0000000e+000   5.0000000e+000 
  5.0493829e+000   5.0000000e+000   5.0000000e+000 
  5.0584729e+000   5.0000000e+000   5.0000000e+000 
  5.0675383e+000   5.0000000e+000   5.0000000e+000 
  5.0765872e+000   5.0000000e+000   5.0000000e+000 
  5.0856260e+000   5.0000000e+000   5.0000000e+000 
  5.0946762e+000   5.0000000e+000   5.0000000e+000 
  5.1037195e+000   5.0000000e+000   5.0000000e+000 
  5.1127553e+000   5.0000000e+000   5.0000000e+000 
  5.1217881e+000   5.0000000e+000   5.0000000e+000 
  5.1308353e+000   5.0000000e+000   5.0000000e+000 
  5.1398934e+000   5.0000000e+000   5.0000000e+000 
  5.1489432e+000   5.0000000e+000   5.0000000e+000 
  5.1579989e+000   5.0000000e+000   5.0000000e+000 
  5.1670548e+000   5.0000000e+000   5.0000000e+000 
  5.1761076e+000   5.0000000e+000   5.0000000e+000 
  5.1851366e+000   5.0000000e+000   5.0000000e+000 
  5.1941803e+000   5.0000000e+000   5.0000000e+000 
  5.2032362e+000   5.0000000e+000   5.0000000e+000 
  5.2122924e+000   5.0000000e+000   5.0000000e+000 
  5.2195374e+000   5.0000000e+000   5.0000000e+000 
  5.2284587e+000   5.0000000e+000   5.0000000e+000 
  5.2373817e+000   5.0000000e+000   5.0000000e+000 
  5.2463871e+000   5.0000000e+000   5.0000000e+000 
  5.2554328e+000   5.0000000e+000   5.0000000e+000 
  5.2644787e+000   5.0000000e+000   5.0000000e+000 
  5.2735421e+000   5.0000000e+000   5.0000000e+000 
  5.2826015e+000   5.0000000e+000   5.0000000e+000 
  5.2916549e+000   5.0000000e+000   5.0000000e+000 
  5.3006972e+000   5.0000000e+000   5.0000000e+000 
  5.3097272e+000   5.0000000e+000   5.0000000e+000 
  5.3187804e+000   5.0000000e+000   5.0000000e+000 
  5.3278204e+000   5.0000000e+000   5.0000000e+000 
  5.3368789e+000   5.0000000e+000   5.0000000e+000 
  5.3459355e+000   5.0000000e+000   5.0000000e+000 
  5.3549923e+000   5.0000000e+000   5.0000000e+000 
  5.3640486e+000   5.0000000e+000   5.0000000e+000 
  5.3730899e+000   5.0000000e+000   5.0000000e+000 
  5.3821231e+000   5.0000000e+000   5.0000000e+000 
  5.3911762e+000   5.0000000e+000   5.0000000e+000 
  5.4002459e+000   5.0000000e+000   5.0000000e+000 
  5.4093084e+000   5.0000000e+000   5.0000000e+000 
  5.4183628e+000   5.0000000e+000   5.0000000e+000 
  5.4274111e+000   5.0000000e+000   5.0000000e+000 
  5.4364759e+000   5.0000000e+000   5.0000000e+000 
  5.4455336e+000   5.0000000e+000   5.0000000e+000 
  5.4545861e+000   5.0000000e+000   5.0000000e+000 
  5.4636499e+000   5.0000000e+000   5.0000000e+000 
  5.4727156e+000   5.0000000e+000   5.0000000e+000 
  5.4817482e+000   5.0000000e+000   5.0000000e+000 
  5.4908116e+000   5.0000000e+000   5.0000000e+000 
  5.4998496e+000   5.0000000e+000   5.0000000e+000 
  5.5089793e+000   5.0000000e+000   5.0000000e+000 
  5.5184527e+000   5.0000000e+000   5.0000000e+000 
  5.5281686e+000   5.0000000e+000   5.0000000e+000 
  5.5383932e+000   5.0000000e+000   5.0000000e+000 
  5.5488746e+000   5.0000000e+000   5.0000000e+000 
  5.5598409e+000   5.0000000e+000   5.0000000e+000 
  5.5710130e+000   5.0000000e+000   5.0000000e+000 
  5.5822553e+000   5.0000000e+000   5.0000000e+000 
  5.5935873e+000   5.0000000e+000   5.0000000e+000 
  5.6044888e+000   5.0000000e+000   5.0000000e+000 
  5.6160611e+000   5.0000000e+000   5.0000000e+000 
  5.6278301e+000   5.0000000e+000   5.0000000e+000 
  5.6386127e+000   5.0000000e+000   5.0000000e+000 
  5.6506420e+000   5.0000000e+000   5.0000000e+000 
  5.6626996e+000   5.0000000e+000   5.0000000e+000 
  5.6748810e+000   5.0000000e+000   5.0000000e+000 
  5.6863953e+000   5.0000000e+000   5.0000000e+000 
  5.6985205e+000   5.0000000e+000   5.0000000e+000 
  5.7107796e+000   5.0000000e+000   5.0000000e+000 
  5.7229074e+000   5.0000000e+000   5.0000000e+000 
  5.7348260e+000   5.0000000e+000   5.0000000e+000 
  5.7443609e+000   5.0000000e+000   5.0000000e+000 
  5.7562795e+000   5.0000000e+000   5.0000000e+000 
  5.7630000e+000   5.0000000e+000   5.0000000e+000 
  5.7751726e+000   5.0000000e+000   5.0000000e+000 
  5.7875539e+000   5.0000000e+000   5.0000000e+000 
  5.7997786e+000   5.0000000e+000   5.0000000e+000 
  5.8119727e+000   5.0000000e+000   5.0000000e+000 
  5.8240745e+000   5.0000000e+000   5.0000000e+000 
  5.8360260e+000   5.0000000e+000   5.0000000e+000 
  5.8480283e+000   5.0000000e+000   5.0000000e+000 
  5.8601825e+000   5.0000000e+000   5.0000000e+000 
  5.8724108e+000   5.0000000e+000   5.0000000e+000 
  5.8847540e+000   5.0000000e+000   5.0000000e+000 
  5.8970870e+000   5.0000000e+000   5.0000000e+000 
  5.9093705e+000   5.0000000e+000   5.0000000e+000 
  5.9217789e+000   5.0000000e+000   5.0000000e+000 
  5.9343172e+000   5.0000000e+000   5.0000000e+000 
  5.9467487e+000   5.0000000e+000   5.0000000e+000 
  5.9592566e+000   5.0000000e+000   5.0000000e+000 
  5.9718135e+000   5.0000000e+000   5.0000000e+000 
  5.9844255e+000   5.0000000e+000   5.0000000e+000 
  5.9970281e+000   5.0000000e+000   5.0000000e+000 
  6.0094421e+000   5.0000000e+000   5.0000000e+000 
  6.0216693e+000   5.0000000e+000   5.0000000e+000 
  6.0337312e+000   5.0000000e+000   5.0000000e+000 
  6.0456305e+000   5.0000000e+000   5.0000000e+000 
  6.0574369e+000   5.0000000e+000   5.0000000e+000 
  6.0693497e+000   5.0000000e+000   5.0000000e+000 
  6.0811925e+000   5.0000000e+000   5.0000000e+000 
  6.0930000e+000   5.0000000e+000   5.0000000e+000 
  6.1048060e+000   5.0000000e+000   5.0000000e+000 
  6.1166543e+000   5.0000000e+000   5.0000000e+000 
  6.1285525e+000   5.0000000e+000   5.0000000e+000 
  6.1404698e+000   5.0000000e+000   5.0000000e+000 
  6.1523649e+000   5.0000000e+000   5.0000000e+000 
  6.1642288e+000   5.0000000e+000   5.0000000e+000 
  6.1761127e+000   5.0000000e+000   5.0000000e+000 
  6.1880360e+000   5.0000000e+000   5.0000000e+000 
  6.1999786e+000   5.0000000e+000   5.0000000e+000 
  6.2119182e+000   5.0000000e+000   5.0000000e+000 
  6.2238729e+000   5.0000000e+000   5.0000000e+000 
  6.2358753e+000   5.0000000e+000   5.0000000e+000 
  6.2479626e+000   5.0000000e+000   5.0000000e+000 
  6.2601448e+000   5.0000000e+000   5.0000000e+000 
  6.2724348e+000   5.0000000e+000   5.0000000e+000 
  6.2848061e+000   5.0000000e+000   5.0000000e+000 
  6.2972171e+000   5.0000000e+000   5.0000000e+000 
  6.3096713e+000   5.0000000e+000   5.0000000e+000 
  6.3221903e+000   5.0000000e+000   5.0000000e+000 
  6.3347990e+000   5.0000000e+000   5.0000000e+000 
  6.3475039e+000   5.0000000e+000   5.0000000e+000 
  6.3602643e+000   5.0000000e+000   5.0000000e+000 
  6.3730783e+000   5.0000000e+000   5.0000000e+000 
  6.3859942e+000   5.0000000e+000   5.0000000e+000 
  6.3990300e+000   5.0000000e+000   5.0000000e+000 
  6.4123010e+000   5.0000000e+000   5.0000000e+000 
  6.4256449e+000   5.0000000e+000   5.0000000e+000 
  6.4390647e+000   5.0000000e+000   5.0000000e+000 
  6.4525752e+000   5.0000000e+000   5.0000000e+000 
  6.4662118e+000   5.0000000e+000   5.0000000e+000 
  6.4800073e+000   5.0000000e+000   5.0000000e+000 
  6.4939815e+000   5.0000000e+000   5.0000000e+000 
  6.5081504e+000   5.0000000e+000   5.0000000e+000 
  6.5225199e+000   5.0000000e+000   5.0000000e+000 
  6.5371028e+000   5.0000000e+000   5.0000000e+000 
  6.5519428e+000   5.0000000e+000   5.0000000e+000 
  6.5670166e+000   5.0000000e+000   5.0000000e+000 
  6.5822208e+000   5.0000000e+000   5.0000000e+000 
  6.5976536e+000   5.0000000e+000   5.0000000e+000 
  6.6133615e+000   5.0000000e+000   5.0000000e+000 
  6.6294034e+000   5.0000000e+000   5.0000000e+000 
  6.6458766e+000   5.0000000e+000   5.0000000e+000 
  6.6627990e+000   5.0000000e+000   5.0000000e+000 
  6.6802170e+000   5.0000000e+000   5.0000000e+000 
  6.6981462e+000   5.0000000e+000   5.0000000e+000 
  6.7165710e+000   5.0000000e+000   5.0000000e+000 
  6.7355499e+000   5.0000000e+000   5.0000000e+000 
  6.7546488e+000   5.0000000e+000   5.0000000e+000 
  6.7739754e+000   5.0000000e+000   5.0000000e+000 
  6.7936171e+000   5.0000000e+000   5.0000000e+000 
  6.8102679e+000   5.0000000e+000   5.0000000e+000 
  6.8273922e+000   5.0000000e+000   5.0000000e+000 
  6.8444201e+000   5.0000000e+000   5.0000000e+000 
  6.8616365e+000   5.0000000e+000   5.0000000e+000 
  6.8791689e+000   5.0000000e+000   5.0000000e+000 
  6.8970871e+000   5.0000000e+000   5.0000000e+000 
  6.9154814e+000   5.0000000e+000   5.0000000e+000 
  6.9343788e+000   5.0000000e+000   5.0000000e+000 
  6.9537589e+000   5.0000000e+000   5.0000000e+000 
  6.9735728e+000   5.0000000e+000   5.0000000e+000 
  6.9934922e+000   5.0000000e+000   5.0000000e+000 
  7.0141195e+000   5.0000000e+000   5.0000000e+000 
  7.0351453e+000   5.0000000e+000   5.0000000e+000 
  7.0566374e+000   5.0000000e+000   5.0000000e+000 
  7.0786491e+000   5.0000000e+000   5.0000000e+000 
  7.1004170e+000   5.0000000e+000   5.0000000e+000 
  7.1217051e+000   5.0000000e+000   5.0000000e+000 
  7.1420037e+000   5.0000000e+000   5.0000000e+000 
  7.1625180e+000   5.0000000e+000   5.0000000e+000 
  7.1826023e+000   5.0000000e+000   5.0000000e+000 
  7.2029877e+000   5.0000000e+000   5.0000000e+000 
  7.2230274e+000   5.0000000e+000   5.0000000e+000 
  7.2437263e+000   5.0000000e+000   5.0000000e+000 
  7.2641831e+000   5.0000000e+000   5.0000000e+000 
  7.2844418e+000   5.0000000e+000   5.0000000e+000 
  7.3043753e+000   5.0000000e+000   5.0000000e+000 
  7.3248916e+000   5.0000000e+000   5.0000000e+000 
  7.3459066e+000   5.0000000e+000   5.0000000e+000 
  7.3669084e+000   5.0000000e+000   5.0000000e+000 
  7.3879494e+000   5.0000000e+000   5.0000000e+000 
  7.4090890e+000   5.0000000e+000   5.0000000e+000 
  7.4304636e+000   5.0000000e+000   5.0000000e+000 
  7.4526829e+000   5.0000000e+000   5.0000000e+000 
  7.4756266e+000   5.0000000e+000   5.0000000e+000 
  7.4964572e+000   5.0000000e+000   5.0000000e+000 
  7.5168047e+000   5.0000000e+000   5.0000000e+000 
  7.5368538e+000   5.0000000e+000   5.0000000e+000 
  7.5573689e+000   5.0000000e+000   5.0000000e+000 
  7.5780064e+000   5.0000000e+000   5.0000000e+000 
  7.5993925e+000   5.0000000e+000   5.0000000e+000 
  7.6210821e+000   5.0000000e+000   5.0000000e+000 
  7.6427999e+000   5.0000000e+000   5.0000000e+000 
  7.6653624e+000   5.0000000e+000   5.0000000e+000 
  7.6881985e+000   5.0000000e+000   5.0000000e+000 
  7.7110953e+000   5.0000000e+000   5.0000000e+000 
  7.7349582e+000   5.0000000e+000   5.0000000e+000 
  7.7564010e+000   5.0000000e+000   5.0000000e+000 
  7.7768662e+000   5.0000000e+000   5.0000000e+000 
  7.7981777e+000   5.0000000e+000   5.0000000e+000 
  7.8195535e+000   5.0000000e+000   5.0000000e+000 
  7.8423406e+000   5.0000000e+000   5.0000000e+000 
  7.8656281e+000   5.0000000e+000   5.0000000e+000 
  7.8894698e+000   5.0000000e+000   5.0000000e+000 
  7.9139224e+000   5.0000000e+000   5.0000000e+000 
  7.9391332e+000   5.0000000e+000   5.0000000e+000 
  7.9651673e+000   5.0000000e+000   5.0000000e+000 
  7.9923625e+000   5.0000000e+000   5.0000000e+000 
  8.0211480e+000   5.0000000e+000   5.0000000e+000 
  8.0517224e+000   5.0000000e+000   5.0000000e+000 
  8.0828680e+000   5.0000000e+000   5.0000000e+000 
  8.1140115e+000   5.0000000e+000   5.0000000e+000 
  8.1450415e+000   5.0000000e+000   5.0000000e+000 
  8.1760371e+000   5.0000000e+000   5.0000000e+000 
  8.2069976e+000   5.0000000e+000   5.0000000e+000 
  8.2379229e+000   5.0000000e+000   5.0000000e+000 
  8.2677945e+000   5.0000000e+000   5.0000000e+000 
  8.2977170e+000   5.0000000e+000   5.0000000e+000 
  8.3274393e+000   5.0000000e+000   5.0000000e+000 
  8.3570499e+000   5.0000000e+000   5.0000000e+000 
  8.3867531e+000   5.0000000e+000   5.0000000e+000 
  8.4168983e+000   5.0000000e+000   5.0000000e+000 
  8.4476400e+000   5.0000000e+000   5.0000000e+000 
  8.4790323e+000   5.0000000e+000   5.0000000e+000 
  8.5106442e+000   5.0000000e+000   5.0000000e+000 
  8.5427583e+000   5.0000000e+000   5.0000000e+000 
  8.5754238e+000   5.0000000e+000   5.0000000e+000 
  8.6082062e+000   5.0000000e+000   5.0000000e+000 
  8.6407711e+000   5.0000000e+000   5.0000000e+000 
  8.6734775e+000   5.0000000e+000   5.0000000e+000 
  8.7060359e+000   5.0000000e+000   5.0000000e+000 
  8.7387559e+000   5.0000000e+000   5.0000000e+000 
  8.7717434e+000   5.0000000e+000   5.0000000e+000 
  8.8049217e+000   5.0000000e+000   5.0000000e+000 
  8.8381383e+000   5.0000000e+000   5.0000000e+000 
  8.8710295e+000   5.0000000e+000   5.0000000e+000 
  8.9041898e+000   5.0000000e+000   5.0000000e+000 
  8.9375079e+000   5.0000000e+000   5.0000000e+000 
  8.9707535e+000   5.0000000e+000   5.0000000e+000 
  9.0039603e+000   5.0000000e+000   5.0000000e+000 
  9.0375712e+000   5.0000000e+000   5.0000000e+000 
  9.0714796e+000   5.0000000e+000   5.0000000e+000 
  9.1057791e+000   5.0000000e+000   5.0000000e+000 
  9.1404399e+000   5.0000000e+000   5.0000000e+000 
  9.1755413e+000   5.0000000e+000   5.0000000e+000 
  9.2109420e+000   5.0000000e+000   5.0000000e+000 
  9.2470554e+000   5.0000000e+000   5.0000000e+000 
  9.2838307e+000   5.0000000e+000   5.0000000e+000 
  9.3210416e+000   5.0000000e+000   5.0000000e+000 
  9.3587950e+000   5.0000000e+000   5.0000000e+000 
  9.3967110e+000   5.0000000e+000   5.0000000e+000 
  9.4344544e+000   5.0000000e+000   5.0000000e+000 
  9.4720507e+000   5.0000000e+000   5.0000000e+000 
  9.5096055e+000   5.0000000e+000   5.0000000e+000 
  9.5472172e+000   5.0000000e+000   5.0000000e+000 
  9.5850647e+000   5.0000000e+000   5.0000000e+000 
  9.6232373e+000   5.0000000e+000   5.0000000e+000 
  9.6615027e+000   5.0000000e+000   5.0000000e+000 
  9.6999515e+000   5.0000000e+000   5.0000000e+000 
  9.7387894e+000   5.0000000e+000   5.0000000e+000 
  9.7779394e+000   5.0000000e+000   5.0000000e+000 
  9.8174504e+000   5.0000000e+000   5.0000000e+000 
  9.8574183e+000   5.0000000e+000   5.0000000e+000 
  9.8977707e+000   5.0000000e+000   5.0000000e+000 
  9.9385447e+000   5.0000000e+000   5.0000000e+000 
  9.9796977e+000   5.0000000e+000   5.0000000e+000 
  1.0021286e+001   5.0000000e+000   5.0000000e+000 
  1.0063411e+001   5.0000000e+000   5.0000000e+000 
  1.0106082e+001   5.0000000e+000   5.0000000e+000 
  1.0149318e+001   5.0000000e+000   5.0000000e+000 
  1.0192982e+001   5.0000000e+000   5.0000000e+000 
  1.0237220e+001   5.0000000e+000   5.0000000e+000 
  1.0282132e+001   5.0000000e+000   5.0000000e+000 
  1.0327665e+001   5.0000000e+000   5.0000000e+000 
  1.0373943e+001   5.0000000e+000   5.0000000e+000 
  1.0420373e+001   5.0000000e+000   5.0000000e+000 
  1.0466830e+001   5.0000000e+000   5.0000000e+000 
  1.0513243e+001   5.0000000e+000   5.0000000e+000 
  1.0559700e+001   5.0000000e+000   5.0000000e+000 
  1.0606119e+001   5.0000000e+000   5.0000000e+000 
  1.0652532e+001   5.0000000e+000   5.0000000e+000 
  1.0698977e+001   5.0000000e+000   5.0000000e+000 
  1.0745382e+001   5.0000000e+000   5.0000000e+000 
  1.0791816e+001   5.0000000e+000   5.0000000e+000 
  1.0838249e+001   5.0000000e+000   5.0000000e+000 
  1.0884723e+001   5.0000000e+000   5.0000000e+000 
  1.0931192e+001   5.0000000e+000   5.0000000e+000 
  1.0977657e+001   5.0000000e+000   5.0000000e+000 
  1.1024144e+001   5.0000000e+000   5.0000000e+000 
  1.1070621e+001   5.0000000e+000   5.0000000e+000 
  1.1117110e+001   5.0000000e+000   5.0000000e+000 
  1.1163622e+001   5.0000000e+000   5.0000000e+000 
  1.1210171e+001   5.0000000e+000   5.0000000e+000 
  1.1256772e+001   5.0000000e+000   5.0000000e+000 
  1.1303455e+001   5.0000000e+000   5.0000000e+000 
  1.1350186e+001   5.0000000e+000   5.0000000e+000 
  1.1397000e+001   5.0000000e+000   5.0000000e+000 
  1.1443934e+001   5.0000000e+000   5.0000000e+000 
  1.1490935e+001   5.0000000e+000   5.0000000e+000 
  1.1538053e+001   5.0000000e+000   5.0000000e+000 
  1.1585279e+001   5.0000000e+000   5.0000000e+000 
  1.1632612e+001   5.0000000e+000   5.0000000e+000 
  1.1680118e+001   5.0000000e+000   5.0000000e+000 
  1.1727641e+001   5.0000000e+000   5.0000000e+000 
  1.1775171e+001   5.0000000e+000   5.0000000e+000 
  1.1822712e+001   5.0000000e+000   5.0000000e+000 
  1.1870279e+001   5.0000000e+000   5.0000000e+000 
  1.1917645e+001   5.0000000e+000   5.0000000e+000 
  1.1965256e+001   5.0000000e+000   5.0000000e+000 
  1.2012886e+001   5.0000000e+000   5.0000000e+000 
  1.2060488e+001   5.0000000e+000   5.0000000e+000 
  1.2108128e+001   5.0000000e+000   5.0000000e+000 
  1.2155789e+001   5.0000000e+000   5.0000000e+000 
  1.2203474e+001   5.0000000e+000   5.0000000e+000 
  1.2251237e+001   5.0000000e+000   5.0000000e+000 
  1.2299010e+001   5.0000000e+000   5.0000000e+000 
  1.2346813e+001   5.0000000e+000   5.0000000e+000 
  1.2394643e+001   5.0000000e+000   5.0000000e+000 
  1.2442494e+001   5.0000000e+000   5.0000000e+000 
  1.2490387e+001   5.0000000e+000   5.0000000e+000 
  1.2538289e+001   5.0000000e+000   5.0000000e+000 
  1.2586210e+001   5.0000000e+000   5.0000000e+000 
  1.2634145e+001   5.0000000e+000   5.0000000e+000 
  1.2682099e+001   5.0000000e+000   5.0000000e+000 
  1.2730049e+001   5.0000000e+000   5.0000000e+000 
  1.2778029e+001   5.0000000e+000   5.0000000e+000 
  1.2826004e+001   5.0000000e+000   5.0000000e+000 
  1.2873352e+001   5.0000000e+000   5.0000000e+000 
  1.2921369e+001   5.0000000e+000   5.0000000e+000 
  1.2969405e+001   5.0000000e+000   5.0000000e+000 
  1.3017470e+001   5.0000000e+000   5.0000000e+000 
  1.3063333e+001   5.0000000e+000   5.0000000e+000 
  1.3111438e+001   5.0000000e+000   5.0000000e+000 
  1.3159552e+001   5.0000000e+000   5.0000000e+000 
  1.3207675e+001   5.0000000e+000   5.0000000e+000 
  1.3255816e+001   5.0000000e+000   5.0000000e+000 
  1.3303971e+001   5.0000000e+000   5.0000000e+000 
  1.3352143e+001   5.0000000e+000   5.0000000e+000 
  1.3400333e+001   5.0000000e+000   5.0000000e+000 
  1.3448584e+001   5.0000000e+000   5.0000000e+000 
  1.3496852e+001   5.0000000e+000   5.0000000e+000 
  1.3545007e+001   5.0000000e+000   5.0000000e+000 
  1.3593336e+001   5.0000000e+000   5.0000000e+000 
  1.3641660e+001   5.0000000e+000   5.0000000e+000 
  1.3690040e+001   5.0000000e+000   5.0000000e+000 
  1.3738466e+001   5.0000000e+000   5.0000000e+000 
  1.3786918e+001   5.0000000e+000   5.0000000e+000 
  1.3835412e+001   5.0000000e+000   5.0000000e+000 
  1.3883869e+001   5.0000000e+000   5.0000000e+000 
  1.3932370e+001   5.0000000e+000   5.0000000e+000 
  1.3980909e+001   5.0000000e+000   5.0000000e+000 
  1.4029498e+001   5.0000000e+000   5.0000000e+000 
  1.4078120e+001   5.0000000e+000   5.0000000e+000 
  1.4126771e+001   5.0000000e+000   5.0000000e+000 
  1.4175455e+001   5.0000000e+000   5.0000000e+000 
  1.4224057e+001   5.0000000e+000   5.0000000e+000 
  1.4272806e+001   5.0000000e+000   5.0000000e+000 
  1.4321597e+001   5.0000000e+000   5.0000000e+000 
  1.4370285e+001   5.0000000e+000   5.0000000e+000 
  1.4419214e+001   5.0000000e+000   5.0000000e+000 
  1.4468165e+001   5.0000000e+000   5.0000000e+000 
  1.4517134e+001   5.0000000e+000   5.0000000e+000 
  1.4566164e+001   5.0000000e+000   5.0000000e+000 
  1.4615253e+001   5.0000000e+000   5.0000000e+000 
  1.4664343e+001   5.0000000e+000   5.0000000e+000 
  1.4713500e+001   5.0000000e+000   5.0000000e+000 
  1.4762707e+001   5.0000000e+000   5.0000000e+000 
  1.4811963e+001   5.0000000e+000   5.0000000e+000 
  1.4860668e+001   5.0000000e+000   5.0000000e+000 
  1.4910011e+001   5.0000000e+000   5.0000000e+000 
  1.4959015e+001   5.0000000e+000   5.0000000e+000 
  1.5008440e+001   5.0000000e+000   5.0000000e+000 
  1.5057907e+001   5.0000000e+000   5.0000000e+000 
  1.5107180e+001   5.0000000e+000   5.0000000e+000 
  1.5156719e+001   5.0000000e+000   5.0000000e+000 
  1.5196350e+001   5.0000000e+000   5.0000000e+000 
  1.5245889e+001   5.0000000e+000   5.0000000e+000 
  1.5295524e+001   5.0000000e+000   5.0000000e+000 
  1.5344949e+001   5.0000000e+000   5.0000000e+000 
  1.5384489e+001   5.0000000e+000   5.0000000e+000 
  1.5416121e+001   5.0000000e+000   5.0000000e+000 
  1.5455661e+001   5.0000000e+000   5.0000000e+000 
  1.5505085e+001   5.0000000e+000   5.0000000e+000 
  1.5524855e+001   5.0000000e+000   5.0000000e+000 
  1.5549568e+001   5.0000000e+000   5.0000000e+000 
  1.5580458e+001   5.0000000e+000   5.0000000e+000 
  1.5619071e+001   5.0000000e+000   5.0000000e+000 
  1.5667338e+001   5.0000000e+000   5.0000000e+000 
  1.5716839e+001   5.0000000e+000   5.0000000e+000 
  1.5766328e+001   5.0000000e+000   5.0000000e+000 
  1.5815807e+001   5.0000000e+000   5.0000000e+000 
  1.5865196e+001   5.0000000e+000   5.0000000e+000 
  1.5914535e+001   5.0000000e+000   5.0000000e+000 
  1.5963991e+001   5.0000000e+000   5.0000000e+000 
  1.6013448e+001   5.0000000e+000   5.0000000e+000 
  1.6062889e+001   5.0000000e+000   5.0000000e+000 
  1.6112340e+001   5.0000000e+000   5.0000000e+000 
  1.6161806e+001   5.0000000e+000   5.0000000e+000 
  1.6211266e+001   5.0000000e+000   5.0000000e+000 
  1.6260724e+001   5.0000000e+000   5.0000000e+000 
  1.6310182e+001   5.0000000e+000   5.0000000e+000 
  1.6359651e+001   5.0000000e+000   5.0000000e+000 
  1.6409121e+001   5.0000000e+000   5.0000000e+000 
  1.6458386e+001   5.0000000e+000   5.0000000e+000 
  1.6507866e+001   5.0000000e+000   5.0000000e+000 
  1.6557351e+001   5.0000000e+000   5.0000000e+000 
  1.6606846e+001   5.0000000e+000   5.0000000e+000 
  1.6656348e+001   5.0000000e+000   5.0000000e+000 
  1.6705858e+001   5.0000000e+000   5.0000000e+000 
  1.6755384e+001   5.0000000e+000   5.0000000e+000 
  1.6804607e+001   5.0000000e+000   5.0000000e+000 
  1.6854172e+001   5.0000000e+000   5.0000000e+000 
  1.6903742e+001   5.0000000e+000   5.0000000e+000 
  1.6953319e+001   5.0000000e+000   5.0000000e+000 
  1.7002898e+001   5.0000000e+000   5.0000000e+000 
  1.7052489e+001   5.0000000e+000   5.0000000e+000 
  1.7102084e+001   5.0000000e+000   5.0000000e+000 
  1.7151692e+001   5.0000000e+000   5.0000000e+000 
  1.7201310e+001   5.0000000e+000   5.0000000e+000 
  1.7250937e+001   5.0000000e+000   5.0000000e+000 
  1.7290638e+001   5.0000000e+000   5.0000000e+000 
  1.7340236e+001   5.0000000e+000   5.0000000e+000 
  1.7389890e+001   5.0000000e+000   5.0000000e+000 
  1.7439571e+001   5.0000000e+000   5.0000000e+000 
  1.7479315e+001   5.0000000e+000   5.0000000e+000 
  1.7528996e+001   5.0000000e+000   5.0000000e+000 
  1.7568741e+001   5.0000000e+000   5.0000000e+000 
  1.7618421e+001   5.0000000e+000   5.0000000e+000 
  1.7668175e+001   5.0000000e+000   5.0000000e+000 
  1.7717921e+001   5.0000000e+000   5.0000000e+000 
  1.7767685e+001   5.0000000e+000   5.0000000e+000 
  1.7817457e+001   5.0000000e+000   5.0000000e+000 
  1.7867235e+001   5.0000000e+000   5.0000000e+000 
  1.7917016e+001   5.0000000e+000   5.0000000e+000 
  1.7966814e+001   5.0000000e+000   5.0000000e+000 
  1.8016611e+001   5.0000000e+000   5.0000000e+000 
  1.8066412e+001   5.0000000e+000   5.0000000e+000 
  1.8116217e+001   5.0000000e+000   5.0000000e+000 
  1.8156060e+001   5.0000000e+000   5.0000000e+000 
  1.8205865e+001   5.0000000e+000   5.0000000e+000 
  1.8245708e+001   5.0000000e+000   5.0000000e+000 
  1.8295513e+001   5.0000000e+000   5.0000000e+000 
  1.8335356e+001   5.0000000e+000   5.0000000e+000 
  1.8385161e+001   5.0000000e+000   5.0000000e+000 
  1.8425004e+001   5.0000000e+000   5.0000000e+000 
  1.8474809e+001   5.0000000e+000   5.0000000e+000 
  1.8524703e+001   5.0000000e+000   5.0000000e+000 
  1.8574599e+001   5.0000000e+000   5.0000000e+000 
  1.8624517e+001   5.0000000e+000   5.0000000e+000 
  1.8664452e+001   5.0000000e+000   5.0000000e+000 
  1.8714370e+001   5.0000000e+000   5.0000000e+000 
  1.8764307e+001   5.0000000e+000   5.0000000e+000 
  1.8814238e+001   5.0000000e+000   5.0000000e+000 
  1.8854184e+001   5.0000000e+000   5.0000000e+000 
  1.8904115e+001   5.0000000e+000   5.0000000e+000 
  1.8954063e+001   5.0000000e+000   5.0000000e+000 
  1.8994021e+001   5.0000000e+000   5.0000000e+000 
  1.9043969e+001   5.0000000e+000   5.0000000e+000 
  1.9083927e+001   5.0000000e+000   5.0000000e+000 
  1.9133875e+001   5.0000000e+000   5.0000000e+000 
  1.9183865e+001   5.0000000e+000   5.0000000e+000 
  1.9233870e+001   5.0000000e+000   5.0000000e+000 
  1.9283883e+001   5.0000000e+000   5.0000000e+000 
  1.9323894e+001   5.0000000e+000   5.0000000e+000 
  1.9373908e+001   5.0000000e+000   5.0000000e+000 
  1.9413919e+001   5.0000000e+000   5.0000000e+000 
  1.9463932e+001   5.0000000e+000   5.0000000e+000 
  1.9503943e+001   5.0000000e+000   5.0000000e+000 
  1.9553957e+001   5.0000000e+000   5.0000000e+000 
  1.9593967e+001   5.0000000e+000   5.0000000e+000 
  1.9643981e+001   5.0000000e+000   5.0000000e+000 
  1.9683992e+001   5.0000000e+000   5.0000000e+000 
  1.9734006e+001   5.0000000e+000   5.0000000e+000 
  1.9784105e+001   5.0000000e+000   5.0000000e+000 
  1.9834212e+001   5.0000000e+000   5.0000000e+000 
  1.9884322e+001   5.0000000e+000   5.0000000e+000 
  1.9924411e+001   5.0000000e+000   5.0000000e+000 
  1.9974521e+001   5.0000000e+000   5.0000000e+000 
  2.0014609e+001   5.0000000e+000   5.0000000e+000 
  2.0064720e+001   5.0000000e+000   5.0000000e+000 
  2.0104808e+001   5.0000000e+000   5.0000000e+000 
  2.0154424e+001   5.0000000e+000   5.0000000e+000 
  2.0204056e+001   5.0000000e+000   5.0000000e+000 
  2.0243761e+001   5.0000000e+000   5.0000000e+000 
  2.0293393e+001   5.0000000e+000   5.0000000e+000 
  2.0343058e+001   5.0000000e+000   5.0000000e+000 
  2.0392740e+001   5.0000000e+000   5.0000000e+000 
  2.0442431e+001   5.0000000e+000   5.0000000e+000 
  2.0482184e+001   5.0000000e+000   5.0000000e+000 
  2.0531876e+001   5.0000000e+000   5.0000000e+000 
  2.0581594e+001   5.0000000e+000   5.0000000e+000 
  2.0631279e+001   5.0000000e+000   5.0000000e+000 
  2.0671026e+001   5.0000000e+000   5.0000000e+000 
  2.0720711e+001   5.0000000e+000   5.0000000e+000 
  2.0760458e+001   5.0000000e+000   5.0000000e+000 
  2.0810142e+001   5.0000000e+000   5.0000000e+000 
  2.0859877e+001   5.0000000e+000   5.0000000e+000 
  2.0909604e+001   5.0000000e+000   5.0000000e+000 
  2.0959352e+001   5.0000000e+000   5.0000000e+000 
  2.1009117e+001   5.0000000e+000   5.0000000e+000 
  2.1058881e+001   5.0000000e+000   5.0000000e+000 
  2.1108655e+001   5.0000000e+000   5.0000000e+000 
  2.1158453e+001   5.0000000e+000   5.0000000e+000 
  2.1208260e+001   5.0000000e+000   5.0000000e+000 
  2.1258081e+001   5.0000000e+000   5.0000000e+000 
  2.1307906e+001   5.0000000e+000   5.0000000e+000 
  2.1357738e+001   5.0000000e+000   5.0000000e+000 
  2.1407589e+001   5.0000000e+000   5.0000000e+000 
  2.1457458e+001   5.0000000e+000   5.0000000e+000 
  2.1482399e+001   5.0000000e+000   5.0000000e+000 
  2.1513575e+001   5.0000000e+000   5.0000000e+000 
  2.1552545e+001   5.0000000e+000   5.0000000e+000 
  2.1601258e+001   5.0000000e+000   5.0000000e+000 
  2.1640229e+001   5.0000000e+000   5.0000000e+000 
  2.1688942e+001   5.0000000e+000   5.0000000e+000 
  2.1727912e+001   5.0000000e+000   5.0000000e+000 
  2.1776625e+001   5.0000000e+000   5.0000000e+000 
  2.1826593e+001   5.0000000e+000   5.0000000e+000 
  2.1846581e+001   5.0000000e+000   5.0000000e+000 
  2.1871565e+001   5.0000000e+000   5.0000000e+000 
  2.1902796e+001   5.0000000e+000   5.0000000e+000 
  2.1941834e+001   5.0000000e+000   5.0000000e+000 
  2.1990631e+001   5.0000000e+000   5.0000000e+000 
  2.2040657e+001   5.0000000e+000   5.0000000e+000 
  2.2090701e+001   5.0000000e+000   5.0000000e+000 
  2.2140757e+001   5.0000000e+000   5.0000000e+000 
  2.2190828e+001   5.0000000e+000   5.0000000e+000 
  2.2240912e+001   5.0000000e+000   5.0000000e+000 
  2.2291012e+001   5.0000000e+000   5.0000000e+000 
  2.2341127e+001   5.0000000e+000   5.0000000e+000 
  2.2391256e+001   5.0000000e+000   5.0000000e+000 
  2.2441398e+001   5.0000000e+000   5.0000000e+000 
  2.2491557e+001   5.0000000e+000   5.0000000e+000 
  2.2541726e+001   5.0000000e+000   5.0000000e+000 
  2.2591912e+001   5.0000000e+000   5.0000000e+000 
  2.2642113e+001   5.0000000e+000   5.0000000e+000 
  2.2692325e+001   5.0000000e+000   5.0000000e+000 
  2.2742552e+001   5.0000000e+000   5.0000000e+000 
  2.2792795e+001   5.0000000e+000   5.0000000e+000 
  2.2843057e+001   5.0000000e+000   5.0000000e+000 
  2.2893336e+001   5.0000000e+000   5.0000000e+000 
  2.2943632e+001   5.0000000e+000   5.0000000e+000 
  2.2993945e+001   5.0000000e+000   5.0000000e+000 
  2.3044275e+001   5.0000000e+000   5.0000000e+000 
  2.3084539e+001   5.0000000e+000   5.0000000e+000 
  2.3134868e+001   5.0000000e+000   5.0000000e+000 
  2.3175132e+001   5.0000000e+000   5.0000000e+000 
  2.3207343e+001   5.0000000e+000   5.0000000e+000 
  2.3247607e+001   5.0000000e+000   5.0000000e+000 
  2.3297937e+001   5.0000000e+000   5.0000000e+000 
  2.3348377e+001   5.0000000e+000   5.0000000e+000 
  2.3398833e+001   5.0000000e+000   5.0000000e+000 
  2.3449302e+001   5.0000000e+000   5.0000000e+000 
  2.3499786e+001   5.0000000e+000   5.0000000e+000 
  2.3550284e+001   5.0000000e+000   5.0000000e+000 
  2.3600777e+001   5.0000000e+000   5.0000000e+000 
  2.3651288e+001   5.0000000e+000   5.0000000e+000 
  2.3701826e+001   5.0000000e+000   5.0000000e+000 
  2.3752385e+001   5.0000000e+000   5.0000000e+000 
  2.3802965e+001   5.0000000e+000   5.0000000e+000 
  2.3853562e+001   5.0000000e+000   5.0000000e+000 
  2.3904071e+001   5.0000000e+000   5.0000000e+000 
  2.3954593e+001   5.0000000e+000   5.0000000e+000 
  2.4005130e+001   5.0000000e+000   5.0000000e+000 
  2.4055681e+001   5.0000000e+000   5.0000000e+000 
  2.4106247e+001   5.0000000e+000   5.0000000e+000 
  2.4156829e+001   5.0000000e+000   5.0000000e+000 
  2.4207424e+001   5.0000000e+000   5.0000000e+000 
  2.4258033e+001   5.0000000e+000   5.0000000e+000 
  2.4308656e+001   5.0000000e+000   5.0000000e+000 
  2.4359292e+001   5.0000000e+000   5.0000000e+000 
  2.4409966e+001   5.0000000e+000   5.0000000e+000 
  2.4460639e+001   5.0000000e+000   5.0000000e+000 
  2.4511320e+001   5.0000000e+000   5.0000000e+000 
  2.4562012e+001   5.0000000e+000   5.0000000e+000 
  2.4612716e+001   5.0000000e+000   5.0000000e+000 
  2.4663432e+001   5.0000000e+000   5.0000000e+000 
  2.4714160e+001   5.0000000e+000   5.0000000e+000 
  2.4764899e+001   5.0000000e+000   5.0000000e+000 
  2.4815650e+001   5.0000000e+000   5.0000000e+000 
  2.4866422e+001   5.0000000e+000   5.0000000e+000 
  2.4917071e+001   5.0000000e+000   5.0000000e+000 
  2.4967751e+001   5.0000000e+000   5.0000000e+000 
  2.5018452e+001   5.0000000e+000   5.0000000e+000 
  2.5069171e+001   5.0000000e+000   5.0000000e+000 
  2.5119900e+001   5.0000000e+000   5.0000000e+000 
  2.5170642e+001   5.0000000e+000   5.0000000e+000 
  2.5221397e+001   5.0000000e+000   5.0000000e+000 
  2.5272175e+001   5.0000000e+000   5.0000000e+000 
  2.5322967e+001   5.0000000e+000   5.0000000e+000 
  2.5373769e+001   5.0000000e+000   5.0000000e+000 
  2.5424583e+001   5.0000000e+000   5.0000000e+000 
  2.5475406e+001   5.0000000e+000   5.0000000e+000 
  2.5526242e+001   5.0000000e+000   5.0000000e+000 
  2.5577088e+001   5.0000000e+000   5.0000000e+000 
  2.5627945e+001   5.0000000e+000   5.0000000e+000 
  2.5678813e+001   5.0000000e+000   5.0000000e+000 
  2.5729690e+001   5.0000000e+000   5.0000000e+000 
  2.5780609e+001   5.0000000e+000   5.0000000e+000 
  2.5831534e+001   5.0000000e+000   5.0000000e+000 
  2.5882468e+001   5.0000000e+000   5.0000000e+000 
  2.5933270e+001   5.0000000e+000   5.0000000e+000 
  2.5984096e+001   5.0000000e+000   5.0000000e+000 
  2.6034942e+001   5.0000000e+000   5.0000000e+000 
  2.6085803e+001   5.0000000e+000   5.0000000e+000 
  2.6136679e+001   5.0000000e+000   5.0000000e+000 
  2.6187568e+001   5.0000000e+000   5.0000000e+000 
  2.6238469e+001   5.0000000e+000   5.0000000e+000 
  2.6289383e+001   5.0000000e+000   5.0000000e+000 
  2.6340309e+001   5.0000000e+000   5.0000000e+000 
  2.6391247e+001   5.0000000e+000   5.0000000e+000 
  2.6442199e+001   5.0000000e+000   5.0000000e+000 
  2.6482961e+001   5.0000000e+000   5.0000000e+000 
  2.6515570e+001   5.0000000e+000   5.0000000e+000 
  2.6541657e+001   5.0000000e+000   5.0000000e+000 
  2.6574267e+001   5.0000000e+000   5.0000000e+000 
  2.6600354e+001   5.0000000e+000   5.0000000e+000 
  2.6632963e+001   5.0000000e+000   5.0000000e+000 
  2.6659051e+001   5.0000000e+000   5.0000000e+000 
  2.6691660e+001   5.0000000e+000   5.0000000e+000 
  2.6732422e+001   5.0000000e+000   5.0000000e+000 
  2.6765031e+001   5.0000000e+000   5.0000000e+000 
  2.6805793e+001   5.0000000e+000   5.0000000e+000 
  2.6856745e+001   5.0000000e+000   5.0000000e+000 
  2.6907808e+001   5.0000000e+000   5.0000000e+000 
  2.6958879e+001   5.0000000e+000   5.0000000e+000 
  2.7009960e+001   5.0000000e+000   5.0000000e+000 
  2.7061050e+001   5.0000000e+000   5.0000000e+000 
  2.7112146e+001   5.0000000e+000   5.0000000e+000 
  2.7163254e+001   5.0000000e+000   5.0000000e+000 
  2.7214371e+001   5.0000000e+000   5.0000000e+000 
  2.7266110e+001   5.0000000e+000   5.0000000e+000 
  2.7317855e+001   5.0000000e+000   5.0000000e+000 
  2.7369605e+001   5.0000000e+000   5.0000000e+000 
  2.7421387e+001   5.0000000e+000   5.0000000e+000 
  2.7473177e+001   5.0000000e+000   5.0000000e+000 
  2.7524969e+001   5.0000000e+000   5.0000000e+000 
  2.7576780e+001   5.0000000e+000   5.0000000e+000 
  2.7628601e+001   5.0000000e+000   5.0000000e+000 
  2.7680430e+001   5.0000000e+000   5.0000000e+000 
  2.7732265e+001   5.0000000e+000   5.0000000e+000 
  2.7783437e+001   5.0000000e+000   5.0000000e+000 
  2.7834624e+001   5.0000000e+000   5.0000000e+000 
  2.7885818e+001   5.0000000e+000   5.0000000e+000 
  2.7937021e+001   5.0000000e+000   5.0000000e+000 
  2.7988224e+001   5.0000000e+000   5.0000000e+000 
  2.8039426e+001   5.0000000e+000   5.0000000e+000 
  2.8090626e+001   5.0000000e+000   5.0000000e+000 
  2.8141824e+001   5.0000000e+000   5.0000000e+000 
  2.8193028e+001   5.0000000e+000   5.0000000e+000 
  2.8244234e+001   5.0000000e+000   5.0000000e+000 
  2.8295443e+001   5.0000000e+000   5.0000000e+000 
  2.8346658e+001   5.0000000e+000   5.0000000e+000 
  2.8397878e+001   5.0000000e+000   5.0000000e+000 
  2.8449103e+001   5.0000000e+000   5.0000000e+000 
  2.8500342e+001   5.0000000e+000   5.0000000e+000 
  2.8551585e+001   5.0000000e+000   5.0000000e+000 
  2.8602840e+001   5.0000000e+000   5.0000000e+000 
  2.8654109e+001   5.0000000e+000   5.0000000e+000 
  2.8705386e+001   5.0000000e+000   5.0000000e+000 
  2.8756669e+001   5.0000000e+000   5.0000000e+000 
  2.8807956e+001   5.0000000e+000   5.0000000e+000 
  2.8859247e+001   5.0000000e+000   5.0000000e+000 
  2.8910541e+001   5.0000000e+000   5.0000000e+000 
  2.8961846e+001   5.0000000e+000   5.0000000e+000 
  2.9013184e+001   5.0000000e+000   5.0000000e+000 
  2.9064527e+001   5.0000000e+000   5.0000000e+000 
  2.9115879e+001   5.0000000e+000   5.0000000e+000 
  2.9167242e+001   5.0000000e+000   5.0000000e+000 
  2.9218602e+001   5.0000000e+000   5.0000000e+000 
  2.9269979e+001   5.0000000e+000   5.0000000e+000 
  2.9321352e+001   5.0000000e+000   5.0000000e+000 
  2.9372723e+001   5.0000000e+000   5.0000000e+000 
  2.9424097e+001   5.0000000e+000   5.0000000e+000 
  2.9475528e+001   5.0000000e+000   5.0000000e+000 
  2.9526979e+001   5.0000000e+000   5.0000000e+000 
  2.9578424e+001   5.0000000e+000   5.0000000e+000 
  2.9629868e+001   5.0000000e+000   5.0000000e+000 
  2.9681314e+001   5.0000000e+000   5.0000000e+000 
  2.9732772e+001   5.0000000e+000   5.0000000e+000 
  2.9784289e+001   5.0000000e+000   5.0000000e+000 
  2.9835832e+001   5.0000000e+000   5.0000000e+000 
  2.9887384e+001   5.0000000e+000   5.0000000e+000 
  2.9938961e+001   5.0000000e+000   5.0000000e+000 
  2.9990545e+001   5.0000000e+000   5.0000000e+000 
  3.0042124e+001   5.0000000e+000   5.0000000e+000 
  3.0093693e+001   5.0000000e+000   5.0000000e+000 
  3.0145260e+001   5.0000000e+000   5.0000000e+000 
  3.0196823e+001   5.0000000e+000   5.0000000e+000 
  3.0248405e+001   5.0000000e+000   5.0000000e+000 
  3.0299989e+001   5.0000000e+000   5.0000000e+000 
  3.0351587e+001   5.0000000e+000   5.0000000e+000 
  3.0403203e+001   5.0000000e+000   5.0000000e+000 
  3.0454856e+001   5.0000000e+000   5.0000000e+000 
  3.0506513e+001   5.0000000e+000   5.0000000e+000 
  3.0558177e+001   5.0000000e+000   5.0000000e+000 
  3.0609859e+001   5.0000000e+000   5.0000000e+000 
  3.0661603e+001   5.0000000e+000   5.0000000e+000 
  3.0713370e+001   5.0000000e+000   5.0000000e+000 
  3.0765158e+001   5.0000000e+000   5.0000000e+000 
  3.0816953e+001   5.0000000e+000   5.0000000e+000 
  3.0869522e+001   5.0000000e+000   5.0000000e+000 
  3.0922110e+001   5.0000000e+000   5.0000000e+000 
  3.0974719e+001   5.0000000e+000   5.0000000e+000 
  3.1027346e+001   5.0000000e+000   5.0000000e+000 
  3.1079996e+001   5.0000000e+000   5.0000000e+000 
  3.1132661e+001   5.0000000e+000   5.0000000e+000 
  3.1185349e+001   5.0000000e+000   5.0000000e+000 
  3.1238059e+001   5.0000000e+000   5.0000000e+000 
  3.1290786e+001   5.0000000e+000   5.0000000e+000 
  3.1343538e+001   5.0000000e+000   5.0000000e+000 
  3.1396309e+001   5.0000000e+000   5.0000000e+000 
  3.1449104e+001   5.0000000e+000   5.0000000e+000 
  3.1501921e+001   5.0000000e+000   5.0000000e+000 
  3.1554760e+001   5.0000000e+000   5.0000000e+000 
  3.1607625e+001   5.0000000e+000   5.0000000e+000 
  3.1660509e+001   5.0000000e+000   5.0000000e+000 
  3.1713420e+001   5.0000000e+000   5.0000000e+000 
  3.1766355e+001   5.0000000e+000   5.0000000e+000 
  3.1819319e+001   5.0000000e+000   5.0000000e+000 
  3.1872311e+001   5.0000000e+000   5.0000000e+000 
  3.1925329e+001   5.0000000e+000   5.0000000e+000 
  3.1978366e+001   5.0000000e+000   5.0000000e+000 
  3.2031432e+001   5.0000000e+000   5.0000000e+000 
  3.2084527e+001   5.0000000e+000   5.0000000e+000 
  3.2137648e+001   5.0000000e+000   5.0000000e+000 
  3.2190773e+001   5.0000000e+000   5.0000000e+000 
  3.2243851e+001   5.0000000e+000   5.0000000e+000 
  3.2296885e+001   5.0000000e+000   5.0000000e+000 
  3.2349875e+001   5.0000000e+000   5.0000000e+000 
  3.2402825e+001   5.0000000e+000   5.0000000e+000 
  3.2455735e+001   5.0000000e+000   5.0000000e+000 
  3.2508603e+001   5.0000000e+000   5.0000000e+000 
  3.2561441e+001   5.0000000e+000   5.0000000e+000 
  3.2614245e+001   5.0000000e+000   5.0000000e+000 
  3.2667015e+001   5.0000000e+000   5.0000000e+000 
  3.2719750e+001   5.0000000e+000   5.0000000e+000 
  3.2772458e+001   5.0000000e+000   5.0000000e+000 
  3.2825137e+001   5.0000000e+000   5.0000000e+000 
  3.2877776e+001   5.0000000e+000   5.0000000e+000 
  3.2930392e+001   5.0000000e+000   5.0000000e+000 
  3.2982987e+001   5.0000000e+000   5.0000000e+000 
  3.3035555e+001   5.0000000e+000   5.0000000e+000 
  3.3088093e+001   5.0000000e+000   5.0000000e+000 
  3.3140608e+001   5.0000000e+000   5.0000000e+000 
  3.3193089e+001   5.0000000e+000   5.0000000e+000 
  3.3245544e+001   5.0000000e+000   5.0000000e+000 
  3.3297971e+001   5.0000000e+000   5.0000000e+000 
  3.3350371e+001   5.0000000e+000   5.0000000e+000 
  3.3402735e+001   5.0000000e+000   5.0000000e+000 
  3.3455083e+001   5.0000000e+000   5.0000000e+000 
  3.3507381e+001   5.0000000e+000   5.0000000e+000 
  3.3559678e+001   5.0000000e+000   5.0000000e+000 
  3.3611934e+001   5.0000000e+000   5.0000000e+000 
  3.3664166e+001   5.0000000e+000   5.0000000e+000 
  3.3716381e+001   5.0000000e+000   5.0000000e+000 
  3.3768576e+001   5.0000000e+000   5.0000000e+000 
  3.3820752e+001   5.0000000e+000   5.0000000e+000 
  3.3872900e+001   5.0000000e+000   5.0000000e+000 
  3.3925042e+001   5.0000000e+000   5.0000000e+000 
  3.3977172e+001   5.0000000e+000   5.0000000e+000 
  3.4029290e+001   5.0000000e+000   5.0000000e+000 
  3.4081395e+001   5.0000000e+000   5.0000000e+000 
  3.4133489e+001   5.0000000e+000   5.0000000e+000 
  3.4185572e+001   5.0000000e+000   5.0000000e+000 
  3.4237646e+001   5.0000000e+000   5.0000000e+000 
  3.4289711e+001   5.0000000e+000   5.0000000e+000 
  3.4341768e+001   5.0000000e+000   5.0000000e+000 
  3.4393820e+001   5.0000000e+000   5.0000000e+000 
  3.4445866e+001   5.0000000e+000   5.0000000e+000 
  3.4497900e+001   5.0000000e+000   5.0000000e+000 
  3.4549925e+001   5.0000000e+000   5.0000000e+000 
  3.4601936e+001   5.0000000e+000   5.0000000e+000 
  3.4652755e+001   5.0000000e+000   5.0000000e+000 
  3.4701609e+001   5.0000000e+000   5.0000000e+000 
  3.4749010e+001   5.0000000e+000   5.0000000e+000 
  3.4795374e+001   5.0000000e+000   5.0000000e+000 
  3.4847353e+001   5.0000000e+000   5.0000000e+000 
  3.4899328e+001   5.0000000e+000   5.0000000e+000 
  3.4951294e+001   5.0000000e+000   5.0000000e+000 
  3.5003257e+001   5.0000000e+000   5.0000000e+000 
  3.5055212e+001   5.0000000e+000   5.0000000e+000 
  3.5107166e+001   5.0000000e+000   5.0000000e+000 
  3.5159116e+001   5.0000000e+000   5.0000000e+000 
  3.5211070e+001   5.0000000e+000   5.0000000e+000 
  3.5226805e+001   5.0000000e+000   5.0000000e+000 
  3.5246474e+001   5.0000000e+000   5.0000000e+000 
  3.5271060e+001   5.0000000e+000   5.0000000e+000 
  3.5301792e+001   5.0000000e+000   5.0000000e+000 
  3.5340207e+001   5.0000000e+000   5.0000000e+000 
  3.5388226e+001   5.0000000e+000   5.0000000e+000 
  3.5440149e+001   5.0000000e+000   5.0000000e+000 
  3.5492075e+001   5.0000000e+000   5.0000000e+000 
  3.5543991e+001   5.0000000e+000   5.0000000e+000 
  3.5595913e+001   5.0000000e+000   5.0000000e+000 
  3.5647823e+001   5.0000000e+000   5.0000000e+000 
  3.5699394e+001   5.0000000e+000   5.0000000e+000 
  3.5749820e+001   5.0000000e+000   5.0000000e+000 
  3.5801723e+001   5.0000000e+000   5.0000000e+000 
  3.5853621e+001   5.0000000e+000   5.0000000e+000 
  3.5895139e+001   5.0000000e+000   5.0000000e+000 
  3.5928353e+001   5.0000000e+000   5.0000000e+000 
  3.5969871e+001   5.0000000e+000   5.0000000e+000 
  3.6021768e+001   5.0000000e+000   5.0000000e+000 
  3.6063286e+001   5.0000000e+000   5.0000000e+000 
  3.6096500e+001   5.0000000e+000   5.0000000e+000 
  3.6123071e+001   5.0000000e+000   5.0000000e+000 
  3.6156286e+001   5.0000000e+000   5.0000000e+000 
  3.6197803e+001   5.0000000e+000   5.0000000e+000 
  3.6231018e+001   5.0000000e+000   5.0000000e+000 
  3.6272535e+001   5.0000000e+000   5.0000000e+000 
  3.6305750e+001   5.0000000e+000   5.0000000e+000 
  3.6347267e+001   5.0000000e+000   5.0000000e+000 
  3.6390729e+001   5.0000000e+000   5.0000000e+000 
  3.6425497e+001   5.0000000e+000   5.0000000e+000 
  3.6453312e+001   5.0000000e+000   5.0000000e+000 
  3.6488081e+001   5.0000000e+000   5.0000000e+000 
  3.6531535e+001   5.0000000e+000   5.0000000e+000 
  3.6566298e+001   5.0000000e+000   5.0000000e+000 
  3.6609744e+001   5.0000000e+000   5.0000000e+000 
  3.6653196e+001   5.0000000e+000   5.0000000e+000 
  3.6687958e+001   5.0000000e+000   5.0000000e+000 
  3.6731409e+001   5.0000000e+000   5.0000000e+000 
  3.6766169e+001   5.0000000e+000   5.0000000e+000 
  3.6809620e+001   5.0000000e+000   5.0000000e+000 
  3.6844381e+001   5.0000000e+000   5.0000000e+000 
  3.6887831e+001   5.0000000e+000   5.0000000e+000 
  3.6922592e+001   5.0000000e+000   5.0000000e+000 
  3.6950400e+001   5.0000000e+000   5.0000000e+000 
  3.6985161e+001   5.0000000e+000   5.0000000e+000 
  3.7012969e+001   5.0000000e+000   5.0000000e+000 
  3.7047730e+001   5.0000000e+000   5.0000000e+000 
  3.7091181e+001   5.0000000e+000   5.0000000e+000 
  3.7134661e+001   5.0000000e+000   5.0000000e+000 
  3.7169446e+001   5.0000000e+000   5.0000000e+000 
  3.7197274e+001   5.0000000e+000   5.0000000e+000 
  3.7232058e+001   5.0000000e+000   5.0000000e+000 
  3.7259886e+001   5.0000000e+000   5.0000000e+000 
  3.7294671e+001   5.0000000e+000   5.0000000e+000 
  3.7338151e+001   5.0000000e+000   5.0000000e+000 
  3.7372936e+001   5.0000000e+000   5.0000000e+000 
  3.7416417e+001   5.0000000e+000   5.0000000e+000 
  3.7451201e+001   5.0000000e+000   5.0000000e+000 
  3.7479029e+001   5.0000000e+000   5.0000000e+000 
  3.7513814e+001   5.0000000e+000   5.0000000e+000 
  3.7557294e+001   5.0000000e+000   5.0000000e+000 
  3.7592079e+001   5.0000000e+000   5.0000000e+000 
  3.7635560e+001   5.0000000e+000   5.0000000e+000 
  3.7670344e+001   5.0000000e+000   5.0000000e+000 
  3.7713825e+001   5.0000000e+000   5.0000000e+000 
  3.7748610e+001   5.0000000e+000   5.0000000e+000 
  3.7792091e+001   5.0000000e+000   5.0000000e+000 
  3.7826875e+001   5.0000000e+000   5.0000000e+000 
  3.7870356e+001   5.0000000e+000   5.0000000e+000 
  3.7905140e+001   5.0000000e+000   5.0000000e+000 
  3.7948621e+001   5.0000000e+000   5.0000000e+000 
  3.7983406e+001   5.0000000e+000   5.0000000e+000 
  3.8026887e+001   5.0000000e+000   5.0000000e+000 
  3.8061671e+001   5.0000000e+000   5.0000000e+000 
  3.8105152e+001   5.0000000e+000   5.0000000e+000 
  3.8139937e+001   5.0000000e+000   5.0000000e+000 
  3.8167764e+001   5.0000000e+000   5.0000000e+000 
  3.8202549e+001   5.0000000e+000   5.0000000e+000 
  3.8246030e+001   5.0000000e+000   5.0000000e+000 
  3.8280814e+001   5.0000000e+000   5.0000000e+000 
  3.8324295e+001   5.0000000e+000   5.0000000e+000 
  3.8359080e+001   5.0000000e+000   5.0000000e+000 
  3.8402560e+001   5.0000000e+000   5.0000000e+000 
  3.8437345e+001   5.0000000e+000   5.0000000e+000 
  3.8480826e+001   5.0000000e+000   5.0000000e+000 
  3.8515610e+001   5.0000000e+000   5.0000000e+000 
  3.8559091e+001   5.0000000e+000   5.0000000e+000 
  3.8593876e+001   5.0000000e+000   5.0000000e+000 
  3.8621703e+001   5.0000000e+000   5.0000000e+000 
  3.8656488e+001   5.0000000e+000   5.0000000e+000 
  3.8699969e+001   5.0000000e+000   5.0000000e+000 
  3.8734753e+001   5.0000000e+000   5.0000000e+000 
  3.8762581e+001   5.0000000e+000   5.0000000e+000 
  3.8797366e+001   5.0000000e+000   5.0000000e+000 
  3.8825193e+001   5.0000000e+000   5.0000000e+000 
  3.8859978e+001   5.0000000e+000   5.0000000e+000 
  3.8903459e+001   5.0000000e+000   5.0000000e+000 
  3.8938243e+001   5.0000000e+000   5.0000000e+000 
  3.8981724e+001   5.0000000e+000   5.0000000e+000 
  3.9016509e+001   5.0000000e+000   5.0000000e+000 
  3.9059989e+001   5.0000000e+000   5.0000000e+000 
  3.9103652e+001   5.0000000e+000   5.0000000e+000 
  3.9138583e+001   5.0000000e+000   5.0000000e+000 
  3.9182245e+001   5.0000000e+000   5.0000000e+000 
  3.9217176e+001   5.0000000e+000   5.0000000e+000 
  3.9260839e+001   5.0000000e+000   5.0000000e+000 
  3.9295769e+001   5.0000000e+000   5.0000000e+000 
  3.9339432e+001   5.0000000e+000   5.0000000e+000 
  3.9374362e+001   5.0000000e+000   5.0000000e+000 
  3.9418025e+001   5.0000000e+000   5.0000000e+000 
  3.9452955e+001   5.0000000e+000   5.0000000e+000 
  3.9480900e+001   5.0000000e+000   5.0000000e+000 
  3.9515830e+001   5.0000000e+000   5.0000000e+000 
  3.9559493e+001   5.0000000e+000   5.0000000e+000 
  3.9594423e+001   5.0000000e+000   5.0000000e+000 
  3.9638086e+001   5.0000000e+000   5.0000000e+000 
  3.9673016e+001   5.0000000e+000   5.0000000e+000 
  3.9716679e+001   5.0000000e+000   5.0000000e+000 
  3.9751610e+001   5.0000000e+000   5.0000000e+000 
  3.9795272e+001   5.0000000e+000   5.0000000e+000 
  3.9830203e+001   5.0000000e+000   5.0000000e+000 
  3.9873866e+001   5.0000000e+000   5.0000000e+000 
  3.9908796e+001   5.0000000e+000   5.0000000e+000 
  3.9952459e+001   5.0000000e+000   5.0000000e+000 
  3.9987389e+001   5.0000000e+000   5.0000000e+000 
  4.0031052e+001   5.0000000e+000   5.0000000e+000 
  4.0065982e+001   5.0000000e+000   5.0000000e+000 
  4.0109645e+001   5.0000000e+000   5.0000000e+000 
  4.0144576e+001   5.0000000e+000   5.0000000e+000 
  4.0188238e+001   5.0000000e+000   5.0000000e+000 
  4.0223169e+001   5.0000000e+000   5.0000000e+000 
  4.0266832e+001   5.0000000e+000   5.0000000e+000 
  4.0301762e+001   5.0000000e+000   5.0000000e+000 
  4.0329706e+001   5.0000000e+000   5.0000000e+000 
  4.0364636e+001   5.0000000e+000   5.0000000e+000 
  4.0408299e+001   5.0000000e+000   5.0000000e+000 
  4.0443230e+001   5.0000000e+000   5.0000000e+000 
  4.0486893e+001   5.0000000e+000   5.0000000e+000 
  4.0521823e+001   5.0000000e+000   5.0000000e+000 
  4.0565486e+001   5.0000000e+000   5.0000000e+000 
  4.0600416e+001   5.0000000e+000   5.0000000e+000 
  4.0644079e+001   5.0000000e+000   5.0000000e+000 
  4.0679009e+001   5.0000000e+000   5.0000000e+000 
  4.0722672e+001   5.0000000e+000   5.0000000e+000 
  4.0757603e+001   5.0000000e+000   5.0000000e+000 
  4.0801265e+001   5.0000000e+000   5.0000000e+000 
  4.0836196e+001   5.0000000e+000   5.0000000e+000 
  4.0879859e+001   5.0000000e+000   5.0000000e+000 
  4.0914789e+001   5.0000000e+000   5.0000000e+000 
  4.0958452e+001   5.0000000e+000   5.0000000e+000 
  4.1002579e+001   5.0000000e+000   5.0000000e+000 
  4.1046711e+001   5.0000000e+000   5.0000000e+000 
  4.1082016e+001   5.0000000e+000   5.0000000e+000 
  4.1126148e+001   5.0000000e+000   5.0000000e+000 
  4.1170293e+001   5.0000000e+000   5.0000000e+000 
  4.1205610e+001   5.0000000e+000   5.0000000e+000 
  4.1249756e+001   5.0000000e+000   5.0000000e+000 
  4.1293914e+001   5.0000000e+000   5.0000000e+000 
  4.1329241e+001   5.0000000e+000   5.0000000e+000 
  4.1373399e+001   5.0000000e+000   5.0000000e+000 
  4.1408726e+001   5.0000000e+000   5.0000000e+000 
  4.1452885e+001   5.0000000e+000   5.0000000e+000 
  4.1488211e+001   5.0000000e+000   5.0000000e+000 
  4.1532370e+001   5.0000000e+000   5.0000000e+000 
  4.1567696e+001   5.0000000e+000   5.0000000e+000 
  4.1611855e+001   5.0000000e+000   5.0000000e+000 
  4.1647182e+001   5.0000000e+000   5.0000000e+000 
  4.1691340e+001   5.0000000e+000   5.0000000e+000 
  4.1735591e+001   5.0000000e+000   5.0000000e+000 
  4.1770992e+001   5.0000000e+000   5.0000000e+000 
  4.1815229e+001   5.0000000e+000   5.0000000e+000 
  4.1850618e+001   5.0000000e+000   5.0000000e+000 
  4.1894847e+001   5.0000000e+000   5.0000000e+000 
  4.1930230e+001   5.0000000e+000   5.0000000e+000 
  4.1974458e+001   5.0000000e+000   5.0000000e+000 
  4.2009841e+001   5.0000000e+000   5.0000000e+000 
  4.2054070e+001   5.0000000e+000   5.0000000e+000 
  4.2089453e+001   5.0000000e+000   5.0000000e+000 
  4.2133681e+001   5.0000000e+000   5.0000000e+000 
  4.2169064e+001   5.0000000e+000   5.0000000e+000 
  4.2213293e+001   5.0000000e+000   5.0000000e+000 
  4.2248676e+001   5.0000000e+000   5.0000000e+000 
  4.2292904e+001   5.0000000e+000   5.0000000e+000 
  4.2328287e+001   5.0000000e+000   5.0000000e+000 
  4.2372516e+001   5.0000000e+000   5.0000000e+000 
  4.2416989e+001   5.0000000e+000   5.0000000e+000 
  4.2452568e+001   5.0000000e+000   5.0000000e+000 
  4.2497041e+001   5.0000000e+000   5.0000000e+000 
  4.2532620e+001   5.0000000e+000   5.0000000e+000 
  4.2577093e+001   5.0000000e+000   5.0000000e+000 
  4.2612671e+001   5.0000000e+000   5.0000000e+000 
  4.2657145e+001   5.0000000e+000   5.0000000e+000 
  4.2701646e+001   5.0000000e+000   5.0000000e+000 
  4.2746153e+001   5.0000000e+000   5.0000000e+000 
  4.2781758e+001   5.0000000e+000   5.0000000e+000 
  4.2826265e+001   5.0000000e+000   5.0000000e+000 
  4.2861871e+001   5.0000000e+000   5.0000000e+000 
  4.2906377e+001   5.0000000e+000   5.0000000e+000 
  4.2950946e+001   5.0000000e+000   5.0000000e+000 
  4.2986600e+001   5.0000000e+000   5.0000000e+000 
  4.3031160e+001   5.0000000e+000   5.0000000e+000 
  4.3075715e+001   5.0000000e+000   5.0000000e+000 
  4.3120270e+001   5.0000000e+000   5.0000000e+000 
  4.3155913e+001   5.0000000e+000   5.0000000e+000 
  4.3200468e+001   5.0000000e+000   5.0000000e+000 
  4.3236112e+001   5.0000000e+000   5.0000000e+000 
  4.3280666e+001   5.0000000e+000   5.0000000e+000 
  4.3316310e+001   5.0000000e+000   5.0000000e+000 
  4.3360864e+001   5.0000000e+000   5.0000000e+000 
  4.3405477e+001   5.0000000e+000   5.0000000e+000 
  4.3441166e+001   5.0000000e+000   5.0000000e+000 
  4.3485768e+001   5.0000000e+000   5.0000000e+000 
  4.3530372e+001   5.0000000e+000   5.0000000e+000 
  4.3574975e+001   5.0000000e+000   5.0000000e+000 
  4.3619584e+001   5.0000000e+000   5.0000000e+000 
  4.3655271e+001   5.0000000e+000   5.0000000e+000 
  4.3699880e+001   5.0000000e+000   5.0000000e+000 
  4.3735568e+001   5.0000000e+000   5.0000000e+000 
  4.3780177e+001   5.0000000e+000   5.0000000e+000 
  4.3815864e+001   5.0000000e+000   5.0000000e+000 
  4.3860474e+001   5.0000000e+000   5.0000000e+000 
  4.3905308e+001   5.0000000e+000   5.0000000e+000 
  4.3941176e+001   5.0000000e+000   5.0000000e+000 
  4.3986010e+001   5.0000000e+000   5.0000000e+000 
  4.4021877e+001   5.0000000e+000   5.0000000e+000 
  4.4066712e+001   5.0000000e+000   5.0000000e+000 
  4.4102579e+001   5.0000000e+000   5.0000000e+000 
  4.4147414e+001   5.0000000e+000   5.0000000e+000 
  4.4192385e+001   5.0000000e+000   5.0000000e+000 
  4.4228362e+001   5.0000000e+000   5.0000000e+000 
  4.4273311e+001   5.0000000e+000   5.0000000e+000 
  4.4309270e+001   5.0000000e+000   5.0000000e+000 
  4.4354211e+001   5.0000000e+000   5.0000000e+000 
  4.4399156e+001   5.0000000e+000   5.0000000e+000 
  4.4435111e+001   5.0000000e+000   5.0000000e+000 
  4.4480056e+001   5.0000000e+000   5.0000000e+000 
  4.4516012e+001   5.0000000e+000   5.0000000e+000 
  4.4560956e+001   5.0000000e+000   5.0000000e+000 
  4.4596912e+001   5.0000000e+000   5.0000000e+000 
  4.4641856e+001   5.0000000e+000   5.0000000e+000 
  4.4677812e+001   5.0000000e+000   5.0000000e+000 
  4.4722756e+001   5.0000000e+000   5.0000000e+000 
  4.4767736e+001   5.0000000e+000   5.0000000e+000 
  4.4803720e+001   5.0000000e+000   5.0000000e+000 
  4.4848699e+001   5.0000000e+000   5.0000000e+000 
  4.4893694e+001   5.0000000e+000   5.0000000e+000 
  4.4929690e+001   5.0000000e+000   5.0000000e+000 
  4.4974684e+001   5.0000000e+000   5.0000000e+000 
  4.5010680e+001   5.0000000e+000   5.0000000e+000 
  4.5055675e+001   5.0000000e+000   5.0000000e+000 
  4.5100718e+001   5.0000000e+000   5.0000000e+000 
  4.5145753e+001   5.0000000e+000   5.0000000e+000 
  4.5190792e+001   5.0000000e+000   5.0000000e+000 
  4.5235833e+001   5.0000000e+000   5.0000000e+000 
  4.5271866e+001   5.0000000e+000   5.0000000e+000 
  4.5316907e+001   5.0000000e+000   5.0000000e+000 
  4.5361963e+001   5.0000000e+000   5.0000000e+000 
  4.5398008e+001   5.0000000e+000   5.0000000e+000 
  4.5443064e+001   5.0000000e+000   5.0000000e+000 
  4.5488164e+001   5.0000000e+000   5.0000000e+000 
  4.5533260e+001   5.0000000e+000   5.0000000e+000 
  4.5578350e+001   5.0000000e+000   5.0000000e+000 
  4.5614423e+001   5.0000000e+000   5.0000000e+000 
  4.5659513e+001   5.0000000e+000   5.0000000e+000 
  4.5704614e+001   5.0000000e+000   5.0000000e+000 
  4.5740695e+001   5.0000000e+000   5.0000000e+000 
  4.5785797e+001   5.0000000e+000   5.0000000e+000 
  4.5830915e+001   5.0000000e+000   5.0000000e+000 
  4.5876075e+001   5.0000000e+000   5.0000000e+000 
  4.5921236e+001   5.0000000e+000   5.0000000e+000 
  4.5966389e+001   5.0000000e+000   5.0000000e+000 
  4.6011547e+001   5.0000000e+000   5.0000000e+000 
  4.6056701e+001   5.0000000e+000   5.0000000e+000 
  4.6101858e+001   5.0000000e+000   5.0000000e+000 
  4.6137984e+001   5.0000000e+000   5.0000000e+000 
  4.6183141e+001   5.0000000e+000   5.0000000e+000 
  4.6228317e+001   5.0000000e+000   5.0000000e+000 
  4.6264458e+001   5.0000000e+000   5.0000000e+000 
  4.6309635e+001   5.0000000e+000   5.0000000e+000 
  4.6355082e+001   5.0000000e+000   5.0000000e+000 
  4.6400532e+001   5.0000000e+000   5.0000000e+000 
  4.6445988e+001   5.0000000e+000   5.0000000e+000 
  4.6491447e+001   5.0000000e+000   5.0000000e+000 
  4.6527814e+001   5.0000000e+000   5.0000000e+000 
  4.6573273e+001   5.0000000e+000   5.0000000e+000 
  4.6609640e+001   5.0000000e+000   5.0000000e+000 
  4.6655098e+001   5.0000000e+000   5.0000000e+000 
  4.6691465e+001   5.0000000e+000   5.0000000e+000 
  4.6736924e+001   5.0000000e+000   5.0000000e+000 
  4.6782457e+001   5.0000000e+000   5.0000000e+000 
  4.6818884e+001   5.0000000e+000   5.0000000e+000 
  4.6864409e+001   5.0000000e+000   5.0000000e+000 
  4.6909939e+001   5.0000000e+000   5.0000000e+000 
  4.6955473e+001   5.0000000e+000   5.0000000e+000 
  4.6991899e+001   5.0000000e+000   5.0000000e+000 
  4.7037433e+001   5.0000000e+000   5.0000000e+000 
  4.7082982e+001   5.0000000e+000   5.0000000e+000 
  4.7128538e+001   5.0000000e+000   5.0000000e+000 
  4.7174136e+001   5.0000000e+000   5.0000000e+000 
  4.7219733e+001   5.0000000e+000   5.0000000e+000 
  4.7256210e+001   5.0000000e+000   5.0000000e+000 
  4.7301801e+001   5.0000000e+000   5.0000000e+000 
  4.7347397e+001   5.0000000e+000   5.0000000e+000 
  4.7383874e+001   5.0000000e+000   5.0000000e+000 
  4.7429470e+001   5.0000000e+000   5.0000000e+000 
  4.7475080e+001   5.0000000e+000   5.0000000e+000 
  4.7520696e+001   5.0000000e+000   5.0000000e+000 
  4.7566596e+001   5.0000000e+000   5.0000000e+000 
  4.7603317e+001   5.0000000e+000   5.0000000e+000 
  4.7649217e+001   5.0000000e+000   5.0000000e+000 
  4.7695128e+001   5.0000000e+000   5.0000000e+000 
  4.7741045e+001   5.0000000e+000   5.0000000e+000 
  4.7777778e+001   5.0000000e+000   5.0000000e+000 
  4.7823695e+001   5.0000000e+000   5.0000000e+000 
  4.7869623e+001   5.0000000e+000   5.0000000e+000 
  4.7915558e+001   5.0000000e+000   5.0000000e+000 
  4.7952305e+001   5.0000000e+000   5.0000000e+000 
  4.7998240e+001   5.0000000e+000   5.0000000e+000 
  4.8034988e+001   5.0000000e+000   5.0000000e+000 
  4.8080923e+001   5.0000000e+000   5.0000000e+000 
  4.8126905e+001   5.0000000e+000   5.0000000e+000 
  4.8163690e+001   5.0000000e+000   5.0000000e+000 
  4.8209670e+001   5.0000000e+000   5.0000000e+000 
  4.8255658e+001   5.0000000e+000   5.0000000e+000 
  4.8301650e+001   5.0000000e+000   5.0000000e+000 
  4.8347647e+001   5.0000000e+000   5.0000000e+000 
  4.8393650e+001   5.0000000e+000   5.0000000e+000 
  4.8439661e+001   5.0000000e+000   5.0000000e+000 
  4.8485716e+001   5.0000000e+000   5.0000000e+000 
  4.8531768e+001   5.0000000e+000   5.0000000e+000 
  4.8577816e+001   5.0000000e+000   5.0000000e+000 
  4.8623866e+001   5.0000000e+000   5.0000000e+000 
  4.8669920e+001   5.0000000e+000   5.0000000e+000 
  4.8715979e+001   5.0000000e+000   5.0000000e+000 
  4.8762041e+001   5.0000000e+000   5.0000000e+000 
  4.8798890e+001   5.0000000e+000   5.0000000e+000 
  4.8844953e+001   5.0000000e+000   5.0000000e+000 
  4.8891032e+001   5.0000000e+000   5.0000000e+000 
  4.8937151e+001   5.0000000e+000   5.0000000e+000 
  4.8983266e+001   5.0000000e+000   5.0000000e+000 
  4.9029379e+001   5.0000000e+000   5.0000000e+000 
  4.9075494e+001   5.0000000e+000   5.0000000e+000 
  4.9121611e+001   5.0000000e+000   5.0000000e+000 
  4.9167733e+001   5.0000000e+000   5.0000000e+000 
  4.9204631e+001   5.0000000e+000   5.0000000e+000 
  4.9250753e+001   5.0000000e+000   5.0000000e+000 
  4.9287650e+001   5.0000000e+000   5.0000000e+000 
  4.9333772e+001   5.0000000e+000   5.0000000e+000 
  4.9379958e+001   5.0000000e+000   5.0000000e+000 
  4.9416907e+001   5.0000000e+000   5.0000000e+000 
  4.9463090e+001   5.0000000e+000   5.0000000e+000 
  4.9509274e+001   5.0000000e+000   5.0000000e+000 
  4.9555460e+001   5.0000000e+000   5.0000000e+000 
  4.9601653e+001   5.0000000e+000   5.0000000e+000 
  4.9638607e+001   5.0000000e+000   5.0000000e+000 
  4.9684800e+001   5.0000000e+000   5.0000000e+000 
  4.9721754e+001   5.0000000e+000   5.0000000e+000 
  4.9767947e+001   5.0000000e+000   5.0000000e+000 
  4.9804901e+001   5.0000000e+000   5.0000000e+000 
  4.9851094e+001   5.0000000e+000   5.0000000e+000 
  4.9888048e+001   5.0000000e+000   5.0000000e+000 
  4.9934241e+001   5.0000000e+000   5.0000000e+000 
  4.9980498e+001   5.0000000e+000   5.0000000e+000 
