# Supplementary material for: Research on combustion and emissions of heavy duty diesel engines under low-speed and low-load conditions in low temperature environments
Source: PLoS One. 2025 Feb 21;20(2):e0318933. doi: 10.1371/journal.pone.0318933 (PMC11844864; doi:10.1371/journal.pone.0318933)
Supplement: S1 File — (ZIP) [file pone.0318933.s001.zip › 1000rpm_30%/4-gaibianpenyoudingshi/1/apparent-HR.out]

# CONVERGE Studio v2.3.0
# column        1                2                3                4                5
#           crank         Pressure             AHRR             AIHR           Volume
#           (DEG)             (Pa)          (J/CAD)              (J)            (m^3)
    -1.458723e+02     1.685893e+05     5.144951e-01     6.570102e-02     2.087038e-03
    -1.457937e+02     1.686629e+05     5.100565e-01     1.057813e-01     2.086454e-03
    -1.456709e+02     1.687783e+05     5.068034e-01     1.680066e-01     2.085539e-03
    -1.455857e+02     1.688586e+05     5.022480e-01     2.108333e-01     2.084901e-03
    -1.454791e+02     1.689593e+05     4.990407e-01     2.640210e-01     2.084102e-03
    -1.453459e+02     1.690856e+05     4.967726e-01     3.302011e-01     2.083100e-03
    -1.451793e+02     1.692441e+05     4.877383e-01     4.114290e-01     2.081841e-03
    -1.449712e+02     1.694428e+05     4.727923e-01     5.098455e-01     2.080259e-03
    -1.447110e+02     1.696915e+05     4.366164e-01     6.234574e-01     2.078268e-03
    -1.443857e+02     1.700054e+05     4.320801e-01     7.639958e-01     2.075758e-03
    -1.439791e+02     1.703908e+05     2.786315e-01     8.772818e-01     2.072587e-03
    -1.434709e+02     1.708741e+05     2.134956e-01     9.857845e-01     2.068572e-03
    -1.428709e+02     1.714281e+05    -2.929908e-02     9.682051e-01     2.063759e-03
    -1.422709e+02     1.720376e+05     3.421716e-01     1.173508e+00     2.058865e-03
    -1.416709e+02     1.726648e+05     3.833850e-01     1.403539e+00     2.053891e-03
    -1.410709e+02     1.733042e+05     3.756888e-01     1.628952e+00     2.048837e-03
    -1.404709e+02     1.739562e+05     3.693850e-01     1.850583e+00     2.043703e-03
    -1.398709e+02     1.746198e+05     3.532068e-01     2.062507e+00     2.038488e-03
    -1.392709e+02     1.753242e+05     5.842449e-01     2.413054e+00     2.033194e-03
    -1.386709e+02     1.759879e+05     1.189056e-01     2.484398e+00     2.027820e-03
    -1.380709e+02     1.767160e+05     5.449077e-01     2.811342e+00     2.022365e-03
    -1.374709e+02     1.774347e+05     3.430767e-01     3.017188e+00     2.016830e-03
    -1.368709e+02     1.781650e+05     3.175208e-01     3.207701e+00     2.011215e-03
    -1.362709e+02     1.789084e+05     3.029037e-01     3.389443e+00     2.005521e-03
    -1.356709e+02     1.796665e+05     2.989135e-01     3.568791e+00     1.999746e-03
    -1.350709e+02     1.804388e+05     2.895436e-01     3.742517e+00     1.993891e-03
    -1.344709e+02     1.812263e+05     2.855465e-01     3.913845e+00     1.987956e-03
    -1.338709e+02     1.820285e+05     2.755188e-01     4.079156e+00     1.981941e-03
    -1.332709e+02     1.828462e+05     2.706514e-01     4.241547e+00     1.975847e-03
    -1.326709e+02     1.836794e+05     2.628438e-01     4.399254e+00     1.969672e-03
    -1.320709e+02     1.845287e+05     2.576674e-01     4.553854e+00     1.963418e-03
    -1.314709e+02     1.853951e+05     2.580540e-01     4.708686e+00     1.957085e-03
    -1.308709e+02     1.862779e+05     2.506560e-01     4.859080e+00     1.950671e-03
    -1.302709e+02     1.871777e+05     2.449928e-01     5.006076e+00     1.944178e-03
    -1.296709e+02     1.880950e+05     2.412364e-01     5.150818e+00     1.937606e-03
    -1.290709e+02     1.890296e+05     2.329381e-01     5.290580e+00     1.930955e-03
    -1.284709e+02     1.899824e+05     2.302245e-01     5.428715e+00     1.924225e-03
    -1.278709e+02     1.909535e+05     2.238504e-01     5.563025e+00     1.917415e-03
    -1.272709e+02     1.919765e+05     4.850987e-01     5.854085e+00     1.910527e-03
    -1.266709e+02     1.929904e+05     2.531598e-01     6.005981e+00     1.903560e-03
    -1.260709e+02     1.939889e+05    -2.971506e-02     5.988151e+00     1.896514e-03
    -1.254709e+02     1.950692e+05     4.582828e-01     6.263121e+00     1.889391e-03
    -1.248709e+02     1.961084e+05    -3.333141e-02     6.243122e+00     1.882189e-03
    -1.242709e+02     1.972312e+05     4.597821e-01     6.518992e+00     1.874909e-03
    -1.236709e+02     1.983465e+05     2.281868e-01     6.655904e+00     1.867551e-03
    -1.230709e+02     1.994819e+05     2.119514e-01     6.783075e+00     1.860116e-03
    -1.224709e+02     2.006397e+05     2.106640e-01     6.909473e+00     1.852603e-03
    -1.218709e+02     2.018194e+05     2.019622e-01     7.030650e+00     1.845014e-03
    -1.212709e+02     2.030233e+05     2.073549e-01     7.155063e+00     1.837347e-03
    -1.206761e+02     2.042437e+05     2.328662e-01     7.293570e+00     1.829672e-03
    -1.200872e+02     2.054776e+05     2.459893e-01     7.438443e+00     1.821998e-03
    -1.195039e+02     2.067230e+05     2.438210e-01     7.580659e+00     1.814326e-03
    -1.189261e+02     2.079812e+05     2.486362e-01     7.724318e+00     1.806655e-03
    -1.183536e+02     2.092501e+05     2.364047e-01     7.859650e+00     1.798987e-03
    -1.177863e+02     2.105317e+05     2.385200e-01     7.994968e+00     1.791320e-03
    -1.172240e+02     2.118256e+05     2.350491e-01     8.127150e+00     1.783654e-03
    -1.166665e+02     2.131271e+05     1.929727e-01     8.234732e+00     1.775989e-03
    -1.161137e+02     2.144106e+05    -5.740994e-02     8.202995e+00     1.768326e-03
    -1.155654e+02     2.157749e+05     4.904599e-01     8.471900e+00     1.760665e-03
    -1.150216e+02     2.170886e+05    -3.099398e-02     8.455044e+00     1.753004e-03
    -1.144820e+02     2.184448e+05     2.045963e-01     8.565434e+00     1.745345e-03
    -1.139466e+02     2.198170e+05     2.216846e-01     8.684122e+00     1.737687e-03
    -1.134153e+02     2.212031e+05     2.216358e-01     8.801879e+00     1.730031e-03
    -1.128879e+02     2.226030e+05     2.155764e-01     8.915574e+00     1.722375e-03
    -1.123644e+02     2.240165e+05     2.080168e-01     9.024481e+00     1.714721e-03
    -1.118445e+02     2.254773e+05     4.787916e-01     9.273367e+00     1.707067e-03
    -1.113283e+02     2.269201e+05     2.027936e-01     9.378049e+00     1.699415e-03
    -1.108157e+02     2.283469e+05    -5.699981e-02     9.348827e+00     1.691764e-03
    -1.103064e+02     2.298505e+05     4.553708e-01     9.580720e+00     1.684114e-03
    -1.098005e+02     2.313397e+05     2.028652e-01     9.683349e+00     1.676465e-03
    -1.092979e+02     2.328442e+05     1.966405e-01     9.782187e+00     1.668817e-03
    -1.087984e+02     2.343646e+05     1.939657e-01     9.879063e+00     1.661169e-03
    -1.083021e+02     2.358726e+05    -4.832813e-02     9.855074e+00     1.653523e-03
    -1.078087e+02     2.374238e+05     1.758672e-01     9.941838e+00     1.645877e-03
    -1.073183e+02     2.390224e+05     4.323480e-01     1.015387e+01     1.638233e-03
    -1.068308e+02     2.405822e+05    -4.299407e-02     1.013290e+01     1.630589e-03
    -1.063460e+02     2.421845e+05     1.688805e-01     1.021477e+01     1.622947e-03
    -1.058640e+02     2.438070e+05     1.893254e-01     1.030603e+01     1.615305e-03
    -1.053846e+02     2.454476e+05     1.891099e-01     1.039669e+01     1.607663e-03
    -1.049078e+02     2.471073e+05     1.946147e-01     1.048948e+01     1.600023e-03
    -1.044335e+02     2.487846e+05     1.851577e-01     1.057729e+01     1.592383e-03
    -1.039617e+02     2.504808e+05     1.845811e-01     1.066438e+01     1.584745e-03
    -1.034924e+02     2.521960e+05     1.809989e-01     1.074934e+01     1.577107e-03
    -1.030253e+02     2.539305e+05     1.768290e-01     1.083193e+01     1.569469e-03
    -1.025605e+02     2.556847e+05     1.757901e-01     1.091363e+01     1.561833e-03
    -1.020980e+02     2.574605e+05     1.866703e-01     1.099997e+01     1.554197e-03
    -1.016376e+02     2.592559e+05     1.763148e-01     1.108114e+01     1.546561e-03
    -1.011794e+02     2.610728e+05     1.809694e-01     1.116406e+01     1.538927e-03
    -1.007233e+02     2.629067e+05     1.433679e-01     1.122946e+01     1.531293e-03
    -1.002691e+02     2.647628e+05     1.482820e-01     1.129679e+01     1.523660e-03
    -9.981701e+01     2.666437e+05     1.703083e-01     1.137380e+01     1.516028e-03
    -9.936679e+01     2.685478e+05     1.773795e-01     1.145366e+01     1.508396e-03
    -9.891846e+01     2.704745e+05     1.747586e-01     1.153201e+01     1.500765e-03
    -9.847197e+01     2.724240e+05     1.697404e-01     1.160779e+01     1.493134e-03
    -9.802727e+01     2.743976e+05     1.746063e-01     1.168544e+01     1.485504e-03
    -9.758432e+01     2.763948e+05     1.697291e-01     1.176062e+01     1.477875e-03
    -9.714307e+01     2.784157e+05     1.623106e-01     1.183224e+01     1.470246e-03
    -9.670350e+01     2.804902e+05     4.052247e-01     1.201037e+01     1.462618e-03
    -9.626553e+01     2.825336e+05    -7.427685e-02     1.197784e+01     1.454990e-03
    -9.582918e+01     2.846306e+05     1.622903e-01     1.204865e+01     1.447364e-03
    -9.539436e+01     2.867542e+05     1.652458e-01     1.212051e+01     1.439737e-03
    -9.496104e+01     2.889048e+05     1.658858e-01     1.219239e+01     1.432111e-03
    -9.452920e+01     2.910793e+05     1.383851e-01     1.225215e+01     1.424486e-03
    -9.409879e+01     2.932847e+05     1.648629e-01     1.232311e+01     1.416862e-03
    -9.366978e+01     2.955199e+05     1.773154e-01     1.239918e+01     1.409237e-03
    -9.324214e+01     2.977805e+05     1.496884e-01     1.246319e+01     1.401614e-03
    -9.281582e+01     3.000709e+05     1.534259e-01     1.252860e+01     1.393991e-03
    -9.239079e+01     3.023908e+05     1.500566e-01     1.259238e+01     1.386369e-03
    -9.196702e+01     3.047417e+05     1.549242e-01     1.265803e+01     1.378747e-03
    -9.154449e+01     3.071217e+05     1.392398e-01     1.271686e+01     1.371125e-03
    -9.112314e+01     3.095346e+05     1.507562e-01     1.278038e+01     1.363504e-03
    -9.070296e+01     3.119810e+05     1.618705e-01     1.284840e+01     1.355884e-03
    -9.028390e+01     3.144593e+05     1.541663e-01     1.291300e+01     1.348264e-03
    -8.986594e+01     3.169702e+05     1.470289e-01     1.297445e+01     1.340644e-03
    -8.944906e+01     3.195160e+05     1.549113e-01     1.303903e+01     1.333026e-03
    -8.903321e+01     3.220962e+05     1.523777e-01     1.310240e+01     1.325407e-03
    -8.861838e+01     3.247113e+05     1.475330e-01     1.316360e+01     1.317789e-03
    -8.820451e+01     3.273621e+05     1.444459e-01     1.322338e+01     1.310172e-03
    -8.779160e+01     3.300835e+05     4.156519e-01     1.339501e+01     1.302555e-03
    -8.737961e+01     3.328112e+05     1.632844e-01     1.346228e+01     1.294939e-03
    -8.696852e+01     3.355428e+05    -1.111496e-01     1.341659e+01     1.287323e-03
    -8.655829e+01     3.383780e+05     4.046045e-01     1.358257e+01     1.279707e-03
    -8.614890e+01     3.411878e+05    -1.144386e-01     1.353572e+01     1.272092e-03
    -8.574032e+01     3.440696e+05     1.362958e-01     1.359141e+01     1.264478e-03
    -8.533252e+01     3.469874e+05     9.289706e-02     1.362929e+01     1.256864e-03
    -8.492548e+01     3.499544e+05     1.469385e-01     1.368910e+01     1.249250e-03
    -8.451917e+01     3.530008e+05     4.288507e-01     1.386335e+01     1.241637e-03
    -8.411356e+01     3.560197e+05    -1.295754e-01     1.381079e+01     1.234025e-03
    -8.370862e+01     3.591180e+05     1.397369e-01     1.386738e+01     1.226413e-03
    -8.330434e+01     3.622580e+05     1.062149e-01     1.391032e+01     1.218801e-03
    -8.290069e+01     3.654483e+05     1.327403e-01     1.396390e+01     1.211190e-03
    -8.249764e+01     3.686902e+05     1.613018e-01     1.402891e+01     1.203579e-03
    -8.209516e+01     3.719789e+05     1.435648e-01     1.408669e+01     1.195969e-03
    -8.169323e+01     3.753152e+05     1.259531e-01     1.413732e+01     1.188359e-03
    -8.129183e+01     3.787059e+05     1.504400e-01     1.419770e+01     1.180749e-03
    -8.089093e+01     3.821468e+05     1.359487e-01     1.425221e+01     1.173140e-03
    -8.049050e+01     3.856383e+05     1.145776e-01     1.429808e+01     1.165532e-03
    -8.009052e+01     3.891882e+05     1.444603e-01     1.435587e+01     1.157924e-03
    -7.969098e+01     3.928383e+05     4.692372e-01     1.454335e+01     1.150316e-03
    -7.929183e+01     3.964562e+05    -1.862408e-01     1.446901e+01     1.142709e-03
    -7.889306e+01     4.001742e+05     1.219017e-01     1.451762e+01     1.135103e-03
    -7.849465e+01     4.039532e+05     1.321704e-01     1.457028e+01     1.127496e-03
    -7.809656e+01     4.077916e+05     1.210087e-01     1.461845e+01     1.119891e-03
    -7.769878e+01     4.116929e+05     1.245429e-01     1.466799e+01     1.112285e-03
    -7.730128e+01     4.156590e+05     1.319437e-01     1.472044e+01     1.104681e-03
    -7.690404e+01     4.196934e+05     1.518714e-01     1.478077e+01     1.097076e-03
    -7.650704e+01     4.238417e+05     4.827007e-01     1.497240e+01     1.089472e-03
    -7.611024e+01     4.279594e+05    -2.134007e-01     1.488773e+01     1.081869e-03
    -7.571363e+01     4.321945e+05     1.199821e-01     1.493531e+01     1.074266e-03
    -7.531718e+01     4.365528e+05     4.735231e-01     1.512304e+01     1.066663e-03
    -7.492087e+01     4.408806e+05    -2.422440e-01     1.502704e+01     1.059061e-03
    -7.474094e+01     4.430538e+05     2.514494e+00     1.547948e+01     1.055609e-03
    -7.451602e+01     4.455852e+05     8.018779e-03     1.548129e+01     1.051294e-03
    -7.423487e+01     4.487822e+05    -1.512695e-02     1.547703e+01     1.045899e-03
    -7.388343e+01     4.527539e+05    -6.259206e-01     1.525706e+01     1.039154e-03
    -7.348742e+01     4.573746e+05    -1.540243e-01     1.519607e+01     1.031554e-03
    -7.309143e+01     4.621187e+05     1.229496e-01     1.524475e+01     1.023954e-03
    -7.269544e+01     4.670087e+05     5.286659e-01     1.545410e+01     1.016354e-03
    -7.229943e+01     4.718588e+05    -3.030075e-01     1.533410e+01     1.008755e-03
    -7.190337e+01     4.768659e+05     1.473570e-01     1.539247e+01     1.001157e-03
    -7.150724e+01     4.819603e+05     1.237599e-01     1.544149e+01     9.935589e-04
    -7.111102e+01     4.872135e+05     5.424093e-01     1.565641e+01     9.859613e-04
    -7.071467e+01     4.925014e+05     1.486456e-01     1.571532e+01     9.783643e-04
    -7.031817e+01     4.978834e+05     1.220852e-01     1.576373e+01     9.707677e-04
    -6.992150e+01     5.033650e+05     1.145612e-01     1.580917e+01     9.631716e-04
    -6.952463e+01     5.089490e+05     1.083147e-01     1.585216e+01     9.555760e-04
    -6.912754e+01     5.146408e+05     1.173722e-01     1.589877e+01     9.479809e-04
    -6.873019e+01     5.204438e+05     1.305211e-01     1.595063e+01     9.403863e-04
    -6.833257e+01     5.263563e+05     1.133652e-01     1.599571e+01     9.327922e-04
    -6.793465e+01     5.323855e+05     1.225325e-01     1.604446e+01     9.251986e-04
    -6.753639e+01     5.385292e+05     9.931705e-02     1.608402e+01     9.176055e-04
    -6.713778e+01     5.448004e+05     1.333185e-01     1.613716e+01     9.100129e-04
    -6.673878e+01     5.511967e+05     1.321376e-01     1.618988e+01     9.024209e-04
    -6.633938e+01     5.577214e+05     1.302924e-01     1.624192e+01     8.948294e-04
    -6.593953e+01     5.643726e+05     9.524609e-02     1.628001e+01     8.872384e-04
    -6.553921e+01     5.711637e+05     1.163127e-01     1.632657e+01     8.796479e-04
    -6.513839e+01     5.780940e+05     1.099120e-01     1.637062e+01     8.720580e-04
    -6.473705e+01     5.851653e+05     9.161430e-02     1.640739e+01     8.644687e-04
    -6.433515e+01     5.923864e+05     9.745300e-02     1.644656e+01     8.568799e-04
    -6.393266e+01     5.997638e+05     1.149902e-01     1.649284e+01     8.492916e-04
    -6.352955e+01     6.072982e+05     1.106657e-01     1.653745e+01     8.417039e-04
    -6.312580e+01     6.149929e+05     9.900275e-02     1.657742e+01     8.341168e-04
    -6.272136e+01     6.228575e+05     1.106720e-01     1.662218e+01     8.265303e-04
    -6.231622e+01     6.308924e+05     9.745443e-02     1.666167e+01     8.189443e-04
    -6.191033e+01     6.391019e+05     7.881366e-02     1.669366e+01     8.113590e-04
    -6.150366e+01     6.475010e+05     1.093519e-01     1.673813e+01     8.037742e-04
    -6.109617e+01     6.560905e+05     1.120835e-01     1.678380e+01     7.961901e-04
    -6.068784e+01     6.648740e+05     1.034745e-01     1.682605e+01     7.886067e-04
    -6.027863e+01     6.739596e+05     5.953467e-01     1.706968e+01     7.810238e-04
    -5.986849e+01     6.831644e+05     1.458203e-01     1.712948e+01     7.734416e-04
    -5.945741e+01     6.925681e+05     6.353477e-02     1.715560e+01     7.658600e-04
    -5.904532e+01     7.022001e+05     8.936907e-02     1.719243e+01     7.582790e-04
    -5.863221e+01     7.120727e+05     1.363817e-01     1.724877e+01     7.506988e-04
    -5.821803e+01     7.221786e+05     1.117255e-01     1.729504e+01     7.431192e-04
    -5.780274e+01     7.325256e+05     8.524556e-02     1.733044e+01     7.355403e-04
    -5.738630e+01     7.431285e+05     8.974140e-02     1.736782e+01     7.279622e-04
    -5.696866e+01     7.539953e+05     8.695189e-02     1.740413e+01     7.203848e-04
    -5.654978e+01     7.651233e+05     3.213095e-02     1.741759e+01     7.128080e-04
    -5.612962e+01     7.765415e+05     6.289349e-02     1.744402e+01     7.052320e-04
    -5.570813e+01     7.882728e+05     1.464950e-01     1.750576e+01     6.976567e-04
    -5.528528e+01     8.003212e+05     1.991246e-01     1.758996e+01     6.900825e-04
    -5.486100e+01     8.126572e+05     7.728379e-02     1.762275e+01     6.825089e-04
    -5.443524e+01     8.253158e+05     5.538789e-02     1.764633e+01     6.749360e-04
    -5.400797e+01     8.384690e+05     6.834452e-01     1.793835e+01     6.673638e-04
    -5.366615e+01     8.491964e+05     6.050173e-01     1.814516e+01     6.613269e-04
    -5.323887e+01     8.626685e+05    -2.740688e-01     1.802806e+01     6.538069e-04
    -5.289705e+01     8.738742e+05     7.149713e-01     1.827245e+01     6.478120e-04
    -5.246978e+01     8.879094e+05    -3.374937e-01     1.812824e+01     6.403460e-04
    -5.212796e+01     8.997086e+05     1.270030e+00     1.856236e+01     6.343953e-04
    -5.170069e+01     9.142447e+05    -7.598804e-01     1.823769e+01     6.269850e-04
    -5.135887e+01     9.265633e+05     1.335039e+00     1.869403e+01     6.210802e-04
    -5.093159e+01     9.417135e+05    -8.493388e-01     1.833113e+01     6.137281e-04
    -5.058978e+01     9.545599e+05     1.311094e+00     1.877929e+01     6.078702e-04
    -5.016250e+01     9.703742e+05    -8.707224e-01     1.840725e+01     6.005783e-04
    -4.982068e+01     9.838190e+05     1.488405e+00     1.891601e+01     5.947693e-04
    -4.939341e+01     1.000323e+06    -9.311940e-01     1.851814e+01     5.875394e-04
    -4.905159e+01     1.014365e+06     1.524549e+00     1.903926e+01     5.817811e-04
    -4.862432e+01     1.031589e+06    -1.005182e+00     1.860977e+01     5.746153e-04
    -4.828250e+01     1.046268e+06     1.592186e+00     1.915401e+01     5.689090e-04
    -4.785522e+01     1.064243e+06    -1.106285e+00     1.868132e+01     5.618095e-04
    -4.751340e+01     1.079594e+06     1.673104e+00     1.925322e+01     5.561567e-04
    -4.708613e+01     1.098381e+06    -1.138733e+00     1.876667e+01     5.491252e-04
    -4.674431e+01     1.114454e+06     1.818940e+00     1.938842e+01     5.435280e-04
    -4.631704e+01     1.134115e+06    -1.108555e+00     1.891476e+01     5.365665e-04
    -4.597522e+01     1.150883e+06     1.692712e+00     1.949337e+01     5.310260e-04
    -4.554794e+01     1.171444e+06    -1.142333e+00     1.900528e+01     5.241367e-04
    -4.520612e+01     1.189013e+06     1.840565e+00     1.963442e+01     5.186545e-04
    -4.477885e+01     1.210468e+06    -1.344420e+00     1.905998e+01     5.118393e-04
    -4.443703e+01     1.228843e+06     1.854312e+00     1.969383e+01     5.064172e-04
    -4.400976e+01     1.251522e+06    -6.838518e-01     1.940163e+01     4.996777e-04
    -4.366794e+01     1.270580e+06     1.220814e+00     1.981893e+01     4.943172e-04
    -4.324066e+01     1.294354e+06    -6.008803e-01     1.956219e+01     4.876557e-04
    -4.289884e+01     1.314293e+06     1.185990e+00     1.996758e+01     4.823579e-04
    -4.247157e+01     1.339159e+06    -6.978967e-01     1.966939e+01     4.757763e-04
    -4.212975e+01     1.360060e+06     1.286293e+00     2.010907e+01     4.705433e-04
    -4.170248e+01     1.386068e+06    -8.301746e-01     1.975436e+01     4.640429e-04
    -4.136066e+01     1.407953e+06     1.284360e+00     2.019338e+01     4.588762e-04
    -4.093338e+01     1.435197e+06    -8.556399e-01     1.982778e+01     4.524595e-04
    -4.074660e+01     1.448436e+06     6.223040e+00     2.099015e+01     4.496692e-04
    -4.051312e+01     1.463941e+06    -1.803196e-01     2.094805e+01     4.461939e-04
    -4.022127e+01     1.483514e+06    -6.676391e-01     2.075320e+01     4.418701e-04
    -3.985645e+01     1.508409e+06    -8.804985e-01     2.043198e+01     4.364969e-04
    -3.940043e+01     1.540198e+06    -1.184482e+00     1.989184e+01     4.298299e-04
    -3.903562e+01     1.567240e+06     1.816040e+00     2.055436e+01     4.245371e-04
    -3.857960e+01     1.600687e+06    -1.182523e+00     2.001510e+01     4.179717e-04
    -3.821478e+01     1.629122e+06     1.825937e+00     2.068123e+01     4.127605e-04
    -3.775876e+01     1.664257e+06    -1.333929e+00     2.007294e+01     4.062988e-04
    -3.739395e+01     1.694232e+06     2.040043e+00     2.081717e+01     4.011710e-04
    -3.693793e+01     1.731227e+06    -1.305033e+00     2.022205e+01     3.948150e-04
    -3.657312e+01     1.762796e+06     2.160634e+00     2.101028e+01     3.897728e-04
    -3.611710e+01     1.801706e+06    -1.398510e+00     2.037254e+01     3.835241e-04
    -3.575228e+01     1.835233e+06     3.058452e+00     2.148831e+01     3.785691e-04
    -3.546043e+01     1.862003e+06     9.456933e-01     2.176431e+01     3.746332e-04
    -3.509562e+01     1.895714e+06    -2.783362e-01     2.166277e+01     3.697486e-04
    -3.480376e+01     1.923530e+06     7.040201e-01     2.186824e+01     3.658697e-04
    -3.443895e+01     1.958614e+06    -3.774418e-01     2.173054e+01     3.610574e-04
    -3.414710e+01     1.987646e+06     8.831545e-01     2.198829e+01     3.572364e-04
    -3.378228e+01     2.024193e+06    -4.193240e-01     2.183532e+01     3.524966e-04
    -3.349043e+01     2.054740e+06     1.856432e+00     2.237712e+01     3.487341e-04
    -3.312562e+01     2.092581e+06    -1.046113e+00     2.199548e+01     3.440684e-04
    -3.283376e+01     2.124384e+06     1.808726e+00     2.252336e+01     3.403656e-04
    -3.246895e+01     2.163804e+06    -1.091818e+00     2.212505e+01     3.357746e-04
    -3.217710e+01     2.196943e+06     1.844566e+00     2.266339e+01     3.321319e-04
    -3.181228e+01     2.237969e+06    -1.229428e+00     2.221488e+01     3.276166e-04
    -3.152043e+01     2.272561e+06     2.081752e+00     2.282244e+01     3.240352e-04
    -3.115562e+01     2.315317e+06    -1.214750e+00     2.237928e+01     3.195969e-04
    -3.086377e+01     2.351308e+06     1.974444e+00     2.295553e+01     3.160771e-04
    -3.049895e+01     2.395706e+06    -1.578572e+00     2.237964e+01     3.117161e-04
    -3.020710e+01     2.433344e+06     2.444862e+00     2.309318e+01     3.082590e-04
    -2.984228e+01     2.479625e+06    -1.507999e+00     2.254304e+01     3.039773e-04
    -2.955043e+01     2.518761e+06     2.304788e+00     2.321569e+01     3.005834e-04
    -2.918562e+01     2.567023e+06    -1.400154e+00     2.270490e+01     2.963807e-04
    -2.889376e+01     2.607781e+06     2.356969e+00     2.339278e+01     2.930508e-04
    -2.852895e+01     2.658023e+06    -1.429721e+00     2.287120e+01     2.889291e-04
    -2.823710e+01     2.700446e+06     2.382153e+00     2.356643e+01     2.856640e-04
    -2.787228e+01     2.752686e+06    -1.579786e+00     2.299011e+01     2.816233e-04
    -2.758043e+01     2.796874e+06     2.514982e+00     2.372411e+01     2.784236e-04
    -2.721562e+01     2.851204e+06    -1.663432e+00     2.311726e+01     2.744652e-04
    -2.692376e+01     2.897203e+06     2.634238e+00     2.388607e+01     2.713317e-04
    -2.655895e+01     2.953694e+06    -1.724998e+00     2.325677e+01     2.674565e-04
    -2.626710e+01     3.001508e+06     2.616623e+00     2.402043e+01     2.643897e-04
    -2.590228e+01     3.060043e+06    -2.152522e+00     2.323516e+01     2.605980e-04
    -2.561043e+01     3.109921e+06     3.106000e+00     2.414165e+01     2.575989e-04
    -2.524562e+01     3.170806e+06    -2.052607e+00     2.339283e+01     2.538925e-04
    -2.495377e+01     3.222575e+06     3.031688e+00     2.427763e+01     2.509613e-04
    -2.458895e+01     3.285916e+06    -1.893878e+00     2.358672e+01     2.473399e-04
    -2.429710e+01     3.339667e+06     3.070334e+00     2.448280e+01     2.444774e-04
    -2.393228e+01     3.405259e+06    -2.173292e+00     2.368995e+01     2.409429e-04
    -2.364043e+01     3.461172e+06     3.451044e+00     2.469715e+01     2.381498e-04
    -2.327562e+01     3.529295e+06    -2.043997e+00     2.395146e+01     2.347020e-04
    -2.298376e+01     3.587049e+06     3.015224e+00     2.483146e+01     2.319788e-04
    -2.261895e+01     3.657624e+06    -2.094574e+00     2.406733e+01     2.286189e-04
    -2.232710e+01     3.717540e+06     3.264207e+00     2.502000e+01     2.259664e-04
    -2.196228e+01     3.790482e+06    -2.326479e+00     2.417127e+01     2.226951e-04
    -2.167043e+01     3.852605e+06     3.556298e+00     2.520918e+01     2.201136e-04
    -2.130562e+01     3.928155e+06    -2.178280e+00     2.441451e+01     2.169312e-04
    -2.101376e+01     3.993134e+06     5.170930e+00     2.592365e+01     2.144215e-04
    -2.078028e+01     4.043974e+06     4.747136e-01     2.603449e+01     2.124368e-04
    -2.048843e+01     4.107438e+06    -1.356001e+00     2.563874e+01     2.099846e-04
    -2.012362e+01     4.188752e+06    -1.488679e-01     2.558443e+01     2.069650e-04
    -1.983176e+01     4.256140e+06     2.502359e+00     2.631475e+01     2.045856e-04
    -1.975019e+01     4.274954e+06     1.225330e+00     2.641471e+01     2.039264e-04
    -1.968493e+01     4.289776e+06    -1.306810e+00     2.632942e+01     2.034006e-04
    -1.953809e+01     4.323478e+06    -4.706668e-01     2.626031e+01     2.022242e-04
    -1.945652e+01     4.342178e+06    -1.313941e+00     2.615313e+01     2.015741e-04
    -1.935455e+01     4.365462e+06    -2.338493e+00     2.591467e+01     2.007650e-04
    -1.928285e+01     4.382734e+06     4.239118e+00     2.621860e+01     2.001983e-04
    -1.917082e+01     4.408894e+06    -4.166349e-01     2.617193e+01     1.993172e-04
    -1.909303e+01     4.427143e+06    -4.241451e-01     2.613893e+01     1.987078e-04
    -1.895299e+01     4.460116e+06    -4.397432e-01     2.607735e+01     1.976176e-04
    -1.885575e+01     4.482404e+06    -4.631017e+00     2.562701e+01     1.968647e-04
    -1.873419e+01     4.510606e+06    -3.629490e+00     2.518582e+01     1.959287e-04
    -1.858595e+01     4.545325e+06    -3.127595e+00     2.472218e+01     1.947947e-04
    -1.835195e+01     4.601358e+06    -1.182429e+00     2.444548e+01     1.930225e-04
    -1.823350e+01     4.631330e+06     5.299741e+00     2.507320e+01     1.921334e-04
    -1.808572e+01     4.666065e+06    -5.218381e+00     2.430204e+01     1.910315e-04
    -1.796750e+01     4.696411e+06     5.896167e+00     2.499909e+01     1.901565e-04
    -1.781997e+01     4.731957e+06    -3.331540e+00     2.450758e+01     1.890718e-04
    -1.770194e+01     4.762060e+06     3.569795e+00     2.492891e+01     1.882100e-04
    -1.755902e+01     4.796622e+06    -4.039727e+00     2.435153e+01     1.871743e-04
    -1.744468e+01     4.826406e+06     5.230256e+00     2.494955e+01     1.863512e-04
    -1.734010e+01     4.852923e+06     1.002562e+00     2.505441e+01     1.856028e-04
    -1.724686e+01     4.876647e+06     1.017800e+00     2.514930e+01     1.849392e-04
    -1.715579e+01     4.899729e+06     6.380995e-02     2.515511e+01     1.842942e-04
    -1.706286e+01     4.923172e+06    -9.789156e-01     2.506414e+01     1.836395e-04
    -1.690062e+01     4.964111e+06    -1.550190e+00     2.481263e+01     1.825040e-04
    -1.679669e+01     4.990262e+06    -2.405624e+00     2.456261e+01     1.817824e-04
    -1.668562e+01     5.018626e+06    -8.778844e-01     2.446511e+01     1.810161e-04
    -1.656749e+01     5.048395e+06    -3.086198e+00     2.410054e+01     1.802063e-04
    -1.646609e+01     5.075949e+06     6.577181e+00     2.476746e+01     1.795155e-04
    -1.632350e+01     5.113405e+06     1.390712e+00     2.496577e+01     1.785507e-04
    -1.626013e+01     5.129776e+06    -1.185766e+00     2.489062e+01     1.781247e-04
    -1.618091e+01     5.150028e+06    -2.880994e+00     2.466239e+01     1.775941e-04
    -1.608188e+01     5.175458e+06    -2.576818e+00     2.440723e+01     1.769344e-04
    -1.590364e+01     5.222795e+06     1.321675e+00     2.464280e+01     1.757566e-04
    -1.582442e+01     5.243304e+06    -2.400117e+00     2.445267e+01     1.752376e-04
    -1.572540e+01     5.268590e+06    -4.523320e+00     2.400476e+01     1.745919e-04
    -1.560162e+01     5.300489e+06    -3.751475e+00     2.354041e+01     1.737900e-04
    -1.544690e+01     5.340974e+06    -2.091019e+00     2.321687e+01     1.727969e-04
    -1.532312e+01     5.374308e+06     1.172101e+00     2.336196e+01     1.720089e-04
    -1.516840e+01     5.413688e+06    -6.467852e+00     2.236122e+01     1.710326e-04
    -1.505326e+01     5.446307e+06     7.268225e+00     2.319807e+01     1.703122e-04
    -1.490934e+01     5.483554e+06    -5.131768e+00     2.245950e+01     1.694189e-04
    -1.474945e+01     5.527431e+06     2.172453e+00     2.280684e+01     1.684368e-04
    -1.462155e+01     5.563120e+06     3.928949e+00     2.330938e+01     1.676580e-04
    -1.451922e+01     5.591502e+06     2.845518e+00     2.360054e+01     1.670398e-04
    -1.439131e+01     5.625490e+06    -3.015671e+00     2.321482e+01     1.662729e-04
    -1.428899e+01     5.653901e+06     2.471213e+00     2.346769e+01     1.656642e-04
    -1.416108e+01     5.687984e+06    -3.041281e+00     2.307869e+01     1.649094e-04
    -1.405876e+01     5.716486e+06     2.426948e+00     2.332703e+01     1.643101e-04
    -1.393085e+01     5.750685e+06    -3.063049e+00     2.293525e+01     1.635669e-04
    -1.382853e+01     5.779292e+06     2.498857e+00     2.319094e+01     1.629770e-04
    -1.370062e+01     5.813590e+06    -3.098212e+00     2.279466e+01     1.622452e-04
    -1.359829e+01     5.842289e+06     2.574267e+00     2.305807e+01     1.616649e-04
    -1.347039e+01     5.876620e+06    -3.119425e+00     2.265907e+01     1.609457e-04
    -1.336806e+01     5.905395e+06     2.630591e+00     2.292825e+01     1.603749e-04
    -1.324016e+01     5.939799e+06    -3.137181e+00     2.252698e+01     1.596673e-04
    -1.313783e+01     5.968622e+06     2.609347e+00     2.279399e+01     1.591059e-04
    -1.300992e+01     6.002567e+06    -4.991113e+00     2.215559e+01     1.584098e-04
    -1.285262e+01     6.044590e+06    -4.126056e+00     2.150653e+01     1.575635e-04
    -1.272677e+01     6.080948e+06     5.644728e+00     2.221690e+01     1.568933e-04
    -1.262609e+01     6.109467e+06     3.043757e+00     2.252333e+01     1.563618e-04
    -1.250025e+01     6.142988e+06    -4.672466e+00     2.193532e+01     1.557029e-04
    -1.234294e+01     6.184881e+06    -4.494142e+00     2.122836e+01     1.548892e-04
    -1.221710e+01     6.221310e+06     5.795805e+00     2.195773e+01     1.542449e-04
    -1.211642e+01     6.249958e+06     3.637547e+00     2.232395e+01     1.537343e-04
    -1.199057e+01     6.283611e+06    -3.941226e+00     2.182796e+01     1.531017e-04
    -1.183351e+01     6.325596e+06    -3.784812e+00     2.123352e+01     1.523216e-04
    -1.170786e+01     6.361998e+06     6.108912e+00     2.200109e+01     1.517042e-04
    -1.160735e+01     6.390552e+06     3.761704e+00     2.237921e+01     1.512152e-04
    -1.148170e+01     6.423934e+06    -4.122049e+00     2.186128e+01     1.506099e-04
    -1.132537e+01     6.465480e+06    -3.874989e+00     2.125551e+01     1.498657e-04
    -1.120030e+01     6.501551e+06     6.098021e+00     2.201815e+01     1.492771e-04
    -1.110025e+01     6.529503e+06     2.413779e+00     2.225965e+01     1.488111e-04
    -1.097519e+01     6.562918e+06    -2.557446e+00     2.193981e+01     1.482347e-04
    -1.081886e+01     6.604245e+06    -3.541283e+00     2.138619e+01     1.475227e-04
    -1.069379e+01     6.639701e+06     4.945111e+00     2.200465e+01     1.469602e-04
    -1.053746e+01     6.681042e+06    -2.747929e+00     2.157506e+01     1.462666e-04
    -1.046039e+01     6.705094e+06     1.771420e+01     2.294040e+01     1.459282e-04
    -1.038924e+01     6.725018e+06     4.169999e+00     2.323708e+01     1.456177e-04
    -1.024122e+01     6.766320e+06     4.190718e+00     2.385739e+01     1.449792e-04
    -1.018549e+01     6.782467e+06     8.827088e+00     2.434928e+01     1.447408e-04
    -1.008466e+01     6.812419e+06     1.220431e+01     2.557993e+01     1.443132e-04
    -9.996237e+00     6.839227e+06     1.495561e+01     2.690232e+01     1.439414e-04
    -9.853498e+00     6.883295e+06     1.770308e+01     2.942923e+01     1.433488e-04
    -9.746112e+00     6.916482e+06     1.807063e+01     3.136978e+01     1.429081e-04
    -9.689693e+00     6.934046e+06     1.908922e+01     3.244677e+01     1.426782e-04
    -9.597669e+00     6.963080e+06     2.113556e+01     3.439174e+01     1.423064e-04
    -9.495347e+00     6.994832e+06     1.930812e+01     3.636738e+01     1.418972e-04
    -9.360873e+00     7.036211e+06     1.865910e+01     3.887656e+01     1.413665e-04
    -9.255628e+00     7.068150e+06     1.723440e+01     4.069038e+01     1.409560e-04
    -9.159232e+00     7.096924e+06     1.554023e+01     4.218841e+01     1.405840e-04
    -9.068717e+00     7.123251e+06     1.275855e+01     4.334324e+01     1.402381e-04
    -8.965898e+00     7.152232e+06     9.503578e+00     4.432039e+01     1.398494e-04
    -8.855670e+00     7.182333e+06     6.402432e+00     4.502612e+01     1.394376e-04
    -8.785891e+00     7.200914e+06     3.959502e+00     4.530241e+01     1.391793e-04
    -8.698668e+00     7.223786e+06     2.735272e+00     4.554098e+01     1.388592e-04
    -8.541666e+00     7.264804e+06     3.148467e+00     4.603530e+01     1.382920e-04
    -8.471888e+00     7.282953e+06     3.181379e+00     4.625729e+01     1.380428e-04
    -8.384665e+00     7.305186e+06     1.508333e+00     4.638885e+01     1.377342e-04
    -8.259063e+00     7.337368e+06     2.761784e+00     4.673574e+01     1.372958e-04
    -8.189285e+00     7.354916e+06     1.260600e+00     4.682370e+01     1.370547e-04
    -8.032283e+00     7.394071e+06     1.291843e+00     4.702652e+01     1.365203e-04
    -7.945060e+00     7.415487e+06     5.004857e-01     4.707017e+01     1.362278e-04
    -7.875281e+00     7.432845e+06     2.222938e+00     4.722529e+01     1.359960e-04
    -7.788058e+00     7.454004e+06     2.866833e-01     4.725029e+01     1.357089e-04
    -7.631057e+00     7.491859e+06     6.291453e-01     4.734907e+01     1.352008e-04
    -7.522028e+00     7.517634e+06    -3.694454e-01     4.730879e+01     1.348537e-04
    -7.434805e+00     7.538721e+06     2.512941e+00     4.752798e+01     1.345797e-04
    -7.365026e+00     7.555382e+06     1.862446e+00     4.765794e+01     1.343628e-04
    -7.277803e+00     7.575642e+06    -1.460554e-01     4.764520e+01     1.340943e-04
    -7.120801e+00     7.611877e+06     2.315799e-01     4.768155e+01     1.336192e-04
    -7.011772e+00     7.636306e+06    -1.402914e+00     4.752860e+01     1.332953e-04
    -6.924549e+00     7.656628e+06     2.964592e+00     4.778718e+01     1.330399e-04
    -6.854770e+00     7.672584e+06     1.902513e+00     4.791993e+01     1.328379e-04
    -6.767547e+00     7.691559e+06    -1.863412e+00     4.775740e+01     1.325881e-04
    -6.658518e+00     7.715270e+06    -1.033170e+00     4.764475e+01     1.322803e-04
    -6.571295e+00     7.734996e+06     3.132747e+00     4.791800e+01     1.320376e-04
    -6.414293e+00     7.768532e+06    -6.926616e-01     4.780925e+01     1.316086e-04
    -6.305264e+00     7.791157e+06    -1.872398e+00     4.760511e+01     1.313168e-04
    -6.218041e+00     7.810228e+06     3.413147e+00     4.790281e+01     1.310872e-04
    -6.148263e+00     7.824740e+06     3.709774e-02     4.790540e+01     1.309059e-04
    -6.061040e+00     7.842284e+06    -1.967066e+00     4.773383e+01     1.306818e-04
    -5.952011e+00     7.864353e+06    -5.336794e-01     4.767564e+01     1.304062e-04
    -5.864787e+00     7.882345e+06     1.847892e+00     4.783682e+01     1.301893e-04
    -5.755758e+00     7.903104e+06    -3.247686e+00     4.748273e+01     1.299227e-04
    -5.619472e+00     7.929114e+06    -1.920138e+00     4.722104e+01     1.295962e-04
    -5.510443e+00     7.951011e+06     3.110252e+00     4.756015e+01     1.293406e-04
    -5.423220e+00     7.967894e+06     1.426485e+00     4.768457e+01     1.291400e-04
    -5.314191e+00     7.987231e+06    -3.817176e+00     4.726839e+01     1.288934e-04
    -5.177905e+00     8.011546e+06    -2.075470e+00     4.698553e+01     1.285924e-04
    -5.068876e+00     8.032354e+06     3.917172e+00     4.741262e+01     1.283572e-04
    -4.981653e+00     8.048183e+06     1.340398e+00     4.752953e+01     1.281724e-04
    -4.872624e+00     8.066175e+06    -3.721784e+00     4.712375e+01     1.279462e-04
    -4.736338e+00     8.088759e+06    -2.125214e+00     4.683411e+01     1.276704e-04
    -4.627309e+00     8.107842e+06     2.698502e+00     4.712833e+01     1.274553e-04
    -4.540085e+00     8.122464e+06     1.068814e+00     4.722155e+01     1.272869e-04
    -4.431057e+00     8.138373e+06    -5.993278e+00     4.656811e+01     1.270808e-04
    -4.294770e+00     8.160225e+06     7.488763e-01     4.667017e+01     1.268298e-04
    -4.185741e+00     8.177363e+06     1.110901e+00     4.679129e+01     1.266351e-04
    -4.049455e+00     8.196717e+06    -3.081793e+00     4.637129e+01     1.263989e-04
    -3.940426e+00     8.213333e+06     2.170367e+00     4.660792e+01     1.262152e-04
    -3.804140e+00     8.229803e+06    -8.166781e+00     4.549490e+01     1.259923e-04
    -3.666121e+00     8.250239e+06     3.795359e+00     4.601873e+01     1.257753e-04
    -3.555706e+00     8.265489e+06     1.539514e+00     4.618871e+01     1.256073e-04
    -3.417725e+00     8.280070e+06    -8.975734e+00     4.495023e+01     1.254042e-04
    -3.279810e+00     8.298986e+06     4.449740e+00     4.556391e+01     1.252095e-04
    -3.169478e+00     8.312727e+06     1.373735e+00     4.571548e+01     1.250595e-04
    -3.031593e+00     8.326000e+06    -7.488540e+00     4.468293e+01     1.248792e-04
    -2.893763e+00     8.342592e+06     3.086959e+00     4.510840e+01     1.247066e-04
    -2.783499e+00     8.354626e+06     6.810058e-01     4.518349e+01     1.245748e-04
    -2.645700e+00     8.366581e+06    -5.902344e+00     4.437016e+01     1.244172e-04
    -2.507944e+00     8.380827e+06     1.879982e+00     4.462914e+01     1.242671e-04
    -2.370202e+00     8.392073e+06    -4.109932e+00     4.406303e+01     1.241256e-04
    -2.232495e+00     8.404097e+06    -2.524540e-01     4.402826e+01     1.239919e-04
    -2.094808e+00     8.414771e+06    -2.074492e+00     4.374263e+01     1.238659e-04
    -1.957144e+00     8.425030e+06    -1.117782e+00     4.358875e+01     1.237486e-04
    -1.819499e+00     8.434738e+06    -8.439943e-01     4.347258e+01     1.236387e-04
    -1.681869e+00     8.443773e+06    -7.005450e-01     4.337617e+01     1.235370e-04
    -1.544252e+00     8.452029e+06    -8.128224e-01     4.326431e+01     1.234435e-04
    -1.406646e+00     8.459618e+06    -8.159615e-01     4.315203e+01     1.233575e-04
    -1.269050e+00     8.466423e+06    -8.082032e-01     4.304082e+01     1.232801e-04
    -1.131463e+00     8.472521e+06    -8.307785e-01     4.292652e+01     1.232104e-04
    -9.938836e-01     8.477910e+06    -8.646709e-01     4.280756e+01     1.231483e-04
    -8.563098e-01     8.482500e+06    -8.656022e-01     4.268847e+01     1.230950e-04
    -7.187411e-01     8.486389e+06    -9.242519e-01     4.256132e+01     1.230491e-04
    -5.811761e-01     8.489520e+06    -9.353996e-01     4.243265e+01     1.230114e-04
    -4.436135e-01     8.491886e+06    -9.667485e-01     4.229966e+01     1.229818e-04
    -3.060518e-01     8.493548e+06    -1.023602e+00     4.215885e+01     1.229596e-04
    -1.684896e-01     8.494414e+06    -9.943399e-01     4.202207e+01     1.229462e-04
    -3.092565e-02     8.494536e+06    -1.090549e+00     4.187204e+01     1.229404e-04
     1.066417e-01     8.493894e+06    -1.236030e+00     4.170201e+01     1.229423e-04
     2.442133e-01     8.492483e+06    -1.139843e+00     4.154520e+01     1.229528e-04
     3.817907e-01     8.490378e+06    -1.170299e+00     4.138419e+01     1.229708e-04
     5.193754e-01     8.487511e+06    -1.175739e+00     4.122243e+01     1.229970e-04
     6.569688e-01     8.483884e+06    -1.198484e+00     4.105752e+01     1.230313e-04
     7.945726e-01     8.479549e+06    -1.271886e+00     4.088251e+01     1.230731e-04
     9.321879e-01     8.474405e+06    -1.285264e+00     4.070564e+01     1.231236e-04
     1.000000e+00     8.470006e+06    -1.013611e+01     4.001829e+01     1.231508e-04
     1.137615e+00     8.464721e+06     1.252174e+00     4.019060e+01     1.232134e-04
     1.275255e+00     8.458196e+06    -2.383536e-01     4.015780e+01     1.232834e-04
     1.389215e+00     8.450950e+06    -4.406039e+00     3.965568e+01     1.233472e-04
     1.448152e+00     8.446002e+06    -1.037378e+01     3.904429e+01     1.233828e-04
     1.520953e+00     8.441155e+06    -3.421813e+00     3.879518e+01     1.234283e-04
     1.604946e+00     8.435105e+06    -4.337568e+00     3.843085e+01     1.234834e-04
     1.719688e+00     8.425856e+06    -5.939297e+00     3.774937e+01     1.235642e-04
     1.816754e+00     8.417242e+06    -7.536761e+00     3.701780e+01     1.236366e-04
     1.902576e+00     8.409181e+06    -8.269108e+00     3.630813e+01     1.237037e-04
     2.008408e+00     8.398595e+06    -9.079093e+00     3.534727e+01     1.237911e-04
     2.101882e+00     8.388625e+06    -1.024841e+01     3.438932e+01     1.238721e-04
     2.209347e+00     8.376140e+06    -1.230836e+01     3.306660e+01     1.239699e-04
     2.306270e+00     8.368752e+06     3.602816e+00     3.341580e+01     1.240622e-04
     2.404781e+00     8.359825e+06    -3.643556e-01     3.337990e+01     1.241601e-04
     2.505209e+00     8.351297e+06     3.060408e+00     3.368726e+01     1.242641e-04
     2.604224e+00     8.349140e+06     2.761879e+01     3.642192e+01     1.243708e-04
     2.703266e+00     8.345958e+06     2.519484e+01     3.891727e+01     1.244817e-04
     2.802354e+00     8.342243e+06     2.458201e+01     4.135305e+01     1.245967e-04
     2.901374e+00     8.341572e+06     3.734183e+01     4.505065e+01     1.247158e-04
     3.000406e+00     8.344516e+06     5.231385e+01     5.023140e+01     1.248391e-04
     3.108441e+00     8.353338e+06     7.324429e+01     5.814434e+01     1.249784e-04
     3.207474e+00     8.368011e+06     9.971884e+01     6.801979e+01     1.251103e-04
     3.306531e+00     8.392768e+06     1.396175e+02     8.184986e+01     1.252464e-04
     3.405641e+00     8.428569e+06     1.836034e+02     1.000468e+02     1.253866e-04
     3.501756e+00     8.474511e+06     2.300019e+02     1.221535e+02     1.255265e-04
     3.602412e+00     8.528865e+06     2.561656e+02     1.479381e+02     1.256773e-04
     3.701749e+00     8.586473e+06     2.741676e+02     1.751732e+02     1.258303e-04
     3.806770e+00     8.653503e+06     2.993299e+02     2.066091e+02     1.259966e-04
     3.906172e+00     8.721177e+06     3.186737e+02     2.382859e+02     1.261582e-04
     4.007402e+00     8.799407e+06     3.571947e+02     2.744448e+02     1.263271e-04
     4.101197e+00     8.881978e+06     4.019935e+02     3.121494e+02     1.264872e-04
     4.206067e+00     8.988600e+06     4.586690e+02     3.602501e+02     1.266709e-04
     4.303144e+00     9.046848e+06     3.001984e+02     3.893925e+02     1.268450e-04
     4.400367e+00     9.078756e+06     1.965752e+02     4.085042e+02     1.270232e-04
     4.502137e+00     9.111031e+06     1.946258e+02     4.283112e+02     1.272142e-04
     4.605028e+00     9.143980e+06     1.983257e+02     4.487171e+02     1.274116e-04
     4.701780e+00     9.176164e+06     2.055603e+02     4.686055e+02     1.276013e-04
     4.804958e+00     9.212780e+06     2.168436e+02     4.909789e+02     1.278080e-04
     4.904541e+00     9.249314e+06     2.241245e+02     5.132981e+02     1.280117e-04
     5.004124e+00     9.286482e+06     2.292485e+02     5.361272e+02     1.282195e-04
     5.103720e+00     9.325607e+06     2.397165e+02     5.600020e+02     1.284315e-04
     5.203236e+00     9.368892e+06     2.593089e+02     5.858075e+02     1.286475e-04
     5.300697e+00     9.414892e+06     2.770440e+02     6.128085e+02     1.288630e-04
     5.400246e+00     9.463829e+06     2.878591e+02     6.414645e+02     1.290873e-04
     5.508979e+00     9.515929e+06     2.859485e+02     6.725567e+02     1.293372e-04
     5.604489e+00     9.557178e+06     2.696219e+02     6.983081e+02     1.295605e-04
     5.710780e+00     9.602395e+06     2.698838e+02     7.269943e+02     1.298138e-04
     5.811973e+00     9.647556e+06     2.814780e+02     7.554779e+02     1.300592e-04
     5.909370e+00     9.692581e+06     2.908576e+02     7.838068e+02     1.302994e-04
     6.009442e+00     9.738164e+06     2.906827e+02     8.128959e+02     1.305504e-04
     6.104806e+00     9.781880e+06     2.943616e+02     8.409674e+02     1.307934e-04
     6.211918e+00     9.831756e+06     3.000697e+02     8.731085e+02     1.310711e-04
     6.309671e+00     9.878649e+06     3.085561e+02     9.032708e+02     1.313286e-04
     6.412301e+00     9.930089e+06     3.202866e+02     9.361417e+02     1.316032e-04
     6.508150e+00     9.975583e+06     3.118627e+02     9.660336e+02     1.318636e-04
     6.613361e+00     1.002299e+07     3.046091e+02     9.980818e+02     1.321540e-04
     6.716571e+00     1.006995e+07     3.093303e+02     1.030008e+03     1.324434e-04
     6.810268e+00     1.011558e+07     3.255643e+02     1.060512e+03     1.327098e-04
     6.915481e+00     1.016241e+07     3.108000e+02     1.093212e+03     1.330134e-04
     7.014119e+00     1.020399e+07     3.036696e+02     1.123166e+03     1.333022e-04
     7.100417e+00     1.023980e+07     3.033935e+02     1.149348e+03     1.335580e-04
     7.202988e+00     1.028255e+07     3.070041e+02     1.180838e+03     1.338663e-04
     7.304375e+00     1.032316e+07     3.029416e+02     1.211552e+03     1.341754e-04
     7.409089e+00     1.036319e+07     2.981081e+02     1.242768e+03     1.344992e-04
     7.516805e+00     1.040430e+07     3.008600e+02     1.275175e+03     1.348371e-04
     7.621082e+00     1.044126e+07     2.921472e+02     1.305640e+03     1.351687e-04
     7.711095e+00     1.047209e+07     2.896820e+02     1.331715e+03     1.354584e-04
     7.819553e+00     1.050843e+07     2.893067e+02     1.363093e+03     1.358122e-04
     7.913922e+00     1.053522e+07     2.698151e+02     1.388555e+03     1.361239e-04
     8.021148e+00     1.056199e+07     2.575991e+02     1.416176e+03     1.364827e-04
     8.114012e+00     1.058310e+07     2.503079e+02     1.439420e+03     1.367971e-04
     8.206998e+00     1.060331e+07     2.482966e+02     1.462509e+03     1.371155e-04
     8.327439e+00     1.062634e+07     2.396274e+02     1.491370e+03     1.375337e-04
     8.416898e+00     1.064067e+07     2.282710e+02     1.511791e+03     1.378479e-04
     8.510644e+00     1.065351e+07     2.201516e+02     1.532429e+03     1.381807e-04
     8.608206e+00     1.066563e+07     2.167660e+02     1.553577e+03     1.385310e-04
     8.706036e+00     1.067692e+07     2.149895e+02     1.574609e+03     1.388862e-04
     8.804922e+00     1.068610e+07     2.071376e+02     1.595092e+03     1.392493e-04
     8.904190e+00     1.069380e+07     2.024882e+02     1.615193e+03     1.396179e-04
     9.003960e+00     1.069968e+07     1.962049e+02     1.634768e+03     1.399924e-04
     9.105779e+00     1.070329e+07     1.876995e+02     1.653880e+03     1.403790e-04
     9.210942e+00     1.070529e+07     1.823481e+02     1.673056e+03     1.407827e-04
     9.321042e+00     1.070545e+07     1.765218e+02     1.692491e+03     1.412104e-04
     9.434454e+00     1.070442e+07     1.738155e+02     1.712204e+03     1.416562e-04
     9.509605e+00     1.070312e+07     1.715853e+02     1.725099e+03     1.419541e-04
     9.623237e+00     1.069962e+07     1.674295e+02     1.744124e+03     1.424096e-04
     9.738789e+00     1.069466e+07     1.638217e+02     1.763054e+03     1.428782e-04
     9.817450e+00     1.069027e+07     1.594799e+02     1.775599e+03     1.432001e-04
     9.938545e+00     1.068202e+07     1.556186e+02     1.794443e+03     1.437011e-04
     1.002129e+01     1.067543e+07     1.518713e+02     1.807009e+03     1.440466e-04
     1.010608e+01     1.066768e+07     1.476199e+02     1.819527e+03     1.444035e-04
     1.023722e+01     1.065402e+07     1.436433e+02     1.838364e+03     1.449621e-04
     1.032766e+01     1.064354e+07     1.397193e+02     1.851001e+03     1.453511e-04
     1.042037e+01     1.063204e+07     1.371975e+02     1.863720e+03     1.457533e-04
     1.051324e+01     1.062013e+07     1.365306e+02     1.876400e+03     1.461598e-04
     1.060612e+01     1.060756e+07     1.345513e+02     1.888897e+03     1.465698e-04
     1.074538e+01     1.058759e+07     1.325083e+02     1.907350e+03     1.471917e-04
     1.083825e+01     1.057359e+07     1.304435e+02     1.919464e+03     1.476106e-04
     1.093119e+01     1.055906e+07     1.289904e+02     1.931453e+03     1.480334e-04
     1.102414e+01     1.054386e+07     1.267894e+02     1.943238e+03     1.484597e-04
     1.111711e+01     1.052800e+07     1.244834e+02     1.954811e+03     1.488896e-04
     1.121017e+01     1.051159e+07     1.229156e+02     1.966249e+03     1.493234e-04
     1.130345e+01     1.049449e+07     1.206571e+02     1.977505e+03     1.497619e-04
     1.144393e+01     1.046786e+07     1.191633e+02     1.994245e+03     1.504294e-04
     1.153805e+01     1.044942e+07     1.172648e+02     2.005282e+03     1.508809e-04
     1.163261e+01     1.043044e+07     1.159553e+02     2.016246e+03     1.513381e-04
     1.172764e+01     1.041106e+07     1.154222e+02     2.027215e+03     1.518012e-04
     1.182271e+01     1.039122e+07     1.140597e+02     2.038058e+03     1.522682e-04
     1.191765e+01     1.037107e+07     1.132479e+02     2.048809e+03     1.527382e-04
     1.201289e+01     1.035047e+07     1.122296e+02     2.059498e+03     1.532134e-04
     1.210813e+01     1.032953e+07     1.113575e+02     2.070104e+03     1.536923e-04
     1.220347e+01     1.030808e+07     1.097600e+02     2.080569e+03     1.541754e-04
     1.234681e+01     1.027492e+07     1.077971e+02     2.096021e+03     1.549091e-04
     1.244249e+01     1.025227e+07     1.060182e+02     2.106165e+03     1.554033e-04
     1.253829e+01     1.022919e+07     1.047122e+02     2.116196e+03     1.559017e-04
     1.263415e+01     1.020586e+07     1.042157e+02     2.126185e+03     1.564042e-04
     1.273005e+01     1.018216e+07     1.031593e+02     2.136079e+03     1.569107e-04
     1.282600e+01     1.015811e+07     1.020222e+02     2.145868e+03     1.574211e-04
     1.292137e+01     1.013375e+07     1.002880e+02     2.155432e+03     1.579321e-04
     1.301747e+01     1.010900e+07     9.991354e+01     2.165034e+03     1.584508e-04
     1.311144e+01     1.008467e+07     9.982977e+01     2.174415e+03     1.589615e-04
     1.320768e+01     1.005926e+07     9.786928e+01     2.183833e+03     1.594883e-04
     1.330397e+01     1.003358e+07     9.705642e+01     2.193180e+03     1.600191e-04
     1.340033e+01     1.000750e+07     9.561322e+01     2.202393e+03     1.605540e-04
     1.354501e+01     9.967734e+06     9.427147e+01     2.216032e+03     1.613648e-04
     1.364166e+01     9.940889e+06     9.327271e+01     2.225047e+03     1.619108e-04
     1.373847e+01     9.913681e+06     9.202514e+01     2.233955e+03     1.624614e-04
     1.383541e+01     9.886185e+06     9.113499e+01     2.242791e+03     1.630166e-04
     1.393237e+01     9.858408e+06     9.007150e+01     2.251524e+03     1.635757e-04
     1.402950e+01     9.830356e+06     8.924844e+01     2.260192e+03     1.641395e-04
     1.412677e+01     9.802082e+06     8.866189e+01     2.268817e+03     1.647079e-04
     1.422406e+01     9.773601e+06     8.792356e+01     2.277370e+03     1.652802e-04
     1.432160e+01     9.744766e+06     8.673463e+01     2.285830e+03     1.658578e-04
     1.441921e+01     9.715962e+06     8.737156e+01     2.294359e+03     1.664397e-04
     1.451713e+01     9.686247e+06     8.311274e+01     2.302498e+03     1.670272e-04
     1.461525e+01     9.656588e+06     8.404374e+01     2.310744e+03     1.676198e-04
     1.471350e+01     9.626647e+06     8.294490e+01     2.318893e+03     1.682170e-04
     1.481196e+01     9.596773e+06     8.393039e+01     2.327157e+03     1.688194e-04
     1.491001e+01     9.566572e+06     8.159783e+01     2.335158e+03     1.694230e-04
     1.500844e+01     9.535972e+06     8.020372e+01     2.343052e+03     1.700329e-04
     1.510718e+01     9.505022e+06     7.892871e+01     2.350846e+03     1.706486e-04
     1.524589e+01     9.460819e+06     7.627418e+01     2.361425e+03     1.715205e-04
     1.534495e+01     9.429544e+06     7.794548e+01     2.369147e+03     1.721475e-04
     1.541612e+01     9.407862e+06     8.416839e+01     2.375137e+03     1.726002e-04
     1.550508e+01     9.377939e+06     6.631564e+01     2.381037e+03     1.731691e-04
     1.561907e+01     9.342395e+06     8.042039e+01     2.390204e+03     1.739029e-04
     1.571684e+01     9.310100e+06     6.981222e+01     2.397029e+03     1.745362e-04
     1.581581e+01     9.278167e+06     7.417873e+01     2.404370e+03     1.751811e-04
     1.591454e+01     9.245518e+06     6.952658e+01     2.411235e+03     1.758284e-04
     1.601345e+01     9.213045e+06     7.082962e+01     2.418241e+03     1.764807e-04
     1.611234e+01     9.180726e+06     7.162010e+01     2.425323e+03     1.771368e-04
     1.621127e+01     9.148106e+06     6.981358e+01     2.432230e+03     1.777969e-04
     1.631018e+01     9.115267e+06     6.837975e+01     2.438993e+03     1.784609e-04
     1.640912e+01     9.082770e+06     7.030719e+01     2.445950e+03     1.791288e-04
     1.650787e+01     9.048562e+06     5.953487e+01     2.451828e+03     1.797993e-04
     1.660685e+01     9.015636e+06     6.744422e+01     2.458504e+03     1.804752e-04
     1.670586e+01     8.982218e+06     6.435916e+01     2.464876e+03     1.811552e-04
     1.680461e+01     8.949174e+06     6.582887e+01     2.471377e+03     1.818373e-04
     1.690374e+01     8.915350e+06     6.164660e+01     2.477488e+03     1.825258e-04
     1.700290e+01     8.881119e+06     5.891963e+01     2.483330e+03     1.832184e-04
     1.710208e+01     8.846518e+06     5.638681e+01     2.488923e+03     1.839150e-04
     1.720131e+01     8.811814e+06     5.546275e+01     2.494427e+03     1.846157e-04
     1.734024e+01     8.764207e+06     5.943174e+01     2.502683e+03     1.856037e-04
     1.743957e+01     8.729752e+06     5.629364e+01     2.508275e+03     1.863145e-04
     1.752900e+01     8.698750e+06     5.596520e+01     2.513280e+03     1.869576e-04
     1.761842e+01     8.668543e+06     6.105172e+01     2.518739e+03     1.876038e-04
     1.771792e+01     8.633364e+06     5.093028e+01     2.523807e+03     1.883265e-04
     1.781746e+01     8.598657e+06     5.345475e+01     2.529128e+03     1.890534e-04
     1.791702e+01     8.563872e+06     5.251241e+01     2.534356e+03     1.897843e-04
     1.801661e+01     8.529020e+06     5.164931e+01     2.539500e+03     1.905193e-04
     1.811622e+01     8.492814e+06     4.256648e+01     2.543740e+03     1.912582e-04
     1.820586e+01     8.461426e+06     5.035647e+01     2.548254e+03     1.919264e-04
     1.833536e+01     8.416303e+06     5.093087e+01     2.554849e+03     1.928976e-04
     1.842500e+01     8.385021e+06     4.984707e+01     2.559318e+03     1.935735e-04
     1.852470e+01     8.350002e+06     4.783311e+01     2.564087e+03     1.943289e-04
     1.862452e+01     8.314278e+06     4.290622e+01     2.568369e+03     1.950890e-04
     1.871437e+01     8.283977e+06     5.554097e+01     2.573360e+03     1.957764e-04
     1.881424e+01     8.247430e+06     3.642227e+01     2.576997e+03     1.965442e-04
     1.890412e+01     8.215832e+06     4.497153e+01     2.581039e+03     1.972383e-04
     1.904397e+01     8.166023e+06     4.131677e+01     2.586817e+03     1.983252e-04
     1.913387e+01     8.135900e+06     5.417125e+01     2.591688e+03     1.990277e-04
     1.923387e+01     8.099479e+06     3.435746e+01     2.595123e+03     1.998126e-04
     1.932389e+01     8.067643e+06     4.051894e+01     2.598771e+03     2.005224e-04
     1.941392e+01     8.036084e+06     4.183596e+01     2.602537e+03     2.012354e-04
     1.950394e+01     8.004389e+06     4.009706e+01     2.606147e+03     2.019513e-04
     1.964398e+01     7.955088e+06     3.932554e+01     2.611654e+03     2.030719e-04
     1.973401e+01     7.924200e+06     4.426776e+01     2.615639e+03     2.037959e-04
     1.983421e+01     7.888129e+06     3.213395e+01     2.618859e+03     2.046055e-04
     1.992441e+01     7.856213e+06     3.538351e+01     2.622051e+03     2.053374e-04
     2.001461e+01     7.824477e+06     3.590961e+01     2.625290e+03     2.060724e-04
     2.010481e+01     7.792725e+06     3.495663e+01     2.628443e+03     2.068104e-04
     2.020406e+01     7.757878e+06     3.476961e+01     2.631894e+03     2.076262e-04
     2.034306e+01     7.709830e+06     3.750068e+01     2.637106e+03     2.087755e-04
     2.044243e+01     7.673808e+06     2.468103e+01     2.639559e+03     2.096013e-04
     2.053188e+01     7.643716e+06     4.175585e+01     2.643294e+03     2.103478e-04
     2.063128e+01     7.607811e+06     2.367172e+01     2.645647e+03     2.111810e-04
     2.072071e+01     7.576654e+06     3.158966e+01     2.648472e+03     2.119337e-04
     2.081014e+01     7.546107e+06     3.546293e+01     2.651643e+03     2.126893e-04
     2.090960e+01     7.511599e+06     3.079814e+01     2.654707e+03     2.135335e-04
     2.100912e+01     7.477132e+06     3.020188e+01     2.657712e+03     2.143817e-04
     2.110865e+01     7.442567e+06     2.853066e+01     2.660552e+03     2.152339e-04
     2.120826e+01     7.407809e+06     2.625746e+01     2.663167e+03     2.160904e-04
     2.130791e+01     7.373768e+06     3.043212e+01     2.666200e+03     2.169510e-04
     2.140759e+01     7.339438e+06     2.738269e+01     2.668929e+03     2.178156e-04
     2.151357e+01     7.302337e+06     2.220966e+01     2.671283e+03     2.187391e-04
     2.160126e+01     7.272057e+06     2.441499e+01     2.673424e+03     2.195060e-04
     2.172791e+01     7.228808e+06     2.617259e+01     2.676739e+03     2.206195e-04
     2.182659e+01     7.194971e+06     2.377394e+01     2.679085e+03     2.214909e-04
     2.190280e+01     7.169506e+06     2.903263e+01     2.681297e+03     2.221660e-04
     2.204066e+01     7.123196e+06     2.678689e+01     2.684990e+03     2.233937e-04
     2.214076e+01     7.089730e+06     2.651975e+01     2.687645e+03     2.242894e-04
     2.224091e+01     7.056015e+06     2.366403e+01     2.690015e+03     2.251892e-04
     2.234113e+01     7.022093e+06     2.110650e+01     2.692130e+03     2.260933e-04
     2.244140e+01     6.988860e+06     2.518228e+01     2.694655e+03     2.270016e-04
     2.254173e+01     6.955425e+06     2.262916e+01     2.696926e+03     2.279141e-04
     2.264211e+01     6.921823e+06     2.032895e+01     2.698966e+03     2.288309e-04
     2.274255e+01     6.888917e+06     2.447178e+01     2.701424e+03     2.297519e-04
     2.284306e+01     6.855773e+06     2.163917e+01     2.703599e+03     2.306773e-04
     2.294363e+01     6.822417e+06     1.897737e+01     2.705508e+03     2.316070e-04
     2.304427e+01     6.789255e+06     1.936932e+01     2.707457e+03     2.325410e-04
     2.313487e+01     6.759426e+06     1.833852e+01     2.709118e+03     2.333849e-04
     2.320734e+01     6.736111e+06     2.303801e+01     2.710788e+03     2.340620e-04
     2.334838e+01     6.691206e+06     2.447717e+01     2.714240e+03     2.353859e-04
     2.344930e+01     6.658685e+06     1.995575e+01     2.716254e+03     2.363375e-04
     2.355028e+01     6.626288e+06     1.977717e+01     2.718251e+03     2.372934e-04
     2.360078e+01     6.610202e+06     2.033153e+01     2.719278e+03     2.377723e-04
     2.370183e+01     6.577732e+06     1.747026e+01     2.721043e+03     2.387344e-04
     2.380297e+01     6.545931e+06     2.160435e+01     2.723228e+03     2.397011e-04
     2.390407e+01     6.513942e+06     1.877807e+01     2.725127e+03     2.406712e-04
     2.400513e+01     6.482150e+06     1.891492e+01     2.727039e+03     2.416446e-04
     2.410625e+01     6.450484e+06     1.874352e+01     2.728934e+03     2.426222e-04
     2.420742e+01     6.418661e+06     1.634152e+01     2.730587e+03     2.436041e-04
     2.430866e+01     6.387522e+06     2.059225e+01     2.732672e+03     2.445902e-04
     2.440997e+01     6.356194e+06     1.796544e+01     2.734492e+03     2.455808e-04
     2.451132e+01     6.324714e+06     1.554338e+01     2.736067e+03     2.465755e-04
     2.461272e+01     6.293942e+06     1.997311e+01     2.738092e+03     2.475744e-04
     2.471416e+01     6.263005e+06     1.745718e+01     2.739863e+03     2.485774e-04
     2.481565e+01     6.232187e+06     1.718756e+01     2.741608e+03     2.495846e-04
     2.491707e+01     6.201497e+06     1.671450e+01     2.743303e+03     2.505947e-04
     2.501845e+01     6.170993e+06     1.679014e+01     2.745005e+03     2.516082e-04
     2.511990e+01     6.140368e+06     1.460615e+01     2.746487e+03     2.526260e-04
     2.522140e+01     6.110356e+06     1.839436e+01     2.748354e+03     2.536479e-04
     2.532297e+01     6.079969e+06     1.414577e+01     2.749791e+03     2.546743e-04
     2.542458e+01     6.050155e+06     1.761594e+01     2.751581e+03     2.557048e-04
     2.552624e+01     6.020293e+06     1.596191e+01     2.753203e+03     2.567394e-04
     2.562795e+01     5.990540e+06     1.561168e+01     2.754791e+03     2.577782e-04
     2.572969e+01     5.960935e+06     1.558166e+01     2.756376e+03     2.588210e-04
     2.583153e+01     5.931420e+06     1.519650e+01     2.757924e+03     2.598685e-04
     2.593327e+01     5.902042e+06     1.471619e+01     2.759421e+03     2.609186e-04
     2.603494e+01     5.872861e+06     1.482926e+01     2.760929e+03     2.619716e-04
     2.613668e+01     5.843806e+06     1.468034e+01     2.762423e+03     2.630290e-04
     2.623847e+01     5.814864e+06     1.438116e+01     2.763886e+03     2.640905e-04
     2.634031e+01     5.786387e+06     1.708523e+01     2.765626e+03     2.651562e-04
     2.644220e+01     5.756636e+06     4.916224e+00     2.766127e+03     2.662261e-04
     2.651557e+01     5.736137e+06     1.460769e+01     2.767199e+03     2.669986e-04
     2.660035e+01     5.712529e+06     1.436742e+01     2.768417e+03     2.678936e-04
     2.673242e+01     5.675802e+06     1.332728e+01     2.770177e+03     2.692934e-04
     2.680579e+01     5.655780e+06     1.636917e+01     2.771378e+03     2.700732e-04
     2.690781e+01     5.627987e+06     1.568074e+01     2.772978e+03     2.711610e-04
     2.700996e+01     5.599959e+06     1.257281e+01     2.774262e+03     2.722539e-04
     2.711215e+01     5.572071e+06     1.245844e+01     2.775535e+03     2.733508e-04
     2.721437e+01     5.544342e+06     1.255066e+01     2.776818e+03     2.744517e-04
     2.731786e+01     5.516434e+06     1.253370e+01     2.778115e+03     2.755699e-04
     2.742139e+01     5.488938e+06     1.483670e+01     2.779652e+03     2.766923e-04
     2.752497e+01     5.460960e+06     9.297890e+00     2.780615e+03     2.778189e-04
     2.762860e+01     5.433367e+06     1.134893e+01     2.781791e+03     2.789497e-04
     2.773227e+01     5.406264e+06     1.432455e+01     2.783276e+03     2.800846e-04
     2.783462e+01     5.378942e+06     7.868696e+00     2.784081e+03     2.812088e-04
     2.793702e+01     5.352144e+06     1.124333e+01     2.785232e+03     2.823371e-04
     2.803943e+01     5.325466e+06     1.092422e+01     2.786351e+03     2.834690e-04
     2.814182e+01     5.298932e+06     1.078892e+01     2.787456e+03     2.846044e-04
     2.824423e+01     5.272525e+06     1.054913e+01     2.788536e+03     2.857435e-04
     2.834666e+01     5.246258e+06     1.043957e+01     2.789605e+03     2.868863e-04
     2.844910e+01     5.220095e+06     1.001911e+01     2.790632e+03     2.880330e-04
     2.850034e+01     5.207083e+06     1.014261e+01     2.791152e+03     2.886074e-04
     2.860284e+01     5.181134e+06     9.988755e+00     2.792175e+03     2.897600e-04
     2.870539e+01     5.155298e+06     9.717051e+00     2.793172e+03     2.909167e-04
     2.880796e+01     5.129584e+06     9.487083e+00     2.794145e+03     2.920772e-04
     2.891054e+01     5.104283e+06     1.193991e+01     2.795370e+03     2.932415e-04
     2.901318e+01     5.078576e+06     6.861504e+00     2.796074e+03     2.944099e-04
     2.911588e+01     5.053259e+06     9.207035e+00     2.797020e+03     2.955825e-04
     2.921860e+01     5.028326e+06     1.146387e+01     2.798197e+03     2.967589e-04
     2.932135e+01     5.002981e+06     6.210420e+00     2.798835e+03     2.979392e-04
     2.942410e+01     4.978048e+06     8.666648e+00     2.799726e+03     2.991229e-04
     2.952698e+01     4.953241e+06     8.752538e+00     2.800626e+03     3.003118e-04
     2.962987e+01     4.928538e+06     8.332379e+00     2.801484e+03     3.015043e-04
     2.973277e+01     4.904189e+06     1.033156e+01     2.802547e+03     3.027004e-04
     2.983583e+01     4.879464e+06     5.659807e+00     2.803130e+03     3.039019e-04
     2.993896e+01     4.855113e+06     7.968829e+00     2.803952e+03     3.051077e-04
     3.004212e+01     4.830882e+06     7.782190e+00     2.804755e+03     3.063175e-04
     3.014526e+01     4.806806e+06     7.805119e+00     2.805560e+03     3.075304e-04
     3.024841e+01     4.782823e+06     7.291993e+00     2.806312e+03     3.087469e-04
     3.035159e+01     4.758965e+06     7.176400e+00     2.807052e+03     3.099674e-04
     3.040320e+01     4.747104e+06     7.399832e+00     2.807434e+03     3.105788e-04
     3.050651e+01     4.723433e+06     7.175034e+00     2.808175e+03     3.118061e-04
     3.060986e+01     4.699898e+06     7.164589e+00     2.808916e+03     3.130373e-04
     3.071337e+01     4.676450e+06     6.972329e+00     2.809638e+03     3.142740e-04
     3.081695e+01     4.653113e+06     6.803336e+00     2.810342e+03     3.155150e-04
     3.092211e+01     4.629571e+06     6.840394e+00     2.811062e+03     3.167785e-04
     3.102735e+01     4.606132e+06     6.575824e+00     2.811754e+03     3.180465e-04
     3.113266e+01     4.582785e+06     6.211346e+00     2.812408e+03     3.193190e-04
     3.123806e+01     4.559603e+06     6.582505e+00     2.813102e+03     3.205961e-04
     3.134354e+01     4.536748e+06     8.562412e+00     2.814005e+03     3.218778e-04
     3.144910e+01     4.513733e+06     5.721858e+00     2.814609e+03     3.231642e-04
     3.150192e+01     4.502293e+06     6.016580e+00     2.814927e+03     3.238087e-04
     3.160762e+01     4.479243e+06     3.514157e+00     2.815298e+03     3.251022e-04
     3.171342e+01     4.456771e+06     8.061807e+00     2.816151e+03     3.264004e-04
     3.181932e+01     4.434179e+06     5.645103e+00     2.816749e+03     3.277034e-04
     3.192533e+01     4.411304e+06     1.579909e+00     2.816916e+03     3.290114e-04
     3.203143e+01     4.389273e+06     8.859012e+00     2.817856e+03     3.303241e-04
     3.213765e+01     4.367032e+06     5.552409e+00     2.818446e+03     3.316417e-04
     3.224385e+01     4.344903e+06     5.216819e+00     2.819000e+03     3.329628e-04
     3.234987e+01     4.322932e+06     5.029915e+00     2.819533e+03     3.342852e-04
     3.240282e+01     4.312016e+06     4.980210e+00     2.819797e+03     3.349466e-04
     3.250860e+01     4.290232e+06     4.300169e+00     2.820252e+03     3.362714e-04
     3.261424e+01     4.268688e+06     5.065023e+00     2.820787e+03     3.375979e-04
     3.271975e+01     4.247270e+06     4.669359e+00     2.821280e+03     3.389262e-04
     3.282514e+01     4.225679e+06     1.192249e+00     2.821405e+03     3.402565e-04
     3.293039e+01     4.204868e+06     7.677817e+00     2.822213e+03     3.415886e-04
     3.303556e+01     4.183897e+06     4.412410e+00     2.822677e+03     3.429230e-04
     3.314061e+01     4.163061e+06     4.216477e+00     2.823120e+03     3.442594e-04
     3.324554e+01     4.142379e+06     4.206256e+00     2.823562e+03     3.455978e-04
     3.335037e+01     4.121839e+06     4.112960e+00     2.823993e+03     3.469382e-04
     3.340273e+01     4.111625e+06     3.955357e+00     2.824200e+03     3.476087e-04
     3.350738e+01     4.091282e+06     3.779420e+00     2.824595e+03     3.489519e-04
     3.361193e+01     4.071099e+06     3.937606e+00     2.825007e+03     3.502973e-04
     3.371638e+01     4.051059e+06     3.890662e+00     2.825414e+03     3.516447e-04
     3.382075e+01     4.030875e+06     7.763560e-01     2.825495e+03     3.529945e-04
     3.392504e+01     4.011370e+06     6.692748e+00     2.826193e+03     3.543465e-04
     3.402929e+01     3.991699e+06     3.421094e+00     2.826549e+03     3.557013e-04
     3.413349e+01     3.972167e+06     3.501396e+00     2.826914e+03     3.570588e-04
     3.423765e+01     3.952763e+06     3.480052e+00     2.827276e+03     3.584191e-04
     3.434177e+01     3.933481e+06     3.409470e+00     2.827631e+03     3.597822e-04
     3.444587e+01     3.914313e+06     3.285651e+00     2.827974e+03     3.611483e-04
     3.454993e+01     3.895103e+06     1.386204e+00     2.828118e+03     3.625171e-04
     3.460194e+01     3.885547e+06     1.279404e+00     2.828184e+03     3.632022e-04
     3.470161e+01     3.867589e+06     4.615207e+00     2.828644e+03     3.645180e-04
     3.484735e+01     3.841307e+06     2.883202e+00     2.829065e+03     3.664477e-04
     3.495129e+01     3.822717e+06     3.004472e+00     2.829377e+03     3.678276e-04
     3.500326e+01     3.813471e+06     3.011647e+00     2.829533e+03     3.685183e-04
     3.510717e+01     3.795046e+06     2.841496e+00     2.829829e+03     3.699026e-04
     3.521107e+01     3.776874e+06     4.438442e+00     2.830290e+03     3.712901e-04
     3.530179e+01     3.760672e+06    -1.269073e+00     2.830175e+03     3.725041e-04
     3.544015e+01     3.736902e+06     5.510594e+00     2.830937e+03     3.743606e-04
     3.554399e+01     3.718946e+06     2.606098e+00     2.831208e+03     3.757575e-04
     3.564782e+01     3.700977e+06     1.121158e+00     2.831324e+03     3.771575e-04
     3.574982e+01     3.683461e+06     1.452137e+00     2.831472e+03     3.785358e-04
     3.580172e+01     3.674618e+06     2.019793e+00     2.831577e+03     3.792380e-04
     3.592835e+01     3.653153e+06     2.109633e+00     2.831844e+03     3.809557e-04
     3.602177e+01     3.637444e+06     2.344824e+00     2.832063e+03     3.822256e-04
     3.612307e+01     3.620514e+06     2.436519e+00     2.832310e+03     3.836056e-04
     3.623102e+01     3.602588e+06     2.449664e+00     2.832574e+03     3.850795e-04
     3.630575e+01     3.590242e+06     2.358619e+00     2.832751e+03     3.861017e-04
     3.642550e+01     3.570566e+06     2.317797e+00     2.833028e+03     3.877434e-04
     3.653153e+01     3.553263e+06     2.347401e+00     2.833277e+03     3.892005e-04
     3.660974e+01     3.540584e+06     2.498304e+00     2.833473e+03     3.902771e-04
     3.673141e+01     3.520916e+06     1.913025e+00     2.833705e+03     3.919559e-04
     3.680962e+01     3.508364e+06     2.128424e+00     2.833872e+03     3.930370e-04
     3.692259e+01     3.490322e+06     2.003707e+00     2.834098e+03     3.946021e-04
     3.701297e+01     3.475977e+06     1.987471e+00     2.834278e+03     3.958566e-04
     3.713466e+01     3.456783e+06     2.008339e+00     2.834522e+03     3.975498e-04
     3.723206e+01     3.441517e+06     1.930799e+00     2.834710e+03     3.989079e-04
     3.733815e+01     3.424994e+06     2.001310e+00     2.834923e+03     4.003903e-04
     3.741642e+01     3.412861e+06     1.777704e+00     2.835062e+03     4.014858e-04
     3.751381e+01     3.397842e+06     1.832437e+00     2.835240e+03     4.028516e-04
     3.763556e+01     3.379191e+06     1.846219e+00     2.835465e+03     4.045629e-04
     3.771382e+01     3.367268e+06     1.728188e+00     2.835600e+03     4.056649e-04
     3.782688e+01     3.350138e+06     1.689854e+00     2.835791e+03     4.072601e-04
     3.790514e+01     3.338349e+06     1.695011e+00     2.835924e+03     4.083663e-04
     3.802689e+01     3.320113e+06     1.686891e+00     2.836129e+03     4.100910e-04
     3.810515e+01     3.308460e+06     1.619805e+00     2.836256e+03     4.112016e-04
     3.820255e+01     3.294030e+06     1.605770e+00     2.836412e+03     4.125862e-04
     3.832429e+01     3.276108e+06     1.606331e+00     2.836608e+03     4.143210e-04
     3.840256e+01     3.264654e+06     1.539476e+00     2.836728e+03     4.154380e-04
     3.851561e+01     3.248195e+06     1.491100e+00     2.836897e+03     4.170549e-04
     3.862170e+01     3.232853e+06     1.519886e+00     2.837058e+03     4.185755e-04
     3.873475e+01     3.216606e+06     1.464269e+00     2.837224e+03     4.201992e-04
     3.882519e+01     3.203685e+06     1.426615e+00     2.837353e+03     4.215005e-04
     3.890346e+01     3.192561e+06     1.429733e+00     2.837465e+03     4.226283e-04
     3.901651e+01     3.176586e+06     1.499317e+00     2.837634e+03     4.242608e-04
     3.910365e+01     3.164333e+06     1.287421e+00     2.837746e+03     4.255212e-04
     3.921718e+01     3.148473e+06     1.401661e+00     2.837906e+03     4.271667e-04
     3.933943e+01     3.131500e+06     1.270013e+00     2.838061e+03     4.289426e-04
     3.941803e+01     3.120656e+06     1.286366e+00     2.838162e+03     4.300862e-04
     3.951583e+01     3.107229e+06     1.268217e+00     2.838286e+03     4.315118e-04
     3.963809e+01     3.090551e+06     1.238088e+00     2.838437e+03     4.332976e-04
     3.971668e+01     3.079896e+06     1.265408e+00     2.838537e+03     4.344475e-04
     3.983020e+01     3.064587e+06     1.227647e+00     2.838676e+03     4.361116e-04
     3.990880e+01     3.054050e+06     1.211733e+00     2.838771e+03     4.372655e-04
     4.003105e+01     3.037748e+06     1.174559e+00     2.838915e+03     4.390641e-04
     4.010965e+01     3.027346e+06     1.408104e+00     2.839026e+03     4.402222e-04
     4.022317e+01     3.012393e+06     1.285764e+00     2.839172e+03     4.418982e-04
     4.030176e+01     3.002090e+06     1.087598e+00     2.839257e+03     4.430602e-04
     4.040830e+01     2.988204e+06     1.165827e+00     2.839381e+03     4.446383e-04
     4.052182e+01     2.973502e+06     1.174866e+00     2.839515e+03     4.463233e-04
     4.060042e+01     2.963386e+06     1.217105e+00     2.839610e+03     4.474914e-04
     4.072267e+01     2.947723e+06     1.039409e+00     2.839737e+03     4.493123e-04
     4.080127e+01     2.937718e+06     1.069741e+00     2.839821e+03     4.504846e-04
     4.091479e+01     2.923346e+06     1.101934e+00     2.839947e+03     4.521811e-04
     4.100258e+01     2.912303e+06     1.154423e+00     2.840048e+03     4.534952e-04
     4.112615e+01     2.896840e+06     1.021612e+00     2.840174e+03     4.553485e-04
     4.120561e+01     2.886952e+06     9.062849e-01     2.840246e+03     4.565421e-04
     4.132924e+01     2.871667e+06     1.045104e+00     2.840375e+03     4.584027e-04
     4.140873e+01     2.861896e+06     9.800363e-01     2.840453e+03     4.596008e-04
     4.153237e+01     2.846784e+06     9.683068e-01     2.840573e+03     4.614680e-04
     4.161185e+01     2.837128e+06     9.588817e-01     2.840649e+03     4.626702e-04
     4.173559e+01     2.822184e+06     9.918836e-01     2.840772e+03     4.645452e-04
     4.181523e+01     2.812622e+06     9.264235e-01     2.840846e+03     4.657538e-04
     4.193023e+01     2.798891e+06     9.613613e-01     2.840956e+03     4.675022e-04
     4.200984e+01     2.789435e+06     8.364516e-01     2.841023e+03     4.687143e-04
     4.213368e+01     2.774817e+06     9.296775e-01     2.841138e+03     4.706033e-04
     4.221329e+01     2.765475e+06     8.925534e-01     2.841209e+03     4.718194e-04
     4.232829e+01     2.752051e+06     8.492869e-01     2.841307e+03     4.735792e-04
     4.241699e+01     2.741761e+06     8.823116e-01     2.841385e+03     4.749387e-04
     4.253262e+01     2.728426e+06     8.954503e-01     2.841489e+03     4.767140e-04
     4.261267e+01     2.719246e+06     8.654067e-01     2.841558e+03     4.779448e-04
     4.270165e+01     2.709094e+06     8.998309e-01     2.841638e+03     4.793146e-04
     4.282626e+01     2.694955e+06     8.264643e-01     2.841741e+03     4.812369e-04
     4.290638e+01     2.685928e+06     9.630393e-01     2.841818e+03     4.824744e-04
     4.303116e+01     2.671939e+06     8.456329e-01     2.841924e+03     4.844054e-04
     4.312027e+01     2.662008e+06     7.896725e-01     2.841994e+03     4.857865e-04
     4.320047e+01     2.653118e+06     8.500763e-01     2.842062e+03     4.870310e-04
     4.331631e+01     2.640348e+06     8.657444e-01     2.842162e+03     4.888318e-04
     4.340548e+01     2.630577e+06     8.528912e-01     2.842238e+03     4.902198e-04
     4.353037e+01     2.616974e+06     8.657744e-01     2.842347e+03     4.921677e-04
     4.361958e+01     2.607315e+06     8.059535e-01     2.842418e+03     4.935611e-04
     4.373557e+01     2.594837e+06     8.962653e-01     2.842522e+03     4.953757e-04
     4.381586e+01     2.586242e+06     7.808756e-01     2.842585e+03     4.966336e-04
     4.390531e+01     2.576717e+06     8.267444e-01     2.842659e+03     4.980366e-04
     4.402188e+01     2.564373e+06     7.992397e-01     2.842752e+03     4.998683e-04
     4.410258e+01     2.555878e+06     8.266140e-01     2.842819e+03     5.011380e-04
     4.422836e+01     2.542715e+06     8.547398e-01     2.842926e+03     5.031205e-04
     4.430927e+01     2.534301e+06     8.819949e-01     2.842998e+03     5.043974e-04
     4.443511e+01     2.521282e+06     7.868267e-01     2.843097e+03     5.063869e-04
     4.451601e+01     2.512965e+06     8.241529e-01     2.843163e+03     5.076676e-04
     4.464186e+01     2.500104e+06     8.620627e-01     2.843272e+03     5.096630e-04
     4.472276e+01     2.491892e+06     9.783542e-01     2.843351e+03     5.109476e-04
     4.480372e+01     2.483696e+06     6.665167e-01     2.843405e+03     5.122346e-04
     4.492969e+01     2.471028e+06     8.168086e-01     2.843508e+03     5.142405e-04
     4.501068e+01     2.462939e+06     9.464877e-01     2.843585e+03     5.155319e-04
     4.510072e+01     2.453985e+06     8.546050e-01     2.843662e+03     5.169692e-04
     4.523583e+01     2.440627e+06     8.020331e-01     2.843770e+03     5.191301e-04
     4.531691e+01     2.432666e+06     8.856662e-01     2.843842e+03     5.204284e-04
     4.544306e+01     2.420350e+06     8.878500e-01     2.843954e+03     5.224519e-04
     4.553326e+01     2.411602e+06     9.451848e-01     2.844039e+03     5.239007e-04
     4.561442e+01     2.403755e+06     6.767569e-01     2.844094e+03     5.252059e-04
     4.570461e+01     2.395086e+06     8.374313e-01     2.844169e+03     5.266580e-04
     4.583091e+01     2.383024e+06     8.986769e-01     2.844283e+03     5.286948e-04
     4.592124e+01     2.374449e+06     8.506548e-01     2.844360e+03     5.301534e-04
     4.601155e+01     2.365920e+06     8.806883e-01     2.844439e+03     5.316136e-04
     4.610186e+01     2.357426e+06     7.304647e-01     2.844505e+03     5.330756e-04
     4.622832e+01     2.345610e+06     8.172956e-01     2.844609e+03     5.351261e-04
     4.630964e+01     2.338063e+06     9.388923e-01     2.844685e+03     5.364462e-04
     4.640053e+01     2.329660e+06     7.925497e-01     2.844757e+03     5.379236e-04
     4.652781e+01     2.317962e+06     7.837735e-01     2.844857e+03     5.399957e-04
     4.660964e+01     2.310489e+06     8.081993e-01     2.844923e+03     5.413294e-04
     4.673692e+01     2.298934e+06     8.647567e-01     2.845033e+03     5.434073e-04
     4.681888e+01     2.291533e+06     7.545083e-01     2.845095e+03     5.447469e-04
     4.690994e+01     2.283354e+06     8.380764e-01     2.845171e+03     5.462369e-04
     4.703743e+01     2.271970e+06     8.145952e-01     2.845275e+03     5.483264e-04
     4.712854e+01     2.263886e+06     8.371114e-01     2.845351e+03     5.498215e-04
     4.721973e+01     2.255834e+06     8.313846e-01     2.845427e+03     5.513198e-04
     4.730180e+01     2.248621e+06     7.603986e-01     2.845490e+03     5.526695e-04
     4.742947e+01     2.237476e+06     9.375965e-01     2.845609e+03     5.547725e-04
     4.752070e+01     2.229554e+06     7.950671e-01     2.845682e+03     5.562771e-04
     4.760332e+01     2.222406e+06     6.217110e-01     2.845733e+03     5.576412e-04
     4.774104e+01     2.210576e+06     7.996216e-01     2.845843e+03     5.599186e-04
     4.782370e+01     2.203524e+06     8.863789e-01     2.845917e+03     5.612870e-04
     4.791556e+01     2.195716e+06     7.190697e-01     2.845983e+03     5.628096e-04
     4.803499e+01     2.185632e+06     8.541569e-01     2.846085e+03     5.647919e-04
     4.812691e+01     2.177914e+06     8.001114e-01     2.846158e+03     5.663194e-04
     4.820967e+01     2.171008e+06     1.011385e+00     2.846242e+03     5.676962e-04
     4.830165e+01     2.163353e+06     6.748801e-01     2.846304e+03     5.692280e-04
     4.843966e+01     2.151958e+06     9.442954e-01     2.846434e+03     5.715298e-04
     4.853177e+01     2.144388e+06     6.680656e-01     2.846496e+03     5.730681e-04
     4.862387e+01     2.136868e+06     8.877124e-01     2.846578e+03     5.746078e-04
     4.871598e+01     2.129378e+06     7.383684e-01     2.846646e+03     5.761495e-04
     4.884495e+01     2.118958e+06     8.013055e-01     2.846749e+03     5.783112e-04
     4.893715e+01     2.111557e+06     8.675965e-01     2.846829e+03     5.798583e-04
     4.902938e+01     2.104190e+06     8.278222e-01     2.846905e+03     5.814077e-04
     4.912161e+01     2.096859e+06     8.222893e-01     2.846981e+03     5.829588e-04
     4.920463e+01     2.090290e+06     7.788824e-01     2.847046e+03     5.843563e-04
     4.933377e+01     2.080136e+06     8.552671e-01     2.847156e+03     5.865332e-04
     4.941691e+01     2.073634e+06     7.920110e-01     2.847222e+03     5.879362e-04
     4.950927e+01     2.066450e+06     8.847820e-01     2.847304e+03     5.894965e-04
     4.960165e+01     2.059294e+06     7.431013e-01     2.847372e+03     5.910586e-04
     4.972175e+01     2.050048e+06     8.167056e-01     2.847470e+03     5.930923e-04
     4.980490e+01     2.043686e+06     8.890270e-01     2.847544e+03     5.945016e-04
     4.993424e+01     2.033841e+06     8.320952e-01     2.847652e+03     5.966968e-04
     5.001750e+01     2.027539e+06     7.761052e-01     2.847717e+03     5.981114e-04
     5.011001e+01     2.020967e+06     8.870697e+00     2.848537e+03     5.996847e-04
     5.021415e+01     2.013250e+06     2.383565e+00     2.848785e+03     6.014579e-04
     5.037687e+01     2.001171e+06     1.124329e+00     2.848968e+03     6.042325e-04
     5.048825e+01     1.992977e+06     1.334800e+00     2.849117e+03     6.061345e-04
     5.059951e+01     1.984813e+06     8.625886e-01     2.849213e+03     6.080367e-04
     5.071065e+01     1.976707e+06     8.684381e-01     2.849310e+03     6.099391e-04
     5.082164e+01     1.968654e+06     7.677323e-01     2.849395e+03     6.118413e-04
     5.093249e+01     1.960660e+06     7.944610e-01     2.849483e+03     6.137435e-04
     5.104322e+01     1.952722e+06     7.638566e-01     2.849567e+03     6.156457e-04
     5.115382e+01     1.944838e+06     7.417240e-01     2.849649e+03     6.175479e-04
     5.129207e+01     1.935485e+06     6.858001e+00     2.850598e+03     6.199285e-04
     5.146489e+01     1.923645e+06     4.110975e+00     2.851308e+03     6.229094e-04
     5.168090e+01     1.909185e+06     5.800978e+00     2.852561e+03     6.266428e-04
     5.190077e+01     1.893927e+06    -5.829285e-01     2.852433e+03     6.304511e-04
     5.212016e+01     1.879034e+06     8.241204e-01     2.852614e+03     6.342597e-04
     5.233905e+01     1.864622e+06     3.334381e+00     2.853344e+03     6.380678e-04
     5.255747e+01     1.849909e+06    -1.253164e+00     2.853070e+03     6.418758e-04
     5.277543e+01     1.835854e+06     2.996591e+00     2.853723e+03     6.456837e-04
     5.299293e+01     1.821768e+06     9.342139e-01     2.853926e+03     6.494915e-04
     5.320998e+01     1.807852e+06     7.512311e-01     2.854089e+03     6.532993e-04
     5.348130e+01     1.791412e+06     6.323846e+00     2.855805e+03     6.580699e-04
     5.382045e+01     1.771004e+06     5.204005e+00     2.857570e+03     6.640498e-04
     5.409177e+01     1.753579e+06    -5.258291e+00     2.856143e+03     6.688467e-04
     5.443091e+01     1.733912e+06     5.751069e+00     2.858094e+03     6.748592e-04
     5.470223e+01     1.717051e+06    -5.014928e+00     2.856733e+03     6.796816e-04
     5.504138e+01     1.697948e+06     5.366392e+00     2.858553e+03     6.857256e-04
     5.531270e+01     1.681640e+06    -4.694598e+00     2.857279e+03     6.905728e-04
     5.565185e+01     1.663135e+06     5.324352e+00     2.859085e+03     6.966472e-04
     5.592316e+01     1.647316e+06    -4.722474e+00     2.857804e+03     7.015184e-04
     5.626231e+01     1.629336e+06     4.962222e+00     2.859487e+03     7.076221e-04
     5.653363e+01     1.614017e+06    -4.517109e+00     2.858261e+03     7.125164e-04
     5.687278e+01     1.596618e+06     5.088025e+00     2.859987e+03     7.186485e-04
     5.714410e+01     1.582014e+06    -2.372976e+00     2.859343e+03     7.235651e-04
     5.748325e+01     1.564871e+06     3.202815e+00     2.860429e+03     7.297244e-04
     5.775456e+01     1.550662e+06    -2.724561e+00     2.859690e+03     7.346626e-04
     5.809371e+01     1.534048e+06     3.221117e+00     2.860782e+03     7.408481e-04
     5.836503e+01     1.520292e+06    -2.458242e+00     2.860115e+03     7.458069e-04
     5.870418e+01     1.504150e+06     2.999428e+00     2.861133e+03     7.520177e-04
     5.897550e+01     1.490800e+06    -2.466799e+00     2.860463e+03     7.569963e-04
     5.931464e+01     1.475413e+06     4.860006e+00     2.862112e+03     7.632314e-04
     5.958596e+01     1.462219e+06    -4.527944e+00     2.860883e+03     7.682288e-04
     5.992511e+01     1.447002e+06     2.765501e+00     2.861821e+03     7.744871e-04
     6.019643e+01     1.434434e+06    -2.369840e+00     2.861178e+03     7.795026e-04
     6.053558e+01     1.419916e+06     4.520276e+00     2.862711e+03     7.857831e-04
     6.080689e+01     1.407498e+06    -4.287846e+00     2.861548e+03     7.908159e-04
     6.114604e+01     1.394202e+06     1.024950e+01     2.865024e+03     7.971175e-04
     6.154485e+01     1.378180e+06     6.119315e+00     2.867464e+03     8.045420e-04
     6.186390e+01     1.363728e+06    -8.463292e+00     2.864764e+03     8.104924e-04
     6.226271e+01     1.348413e+06     7.011657e+00     2.867560e+03     8.179436e-04
     6.258176e+01     1.334521e+06    -7.744437e+00     2.865090e+03     8.239147e-04
     6.298057e+01     1.319686e+06     6.638229e+00     2.867737e+03     8.313909e-04
     6.329962e+01     1.305917e+06    -1.039181e+01     2.864421e+03     8.373814e-04
     6.369843e+01     1.291873e+06     8.407223e+00     2.867774e+03     8.448810e-04
     6.401747e+01     1.278636e+06    -9.607109e+00     2.864709e+03     8.508896e-04
     6.441628e+01     1.265034e+06     8.086063e+00     2.867934e+03     8.584110e-04
     6.473533e+01     1.252560e+06    -6.724716e+00     2.865789e+03     8.644362e-04
     6.513414e+01     1.239156e+06     6.258916e+00     2.868285e+03     8.719776e-04
     6.545319e+01     1.227050e+06    -6.958575e+00     2.866065e+03     8.780182e-04
     6.585200e+01     1.214028e+06     5.748895e+00     2.868357e+03     8.855780e-04
     6.617105e+01     1.202332e+06    -6.712033e+00     2.866216e+03     8.916326e-04
     6.656986e+01     1.189754e+06     5.780130e+00     2.868521e+03     8.992091e-04
     6.688891e+01     1.178433e+06    -6.636049e+00     2.866404e+03     9.052764e-04
     6.728772e+01     1.166252e+06     5.597868e+00     2.868636e+03     9.128679e-04
     6.760676e+01     1.155318e+06    -6.317011e+00     2.866621e+03     9.189467e-04
     6.800557e+01     1.143525e+06     5.468664e+00     2.868802e+03     9.265516e-04
     6.832462e+01     1.132933e+06    -6.273895e+00     2.866800e+03     9.326404e-04
     6.872285e+01     1.121505e+06     5.158435e+00     2.868854e+03     9.402459e-04
     6.904143e+01     1.111290e+06    -5.932601e+00     2.866964e+03     9.463346e-04
     6.943908e+01     1.100225e+06     4.958387e+00     2.868936e+03     9.539393e-04
     6.975720e+01     1.090356e+06    -5.723974e+00     2.867115e+03     9.600266e-04
     7.015437e+01     1.079645e+06     4.816261e+00     2.869028e+03     9.676306e-04
     7.047211e+01     1.070117e+06    -5.438107e+00     2.867300e+03     9.737166e-04
     7.086888e+01     1.059764e+06     4.840258e+00     2.869221e+03     9.813197e-04
     7.118629e+01     1.050509e+06    -5.638192e+00     2.867431e+03     9.874045e-04
     7.158274e+01     1.040480e+06     4.712588e+00     2.869299e+03     9.950069e-04
     7.189991e+01     1.031536e+06    -5.354309e+00     2.867601e+03     1.001090e-03
     7.229612e+01     1.022085e+06     6.681235e+00     2.870248e+03     1.008692e-03
     7.269226e+01     1.011814e+06    -1.007520e+00     2.869849e+03     1.016293e-03
     7.300916e+01     1.003192e+06    -6.241157e+00     2.867871e+03     1.022375e-03
     7.340517e+01     9.941828e+05     6.452523e+00     2.870427e+03     1.029975e-03
     7.380116e+01     9.843872e+05    -1.050094e+00     2.870011e+03     1.037575e-03
     7.411796e+01     9.761712e+05    -6.046216e+00     2.868095e+03     1.043655e-03
     7.451395e+01     9.675730e+05     6.207921e+00     2.870554e+03     1.051254e-03
     7.490999e+01     9.582342e+05    -9.815360e-01     2.870165e+03     1.058853e-03
     7.522682e+01     9.504013e+05    -5.823621e+00     2.868320e+03     1.064930e-03
     7.562286e+01     9.421939e+05     6.006734e+00     2.870699e+03     1.072525e-03
     7.601915e+01     9.332792e+05    -9.404583e-01     2.870326e+03     1.080123e-03
     7.633617e+01     9.258133e+05    -5.517717e+00     2.868577e+03     1.086199e-03
     7.673246e+01     9.179546e+05     5.671380e+00     2.870824e+03     1.093790e-03
     7.712917e+01     9.094367e+05    -9.033661e-01     2.870466e+03     1.101386e-03
     7.744654e+01     9.023154e+05    -5.211916e+00     2.868812e+03     1.107460e-03
     7.784325e+01     8.948012e+05     5.495388e+00     2.870992e+03     1.115048e-03
     7.824058e+01     8.868893e+05     1.136532e+00     2.871443e+03     1.122643e-03
     7.863818e+01     8.787681e+05    -1.727632e+00     2.870757e+03     1.130237e-03
     7.895626e+01     8.720598e+05    -5.035366e+00     2.869155e+03     1.136309e-03
     7.935385e+01     8.649714e+05     5.197997e+00     2.871222e+03     1.143892e-03
     7.975232e+01     8.575168e+05     1.125895e+00     2.871670e+03     1.151485e-03
     8.015115e+01     8.500683e+05     1.816927e-01     2.871743e+03     1.159078e-03
     8.055035e+01     8.427324e+05     1.827985e-01     2.871816e+03     1.166670e-03
     8.094997e+01     8.355181e+05     2.836465e-01     2.871929e+03     1.174261e-03
     8.135001e+01     8.284015e+05     1.958485e-01     2.872007e+03     1.181853e-03
     8.175050e+01     8.213649e+05    -3.261752e-02     2.871994e+03     1.189444e-03
     8.215148e+01     8.144556e+05     1.808378e-01     2.872067e+03     1.197034e-03
     8.255295e+01     8.076480e+05     1.867782e-01     2.872142e+03     1.204624e-03
     8.295495e+01     8.009312e+05     1.103152e-01     2.872186e+03     1.212213e-03
     8.335751e+01     7.943240e+05     2.255403e-01     2.872277e+03     1.219802e-03
     8.376064e+01     7.878268e+05     3.634336e-01     2.872423e+03     1.227391e-03
     8.416437e+01     7.814028e+05     1.824650e-01     2.872497e+03     1.234979e-03
     8.456873e+01     7.750418e+05    -7.680789e-02     2.872466e+03     1.242567e-03
     8.497375e+01     7.688141e+05     3.269274e-01     2.872598e+03     1.250154e-03
     8.537944e+01     7.626527e+05     1.311877e-01     2.872652e+03     1.257741e-03
     8.578584e+01     7.565802e+05     1.582141e-01     2.872716e+03     1.265327e-03
     8.619296e+01     7.506036e+05     2.702567e-01     2.872826e+03     1.272913e-03
     8.660084e+01     7.446998e+05     1.786683e-01     2.872899e+03     1.280498e-03
     8.700951e+01     7.388747e+05     1.588243e-01     2.872964e+03     1.288083e-03
     8.741899e+01     7.331259e+05     1.304987e-01     2.873017e+03     1.295667e-03
     8.782930e+01     7.274623e+05     1.998291e-01     2.873099e+03     1.303251e-03
     8.824048e+01     7.218704e+05     1.571860e-01     2.873164e+03     1.310835e-03
     8.865255e+01     7.163555e+05     1.774861e-01     2.873237e+03     1.318418e-03
     8.906554e+01     7.109191e+05     2.265168e-01     2.873331e+03     1.326000e-03
     8.947947e+01     7.055488e+05     1.711930e-01     2.873401e+03     1.333582e-03
     8.989439e+01     7.002475e+05     1.536239e-01     2.873465e+03     1.341164e-03
     9.031030e+01     6.950159e+05     1.569813e-01     2.873530e+03     1.348745e-03
     9.072726e+01     6.898554e+05     1.852857e-01     2.873608e+03     1.356325e-03
     9.114528e+01     6.847507e+05     7.944554e-02     2.873641e+03     1.363905e-03
     9.156440e+01     6.797204e+05     1.647290e-01     2.873710e+03     1.371485e-03
     9.198464e+01     6.747665e+05     2.819352e-01     2.873828e+03     1.379064e-03
     9.240604e+01     6.698660e+05     1.863804e-01     2.873907e+03     1.386642e-03
     9.282862e+01     6.650140e+05     5.156495e-02     2.873929e+03     1.394220e-03
     9.325243e+01     6.602373e+05     1.928582e-01     2.874010e+03     1.401798e-03
     9.367749e+01     6.555137e+05     1.265471e-01     2.874064e+03     1.409375e-03
     9.410384e+01     6.508530e+05     1.655997e-01     2.874135e+03     1.416951e-03
     9.453150e+01     6.462552e+05     2.143909e-01     2.874227e+03     1.424527e-03
     9.496053e+01     6.417179e+05     2.547592e-01     2.874336e+03     1.432102e-03
     9.539094e+01     6.372267e+05     1.579531e-01     2.874404e+03     1.439677e-03
     9.582277e+01     6.327834e+05     8.763286e-02     2.874442e+03     1.447252e-03
     9.625607e+01     6.284038e+05     1.864196e-01     2.874522e+03     1.454825e-03
     9.669086e+01     6.240705e+05     1.195586e-01     2.874574e+03     1.462399e-03
     9.712718e+01     6.197969e+05     1.947463e-01     2.874659e+03     1.469971e-03
     9.756509e+01     6.155786e+05     2.370050e-01     2.874763e+03     1.477543e-03
     9.800460e+01     6.114047e+05     1.791419e-01     2.874842e+03     1.485115e-03
     9.844576e+01     6.072769e+05     1.430819e-01     2.874905e+03     1.492685e-03
     9.888862e+01     6.031990e+05     1.584645e-01     2.874975e+03     1.500256e-03
     9.933321e+01     5.991696e+05     1.626023e-01     2.875048e+03     1.507825e-03
     9.977958e+01     5.951850e+05     1.417851e-01     2.875111e+03     1.515394e-03
     1.002278e+02     5.915645e+05     3.344055e+00     2.876610e+03     1.522963e-03
     1.006778e+02     5.875599e+05    -9.652843e-01     2.876175e+03     1.530531e-03
     1.011298e+02     5.836871e+05    -9.513662e-02     2.876132e+03     1.538098e-03
     1.015823e+02     5.798786e+05    -1.391436e-02     2.876126e+03     1.545640e-03
     1.020347e+02     5.761306e+05    -7.119576e-03     2.876123e+03     1.553149e-03
     1.024871e+02     5.726154e+05     1.772818e+00     2.876925e+03     1.560623e-03
     1.029395e+02     5.688444e+05    -1.426013e+00     2.876280e+03     1.568063e-03
     1.033919e+02     5.650949e+05    -1.801194e+00     2.875465e+03     1.575467e-03
     1.038442e+02     5.616870e+05     1.138961e+00     2.875980e+03     1.582836e-03
     1.042965e+02     5.581064e+05    -1.211256e+00     2.875432e+03     1.590169e-03
     1.047488e+02     5.548004e+05     1.081518e+00     2.875921e+03     1.597466e-03
     1.052010e+02     5.514699e+05     2.848205e-01     2.876050e+03     1.604727e-03
     1.056532e+02     5.481677e+05     3.323666e-02     2.876065e+03     1.611950e-03
     1.061053e+02     5.449109e+05    -2.359403e-02     2.876054e+03     1.619136e-03
     1.065573e+02     5.417073e+05     6.534560e-03     2.876057e+03     1.626283e-03
     1.070092e+02     5.385516e+05    -9.700681e-03     2.876053e+03     1.633392e-03
     1.074611e+02     5.354428e+05    -2.577129e-02     2.876041e+03     1.640464e-03
     1.079130e+02     5.323785e+05    -5.919945e-02     2.876015e+03     1.647497e-03
     1.083647e+02     5.293643e+05    -2.505567e-02     2.876003e+03     1.654490e-03
     1.088164e+02     5.263958e+05    -2.773726e-02     2.875991e+03     1.661445e-03
     1.092680e+02     5.234725e+05    -2.852054e-02     2.875978e+03     1.668360e-03
     1.097196e+02     5.205947e+05    -1.695084e-02     2.875970e+03     1.675236e-03
     1.101711e+02     5.177699e+05     8.493362e-02     2.876009e+03     1.682073e-03
     1.106225e+02     5.149813e+05     1.239811e-02     2.876014e+03     1.688869e-03
     1.110739e+02     5.122232e+05    -1.181809e-01     2.875961e+03     1.695625e-03
     1.115252e+02     5.095158e+05    -1.640195e-02     2.875953e+03     1.702340e-03
     1.119765e+02     5.068514e+05     8.058585e-03     2.875957e+03     1.709016e-03
     1.124277e+02     5.042236e+05    -3.206112e-02     2.875943e+03     1.715650e-03
     1.128788e+02     5.017521e+05     1.281120e+00     2.876521e+03     1.722243e-03
     1.133299e+02     4.991146e+05    -1.017106e+00     2.876062e+03     1.728795e-03
     1.137810e+02     4.966988e+05     1.051461e+00     2.876536e+03     1.735306e-03
     1.142320e+02     4.941308e+05    -1.094597e+00     2.876042e+03     1.741776e-03
     1.146829e+02     4.917827e+05     9.823568e-01     2.876485e+03     1.748204e-03
     1.151338e+02     4.892915e+05    -1.061288e+00     2.876007e+03     1.754590e-03
     1.155846e+02     4.870151e+05     9.844065e-01     2.876451e+03     1.760935e-03
     1.160354e+02     4.847063e+05     2.141920e-01     2.876547e+03     1.767237e-03
     1.164862e+02     4.824144e+05     1.227732e-02     2.876553e+03     1.773497e-03
     1.169369e+02     4.801513e+05    -4.823199e-02     2.876531e+03     1.779715e-03
     1.173875e+02     4.779222e+05    -4.181386e-02     2.876512e+03     1.785890e-03
     1.178382e+02     4.757248e+05    -5.929196e-02     2.876485e+03     1.792023e-03
     1.182887e+02     4.735573e+05    -8.717330e-02     2.876446e+03     1.798113e-03
     1.187395e+02     4.714264e+05    -2.524245e-02     2.876435e+03     1.804162e-03
     1.191901e+02     4.693244e+05    -5.515058e-02     2.876410e+03     1.810169e-03
     1.196407e+02     4.672541e+05    -4.791420e-02     2.876388e+03     1.816132e-03
     1.200915e+02     4.652141e+05    -4.201657e-02     2.876369e+03     1.822054e-03
     1.205422e+02     4.632028e+05    -6.053759e-02     2.876342e+03     1.827933e-03
     1.209928e+02     4.612228e+05    -4.052279e-02     2.876324e+03     1.833768e-03
