# Supplementary material for: Research on combustion and emissions of heavy duty diesel engines under low-speed and low-load conditions in low temperature environments
Source: PLoS One. 2025 Feb 21;20(2):e0318933. doi: 10.1371/journal.pone.0318933 (PMC11844864; doi:10.1371/journal.pone.0318933)
Supplement: S1 File — (ZIP) [file pone.0318933.s001.zip › 1000rpm_30%/4-gaibianpenyoudingshi/1/bound1-wall.out]

# CONVERGE Release Build 2.3.20/  Jan 30, 2017        Run Date:Mon Mar 18 19:29:13 2024
# column       1                2                3                4                5                6                7                8                9               10               11               12               13               14               15               16               17               18               19               20               21               22               23               24               25               26               27               28               29               30 
#          Crank      Avg_Vel_Mag              TKE              EPS            OMEGA        Turb_Visc  Near_Wall_Avg_T  Near_Wall_Max_T  Near_Wall_Min_T       Wall_Avg_T       Wall_Max_T       Wall_Min_T         Avg_Pres          Avg_HTC     HT_xfer_Rate        Wall_Area      Tot_HT_xfer     Pres_Force_X     Pres_Force_Y     Pres_Force_Z     Visc_Force_X     Visc_Force_Y     Visc_Force_Z    Pres_Torque_X    Pres_Torque_Y    Pres_Torque_Z    Visc_Torque_X    Visc_Torque_Y    Visc_Torque_Z            Yplus 
#          (DEG)            (m/s)        (m^2/s^2)        (m^2/s^3)              1/s          (m^2/s)              (K)              (K)              (K)              (K)              (K)              (K)          (N/m^2)        (W/m^2-K)            (J/s)            (m^2)              (J)              (N)              (N)              (N)              (N)              (N)              (N)            (N m)            (N m)            (N m)            (N m)            (N m)            (N m)           (none) 
#
 -1.4600000e+002   3.5080390e+000   1.0800000e+001   1.1036913e+004   0.0000000e+000   8.9301055e-004   3.2200000e+002   3.2200000e+002   3.2200000e+002   5.0000000e+002   5.0000000e+002   5.0000000e+002   1.6847000e+005   1.9045549e+002  -7.7171648e+002   2.2763775e-002   0.0000000e+000  -3.2572138e+002   5.1830711e-005  -2.1339237e+003   1.5468757e-008  -4.6252999e-009   6.2113654e-008   9.1009278e-006   1.4128769e+002   4.7920779e-007   1.7620701e-011  -6.3021673e-009  -1.8512018e-013   1.9807022e+002
 -1.4587230e+002   3.5681849e+000   1.0582896e+001   1.0712898e+004   0.0000000e+000   8.8340377e-004   3.2240515e+002   3.2305951e+002   3.2202814e+002   5.0000000e+002   5.0000000e+002   5.0000000e+002   1.6866030e+005   1.8896944e+002  -7.6395076e+002   2.2763775e-002  -1.6331579e-002  -3.2791636e+002   2.5061178e-005  -2.1354430e+003  -5.5019033e-002   4.6832781e-006   2.9493888e-002   4.8865674e-006   1.4170053e+002   6.0300109e-007   6.8522450e-007   6.9806369e-003   3.6302096e-007   1.9586481e+002
 -1.4579372e+002   3.6205363e+000   1.0450031e+001   1.0515650e+004   0.0000000e+000   8.7751970e-004   3.2263567e+002   3.2366167e+002   3.2205986e+002   5.0000000e+002   5.0000000e+002   5.0000000e+002   1.6874415e+005   1.8802026e+002  -7.5912488e+002   2.2763775e-002  -2.6289189e-002  -3.2880455e+002   1.5926590e-005  -2.1361905e+003  -5.9056468e-002   2.0731391e-006   3.2950242e-002   3.0793888e-006   1.4186968e+002   7.0332529e-007   3.4975521e-007   7.6126323e-003   2.0367609e-007   1.9448779e+002
 -1.4567094e+002   3.6995001e+000   1.0255034e+001   1.0227147e+004   0.0000000e+000   8.6892124e-004   3.2296481e+002   3.2447664e+002   3.2212134e+002   5.0000000e+002   5.0000000e+002   5.0000000e+002   1.6884824e+005   1.8659565e+002  -7.5197283e+002   2.2763775e-002  -4.1710267e-002  -3.2927767e+002   5.2101263e-005  -2.1374384e+003  -5.7625089e-002   8.0155153e-007   1.2968508e-002   9.4191216e-006   1.4197895e+002   8.9323232e-007   1.5094196e-007   8.1231209e-003   8.3929472e-008   1.9244403e+002
 -1.4558567e+002   3.7401764e+000   1.0118181e+001   1.0027481e+004   0.0000000e+000   8.6273017e-004   3.2319018e+002   3.2496384e+002   3.2217174e+002   5.0000000e+002   5.0000000e+002   5.0000000e+002   1.6890302e+005   1.8556952e+002  -7.4688442e+002   2.2763775e-002  -5.2324071e-002  -3.2907730e+002   1.0544980e-004  -2.1383218e+003  -5.6673643e-002  -1.9518271e-006   7.6140295e-003   1.9003565e-005   1.4196316e+002   1.0104044e-006  -3.1909684e-007   8.1520247e-003  -6.7372023e-008   1.9098765e+002
 -1.4547909e+002   3.7656610e+000   9.9517289e+000   9.7862705e+003   0.0000000e+000   8.5515293e-004   3.2346754e+002   3.2552754e+002   3.2224002e+002   5.0000000e+002   5.0000000e+002   5.0000000e+002   1.6896388e+005   1.8430457e+002  -7.4062891e+002   2.2763775e-002  -6.5480158e-002  -3.2850017e+002   1.5683104e-004  -2.1394628e+003  -5.1522703e-002  -3.1191815e-006   5.4326917e-003   2.8054936e-005   1.4188715e+002   1.1129997e-006  -5.0689262e-007   7.3216462e-003  -1.8818291e-007   1.8919845e+002
 -1.4534587e+002   3.7627827e+000   9.7580599e+000   9.5110063e+003   0.0000000e+000   8.4600022e-004   3.2380433e+002   3.2623037e+002   3.2231102e+002   5.0000000e+002   5.0000000e+002   5.0000000e+002   1.6904615e+005   1.8282605e+002  -7.3328690e+002   2.2763775e-002  -8.1755488e-002  -3.2771583e+002   1.5186095e-004  -2.1409562e+003  -4.8123628e-002  -2.3461721e-006   4.2183832e-003   2.7649966e-005   1.4178186e+002   1.1863198e-006  -3.4863696e-007   6.7813060e-003  -2.6659958e-007   1.8710443e+002
 -1.4517933e+002   3.7383673e+000   9.5162851e+000   9.1668420e+003   0.0000000e+000   8.3481313e-004   3.2425525e+002   3.2716712e+002   3.2245670e+002   5.0000000e+002   5.0000000e+002   5.0000000e+002   1.6917764e+005   1.8097874e+002  -7.2401899e+002   2.2763775e-002  -1.0185055e-001  -3.2713066e+002   1.1943554e-004  -2.1429665e+003  -4.6927769e-002   1.0405299e-005   4.0860853e-003   2.0424360e-005   1.4172143e+002   1.2072451e-006   2.0306309e-006   6.6181821e-003   1.1541658e-006   1.8447318e+002
 -1.4497117e+002   3.7167990e+000   9.2341579e+000   8.7695090e+003   0.0000000e+000   8.2167795e-004   3.2483667e+002   3.2842256e+002   3.2263348e+002   5.0000000e+002   5.0000000e+002   5.0000000e+002   1.6938222e+005   1.7882646e+002  -7.1304012e+002   2.2763775e-002  -1.2658275e-001  -3.2708577e+002   6.4448781e-005  -2.1456826e+003  -4.1915378e-002   9.5305676e-005  -1.6345706e-003   1.0836093e-005   1.4177090e+002   1.1989183e-006   1.7270003e-005   6.1609908e-003   6.8342058e-006   1.8137771e+002
 -1.4471096e+002   3.7226376e+000   8.9084647e+000   8.3171667e+003   0.0000000e+000   8.0636108e-004   3.2556029e+002   3.3003470e+002   3.2285610e+002   5.0000000e+002   5.0000000e+002   5.0000000e+002   1.6966258e+005   1.7632214e+002  -7.0014822e+002   2.2763775e-002  -1.5692512e-001  -3.2758659e+002   6.2151404e-005  -2.1491881e+003  -3.9914129e-002  -2.1693938e-005  -2.6379812e-003   1.0848357e-005   1.4193455e+002   1.1115747e-006  -3.5458354e-006   5.9224245e-003  -1.0743224e-006   1.7776377e+002
 -1.4438570e+002   3.7574712e+000   8.5287801e+000   7.8017108e+003   0.0000000e+000   7.8796111e-004   3.2646688e+002   3.3203057e+002   3.2314315e+002   5.0000000e+002   5.0000000e+002   5.0000000e+002   1.7001303e+005   1.7333976e+002  -6.8472530e+002   2.2763775e-002  -1.9401175e-001  -3.2841751e+002   8.3241612e-005  -2.1535442e+003  -3.7969605e-002  -4.6032634e-006  -1.9702439e-003   1.4292613e-005   1.4217615e+002   9.1595098e-007  -3.9251772e-007   5.5900672e-003   1.3237305e-007   1.7346293e+002
 -1.4397912e+002   3.8058415e+000   8.0973278e+000   7.2260842e+003   0.0000000e+000   7.6688176e-004   3.2756913e+002   3.3445315e+002   3.2351777e+002   5.0000000e+002   5.0000000e+002   5.0000000e+002   1.7042817e+005   1.6985485e+002  -6.6669516e+002   2.2763775e-002  -2.3912075e-001  -3.2940309e+002   7.8886523e-005  -2.1587437e+003  -3.6112349e-002   1.2272197e-005  -7.8198593e-004   1.6177163e-005   1.4245936e+002   5.2352271e-007   2.6856335e-006   5.2514363e-003   3.7909332e-007   1.6846104e+002
 -1.4347090e+002   3.8351896e+000   7.7683125e+000   6.7800863e+003   0.0000000e+000   7.5258748e-004   3.2859404e+002   3.3739460e+002   3.2402419e+002   5.0000000e+002   5.0000000e+002   5.0000000e+002   1.7093427e+005   1.6722671e+002  -6.5259812e+002   2.2763775e-002  -2.9369633e-001  -3.3047552e+002   2.0672116e-005  -2.1651339e+003  -3.6298793e-002  -2.3533776e-006   8.1966585e-004   4.9652874e-006   1.4277791e+002   1.5540894e-007   1.4772455e-007   5.2208291e-003  -6.2950631e-007   1.6462609e+002
 -1.4287090e+002   3.8845598e+000   7.2416900e+000   6.1045383e+003   0.0000000e+000   7.2637766e-004   3.2997824e+002   3.4075690e+002   3.2467217e+002   5.0000000e+002   5.0000000e+002   5.0000000e+002   1.7150667e+005   1.6274154e+002  -6.2998428e+002   2.2763775e-002  -3.5647582e-001  -3.3159016e+002   3.7000108e-005  -2.1723852e+003  -3.4497997e-002   2.9402670e-005   2.5100755e-003   9.6428849e-006   1.4311316e+002   1.7052881e-009   5.3788678e-006   4.8870996e-003   3.9714886e-007   1.5838038e+002
 -1.4227090e+002   3.9263694e+000   6.8275242e+000   5.5709093e+003   0.0000000e+000   7.0761095e-004   3.3115711e+002   3.4399290e+002   3.2538601e+002   5.0000000e+002   5.0000000e+002   5.0000000e+002   1.7212439e+005   1.5916026e+002  -6.1194186e+002   2.2763775e-002  -4.1713993e-001  -3.3275939e+002  -2.4486187e-005  -2.1802139e+003  -3.1860750e-002  -2.4734181e-004   6.7386423e-004  -1.0201020e-005   1.4355958e+002  -1.6489342e-007  -4.0727409e-005   4.5507573e-003  -1.6191935e-005   1.5343740e+002
 -1.4167090e+002   3.9498618e+000   6.3794707e+000   5.0326978e+003   0.0000000e+000   6.8381041e-004   3.3206522e+002   3.4721012e+002   3.2555817e+002   5.0000000e+002   5.0000000e+002   5.0000000e+002   1.7274964e+005   1.5510315e+002  -5.9315427e+002   2.2763775e-002  -4.7619086e-001  -3.3393954e+002   5.2894956e-004  -2.1881466e+003  -2.7730650e-002   4.1261867e-005  -3.9501561e-003   9.1754990e-005   1.4391504e+002  -3.0566818e-007   4.1348212e-006   4.1925837e-003   3.1228628e-006   1.4817737e+002
 -1.4107090e+002   4.0069093e+000   6.0427527e+000   4.6597146e+003   0.0000000e+000   6.6302243e-004   3.3318014e+002   3.5041808e+002   3.2586300e+002   5.0000000e+002   5.0000000e+002   5.0000000e+002   1.7338193e+005   1.5200568e+002  -5.7752061e+002   2.2763775e-002  -5.3351627e-001  -3.3524225e+002   2.7669289e-004  -2.1961107e+003  -2.0404034e-002  -1.0343961e-005  -7.7032235e-003   4.8458862e-005   1.4439207e+002   2.1961730e-007  -2.7147620e-006   3.3152466e-003  -9.5922420e-007   1.4394572e+002
 -1.4047090e+002   4.0679943e+000   5.6927991e+000   4.2586027e+003   0.0000000e+000   6.4382410e-004   3.3433360e+002   3.5361898e+002   3.2632464e+002   5.0000000e+002   5.0000000e+002   5.0000000e+002   1.7402060e+005   1.4864165e+002  -5.6085793e+002   2.2763775e-002  -5.8933924e-001  -3.3646836e+002   1.4084036e-004  -2.2042095e+003  -1.9865151e-002  -2.1827745e-006  -8.2870642e-003   2.3536831e-005   1.4477949e+002  -3.7516431e-007  -9.2430664e-007   3.2958991e-003  -8.3040081e-007   1.3942791e+002
 -1.3987090e+002   4.1307891e+000   5.3628475e+000   3.9031738e+003   0.0000000e+000   6.2332472e-004   3.3557610e+002   3.5660323e+002   3.2638450e+002   5.0000000e+002   5.0000000e+002   5.0000000e+002   1.7467251e+005   1.4535616e+002  -5.4435124e+002   2.2763775e-002  -6.4362537e-001  -3.3772696e+002   8.6736713e-005  -2.2124740e+003  -1.8227783e-002   8.1949890e-006  -8.4139000e-003   1.5952868e-005   1.4517305e+002   4.0076469e-007   1.1085501e-006   3.0591547e-003   6.5412572e-008   1.3499228e+002
 -1.3927090e+002   4.1867980e+000   5.0880953e+000   3.6068867e+003   0.0000000e+000   6.0721202e-004   3.3670845e+002   3.5736884e+002   3.2696967e+002   5.0000000e+002   5.0000000e+002   5.0000000e+002   1.7537081e+005   1.4259611e+002  -5.3040291e+002   2.2763775e-002  -6.9636550e-001  -3.3906753e+002   6.6531789e-005  -2.2213275e+003  -1.5955661e-002   2.6334700e-005  -8.7913112e-003   9.9011037e-006   1.4559720e+002   9.1553419e-007   4.0944677e-006   2.6762447e-003   1.1132965e-006   1.3127599e+002
 -1.3867090e+002   4.2566447e+000   4.8322793e+000   3.3399802e+003   0.0000000e+000   5.9149360e-004   3.3789805e+002   3.5993468e+002   3.2762877e+002   5.0000000e+002   5.0000000e+002   5.0000000e+002   1.7603894e+005   1.3993749e+002  -5.1675096e+002   2.2763775e-002  -7.4779796e-001  -3.4036354e+002   4.7214618e-005  -2.2297864e+003  -1.5230339e-002   2.9475539e-005  -7.6795499e-003   1.4395435e-005   1.4599018e+002   1.0544788e-006   4.6624254e-006   2.5024866e-003   7.6839629e-007   1.2767261e+002
 -1.3807090e+002   4.3239025e+000   4.6016751e+000   3.1028254e+003   0.0000000e+000   5.7742969e-004   3.3913121e+002   3.6248317e+002   3.2832446e+002   5.0000000e+002   5.0000000e+002   5.0000000e+002   1.7677000e+005   1.3750537e+002  -5.0392992e+002   2.2763775e-002  -7.9793456e-001  -3.4175123e+002   6.2266521e-005  -2.2390594e+003  -1.5122719e-002  -5.6712818e-006  -6.9157112e-003   6.1987986e-006   1.4642384e+002   5.4097094e-007  -9.5603429e-007   2.4658296e-003  -7.0810054e-007   1.2433177e+002
 -1.3747090e+002   4.3755427e+000   4.5110297e+000   3.0038441e+003   0.0000000e+000   5.7364669e-004   3.3967218e+002   3.6497933e+002   3.2909120e+002   5.0000000e+002   5.0000000e+002   5.0000000e+002   1.7749561e+005   1.3675621e+002  -4.9982198e+002   2.2763775e-002  -8.4684400e-001  -3.4315686e+002   6.0694099e-005  -2.2482435e+003  -1.6301874e-002   2.1903305e-005  -6.0425012e-003   1.2775040e-005   1.4685123e+002   5.2363341e-008   3.6496687e-006   2.6095537e-003   1.7085243e-007   1.2332410e+002
 -1.3687090e+002   4.4415397e+000   4.3064583e+000   2.7967492e+003   0.0000000e+000   5.6142732e-004   3.4088293e+002   3.6764386e+002   3.2992556e+002   5.0000000e+002   5.0000000e+002   5.0000000e+002   1.7823229e+005   1.3453773e+002  -4.8804258e+002   2.2763775e-002  -8.9539241e-001  -3.4459969e+002   1.0318805e-004  -2.2575637e+003  -1.4521409e-002   5.6633400e-005  -5.9892602e-003   1.8574321e-005   1.4728986e+002  -1.2560282e-007   9.5174449e-006   2.3141053e-003   1.2480927e-006   1.2028499e+002
 -1.3627090e+002   4.4774648e+000   4.1340110e+000   2.6305278e+003   0.0000000e+000   5.5021104e-004   3.4128664e+002   3.7025460e+002   3.2986754e+002   5.0000000e+002   5.0000000e+002   5.0000000e+002   1.7897548e+005   1.3269277e+002  -4.8029662e+002   2.2763775e-002  -9.4278880e-001  -3.4601889e+002   2.1221639e-004  -2.2669866e+003  -1.2867077e-002   1.2350735e-004  -1.0985045e-002   4.1244242e-005   1.4780163e+002  -2.4683737e-007   2.0886847e-005   2.3413166e-003   6.2978987e-006   1.1813724e+002
 -1.3567090e+002   4.5305089e+000   3.9429146e+000   2.4598662e+003   0.0000000e+000   5.3545021e-004   3.4238434e+002   3.7281693e+002   3.3051195e+002   5.0000000e+002   5.0000000e+002   5.0000000e+002   1.7973325e+005   1.3051769e+002  -4.6912851e+002   2.2763775e-002  -9.8950960e-001  -3.4747322e+002   8.1494467e-004  -2.2765911e+003  -1.1714401e-002   1.7668784e-004  -8.5347683e-003   1.3565401e-004   1.4832967e+002   3.3691894e-007   3.0971436e-005   2.0338913e-003   1.0428031e-005   1.1523785e+002
 -1.3507090e+002   4.5883162e+000   3.8131345e+000   2.3374569e+003   0.0000000e+000   5.2709998e-004   3.4324362e+002   3.7516991e+002   3.3114580e+002   5.0000000e+002   5.0000000e+002   5.0000000e+002   1.8050422e+005   1.2911947e+002  -4.6169924e+002   2.2763775e-002  -1.0351306e+000  -3.4899861e+002  -2.9455093e-004  -2.2863399e+003  -1.1773673e-002   1.5249010e-004  -9.1784443e-003  -4.9615684e-005   1.4880210e+002   5.5254627e-007   2.6871566e-005   2.0978747e-003   8.7180042e-006   1.1335811e+002
 -1.3447090e+002   4.6566707e+000   3.6432977e+000   2.1858082e+003   0.0000000e+000   5.1457625e-004   3.4438759e+002   3.7752257e+002   3.3069464e+002   5.0000000e+002   5.0000000e+002   5.0000000e+002   1.8128986e+005   1.2710141e+002  -4.5113371e+002   2.2763775e-002  -1.0800719e+000  -3.5051230e+002  -8.4531850e-005  -2.2962942e+003  -1.1273272e-002   1.0230480e-004  -9.1137277e-003  -1.0243780e-005   1.4927325e+002   6.0592390e-007   1.8265754e-005   2.0385077e-003   6.0504277e-006   1.1065493e+002
 -1.3387090e+002   4.7204569e+000   3.5138124e+000   2.0736562e+003   0.0000000e+000   5.0462729e-004   3.4534084e+002   3.7732905e+002   3.3144602e+002   5.0000000e+002   5.0000000e+002   5.0000000e+002   1.8208882e+005   1.2561144e+002  -4.4320998e+002   2.2763775e-002  -1.1240102e+000  -3.5206039e+002  -3.5204212e-005  -2.3064166e+003  -9.6228710e-003   1.2101752e-004  -9.5188508e-003  -4.3098382e-006   1.4974880e+002   1.1906356e-006   1.9786015e-005   1.7782577e-003   6.1689437e-006   1.0865719e+002
 -1.3327090e+002   4.7918318e+000   3.3690221e+000   1.9466718e+003   0.0000000e+000   4.9408669e-004   3.4650078e+002   3.7951971e+002   3.3225498e+002   5.0000000e+002   5.0000000e+002   5.0000000e+002   1.8290583e+005   1.2384898e+002  -4.3366770e+002   2.2763775e-002  -1.1672026e+000  -3.5363308e+002  -1.9380639e-004  -2.3167695e+003  -9.4626579e-003   1.8882912e-004  -9.3867339e-003  -3.3645584e-005   1.5022783e+002   1.1095671e-006   3.1188616e-005   1.7635144e-003   1.0274160e-005   1.0625944e+002
 -1.3267090e+002   4.8641793e+000   3.2522658e+000   1.8450067e+003   0.0000000e+000   4.8584372e-004   3.4760305e+002   3.8205515e+002   3.3312360e+002   5.0000000e+002   5.0000000e+002   5.0000000e+002   1.8373860e+005   1.2245853e+002  -4.2572288e+002   2.2763775e-002  -1.2094691e+000  -3.5523500e+002  -5.4755414e-006  -2.3273214e+003  -9.5847805e-003   2.9007687e-004  -9.1842722e-003  -7.3115626e-007   1.5071106e+002   2.9876722e-007   4.8200746e-005   1.7869227e-003   1.6443598e-005   1.0431178e+002
 -1.3207090e+002   4.9100631e+000   3.2219199e+000   1.8165696e+003   0.0000000e+000   4.8471700e-004   3.4792223e+002   3.8449682e+002   3.3405747e+002   5.0000000e+002   5.0000000e+002   5.0000000e+002   1.8458871e+005   1.2238761e+002  -4.2492550e+002   2.2763775e-002  -1.2509510e+000  -3.5687122e+002   1.4133390e-004  -2.3380887e+003  -1.0667324e-002   2.7031977e-004  -8.5550444e-003   2.3579268e-005   1.5120379e+002  -1.3274617e-008   4.6205136e-005   1.9222918e-003   1.4298201e-005   1.0419509e+002
 -1.3147090e+002   4.9603826e+000   3.1362652e+000   1.7415584e+003   0.0000000e+000   4.7914498e-004   3.4842416e+002   3.8651691e+002   3.3498986e+002   5.0000000e+002   5.0000000e+002   5.0000000e+002   1.8545783e+005   1.2146292e+002  -4.2048781e+002   2.2763775e-002  -1.2923782e+000  -3.5856945e+002   7.8743345e-005  -2.3490899e+003  -9.2250172e-003   2.7025455e-004  -1.1059260e-002   1.1344941e-005   1.5180140e+002  -2.0497110e-007   4.1561255e-005   1.8137390e-003   1.4268760e-005   1.0305167e+002
 -1.3087090e+002   5.0059369e+000   3.0194334e+000   1.6510648e+003   0.0000000e+000   4.6857287e-004   3.4918227e+002   3.8908714e+002   3.3469808e+002   5.0000000e+002   5.0000000e+002   5.0000000e+002   1.8633868e+005   1.2002315e+002  -4.1331910e+002   2.2763775e-002  -1.3334283e+000  -3.6021695e+002   2.0921864e-003  -2.3602740e+003  -8.9350385e-003   1.3840564e-004  -8.6690472e-003   3.4231592e-004   1.5238360e+002  -6.7091694e-008   2.2812739e-005   1.6378288e-003   7.0264049e-006   1.0120989e+002
 -1.3027090e+002   5.0627404e+000   2.9327606e+000   1.5798703e+003   0.0000000e+000   4.6204375e-004   3.4999971e+002   3.9227316e+002   3.3558803e+002   5.0000000e+002   5.0000000e+002   5.0000000e+002   1.8724093e+005   1.1901752e+002  -4.0768941e+002   2.2763775e-002  -1.3737354e+000  -3.6201566e+002   2.5036924e-004  -2.3716760e+003  -8.9151398e-003   1.6082910e-004  -9.8302314e-003   4.6695626e-005   1.5293535e+002   3.3547636e-007   2.3590338e-005   1.7150675e-003   7.8424475e-006   9.9835998e+001
 -1.2967090e+002   5.1305237e+000   2.8321445e+000   1.5008535e+003   0.0000000e+000   4.5362292e-004   3.5105125e+002   3.9566720e+002   3.3646642e+002   5.0000000e+002   5.0000000e+002   5.0000000e+002   1.8815781e+005   1.1773736e+002  -4.0043975e+002   2.2763775e-002  -1.4135263e+000  -3.6378705e+002  -2.8657753e-004  -2.3832904e+003  -8.7298794e-003   1.4227386e-004  -9.9714388e-003  -3.0127375e-005   1.5348255e+002   3.4223561e-007   2.0964501e-005   1.7108742e-003   7.0491975e-006   9.8074306e+001
 -1.2907090e+002   5.1916117e+000   2.7500948e+000   1.4384764e+003   0.0000000e+000   4.4633763e-004   3.5188155e+002   3.8883635e+002   3.3583988e+002   5.0000000e+002   5.0000000e+002   5.0000000e+002   1.8909021e+005   1.1675242e+002  -3.9499587e+002   2.2763775e-002  -1.4526259e+000  -3.6559745e+002   7.7403823e-005  -2.3951008e+003  -7.5814056e-003   1.6821354e-004  -1.0170111e-002   1.7167070e-005   1.5403417e+002   1.0976681e-006   2.5096050e-005   1.5281977e-003   7.4363531e-006   9.6737791e+001
 -1.2847090e+002   5.2684784e+000   2.6552199e+000   1.3638894e+003   0.0000000e+000   4.3869243e-004   3.5304129e+002   3.9068457e+002   3.3678932e+002   5.0000000e+002   5.0000000e+002   5.0000000e+002   1.9004322e+005   1.1551655e+002  -3.8767569e+002   2.2763775e-002  -1.4912176e+000  -3.6744500e+002  -5.3021349e-004  -2.4071698e+003  -7.5205008e-003   1.3728489e-004  -9.4258878e-003  -7.7896447e-005   1.5459035e+002   9.9688221e-007   2.0712049e-005   1.4853841e-003   5.4942002e-006   9.4987344e+001
 -1.2787090e+002   5.3421504e+000   2.5800893e+000   1.3059986e+003   0.0000000e+000   4.3258607e-004   3.5418567e+002   3.9251616e+002   3.3780522e+002   5.0000000e+002   5.0000000e+002   5.0000000e+002   1.9101230e+005   1.1459598e+002  -3.8156803e+002   2.2763775e-002  -1.5290873e+000  -3.6929804e+002  -2.8142632e-004  -2.4194542e+003  -7.7147056e-003   1.4657443e-004  -8.9565490e-003  -4.1742868e-005   1.5514641e+002   2.0959693e-007   2.3182288e-005   1.4981588e-003   5.0983998e-006   9.3586567e+001
 -1.2727090e+002   5.3752518e+000   2.5738094e+000   1.2989707e+003   0.0000000e+000   4.3319182e-004   3.5435340e+002   3.9436391e+002   3.3888745e+002   5.0000000e+002   5.0000000e+002   5.0000000e+002   1.9203557e+005   1.1490927e+002  -3.8249805e+002   2.2763775e-002  -1.5663363e+000  -3.7126015e+002   2.3034726e-004  -2.4324198e+003  -8.0113958e-003   1.9320613e-004  -9.1560630e-003   3.3296653e-005   1.5574413e+002  -2.6719480e-008   2.9580688e-005   1.5445335e-003   6.5566455e-006   9.3923809e+001
 -1.2667090e+002   5.4212068e+000   2.5071206e+000   1.2475590e+003   0.0000000e+000   4.2806329e-004   3.5436903e+002   3.9133114e+002   3.3839123e+002   5.0000000e+002   5.0000000e+002   5.0000000e+002   1.9305452e+005   1.1414342e+002  -3.8004659e+002   2.2763775e-002  -1.6037051e+000  -3.7327306e+002  -1.5553785e-004  -2.4453083e+003  -7.4770136e-003   1.5963908e-004  -1.0512046e-002  -1.6648221e-005   1.5642498e+002  -2.3911961e-007   2.5199766e-005   1.5303733e-003   6.5227944e-006   9.3172648e+001
 -1.2607090e+002   5.4728804e+000   2.4515300e+000   1.2095288e+003   0.0000000e+000   4.2227992e-004   3.5529591e+002   3.9304777e+002   3.3931080e+002   5.0000000e+002   5.0000000e+002   5.0000000e+002   1.9405020e+005   1.1355735e+002  -3.7569711e+002   2.2763775e-002  -1.6408821e+000  -3.7513747e+002   4.6739196e-004  -2.4579482e+003  -7.3708768e-003   1.6119976e-004  -9.8192411e-003   8.5204523e-005   1.5708380e+002   5.3053524e-007   2.3204508e-005   1.4782085e-003   5.2229535e-006   9.2216093e+001
 -1.2547090e+002   5.5328353e+000   2.3854677e+000   1.1611937e+003   0.0000000e+000   4.1647383e-004   3.5626904e+002   3.9481231e+002   3.4043797e+002   5.0000000e+002   5.0000000e+002   5.0000000e+002   1.9512904e+005   1.1275498e+002  -3.7052108e+002   2.2763775e-002  -1.6776027e+000  -3.7724357e+002   6.0736808e-005  -2.4716004e+003  -7.2160850e-003   1.4916029e-004  -1.0121857e-002   1.8618685e-005   1.5773576e+002   5.8641946e-007   2.0428534e-005   1.4820064e-003   5.7567508e-006   9.1033437e+001
 -1.2487090e+002   5.6025047e+000   2.3231897e+000   1.1169425e+003   0.0000000e+000   4.1067962e-004   3.5725648e+002   3.9653366e+002   3.4013422e+002   5.0000000e+002   5.0000000e+002   5.0000000e+002   1.9616865e+005   1.1199049e+002  -3.6549647e+002   2.2763775e-002  -1.7138424e+000  -3.7928907e+002  -4.5712519e-004  -2.4847589e+003  -6.7354442e-003   1.5025703e-004  -9.8744728e-003  -5.5504966e-005   1.5834718e+002   1.1033303e-006   1.9806055e-005   1.3927337e-003   4.7074023e-006   8.9894770e+001
 -1.2427090e+002   5.6706369e+000   2.2596274e+000   1.0721617e+003   0.0000000e+000   4.0467681e-004   3.5839415e+002   3.9827670e+002   3.4117581e+002   5.0000000e+002   5.0000000e+002   5.0000000e+002   1.9728834e+005   1.1119355e+002  -3.5993403e+002   2.2763775e-002  -1.7495998e+000  -3.8143044e+002   5.0697699e-004  -2.4989536e+003  -6.3334731e-003   3.1146013e-004  -9.8077797e-003   8.5291662e-005   1.5900169e+002   1.2103956e-006   4.4653666e-005   1.3325827e-003   1.4227979e-005   8.8655762e+001
 -1.2367090e+002   5.7496246e+000   2.2050011e+000   1.0331856e+003   0.0000000e+000   3.9985458e-004   3.5964103e+002   4.0000783e+002   3.4254930e+002   5.0000000e+002   5.0000000e+002   5.0000000e+002   1.9840502e+005   1.1054836e+002  -3.5462076e+002   2.2763775e-002  -1.7847966e+000  -3.8360840e+002  -4.6975463e-005  -2.5130876e+003  -6.3791120e-003   2.9389582e-004  -8.9581097e-003  -2.1134994e-006   1.5964730e+002   2.5937489e-007   4.1707306e-005   1.2965827e-003   1.2782253e-005   8.7536399e+001
 -1.2307090e+002   5.7869374e+000   2.2043791e+000   1.0309681e+003   0.0000000e+000   4.0076873e-004   3.5990534e+002   4.0172956e+002   3.4372885e+002   5.0000000e+002   5.0000000e+002   5.0000000e+002   1.9953982e+005   1.1100092e+002  -3.5566292e+002   2.2763775e-002  -1.8194499e+000  -3.8577679e+002   1.5150183e-004  -2.5274698e+003  -6.8393451e-003   2.4043319e-004  -8.5138091e-003   2.7013328e-005   1.6029709e+002  -1.7724190e-008   3.4110972e-005   1.3283064e-003   9.4877367e-006   8.7951268e+001
 -1.2247090e+002   5.8312190e+000   2.1546265e+000   9.9517236e+002   0.0000000e+000   3.9670502e-004   3.5988168e+002   3.9872647e+002   3.4265098e+002   5.0000000e+002   5.0000000e+002   5.0000000e+002   2.0070080e+005   1.1047235e+002  -3.5413357e+002   2.2763775e-002  -1.8542330e+000  -3.8804988e+002  -3.0229995e-004  -2.5421631e+003  -6.3141009e-003   3.1213489e-004  -9.8359627e-003  -4.8370003e-005   1.6105633e+002  -1.5628427e-007   4.2890987e-005   1.3170146e-003   1.2932437e-005   8.7450666e+001
 -1.2187090e+002   5.8755134e+000   2.1123464e+000   9.6850006e+002   0.0000000e+000   3.9184368e-004   3.6079638e+002   4.0036566e+002   3.4371844e+002   5.0000000e+002   5.0000000e+002   5.0000000e+002   2.0187697e+005   1.1008642e+002  -3.5055227e+002   2.2763775e-002  -1.8889221e+000  -3.9023263e+002   3.4604289e-003  -2.5571074e+003  -6.2762671e-003   4.8624956e-004  -9.4515452e-003   5.3273857e-004   1.6182716e+002   3.3961678e-007   6.6989211e-005   1.2954832e-003   2.4989546e-005   8.6721624e+001
 -1.2127090e+002   5.9370357e+000   2.0650104e+000   9.3658886e+002   0.0000000e+000   3.8725135e-004   3.6180411e+002   4.0204737e+002   3.4485104e+002   5.0000000e+002   5.0000000e+002   5.0000000e+002   2.0308334e+005   1.0956342e+002  -3.4636173e+002   2.2763775e-002  -1.9232078e+000  -3.9263179e+002   7.4101683e-005  -2.5723532e+003  -6.1959758e-003   4.3203688e-004  -9.4475864e-003   9.4894165e-006   1.6255092e+002   6.1520436e-007   6.0820194e-005   1.2916270e-003   2.2853624e-005   8.5845810e+001
 -1.2067611e+002   6.0044116e+000   2.0237724e+000   9.0977284e+002   0.0000000e+000   3.8294484e-004   3.6282288e+002   4.0370230e+002   3.4491034e+002   5.0000000e+002   5.0000000e+002   5.0000000e+002   2.0430237e+005   1.0914541e+002  -3.4249248e+002   2.2763775e-002  -1.9568277e+000  -3.9501421e+002   2.0481745e-004  -2.5877866e+003  -5.4767081e-003   4.2902481e-004  -9.4783511e-003   3.5868660e-005   1.6326868e+002   1.3330358e-006   6.1585175e-005   1.1768633e-003   2.1983042e-005   8.5072834e+001
 -1.2008717e+002   6.0788809e+000   1.9770183e+000   8.7769627e+002   0.0000000e+000   3.7868144e-004   3.6403762e+002   4.0533899e+002   3.4608458e+002   5.0000000e+002   5.0000000e+002   5.0000000e+002   2.0553499e+005   1.0860186e+002  -3.3765754e+002   2.2763775e-002  -1.9897560e+000  -3.9739608e+002   4.1532984e-004  -2.6034014e+003  -5.4231438e-003   3.7762886e-004  -8.9306171e-003   6.4496436e-005   1.6398085e+002   1.0576508e-006   5.4981348e-005   1.1425562e-003   1.8855426e-005   8.4088842e+001
 -1.1950389e+002   6.1212566e+000   1.9777411e+000   8.7712752e+002   0.0000000e+000   3.7946425e-004   3.6435568e+002   4.0696216e+002   3.4759222e+002   5.0000000e+002   5.0000000e+002   5.0000000e+002   2.0677960e+005   1.0910757e+002  -3.3861702e+002   2.2763775e-002  -2.0218998e+000  -3.9979003e+002   2.9941292e-004  -2.6191669e+003  -6.1265864e-003   3.2998458e-004  -8.3180834e-003   5.3193203e-005   1.6469175e+002   1.8600632e-007   4.6860982e-005   1.2090295e-003   1.6550018e-005   8.4507244e+001
 -1.1892610e+002   6.1839974e+000   1.9469359e+000   8.5462009e+002   0.0000000e+000   3.7726468e-004   3.6516813e+002   4.0857948e+002   3.4885553e+002   5.0000000e+002   5.0000000e+002   5.0000000e+002   2.0804067e+005   1.0892255e+002  -3.3595858e+002   2.2763775e-002  -2.0538679e+000  -4.0223915e+002   1.3551016e-004  -2.6351330e+003  -5.5480177e-003   2.7019643e-004  -7.9957233e-003   2.2982005e-005   1.6542347e+002  -2.3881547e-007   3.8343370e-005   1.0939547e-003   1.1692185e-005   8.4026594e+001
 -1.1835364e+002   6.2153888e+000   1.8969499e+000   8.2439781e+002   0.0000000e+000   3.7140045e-004   3.6537004e+002   4.0644834e+002   3.4723338e+002   5.0000000e+002   5.0000000e+002   5.0000000e+002   2.0930542e+005   1.0830509e+002  -3.3363196e+002   2.2763775e-002  -2.0852936e+000  -4.0462755e+002   4.9313055e-004  -2.6511844e+003  -5.4239977e-003   4.8292839e-004  -8.8865531e-003   7.1704466e-005   1.6632229e+002   5.8883320e-008   6.8876423e-005   1.1271632e-003   2.4945918e-005   8.3359474e+001
 -1.1778632e+002   6.2576926e+000   1.8717630e+000   8.0758026e+002   0.0000000e+000   3.6915057e-004   3.6618794e+002   4.0797066e+002   3.4844754e+002   5.0000000e+002   5.0000000e+002   5.0000000e+002   2.1058939e+005   1.0821580e+002  -3.3140462e+002   2.2763775e-002  -2.1161911e+000  -4.0712613e+002   1.8386917e-003  -2.6674446e+003  -5.4793889e-003   4.4751039e-004  -9.2020363e-003   2.8177654e-004   1.6708751e+002   5.3962464e-007   6.3184148e-005   1.1537405e-003   2.1643344e-005   8.3003077e+001
 -1.1722396e+002   6.3178157e+000   1.8334770e+000   7.8356649e+002   0.0000000e+000   3.6508608e-004   3.6729226e+002   4.0949441e+002   3.4875203e+002   5.0000000e+002   5.0000000e+002   5.0000000e+002   2.1188373e+005   1.0780221e+002  -3.2734390e+002   2.2763775e-002  -2.1466456e+000  -4.0963256e+002   9.1928089e-004  -2.6838332e+003  -5.0746593e-003   3.9253751e-004  -9.1827562e-003   1.3855493e-004   1.6784881e+002   8.0886884e-007   5.5327459e-005   1.0967307e-003   1.9217864e-005   8.2213112e+001
 -1.1666646e+002   6.3807989e+000   1.8050338e+000   7.6605765e+002   0.0000000e+000   3.6192859e-004   3.6832384e+002   4.1100313e+002   3.5021984e+002   5.0000000e+002   5.0000000e+002   5.0000000e+002   2.1318444e+005   1.0761306e+002  -3.2419314e+002   2.2763775e-002  -2.1764788e+000  -4.1218004e+002   3.9442638e-004  -2.7002973e+003  -4.7810742e-003   3.9528107e-004  -9.0632612e-003   5.7692703e-005   1.6860702e+002   1.4962141e-006   5.5779511e-005   1.0451418e-003   2.0177619e-005   8.1669097e+001
 -1.1611365e+002   6.4542425e+000   1.7713739e+000   7.4438180e+002   0.0000000e+000   3.5859817e-004   3.6952103e+002   4.1248579e+002   3.5171113e+002   5.0000000e+002   5.0000000e+002   5.0000000e+002   2.1446692e+005   1.0729182e+002  -3.2013776e+002   2.2763775e-002  -2.2057796e+000  -4.1466634e+002   5.7479904e-004  -2.7165377e+003  -4.7429945e-003   4.1536775e-004  -8.5611279e-003   8.7270779e-005   1.6933486e+002   5.6967840e-007   5.8250029e-005   1.0139395e-003   2.2568833e-005   8.0923120e+001
 -1.1556538e+002   6.4865631e+000   1.7769628e+000   7.4698259e+002   0.0000000e+000   3.5976450e-004   3.6991800e+002   4.1399054e+002   3.5253110e+002   5.0000000e+002   5.0000000e+002   5.0000000e+002   2.1582960e+005   1.0793891e+002  -3.2123703e+002   2.2763775e-002  -2.2344529e+000  -4.1727983e+002  -1.0015543e-004  -2.7338031e+003  -5.3537251e-003   4.3109778e-004  -8.0023351e-003  -2.0009613e-005   1.7011656e+002   3.5859460e-008   6.0266522e-005   1.0681903e-003   2.3797614e-005   8.1432114e+001
 -1.1502155e+002   6.5258526e+000   1.7521788e+000   7.3031845e+002   0.0000000e+000   3.5782891e-004   3.6976455e+002   4.1135701e+002   3.5081477e+002   5.0000000e+002   5.0000000e+002   5.0000000e+002   2.1714606e+005   1.0785384e+002  -3.2144084e+002   2.2763775e-002  -2.2630172e+000  -4.1986728e+002   5.0539813e-005  -2.7504601e+003  -4.7055392e-003   3.8694360e-004  -9.0672236e-003   1.3773059e-005   1.7096807e+002   6.8338008e-008   5.1817514e-005   1.0231752e-003   2.0878513e-005   8.1400531e+001
 -1.1448200e+002   6.5561971e+000   1.7249981e+000   7.1459649e+002   0.0000000e+000   3.5435200e-004   3.7070570e+002   4.1275863e+002   3.5202195e+002   5.0000000e+002   5.0000000e+002   5.0000000e+002   2.1849482e+005   1.0769865e+002  -3.1853148e+002   2.2763775e-002  -2.2914258e+000  -4.2231217e+002   3.4624491e-003  -2.7676290e+003  -4.8935875e-003   3.7634068e-004  -8.9601519e-003   5.0307442e-004   1.7182245e+002   4.1864467e-007   5.3140439e-005   1.0440436e-003   1.8774249e-005   8.0899172e+001
 -1.1394661e+002   6.6032533e+000   1.7023275e+000   7.0067247e+002   0.0000000e+000   3.5198195e-004   3.7158726e+002   4.1420836e+002   3.5317434e+002   5.0000000e+002   5.0000000e+002   5.0000000e+002   2.1987021e+005   1.0764111e+002  -3.1618520e+002   2.2763775e-002  -2.3193136e+000  -4.2506465e+002   8.1350242e-004  -2.7849997e+003  -4.6735847e-003   2.9765624e-004  -9.0298820e-003   1.1471629e-004   1.7264474e+002   6.7357387e-007   4.2322201e-005   1.0194070e-003   1.4840316e-005   8.0544202e+001
 -1.1341530e+002   6.6645908e+000   1.6771579e+000   6.8557214e+002   0.0000000e+000   3.4918846e-004   3.7256762e+002   4.1564080e+002   3.5392906e+002   5.0000000e+002   5.0000000e+002   5.0000000e+002   2.2125755e+005   1.0749825e+002  -3.1330368e+002   2.2763775e-002  -2.3468089e+000  -4.2778464e+002   3.4087363e-004  -2.8025573e+003  -4.4336191e-003   3.1044789e-004  -8.9322220e-003   5.2673411e-005   1.7345808e+002   1.2219029e-006   4.3273414e-005   9.7989130e-004   1.5632661e-005   8.0070582e+001
 -1.1288790e+002   6.7302921e+000   1.6501570e+000   6.6931154e+002   0.0000000e+000   3.4616041e-004   3.7370779e+002   4.1706094e+002   3.5545746e+002   5.0000000e+002   5.0000000e+002   5.0000000e+002   2.2265644e+005   1.0731282e+002  -3.0983791e+002   2.2763775e-002  -2.3738562e+000  -4.3050029e+002   4.1815268e-004  -2.8202744e+003  -4.1484283e-003   3.1009128e-004  -8.6014223e-003   6.9436325e-005   1.7426372e+002   1.3469978e-006   4.2572052e-005   9.2185283e-004   1.6339801e-005   7.9488707e+001
 -1.1236435e+002   6.8028710e+000   1.6287288e+000   6.5613767e+002   0.0000000e+000   3.4396055e-004   3.7497799e+002   4.1847560e+002   3.5662417e+002   5.0000000e+002   5.0000000e+002   5.0000000e+002   2.2406924e+005   1.0725723e+002  -3.0641213e+002   2.2763775e-002  -2.4003962e+000  -4.3323019e+002   1.8007936e-005  -2.8381674e+003  -4.1811240e-003   3.1746687e-004  -8.1324792e-003   6.4878796e-006   1.7506690e+002   3.4449713e-007   4.2937685e-005   9.0199877e-004   1.7004347e-005   7.8985263e+001
 -1.1184453e+002   6.8190768e+000   1.6393037e+000   6.6087504e+002   0.0000000e+000   3.4600375e-004   3.7527915e+002   4.1989900e+002   3.5727556e+002   5.0000000e+002   5.0000000e+002   5.0000000e+002   2.2553055e+005   1.0806827e+002  -3.0811955e+002   2.2763775e-002  -2.4264211e+000  -4.3602998e+002   3.4761935e-004  -2.8566848e+003  -4.3911825e-003   3.7511979e-004  -7.7617394e-003   5.0717572e-005   1.7590486e+002  -3.6314778e-008   4.9765348e-005   9.0284267e-004   2.0548198e-005   7.9663572e+001
 -1.1132833e+002   6.8554642e+000   1.6152711e+000   6.4617612e+002   0.0000000e+000   3.4358161e-004   3.7510008e+002   4.1736889e+002   3.5568937e+002   5.0000000e+002   5.0000000e+002   5.0000000e+002   2.2697906e+005   1.0798389e+002  -3.0838787e+002   2.2763775e-002  -2.4524481e+000  -4.3888797e+002   4.3033873e-004  -2.8750080e+003  -4.2553447e-003   4.4584188e-004  -8.8842960e-003   5.9807338e-005   1.7683101e+002  -2.1015468e-007   5.7779363e-005   9.3886126e-004   2.3486278e-005   7.9629875e+001
 -1.1081566e+002   6.8741809e+000   1.6019014e+000   6.3894217e+002   0.0000000e+000   3.4168172e-004   3.7583786e+002   4.1867895e+002   3.5693144e+002   5.0000000e+002   5.0000000e+002   5.0000000e+002   2.2839501e+005   1.0817111e+002  -3.0705508e+002   2.2763775e-002  -2.4783725e+000  -4.4143073e+002   2.4509533e-003  -2.8930460e+003  -4.2796382e-003   3.2868672e-004  -8.8038942e-003   3.5528064e-004   1.7773396e+002   5.8610186e-007   4.3904972e-005   9.3859461e-004   1.5831007e-005   7.9538425e+001
 -1.1030642e+002   6.9243993e+000   1.5771032e+000   6.2467116e+002   0.0000000e+000   3.3879040e-004   3.7686805e+002   4.2049968e+002   3.5781182e+002   5.0000000e+002   5.0000000e+002   5.0000000e+002   2.2990253e+005   1.0801179e+002  -3.0397238e+002   2.2763775e-002  -2.5039749e+000  -4.4444629e+002   1.0489408e-003  -2.9120840e+003  -4.1567788e-003   2.7080689e-004  -8.7460746e-003   1.3623165e-004   1.7863298e+002   8.1429556e-007   3.6125523e-005   9.2326375e-004   1.3335882e-005   7.9035253e+001
 -1.0980052e+002   6.9836901e+000   1.5610878e+000   6.1572545e+002   0.0000000e+000   3.3678975e-004   3.7787077e+002   4.2186123e+002   3.5932085e+002   5.0000000e+002   5.0000000e+002   5.0000000e+002   2.3139243e+005   1.0808860e+002  -3.0165887e+002   2.2763775e-002  -2.5291611e+000  -4.4739492e+002   5.5661806e-004  -2.9309290e+003  -3.7771328e-003   2.8968115e-004  -8.6921288e-003   8.8140517e-005   1.7950224e+002   1.6442987e-006   3.7869395e-005   8.6309701e-004   1.4416206e-005   7.8764157e+001
 -1.0929789e+002   7.0491559e+000   1.5406721e+000   6.0345588e+002   0.0000000e+000   3.3463841e-004   3.7905558e+002   4.2320953e+002   3.6059537e+002   5.0000000e+002   5.0000000e+002   5.0000000e+002   2.3289609e+005   1.0804053e+002  -2.9842747e+002   2.2763775e-002  -2.5539968e+000  -4.5030044e+002   1.2518656e-004  -2.9499754e+003  -3.7361189e-003   3.1262880e-004  -8.3700653e-003   1.7171227e-005   1.8035895e+002   9.3072365e-007   4.1135498e-005   8.4183524e-004   1.5954797e-005   7.8298543e+001
 -1.0879844e+002   7.0736750e+000   1.5526643e+000   6.0994049e+002   0.0000000e+000   3.3640647e-004   3.7937587e+002   4.2455582e+002   3.6104357e+002   5.0000000e+002   5.0000000e+002   5.0000000e+002   2.3441543e+005   1.0892680e+002  -3.0017191e+002   2.2763775e-002  -2.5783933e+000  -4.5322858e+002  -1.2088966e-004  -2.9692177e+003  -4.2280965e-003   3.2804831e-004  -8.0116359e-003  -1.6120523e-005   1.8121754e+002   7.8122120e-008   4.1415909e-005   8.8437808e-004   1.7487428e-005   7.9016987e+001
 -1.0830207e+002   7.1183347e+000   1.5455491e+000   6.0481909e+002   0.0000000e+000   3.3612240e-004   3.8003634e+002   4.2182642e+002   3.6189571e+002   5.0000000e+002   5.0000000e+002   5.0000000e+002   2.3592646e+005   1.0927422e+002  -2.9948355e+002   2.2763775e-002  -2.6028089e+000  -4.5618280e+002   3.1848696e-004  -2.9883386e+003  -3.6343721e-003   2.8695337e-004  -8.6738474e-003   4.8345889e-005   1.8218780e+002  -2.9250834e-007   3.4246513e-005   8.3207170e-004   1.5602839e-005   7.9109372e+001
 -1.0780872e+002   7.1310952e+000   1.5156441e+000   5.8810557e+002   0.0000000e+000   3.3231834e-004   3.8018239e+002   4.2311465e+002   3.6070359e+002   5.0000000e+002   5.0000000e+002   5.0000000e+002   2.3746662e+005   1.0901218e+002  -2.9826602e+002   2.2763775e-002  -2.6270638e+000  -4.5898693e+002   1.8367435e-003  -3.0079404e+003  -3.9192911e-003   2.9833608e-004  -8.7437303e-003   2.5701883e-004   1.8314092e+002   2.0029408e-007   3.7949939e-005   8.7582266e-004   1.4783263e-005   7.8766029e+001
 -1.0731831e+002   7.1665431e+000   1.5024270e+000   5.8022245e+002   0.0000000e+000   3.3095418e-004   3.8104933e+002   4.2445803e+002   3.6195482e+002   5.0000000e+002   5.0000000e+002   5.0000000e+002   2.3907372e+005   1.0918122e+002  -2.9655733e+002   2.2763775e-002  -2.6510124e+000  -4.6220934e+002   1.1247805e-003  -3.0282406e+003  -3.9846407e-003   2.3923809e-004  -8.7746479e-003   1.4625628e-004   1.8410174e+002  -4.3720593e-007   3.0741951e-005   8.8581725e-004   1.1281966e-005   7.8633354e+001
 -1.0683077e+002   7.2219320e+000   1.4836107e+000   5.6983964e+002   0.0000000e+000   3.2862248e-004   3.8208015e+002   4.2628269e+002   3.6308610e+002   5.0000000e+002   5.0000000e+002   5.0000000e+002   2.4063415e+005   1.0916274e+002  -2.9384141e+002   2.2763775e-002  -2.6747099e+000  -4.6523512e+002   1.3245360e-003  -3.0480011e+003  -3.6967146e-003   2.3135171e-004  -8.6708426e-003   1.8521932e-004   1.8500184e+002   9.1576334e-007   2.9827312e-005   8.4282468e-004   1.1207262e-005   7.8263003e+001
 -1.0634601e+002   7.2791999e+000   1.4717762e+000   5.6331100e+002   0.0000000e+000   3.2718914e-004   3.8308391e+002   4.2758937e+002   3.6443496e+002   5.0000000e+002   5.0000000e+002   5.0000000e+002   2.4223357e+005   1.0935348e+002  -2.9176128e+002   2.2763775e-002  -2.6980602e+000  -4.6835854e+002  -4.4823088e-004  -3.0682481e+003  -3.4740470e-003   2.2345857e-004  -8.5230204e-003  -6.5647411e-005   1.8592024e+002   1.4878912e-006   2.9093484e-005   8.0196423e-004   1.1053500e-005   7.8091286e+001
 -1.0586398e+002   7.3458408e+000   1.4565284e+000   5.5454002e+002   0.0000000e+000   3.2549048e-004   3.8428395e+002   4.2889280e+002   3.6573356e+002   5.0000000e+002   5.0000000e+002   5.0000000e+002   2.4385452e+005   1.0944205e+002  -2.8879974e+002   2.2763775e-002  -2.7211127e+000  -4.7148859e+002  -3.7259470e-004  -3.0887802e+003  -3.4584850e-003   2.0524377e-004  -8.2304113e-003  -6.1515533e-005   1.8683702e+002   3.2000150e-007   2.6626197e-005   7.8376182e-004   1.0790702e-005   7.7748401e+001
 -1.0538460e+002   7.3549192e+000   1.4655175e+000   5.5911439e+002   0.0000000e+000   3.2688948e-004   3.8466502e+002   4.3019443e+002   3.6601398e+002   5.0000000e+002   5.0000000e+002   5.0000000e+002   2.4549356e+005   1.1029219e+002  -2.9012823e+002   2.2763775e-002  -2.7437772e+000  -4.7463162e+002  -5.1264164e-004  -3.1095500e+003  -3.8726144e-003   1.7470260e-004  -7.9132883e-003  -6.9037746e-005   1.8776011e+002  -3.4596606e-008   2.2849886e-005   8.1969021e-004   9.2984173e-006   7.8394552e+001
 -1.0490780e+002   7.3777819e+000   1.4504790e+000   5.4993001e+002   0.0000000e+000   3.2556243e-004   3.8450803e+002   4.2783096e+002   3.6461791e+002   5.0000000e+002   5.0000000e+002   5.0000000e+002   2.4715618e+005   1.1043831e+002  -2.9102613e+002   2.2763775e-002  -2.7664408e+000  -4.7789171e+002   2.3055167e-004  -3.1305897e+003  -3.5055490e-003   2.4391454e-004  -9.0070904e-003   3.4555441e-005   1.8881618e+002  -2.8981184e-007   3.0161187e-005   8.2386228e-004   1.2231499e-005   7.8558318e+001
 -1.0443354e+002   7.3880805e+000   1.4410050e+000   5.4500786e+002   0.0000000e+000   3.2415312e-004   3.8537133e+002   4.2907888e+002   3.6590105e+002   5.0000000e+002   5.0000000e+002   5.0000000e+002   2.4882228e+005   1.1073605e+002  -2.8950617e+002   2.2763775e-002  -2.7890995e+000  -4.8086405e+002   1.9165234e-003  -3.1518263e+003  -3.5628163e-003   1.1377197e-004  -8.9965221e-003   2.6129906e-004   1.8985606e+002   5.4531681e-007   1.2580245e-005   8.3024194e-004   4.2290206e-006   7.8510939e+001
 -1.0396174e+002   7.4264902e+000   1.4263066e+000   5.3697820e+002   0.0000000e+000   3.2236426e-004   3.8634115e+002   4.3095832e+002   3.6716178e+002   5.0000000e+002   5.0000000e+002   5.0000000e+002   2.5052606e+005   1.1085454e+002  -2.8728817e+002   2.2763775e-002  -2.8114830e+000  -4.8431038e+002   2.1273030e-003  -3.1733218e+003  -3.4809884e-003   1.2803275e-004  -9.0887184e-003   2.6727498e-004   1.9086379e+002   7.3812259e-007   1.2694308e-005   8.2697611e-004   6.1637615e-006   7.8289595e+001
 -1.0349235e+002   7.4834221e+000   1.4144029e+000   5.3054242e+002   0.0000000e+000   3.2088901e-004   3.8735784e+002   4.3224028e+002   3.6841676e+002   5.0000000e+002   5.0000000e+002   5.0000000e+002   2.5224379e+005   1.1104683e+002  -2.8511842e+002   2.2763775e-002  -2.8335927e+000  -4.8771413e+002   2.1147121e-003  -3.1950434e+003  -3.3569758e-003   1.6480398e-004  -8.9534418e-003   2.7141242e-004   1.9186135e+002   1.4314099e-006   1.6893847e-005   8.0347588e-004   8.3012611e-006   7.8117223e+001
 -1.0302529e+002   7.5409347e+000   1.4008739e+000   5.2314027e+002   0.0000000e+000   3.1921256e-004   3.8849935e+002   4.3350830e+002   3.6971330e+002   5.0000000e+002   5.0000000e+002   5.0000000e+002   2.5397626e+005   1.1119180e+002  -2.8242127e+002   2.2763775e-002  -2.8554274e+000  -4.9106034e+002   1.2177764e-004  -3.2169917e+003  -3.0955711e-003   1.3668311e-004  -8.7253559e-003   1.4779358e-005   1.9284451e+002   1.3397123e-006   1.4066857e-005   7.5631687e-004   6.9230651e-006   7.7849804e+001
 -1.0256053e+002   7.5627564e+000   1.4100190e+000   5.2788414e+002   0.0000000e+000   3.2058441e-004   3.8915802e+002   4.3477848e+002   3.7006141e+002   5.0000000e+002   5.0000000e+002   5.0000000e+002   2.5572989e+005   1.1207671e+002  -2.8303134e+002   2.2763775e-002  -2.8769359e+000  -4.9445627e+002   5.1715821e-004  -3.2391959e+003  -3.4042452e-003   1.4675921e-004  -8.3957966e-003   7.1899666e-005   1.9383171e+002   1.6187752e-007   1.4639445e-005   7.7328477e-004   7.9112256e-006   7.8428227e+001
 -1.0209800e+002   7.6038098e+000   1.4049943e+000   5.2438394e+002   0.0000000e+000   3.2041714e-004   3.8976900e+002   4.3605156e+002   3.7110582e+002   5.0000000e+002   5.0000000e+002   5.0000000e+002   2.5750712e+005   1.1251713e+002  -2.8235153e+002   2.2763775e-002  -2.8983936e+000  -4.9788987e+002  -6.5798078e-005  -3.2617052e+003  -3.2211874e-003   2.1032647e-004  -8.2363380e-003  -1.9519488e-005   1.9483819e+002  -3.6163327e-007   2.1228526e-005   7.3642273e-004   1.1532510e-005   7.8573725e+001
 -1.0163764e+002   7.6169391e+000   1.3815413e+000   5.1163859e+002   0.0000000e+000   3.1737999e-004   3.8980801e+002   4.3213112e+002   3.6994737e+002   5.0000000e+002   5.0000000e+002   5.0000000e+002   2.5929735e+005   1.1241896e+002  -2.8221435e+002   2.2763775e-002  -2.9196955e+000  -5.0127340e+002   2.1057887e-003  -3.2844229e+003  -3.3415586e-003   1.8560445e-004  -8.7676563e-003   2.6915765e-004   1.9605954e+002  -3.2731407e-007   2.0515851e-005   7.7729913e-004   9.8735000e-006   7.8458840e+001
 -1.0117943e+002   7.6261687e+000   1.3710596e+000   5.0564089e+002   0.0000000e+000   3.1626138e-004   3.9067619e+002   4.3336257e+002   3.7126133e+002   5.0000000e+002   5.0000000e+002   5.0000000e+002   2.6110919e+005   1.1268552e+002  -2.8062978e+002   2.2763775e-002  -2.9408808e+000  -5.0466627e+002  -2.4607572e-003  -3.3074405e+003  -3.3891904e-003   1.1154330e-004  -9.1604086e-003  -3.5552938e-004   1.9710247e+002   2.2213093e-007   1.2555250e-005   8.0576122e-004   4.7141616e-006   7.8407530e+001
 -1.0072328e+002   7.6729437e+000   1.3587681e+000   4.9930116e+002   0.0000000e+000   3.1463767e-004   3.9170904e+002   4.3356795e+002   3.7252300e+002   5.0000000e+002   5.0000000e+002   5.0000000e+002   2.6294997e+005   1.1286653e+002  -2.7825634e+002   2.2763775e-002  -2.9618840e+000  -5.0833808e+002  -4.9568774e-003  -3.3306892e+003  -3.3124199e-003   7.7643826e-005  -9.2580597e-003  -6.6187071e-004   1.9817621e+002   7.0545113e-007   9.1880794e-006   8.0503266e-004   2.9743720e-006   7.8207464e+001
 -1.0026915e+002   7.7225757e+000   1.3512747e+000   4.9557507e+002   0.0000000e+000   3.1355459e-004   3.9273061e+002   4.3462790e+002   3.7381658e+002   5.0000000e+002   5.0000000e+002   5.0000000e+002   2.6480574e+005   1.1321422e+002  -2.7639914e+002   2.2763775e-002  -2.9826124e+000  -5.1201002e+002  -2.0403426e-003  -3.3541610e+003  -3.0308333e-003   3.0269401e-005  -9.2496449e-003  -2.4478341e-004   1.9924374e+002   1.4775817e-006   2.9361738e-006   7.6499700e-004   6.3288592e-007   7.8170623e+001
 -9.9817011e+001   7.7765925e+000   1.3435017e+000   4.9129595e+002   0.0000000e+000   3.1271246e-004   3.9387690e+002   4.3587952e+002   3.7499374e+002   5.0000000e+002   5.0000000e+002   5.0000000e+002   2.6668396e+005   1.1354996e+002  -2.7407511e+002   2.2763775e-002  -3.0031019e+000  -5.1562333e+002   1.2882168e-002  -3.3779604e+003  -3.0378933e-003   1.5719642e-004  -9.0245428e-003   1.7183430e-003   2.0030031e+002   2.1223328e-007   1.5864260e-005   7.5246499e-004   9.1980519e-006   7.8070224e+001
 -9.9366792e+001   7.7827121e+000   1.3527340e+000   4.9592892e+002   0.0000000e+000   3.1407966e-004   3.9432603e+002   4.3715675e+002   3.7538324e+002   5.0000000e+002   5.0000000e+002   5.0000000e+002   2.6858788e+005   1.1451155e+002  -2.7522229e+002   2.2763775e-002  -3.0233183e+000  -5.1929878e+002   3.2335041e-003  -3.4020711e+003  -3.3629637e-003   1.4269338e-004  -8.6490544e-003   4.3957176e-004   2.0136760e+002  -5.3121174e-007   1.2961519e-005   7.6984103e-004   8.5429048e-006   7.8751862e+001
 -9.8918464e+001   7.8050268e+000   1.3472229e+000   4.9218592e+002   0.0000000e+000   3.1383669e-004   3.9470094e+002   4.3802420e+002   3.7622854e+002   5.0000000e+002   5.0000000e+002   5.0000000e+002   2.7051707e+005   1.1498338e+002  -2.7543662e+002   2.2763775e-002  -3.0435499e+000  -5.2305132e+002  -9.8256879e-004  -3.4265033e+003  -3.0259398e-003   2.2371691e-004  -9.6962328e-003  -1.1879790e-004   2.0258360e+002  -6.4907130e-007   2.4425653e-005   7.8124554e-004   1.2389725e-005   7.9023083e+001
 -9.8471966e+001   7.8141603e+000   1.3300010e+000   4.8334322e+002   0.0000000e+000   3.1141346e-004   3.9527276e+002   4.3692120e+002   3.7550839e+002   5.0000000e+002   5.0000000e+002   5.0000000e+002   2.7245378e+005   1.1504814e+002  -2.7394756e+002   2.2763775e-002  -3.0637491e+000  -5.2656223e+002  -4.7605850e-003  -3.4511489e+003  -3.1821505e-003   1.4251073e-004  -9.4295841e-003  -6.1825925e-004   2.0376795e+002   4.8131876e-007   1.5135525e-005   7.8556680e-004   8.2028260e-006   7.8842849e+001
 -9.8027267e+001   7.8406680e+000   1.3253113e+000   4.8083781e+002   0.0000000e+000   3.1088759e-004   3.9612722e+002   4.3824874e+002   3.7685992e+002   5.0000000e+002   5.0000000e+002   5.0000000e+002   2.7443755e+005   1.1552353e+002  -2.7279795e+002   2.2763775e-002  -3.0837161e+000  -5.3057300e+002   3.0449361e-003  -3.4761904e+003  -3.1521069e-003   1.6244565e-004  -9.6299724e-003   3.7814132e-004   2.0493490e+002   9.1717571e-008   1.8520496e-005   7.9118175e-004   8.5047750e-006   7.8971388e+001
 -9.7584316e+001   7.8818820e+000   1.3169723e+000   4.7662837e+002   0.0000000e+000   3.0976314e-004   3.9714800e+002   4.3945354e+002   3.7818058e+002   5.0000000e+002   5.0000000e+002   5.0000000e+002   2.7643333e+005   1.1585803e+002  -2.7080729e+002   2.2763775e-002  -3.1035367e+000  -5.3441836e+002  -1.0870729e-002  -3.5014762e+003  -3.0322940e-003   4.0384337e-005  -9.5796007e-003  -1.3945904e-003   2.0607581e+002   1.4136388e-006   5.0503386e-006   7.7584078e-004   1.3181180e-006   7.8917521e+001
 -9.7143069e+001   7.9356793e+000   1.3078126e+000   4.7200831e+002   0.0000000e+000   3.0850291e-004   3.9831495e+002   4.4069334e+002   3.7942734e+002   5.0000000e+002   5.0000000e+002   5.0000000e+002   2.7845507e+005   1.1616533e+002  -2.6824562e+002   2.2763775e-002  -3.1231320e+000  -5.3839597e+002   9.9306226e-003  -3.5270529e+003  -2.7782996e-003   1.0938329e-004  -9.3833634e-003   1.2905873e-003   2.0722750e+002   1.1657597e-006   1.1509302e-005   7.3299182e-004   5.9718508e-006   7.8778504e+001
 -9.6703497e+001   7.9916338e+000   1.3016888e+000   4.6889125e+002   0.0000000e+000   3.0773955e-004   3.9956116e+002   4.4195834e+002   3.8002522e+002   5.0000000e+002   5.0000000e+002   5.0000000e+002   2.8052793e+005   1.1657703e+002  -2.6567131e+002   2.2763775e-002  -3.1424567e+000  -5.4239706e+002   4.6637656e-003  -3.5533091e+003  -2.7857513e-003   1.5042939e-004  -9.2439113e-003   5.7889776e-004   2.0839322e+002   3.3642451e-007   1.5879873e-005   7.2545505e-004   8.6328880e-006   7.8701423e+001
 -9.6265535e+001   7.9826874e+000   1.3115922e+000   4.7373515e+002   0.0000000e+000   3.0923885e-004   4.0003018e+002   4.4320702e+002   3.8089790e+002   5.0000000e+002   5.0000000e+002   5.0000000e+002   2.8257053e+005   1.1762539e+002  -2.6677795e+002   2.2763775e-002  -3.1614953e+000  -5.4632859e+002  -1.2821885e-002  -3.5791908e+003  -3.0603421e-003  -3.2762433e-006  -9.0160270e-003  -1.6358989e-003   2.0953131e+002   2.4029375e-008   1.6193238e-007   7.4277980e-004  -1.5844887e-006   7.9432409e+001
 -9.5829177e+001   7.9906660e+000   1.2941357e+000   4.6362528e+002   0.0000000e+000   3.0749388e-004   3.9986522e+002   4.4445730e+002   3.7989653e+002   5.0000000e+002   5.0000000e+002   5.0000000e+002   2.8466870e+005   1.1772518e+002  -2.6770954e+002   2.2763775e-002  -3.1805689e+000  -5.5039862e+002  -4.3858262e-003  -3.6057629e+003  -2.8118262e-003  -1.1047580e-005  -1.0020652e-002  -5.7099557e-004   2.1083180e+002  -1.5078220e-007  -9.5022795e-007   7.6374850e-004  -1.0242531e-006   7.9555567e+001
 -9.5394356e+001   7.9966807e+000   1.2903937e+000   4.6202462e+002   0.0000000e+000   3.0676822e-004   4.0086356e+002   4.4566899e+002   3.8128746e+002   5.0000000e+002   5.0000000e+002   5.0000000e+002   2.8677982e+005   1.1826316e+002  -2.6604492e+002   2.2763775e-002  -3.1996686e+000  -5.5420926e+002   8.8311124e-003  -3.6326488e+003  -2.9208007e-003   7.8967477e-005  -9.7761446e-003   1.0927448e-003   2.1213800e+002   1.7431622e-007   8.9383160e-006   7.6170413e-004   3.5761089e-006   7.9655235e+001
 -9.4961038e+001   8.0324919e+000   1.2844178e+000   4.5930442e+002   0.0000000e+000   3.0586773e-004   4.0185288e+002   4.4734228e+002   3.8265786e+002   5.0000000e+002   5.0000000e+002   5.0000000e+002   2.8893771e+005   1.1871402e+002  -2.6428399e+002   2.2763775e-002  -3.2185631e+000  -5.5854861e+002   4.8503879e-003  -3.6598868e+003  -2.8661611e-003   1.2695281e-004  -9.8238411e-003   6.0504134e-004   2.1339381e+002   3.8566349e-007   1.4049078e-005   7.5893913e-004   6.6379843e-006   7.9701337e+001
 -9.4529204e+001   8.0759781e+000   1.2795228e+000   4.5701383e+002   0.0000000e+000   3.0512561e-004   4.0289165e+002   4.4503836e+002   3.8391645e+002   5.0000000e+002   5.0000000e+002   5.0000000e+002   2.9111475e+005   1.1920150e+002  -2.6245925e+002   2.2763775e-002  -3.2372711e+000  -5.6287563e+002   2.4751772e-003  -3.6874125e+003  -2.5879197e-003   1.1499224e-004  -9.7640304e-003   3.1364601e-004   2.1464363e+002   1.4957083e-006   1.1998874e-005   7.1970353e-004   6.8782342e-006   7.9763760e+001
 -9.4098795e+001   8.1282865e+000   1.2726042e+000   4.5348256e+002   0.0000000e+000   3.0425155e-004   4.0409778e+002   4.4627194e+002   3.8507172e+002   5.0000000e+002   5.0000000e+002   5.0000000e+002   2.9331848e+005   1.1961247e+002  -2.5987488e+002   2.2763775e-002  -3.2557847e+000  -5.6714910e+002   6.5633092e-003  -3.7153199e+003  -2.5323058e-003   1.5581186e-004  -9.5953908e-003   7.8804553e-004   2.1588311e+002   1.3270987e-006   1.6436189e-005   7.0417060e-004   9.8451837e-006   7.9691655e+001
 -9.3669779e+001   8.1207646e+000   1.2811521e+000   4.5786709e+002   0.0000000e+000   3.0550057e-004   4.0464145e+002   4.4752334e+002   3.8549836e+002   5.0000000e+002   5.0000000e+002   5.0000000e+002   2.9555070e+005   1.2064763e+002  -2.6058282e+002   2.2763775e-002  -3.2740394e+000  -5.7140986e+002  -1.5974525e-002  -3.7436176e+003  -2.8380931e-003  -2.3664645e-005  -9.5094015e-003  -1.9773340e-003   2.1712261e+002   2.8398862e-007  -1.8966851e-006   7.3182773e-004  -1.2236427e-006   8.0371492e+001
 -9.3242139e+001   8.1652728e+000   1.2787495e+000   4.5621461e+002   0.0000000e+000   3.0549194e-004   4.0558268e+002   4.4876295e+002   3.8662902e+002   5.0000000e+002   5.0000000e+002   5.0000000e+002   2.9781716e+005   1.2126660e+002  -2.5910697e+002   2.2763775e-002  -3.2922964e+000  -5.7588056e+002   5.1282798e-003  -3.7722726e+003  -2.6647122e-003   2.8879514e-005  -9.1710849e-003   6.1567688e-004   2.1840485e+002  -3.7204573e-007   3.6867419e-006   6.8937522e-004   1.5678825e-006   8.0547495e+001
 -9.2815820e+001   8.1594124e+000   1.2590061e+000   4.4561327e+002   0.0000000e+000   3.0292521e-004   4.0567965e+002   4.5000986e+002   3.8588494e+002   5.0000000e+002   5.0000000e+002   5.0000000e+002   3.0009780e+005   1.2131228e+002  -2.5926632e+002   2.2763775e-002  -3.3103806e+000  -5.8013401e+002  -7.0688493e-003  -3.8012442e+003  -2.7710562e-003  -8.5066504e-005  -9.7785015e-003  -8.7587723e-004   2.1992094e+002   1.2097543e-007  -7.7167854e-006   7.3270949e-004  -5.7252781e-006   8.0545887e+001
 -9.2390790e+001   8.1556511e+000   1.2528120e+000   4.4229111e+002   0.0000000e+000   3.0222654e-004   4.0662750e+002   4.5198121e+002   3.8731043e+002   5.0000000e+002   5.0000000e+002   5.0000000e+002   3.0241292e+005   1.2179420e+002  -2.5760267e+002   2.2763775e-002  -3.3284231e+000  -5.8447212e+002   1.5243169e-002  -3.8306571e+003  -2.8460527e-003   1.2465011e-004  -1.0067240e-002   1.7696330e-003   2.2123888e+002  -2.0884376e-007   1.3045497e-005   7.5728508e-004   6.8753679e-006   8.0630091e+001
 -9.1967022e+001   8.1805176e+000   1.2445745e+000   4.3843807e+002   0.0000000e+000   3.0103132e-004   4.0767997e+002   4.5322440e+002   3.8871748e+002   5.0000000e+002   5.0000000e+002   5.0000000e+002   3.0476790e+005   1.2217711e+002  -2.5538767e+002   2.2763775e-002  -3.3463108e+000  -5.8912224e+002   1.1658102e-002  -3.8604265e+003  -2.7096022e-003   2.7780160e-004  -1.0142023e-002   1.3832364e-003   2.2259067e+002   5.1795307e-008   2.9070765e-005   7.4722658e-004   1.6493922e-005   8.0591106e+001
 -9.1544487e+001   8.2080245e+000   1.2398459e+000   4.3613955e+002   0.0000000e+000   3.0030858e-004   4.0874039e+002   4.5111063e+002   3.8984808e+002   5.0000000e+002   5.0000000e+002   5.0000000e+002   3.0714955e+005   1.2272233e+002  -2.5351560e+002   2.2763775e-002  -3.3639880e+000  -5.9382013e+002   1.1077690e-002  -3.8905524e+003  -2.4884762e-003   4.0730121e-004  -1.0122004e-002   1.3349619e-003   2.2394386e+002   1.3672774e-006   4.1566252e-005   7.1940208e-004   2.5490272e-005   8.0687688e+001
 -9.1123141e+001   8.2485169e+000   1.2357576e+000   4.3422324e+002   0.0000000e+000   2.9976843e-004   4.0996227e+002   4.5234284e+002   3.9099753e+002   5.0000000e+002   5.0000000e+002   5.0000000e+002   3.0956229e+005   1.2327238e+002  -2.5104142e+002   2.2763775e-002  -3.3814793e+000  -5.9850844e+002   1.1987474e-002  -3.9210989e+003  -2.4765680e-003   5.2226564e-004  -1.0002179e-002   1.4526273e-003   2.2529323e+002   1.2880856e-007   5.1721042e-005   7.1082650e-004   3.3233499e-005   8.0724611e+001
 -9.0702955e+001   8.2368151e+000   1.2449122e+000   4.3878287e+002   0.0000000e+000   3.0111214e-004   4.1052345e+002   4.5357798e+002   3.9150926e+002   5.0000000e+002   5.0000000e+002   5.0000000e+002   3.1200991e+005   1.2441551e+002  -2.5170501e+002   2.2763775e-002  -3.3987295e+000  -6.0326475e+002   4.6879993e-003  -3.9520799e+003  -2.7762342e-003   6.2621050e-004  -9.7196280e-003   5.7749876e-004   2.2665717e+002  -6.0588991e-007   5.9763815e-005   7.2633978e-004   3.9781792e-005   8.1466765e+001
 -9.0283896e+001   8.2524956e+000   1.2375436e+000   4.3429544e+002   0.0000000e+000   3.0056909e-004   4.1074090e+002   4.5107442e+002   3.9233000e+002   5.0000000e+002   5.0000000e+002   5.0000000e+002   3.1449261e+005   1.2493032e+002  -2.5227009e+002   2.2763775e-002  -3.4159897e+000  -6.0814792e+002  -6.6788703e-004  -3.9834886e+003  -2.4064191e-003   5.9832293e-004  -1.0376891e-002  -9.5473668e-005   2.2819582e+002  -3.6539559e-007   5.5607430e-005   7.1536461e-004   3.7670433e-005   8.1800737e+001
 -8.9865945e+001   8.2661501e+000   1.2288434e+000   4.3017987e+002   0.0000000e+000   2.9917969e-004   4.1147852e+002   4.5223320e+002   3.9217108e+002   5.0000000e+002   5.0000000e+002   5.0000000e+002   3.1699030e+005   1.2536234e+002  -2.5093312e+002   2.2763775e-002  -3.4332907e+000  -6.1271933e+002  -2.7920128e-002  -4.0152545e+003  -2.6763129e-003   4.3868957e-004  -1.0218965e-002  -3.2036685e-003   2.2970897e+002   5.1163827e-007   4.1988204e-005   7.3623999e-004   2.7283402e-005   8.1876177e+001
 -8.9449062e+001   8.2962459e+000   1.2249746e+000   4.2837091e+002   0.0000000e+000   2.9869016e-004   4.1245915e+002   4.5346182e+002   3.9361351e+002   5.0000000e+002   5.0000000e+002   5.0000000e+002   3.1954405e+005   1.2596929e+002  -2.4925345e+002   2.2763775e-002  -3.4504180e+000  -6.1780206e+002  -1.8057110e-002  -4.0475285e+003  -2.5856891e-003   3.4344974e-004  -1.0401782e-002  -2.0976609e-003   2.3118254e+002   8.9232565e-007   3.3311012e-005   7.3578180e-004   2.0105082e-005   8.2042396e+001
 -8.9033215e+001   8.3359327e+000   1.2202865e+000   4.2624056e+002   0.0000000e+000   2.9797650e-004   4.1355131e+002   4.5461754e+002   3.9477415e+002   5.0000000e+002   5.0000000e+002   5.0000000e+002   3.2212394e+005   1.2653882e+002  -2.4714257e+002   2.2763775e-002  -3.4673939e+000  -6.2282640e+002  -7.6829561e-003  -4.0801931e+003  -2.4015436e-003   2.6635493e-004  -1.0327541e-002  -8.4739026e-004   2.3264666e+002   1.4149881e-006   2.4892890e-005   7.1334336e-004   1.6196476e-005   8.2141706e+001
 -8.8618375e+001   8.3790214e+000   1.2143003e+000   4.2343141e+002   0.0000000e+000   2.9705166e-004   4.1475603e+002   4.5585872e+002   3.9597426e+002   5.0000000e+002   5.0000000e+002   5.0000000e+002   3.2473706e+005   1.2706706e+002  -2.4456459e+002   2.2763775e-002  -3.4841741e+000  -6.2789316e+002  -4.5313721e-003  -4.1132884e+003  -2.2069312e-003   2.2187010e-004  -1.0348739e-002  -4.7583650e-004   2.3411204e+002   1.8470741e-006   2.0475130e-005   6.9301211e-004   1.4134131e-005   8.2161525e+001
 -8.8204513e+001   8.4042221e+000   1.2112590e+000   4.2214387e+002   0.0000000e+000   2.9661055e-004   4.1605064e+002   4.5708951e+002   3.9678336e+002   5.0000000e+002   5.0000000e+002   5.0000000e+002   3.2737783e+005   1.2770124e+002  -2.4182519e+002   2.2763775e-002  -3.5007292e+000  -6.3285328e+002   1.3699116e-002  -4.1468165e+003  -2.2706728e-003   3.3374003e-004  -1.0430926e-002   1.5123450e-003   2.3556454e+002   1.6641607e-006   3.1229568e-005   7.0386838e-004   2.2121741e-005   8.2237313e+001
 -8.7791601e+001   8.3755723e+000   1.2206274e+000   4.2664287e+002   0.0000000e+000   2.9803612e-004   4.1658782e+002   4.5835018e+002   3.9783356e+002   5.0000000e+002   5.0000000e+002   5.0000000e+002   3.3010880e+005   1.2894718e+002  -2.4254043e+002   2.2763775e-002  -3.5170314e+000  -6.3826573e+002  -1.4370504e-003  -4.1813277e+003  -2.5270220e-003   4.6901173e-004  -1.0269509e-002  -1.2297592e-004   2.3710110e+002  -5.9176978e-008   4.4749684e-005   7.2083554e-004   3.0097219e-005   8.3050950e+001
 -8.7379614e+001   8.3942610e+000   1.2066392e+000   4.1869425e+002   0.0000000e+000   2.9662408e-004   4.1661067e+002   4.5670796e+002   3.9721718e+002   5.0000000e+002   5.0000000e+002   5.0000000e+002   3.3284574e+005   1.2924608e+002  -2.4334258e+002   2.2763775e-002  -3.5333675e+000  -6.4370069e+002  -5.3338438e-004  -4.2159262e+003  -2.1955373e-003   3.6468572e-004  -1.0728214e-002  -3.3874217e-005   2.3877754e+002  -4.4398469e-007   3.4007594e-005   7.0406607e-004   2.2191714e-005   8.3277049e+001
 -8.6968521e+001   8.3687329e+000   1.2023635e+000   4.1650578e+002   0.0000000e+000   2.9593639e-004   4.1744087e+002   4.5787045e+002   3.9872203e+002   5.0000000e+002   5.0000000e+002   5.0000000e+002   3.3554754e+005   1.2992583e+002  -2.4214441e+002   2.2763775e-002  -3.5497645e+000  -6.4836580e+002   9.5302983e-004  -4.2504540e+003  -2.4789733e-003   2.9463058e-004  -1.0760967e-002   2.6164082e-005   2.4040263e+002   1.0928112e-007   2.7254271e-005   7.3510091e-004   1.6992863e-005   8.3534931e+001
 -8.6558293e+001   8.3839293e+000   1.1966867e+000   4.1394431e+002   0.0000000e+000   2.9507866e-004   4.1857250e+002   4.5915094e+002   3.9995604e+002   5.0000000e+002   5.0000000e+002   5.0000000e+002   3.3839330e+005   1.3049658e+002  -2.3978950e+002   2.2763775e-002  -3.5660116e+000  -6.5408790e+002   1.1340787e-002  -4.2863704e+003  -2.3256984e-003   3.7771960e-004  -1.0723982e-002   1.2073808e-003   2.4204197e+002   9.7375044e-007   3.4988933e-005   7.1762922e-004   2.2838554e-005   8.3630583e+001
 -8.6148902e+001   8.4070773e+000   1.1943209e+000   4.1316152e+002   0.0000000e+000   2.9458668e-004   4.1972833e+002   4.6039203e+002   4.0117379e+002   5.0000000e+002   5.0000000e+002   5.0000000e+002   3.4120570e+005   1.3120907e+002  -2.3755023e+002   2.2763775e-002  -3.5820648e+000  -6.5965615e+002   5.9526626e-003  -4.3219427e+003  -2.0844836e-003   4.2752737e-004  -1.0873689e-002   6.3379586e-004   2.4363181e+002   2.0623178e-006   3.9568880e-005   6.9859063e-004   2.6919799e-005   8.3826034e+001
 -8.5740320e+001   8.4488523e+000   1.1905903e+000   4.1157931e+002   0.0000000e+000   2.9403369e-004   4.2102463e+002   4.6163514e+002   4.0242583e+002   5.0000000e+002   5.0000000e+002   5.0000000e+002   3.4408827e+005   1.3185945e+002  -2.3461537e+002   2.2763775e-002  -3.5979343e+000  -6.6529068e+002   3.9730288e-003  -4.3584184e+003  -2.0339429e-003   4.9527872e-004  -1.0853986e-002   4.1695742e-004   2.4524153e+002   1.4511372e-006   4.5760778e-005   6.9294252e-004   3.1518864e-005   8.3911574e+001
 -8.5332521e+001   8.4525236e+000   1.1997339e+000   4.1608311e+002   0.0000000e+000   2.9538955e-004   4.2162922e+002   4.6286242e+002   4.0316053e+002   5.0000000e+002   5.0000000e+002   5.0000000e+002   3.4701281e+005   1.3315316e+002  -2.3496364e+002   2.2763775e-002  -3.6135556e+000  -6.7103264e+002  -2.2692733e-002  -4.3954038e+003  -2.3269376e-003   2.3666017e-004  -1.0767931e-002  -2.5765746e-003   2.4686666e+002   2.6044043e-007   2.0433814e-005   7.1486896e-004   1.5004393e-005   8.4723904e+001
 -8.4925479e+001   8.4857023e+000   1.2002278e+000   4.1622463e+002   0.0000000e+000   2.9566728e-004   4.2260692e+002   4.6409671e+002   4.0440799e+002   5.0000000e+002   5.0000000e+002   5.0000000e+002   3.4997419e+005   1.3403493e+002  -2.3336787e+002   2.2763775e-002  -3.6291928e+000  -6.7670226e+002  -9.6494755e-003  -4.4329508e+003  -2.1654821e-003   7.7769456e-005  -1.0699707e-002  -1.0833660e-003   2.4851147e+002  -6.1921741e-007   4.3516395e-006   6.8926710e-004   4.2616448e-006   8.5085525e+001
 -8.4519166e+001   8.4825852e+000   1.1791201e+000   4.0487626e+002   0.0000000e+000   2.9296248e-004   4.2296606e+002   4.6183659e+002   4.0396976e+002   5.0000000e+002   5.0000000e+002   5.0000000e+002   3.5300953e+005   1.3408428e+002  -2.3278763e+002   2.2763775e-002  -3.6446822e+000  -6.8240479e+002  -3.2859064e-003  -4.4714821e+003  -2.3557682e-003   8.0531265e-005  -1.0843320e-002  -3.7750730e-004   2.5048763e+002   4.7995696e-007   6.9152150e-006   7.1333705e-004   4.3712071e-006   8.5029385e+001
 -8.4113556e+001   8.4718611e+000   1.1768412e+000   4.0374911e+002   0.0000000e+000   2.9272157e-004   4.2397612e+002   4.6313491e+002   4.0560307e+002   5.0000000e+002   5.0000000e+002   5.0000000e+002   3.5602582e+005   1.3486749e+002  -2.3099120e+002   2.2763775e-002  -3.6601012e+000  -6.8808870e+002   8.6866061e-004  -4.5097839e+003  -2.4556953e-003   1.4136793e-004  -1.1062545e-002   1.1752880e-004   2.5218541e+002   1.5022464e-006   1.2754133e-005   7.3555760e-004   7.4335924e-006   8.5317406e+001
 -8.3708624e+001   8.4998913e+000   1.1702798e+000   4.0083079e+002   0.0000000e+000   2.9169657e-004   4.2523483e+002   4.6381709e+002   4.0666371e+002   5.0000000e+002   5.0000000e+002   5.0000000e+002   3.5912923e+005   1.3544107e+002  -2.2793997e+002   2.2763775e-002  -3.6753816e+000  -6.9422933e+002  -1.4865727e-003  -4.5490077e+003  -2.2215089e-003   1.4050247e-004  -1.1025417e-002  -1.5021443e-004   2.5394685e+002   1.7780601e-006   1.2513593e-005   7.1109471e-004   8.0286130e-006   8.5352680e+001
 -8.3304344e+001   8.5273768e+000   1.1706021e+000   4.0143472e+002   0.0000000e+000   2.9156588e-004   4.2640067e+002   4.6507379e+002   4.0791620e+002   5.0000000e+002   5.0000000e+002   5.0000000e+002   3.6227136e+005   1.3634212e+002  -2.2573201e+002   2.2763775e-002  -3.6904199e+000  -7.0043633e+002  -8.4712687e-003  -4.5887475e+003  -1.9698776e-003   4.8506869e-005  -1.0935585e-002  -9.5495217e-004   2.5571342e+002   3.0339970e-006   3.7185702e-006   6.7760327e-004   3.0949587e-006   8.5677577e+001
 -8.2900689e+001   8.5765557e+000   1.1686193e+000   4.0087068e+002   0.0000000e+000   2.9119993e-004   4.2776863e+002   4.6633650e+002   4.0923136e+002   5.0000000e+002   5.0000000e+002   5.0000000e+002   3.6546231e+005   1.3712448e+002  -2.2249259e+002   2.2763775e-002  -3.7052826e+000  -7.0663475e+002  -3.7364467e-003  -4.6291446e+003  -1.9246096e-003  -2.8597359e-005  -1.0768216e-002  -3.9107238e-004   2.5748160e+002   1.4677659e-006  -2.5230585e-006   6.6188088e-004  -1.7563206e-006   8.5826266e+001
 -8.2497635e+001   8.5471778e+000   1.1780139e+000   4.0553751e+002   0.0000000e+000   2.9254276e-004   4.2844428e+002   4.6759897e+002   4.1012269e+002   5.0000000e+002   5.0000000e+002   5.0000000e+002   3.6870427e+005   1.3853715e+002  -2.2252613e+002   2.2763775e-002  -3.7198816e+000  -7.1289611e+002  -2.2715305e-003  -4.6702076e+003  -2.1977412e-003  -2.9393588e-005  -1.0472136e-002  -2.3791002e-004   2.5927048e+002   5.0634369e-007  -2.3585950e-006   6.6968570e-004  -2.3143086e-006   8.6687726e+001
 -8.2095158e+001   8.5387790e+000   1.1675830e+000   3.9942929e+002   0.0000000e+000   2.9161067e-004   4.2864182e+002   4.6886275e+002   4.1084163e+002   5.0000000e+002   5.0000000e+002   5.0000000e+002   3.7199334e+005   1.3907957e+002  -2.2309125e+002   2.2763775e-002  -3.7344849e+000  -7.1927403e+002  -3.6490900e-003  -4.7118691e+003  -2.0120675e-003  -5.4913505e-005  -1.1653148e-002  -3.7773095e-004   2.6126179e+002   7.8904976e-007  -5.2078539e-006   7.1360726e-004  -4.3600462e-006   8.7049421e+001
 -8.1693230e+001   8.5189409e+000   1.1638367e+000   3.9792208e+002   0.0000000e+000   2.9088019e-004   4.2977678e+002   4.7008544e+002   4.1107621e+002   5.0000000e+002   5.0000000e+002   5.0000000e+002   3.7530168e+005   1.3984847e+002  -2.2055921e+002   2.2763775e-002  -3.7491286e+000  -7.2510106e+002   2.1583738e-002  -4.7540839e+003  -2.3226413e-003   1.0889984e-004  -1.1439875e-002   2.2412950e-003   2.6321937e+002   2.3826528e-007   1.0344785e-005   7.3061636e-004   5.8874453e-006   8.7257102e+001
 -8.1291828e+001   8.5285438e+000   1.1618044e+000   3.9723409e+002   0.0000000e+000   2.9055087e-004   4.3089979e+002   4.7168297e+002   4.1243850e+002   5.0000000e+002   5.0000000e+002   5.0000000e+002   3.7870848e+005   1.4071707e+002  -2.1823363e+002   2.2763775e-002  -3.7635557e+000  -7.3201839e+002   1.0849202e-002  -4.7970414e+003  -2.2501069e-003   1.5840772e-004  -1.1628088e-002   1.0952808e-003   2.6517092e+002   6.1937347e-007   1.4742916e-005   7.3397202e-004   9.3960390e-006   8.7556007e+001
 -8.0890926e+001   8.5592845e+000   1.1588389e+000   3.9595274e+002   0.0000000e+000   2.9005705e-004   4.3211706e+002   4.7066074e+002   4.1371941e+002   5.0000000e+002   5.0000000e+002   5.0000000e+002   3.8215740e+005   1.4154756e+002  -2.1551689e+002   2.2763775e-002  -3.7778117e+000  -7.3888672e+002   5.1162500e-003  -4.8406352e+003  -2.0532358e-003   1.6936878e-004  -1.1533695e-002   5.3292064e-004   2.6712084e+002   1.4294678e-006   1.4604985e-005   7.1113685e-004   1.1221211e-005   8.7795219e+001
 -8.0490500e+001   8.6038462e+000   1.1563627e+000   3.9527022e+002   0.0000000e+000   2.8950852e-004   4.3347159e+002   4.7192617e+002   4.1504987e+002   5.0000000e+002   5.0000000e+002   5.0000000e+002   3.8564997e+005   1.4238036e+002  -2.1217161e+002   2.2763775e-002  -3.7918626e+000  -7.4571476e+002  -1.5964975e-002  -4.8848372e+003  -1.8264255e-003   2.5743460e-005  -1.1410268e-002  -1.6877759e-003   2.6906538e+002   2.7591279e-006   1.8549548e-006   6.8053601e-004   2.2809786e-006   8.7976596e+001
 -8.0090524e+001   8.6495862e+000   1.1566297e+000   3.9593296e+002   0.0000000e+000   2.8941769e-004   4.3489983e+002   4.7319949e+002   4.1621923e+002   5.0000000e+002   5.0000000e+002   5.0000000e+002   3.8919676e+005   1.4334499e+002  -2.0869144e+002   2.2763775e-002  -3.8056589e+000  -7.5254960e+002  -5.1967799e-003  -4.9297658e+003  -1.8407831e-003  -2.8640682e-005  -1.1264672e-002  -5.5609249e-004   2.7101643e+002   7.9846622e-007  -2.4103502e-006   6.7137984e-004  -1.1994751e-006   8.8230756e+001
 -7.9690976e+001   8.6012508e+000   1.1658776e+000   4.0026208e+002   0.0000000e+000   2.9093824e-004   4.3559288e+002   4.7448499e+002   4.1750060e+002   5.0000000e+002   5.0000000e+002   5.0000000e+002   3.9284629e+005   1.4487278e+002  -2.0847680e+002   2.2763775e-002  -3.8191769e+000  -7.5954621e+002   6.1850001e-004  -4.9760202e+003  -2.1464358e-003   3.5111468e-005  -1.1065187e-002   7.0890942e-005   2.7303097e+002  -2.0837227e-007   2.6258311e-006   6.8660600e-004   2.6989499e-006   8.9149413e+001
 -7.9291829e+001   8.5972708e+000   1.1531879e+000   3.9301577e+002   0.0000000e+000   2.8956294e-004   4.3587246e+002   4.7557806e+002   4.1717305e+002   5.0000000e+002   5.0000000e+002   5.0000000e+002   3.9647255e+005   1.4540070e+002  -2.0869312e+002   2.2763775e-002  -3.8326858e+000  -7.6670999e+002   1.6176826e-002  -5.0218796e+003  -1.9347967e-003   6.8113207e-005  -1.2308036e-002   1.6859044e-003   2.7520259e+002  -1.0630542e-006   5.0877362e-006   7.3385579e-004   3.7408170e-006   8.9468002e+001
 -7.8893061e+001   8.5596668e+000   1.1543289e+000   3.9404454e+002   0.0000000e+000   2.8948395e-004   4.3696247e+002   4.7678281e+002   4.1882226e+002   5.0000000e+002   5.0000000e+002   5.0000000e+002   4.0015190e+005   1.4650704e+002  -2.0650084e+002   2.2763775e-002  -3.8462384e+000  -7.7308008e+002  -9.7982705e-003  -5.0688930e+003  -2.1922122e-003   2.7634866e-005  -1.2138993e-002  -8.8514657e-004   2.7738833e+002   1.7067954e-006   2.1145209e-006   7.4686786e-004   1.0877223e-006   8.9930004e+001
 -7.8494646e+001   8.5695625e+000   1.1490576e+000   3.9187094e+002   0.0000000e+000   2.8862390e-004   4.3817494e+002   4.7841016e+002   4.1988043e+002   5.0000000e+002   5.0000000e+002   5.0000000e+002   4.0394637e+005   1.4727792e+002  -2.0346508e+002   2.2763775e-002  -3.8596076e+000  -7.8075235e+002  -7.4804412e-003  -5.1167649e+003  -2.0030700e-003   2.6315749e-005  -1.2281549e-002  -8.3059741e-004   2.7954480e+002   9.1428337e-007   3.2613073e-006   7.3842098e-004   1.4193670e-006   9.0110104e+001
 -7.8096561e+001   8.5922240e+000   1.1478552e+000   3.9157161e+002   0.0000000e+000   2.8830305e-004   4.3945847e+002   4.7694079e+002   4.2122677e+002   5.0000000e+002   5.0000000e+002   5.0000000e+002   4.0779394e+005   1.4828403e+002  -2.0043552e+002   2.2763775e-002  -3.8727545e+000  -7.8845845e+002   1.7786385e-002  -5.1653703e+003  -1.7279056e-003   1.0453716e-004  -1.2325674e-002   1.7907912e-003   2.8170902e+002   1.9882477e-006   8.9353057e-006   7.1313640e-004   7.0727888e-006   9.0443465e+001
 -7.7698782e+001   8.6329080e+000   1.1456558e+000   3.9088267e+002   0.0000000e+000   2.8791917e-004   4.4087578e+002   4.7712860e+002   4.2262313e+002   5.0000000e+002   5.0000000e+002   5.0000000e+002   4.1169640e+005   1.4921478e+002  -1.9666995e+002   2.2763775e-002  -3.8856818e+000  -7.9605712e+002   8.8948161e-003  -5.2147712e+003  -1.6484588e-003   1.6188086e-004  -1.2219641e-002   8.9263247e-004   2.8386626e+002   1.5406307e-006   1.2380921e-005   7.0021064e-004   1.1000808e-005   9.0661521e+001
 -7.7301285e+001   8.5928817e+000   1.1542992e+000   3.9523503e+002   0.0000000e+000   2.8915769e-004   4.4162608e+002   4.7846545e+002   4.2388210e+002   5.0000000e+002   5.0000000e+002   5.0000000e+002   4.1565998e+005   1.5080978e+002  -1.9606688e+002   2.2763775e-002  -3.8983329e+000  -8.0367620e+002  -1.8667326e-002  -5.2649906e+003  -1.9252454e-003   1.8626270e-005  -1.2216483e-002  -1.9037120e-003   2.8603744e+002   2.6466276e-007   1.5421024e-006   7.2212717e-004   1.6641784e-006   9.1591990e+001
 -7.6904045e+001   8.6215831e+000   1.1572262e+000   3.9676756e+002   0.0000000e+000   2.8968213e-004   4.4276595e+002   4.7924173e+002   4.2450858e+002   5.0000000e+002   5.0000000e+002   5.0000000e+002   4.1970618e+005   1.5207826e+002  -1.9359127e+002   2.2763775e-002  -3.9109477e+000  -8.1165461e+002   1.3749791e-002  -5.3161590e+003  -1.6806389e-003   1.6561500e-004  -1.2009804e-002   1.3907910e-003   2.8828622e+002  -9.7500107e-007   1.2354250e-005   6.8183756e-004   1.0365100e-005   9.2146595e+001
 -7.6507039e+001   8.5988968e+000   1.1345607e+000   3.8434897e+002   0.0000000e+000   2.8687229e-004   4.4328250e+002   4.8053789e+002   4.2483797e+002   5.0000000e+002   5.0000000e+002   5.0000000e+002   4.2383197e+005   1.5218243e+002  -1.9250159e+002   2.2763775e-002  -3.9233877e+000  -8.1929059e+002  -1.2885050e-002  -5.3685939e+003  -2.0903792e-003  -6.8147527e-006  -1.2340457e-002  -1.3632708e-003   2.9089822e+002   2.4333959e-007  -9.6232095e-007   7.3687972e-004  -4.6688970e-007   9.2077845e+001
 -7.6110243e+001   8.5694515e+000   1.1328232e+000   3.8358988e+002   0.0000000e+000   2.8667546e-004   4.4446400e+002   4.8180964e+002   4.2688239e+002   5.0000000e+002   5.0000000e+002   5.0000000e+002   4.2793953e+005   1.5323378e+002  -1.8966644e+002   2.2763775e-002  -3.9357463e+000  -8.2697461e+002   7.9979298e-004  -5.4207888e+003  -2.2613130e-003   1.2060222e-005  -1.2788445e-002   1.0717278e-004   2.9318349e+002   6.6082317e-007   1.1628555e-006   7.7838877e-004   3.3879886e-007   9.2466288e+001
 -7.5713633e+001   8.5830356e+000   1.1285840e+000   3.8185812e+002   0.0000000e+000   2.8596530e-004   4.4581811e+002   4.8267426e+002   4.2779695e+002   5.0000000e+002   5.0000000e+002   5.0000000e+002   4.3218260e+005   1.5415061e+002  -1.8596347e+002   2.2763775e-002  -3.9479168e+000  -8.3539233e+002   1.6142618e-004  -5.4744047e+003  -1.9565687e-003  -6.4354134e-007  -1.2911114e-002   2.6387402e-005   2.9556583e+002   1.3431167e-006   1.5852331e-008   7.5874772e-004   7.1781597e-007   9.2692905e+001
 -7.5317184e+001   8.6019765e+000   1.1270386e+000   3.8139149e+002   0.0000000e+000   2.8560902e-004   4.4713096e+002   4.8294723e+002   4.2919024e+002   5.0000000e+002   5.0000000e+002   5.0000000e+002   4.3654623e+005   1.5524470e+002  -1.8260601e+002   2.2763775e-002  -3.9598247e+000  -8.4401328e+002   1.1042585e-003  -5.5295866e+003  -1.7961932e-003  -3.3346533e-005  -1.3120072e-002   6.8991175e-005   2.9800097e+002   2.3267507e-006  -2.7595210e-006   7.5501987e-004  -9.4511230e-007   9.3063488e+001
 -7.4920872e+001   8.6576022e+000   1.1263024e+000   3.8158461e+002   0.0000000e+000   2.8535705e-004   4.4865340e+002   4.8426581e+002   4.3068532e+002   5.0000000e+002   5.0000000e+002   5.0000000e+002   4.4088526e+005   1.5634715e+002  -1.7822559e+002   2.2763775e-002  -3.9714956e+000  -8.5261720e+002   3.4398634e-003  -5.5844265e+003  -1.7474214e-003   3.8398591e-005  -1.3044075e-002   3.3661197e-004   3.0039196e+002   6.8065862e-007   2.7501881e-006   7.4466974e-004   3.7632131e-006   9.3351281e+001
 -7.4740937e+001   8.6185885e+000   1.1338326e+000   3.8484877e+002   0.0000000e+000   2.8671502e-004   4.4893656e+002   4.8489073e+002   4.3131512e+002   5.0000000e+002   5.0000000e+002   5.0000000e+002   4.4307399e+005   1.5737682e+002  -1.7833077e+002   2.2763775e-002  -3.9767555e+000  -8.5667438e+002  -1.5478763e-002  -5.6123538e+003  -1.8478421e-003  -1.8728854e-005  -1.2973134e-002  -1.5497312e-003   3.0160311e+002   1.0503232e-006  -1.2330887e-006   7.4670303e-004  -6.8354485e-007   9.4006968e+001
 -7.4516017e+001   8.6400812e+000   1.1352035e+000   3.8565890e+002   0.0000000e+000   2.8683323e-004   4.4953154e+002   4.8565986e+002   4.3214740e+002   5.0000000e+002   5.0000000e+002   5.0000000e+002   4.4562183e+005   1.5816325e+002  -1.7698193e+002   2.2763775e-002  -3.9833121e+000  -8.6183431e+002  -7.7479702e-003  -5.6443992e+003  -1.9677638e-003  -1.0054495e-004  -1.2742839e-002  -7.0890735e-004   3.0301262e+002   4.1627086e-007  -7.2833292e-006   7.4381846e-004  -5.6922806e-006   9.4372413e+001
 -7.4234868e+001   8.6296534e+000   1.1355021e+000   3.8558394e+002   0.0000000e+000   2.8699663e-004   4.5025412e+002   4.8569355e+002   4.3231678e+002   5.0000000e+002   5.0000000e+002   5.0000000e+002   4.4879008e+005   1.5908147e+002  -1.7541894e+002   2.2763775e-002  -3.9914092e+000  -8.6768327e+002  -1.7575165e-003  -5.6846661e+003  -1.8877010e-003  -1.0414421e-004  -1.4064868e-002  -1.5848418e-004   3.0494390e+002  -3.7104008e-007  -7.9438184e-006   8.1133635e-004  -6.0349782e-006   9.4799681e+001
 -7.3883432e+001   8.5927935e+000   1.1224981e+000   3.7897950e+002   0.0000000e+000   2.8520846e-004   4.5073000e+002   4.8688866e+002   4.3255036e+002   5.0000000e+002   5.0000000e+002   5.0000000e+002   4.5272423e+005   1.5952019e+002  -1.7445570e+002   2.2763775e-002  -4.0013894e+000  -8.7494539e+002   3.8354388e-003  -5.7346650e+003  -2.3314416e-003  -4.1361959e-005  -1.3530508e-002   3.7103372e-004   3.0724060e+002  -8.5408332e-008  -3.1624496e-006   8.1280984e-004  -2.2927979e-006   9.4962242e+001
 -7.3487419e+001   8.5554262e+000   1.1210261e+000   3.7848791e+002   0.0000000e+000   2.8498397e-004   4.5196378e+002   4.8835367e+002   4.3475332e+002   5.0000000e+002   5.0000000e+002   5.0000000e+002   4.5732870e+005   1.6069377e+002  -1.7118026e+002   2.2763775e-002  -4.0125064e+000  -8.8376570e+002   1.1641270e-003  -5.7930518e+003  -2.3466721e-003  -3.1061254e-005  -1.3711127e-002   1.1678346e-004   3.0980790e+002   9.2780172e-007  -2.3596365e-006   8.2364610e-004  -1.7836495e-006   9.5401582e+001
 -7.3091430e+001   8.5765192e+000   1.1174734e+000   3.7747175e+002   0.0000000e+000   2.8427279e-004   4.5342074e+002   4.8988848e+002   4.3556215e+002   5.0000000e+002   5.0000000e+002   5.0000000e+002   4.6209025e+005   1.6171966e+002  -1.6675197e+002   2.2763775e-002  -4.0234073e+000  -8.9326874e+002   5.0570286e-004  -5.8532035e+003  -1.9804771e-003  -3.5780042e-005  -1.3761013e-002   4.7830679e-005   3.1247799e+002   1.3700874e-006  -2.7952618e-006   7.9591825e-004  -1.5897867e-006   9.5648626e+001
 -7.2695443e+001   8.5930427e+000   1.1165055e+000   3.7719606e+002   0.0000000e+000   2.8401324e-004   4.5483177e+002   4.9013384e+002   4.3706449e+002   5.0000000e+002   5.0000000e+002   5.0000000e+002   4.6699203e+005   1.6297651e+002  -1.6273970e+002   2.2763775e-002  -4.0339991e+000  -9.0295735e+002   2.4644580e-004  -5.9152014e+003  -1.6872352e-003  -6.6489985e-005  -1.3687468e-002   1.8494315e-005   3.1520770e+002   3.0388304e-006  -5.6206180e-006   7.6419429e-004  -2.2343319e-006   9.6080645e+001
 -7.2299432e+001   8.6382505e+000   1.1171296e+000   3.7801371e+002   0.0000000e+000   2.8397726e-004   4.5635760e+002   4.9145091e+002   4.3859214e+002   5.0000000e+002   5.0000000e+002   5.0000000e+002   4.7185710e+005   1.6428062e+002  -1.5813862e+002   2.2763775e-002  -4.0443161e+000  -9.1246681e+002   6.7067980e-004  -5.9767600e+003  -1.6560832e-003  -7.5904699e-005  -1.3600829e-002   6.8399571e-005   3.1787179e+002   1.3497947e-006  -6.4176305e-006   7.5482557e-004  -2.4734678e-006   9.6495120e+001
 -7.1903375e+001   8.5843625e+000   1.1255317e+000   3.8215749e+002   0.0000000e+000   2.8516941e-004   4.5725082e+002   4.9277664e+002   4.4019365e+002   5.0000000e+002   5.0000000e+002   5.0000000e+002   4.7685973e+005   1.6617699e+002  -1.5644001e+002   2.2763775e-002  -4.0543032e+000  -9.2202886e+002   2.2011931e-004  -6.0401799e+003  -1.9184517e-003  -6.5181060e-005  -1.3378902e-002   2.0871005e-005   3.2059545e+002  -9.3517170e-008  -5.3296481e-006   7.6082387e-004  -2.0910183e-006   9.7540648e+001
 -7.1507244e+001   8.5545198e+000   1.1140259e+000   3.7542262e+002   0.0000000e+000   2.8409516e-004   4.5778537e+002   4.9410325e+002   4.4085026e+002   5.0000000e+002   5.0000000e+002   5.0000000e+002   4.8195194e+005   1.6699530e+002  -1.5563208e+002   2.2763775e-002  -4.0642034e+000  -9.3186427e+002  -3.4756386e-005  -6.1047024e+003  -1.9296614e-003  -7.0527451e-005  -1.4730667e-002  -2.4399128e-005   3.2360243e+002  -4.0168116e-007  -6.8473784e-006   8.3413441e-004  -3.6592987e-006   9.7964383e+001
 -7.1111017e+001   8.5140543e+000   1.1113258e+000   3.7457591e+002   0.0000000e+000   2.8349117e-004   4.5913945e+002   4.9573457e+002   4.4148637e+002   5.0000000e+002   5.0000000e+002   5.0000000e+002   4.8716171e+005   1.6820743e+002  -1.5147400e+002   2.2763775e-002  -4.0740727e+000  -9.4109022e+002  -1.8693837e-003  -6.1711460e+003  -2.2379393e-003  -4.5002214e-006  -1.4245463e-002  -1.1933854e-004   3.2662729e+002   2.3227749e-006  -1.1613521e-006   8.3014548e-004   2.6125884e-007   9.8357283e+001
 -7.0714667e+001   8.5118265e+000   1.1102205e+000   3.7445058e+002   0.0000000e+000   2.8328034e-004   4.6051448e+002   4.9711188e+002   4.4303957e+002   5.0000000e+002   5.0000000e+002   5.0000000e+002   4.9247912e+005   1.6954613e+002  -1.4731093e+002   2.2763775e-002  -4.0836404e+000  -9.5194060e+002  -3.5345723e-003  -6.2381646e+003  -2.1114603e-003  -1.0997975e-005  -1.4479789e-002  -2.9110754e-004   3.2962672e+002   2.3637266e-006  -1.7873321e-006   8.3165164e-004  -1.9813028e-007   9.8841167e+001
 -7.0318169e+001   8.5334565e+000   1.1076352e+000   3.7318261e+002   0.0000000e+000   2.8286829e-004   4.6196889e+002   4.9637167e+002   4.4458562e+002   5.0000000e+002   5.0000000e+002   5.0000000e+002   4.9787337e+005   1.7083492e+002  -1.4276195e+002   2.2763775e-002  -4.0929301e+000  -9.6267848e+002  -2.1698929e-003  -6.3063562e+003  -1.8615699e-003  -8.3345485e-005  -1.4338246e-002  -1.7727641e-004   3.3263247e+002   2.9345437e-006  -7.2813298e-006   8.0471670e-004  -3.3817515e-006   9.9262007e+001
 -6.9921499e+001   8.5689689e+000   1.1061347e+000   3.7299877e+002   0.0000000e+000   2.8245278e-004   4.6354381e+002   4.9773067e+002   4.4618006e+002   5.0000000e+002   5.0000000e+002   5.0000000e+002   5.0335415e+005   1.7215359e+002  -1.3751810e+002   2.2763775e-002  -4.1019119e+000  -9.7333529e+002  -2.8508021e-003  -6.3757511e+003  -1.6312860e-003  -1.3874251e-004  -1.4262334e-002  -2.5581339e-004   3.3564374e+002   3.5769762e-006  -1.1042658e-005   7.7967549e-004  -6.4179749e-006   9.9646289e+001
 -6.9524630e+001   8.6052935e+000   1.1071776e+000   3.7403604e+002   0.0000000e+000   2.8246131e-004   4.6518519e+002   4.9908920e+002   4.4781210e+002   5.0000000e+002   5.0000000e+002   5.0000000e+002   5.0893465e+005   1.7363946e+002  -1.3201122e+002   2.2763775e-002  -4.1105276e+000  -9.8409850e+002  -4.6266342e-004  -6.4464345e+003  -1.6427871e-003  -1.5702818e-004  -1.4192223e-002  -4.5021442e-005   3.3868220e+002   7.6906650e-007  -1.1555772e-005   7.7333910e-004  -7.6877158e-006   1.0012037e+002
 -6.9127536e+001   8.5341035e+000   1.1153874e+000   3.7805877e+002   0.0000000e+000   2.8364999e-004   4.6612450e+002   5.0045124e+002   4.4949182e+002   5.0000000e+002   5.0000000e+002   5.0000000e+002   5.1462654e+005   1.7572103e+002  -1.2967237e+002   2.2763775e-002  -4.1187491e+000  -9.9505662e+002   6.9322388e-004  -6.5185549e+003  -1.9496355e-003  -1.5832869e-004  -1.3898344e-002   5.4604443e-005   3.4178351e+002  -1.0622049e-007  -1.0941465e-005   7.7794896e-004  -7.9205081e-006   1.0124598e+002
 -6.8730192e+001   8.5154128e+000   1.1008377e+000   3.6959222e+002   0.0000000e+000   2.8218328e-004   4.6680916e+002   5.0182932e+002   4.4968354e+002   5.0000000e+002   5.0000000e+002   5.0000000e+002   5.2043917e+005   1.7650207e+002  -1.2801786e+002   2.2763775e-002  -4.1268395e+000  -1.0064763e+003  -3.2372037e-004  -6.5920951e+003  -1.8083223e-003  -1.8116852e-004  -1.5430493e-002  -3.7091801e-005   3.4518517e+002  -3.5819896e-007  -1.3803857e-005   8.5069744e-004  -1.1368075e-005   1.0158069e+002
 -6.8332571e+001   8.4584988e+000   1.1018148e+000   3.7053320e+002   0.0000000e+000   2.8212316e-004   4.6820911e+002   5.0313892e+002   4.5108806e+002   5.0000000e+002   5.0000000e+002   5.0000000e+002   5.2629800e+005   1.7811814e+002  -1.2337966e+002   2.2763775e-002  -4.1348589e+000  -1.0167517e+003  -1.9083421e-003  -6.6668777e+003  -2.0765345e-003  -1.2661441e-004  -1.5109059e-002  -4.0166535e-005   3.4859461e+002   1.4299208e-006  -1.0724673e-005   8.5145832e-004  -7.7579280e-006   1.0221146e+002
 -6.7934647e+001   8.4514289e+000   1.0999393e+000   3.7023997e+002   0.0000000e+000   2.8168509e-004   4.6971576e+002   5.0453491e+002   4.5260059e+002   5.0000000e+002   5.0000000e+002   5.0000000e+002   5.3234835e+005   1.7953717e+002  -1.1817828e+002   2.2763775e-002  -4.1425549e+000  -1.0289017e+003   3.7949037e-003  -6.7432639e+003  -1.8366897e-003  -1.0543501e-004  -1.5326417e-002   2.5601578e-004   3.5197340e+002   1.3802804e-006  -9.7621042e-006   8.4516332e-004  -5.2029064e-006   1.0268445e+002
 -6.7536393e+001   8.4548771e+000   1.0977887e+000   3.6910091e+002   0.0000000e+000   2.8132571e-004   4.7124470e+002   5.0412411e+002   4.5422564e+002   5.0000000e+002   5.0000000e+002   5.0000000e+002   5.3850402e+005   1.8103507e+002  -1.1290103e+002   2.2763775e-002  -4.1498922e+000  -1.0411460e+003   5.6649977e-003  -6.8210747e+003  -1.5778720e-003  -1.6407285e-004  -1.5426551e-002   4.0871186e-004   3.5538147e+002   3.1467559e-006  -1.3510987e-005   8.2857280e-004  -8.2804362e-006   1.0320214e+002
 -6.7137781e+001   8.4839222e+000   1.0951963e+000   3.6777392e+002   0.0000000e+000   2.8098548e-004   4.7288263e+002   5.0477825e+002   4.5580317e+002   5.0000000e+002   5.0000000e+002   5.0000000e+002   5.4478015e+005   1.8249570e+002  -1.0693393e+002   2.2763775e-002  -4.1568873e+000  -1.0533353e+003   1.8275417e-002  -6.9005411e+003  -1.5426425e-003   6.2430311e-005  -1.5565111e-002   1.5173897e-003   3.5881037e+002   1.8718464e-006   2.9878651e-006   8.3406832e-004   6.6034246e-006   1.0363879e+002
 -6.6738785e+001   8.4270447e+000   1.1020031e+000   3.7109122e+002   0.0000000e+000   2.8197391e-004   4.7392375e+002   5.0620517e+002   4.5753425e+002   5.0000000e+002   5.0000000e+002   5.0000000e+002   5.5117630e+005   1.8468002e+002  -1.0372294e+002   2.2763775e-002  -4.1634488e+000  -1.0657828e+003   7.6000756e-003  -6.9814960e+003  -1.8293369e-003   7.5674809e-005  -1.5520408e-002   6.3593512e-004   3.6228873e+002  -2.1740618e-007   3.9877307e-006   8.4788121e-004   7.4328986e-006   1.0477629e+002
 -6.6339376e+001   8.4396501e+000   1.1022218e+000   3.7120905e+002   0.0000000e+000   2.8213067e-004   4.7538291e+002   5.0762885e+002   4.5932734e+002   5.0000000e+002   5.0000000e+002   5.0000000e+002   5.5770131e+005   1.8638451e+002  -9.8375255e+001   2.2763775e-002  -4.1698252e+000  -1.0783806e+003   2.7486135e-003  -7.0641641e+003  -1.8567484e-003   9.0938177e-005  -1.5212370e-002   2.1476530e-004   3.6584896e+002  -8.8867292e-007   5.9189142e-006   8.2889586e-004   7.9344454e-006   1.0543045e+002
 -6.5939526e+001   8.4036943e+000   1.0808070e+000   3.5927184e+002   0.0000000e+000   2.7955888e-004   4.7630531e+002   5.0908826e+002   4.5938848e+002   5.0000000e+002   5.0000000e+002   5.0000000e+002   5.6433874e+005   1.8687914e+002  -9.5486991e+001   2.2763775e-002  -4.1758296e+000  -1.0910309e+003  -2.5962168e-004  -7.1483293e+003  -2.2627014e-003   1.2484157e-004  -1.5724533e-002   4.2166716e-005   3.6992924e+002   5.9263453e-007   7.8225797e-006   8.8400374e-004   8.8491358e-006   1.0548884e+002
 -6.5539208e+001   8.3563438e+000   1.0780765e+000   3.5809000e+002   0.0000000e+000   2.7920024e-004   4.7783003e+002   5.1060952e+002   4.6200336e+002   5.0000000e+002   5.0000000e+002   5.0000000e+002   5.7110392e+005   1.8843418e+002  -8.9733399e+001   2.2763775e-002  -4.1816587e+000  -1.1035216e+003   8.6721036e-003  -7.2343568e+003  -2.2196589e-003   1.2011356e-004  -1.5880736e-002   6.4929492e-004   3.7364380e+002   3.4543901e-007   7.5015990e-006   8.9003999e-004   8.4409915e-006   1.0602053e+002
 -6.5138391e+001   8.3659191e+000   1.0757756e+000   3.5758989e+002   0.0000000e+000   2.7869001e-004   4.7949066e+002   5.1223058e+002   4.6278620e+002   5.0000000e+002   5.0000000e+002   5.0000000e+002   5.7805635e+005   1.9000240e+002  -8.3234662e+001   2.2763775e-002  -4.1870944e+000  -1.1174274e+003   6.2424752e-003  -7.3221570e+003  -1.8136017e-003   6.4199774e-005  -1.5929982e-002   4.5012118e-004   3.7749925e+002   1.1368506e-006   3.3502483e-006   8.6273315e-004   6.1085104e-006   1.0651019e+002
 -6.4737047e+001   8.3782142e+000   1.0750987e+000   3.5749246e+002   0.0000000e+000   2.7846863e-004   4.8113806e+002   5.1247075e+002   4.6454627e+002   5.0000000e+002   5.0000000e+002   5.0000000e+002   5.8513821e+005   1.9176210e+002  -7.6782354e+001   2.2763775e-002  -4.1920777e+000  -1.1314270e+003   4.5174084e-003  -7.4117130e+003  -1.5369427e-003   1.0926546e-004  -1.5916601e-002   3.3969595e-004   3.8139092e+002   3.1224317e-006   5.6653027e-006   8.3920753e-004   9.1173219e-006   1.0712937e+002
 -6.4335147e+001   8.4096048e+000   1.0757447e+000   3.5824878e+002   0.0000000e+000   2.7845034e-004   4.8290287e+002   5.1392649e+002   4.6635600e+002   5.0000000e+002   5.0000000e+002   5.0000000e+002   5.9236121e+005   1.9359798e+002  -6.9605107e+001   2.2763775e-002  -4.1966165e+000  -1.1454488e+003   1.0429396e-002  -7.5031633e+003  -1.5071160e-003   1.7276234e-004  -1.5904807e-002   8.2516419e-004   3.8531624e+002   8.7976037e-007   9.2198919e-006   8.3232512e-004   1.2589914e-005   1.0774642e+002
 -6.3932659e+001   8.3354543e+000   1.0830239e+000   3.6177821e+002   0.0000000e+000   2.7949142e-004   4.8404701e+002   5.1538340e+002   4.6821333e+002   5.0000000e+002   5.0000000e+002   5.0000000e+002   5.9973746e+005   1.9606745e+002  -6.5262222e+001   2.2763775e-002  -4.2006437e+000  -1.1596517e+003   5.1253413e-003  -7.5966197e+003  -1.7887679e-003   1.9565942e-004  -1.5639283e-002   4.0348061e-004   3.8930863e+002  -6.0140093e-007   9.7975880e-006   8.3265595e-004   1.3943910e-005   1.0900416e+002
 -6.3529554e+001   8.2952745e+000   1.0743845e+000   3.5649464e+002   0.0000000e+000   2.7875949e-004   4.8513273e+002   5.1684252e+002   4.6934260e+002   5.0000000e+002   5.0000000e+002   5.0000000e+002   6.0726989e+005   1.9750773e+002  -6.1287847e+001   2.2763775e-002  -4.2044056e+000  -1.1742086e+003  -1.4078409e-003  -7.6920614e+003  -1.8385534e-003   9.0369764e-005  -1.7183017e-002  -7.5371979e-005   3.9367653e+002   8.4067707e-007   5.0187513e-006   9.2105758e-004   5.5389899e-006   1.0960825e+002
 -6.3125800e+001   8.2510779e+000   1.0683257e+000   3.5384119e+002   0.0000000e+000   2.7778082e-004   4.8662700e+002   5.1826654e+002   4.7043324e+002   5.0000000e+002   5.0000000e+002   5.0000000e+002   6.1492229e+005   1.9901107e+002  -5.5044437e+001   2.2763775e-002  -4.2079202e+000  -1.1881544e+003  -1.4840663e-003  -7.7894275e+003  -2.2647713e-003   1.8568212e-005  -1.6595608e-002  -1.3773697e-004   3.9806099e+002  -2.1430530e-007   1.5837306e-006   9.1451911e-004   2.1906376e-006   1.1008156e+002
 -6.2721365e+001   8.2245060e+000   1.0671884e+000   3.5363658e+002   0.0000000e+000   2.7757830e-004   4.8827273e+002   5.2001145e+002   4.7205095e+002   5.0000000e+002   5.0000000e+002   5.0000000e+002   6.2280373e+005   2.0090020e+002  -4.8055447e+001   2.2763775e-002  -4.2109979e+000  -1.2037592e+003   4.0839467e-003  -7.8890514e+003  -1.9862999e-003  -4.6789343e-005  -1.6793396e-002   2.1089644e-004   4.0242399e+002  -5.8484177e-007  -2.2860300e-006   9.0424372e-004  -1.0211774e-006   1.1076562e+002
 -6.2316218e+001   8.2320873e+000   1.0647924e+000   3.5248831e+002   0.0000000e+000   2.7719497e-004   4.9000474e+002   5.1987352e+002   4.7390036e+002   5.0000000e+002   5.0000000e+002   5.0000000e+002   6.3085623e+005   2.0275596e+002  -4.0557652e+001   2.2763775e-002  -4.2135875e+000  -1.2197218e+003   7.6302420e-003  -7.9908612e+003  -1.6926074e-003   3.4982118e-005  -1.6803323e-002   5.5060734e-004   4.0685701e+002   8.8619461e-007   1.9571994e-006   8.8555060e-004   4.3579265e-006   1.1139436e+002
 -6.1910327e+001   8.2599867e+000   1.0631335e+000   3.5210665e+002   0.0000000e+000   2.7681030e-004   4.9184481e+002   5.2138365e+002   4.7579974e+002   5.0000000e+002   5.0000000e+002   5.0000000e+002   6.3906792e+005   2.0464800e+002  -3.2260582e+001   2.2763775e-002  -4.2156548e+000  -1.2357586e+003   1.8041326e-002  -8.0947981e+003  -1.4015787e-003   1.2802244e-004  -1.6703852e-002   1.3736488e-003   4.1133255e+002   1.7987539e-006   7.1879219e-006   8.5738046e-004   9.9430011e-006   1.1199158e+002
 -6.1503657e+001   8.2902107e+000   1.0638609e+000   3.5288232e+002   0.0000000e+000   2.7679615e-004   4.9375017e+002   5.2288833e+002   4.7774518e+002   5.0000000e+002   5.0000000e+002   5.0000000e+002   6.4746523e+005   2.0675021e+002  -2.3496337e+001   2.2763775e-002  -4.2171268e+000  -1.2519958e+003   8.9066359e-003  -8.2011400e+003  -1.4263566e-003   1.9073653e-004  -1.6673852e-002   6.6796440e-004   4.1587259e+002  -5.3073811e-007   1.0270369e-005   8.5199930e-004   1.3583401e-005   1.1269799e+002
 -6.1096174e+001   8.1971817e+000   1.0708257e+000   3.5622133e+002   0.0000000e+000   2.7779993e-004   4.9498994e+002   5.2439772e+002   4.7974194e+002   5.0000000e+002   5.0000000e+002   5.0000000e+002   6.5605679e+005   2.0951626e+002  -1.7775324e+001   2.2763775e-002  -4.2179686e+000  -1.2685659e+003   3.1590974e-003  -8.3099893e+003  -1.7434976e-003   2.1285035e-004  -1.6343086e-002   2.4937303e-004   4.2051800e+002  -6.9458308e-007   1.0636046e-005   8.4935488e-004   1.5017067e-005   1.1406824e+002
 -6.0687843e+001   8.1611720e+000   1.0551151e+000   3.4722604e+002   0.0000000e+000   2.7616553e-004   4.9610177e+002   5.2592553e+002   4.8080101e+002   5.0000000e+002   5.0000000e+002   5.0000000e+002   6.6485194e+005   2.1067799e+002  -1.3184412e+001   2.2763775e-002  -4.2184394e+000  -1.2857985e+003   3.9035079e-004  -8.4212895e+003  -1.8110927e-003   1.8362243e-004  -1.8003639e-002   3.1983676e-005   4.2557031e+002  -4.6343390e-007   1.0697675e-005   9.4637757e-004   1.1468043e-005   1.1445340e+002
 -6.0278628e+001   8.0804206e+000   1.0534793e+000   3.4672813e+002   0.0000000e+000   2.7580463e-004   4.9781565e+002   5.2736518e+002   4.8246863e+002   5.0000000e+002   5.0000000e+002   5.0000000e+002   6.7385930e+005   2.1277414e+002  -5.0050155e+000   2.2763775e-002  -4.2186166e+000  -1.3016637e+003  -4.9804553e-002  -8.5362126e+003  -2.0249384e-003   1.1519014e-005  -1.7534637e-002  -3.4597612e-003   4.3072942e+002   3.9381522e-006  -3.8000552e-007   9.3296462e-004   2.0324475e-006   1.1520191e+002
 -5.9868494e+001   8.0623869e+000   1.0525318e+000   3.4673959e+002   0.0000000e+000   2.7553810e-004   4.9965012e+002   5.2893143e+002   4.8417239e+002   5.0000000e+002   5.0000000e+002   5.0000000e+002   6.8310217e+005   2.1495457e+002   3.8810013e+000   2.2763775e-002  -4.2182090e+000  -1.3203002e+003  -1.5728953e-002  -8.6528798e+003  -1.7784730e-003  -1.0873829e-005  -1.7878217e-002  -1.1220404e-003   4.3583465e+002   2.3061907e-006  -2.4453093e-006   9.3439957e-004   2.0338841e-006   1.1596746e+002
 -5.9457406e+001   8.0616107e+000   1.0505676e+000   3.4568584e+002   0.0000000e+000   2.7523380e-004   5.0150779e+002   5.2858834e+002   4.8615978e+002   5.0000000e+002   5.0000000e+002   5.0000000e+002   6.9252690e+005   2.1714850e+002   1.3000355e+001   2.2763775e-002  -4.2171573e+000  -1.3390419e+003  -5.1657595e-003  -8.7720065e+003  -1.5098089e-003   5.2097865e-005  -1.8053823e-002  -3.2691866e-004   4.4099709e+002   4.6408292e-006   7.7626868e-007   9.2415767e-004   5.8172185e-006   1.1672911e+002
 -5.9045324e+001   8.0893338e+000   1.0492863e+000   3.4541491e+002   0.0000000e+000   2.7496506e-004   5.0348523e+002   5.3017990e+002   4.8820998e+002   5.0000000e+002   5.0000000e+002   5.0000000e+002   7.0216139e+005   2.1935950e+002   2.3102545e+001   2.2763775e-002  -4.2154541e+000  -1.3577767e+003  -4.4344035e-003  -8.8939731e+003  -1.3576801e-003   9.3443207e-005  -1.8044843e-002  -2.8632271e-004   4.4621650e+002   4.3271010e-006   2.3193166e-006   9.1278122e-004   8.0000474e-006   1.1743865e+002
 -5.8632213e+001   8.0096180e+000   1.0549381e+000   3.4817069e+002   0.0000000e+000   2.7577364e-004   5.0490604e+002   5.3177702e+002   4.9030226e+002   5.0000000e+002   5.0000000e+002   5.0000000e+002   7.1203424e+005   2.2231358e+002   3.0652627e+001   2.2763775e-002  -4.2130053e+000  -1.3768400e+003  -2.8221946e-003  -9.0190302e+003  -1.7503907e-003   9.4147982e-005  -1.8129929e-002  -1.9514025e-004   4.5153602e+002   1.1341803e-006   7.1917531e-007   9.3336132e-004   8.0771807e-006   1.1882415e+002
 -5.8218031e+001   8.0082203e+000   1.0553203e+000   3.4821877e+002   0.0000000e+000   2.7597967e-004   5.0672343e+002   5.3337298e+002   4.9244348e+002   5.0000000e+002   5.0000000e+002   5.0000000e+002   7.2213798e+005   2.2484350e+002   4.0388415e+001   2.2763775e-002  -4.2100346e+000  -1.3963101e+003  -5.8005922e-003  -9.1470483e+003  -1.7668587e-003   7.8179192e-005  -1.7813177e-002  -3.8924016e-004   4.5699694e+002  -5.5342460e-007  -2.2868539e-006   9.1245549e-004   6.8074554e-006   1.1977676e+002
 -5.7802740e+001   7.9575007e+000   1.0340534e+000   3.3649272e+002   0.0000000e+000   2.7341668e-004   5.0812011e+002   5.3497364e+002   4.9324369e+002   5.0000000e+002   5.0000000e+002   5.0000000e+002   7.3247131e+005   2.2581490e+002   4.6878164e+001   2.2763775e-002  -4.2063665e+000  -1.4160950e+003  -7.5005723e-003  -9.2780299e+003  -2.3712288e-003   4.7616631e-005  -1.8364054e-002  -4.9694598e-004   4.6318453e+002   1.5097886e-006  -1.6826982e-007   9.7712042e-004   4.8330713e-006   1.1992240e+002
 -5.7386300e+001   7.8868576e+000   1.0313232e+000   3.3535299e+002   0.0000000e+000   2.7305005e-004   5.1003787e+002   5.3666285e+002   4.9602063e+002   5.0000000e+002   5.0000000e+002   5.0000000e+002   7.4302837e+005   2.2813334e+002   5.7257823e+001   2.2763775e-002  -4.2022477e+000  -1.4355891e+003   1.1936967e-002  -9.4122768e+003  -2.3202142e-003   5.9643687e-005  -1.8540066e-002   8.2925735e-004   4.6893037e+002   3.1470523e-006   4.4379712e-008   9.8414410e-004   6.5283099e-006   1.2070804e+002
 -5.6968657e+001   7.8863237e+000   1.0285758e+000   3.3461744e+002   0.0000000e+000   2.7248771e-004   5.1207815e+002   5.3830336e+002   4.9732889e+002   5.0000000e+002   5.0000000e+002   5.0000000e+002   7.5393043e+005   2.3045145e+002   6.8534187e+001   2.2763775e-002  -4.1973555e+000  -1.4573912e+003   7.0664844e-003  -9.5499616e+003  -1.8672787e-003   5.0143961e-005  -1.8674106e-002   5.0280026e-004   4.7490695e+002   3.4403047e-006  -2.4470778e-007   9.6261518e-004   6.1775561e-006   1.2144821e+002
 -5.6549777e+001   7.8849174e+000   1.0269379e+000   3.3369772e+002   0.0000000e+000   2.7221760e-004   5.1410852e+002   5.3884035e+002   4.9949080e+002   5.0000000e+002   5.0000000e+002   5.0000000e+002   7.6507407e+005   2.3302470e+002   7.9953545e+001   2.2763775e-002  -4.1916118e+000  -1.4793772e+003   2.6397634e-003  -9.6909024e+003  -1.6317133e-003   2.3344808e-005  -1.8822368e-002   2.0601985e-004   4.8096791e+002   5.8617372e-006  -2.0442397e-006   9.5273981e-004   4.3782169e-006   1.2235758e+002
 -5.6129618e+001   7.9021120e+000   1.0268425e+000   3.3390785e+002   0.0000000e+000   2.7215830e-004   5.1622544e+002   5.4052462e+002   5.0171463e+002   5.0000000e+002   5.0000000e+002   5.0000000e+002   7.7649436e+005   2.3571268e+002   9.2266593e+001   2.2763775e-002  -4.1850209e+000  -1.5015025e+003  -5.5896833e-003  -9.8355152e+003  -1.6058613e-003   1.2931571e-005  -1.8900635e-002  -3.6910025e-004   4.8712181e+002   3.8884188e-006  -3.2277060e-006   9.4990648e-004   3.4661407e-006   1.2329544e+002
 -5.5708134e+001   7.8009062e+000   1.0327750e+000   3.3675429e+002   0.0000000e+000   2.7299610e-004   5.1777532e+002   5.4222585e+002   5.0398037e+002   5.0000000e+002   5.0000000e+002   5.0000000e+002   7.8822813e+005   2.3912825e+002   1.0211084e+002   2.2763775e-002  -4.1774872e+000  -1.5241695e+003   1.1435396e-003  -9.9841473e+003  -1.8830902e-003   1.2258716e-004  -1.8744953e-002   7.6651691e-005   4.9342861e+002   2.5170191e-007   5.2281481e-006   9.5157674e-004   9.4105693e-006   1.2487810e+002
 -5.5285280e+001   7.7508287e+000   1.0274742e+000   3.3313748e+002   0.0000000e+000   2.7267920e-004   5.1950522e+002   5.4393575e+002   5.0558532e+002   5.0000000e+002   5.0000000e+002   5.0000000e+002   8.0027325e+005   2.4168340e+002   1.1235073e+002   2.2763775e-002  -4.1692479e+000  -1.5474640e+003   1.1732186e-002  -1.0136767e+004  -2.0037418e-003   3.9877760e-005  -2.0378213e-002   8.6467520e-004   5.0028929e+002  -9.4907317e-007  -1.2001780e-007   1.0505296e-003   1.9334874e-006   1.2586485e+002
 -5.4860997e+001   7.6986366e+000   1.0169985e+000   3.2830669e+002   0.0000000e+000   2.7114731e-004   5.2137791e+002   5.4572383e+002   5.0748158e+002   5.0000000e+002   5.0000000e+002   5.0000000e+002   8.1256354e+005   2.4361055e+002   1.2336825e+002   2.2763775e-002  -4.1602398e+000  -1.5702765e+003  -9.9129030e-003  -1.0292896e+004  -2.5226825e-003   5.8738396e-005  -1.9571360e-002  -6.4622428e-004   5.0722068e+002   1.2563803e-006   9.7057464e-007   1.0297820e-003   5.1836492e-006   1.2639675e+002
 -5.4435240e+001   7.6477659e+000   1.0150480e+000   3.2757412e+002   0.0000000e+000   2.7086787e-004   5.2348183e+002   5.4759338e+002   5.1025104e+002   5.0000000e+002   5.0000000e+002   5.0000000e+002   8.2522346e+005   2.4641213e+002   1.3651288e+002   2.2763775e-002  -4.1504117e+000  -1.5948084e+003  -1.9920890e-003  -1.0453230e+004  -2.4067369e-003   3.5253398e-005  -1.9734069e-002  -1.5158066e-004   5.1412673e+002   2.5435588e-007  -5.6588809e-007   1.0329001e-003   4.0513964e-006   1.2737558e+002
 -5.4007966e+001   7.6393183e+000   1.0118384e+000   3.2601396e+002   0.0000000e+000   2.7036973e-004   5.2567418e+002   5.4819648e+002   5.1180796e+002   5.0000000e+002   5.0000000e+002   5.0000000e+002   8.3840326e+005   2.4919787e+002   1.5034414e+002   2.2763775e-002  -4.1395579e+000  -1.6208548e+003  -1.3376783e-003  -1.0619893e+004  -1.9223501e-003   8.6605962e-005  -1.9924454e-002  -6.6764108e-005   5.2131273e+002   3.6640157e-006   1.8541195e-006   1.0127729e-003   7.6311520e-006   1.2830783e+002
 -5.3666147e+001   7.6482526e+000   1.0112982e+000   3.2584898e+002   0.0000000e+000   2.7029161e-004   5.2744977e+002   5.4966470e+002   5.1366474e+002   5.0000000e+002   5.0000000e+002   5.0000000e+002   8.4915697e+005   2.5163539e+002   1.6193897e+002   2.2763775e-002  -4.1302451e+000  -1.6420660e+003  -1.1191688e-002  -1.0755971e+004  -1.6226546e-003   9.2234057e-005  -1.9943059e-002  -7.0794021e-004   5.2714744e+002   5.8348106e-006   1.4958944e-006   9.9487388e-004   7.1524702e-006   1.2916376e+002
 -5.3238873e+001   7.6752308e+000   1.0098941e+000   3.2551834e+002   0.0000000e+000   2.6994165e-004   5.2976333e+002   5.5144266e+002   5.1607906e+002   5.0000000e+002   5.0000000e+002   5.0000000e+002   8.6261302e+005   2.5461139e+002   1.7727632e+002   2.2763775e-002  -4.1175079e+000  -1.6680914e+003   1.4391230e-003  -1.0926286e+004  -1.6739609e-003   2.0609597e-005  -2.0123696e-002   1.7274560e-004   5.3436184e+002   2.0109624e-006  -3.5069965e-006   9.9999904e-004   2.3840102e-006   1.3013957e+002
 -5.2897054e+001   7.5673645e+000   1.0158992e+000   3.2813809e+002   0.0000000e+000   2.7091627e-004   5.3100972e+002   5.5289437e+002   5.1801112e+002   5.0000000e+002   5.0000000e+002   5.0000000e+002   8.7383255e+005   2.5791881e+002   1.8690976e+002   2.2763775e-002  -4.1065926e+000  -1.6897570e+003   1.6375891e-003  -1.1068490e+004  -2.1015908e-003  -2.9534752e-005  -2.0062874e-002   9.1430721e-005   5.4038801e+002   3.1170181e-007  -7.0452828e-006   1.0126220e-003  -1.7799494e-007   1.3170029e+002
 -5.2469780e+001   7.5269046e+000   1.0151558e+000   3.2710288e+002   0.0000000e+000   2.7106830e-004   5.3310923e+002   5.5447844e+002   5.1986190e+002   5.0000000e+002   5.0000000e+002   5.0000000e+002   8.8784862e+005   2.6125287e+002   2.0162790e+002   2.2763775e-002  -4.0920366e+000  -1.7167028e+003  -5.5381207e-003  -1.1246042e+004  -2.2530888e-003   9.2880690e-005  -2.1942708e-002  -2.4963161e-004   5.4831931e+002  -3.6282809e-008   3.1246715e-006   1.1279869e-003   6.4645991e-006   1.3295662e+002
 -5.2127961e+001   7.4688857e+000   1.0002031e+000   3.1986238e+002   0.0000000e+000   2.6904521e-004   5.3455031e+002   5.5602421e+002   5.2149901e+002   5.0000000e+002   5.0000000e+002   5.0000000e+002   8.9961467e+005   2.6244470e+002   2.1070123e+002   2.2763775e-002  -4.0797058e+000  -1.7386468e+003   3.2734656e-002  -1.1395587e+004  -2.8423747e-003   1.6500359e-004  -2.0851991e-002   1.9135269e-003   5.5497309e+002  -8.7685390e-007   7.1596390e-006   1.0903272e-003   1.1573192e-005   1.3315915e+002
 -5.1700687e+001   7.3876650e+000   9.9731222e-001   3.1869123e+002   0.0000000e+000   2.6860297e-004   5.3678410e+002   5.5775129e+002   5.2433759e+002   5.0000000e+002   5.0000000e+002   5.0000000e+002   9.1412039e+005   2.6551350e+002   2.2653642e+002   2.2763775e-002  -4.0634500e+000  -1.7662950e+003   1.4664353e-002  -1.1579487e+004  -2.7234707e-003   1.2926646e-004  -2.1003736e-002   8.4225555e-004   5.6283688e+002  -1.1230746e-006   6.7255175e-006   1.0927011e-003   9.3011456e-006   1.3418736e+002
 -5.1358868e+001   7.3785687e+000   9.9543636e-001   3.1813635e+002   0.0000000e+000   2.6826560e-004   5.3866494e+002   5.5921323e+002   5.2554147e+002   5.0000000e+002   5.0000000e+002   5.0000000e+002   9.2647902e+005   2.6805769e+002   2.4010238e+002   2.2763775e-002  -4.0496963e+000  -1.7908159e+003   5.6790448e-003  -1.1735759e+004  -2.2080104e-003   5.2982381e-005  -2.0991213e-002   2.2675572e-004   5.6957873e+002   5.0888983e-007   3.1748896e-006   1.0648306e-003   6.2946999e-006   1.3502404e+002
 -5.0931594e+001   7.3715735e+000   9.9286974e-001   3.1677145e+002   0.0000000e+000   2.6783001e-004   5.4097728e+002   5.6019121e+002   5.2803619e+002   5.0000000e+002   5.0000000e+002   5.0000000e+002   9.4165483e+005   2.7134911e+002   2.5711514e+002   2.2763775e-002  -4.0312355e+000  -1.8209139e+003   6.0741549e-004  -1.1927524e+004  -1.9296443e-003   2.7354413e-004  -2.1352476e-002   8.6340251e-005   5.7777669e+002   4.9209457e-006   1.2822591e-005   1.0642541e-003   1.8584526e-005   1.3614090e+002
 -5.0589775e+001   7.3894208e+000   9.9048213e-001   3.1564426e+002   0.0000000e+000   2.6756083e-004   5.4293098e+002   5.6172711e+002   5.3006963e+002   5.0000000e+002   5.0000000e+002   5.0000000e+002   9.5450256e+005   2.7396240e+002   2.7176349e+002   2.2763775e-002  -4.0156815e+000  -1.8457085e+003  -8.0206943e-003  -1.2090364e+004  -1.6891847e-003   2.5075860e-004  -2.1321930e-002  -4.2750362e-004   5.8469599e+002   5.2007033e-006   1.0193849e-005   1.0484594e-003   1.9033449e-005   1.3696464e+002
 -5.0162501e+001   7.4222670e+000   9.9029137e-001   3.1583894e+002   0.0000000e+000   2.6739153e-004   5.4538001e+002   5.6356618e+002   5.3270773e+002   5.0000000e+002   5.0000000e+002   5.0000000e+002   9.7032288e+005   2.7753940e+002   2.9075078e+002   2.2763775e-002  -3.9948701e+000  -1.8765491e+003  -5.0277564e-003  -1.2290479e+004  -1.8900152e-003   1.8368432e-004  -2.1417060e-002  -2.1687017e-004   5.9314391e+002   1.2004706e-006   5.3105250e-006   1.0531900e-003   1.3479977e-005   1.3816867e+002
 -4.9820682e+001   7.3016473e+000   9.9500594e-001   3.1781325e+002   0.0000000e+000   2.6819792e-004   5.4677131e+002   5.6510717e+002   5.3471344e+002   5.0000000e+002   5.0000000e+002   5.0000000e+002   9.8377440e+005   2.8118334e+002   3.0348717e+002   2.2763775e-002  -3.9773343e+000  -1.9024094e+003  -3.4099593e-003  -1.2461035e+004  -2.2474774e-003   6.5068208e-005  -2.1025901e-002  -1.8348692e-004   6.0036079e+002   1.0407874e-006  -1.7245468e-006   1.0414069e-003   6.2514265e-006   1.3979908e+002
 -4.9393408e+001   7.2238789e+000   9.8116774e-001   3.1035595e+002   0.0000000e+000   2.6664446e-004   5.4870758e+002   5.6679474e+002   5.3684786e+002   5.0000000e+002   5.0000000e+002   5.0000000e+002   1.0002693e+006   2.8355564e+002   3.1788856e+002   2.2763775e-002  -3.9542268e+000  -1.9343975e+003   3.6720984e-003  -1.2669881e+004  -2.5467418e-003   7.9289636e-005  -2.2866412e-002   3.2825537e-004   6.0961868e+002   1.6398336e-007   2.0140786e-006   1.1586633e-003   4.8414423e-006   1.4048491e+002
 -4.9051589e+001   7.1473577e+000   9.7657801e-001   3.0819794e+002   0.0000000e+000   2.6598384e-004   5.5062130e+002   5.6830011e+002   5.3885924e+002   5.0000000e+002   5.0000000e+002   5.0000000e+002   1.0141935e+006   2.8612932e+002   3.3304606e+002   2.2763775e-002  -3.9351429e+000  -1.9588287e+003  -2.4875884e-002  -1.2847689e+004  -2.8457452e-003   4.1494093e-005  -2.1814913e-002  -1.2327350e-003   6.1747521e+002   4.9471539e-006  -7.5711646e-007   1.1112722e-003   3.9538144e-006   1.4127131e+002
 -4.8624315e+001   7.0936973e+000   9.7449547e-001   3.0737785e+002   0.0000000e+000   2.6566150e-004   5.5303575e+002   5.7014627e+002   5.4162417e+002   5.0000000e+002   5.0000000e+002   5.0000000e+002   1.0314858e+006   2.8981121e+002   3.5310532e+002   2.2763775e-002  -3.9099028e+000  -1.9937020e+003   2.7319990e-002  -1.3065817e+004  -2.7242080e-003   1.4498400e-005  -2.1973720e-002   1.3013992e-003   6.2686085e+002  -5.7883831e-007  -2.4497028e-007   1.1149460e-003   2.1001140e-006   1.4250735e+002
 -4.8282496e+001   7.0942082e+000   9.7175393e-001   3.0632626e+002   0.0000000e+000   2.6521881e-004   5.5507682e+002   5.7165107e+002   5.4291332e+002   5.0000000e+002   5.0000000e+002   5.0000000e+002   1.0461912e+006   2.9266839e+002   3.7010462e+002   2.2763775e-002  -3.8887534e+000  -2.0226363e+003   6.2312182e-003  -1.3251955e+004  -2.0718965e-003  -1.5327885e-004  -2.1844189e-002   1.3333191e-004   6.3484004e+002   3.7494717e-006  -8.6886231e-006   1.0776360e-003  -5.1098572e-006   1.4339181e+002
 -4.7855222e+001   7.0647376e+000   9.6898863e-001   3.0475379e+002   0.0000000e+000   2.6479084e-004   5.5755610e+002   5.7314323e+002   5.4547187e+002   5.0000000e+002   5.0000000e+002   5.0000000e+002   1.0641624e+006   2.9646776e+002   3.9138720e+002   2.2763775e-002  -3.8607439e+000  -2.0575556e+003  -2.1757219e-002  -1.3479431e+004  -1.8375452e-003  -2.7581988e-004  -2.2436185e-002  -1.3095850e-003   6.4447915e+002   6.7397941e-006  -1.2485399e-005   1.0918939e-003  -1.4575182e-005   1.4464892e+002
 -4.7513403e+001   7.0835069e+000   9.6701796e-001   3.0386862e+002   0.0000000e+000   2.6455834e-004   5.5964024e+002   5.7477840e+002   5.4771015e+002   5.0000000e+002   5.0000000e+002   5.0000000e+002   1.0795381e+006   2.9954855e+002   4.0967358e+002   2.2763775e-002  -3.8373387e+000  -2.0876318e+003   7.8397668e-003  -1.3674061e+004  -1.7426812e-003  -2.6591188e-004  -2.2631994e-002   2.6750796e-004   6.5274485e+002   4.2865179e-006  -1.1651918e-005   1.0937230e-003  -1.4274645e-005   1.4561909e+002
 -4.7086129e+001   7.1033191e+000   9.6681504e-001   3.0397731e+002   0.0000000e+000   2.6439713e-004   5.6225643e+002   5.7670675e+002   5.5038407e+002   5.0000000e+002   5.0000000e+002   5.0000000e+002   1.0983196e+006   3.0371214e+002   4.3336651e+002   2.2763775e-002  -3.8063957e+000  -2.1240279e+003   3.6066418e-003  -1.3911778e+004  -2.0178616e-003  -2.2768950e-004  -2.3001603e-002   1.9697275e-004   6.6273547e+002  -4.0064420e-007  -8.4155923e-006   1.1159910e-003  -1.3068258e-005   1.4699951e+002
 -4.6744310e+001   6.9627437e+000   9.7092526e-001   3.0557403e+002   0.0000000e+000   2.6514320e-004   5.6378326e+002   5.7832139e+002   5.5267491e+002   5.0000000e+002   5.0000000e+002   5.0000000e+002   1.1144005e+006   3.0783418e+002   4.4993658e+002   2.2763775e-002  -3.7805303e+000  -2.1549312e+003   1.4303479e-002  -1.4115661e+004  -2.6071039e-003  -2.1018363e-004  -2.2879095e-002   4.5484455e-004   6.7134520e+002  -2.9307045e-006  -5.2520953e-006   1.1283196e-003  -1.3033227e-005   1.4876685e+002
 -4.6317036e+001   6.8714333e+000   9.5612745e-001   2.9779777e+002   0.0000000e+000   2.6342947e-004   5.6597503e+002   5.8041298e+002   5.5519732e+002   5.0000000e+002   5.0000000e+002   5.0000000e+002   1.1340534e+006   3.1048282e+002   4.6860220e+002   2.2763775e-002  -3.7466682e+000  -2.1930788e+003   1.0831728e-002  -1.4364499e+004  -2.8913842e-003  -2.0914318e-004  -2.4290556e-002   4.9291856e-004   6.8231643e+002  -1.8810804e-006  -8.7243689e-006   1.2163278e-003  -1.4433204e-005   1.4943918e+002
 -4.5975216e+001   6.7875340e+000   9.5183701e-001   2.9576780e+002   0.0000000e+000   2.6281407e-004   5.6804341e+002   5.8127559e+002   5.5744457e+002   5.0000000e+002   5.0000000e+002   5.0000000e+002   1.1506831e+006   3.1351283e+002   4.8774682e+002   2.2763775e-002  -3.7187849e+000  -2.2222537e+003   1.5186053e-002  -1.4576854e+004  -3.1394812e-003  -2.2366552e-004  -2.2660094e-002   2.7223294e-004   6.9166545e+002  -2.6046133e-006  -8.3502090e-006   1.1443690e-003  -1.2115686e-005   1.5034974e+002
 -4.5547943e+001   6.7329939e+000   9.4966714e-001   2.9484273e+002   0.0000000e+000   2.6249520e-004   5.7065814e+002   5.8330889e+002   5.6026293e+002   5.0000000e+002   5.0000000e+002   5.0000000e+002   1.1713330e+006   3.1779908e+002   5.1314415e+002   2.2763775e-002  -3.6821916e+000  -2.2641160e+003  -6.6835224e-003  -1.4837208e+004  -2.9827532e-003  -2.9316018e-004  -2.2899662e-002  -4.7725679e-004   7.0283240e+002  -1.6920709e-006  -1.1802649e-005   1.1488567e-003  -1.6196868e-005   1.5174772e+002
 -4.5206123e+001   6.7349237e+000   9.4682876e-001   2.9365933e+002   0.0000000e+000   2.6205325e-004   5.7283676e+002   5.8494965e+002   5.6178426e+002   5.0000000e+002   5.0000000e+002   5.0000000e+002   1.1889311e+006   3.2112199e+002   5.3434628e+002   2.2763775e-002  -3.6517040e+000  -2.2986613e+003  -8.4641980e-003  -1.5059989e+004  -2.2366122e-003  -3.3827333e-004  -2.2881781e-002  -6.1087076e-004   7.1234484e+002  -4.6367825e-007  -1.3780225e-005   1.1136513e-003  -1.8962888e-005   1.5275762e+002
 -4.4778850e+001   6.7119650e+000   9.4459148e-001   2.9256577e+002   0.0000000e+000   2.6166692e-004   5.7550849e+002   5.8699326e+002   5.6455795e+002   5.0000000e+002   5.0000000e+002   5.0000000e+002   1.2103832e+006   3.2556780e+002   5.6129208e+002   2.2763775e-002  -3.6116285e+000  -2.3403988e+003   7.7320160e-005  -1.5331515e+004  -2.0858659e-003  -2.7258660e-004  -2.3450246e-002  -1.0081205e-005   7.2382051e+002   6.0346852e-006  -1.1711620e-005   1.1310542e-003  -1.4824690e-005   1.5419573e+002
 -4.4437030e+001   6.7123242e+000   9.4235841e-001   2.9144831e+002   0.0000000e+000   2.6141818e-004   5.7771194e+002   5.8905691e+002   5.6696193e+002   5.0000000e+002   5.0000000e+002   5.0000000e+002   1.2287609e+006   3.2912050e+002   5.8389330e+002   2.2763775e-002  -3.5783127e+000  -2.3757698e+003  -4.0270442e-002  -1.5564472e+004  -2.1481789e-003  -2.8234406e-004  -2.4020390e-002  -2.1131864e-003   7.3365922e+002   5.5717327e-006  -1.2715729e-005   1.1574992e-003  -1.5076936e-005   1.5529448e+002
 -4.4009756e+001   6.7197168e+000   9.4158299e-001   2.9124407e+002   0.0000000e+000   2.6122014e-004   5.8049342e+002   5.9172562e+002   5.6985056e+002   5.0000000e+002   5.0000000e+002   5.0000000e+002   1.2514464e+006   3.3389592e+002   6.1340644e+002   2.2763775e-002  -3.5345681e+000  -2.4200041e+003  -1.4608431e-002  -1.5851448e+004  -2.5624019e-003  -2.1790813e-004  -2.4822823e-002  -6.0023279e-004   7.4572005e+002   3.8186062e-007  -9.5111322e-006   1.2035613e-003  -1.2877671e-005   1.5683360e+002
 -4.3667937e+001   6.5748681e+000   9.4604868e-001   2.9308042e+002   0.0000000e+000   2.6197381e-004   5.8219298e+002   5.9380371e+002   5.7226671e+002   5.0000000e+002   5.0000000e+002   5.0000000e+002   1.2705243e+006   3.3866932e+002   6.3522957e+002   2.2763775e-002  -3.4981967e+000  -2.4569629e+003  -5.8958957e-003  -1.6093181e+004  -3.1599012e-003  -2.3866122e-004  -2.4778453e-002  -2.6781716e-004   7.5589611e+002  -1.6514819e-006  -1.0676511e-005   1.2170321e-003  -1.3812221e-005   1.5879454e+002
 -4.3240663e+001   6.4924887e+000   9.3946302e-001   2.8925910e+002   0.0000000e+000   2.6133865e-004   5.8476531e+002   5.9657397e+002   5.7501856e+002   5.0000000e+002   5.0000000e+002   5.0000000e+002   1.2942776e+006   3.4299347e+002   6.6301599e+002   2.2763775e-002  -3.4507249e+000  -2.5027119e+003  -4.9863006e-004  -1.6394145e+004  -3.4770320e-003   5.6993634e-005  -2.6481626e-002  -8.9659091e-005   7.6913175e+002  -5.5331370e-006  -9.6232352e-007   1.3249093e-003   1.4251848e-006   1.6013852e+002
 -4.2898844e+001   6.4245237e+000   9.2865048e-001   2.8430136e+002   0.0000000e+000   2.5980585e-004   5.8693973e+002   5.9687874e+002   5.7746774e+002   5.0000000e+002   5.0000000e+002   5.0000000e+002   1.3141239e+006   3.4552773e+002   6.8471290e+002   2.2763775e-002  -3.4114499e+000  -2.5391237e+003   5.0916682e-002  -1.6646629e+004  -3.9774864e-003  -1.3915539e-004  -2.4438918e-002   2.2065508e-003   7.8019082e+002  -6.2605567e-006  -6.6049917e-006   1.2376336e-003  -8.3452964e-006   1.6064483e+002
 -4.2471570e+001   6.3288956e+000   9.2616849e-001   2.8325606e+002   0.0000000e+000   2.5943130e-004   5.8974802e+002   5.9948032e+002   5.8050064e+002   5.0000000e+002   5.0000000e+002   5.0000000e+002   1.3389849e+006   3.5043226e+002   7.1661756e+002   2.2763775e-002  -3.3604130e+000  -2.5872079e+003  -4.6638154e-002  -1.6961442e+004  -3.7221882e-003  -2.7876360e-004  -2.4583195e-002  -1.9802499e-003   7.9355687e+002   7.9524019e-006  -1.3242973e-005   1.2316626e-003  -1.5021819e-005   1.6218052e+002
 -4.2129751e+001   6.3086271e+000   9.2354539e-001   2.8213096e+002   0.0000000e+000   2.5904194e-004   5.9206376e+002   6.0181678e+002   5.8224462e+002   5.0000000e+002   5.0000000e+002   5.0000000e+002   1.3599413e+006   3.5434975e+002   7.4314141e+002   2.2763775e-002  -3.3180437e+000  -2.6287265e+003  -4.4720672e-002  -1.7226458e+004  -2.9532934e-003  -4.7105109e-004  -2.4478958e-002  -2.0265425e-003   8.0485018e+002   8.6915048e-006  -2.0992850e-005   1.1943011e-003  -2.7566921e-005   1.6336676e+002
 -4.1702477e+001   6.3027036e+000   9.2120110e-001   2.8108377e+002   0.0000000e+000   2.5866546e-004   5.9494574e+002   6.0464447e+002   5.8526596e+002   5.0000000e+002   5.0000000e+002   5.0000000e+002   1.3859983e+006   3.5947918e+002   7.7725770e+002   2.2763775e-002  -3.2626508e+000  -2.6802610e+003   1.3450698e-002  -1.7555812e+004  -2.7355206e-003  -5.0128533e-004  -2.4831959e-002   6.5852264e-004   8.1880026e+002   8.3804986e-006  -1.9807921e-005   1.1978166e-003  -3.3238276e-005   1.6497581e+002
 -4.1360658e+001   6.2984731e+000   9.1832417e-001   2.7979204e+002   0.0000000e+000   2.5825161e-004   5.9729530e+002   6.0691623e+002   5.8779870e+002   5.0000000e+002   5.0000000e+002   5.0000000e+002   1.4078596e+006   3.6351164e+002   8.0534453e+002   2.2763775e-002  -3.2167266e+000  -2.7221135e+003  -9.0203212e-002  -1.7833080e+004  -2.5028126e-003  -7.2945969e-004  -2.5062116e-002  -4.2295802e-003   8.3047144e+002   1.4639945e-005  -2.7188812e-005   1.1948756e-003  -4.9224472e-005   1.6618547e+002
 -4.0933384e+001   6.3031623e+000   9.1693462e-001   2.7934736e+002   0.0000000e+000   2.5794716e-004   6.0023876e+002   6.0963494e+002   5.9087705e+002   5.0000000e+002   5.0000000e+002   5.0000000e+002   1.4351279e+006   3.6893418e+002   8.4193963e+002   2.2763775e-002  -3.1567256e+000  -2.7753137e+003   2.0977012e-002  -1.8178035e+004  -3.0398848e-003  -6.7544719e-004  -2.6066010e-002   1.1529148e-003   8.4495300e+002   4.1354181e-006  -2.1962649e-005   1.2489150e-003  -4.5577681e-005   1.6789300e+002
 -4.0746599e+001   6.3092387e+000   9.1659230e-001   2.7893879e+002   0.0000000e+000   2.5810528e-004   6.0159291e+002   6.1089479e+002   5.9231829e+002   5.0000000e+002   5.0000000e+002   5.0000000e+002   1.4483493e+006   3.7150591e+002   8.5922188e+002   2.2763775e-002  -3.1299770e+000  -2.8004141e+003   6.6210320e-003  -1.8346101e+004  -2.9123247e-003  -5.4553265e-004  -2.5869562e-002   7.6363853e-005   8.5201987e+002   1.5548907e-006  -1.6260672e-005   1.2278132e-003  -3.6129145e-005   1.6871098e+002
 -4.0513118e+001   6.1687393e+000   9.2046920e-001   2.8070040e+002   0.0000000e+000   2.5863796e-004   6.0274341e+002   6.1232594e+002   5.9404389e+002   5.0000000e+002   5.0000000e+002   5.0000000e+002   1.4639187e+006   3.7542761e+002   8.7808845e+002   2.2763775e-002  -3.0957135e+000  -2.8313609e+003  -7.5627194e-002  -1.8542705e+004  -3.6428508e-003  -6.2508261e-004  -2.5811791e-002  -3.3896850e-003   8.6029808e+002   2.8907614e-006  -1.7177381e-005   1.2398219e-003  -4.2680058e-005   1.7033654e+002
 -4.0221266e+001   6.1503720e+000   9.2011175e-001   2.8046301e+002   0.0000000e+000   2.5858124e-004   6.0474312e+002   6.1420589e+002   5.9622607e+002   5.0000000e+002   5.0000000e+002   5.0000000e+002   1.4834367e+006   3.7945412e+002   9.0471869e+002   2.2763775e-002  -3.0517052e+000  -2.8684241e+003  -1.2433685e-002  -1.8790181e+004  -3.8639396e-003  -6.1739118e-004  -2.4930541e-002  -5.8075429e-004   8.7063743e+002  -3.7840898e-006  -1.7012392e-005   1.1968782e-003  -4.1097028e-005   1.7165305e+002
 -3.9856451e+001   6.0674139e+000   9.1092920e-001   2.7589642e+002   0.0000000e+000   2.5745269e-004   6.0717176e+002   6.1641725e+002   5.9890096e+002   5.0000000e+002   5.0000000e+002   5.0000000e+002   1.5083159e+006   3.8310588e+002   9.3420331e+002   2.2763775e-002  -2.9946310e+000  -2.9166233e+003   1.1873865e-002  -1.9105236e+004  -4.2783666e-003  -6.0788978e-004  -2.7185473e-002   3.8607990e-004   8.8451834e+002  -4.7838831e-006  -2.0841036e-005   1.3501514e-003  -4.1182435e-005   1.7259868e+002
 -3.9400432e+001   5.9735010e+000   9.0310809e-001   2.7254594e+002   0.0000000e+000   2.5622984e-004   6.1037537e+002   6.1890565e+002   6.0224839e+002   5.0000000e+002   5.0000000e+002   5.0000000e+002   1.5400020e+006   3.8820689e+002   9.7463835e+002   2.2763775e-002  -2.9202923e+000  -2.9755930e+003   8.4980366e-003  -1.9507772e+004  -4.5971123e-003  -4.8214488e-004  -2.6020253e-002   6.7214240e-004   9.0194124e+002   2.5293084e-008  -1.7248464e-005   1.2909273e-003  -2.9773619e-005   1.7398779e+002
 -3.9035617e+001   5.8897429e+000   9.0132499e-001   2.7171192e+002   0.0000000e+000   2.5603414e-004   6.1302954e+002   6.2149031e+002   6.0506241e+002   5.0000000e+002   5.0000000e+002   5.0000000e+002   1.5670390e+006   3.9331453e+002   1.0110746e+003   2.2763775e-002  -2.8588567e+000  -3.0278779e+003  -2.7228806e-002  -1.9850374e+004  -3.9148151e-003  -5.6702306e-004  -2.5809960e-002  -7.8703746e-004   9.1645949e+002   8.6136074e-006  -2.2879422e-005   1.2572046e-003  -3.1367575e-005   1.7558395e+002
 -3.8579599e+001   5.8798285e+000   8.9840820e-001   2.7074833e+002   0.0000000e+000   2.5544801e-004   6.1633952e+002   6.2484086e+002   6.0812004e+002   5.0000000e+002   5.0000000e+002   5.0000000e+002   1.6006017e+006   3.9951646e+002   1.0569163e+003   2.2763775e-002  -2.7785179e+000  -3.0946969e+003  -2.0906679e-002  -2.0274352e+004  -3.3395740e-003  -4.2454260e-004  -2.6168190e-002  -6.3904565e-004   9.3440971e+002   7.1441021e-006  -1.7406742e-005   1.2484091e-003  -2.7325409e-005   1.7746900e+002
 -3.8214784e+001   5.8513627e+000   8.9622763e-001   2.6946829e+002   0.0000000e+000   2.5525422e-004   6.1903736e+002   6.2802026e+002   6.1099643e+002   5.0000000e+002   5.0000000e+002   5.0000000e+002   1.6290225e+006   4.0482782e+002   1.0956787e+003   2.2763775e-002  -2.7118822e+000  -3.1500565e+003  -1.7221177e-002  -2.0634397e+004  -3.1696949e-003  -5.2759700e-004  -2.6557290e-002  -7.1326995e-004   9.4960639e+002   1.1921983e-005  -2.1158644e-005   1.2563841e-003  -3.6790656e-005   1.7911213e+002
 -3.7758765e+001   5.8513317e+000   8.9308889e-001   2.6818438e+002   0.0000000e+000   2.5470092e-004   6.2238702e+002   6.3082785e+002   6.1452979e+002   5.0000000e+002   5.0000000e+002   5.0000000e+002   1.6641872e+006   4.1132546e+002   1.1445031e+003   2.2763775e-002  -2.6248683e+000  -3.2181816e+003  -3.2849011e-002  -2.1079498e+004  -3.0235592e-003  -6.5844239e-004  -2.6889315e-002  -1.3721479e-003   9.6825504e+002   1.3783076e-005  -2.5241141e-005   1.2571734e-003  -4.5807860e-005   1.8107608e+002
 -3.7393951e+001   5.8487186e+000   8.9169559e-001   2.6753654e+002   0.0000000e+000   2.5454231e-004   6.2515196e+002   6.3393583e+002   6.1748734e+002   5.0000000e+002   5.0000000e+002   5.0000000e+002   1.6941427e+006   4.1693419e+002   1.1862416e+003   2.2763775e-002  -2.5527478e+000  -3.2761115e+003  -3.1446957e-003  -2.1459064e+004  -3.3876088e-003  -6.3399443e-004  -2.7371973e-002  -1.0262037e-004   9.8416439e+002   8.6617711e-006  -2.5684768e-005   1.2760147e-003  -4.4918664e-005   1.8280486e+002
 -3.6937932e+001   5.6790793e+000   8.9549269e-001   2.6930726e+002   0.0000000e+000   2.5504599e-004   6.2814919e+002   6.3597955e+002   6.2109560e+002   5.0000000e+002   5.0000000e+002   5.0000000e+002   1.7311713e+006   4.2509320e+002   1.2383163e+003   2.2763775e-002  -2.4585843e+000  -3.3478217e+003   8.1139336e-003  -2.1927848e+004  -4.4267915e-003  -7.7626626e-004  -2.5603895e-002   3.9513609e-004   1.0037279e+003   1.6128608e-006  -4.1525842e-005   1.1763733e-003  -5.1929000e-005   1.8573282e+002
 -3.6573117e+001   5.6501569e+000   8.9389324e-001   2.6823103e+002   0.0000000e+000   2.5501776e-004   6.3089712e+002   6.3915105e+002   6.2405889e+002   5.0000000e+002   5.0000000e+002   5.0000000e+002   1.7626930e+006   4.3102342e+002   1.2825427e+003   2.2763775e-002  -2.3806087e+000  -3.4082853e+003   1.3035920e-002  -2.2327623e+004  -4.6857798e-003  -1.1760171e-003  -2.3731127e-002   5.5979971e-004   1.0204693e+003  -4.9025354e-006  -5.8315812e-005   1.0804130e-003  -7.8281014e-005   1.8757731e+002
 -3.6117099e+001   5.5498031e+000   8.7674125e-001   2.6048868e+002   0.0000000e+000   2.5256505e-004   6.3443242e+002   6.4317655e+002   6.2773072e+002   5.0000000e+002   5.0000000e+002   5.0000000e+002   1.8016396e+006   4.3522456e+002   1.3295568e+003   2.2763775e-002  -2.2789228e+000  -3.4840747e+003   4.6245013e-003  -2.2820469e+004  -5.3514712e-003  -6.1069586e-004  -2.9077183e-002   2.7698884e-004   1.0418147e+003  -4.2728778e-006  -2.0718692e-005   1.4233824e-003  -4.0891926e-005   1.8819849e+002
 -3.5752284e+001   5.4255199e+000   8.7510450e-001   2.5976769e+002   0.0000000e+000   2.5232598e-004   6.3727773e+002   6.4643640e+002   6.3062338e+002   5.0000000e+002   5.0000000e+002   5.0000000e+002   1.8348865e+006   4.4124992e+002   1.3764148e+003   2.2763775e-002  -2.1952635e+000  -3.5431466e+003   3.2383476e-002  -2.3244726e+004  -5.1726786e-003  -6.4197861e-004  -2.7277810e-002   1.5471349e-003   1.0602774e+003   7.1570501e-006  -2.3558109e-005   1.3243289e-003  -3.8565397e-005   1.9001853e+002
 -3.5460432e+001   5.3598908e+000   8.7431991e-001   2.5936937e+002   0.0000000e+000   2.5225787e-004   6.3960914e+002   6.4907168e+002   6.3291883e+002   5.0000000e+002   5.0000000e+002   5.0000000e+002   1.8618327e+006   4.4632038e+002   1.4158227e+003   2.2763775e-002  -2.1264890e+000  -3.5981365e+003   1.8296339e-002  -2.3584397e+004  -4.3945886e-003  -6.0499368e-004  -2.6652489e-002   1.0219820e-003   1.0747208e+003   4.9661773e-006  -2.2902165e-005   1.2711003e-003  -3.5124947e-005   1.9156045e+002
 -3.5095617e+001   5.3538810e+000   8.7220630e-001   2.5865296e+002   0.0000000e+000   2.5185009e-004   6.4249150e+002   6.5238012e+002   6.3589491e+002   5.0000000e+002   5.0000000e+002   5.0000000e+002   1.8956430e+006   4.5233915e+002   1.4644426e+003   2.2763775e-002  -2.0374953e+000  -3.6655902e+003   3.0657001e-003  -2.4011411e+004  -3.9699987e-003  -4.3536631e-004  -2.7095188e-002   3.3854227e-004   1.0927651e+003   2.9148887e-006  -1.7594135e-005   1.2700419e-003  -2.6882700e-005   1.9332929e+002
 -3.4803765e+001   5.3617330e+000   8.6951236e-001   2.5750999e+002   0.0000000e+000   2.5145415e-004   6.4481918e+002   6.5504875e+002   6.3830802e+002   5.0000000e+002   5.0000000e+002   5.0000000e+002   1.9234557e+006   4.5706152e+002   1.5038698e+003   2.2763775e-002  -1.9643334e+000  -3.7198199e+003  -1.4998718e-004  -2.4363724e+004  -3.6950585e-003  -2.9418435e-004  -2.7367395e-002   2.1242535e-004   1.1075862e+003   1.8977178e-006  -1.4453273e-005   1.2707464e-003  -1.8397278e-005   1.9466815e+002
 -3.4438950e+001   5.3376229e+000   8.6796206e-001   2.5677425e+002   0.0000000e+000   2.5120993e-004   6.4772679e+002   6.5839944e+002   6.4143083e+002   5.0000000e+002   5.0000000e+002   5.0000000e+002   1.9585366e+006   4.6349927e+002   1.5556350e+003   2.2763775e-002  -1.8698081e+000  -3.7873713e+003  -2.0312624e-003  -2.4807969e+004  -3.6666068e-003  -1.1688242e-004  -2.8164427e-002  -3.1155329e-005   1.1261904e+003   9.5804905e-006  -8.1416712e-006   1.2957453e-003  -9.0846594e-006   1.9658939e+002
 -3.4147099e+001   5.3222487e+000   8.6676061e-001   2.5624867e+002   0.0000000e+000   2.5104735e-004   6.5005994e+002   6.5973223e+002   6.4389929e+002   5.0000000e+002   5.0000000e+002   5.0000000e+002   1.9875689e+006   4.6874040e+002   1.5980596e+003   2.2763775e-002  -1.7920990e+000  -3.8435944e+003   4.4488859e-003  -2.5175848e+004  -3.5132820e-003  -7.5338737e-005  -2.8347135e-002   1.5291092e-004   1.1415912e+003   9.5655935e-006  -7.0675097e-006   1.2876186e-003  -6.4546247e-006   1.9815275e+002
 -3.3782284e+001   5.3245092e+000   8.6414773e-001   2.5517604e+002   0.0000000e+000   2.5060673e-004   6.5299697e+002   6.6297272e+002   6.4686853e+002   5.0000000e+002   5.0000000e+002   5.0000000e+002   2.0241192e+006   4.7512095e+002   1.6515439e+003   2.2763775e-002  -1.6916711e+000  -3.9142092e+003   8.1843840e-004  -2.5638579e+004  -3.7415849e-003  -2.4155104e-005  -2.8620123e-002   3.4329539e-005   1.1609022e+003   5.8238169e-006  -6.8544336e-006   1.2940901e-003  -3.6651390e-006   1.9998948e+002
 -3.3490432e+001   5.3207250e+000   8.6268020e-001   2.5446656e+002   0.0000000e+000   2.5043785e-004   6.5540041e+002   6.6550214e+002   6.4857040e+002   5.0000000e+002   5.0000000e+002   5.0000000e+002   2.0546569e+006   4.8054614e+002   1.6966395e+003   2.2763775e-002  -1.6091701e+000  -3.9733567e+003   2.3912745e-004  -2.6025489e+004  -3.9561184e-003  -2.0177365e-005  -2.8717641e-002  -3.4791159e-005   1.1770576e+003  -9.2745978e-007  -8.6137513e-006   1.2917205e-003  -4.0489239e-006   2.0157627e+002
 -3.3125617e+001   5.1229203e+000   8.6710368e-001   2.5661523e+002   0.0000000e+000   2.5099959e-004   6.5800522e+002   6.6748654e+002   6.5063961e+002   5.0000000e+002   5.0000000e+002   5.0000000e+002   2.0925325e+006   4.8873372e+002   1.7544375e+003   2.2763775e-002  -1.5026067e+000  -4.0467373e+003   6.9983454e-004  -2.6505001e+004  -5.1142128e-003  -1.1047325e-004  -2.7822112e-002   5.1431850e-005   1.1970312e+003  -2.3738440e-006  -1.3280850e-005   1.2709024e-003  -9.5741211e-006   2.0442658e+002
 -3.2833765e+001   5.1172913e+000   8.6505696e-001   2.5544996e+002   0.0000000e+000   2.5080706e-004   6.6038703e+002   6.7019891e+002   6.5234676e+002   5.0000000e+002   5.0000000e+002   5.0000000e+002   2.1243455e+006   4.9432134e+002   1.8013821e+003   2.2763775e-002  -1.4149933e+000  -4.1088127e+003  -9.0265013e-004  -2.6907897e+004  -5.4072355e-003  -5.3603570e-004  -2.7659323e-002  -8.2519524e-005   1.2138745e+003  -2.7811849e-006  -8.7863165e-006   1.2773659e-003  -3.6115079e-005   2.0605475e+002
 -3.2468950e+001   5.0321249e+000   8.5876313e-001   2.5254036e+002   0.0000000e+000   2.4996755e-004   6.6348190e+002   6.7361602e+002   6.5441206e+002   5.0000000e+002   5.0000000e+002   5.0000000e+002   2.1637492e+006   5.0024630e+002   1.8581355e+003   2.2763775e-002  -1.3019056e+000  -4.1845665e+003  -4.4964017e-002  -2.7407103e+004  -5.8079460e-003  -7.1757148e-004  -3.0198415e-002  -1.6264786e-003   1.2356651e+003   3.7513027e-007  -2.2008830e-005   1.4431750e-003  -4.6239360e-005   2.0751318e+002
 -3.2177098e+001   4.9456031e+000   8.5209959e-001   2.4981300e+002   0.0000000e+000   2.4893130e-004   6.6603000e+002   6.7635519e+002   6.5605528e+002   5.0000000e+002   5.0000000e+002   5.0000000e+002   2.1967027e+006   5.0454327e+002   1.9030349e+003   2.2763775e-002  -1.2091115e+000  -4.2448428e+003  -2.0930200e-002  -2.7826559e+004  -5.8550970e-003  -6.8823969e-004  -2.9959909e-002  -6.8665273e-004   1.2529486e+003   8.0669244e-007  -2.1773570e-005   1.4242784e-003  -4.4438922e-005   2.0843462e+002
 -3.1812284e+001   4.8688279e+000   8.4917735e-001   2.4861804e+002   0.0000000e+000   2.4845328e-004   6.6909904e+002   6.7983677e+002   6.5812060e+002   5.0000000e+002   5.0000000e+002   5.0000000e+002   2.2377350e+006   5.1148664e+002   1.9649430e+003   2.2763775e-002  -1.0896280e+000  -4.3238292e+003  -1.7703876e-002  -2.8346258e+004  -6.1772639e-003  -6.0060776e-004  -2.9196150e-002  -2.5358561e-004   1.2756928e+003   7.9109284e-006  -2.0391292e-005   1.3782218e-003  -3.6092807e-005   2.1036062e+002
 -3.1520432e+001   4.7825332e+000   8.4851443e-001   2.4830642e+002   0.0000000e+000   2.4838767e-004   6.7164760e+002   6.8260796e+002   6.5980101e+002   5.0000000e+002   5.0000000e+002   5.0000000e+002   2.2723066e+006   5.1766330e+002   2.0186257e+003   2.2763775e-002  -9.9159984e-001  -4.3906448e+003   6.2333120e-003  -2.8784455e+004  -5.2678967e-003  -4.9312293e-004  -2.8574730e-002  -4.2759013e-004   1.2941146e+003   4.6019038e-006  -1.8456496e-005   1.3238789e-003  -2.9518524e-005   2.1214208e+002
 -3.1155617e+001   4.7619589e+000   8.4531888e-001   2.4711301e+002   0.0000000e+000   2.4783446e-004   6.7481822e+002   6.8611414e+002   6.6187719e+002   5.0000000e+002   5.0000000e+002   5.0000000e+002   2.3152156e+006   5.2472335e+002   2.0839782e+003   2.2763775e-002  -8.6494790e-001  -4.4763420e+003   1.3670193e-002  -2.9326297e+004  -4.9272225e-003  -3.9096699e-004  -2.9125282e-002   3.4418522e-004   1.3169135e+003   6.9085657e-006  -1.6966466e-005   1.3302252e-003  -2.5200382e-005   2.1403687e+002
 -3.0863765e+001   4.7658695e+000   8.4286269e-001   2.4606151e+002   0.0000000e+000   2.4746875e-004   6.7734023e+002   6.8886781e+002   6.6352136e+002   5.0000000e+002   5.0000000e+002   5.0000000e+002   2.3512298e+006   5.3061327e+002   2.1378737e+003   2.2763775e-002  -7.6097385e-001  -4.5470248e+003   1.0364598e-001  -2.9782228e+004  -4.6431408e-003  -2.6865659e-004  -2.9514442e-002   3.4714591e-003   1.3360591e+003  -2.8991183e-006  -1.3374350e-005   1.3377684e-003  -1.8133195e-005   2.1564966e+002
 -3.0498950e+001   4.7334133e+000   8.4144249e-001   2.4534614e+002   0.0000000e+000   2.4726235e-004   6.8049456e+002   6.9235578e+002   6.6871151e+002   5.0000000e+002   5.0000000e+002   5.0000000e+002   2.3956364e+006   5.3850469e+002   2.2084307e+003   2.2763775e-002  -6.2684352e-001  -4.6325282e+003  -1.3323671e-002  -3.0344609e+004  -4.6971059e-003  -3.8250796e-004  -3.0398444e-002  -8.7164384e-004   1.3595396e+003   8.1332719e-006  -1.7855335e-005   1.3754891e-003  -2.4369952e-005   2.1789075e+002
 -3.0207098e+001   4.7158039e+000   8.3777885e-001   2.4359016e+002   0.0000000e+000   2.4677177e-004   6.8306803e+002   6.9503831e+002   6.7119989e+002   5.0000000e+002   5.0000000e+002   5.0000000e+002   2.4332278e+006   5.4433485e+002   2.2644217e+003   2.2763775e-002  -5.1672358e-001  -4.7048039e+003  -1.4280361e-002  -3.0821263e+004  -4.6620281e-003  -2.8065720e-004  -3.0789232e-002  -6.2065827e-004   1.3794448e+003   1.0454283e-005  -1.3539207e-005   1.3854818e-003  -1.9286172e-005   2.1939908e+002
 -2.9842283e+001   4.7101528e+000   8.3516841e-001   2.4252580e+002   0.0000000e+000   2.4633397e-004   6.8620721e+002   6.9714521e+002   6.7346491e+002   5.0000000e+002   5.0000000e+002   5.0000000e+002   2.4795668e+006   5.5211395e+002   2.3362860e+003   2.2763775e-002  -3.7471529e-001  -4.7950788e+003  -1.0435569e-002  -3.1407477e+004  -4.8857343e-003  -1.7388080e-004  -3.1540401e-002  -2.1566791e-004   1.4038738e+003   1.1336097e-005  -1.0353447e-005   1.4155828e-003  -1.3989866e-005   2.2154895e+002
 -2.9550432e+001   4.6946545e+000   8.3368138e-001   2.4192389e+002   0.0000000e+000   2.4612123e-004   6.8876020e+002   6.9973419e+002   6.7533164e+002   5.0000000e+002   5.0000000e+002   5.0000000e+002   2.5186722e+006   5.5862626e+002   2.3963534e+003   2.2763775e-002  -2.5819891e-001  -4.8705828e+003  -7.3455004e-003  -3.1903112e+004  -5.2056765e-003  -1.1024535e-004  -3.1533926e-002  -4.5966425e-005   1.4245189e+003   6.5797198e-006  -8.7385699e-006   1.4171413e-003  -1.1213348e-005   2.2336770e+002
 -2.9185617e+001   4.6960681e+000   8.3134802e-001   2.4093473e+002   0.0000000e+000   2.4572022e-004   6.9192447e+002   7.0306461e+002   6.7759796e+002   5.0000000e+002   5.0000000e+002   5.0000000e+002   2.5669802e+006   5.6682595e+002   2.4724002e+003   2.2763775e-002  -1.0795843e-001  -4.9644631e+003  -5.8975202e-003  -3.2514451e+004  -5.6777586e-003   6.6973499e-007  -3.0992566e-002  -1.5498817e-004   1.4499295e+003   9.5230648e-007  -5.6444974e-006   1.3968209e-003  -7.8289409e-006   2.2565257e+002
 -2.8893765e+001   4.4705175e+000   8.3569027e-001   2.4295625e+002   0.0000000e+000   2.4636663e-004   6.9440323e+002   7.0592674e+002   6.7946512e+002   5.0000000e+002   5.0000000e+002   5.0000000e+002   2.6077238e+006   5.7510928e+002   2.5410578e+003   2.2763775e-002   1.5281937e-002  -5.0431508e+003  -2.7217320e-003  -3.3030907e+004  -6.6201764e-003  -2.8625425e-004  -3.0189345e-002  -2.4391825e-005   1.4714206e+003  -1.5611901e-006  -1.1549824e-005   1.3767056e-003  -2.1061591e-005   2.2830412e+002
 -2.8528950e+001   4.4328279e+000   8.3337892e-001   2.4162780e+002   0.0000000e+000   2.4616552e-004   6.9758382e+002   7.0954446e+002   6.8170936e+002   5.0000000e+002   5.0000000e+002   5.0000000e+002   2.6579626e+006   5.8371967e+002   2.6217999e+003   2.2763775e-002   1.7457550e-001  -5.1398662e+003  -2.1111579e-002  -3.3667344e+004  -6.9622770e-003  -4.0414032e-004  -2.9876589e-002  -6.0134722e-004   1.4978730e+003  -3.5012382e-006  -1.5330293e-005   1.3557886e-003  -2.8005993e-005   2.3070494e+002
 -2.8237098e+001   4.3519115e+000   8.3143775e-001   2.4054569e+002   0.0000000e+000   2.4597828e-004   7.0030919e+002   7.1243113e+002   6.8690758e+002   5.0000000e+002   5.0000000e+002   5.0000000e+002   2.7003102e+006   5.9071873e+002   2.6904316e+003   2.2763775e-002   3.0525858e-001  -5.2209513e+003   1.6303610e-002  -3.4204465e+004  -6.9876263e-003  -1.0888449e-004  -3.2509990e-002   4.5826766e-004   1.5214735e+003  -5.1959932e-006  -7.4116837e-006   1.5197724e-003  -5.2880726e-006   2.3256952e+002
 -2.7872283e+001   4.2637342e+000   8.1845567e-001   2.3557640e+002   0.0000000e+000   2.4379371e-004   7.0404775e+002   7.1608124e+002   6.8928505e+002   5.0000000e+002   5.0000000e+002   5.0000000e+002   2.7525280e+006   5.9549734e+002   2.7621131e+003   2.2763775e-002   4.7399321e-001  -5.3207157e+003   1.1268531e-001  -3.4866211e+004  -7.5378045e-003  -9.2415787e-005  -3.1958199e-002   3.4197044e-003   1.5487935e+003  -1.5710628e-005  -7.0562784e-006   1.4868090e-003  -2.4950195e-006   2.3300779e+002
 -2.7580431e+001   4.1614139e+000   8.1738032e-001   2.3512470e+002   0.0000000e+000   2.4364017e-004   7.0672858e+002   7.1899000e+002   6.9118697e+002   5.0000000e+002   5.0000000e+002   5.0000000e+002   2.7964070e+006   6.0275644e+002   2.8326036e+003   2.2763775e-002   6.1164884e-001  -5.3998307e+003   1.2954878e-001  -3.5425547e+004  -7.8026935e-003  -2.5246560e-004  -3.1027951e-002   3.8845624e-003   1.5732254e+003   5.0635439e-006  -8.3463943e-006   1.4278837e-003  -1.1814284e-005   2.3503099e+002
 -2.7215617e+001   4.1029465e+000   8.1465156e-001   2.3403837e+002   0.0000000e+000   2.4319026e-004   7.1014627e+002   7.2262572e+002   6.9349864e+002   5.0000000e+002   5.0000000e+002   5.0000000e+002   2.8510578e+006   6.1149003e+002   2.9212759e+003   2.2763775e-002   7.8905952e-001  -5.5112662e+003   4.9539337e-002  -3.6114276e+004  -7.6549695e-003  -2.4145873e-004  -3.1236944e-002   1.4981288e-003   1.6021954e+003   7.8255856e-006  -7.3305246e-006   1.4291897e-003  -1.1725019e-005   2.3734700e+002
 -2.6923765e+001   4.0802775e+000   8.1392276e-001   2.3375608e+002   0.0000000e+000   2.4307847e-004   7.1292411e+002   7.2552978e+002   6.9537191e+002   5.0000000e+002   5.0000000e+002   5.0000000e+002   2.8970705e+006   6.1914126e+002   2.9971694e+003   2.2763775e-002   9.3459728e-001  -5.6010051e+003   1.6916665e-002  -3.6696889e+004  -7.3693975e-003  -3.7533302e-004  -3.1152646e-002   4.0503896e-004   1.6265975e+003   9.6935608e-006  -9.5296945e-006   1.4161560e-003  -2.2224489e-005   2.3944956e+002
 -2.6558950e+001   4.0646134e+000   8.1112995e-001   2.3272883e+002   0.0000000e+000   2.4257028e-004   7.1630336e+002   7.2915049e+002   6.9753791e+002   5.0000000e+002   5.0000000e+002   5.0000000e+002   2.9536289e+006   6.2804607e+002   3.0886587e+003   2.2763775e-002   1.1222846e+000  -5.7114654e+003  -1.1865040e-001  -3.7412701e+004  -6.6905151e-003  -3.6527651e-004  -3.1960559e-002  -3.2445865e-003   1.6565110e+003   9.1281239e-006  -1.0417227e-005   1.4193701e-003  -2.3705411e-005   2.4181054e+002
 -2.6267098e+001   4.0509696e+000   8.0867240e-001   2.3171813e+002   0.0000000e+000   2.4219925e-004   7.1903795e+002   7.3203011e+002   6.9934701e+002   5.0000000e+002   5.0000000e+002   5.0000000e+002   3.0013879e+006   6.3533000e+002   3.1640631e+003   2.2763775e-002   1.2761570e+000  -5.8033982e+003  -6.7269880e-002  -3.8018095e+004  -6.5710034e-003  -3.2990347e-004  -3.2436715e-002  -1.8562649e-003   1.6817738e+003   9.8428788e-006  -1.0584495e-005   1.4334327e-003  -2.2200263e-005   2.4373551e+002
 -2.5902283e+001   4.0204336e+000   8.0683757e-001   2.3095790e+002   0.0000000e+000   2.4190346e-004   7.2249662e+002   7.3559350e+002   7.0243285e+002   5.0000000e+002   5.0000000e+002   5.0000000e+002   3.0600395e+006   6.4491986e+002   3.2631049e+003   2.2763775e-002   1.4742818e+000  -5.9181856e+003  -2.1934610e-002  -3.8759915e+004  -6.8200238e-003  -2.0775854e-004  -3.3342813e-002  -5.7401534e-004   1.7126958e+003   1.8254933e-005  -8.7743179e-006   1.4744486e-003  -1.4561059e-005   2.4629388e+002
 -2.5610431e+001   4.0114357e+000   8.0417884e-001   2.2983196e+002   0.0000000e+000   2.4150018e-004   7.2527975e+002   7.3842241e+002   7.0440707e+002   5.0000000e+002   5.0000000e+002   5.0000000e+002   3.1098363e+006   6.5239075e+002   3.3424420e+003   2.2763775e-002   1.6368049e+000  -6.0137235e+003   4.0359051e-002  -3.9391278e+004  -6.6979671e-003  -7.0782573e-005  -3.3466449e-002   1.6139086e-003   1.7389725e+003   1.4721845e-005  -5.6700165e-006   1.4648409e-003  -6.3154349e-006   2.4822705e+002
 -2.5245616e+001   4.0051380e+000   8.0149594e-001   2.2878438e+002   0.0000000e+000   2.4103768e-004   7.2867455e+002   7.4109717e+002   7.0677982e+002   5.0000000e+002   5.0000000e+002   5.0000000e+002   3.1708012e+006   6.6194946e+002   3.4428388e+003   2.2763775e-002   1.8460247e+000  -6.1324140e+003   2.8923931e-003  -4.0162778e+004  -6.8718858e-003   1.0048321e-004  -3.3253213e-002   2.2115848e-004   1.7710371e+003   1.6081196e-005  -3.1265180e-006   1.4516628e-003   3.6595779e-006   2.5075899e+002
 -2.4953765e+001   3.9907430e+000   7.9898766e-001   2.2774595e+002   0.0000000e+000   2.4066204e-004   7.3142342e+002   7.4408148e+002   7.0875444e+002   5.0000000e+002   5.0000000e+002   5.0000000e+002   3.2224941e+006   6.6965890e+002   3.5250859e+003   2.2763775e-002   2.0174674e+000  -6.2316193e+003  -8.2221942e-003  -4.0818176e+004  -7.3303365e-003   9.0959463e-006  -3.1738782e-002  -3.3149366e-004   1.7982533e+003   1.0328182e-005  -5.8813911e-006   1.3950009e-003   6.5331850e-007   2.5277150e+002
 -2.4588950e+001   3.9984540e+000   7.9641618e-001   2.2668151e+002   0.0000000e+000   2.4023393e-004   7.3486305e+002   7.4786329e+002   7.1113585e+002   5.0000000e+002   5.0000000e+002   5.0000000e+002   3.2859278e+006   6.7963903e+002   3.6311808e+003   2.2763775e-002   2.2380412e+000  -6.3554355e+003   1.3591846e-002  -4.1620714e+004  -7.7418128e-003  -7.1507305e-005  -3.1527877e-002   6.1968054e-004   1.8315519e+003   1.5913894e-006  -9.5061565e-006   1.3776025e-003  -8.7210346e-006   2.5540215e+002
 -2.4297098e+001   3.7713447e+000   7.9909946e-001   2.2797039e+002   0.0000000e+000   2.4061942e-004   7.3753288e+002   7.5089206e+002   7.1294241e+002   5.0000000e+002   5.0000000e+002   5.0000000e+002   3.3395829e+006   6.8935633e+002   3.7254666e+003   2.2763775e-002   2.4187709e+000  -6.4577143e+003  -9.3056152e-002  -4.2301500e+004  -8.3228453e-003  -1.8267894e-004  -3.0984258e-002  -2.8465825e-003   1.8597680e+003  -5.2288026e-007  -1.4924524e-005   1.3441326e-003  -1.5439631e-005   2.5829082e+002
 -2.3932283e+001   3.7786816e+000   7.9696400e-001   2.2723673e+002   0.0000000e+000   2.4020509e-004   7.4106220e+002   7.5467582e+002   7.1531892e+002   5.0000000e+002   5.0000000e+002   5.0000000e+002   3.4053616e+006   6.9959284e+002   3.8372341e+003   2.2763775e-002   2.6518985e+000  -6.5878395e+003   8.9850493e-003  -4.3132899e+004  -8.9650150e-003  -9.6029287e-004  -3.0004530e-002   1.2951779e-004   1.8942995e+003  -7.9474103e-006  -3.0837090e-005   1.2870285e-003  -6.1113492e-005   2.6094187e+002
 -2.3640431e+001   3.7215977e+000   7.9552847e-001   2.2642432e+002   0.0000000e+000   2.4012201e-004   7.4382547e+002   7.5771160e+002   7.1722602e+002   5.0000000e+002   5.0000000e+002   5.0000000e+002   3.4609931e+006   7.0829581e+002   3.9301288e+003   2.2763775e-002   2.8429077e+000  -6.6910068e+003   4.3273231e-002  -4.3840365e+004  -8.8606463e-003  -9.8449583e-004  -2.9591112e-002   1.0715698e-003   1.9235727e+003  -1.8661453e-005  -3.1123012e-005   1.2566482e-003  -6.2864826e-005   2.6326564e+002
 -2.3275616e+001   3.6495516e+000   7.9181909e-001   2.2504415e+002   0.0000000e+000   2.3947413e-004   7.4766313e+002   7.6150546e+002   7.2422446e+002   5.0000000e+002   5.0000000e+002   5.0000000e+002   3.5292997e+006   7.1807609e+002   4.0478088e+003   2.2763775e-002   3.0887522e+000  -6.8255041e+003   2.5637505e-002  -4.4703837e+004  -9.4809374e-003  -6.5712069e-005  -3.4341327e-002   7.4247180e-004   1.9610750e+003  -2.0325164e-005  -5.6533933e-006   1.5473638e-003  -3.5224516e-006   2.6548057e+002
 -2.2983764e+001   3.5525666e+000   7.8412733e-001   2.2229804e+002   0.0000000e+000   2.3809034e-004   7.5089387e+002   7.6455253e+002   7.2603120e+002   5.0000000e+002   5.0000000e+002   5.0000000e+002   3.5867060e+006   7.2373612e+002   4.1319074e+003   2.2763775e-002   3.2902856e+000  -6.9303628e+003   7.8611399e-002  -4.5434646e+004  -9.7453465e-003   1.0397548e-004  -3.4089904e-002   1.9193130e-003   1.9911259e+003  -1.0057653e-005  -6.2596425e-006   1.5216788e-003   4.6813664e-006   2.6629652e+002
 -2.2618950e+001   3.4882415e+000   7.7942218e-001   2.2041924e+002   0.0000000e+000   2.3733482e-004   7.5454977e+002   7.6837932e+002   7.2830117e+002   5.0000000e+002   5.0000000e+002   5.0000000e+002   3.6573628e+006   7.3345006e+002   4.2485528e+003   2.2763775e-002   3.5487308e+000  -7.0674557e+003  -1.3093947e-002  -4.6329125e+004  -1.1470275e-002   2.4799571e-004  -3.2885499e-002   1.5473955e-004   2.0298268e+003   1.6760130e-005  -1.7686880e-006   1.4692207e-003   1.3226515e-005   2.6854286e+002
 -2.2327098e+001   3.4354676e+000   7.7818751e-001   2.2001654e+002   0.0000000e+000   2.3710302e-004   7.5750802e+002   7.7138532e+002   7.3042578e+002   5.0000000e+002   5.0000000e+002   5.0000000e+002   3.7173140e+006   7.4245349e+002   4.3509894e+003   2.2763775e-002   3.7601031e+000  -7.1853722e+003  -2.4194076e-002  -4.7087655e+004  -1.1000958e-002   2.2726119e-004  -3.3132853e-002  -3.4010727e-004   2.0615369e+003   1.8991668e-005  -2.9490227e-006   1.4602679e-003   1.2782539e-005   2.7082372e+002
 -2.1962283e+001   3.4199930e+000   7.7670929e-001   2.1950737e+002   0.0000000e+000   2.3681981e-004   7.6116166e+002   7.7512394e+002   7.3273314e+002   5.0000000e+002   5.0000000e+002   5.0000000e+002   3.7905205e+006   7.5377333e+002   4.4803839e+003   2.2763775e-002   4.0320585e+000  -7.3305760e+003  -1.4273092e-002  -4.8012573e+004  -1.1056768e-002   2.2650615e-004  -3.3150387e-002  -2.5181342e-004   2.1001608e+003   1.2635983e-005  -3.4606641e-006   1.4643585e-003   1.4047817e-005   2.7368952e+002
 -2.1670431e+001   3.4036278e+000   7.7513887e-001   2.1896353e+002   0.0000000e+000   2.3653764e-004   7.6407486e+002   7.7815449e+002   7.3465573e+002   5.0000000e+002   5.0000000e+002   5.0000000e+002   3.8524924e+006   7.6285365e+002   4.5852430e+003   2.2763775e-002   4.2549238e+000  -7.4492043e+003  -2.4087422e-002  -4.8798783e+004  -1.0675771e-002   3.1959283e-004  -3.3698658e-002  -5.2993261e-004   2.1329038e+003   7.2178107e-006  -1.6247154e-006   1.4766703e-003   2.1562846e-005   2.7597400e+002
 -2.1305616e+001   3.4012052e+000   7.7270425e-001   2.1810898e+002   0.0000000e+000   2.3607349e-004   7.6764958e+002   7.8192819e+002   7.3691159e+002   5.0000000e+002   5.0000000e+002   5.0000000e+002   3.9282103e+006   7.7400570e+002   4.7156427e+003   2.2763775e-002   4.5414481e+000  -7.5974369e+003  -1.1638752e-002  -4.9756483e+004  -9.4997768e-003   3.1749394e-004  -3.4898287e-002  -3.2595850e-004   2.1727907e+003   1.2246117e-005  -1.1155619e-006   1.4776779e-003   2.1150204e-005   2.7874836e+002
 -2.1013764e+001   3.3773647e+000   7.7048283e-001   2.1723203e+002   0.0000000e+000   2.3572307e-004   7.7055878e+002   7.8495462e+002   7.3874552e+002   5.0000000e+002   5.0000000e+002   5.0000000e+002   3.9930124e+006   7.8317133e+002   4.8235597e+003   2.2763775e-002   4.7760169e+000  -7.7209145e+003  -1.8808359e-002  -5.0578609e+004  -9.3856928e-003   3.1893290e-004  -3.5382120e-002  -5.0794248e-004   2.2069710e+003   1.4600950e-005  -8.9444131e-007   1.4913437e-003   2.0795117e-005   2.8101994e+002
 -2.0780283e+001   3.3663892e+000   7.6852836e-001   2.1642983e+002   0.0000000e+000   2.3541526e-004   7.7290755e+002   7.8734676e+002   7.4114173e+002   5.0000000e+002   5.0000000e+002   5.0000000e+002   4.0440546e+006   7.9043289e+002   4.9110886e+003   2.2763775e-002   4.9670400e+000  -7.8219830e+003  -4.3733847e-003  -5.1223961e+004  -9.5552284e-003   3.1455095e-004  -3.5591168e-002  -1.4382153e-004   2.2338804e+003   1.5157424e-005  -1.2784766e-006   1.4991967e-003   2.0267581e-005   2.8276249e+002
 -2.0488431e+001   3.3630605e+000   7.6722184e-001   2.1600072e+002   0.0000000e+000   2.3516360e-004   7.7580366e+002   7.9028268e+002   7.4308488e+002   5.0000000e+002   5.0000000e+002   5.0000000e+002   4.1075561e+006   7.9990263e+002   5.0232018e+003   2.2763775e-002   5.2111106e+000  -7.9453003e+003  -5.5411321e-002  -5.2027725e+004  -9.7404963e-003   4.5987167e-004  -3.4711814e-002  -1.7465890e-003   2.2672577e+003   2.6656415e-005  -5.0695179e-007   1.4539306e-003   2.4667564e-005   2.8511805e+002
 -2.0123616e+001   3.3474121e+000   7.6412623e-001   2.1481092e+002   0.0000000e+000   2.3462162e-004   7.7938536e+002   7.9389841e+002   7.4550700e+002   5.0000000e+002   5.0000000e+002   5.0000000e+002   4.1887403e+006   8.1134445e+002   5.1617604e+003   2.2763775e-002   5.5248267e+000  -8.1004022e+003  -1.8589916e-002  -5.3056736e+004  -1.0070397e-002   1.9818428e-004  -3.2831058e-002  -6.4087954e-004   2.3098820e+003   2.9160833e-005  -5.8609135e-006   1.3702605e-003   1.0479457e-005   2.8788678e+002
 -1.9831764e+001   3.3216584e+000   7.6199739e-001   8.5555292e+002   0.0000000e+000   5.8587301e-005   7.8227234e+002   7.9762393e+002   7.4750894e+002   5.0000000e+002   5.0000000e+002   5.0000000e+002   4.2560906e+006   1.0281019e+003   6.6090815e+003   2.2763775e-002   5.7813607e+000  -8.2304829e+003  -4.0901082e-003  -5.3910174e+004  -1.2938366e-002  -1.0381450e-004  -3.0916804e-002  -1.8190661e-004   2.3447217e+003   1.2583401e-005  -8.3355213e-006   1.2729900e-003  -1.1668281e-005   7.2626257e+001
 -1.9750189e+001   3.2682996e+000   7.5354811e-001   8.4347335e+002   0.0000000e+000   5.8123896e-005   7.8282552e+002   7.9843099e+002   7.4747549e+002   5.0000000e+002   5.0000000e+002   5.0000000e+002   4.2741081e+006   1.0270024e+003   6.6152651e+003   2.2763775e-002   5.8712937e+000  -8.2509951e+003   1.3136818e-001  -5.4152131e+004  -1.2263859e-002  -7.3574057e-005  -3.2553901e-002   4.6227358e-003   2.3546370e+003   1.0904956e-005  -4.8958042e-006   1.3561934e-003  -8.1230891e-006   7.2447765e+001
 -1.9684928e+001   3.2274390e+000   7.4686625e-001   8.3175405e+002   0.0000000e+000   5.7893693e-005   7.8328955e+002   7.9896850e+002   7.4756766e+002   5.0000000e+002   5.0000000e+002   5.0000000e+002   4.2886135e+006   1.0261280e+003   6.6206634e+003   2.2763775e-002   5.9432949e+000  -8.2717128e+003   1.1737643e-001  -5.4338226e+004  -1.2566205e-002  -1.2765479e-006  -3.2249306e-002   3.7729331e-003   2.3622417e+003   1.2437749e-005  -3.3019252e-006   1.3543296e-003  -3.4582903e-006   7.2303121e+001
 -1.9538093e+001   3.1751172e+000   7.3275114e-001   8.0796198e+002   0.0000000e+000   5.7360882e-005   7.8441636e+002   8.0012043e+002   7.4777158e+002   5.0000000e+002   5.0000000e+002   5.0000000e+002   4.3228760e+006   1.0247732e+003   6.6384822e+003   2.2763775e-002   6.1055933e+000  -8.3466802e+003   4.0398392e-004  -5.4763975e+004  -1.2788855e-002  -4.4605369e-005  -3.1671296e-002   1.9675380e-004   2.3801288e+003   1.5872020e-005  -3.6066676e-006   1.3446077e-003  -6.1267753e-006   7.2019708e+001
 -1.9456517e+001   3.1731505e+000   7.2524810e-001   7.9589027e+002   0.0000000e+000   5.7044550e-005   7.8505131e+002   8.0073730e+002   7.4784259e+002   5.0000000e+002   5.0000000e+002   5.0000000e+002   4.3420501e+006   1.0241682e+003   6.6494708e+003   2.2763775e-002   6.1959637e+000  -8.3931614e+003  -2.1363410e-002  -5.5000570e+004  -1.2688827e-002  -5.0696714e-005  -3.1582168e-002  -4.9745608e-004   2.3901623e+003   1.6037030e-005  -3.7381136e-006   1.3370676e-003  -5.8058075e-006   7.1874307e+001
 -1.9354548e+001   3.1878637e+000   7.1623487e-001   7.8144013e+002   0.0000000e+000   5.6663174e-005   7.8584165e+002   8.0148243e+002   7.4843216e+002   5.0000000e+002   5.0000000e+002   5.0000000e+002   4.3657034e+006   1.0235107e+003   6.6637979e+003   2.2763775e-002   6.3091414e+000  -8.4469802e+003  -1.4173675e-002  -5.5295044e+004  -1.2695236e-002  -7.8657064e-005  -3.1323292e-002  -3.6775668e-004   2.4025661e+003   1.4923717e-005  -4.1733271e-006   1.3240519e-003  -6.2416297e-006   7.1701704e+001
 -1.9282851e+001   3.2162045e+000   7.1012731e-001   7.6981911e+002   0.0000000e+000   5.6526719e-005   7.8639794e+002   8.0197123e+002   7.4849135e+002   5.0000000e+002   5.0000000e+002   5.0000000e+002   4.3832194e+006   1.0231761e+003   6.6746794e+003   2.2763775e-002   6.3888493e+000  -8.4866879e+003  -9.5077073e-003  -5.5515104e+004  -1.2357809e-002  -9.5120302e-005  -3.1227984e-002  -1.8781408e-004   2.4118721e+003   1.4151515e-005  -4.3812304e-006   1.3056962e-003  -6.8601425e-006   7.1591674e+001
 -1.9170824e+001   3.2466900e+000   7.0093469e-001   7.5527194e+002   0.0000000e+000   5.6132634e-005   7.8723566e+002   8.0267713e+002   7.4860600e+002   5.0000000e+002   5.0000000e+002   5.0000000e+002   4.4093226e+006   1.0226642e+003   6.6910954e+003   2.2763775e-002   6.5136513e+000  -8.5365246e+003   8.3501547e-003  -5.5845742e+004  -1.2418663e-002  -4.8053663e-005  -3.0892292e-002   2.9618607e-004   2.4256306e+003   1.5668960e-005  -3.5609884e-006   1.2895196e-003  -5.0023355e-006   7.1425413e+001
 -1.9093028e+001   3.2582046e+000   6.9457487e-001   7.4523782e+002   0.0000000e+000   5.5859843e-005   7.8780146e+002   8.0312132e+002   7.4866140e+002   5.0000000e+002   5.0000000e+002   5.0000000e+002   4.4274242e+006   1.0222699e+003   6.7018354e+003   2.2763775e-002   6.6005002e+000  -8.5676701e+003   8.9910207e-003  -5.6076891e+004  -1.2479137e-002  -3.0638245e-005  -3.0659690e-002   3.0431504e-004   2.4351834e+003   1.7189632e-005  -3.2152410e-006   1.2804098e-003  -4.1429397e-006   7.1309362e+001
 -1.8952994e+001   3.2641288e+000   6.8373792e-001   7.2777542e+002   0.0000000e+000   5.5426714e-005   7.8878664e+002   8.0602744e+002   7.4876787e+002   5.0000000e+002   5.0000000e+002   5.0000000e+002   4.4601053e+006   1.0217844e+003   6.7219040e+003   2.2763775e-002   6.7571769e+000  -8.6243552e+003   2.0941275e-003  -5.6494283e+004  -1.2542535e-002  -1.3382157e-005  -3.0246012e-002   7.9259640e-005   2.4524480e+003   1.7550462e-005  -2.8616312e-006   1.2650202e-003  -3.4224298e-006   7.1124743e+001
 -1.8855749e+001   3.2644144e+000   6.7649691e-001   7.1663375e+002   0.0000000e+000   5.5103095e-005   7.8944886e+002   8.0694864e+002   7.5014922e+002   5.0000000e+002   5.0000000e+002   5.0000000e+002   4.4824683e+006   1.0215328e+003   6.7358010e+003   2.2763775e-002   6.8662529e+000  -8.6666720e+003  -2.9850823e-005  -5.6777986e+004  -1.2421712e-002   1.9371360e-006  -3.0683845e-002   3.5981055e-005   2.4643350e+003   1.6049346e-005  -2.4747654e-006   1.3003695e-003  -2.3788805e-006   7.1007624e+001
 -1.8734192e+001   3.2642436e+000   6.6817954e-001   7.0396547e+002   0.0000000e+000   5.4725887e-005   7.9024827e+002   8.0804756e+002   7.5073727e+002   5.0000000e+002   5.0000000e+002   5.0000000e+002   4.5106212e+006   1.0215965e+003   6.7548896e+003   2.2763775e-002   7.0029192e+000  -8.7222077e+003   1.0539908e-003  -5.7133954e+004  -1.2454881e-002   3.8188869e-006  -3.0272640e-002   4.2937262e-006   2.4791308e+003   1.4803075e-005  -2.4176365e-006   1.2863834e-003  -1.3539652e-006   7.0898492e+001
 -1.8585949e+001   3.2181541e+000   6.6453323e-001   6.9818395e+002   0.0000000e+000   5.4599887e-005   7.9207541e+002   8.0934945e+002   7.5137890e+002   5.0000000e+002   5.0000000e+002   5.0000000e+002   4.5452929e+006   1.0252489e+003   6.8244259e+003   2.2763775e-002   7.1700760e+000  -8.7902180e+003   1.6112114e-003  -5.7572576e+004  -1.3072349e-002   3.7017156e-005  -2.9863597e-002   8.9393430e-006   2.4973349e+003   1.8615262e-005  -1.8760583e-006   1.2719799e-003   2.5351568e-007   7.0941022e+001
 -1.8351945e+001   3.2073260e+000   6.4880984e-001   6.7336341e+002   0.0000000e+000   5.3961984e-005   7.9393735e+002   8.1135760e+002   7.5323097e+002   5.0000000e+002   5.0000000e+002   5.0000000e+002   4.6014451e+006   1.0253273e+003   6.8690630e+003   2.2763775e-002   7.4372430e+000  -8.8986005e+003   1.0627925e-004  -5.8283727e+004  -1.2832193e-002   1.9430898e-005  -2.9150932e-002   1.8699120e-004   2.5268528e+003   1.5986583e-005  -2.1557040e-006   1.2375395e-003  -9.7828565e-008   7.0683477e+001
 -1.8233502e+001   3.1928045e+000   6.4116312e-001   6.6108725e+002   0.0000000e+000   5.3674788e-005   7.9490552e+002   8.1234973e+002   7.5365301e+002   5.0000000e+002   5.0000000e+002   5.0000000e+002   4.6312053e+006   1.0255405e+003   6.8934688e+003   2.2763775e-002   7.5731461e+000  -8.9553980e+003   3.2737261e-003  -5.8660996e+004  -1.2633995e-002  -1.4317490e-006  -2.8848975e-002  -3.2815396e-005   2.5425255e+003   1.3612883e-005  -2.3972444e-006   1.2219428e-003  -5.1859042e-007   7.0564781e+001
 -1.8085724e+001   3.1831310e+000   6.3158477e-001   6.4791881e+002   0.0000000e+000   5.3162469e-005   7.9610722e+002   8.1355173e+002   7.5394909e+002   5.0000000e+002   5.0000000e+002   5.0000000e+002   4.6661600e+006   1.0255201e+003   6.9217080e+003   2.2763775e-002   7.7433635e+000  -9.0241426e+003   8.8100949e-004  -5.9103318e+004  -1.2745994e-002  -2.4971900e-005  -2.7903507e-002   1.2375109e-004   2.5610177e+003   1.3063643e-005  -2.7631904e-006   1.1808216e-003  -1.9558241e-006   7.0395770e+001
 -1.7967503e+001   3.1564865e+000   6.2427788e-001   6.3618516e+002   0.0000000e+000   5.2894077e-005   7.9707683e+002   8.1447118e+002   7.5426521e+002   5.0000000e+002   5.0000000e+002   5.0000000e+002   4.6961240e+006   1.0257457e+003   6.9462935e+003   2.2763775e-002   7.8800254e+000  -9.0785422e+003  -7.3629828e-004  -5.9485650e+004  -1.2620949e-002  -5.9187425e-005  -2.7693306e-002  -5.0685554e-005   2.5768964e+003   1.5342883e-005  -3.1229978e-006   1.1699962e-003  -3.1468890e-006   7.0279426e+001
 -1.7819970e+001   3.1404928e+000   6.1529390e-001   6.2303012e+002   0.0000000e+000   5.2475226e-005   7.9824214e+002   8.1555120e+002   7.5438899e+002   5.0000000e+002   5.0000000e+002   5.0000000e+002   4.7319257e+006   1.0259532e+003   6.9754132e+003   2.2763775e-002   8.0512456e+000  -9.1491546e+003  -6.2098993e-005  -5.9938133e+004  -1.2801185e-002  -7.0148213e-005  -2.7253972e-002   1.1843578e-004   2.5957359e+003   1.7457288e-005  -3.3011652e-006   1.1567247e-003  -3.7685847e-006   7.0134855e+001
 -1.7701944e+001   3.1297289e+000   6.0846180e-001   6.1212353e+002   0.0000000e+000   5.2228567e-005   7.9919331e+002   8.1634868e+002   7.5463830e+002   5.0000000e+002   5.0000000e+002   5.0000000e+002   4.7620185e+006   1.0263660e+003   7.0008224e+003   2.2763775e-002   8.1887557e+000  -9.2088035e+003   2.0693205e-003  -6.0318397e+004  -1.2687255e-002  -6.4342148e-005  -2.7031742e-002   2.7567951e-005   2.6115976e+003   1.6423111e-005  -3.1299845e-006   1.1439725e-003  -3.4267170e-006   7.0037872e+001
 -1.7559019e+001   3.1259942e+000   6.0069958e-001   6.0073463e+002   0.0000000e+000   5.1872789e-005   8.0031218e+002   8.1722079e+002   7.5499110e+002   5.0000000e+002   5.0000000e+002   5.0000000e+002   4.7968034e+006   1.0270466e+003   7.0320277e+003   2.2763775e-002   8.3559316e+000  -9.2782081e+003   1.1041066e-003  -6.0757580e+004  -1.2792213e-002  -5.6860410e-005  -2.6652917e-002   1.2520919e-004   2.6299074e+003   1.5779359e-005  -3.0754827e-006   1.1312625e-003  -2.1980486e-006   6.9940936e+001
 -1.7444679e+001   3.1235534e+000   5.9451460e-001   5.9098981e+002   0.0000000e+000   5.1645501e-005   8.0120047e+002   8.1785515e+002   7.5515703e+002   5.0000000e+002   5.0000000e+002   5.0000000e+002   4.8264106e+006   1.0276204e+003   7.0570100e+003   2.2763775e-002   8.4902233e+000  -9.3352645e+003   1.9932592e-003  -6.1132804e+004  -1.2784433e-002  -8.3250103e-005  -2.6470894e-002  -3.8629652e-005   2.6455288e+003   1.8010066e-005  -3.1290226e-006   1.1217407e-003  -3.7555062e-006   6.9867301e+001
 -1.7340096e+001   3.1232816e+000   5.8906503e-001   5.8277331e+002   0.0000000e+000   5.1419260e-005   8.0198641e+002   8.1833868e+002   7.5534675e+002   5.0000000e+002   5.0000000e+002   5.0000000e+002   4.8529604e+006   1.0282033e+003   7.0797050e+003   2.2763775e-002   8.6134638e+000  -9.3862483e+003   5.4277629e-004  -6.1469306e+004  -1.2893829e-002  -1.0126357e-004  -2.6254586e-002   6.7226218e-005   2.6595292e+003   1.9241872e-005  -3.2794992e-006   1.1157291e-003  -4.0857152e-006   6.9808332e+001
 -1.7246862e+001   3.1227153e+000   5.8437021e-001   5.7569593e+002   0.0000000e+000   5.1226329e-005   8.0267528e+002   8.2275538e+002   7.5550810e+002   5.0000000e+002   5.0000000e+002   5.0000000e+002   4.8767119e+006   1.0287957e+003   7.1001747e+003   2.2763775e-002   8.7236602e+000  -9.4317955e+003   1.6187081e-003  -6.1770281e+004  -1.3134886e-002  -1.1733852e-004  -2.5932674e-002   1.1078125e-004   2.6720626e+003   1.9191909e-005  -3.5541074e-006   1.1100950e-003  -4.4699997e-006   6.9763575e+001
 -1.7155794e+001   3.1227393e+000   5.7995148e-001   5.6921687e+002   0.0000000e+000   5.1031549e-005   8.0334809e+002   8.2356274e+002   7.5732775e+002   5.0000000e+002   5.0000000e+002   5.0000000e+002   4.8998388e+006   1.0294366e+003   7.1206104e+003   2.2763775e-002   8.8316021e+000  -9.4764874e+003   2.0529830e-003  -6.2063132e+004  -1.3035228e-002  -8.4690974e-005  -2.6257245e-002   1.2706380e-004   2.6843627e+003   1.7819622e-005  -2.8860073e-006   1.1347207e-003  -3.6945604e-006   6.9725304e+001
 -1.7062863e+001   3.1235694e+000   5.7563630e-001   5.6294891e+002   0.0000000e+000   5.0836568e-005   8.0399068e+002   8.2437540e+002   7.5751488e+002   5.0000000e+002   5.0000000e+002   5.0000000e+002   4.9233442e+006   1.0302144e+003   7.1411381e+003   2.2763775e-002   8.9420714e+000  -9.5224457e+003   2.1568827e-003  -6.2360590e+004  -1.3159697e-002  -7.7251585e-005  -2.5985553e-002   7.2092979e-005   2.6967349e+003   1.6353589e-005  -2.7079043e-006   1.1279657e-003  -3.7756821e-006   6.9703270e+001
 -1.6900617e+001   3.0046089e+000   5.7446411e-001   5.6206602e+002   0.0000000e+000   5.0777002e-005   8.0656596e+002   8.2575216e+002   7.5849179e+002   5.0000000e+002   5.0000000e+002   5.0000000e+002   4.9644191e+006   1.0353151e+003   7.2408829e+003   2.2763775e-002   9.1357135e+000  -9.6031974e+003   7.3572214e-004  -6.2880392e+004  -1.3841132e-002  -2.6815357e-005  -2.5623079e-002   1.3752206e-004   2.7183520e+003   1.7434576e-005  -2.2078649e-006   1.1200942e-003  -1.7198976e-006   6.9770726e+001
 -1.6796688e+001   3.0031641e+000   5.6946359e-001   5.5483307e+002   0.0000000e+000   5.0551858e-005   8.0745114e+002   8.2660549e+002   7.5874621e+002   5.0000000e+002   5.0000000e+002   5.0000000e+002   4.9905641e+006   1.0359154e+003   7.2663564e+003   2.2763775e-002   9.2614207e+000  -9.6551024e+003   2.9190812e-003  -6.3211093e+004  -1.3910861e-002  -3.5260710e-005  -2.5419853e-002   4.1706004e-005   2.7321095e+003   2.3461136e-005  -2.3471809e-006   1.1142149e-003  -1.4556314e-006   6.9700442e+001
 -1.6685624e+001   2.9995980e+000   5.6426182e-001   5.4730324e+002   0.0000000e+000   5.0317529e-005   8.0840518e+002   8.2754633e+002   7.5988843e+002   5.0000000e+002   5.0000000e+002   5.0000000e+002   5.0187930e+006   1.0366714e+003   7.2946797e+003   2.2763775e-002   9.3962697e+000  -9.7094121e+003   1.8862573e-003  -6.3568792e+004  -1.3856190e-002  -4.4593233e-005  -2.5260335e-002   2.3688284e-005   2.7469289e+003   2.2097777e-005  -2.4474899e-006   1.1058777e-003  -1.6294329e-006   6.9633208e+001
 -1.6567494e+001   2.9982071e+000   5.5881648e-001   5.3947342e+002   0.0000000e+000   5.0070276e-005   8.0941274e+002   8.2852656e+002   7.6054823e+002   5.0000000e+002   5.0000000e+002   5.0000000e+002   5.0485330e+006   1.0374594e+003   7.3245474e+003   2.2763775e-002   9.5402874e+000  -9.7657695e+003   1.4822097e-003  -6.3945923e+004  -1.3866850e-002  -3.8510656e-005  -2.5053550e-002   4.9025608e-005   2.7625275e+003   1.7031717e-005  -2.3662027e-006   1.0979165e-003  -1.3988148e-006   6.9561555e+001
 -1.6466095e+001   2.9841239e+000   5.5432467e-001   5.3293179e+002   0.0000000e+000   4.9879105e-005   8.1030395e+002   8.2937702e+002   7.6114946e+002   5.0000000e+002   5.0000000e+002   5.0000000e+002   5.0757165e+006   1.0382918e+003   7.3520141e+003   2.2763775e-002   9.6643856e+000  -9.8152638e+003   1.8565924e-003  -6.4291514e+004  -1.3609687e-002  -2.9569340e-005  -2.5016216e-002  -1.1419301e-004   2.7767864e+003   1.5050172e-005  -2.1850590e-006   1.0889106e-003  -5.5046406e-007   6.9509261e+001
 -1.6323501e+001   2.9572003e+000   5.4723532e-001   5.2326571e+002   0.0000000e+000   4.9528721e-005   8.1162262e+002   8.3055316e+002   7.6195930e+002   5.0000000e+002   5.0000000e+002   5.0000000e+002   5.1130608e+006   1.0387450e+003   7.3867594e+003   2.2763775e-002   9.8396104e+000  -9.8809811e+003  -3.7875833e-003  -6.4768436e+004  -1.3760638e-002  -1.0135424e-005  -2.4120189e-002   2.0497292e-004   2.7965712e+003   1.4338883e-005  -1.9055354e-006   1.0434840e-003  -4.6226814e-007   6.9371752e+001
 -1.6260126e+001   2.9496807e+000   5.4433924e-001   5.1895857e+002   0.0000000e+000   4.9414650e-005   8.1215341e+002   8.3106794e+002   7.6231165e+002   5.0000000e+002   5.0000000e+002   5.0000000e+002   5.1295505e+006   1.0391335e+003   7.4022998e+003   2.2763775e-002   9.9177465e+000  -9.9117859e+003   2.7308483e-004  -6.4977636e+004  -1.3914708e-002  -2.8027049e-005  -2.3861318e-002   2.5101034e-004   2.8052688e+003   1.4892374e-005  -2.2059308e-006   1.0380364e-003  -7.6949871e-007   6.9332485e+001
 -1.6180908e+001   2.9405412e+000   5.4108260e-001   5.1452377e+002   0.0000000e+000   4.9250877e-005   8.1288043e+002   8.3169410e+002   7.6276152e+002   5.0000000e+002   5.0000000e+002   5.0000000e+002   5.1499813e+006   1.0398571e+003   7.4250935e+003   2.2763775e-002   1.0015656e+001  -9.9532460e+003   3.2339814e-003  -6.5234970e+004  -1.4081255e-002  -4.4799252e-005  -2.3540702e-002   1.5858890e-004   2.8160256e+003   1.6449557e-005  -2.5308552e-006   1.0306472e-003  -9.9715798e-007   6.9293599e+001
 -1.6081885e+001   2.9348974e+000   5.3670621e-001   5.0863209e+002   0.0000000e+000   4.9027253e-005   8.1373580e+002   8.3246179e+002   7.6225810e+002   5.0000000e+002   5.0000000e+002   5.0000000e+002   5.1755665e+006   1.0404948e+003   7.4503858e+003   2.2763775e-002   1.0138478e+001  -1.0007576e+004   2.4389503e-003  -6.5556618e+004  -1.4308455e-002  -7.0936169e-005  -2.3276258e-002   6.3297231e-005   2.8295022e+003   1.8435448e-005  -2.9657374e-006   1.0271864e-003  -1.6944433e-006   6.9230313e+001
 -1.5903643e+001   2.9388537e+000   5.2931484e-001   4.9824806e+002   0.0000000e+000   4.8688503e-005   8.1526706e+002   8.3379038e+002   7.6275511e+002   5.0000000e+002   5.0000000e+002   5.0000000e+002   5.2230071e+006   1.0419810e+003   7.4980477e+003   2.2763775e-002   1.0360618e+001  -1.0105570e+004  -5.3527926e-005  -6.6155104e+004  -1.3954514e-002  -6.7178798e-005  -2.3215423e-002  -1.3236207e-005   2.8544947e+003   1.8356763e-005  -2.7288072e-006   1.0111929e-003  -1.6961566e-006   6.9146430e+001
 -1.5824425e+001   2.9458945e+000   5.2617176e-001   4.9361350e+002   0.0000000e+000   4.8563868e-005   8.1593501e+002   8.3435737e+002   7.6296661e+002   5.0000000e+002   5.0000000e+002   5.0000000e+002   5.2435762e+006   1.0427271e+003   7.5195564e+003   2.2763775e-002   1.0459799e+001  -1.0145701e+004   3.0709899e-003  -6.6415265e+004  -1.4067562e-002  -6.2851315e-005  -2.2996340e-002   1.7553170e-004   2.8653065e+003   1.7489182e-005  -2.6070079e-006   1.0048657e-003  -2.0331577e-006   6.9118102e+001
 -1.5725401e+001   2.9529247e+000   5.2263759e-001   4.8886379e+002   0.0000000e+000   4.8383933e-005   8.1677972e+002   8.3504089e+002   7.6327949e+002   5.0000000e+002   5.0000000e+002   5.0000000e+002   5.2688545e+006   1.0438689e+003   7.5483466e+003   2.2763775e-002   1.0584177e+001  -1.0193002e+004   4.3339036e-003  -6.6735699e+004  -1.4251455e-002  -9.6196213e-005  -2.2705395e-002   1.8774160e-004   2.8785741e+003   1.7170256e-005  -3.1274923e-006   9.9795318e-004  -2.9289935e-006   6.9098018e+001
 -1.5601623e+001   2.9569908e+000   5.1789083e-001   4.8253763e+002   0.0000000e+000   4.8139951e-005   8.1779786e+002   8.3586249e+002   7.6363604e+002   5.0000000e+002   5.0000000e+002   5.0000000e+002   5.3006215e+006   1.0450003e+003   7.5812316e+003   2.2763775e-002   1.0740338e+001  -1.0252099e+004   2.1176121e-003  -6.7139061e+004  -1.4347275e-002  -1.0985482e-004  -2.2510516e-002   4.0028496e-005   2.8952699e+003   1.9494878e-005  -3.2195185e-006   9.9178099e-004  -3.3231748e-006   6.9054497e+001
 -1.5446899e+001   2.9551461e+000   5.1206421e-001   4.7481280e+002   0.0000000e+000   4.7837478e-005   8.1904606e+002   8.3681401e+002   7.6404550e+002   5.0000000e+002   5.0000000e+002   5.0000000e+002   5.3409457e+006   1.0464529e+003   7.6221326e+003   2.2763775e-002   1.0936535e+001  -1.0328139e+004   5.0881310e-004  -6.7650746e+004  -1.4203063e-002  -9.7154175e-005  -2.2414783e-002  -4.4170857e-005   2.9164830e+003   2.1384786e-005  -2.9552068e-006   9.8269038e-004  -2.8886381e-006   6.9006224e+001
 -1.5323120e+001   2.9557839e+000   5.0772606e-001   4.6860466e+002   0.0000000e+000   4.7655430e-005   8.2004100e+002   8.4149931e+002   7.6432498e+002   5.0000000e+002   5.0000000e+002   5.0000000e+002   5.3742652e+006   1.0478656e+003   7.6566449e+003   2.2763775e-002   1.1094242e+001  -1.0392463e+004   3.7689059e-004  -6.8073185e+004  -1.3873130e-002  -6.7837653e-005  -2.2895980e-002  -4.0158500e-005   2.9341891e+003   2.0710772e-005  -2.3051105e-006   1.0057289e-003  -1.1723739e-006   6.8988483e+001
 -1.5168396e+001   2.9583156e+000   5.0267807e-001   4.6203957e+002   0.0000000e+000   4.7385800e-005   8.2123805e+002   8.4283584e+002   7.6671651e+002   5.0000000e+002   5.0000000e+002   5.0000000e+002   5.4136388e+006   1.0497881e+003   7.6997485e+003   2.2763775e-002   1.1292385e+001  -1.0468116e+004   3.4698039e-003  -6.8571578e+004  -1.4247347e-002  -3.8570633e-005  -2.2525307e-002   1.7563354e-004   2.9548120e+003   1.8073240e-005  -1.7444753e-006   1.0012263e-003  -3.6219002e-007   6.8985999e+001
 -1.5053258e+001   2.8531055e+000   5.0465068e-001   4.6505642e+002   0.0000000e+000   4.7508197e-005   8.2333111e+002   8.4381944e+002   7.6834863e+002   5.0000000e+002   5.0000000e+002   5.0000000e+002   5.4463268e+006   1.0553772e+003   7.7953507e+003   2.2763775e-002   1.1440559e+001  -1.0532877e+004  -1.0873127e-003  -6.8985747e+004  -1.4472135e-002   2.6061589e-006  -2.2480862e-002  -1.4790886e-004   2.9720718e+003   1.8233609e-005  -1.3209544e-006   9.8962903e-004   1.2199555e-006   6.9150374e+001
 -1.4909336e+001   2.8489936e+000   4.9930759e-001   4.5795269e+002   0.0000000e+000   4.7235224e-005   8.2455195e+002   8.4500373e+002   7.6892214e+002   5.0000000e+002   5.0000000e+002   5.0000000e+002   5.4836802e+006   1.0565580e+003   7.8340180e+003   2.2763775e-002   1.1628193e+001  -1.0606423e+004   2.9979924e-003  -6.9458089e+004  -1.4848006e-002   4.4898748e-005  -2.2065066e-002   1.8641882e-004   2.9916825e+003   2.3070195e-005  -7.2801139e-007   9.8353500e-004   2.5150651e-006   6.9084251e+001
 -1.4749453e+001   2.8392269e+000   4.9401192e-001   4.5082248e+002   0.0000000e+000   4.6976760e-005   8.2594703e+002   8.4632013e+002   7.7058151e+002   5.0000000e+002   5.0000000e+002   5.0000000e+002   5.5274981e+006   1.0584586e+003   7.8825001e+003   2.2763775e-002   1.1837797e+001  -1.0690373e+004   1.3611648e-003  -7.0012922e+004  -1.4871813e-002   7.0391944e-005  -2.1826421e-002  -8.4380709e-005   3.0146794e+003   2.5004960e-005  -1.9099669e-007   9.7434495e-004   3.6395951e-006   6.9052472e+001
 -1.4621546e+001   2.8359596e+000   4.8971617e-001   4.4482845e+002   0.0000000e+000   4.6790125e-005   8.2703756e+002   8.4735644e+002   7.7129570e+002   5.0000000e+002   5.0000000e+002   5.0000000e+002   5.5632251e+006   1.0599144e+003   7.9201724e+003   2.2763775e-002   1.2006392e+001  -1.0760298e+004  -4.7412289e-004  -7.0465696e+004  -1.4758318e-002   4.5591685e-005  -2.1590664e-002  -6.1207872e-005   3.0334970e+003   1.9200262e-005  -5.9060981e-007   9.6155941e-004   2.9074428e-006   6.9025495e+001
 -1.4519221e+001   2.8274018e+000   4.8622704e-001   4.3999048e+002   0.0000000e+000   4.6636532e-005   8.2788991e+002   8.4816949e+002   7.7185976e+002   5.0000000e+002   5.0000000e+002   5.0000000e+002   5.5916197e+006   1.0609832e+003   7.9491552e+003   2.2763775e-002   1.2141818e+001  -1.0815845e+004   5.7770532e-004  -7.0825278e+004  -1.4626137e-002   2.5945265e-005  -2.1472698e-002   7.3971708e-005   3.0484365e+003   1.7204910e-005  -8.9535414e-007   9.5301439e-004   2.5802644e-006   6.8998949e+001
 -1.4391314e+001   2.8202781e+000   4.8163977e-001   4.3462230e+002   0.0000000e+000   4.6348919e-005   8.2905907e+002   8.5045355e+002   7.7251965e+002   5.0000000e+002   5.0000000e+002   5.0000000e+002   5.6256027e+006   1.0619209e+003   7.9848816e+003   2.2763775e-002   1.2311804e+001  -1.0880309e+004   5.4584206e-003  -7.1255504e+004  -1.4885197e-002   4.7843475e-006  -2.0735326e-002   3.2511131e-004   3.0663291e+003   1.5565781e-005  -1.2299927e-006   9.1938664e-004   1.4781021e-006   6.8922328e+001
 -1.4288989e+001   2.8049535e+000   4.7821830e-001   4.2985634e+002   0.0000000e+000   4.6201971e-005   8.2990187e+002   8.5133872e+002   7.7305873e+002   5.0000000e+002   5.0000000e+002   5.0000000e+002   5.6538385e+006   1.0629228e+003   8.0132010e+003   2.2763775e-002   1.2448307e+001  -1.0931766e+004  -1.5575781e-003  -7.1616128e+004  -1.4853713e-002  -1.7413422e-005  -2.0554483e-002  -1.4988942e-005   3.0812927e+003   1.5999402e-005  -1.6708221e-006   9.1006901e-004  -1.0081884e-007   6.8892080e+001
 -1.4161083e+001   2.7923737e+000   4.7414803e-001   4.2468177e+002   0.0000000e+000   4.5980575e-005   8.3098356e+002   8.5241049e+002   7.7370102e+002   5.0000000e+002   5.0000000e+002   5.0000000e+002   5.6879210e+006   1.0642766e+003   8.0502038e+003   2.2763775e-002   1.2619634e+001  -1.0997042e+004   1.0052147e-003  -7.2047395e+004  -1.4972831e-002  -2.4347778e-005  -2.0261696e-002   1.5284617e-004   3.0991612e+003   1.8216745e-005  -1.9142892e-006   9.0017044e-004  -5.8773908e-007   6.8858162e+001
 -1.4058757e+001   2.7834919e+000   4.7086579e-001   4.2015002e+002   0.0000000e+000   4.5842590e-005   8.3184110e+002   8.5323094e+002   7.7302811e+002   5.0000000e+002   5.0000000e+002   5.0000000e+002   5.7164782e+006   1.0653173e+003   8.0794144e+003   2.2763775e-002   1.2757259e+001  -1.1053956e+004   1.6207165e-004  -7.2408355e+004  -1.4955241e-002  -4.1319806e-005  -2.0067952e-002  -9.3121013e-005   3.1141832e+003   2.0244106e-005  -1.8896114e-006   8.9047602e-004  -1.4110030e-006   6.8828020e+001
 -1.3930851e+001   2.7791105e+000   4.6685104e-001   4.1510875e+002   0.0000000e+000   4.5620912e-005   8.3287571e+002   8.5425191e+002   7.7345136e+002   5.0000000e+002   5.0000000e+002   5.0000000e+002   5.7507108e+006   1.0666280e+003   8.1149536e+003   2.2763775e-002   1.2930000e+001  -1.1120935e+004   2.4051729e-003  -7.2840824e+004  -1.5070367e-002  -5.5718562e-005  -1.9860768e-002   1.7025287e-004   3.1321249e+003   2.1035592e-005  -1.9818929e-006   8.8339778e-004  -1.7673532e-006   6.8797187e+001
 -1.3828526e+001   2.7760091e+000   4.6369356e-001   4.1073934e+002   0.0000000e+000   4.5487762e-005   8.3371538e+002   8.5503065e+002   7.7368255e+002   5.0000000e+002   5.0000000e+002   5.0000000e+002   5.7793511e+006   1.0677450e+003   8.1442922e+003   2.2763775e-002   1.3068730e+001  -1.1177392e+004   9.0149649e-004  -7.3203277e+004  -1.5028366e-002  -5.0471352e-005  -1.9630130e-002  -8.1500754e-005   3.1472054e+003   2.0098404e-005  -1.9904867e-006   8.7170204e-004  -1.5769084e-006   6.8775913e+001
 -1.3700619e+001   2.7739268e+000   4.6018590e-001   4.0634031e+002   0.0000000e+000   4.5293675e-005   8.3476845e+002   8.5601867e+002   7.7407223e+002   5.0000000e+002   5.0000000e+002   5.0000000e+002   5.8136418e+006   1.0694504e+003   8.1835006e+003   2.2763775e-002   1.3242854e+001  -1.1243125e+004   2.7565638e-003  -7.3637496e+004  -1.5173229e-002  -7.5637944e-005  -1.9315562e-002   1.7772690e-004   3.1652076e+003   1.8821648e-005  -1.7697201e-006   8.6203948e-004  -2.4358523e-006   6.8773624e+001
 -1.3598294e+001   2.7720951e+000   4.5724087e-001   4.0226099e+002   0.0000000e+000   4.5170999e-005   8.3557769e+002   8.5676367e+002   7.7429316e+002   5.0000000e+002   5.0000000e+002   5.0000000e+002   5.8423291e+006   1.0706986e+003   8.2131737e+003   2.2763775e-002   1.3382749e+001  -1.1298883e+004   9.5527411e-004  -7.4001090e+004  -1.5136038e-002  -8.7929988e-005  -1.9094755e-002  -8.8894917e-005   3.1803273e+003   1.9630768e-005  -2.1960877e-006   8.5199390e-004  -2.6956150e-006   6.8767005e+001
 -1.3470387e+001   2.7685689e+000   4.5380619e-001   3.9801725e+002   0.0000000e+000   4.4978323e-005   8.3660712e+002   8.5770486e+002   7.7467614e+002   5.0000000e+002   5.0000000e+002   5.0000000e+002   5.8766307e+006   1.0723563e+003   8.2515663e+003   2.2763775e-002   1.3558336e+001  -1.1364300e+004   2.9814236e-003  -7.4435596e+004  -1.5376914e-002  -1.2954402e-004  -1.8846020e-002   1.9329125e-004   3.1983404e+003   2.2199707e-005  -2.8500470e-006   8.4778892e-004  -3.5617154e-006   6.8764151e+001
 -1.3368062e+001   2.7670694e+000   4.5094916e-001   3.9413333e+002   0.0000000e+000   4.4854278e-005   8.3739951e+002   8.5841126e+002   7.7489390e+002   5.0000000e+002   5.0000000e+002   5.0000000e+002   5.9054264e+006   1.0736058e+003   8.2809430e+003   2.2763775e-002   1.3699393e+001  -1.1420564e+004   9.2623847e-004  -7.4800559e+004  -1.5361115e-002  -1.2412863e-004  -1.8689094e-002  -8.8086118e-005   3.2135310e+003   2.3284800e-005  -2.8450358e-006   8.4037061e-004  -3.1130320e-006   6.8759765e+001
 -1.3240156e+001   2.7668537e+000   4.4746298e-001   3.8985306e+002   0.0000000e+000   4.4656580e-005   8.3834865e+002   8.6111523e+002   7.7527231e+002   5.0000000e+002   5.0000000e+002   5.0000000e+002   5.9398265e+006   1.0751350e+003   8.3164321e+003   2.2763775e-002   1.3876425e+001  -1.1486658e+004   2.9373393e-003  -7.5236056e+004  -1.5688068e-002  -7.7917689e-005  -1.8398696e-002   1.8857564e-004   3.2316033e+003   2.3466016e-005  -2.0240561e-006   8.3715342e-004  -1.8844164e-006   6.8757219e+001
 -1.3137830e+001   2.7669922e+000   4.4504469e-001   3.8660031e+002   0.0000000e+000   4.4550757e-005   8.3912609e+002   8.6193968e+002   7.7749382e+002   5.0000000e+002   5.0000000e+002   5.0000000e+002   5.9686753e+006   1.0767083e+003   8.3479945e+003   2.2763775e-002   1.4018584e+001  -1.1543341e+004   1.1099257e-003  -7.5601493e+004  -1.5438715e-002  -2.2683377e-005  -1.8717430e-002  -9.5271190e-005   3.2469481e+003   2.2191285e-005  -1.0265518e-006   8.5231752e-004   9.9569623e-007   6.8780611e+001
 -1.3009924e+001   2.7666993e+000   4.4187686e-001   3.8274684e+002   0.0000000e+000   4.4367687e-005   8.4004019e+002   8.6298298e+002   7.7786707e+002   5.0000000e+002   5.0000000e+002   5.0000000e+002   6.0026266e+006   1.0784587e+003   8.3842683e+003   2.2763775e-002   1.4197042e+001  -1.1608295e+004   3.9539358e-003  -7.6031256e+004  -1.5928966e-002  -6.0595613e-006  -1.8335946e-002   2.5717236e-004   3.2647214e+003   2.0147691e-005  -7.6912362e-007   8.5088868e-004   1.3304704e-006   6.8800728e+001
 -1.2852616e+001   2.6436189e+000   4.4343581e-001   3.8558534e+002   0.0000000e+000   4.4413462e-005   8.4252766e+002   8.6422674e+002   7.7987850e+002   5.0000000e+002   5.0000000e+002   5.0000000e+002   6.0446031e+006   1.0851543e+003   8.5038795e+003   2.2763775e-002   1.4417596e+001  -1.1688826e+004   3.3481755e-003  -7.6563178e+004  -1.6823277e-002   3.1921266e-006  -1.8057856e-002   6.9815819e-005   3.2867253e+003   2.0275322e-005  -6.5209890e-007   8.4819145e-004   1.6360823e-006   6.8987357e+001
 -1.2726770e+001   2.6370061e+000   4.3996810e-001   3.8096190e+002   0.0000000e+000   4.4256365e-005   8.4353950e+002   8.6519211e+002   7.8023625e+002   5.0000000e+002   5.0000000e+002   5.0000000e+002   6.0810279e+006   1.0865438e+003   8.5403329e+003   2.2763775e-002   1.4596485e+001  -1.1761751e+004  -2.9564858e-003  -7.7024767e+004  -1.6291530e-002   1.9059802e-005  -1.8157596e-002  -3.4055730e-004   3.3059501e+003   2.3046588e-005  -2.8739595e-007   8.3739759e-004   2.1261113e-006   6.8964963e+001
 -1.2626094e+001   2.6323670e+000   4.3750026e-001   3.7774959e+002   0.0000000e+000   4.4142222e-005   8.4434457e+002   8.6598381e+002   7.8053258e+002   5.0000000e+002   5.0000000e+002   5.0000000e+002   6.1095382e+006   1.0878795e+003   8.5712785e+003   2.2763775e-002   1.4740127e+001  -1.1817619e+004  -1.7256675e-003  -7.7385410e+004  -1.5999080e-002   5.1652188e-006  -1.8231597e-002  -6.6146232e-005   3.3209126e+003   2.9105402e-005  -5.9776775e-007   8.3084068e-004   1.9331965e-006   6.8965146e+001
 -1.2500248e+001   2.6280168e+000   4.3421790e-001   3.7366425e+002   0.0000000e+000   4.3961995e-005   8.4535119e+002   8.6693060e+002   7.8232667e+002   5.0000000e+002   5.0000000e+002   5.0000000e+002   6.1431016e+006   1.0893163e+003   8.6081998e+003   2.2763775e-002   1.4920419e+001  -1.1880589e+004   7.2791964e-003  -7.7810171e+004  -1.6545053e-002   5.2612851e-006  -1.7851726e-002   4.6156586e-004   3.3384572e+003   2.7215039e-005  -2.3946854e-007   8.3114312e-004   1.7906407e-006   6.8946826e+001
 -1.2342940e+001   2.6183681e+000   4.3011061e-001   3.6854927e+002   0.0000000e+000   4.3736700e-005   8.4656747e+002   8.6809185e+002   7.8311845e+002   5.0000000e+002   5.0000000e+002   5.0000000e+002   6.1848903e+006   1.0910320e+003   8.6527028e+003   2.2763775e-002   1.5146903e+001  -1.1959670e+004   5.4877139e-003  -7.8339908e+004  -1.6867544e-002  -1.5421287e-005  -1.7514509e-002   1.5935268e-004   3.3603317e+003   2.0886333e-005  -1.0695746e-006   8.2770040e-004   1.1445748e-006   6.8923173e+001
 -1.2217095e+001   2.6069822e+000   4.2706635e-001   3.6461086e+002   0.0000000e+000   4.3594314e-005   8.4756957e+002   8.6904391e+002   7.8379573e+002   5.0000000e+002   5.0000000e+002   5.0000000e+002   6.2212170e+006   1.0926287e+003   8.6909910e+003   2.2763775e-002   1.5328921e+001  -1.2030651e+004  -2.7494672e-003  -7.8800861e+004  -1.6127198e-002  -2.0053047e-005  -1.7693151e-002  -3.8518590e-004   3.3794578e+003   1.8653956e-005  -1.0826078e-006   8.1366031e-004   8.6007059e-007   6.8917687e+001
 -1.2116418e+001   2.5954463e+000   4.2412859e-001   3.6115986e+002   0.0000000e+000   4.3423714e-005   8.4845695e+002   8.7373026e+002   7.8431648e+002   5.0000000e+002   5.0000000e+002   5.0000000e+002   6.2497929e+006   1.0933328e+003   8.7189321e+003   2.2763775e-002   1.5475087e+001  -1.2086343e+004  -3.1617904e-003  -7.9162952e+004  -1.5734143e-002  -6.5330581e-006  -1.7257318e-002  -6.5635276e-005   3.3945723e+003   1.7499007e-005  -9.9498697e-007   7.7178855e-004   8.4695409e-007   6.8860409e+001
 -1.1990572e+001   2.5783855e+000   4.2075870e-001   3.5714279e+002   0.0000000e+000   4.3223667e-005   8.4939072e+002   8.7475927e+002   7.8488968e+002   5.0000000e+002   5.0000000e+002   5.0000000e+002   6.2833414e+006   1.0944637e+003   8.7516732e+003   2.2763775e-002   1.5658440e+001  -1.2146571e+004   3.3981102e-003  -7.9590199e+004  -1.5787246e-002  -1.5544112e-005  -1.7069785e-002   4.5372627e-004   3.4122341e+003   1.7568403e-005  -1.3182085e-006   7.6510616e-004   9.7047011e-007   6.8828684e+001
 -1.1833512e+001   2.5601678e+000   4.1704471e-001   3.5271567e+002   0.0000000e+000   4.3006821e-005   8.5063621e+002   8.7593686e+002   7.8560085e+002   5.0000000e+002   5.0000000e+002   5.0000000e+002   6.3254235e+006   1.0963237e+003   8.7983861e+003   2.2763775e-002   1.5888280e+001  -1.2227834e+004   4.7262924e-003  -8.0122234e+004  -1.5899711e-002  -1.2979082e-005  -1.6834145e-002   1.7661177e-004   3.4342781e+003   1.9925652e-005  -1.2600253e-006   7.5826613e-004   7.8640517e-007   6.8812747e+001
 -1.1707864e+001   2.5501631e+000   4.1408607e-001   3.4888866e+002   0.0000000e+000   4.2874340e-005   8.5161290e+002   8.7681291e+002   7.8528524e+002   5.0000000e+002   5.0000000e+002   5.0000000e+002   6.3619138e+006   1.0977936e+003   8.8352337e+003   2.2763775e-002   1.6073033e+001  -1.2301256e+004  -2.7685711e-003  -8.0583635e+004  -1.5694517e-002  -1.1937107e-005  -1.6868550e-002  -3.6385885e-004   3.4535019e+003   2.2353099e-005  -1.1960303e-006   7.5225921e-004   7.8040128e-007   6.8800676e+001
 -1.1607346e+001   2.5455358e+000   4.1171482e-001   3.4580304e+002   0.0000000e+000   4.2767642e-005   8.5237575e+002   8.7750352e+002   7.8553262e+002   5.0000000e+002   5.0000000e+002   5.0000000e+002   6.3905241e+006   1.0989477e+003   8.8640370e+003   2.2763775e-002   1.6221365e+001  -1.2358725e+004  -3.2663889e-003  -8.0945125e+004  -1.5575145e-002   1.9893880e-005  -1.6836821e-002  -4.9887076e-005   3.4685531e+003   2.3454237e-005  -5.8344006e-007   7.4551885e-004   1.8098759e-006   6.8792034e+001
 -1.1481698e+001   2.5421552e+000   4.0871513e-001   3.4225678e+002   0.0000000e+000   4.2590161e-005   8.5331603e+002   8.7838210e+002   7.8591978e+002   5.0000000e+002   5.0000000e+002   5.0000000e+002   6.4240327e+006   1.1002631e+003   8.8987057e+003   2.2763775e-002   1.6407456e+001  -1.2423281e+004   7.1187895e-003  -8.1368549e+004  -1.6240129e-002  -2.0313382e-005  -1.6366972e-002   4.4598078e-004   3.4861024e+003   2.2919042e-005  -1.2266630e-006   7.4514430e-004   1.2708335e-006   6.8773036e+001
 -1.1325368e+001   2.5381315e+000   4.0520593e-001   3.3812442e+002   0.0000000e+000   4.2381191e-005   8.5447010e+002   8.7947627e+002   7.8637274e+002   5.0000000e+002   5.0000000e+002   5.0000000e+002   6.4655832e+006   1.1020690e+003   8.9429003e+003   2.2763775e-002   1.6640019e+001  -1.2503263e+004   5.5907724e-003  -8.1894865e+004  -1.6540576e-002  -6.0068285e-005  -1.6027375e-002   1.6972777e-004   3.5079071e+003   2.1465434e-005  -1.7764254e-006   7.3972371e-004   2.2262314e-007   6.8764738e+001
 -1.1200304e+001   2.5344243e+000   4.0279110e-001   3.3494087e+002   0.0000000e+000   4.2279402e-005   8.5542300e+002   8.8023841e+002   7.8657320e+002   5.0000000e+002   5.0000000e+002   5.0000000e+002   6.5015434e+006   1.1039380e+003   8.9825589e+003   2.2763775e-002   1.6826894e+001  -1.2573707e+004  -2.9348935e-003  -8.2351123e+004  -1.6179399e-002  -4.5116508e-005  -1.6033429e-002  -3.7668989e-004   3.5268710e+003   2.1187158e-005  -1.3633259e-006   7.2942090e-004   5.7540909e-007   6.8786845e+001
 -1.1100252e+001   2.5318488e+000   4.0048417e-001   3.3199262e+002   0.0000000e+000   4.2171985e-005   8.5611117e+002   8.8086041e+002   7.8678141e+002   5.0000000e+002   5.0000000e+002   5.0000000e+002   6.5294277e+006   1.1049607e+003   9.0085782e+003   2.2763775e-002   1.6976971e+001  -1.2627571e+004  -1.6312498e-003  -8.2704408e+004  -1.6019339e-002  -4.1872671e-005  -1.6027188e-002   1.6211798e-005   3.5415278e+003   2.2592837e-005  -1.3394290e-006   7.2381503e-004   4.5329466e-007   6.8777688e+001
 -1.0975188e+001   2.5259157e+000   3.9792293e-001   3.2902239e+002   0.0000000e+000   4.2018369e-005   8.5701064e+002   8.8166870e+002   7.8711987e+002   5.0000000e+002   5.0000000e+002   5.0000000e+002   6.5628118e+006   1.1065073e+003   9.0443524e+003   2.2763775e-002   1.7165182e+001  -1.2690105e+004   5.9355153e-003  -8.3127133e+004  -1.6202097e-002  -5.1706021e-005  -1.5875254e-002   3.5131697e-004   3.5590124e+003   2.4968636e-005  -1.5158861e-006   7.2145301e-004   1.9745853e-007   6.8781911e+001
 -1.0818857e+001   2.5171189e+000   3.9452852e-001   3.2507718e+002   0.0000000e+000   4.1814185e-005   8.5805029e+002   8.8266845e+002   7.8755200e+002   5.0000000e+002   5.0000000e+002   5.0000000e+002   6.6041148e+006   1.1081724e+003   9.0847024e+003   2.2763775e-002   1.7401502e+001  -1.2768261e+004   5.5426084e-003  -8.3650656e+004  -1.6333247e-002  -5.9097167e-005  -1.5689870e-002   1.8819693e-004   3.5806878e+003   2.6300702e-005  -1.6987152e-006   7.1782376e-004  -5.4769870e-010   6.8777593e+001
 -1.0693793e+001   2.5116899e+000   3.9205465e-001   3.2194821e+002   0.0000000e+000   4.1698851e-005   8.5888383e+002   8.8336402e+002   7.8776631e+002   5.0000000e+002   5.0000000e+002   5.0000000e+002   6.6395074e+006   1.1097664e+003   9.1192472e+003   2.2763775e-002   1.7591308e+001  -1.2837465e+004  -1.1346282e-003  -8.4099469e+004  -1.6133090e-002  -5.3120798e-005  -1.5700245e-002  -2.7793700e-004   3.5993545e+003   2.6151359e-005  -1.6449949e-006   7.1234829e-004   2.7691040e-007   6.8793861e+001
 -1.0537462e+001   2.5047062e+000   3.8912033e-001   3.1860987e+002   0.0000000e+000   4.1515420e-005   8.5990410e+002   8.8429859e+002   7.8981977e+002   5.0000000e+002   5.0000000e+002   5.0000000e+002   6.6808574e+006   1.1117987e+003   9.1622166e+003   2.2763775e-002   1.7829563e+001  -1.2917310e+004   2.2488505e-003  -8.4622822e+004  -1.5996445e-002  -1.5790250e-005  -1.5980895e-002   1.9498965e-004   3.6211869e+003   2.4185864e-005  -1.0103269e-006   7.2778164e-004   1.8435326e-006   6.8820282e+001
 -1.0460386e+001   2.5004900e+000   3.8773237e-001   3.1654635e+002   0.0000000e+000   4.1490076e-005   8.6039894e+002   8.8480963e+002   7.8988927e+002   5.0000000e+002   5.0000000e+002   5.0000000e+002   6.7047805e+006   1.1129684e+003   9.1843851e+003   2.2763775e-002   1.7947442e+001  -1.2965243e+004  -4.4665168e-003  -8.4926602e+004  -1.5590107e-002   6.5906095e-007  -1.6069762e-002  -8.0904249e-004   3.6338406e+003   2.3070577e-005  -6.8116931e-007   7.2046703e-004   2.6177762e-006   6.8847971e+001
 -1.0389240e+001   2.4990747e+000   3.8649100e-001   3.1505941e+002   0.0000000e+000   4.1423530e-005   8.6084481e+002   8.8563456e+002   7.9004076e+002   5.0000000e+002   5.0000000e+002   5.0000000e+002   6.7245811e+006   1.1140092e+003   9.2043969e+003   2.2763775e-002   1.8056491e+001  -1.3004413e+004  -8.2099744e-003  -8.5177465e+004  -1.5092332e-002   4.6285368e-005  -1.6244535e-002   1.4272917e-004   3.6442333e+003   2.2378211e-005   5.8949747e-008   7.1180950e-004   2.9564254e-006   6.8871439e+001
 -1.0241220e+001   2.3883603e+000   3.8885513e-001   3.1865782e+002   0.0000000e+000   4.1518501e-005   8.6340539e+002   8.8732509e+002   7.9182636e+002   5.0000000e+002   5.0000000e+002   5.0000000e+002   6.7654576e+006   1.1210131e+003   9.3360410e+003   2.2763775e-002   1.8284107e+001  -1.3079072e+004   1.3805123e-002  -8.5695526e+004  -1.5528969e-002   4.6949890e-005  -1.6183763e-002   4.8301342e-004   3.6655554e+003   2.2536024e-005   2.7378951e-007   7.0130459e-004   2.4395625e-006   6.9054424e+001
 -1.0185495e+001   2.3757032e+000   3.8756694e-001   3.1702785e+002   0.0000000e+000   4.1457877e-005   8.6382817e+002   8.8771797e+002   7.9199044e+002   5.0000000e+002   5.0000000e+002   5.0000000e+002   6.7811356e+006   1.1215234e+003   9.3514558e+003   2.2763775e-002   1.8370915e+001  -1.3107106e+004   1.1559159e-002  -8.5895606e+004  -1.5410457e-002   7.6541259e-005  -1.6159776e-002   3.1553667e-004   3.6737545e+003   2.3122869e-005   7.0344600e-007   6.9690934e-004   2.8884246e-006   6.9038878e+001
 -1.0084658e+001   2.3526508e+000   3.8546684e-001   3.1444052e+002   0.0000000e+000   4.1350117e-005   8.6458221e+002   8.8843272e+002   7.9228443e+002   5.0000000e+002   5.0000000e+002   5.0000000e+002   6.8098281e+006   1.1227402e+003   9.3814395e+003   2.2763775e-002   1.8528375e+001  -1.3156557e+004   1.6544978e-003  -8.6263111e+004  -1.4932075e-002   6.2723995e-005  -1.6228524e-002   3.1032728e-005   3.6887282e+003   2.4395278e-005   4.2235842e-007   6.8678844e-004   3.0235990e-006   6.9035071e+001
 -9.9962370e+000   2.3293925e+000   3.8345168e-001   3.1200135e+002   0.0000000e+000   4.1241871e-005   8.6523239e+002   8.8907137e+002   7.9254648e+002   5.0000000e+002   5.0000000e+002   5.0000000e+002   6.8358351e+006   1.1236986e+003   9.4065081e+003   2.2763775e-002   1.8666855e+001  -1.3197559e+004  -2.0808310e-003  -8.6597271e+004  -1.3902702e-002   6.6887691e-005  -1.6636386e-002  -7.8857390e-005   3.7022682e+003   3.0842338e-005   6.0678624e-007   6.7399930e-004   2.9543798e-006   6.9025141e+001
 -9.8534982e+000   2.2678234e+000   3.8066489e-001   3.0866538e+002   0.0000000e+000   4.1085635e-005   8.6641532e+002   8.9014883e+002   7.9300081e+002   5.0000000e+002   5.0000000e+002   5.0000000e+002   6.8794482e+006   1.1259656e+003   9.4566713e+003   2.2763775e-002   1.8891308e+001  -1.3257818e+004   2.4611969e-003  -8.7153889e+004  -1.3645403e-002   5.6726428e-005  -1.6465172e-002   4.1960975e-005   3.7249933e+003   3.2509599e-005   5.7939442e-007   6.6419722e-004   2.5884062e-006   6.9045860e+001
 -9.7461117e+000   2.2112565e+000   3.7861314e-001   3.0614582e+002   0.0000000e+000   4.0975067e-005   8.6735656e+002   8.9102965e+002   7.9578239e+002   5.0000000e+002   5.0000000e+002   5.0000000e+002   6.9134477e+006   1.1278962e+003   9.4975996e+003   2.2763775e-002   1.9060991e+001  -1.3315633e+004   3.9435650e-003  -8.7584997e+004  -1.3388724e-002   8.5076491e-005  -1.6308749e-002   8.4711151e-005   3.7429957e+003   2.9370901e-005   6.9484116e-007   6.5959919e-004   3.3853479e-006   6.9071895e+001
 -9.6896927e+000   2.1891010e+000   3.7728440e-001   3.0451455e+002   0.0000000e+000   4.0903816e-005   8.6783306e+002   8.9151565e+002   7.9613110e+002   5.0000000e+002   5.0000000e+002   5.0000000e+002   6.9316066e+006   1.1286498e+003   9.5163607e+003   2.2763775e-002   1.9150437e+001  -1.3354952e+004   3.6158282e-003  -8.7813922e+004  -1.3435553e-002   7.3699191e-005  -1.6181224e-002   7.8459508e-005   3.7527312e+003   2.6199010e-005   5.3705873e-007   6.6073928e-004   3.0815059e-006   6.9068465e+001
 -9.5976692e+000   2.1674830e+000   3.7528171e-001   3.0202254e+002   0.0000000e+000   4.0800707e-005   8.6860301e+002   8.9231631e+002   7.9673657e+002   5.0000000e+002   5.0000000e+002   5.0000000e+002   6.9615101e+006   1.1300801e+003   9.5484072e+003   2.2763775e-002   1.9296687e+001  -1.3431733e+004   2.4089163e-003  -8.8188524e+004  -1.3342000e-002   4.1023994e-005  -1.5947788e-002   5.2940297e-005   3.7687988e+003   2.3884509e-005   1.6777250e-007   6.6189458e-004   2.2610733e-006   6.9079199e+001
 -9.4953474e+000   2.1606686e+000   3.7311356e-001   2.9936426e+002   0.0000000e+000   4.0683316e-005   8.6948223e+002   8.9319368e+002   7.9744865e+002   5.0000000e+002   5.0000000e+002   5.0000000e+002   6.9949853e+006   1.1317247e+003   9.5850827e+003   2.2763775e-002   1.9459906e+001  -1.3525114e+004   1.6206664e-003  -8.8603480e+004  -1.3141041e-002   4.6272159e-005  -1.5829781e-002   2.0982343e-005   3.7867118e+003   2.2283751e-005  -3.0249586e-008   6.5922968e-004   3.1167617e-006   6.9092468e+001
 -9.3608727e+000   2.1665716e+000   3.7039799e-001   2.9605434e+002   0.0000000e+000   4.0537398e-005   8.7063291e+002   8.9428714e+002   7.9835197e+002   5.0000000e+002   5.0000000e+002   5.0000000e+002   7.0384656e+006   1.1338976e+003   9.6334314e+003   2.2763775e-002   1.9675328e+001  -1.3639522e+004   1.9920219e-003  -8.9140494e+004  -1.3769654e-002   7.2297254e-005  -1.5663339e-002   4.0504932e-005   3.8097891e+003   2.0292017e-005   5.7798523e-007   6.6025602e-004   2.2628666e-006   6.9111074e+001
 -9.2556284e+000   2.1692373e+000   3.6767928e-001   2.9295649e+002   0.0000000e+000   4.0369497e-005   8.7157523e+002   9.0115674e+002   7.9894805e+002   5.0000000e+002   5.0000000e+002   5.0000000e+002   7.0711918e+006   1.1346590e+003   9.6643132e+003   2.2763775e-002   1.9844639e+001  -1.3710799e+004  -2.8121549e-003  -8.9553071e+004  -1.4508146e-002   6.9982664e-005  -1.4911131e-002   1.0590870e-004   3.8273847e+003   1.9721462e-005   3.6163850e-007   6.2851524e-004   3.0279268e-006   6.9052134e+001
 -9.1592318e+000   2.1936193e+000   3.6558864e-001   2.9038208e+002   0.0000000e+000   4.0263832e-005   8.7229255e+002   9.0185067e+002   7.9917673e+002   5.0000000e+002   5.0000000e+002   5.0000000e+002   7.1002552e+006   1.1357068e+003   9.6920477e+003   2.2763775e-002   2.0000182e+001  -1.3767346e+004   4.4174527e-006  -8.9921047e+004  -1.4740327e-002   6.3803421e-005  -1.4761005e-002   6.5593150e-005   3.8427516e+003   1.9593960e-005   4.2464884e-007   6.2415800e-004   3.0445161e-006   6.9040996e+001
 -9.0687174e+000   2.2133136e+000   3.6378823e-001   2.8828787e+002   0.0000000e+000   4.0160250e-005   8.7294517e+002   9.0245205e+002   7.9934875e+002   5.0000000e+002   5.0000000e+002   5.0000000e+002   7.1266200e+006   1.1367060e+003   9.7178267e+003   2.2763775e-002   2.0146611e+001  -1.3814758e+004   2.3086291e-003  -9.0255419e+004  -1.4963252e-002   8.0803577e-005  -1.4695348e-002   6.6473919e-005   3.8566008e+003   2.0194352e-005   8.6152330e-007   6.2404291e-004   2.3498834e-006   6.9033933e+001
 -8.9658984e+000   2.2318335e+000   3.6190381e-001   2.8612574e+002   0.0000000e+000   4.0049995e-005   8.7369362e+002   9.0308607e+002   7.9950593e+002   5.0000000e+002   5.0000000e+002   5.0000000e+002   7.1553527e+006   1.1378352e+003   9.7474513e+003   2.2763775e-002   2.0313414e+001  -1.3864576e+004   2.5457853e-003  -9.0620275e+004  -1.5579684e-002  -2.4640182e-005  -1.4449929e-002   4.6795125e-005   3.8716374e+003   2.1655024e-005  -2.2966704e-008   6.2773115e-004  -1.8875465e-006   6.9023997e+001
 -8.8556699e+000   2.2516000e+000   3.5972332e-001   2.8362954e+002   0.0000000e+000   3.9923649e-005   8.7438792e+002   9.0372539e+002   7.9960827e+002   5.0000000e+002   5.0000000e+002   5.0000000e+002   7.1848521e+006   1.1386405e+003   9.7728623e+003   2.2763775e-002   2.0492753e+001  -1.3916340e+004   2.4519752e-003  -9.0995763e+004  -1.6457157e-002  -3.9603167e-005  -1.4119935e-002   5.3314127e-005   3.8870315e+003   2.3525777e-005  -7.3725420e-007   6.3147678e-004   4.3809023e-007   6.8996915e+001
 -8.7858914e+000   2.2621872e+000   3.5853781e-001   2.8234597e+002   0.0000000e+000   3.9846419e-005   8.7483333e+002   9.0410969e+002   7.9963877e+002   5.0000000e+002   5.0000000e+002   5.0000000e+002   7.2029511e+006   1.1392891e+003   9.7903918e+003   2.2763775e-002   2.0606515e+001  -1.3947568e+004   2.3705066e-003  -9.1226891e+004  -1.6968255e-002  -4.5824758e-006  -1.3879152e-002   3.8770218e-005   3.8964705e+003   2.4637981e-005  -4.1530848e-007   6.3393884e-004   5.7588711e-007   6.8989187e+001
 -8.6986682e+000   2.2689503e+000   3.5686908e-001   2.8052508e+002   0.0000000e+000   3.9739239e-005   8.7534829e+002   9.0456816e+002   7.9964114e+002   5.0000000e+002   5.0000000e+002   5.0000000e+002   7.2250603e+006   1.1397979e+003   9.8086292e+003   2.2763775e-002   2.0748993e+001  -1.3984498e+004   2.5390800e-003  -9.1509515e+004  -1.7435666e-002  -9.0044408e-006  -1.3619731e-002   3.3302682e-005   3.9079687e+003   2.5929953e-005  -5.9744225e-007   6.3486074e-004   6.2951143e-007   6.8962296e+001
 -8.5416665e+000   2.2627829e+000   3.5407939e-001   2.7734684e+002   0.0000000e+000   3.9577635e-005   8.7626091e+002   9.0534652e+002   8.0062925e+002   5.0000000e+002   5.0000000e+002   5.0000000e+002   7.2644831e+006   1.1409187e+003   9.8426539e+003   2.2763775e-002   2.1006113e+001  -1.4045896e+004   2.4435845e-003  -9.2015042e+004  -1.7374229e-002  -2.6922057e-005  -1.3531663e-002   5.1711946e-005   3.9284353e+003   2.6630478e-005  -9.7993896e-007   6.2731455e-004   7.8944084e-007   6.8931956e+001
 -8.4718880e+000   2.2518765e+000   3.5274245e-001   2.7573180e+002   0.0000000e+000   3.9512292e-005   8.7665643e+002   9.0568394e+002   8.0070981e+002   5.0000000e+002   5.0000000e+002   5.0000000e+002   7.2820347e+006   1.1412844e+003   9.8564146e+003   2.2763775e-002   2.1120671e+001  -1.4072189e+004   2.7266964e-003  -9.2240184e+004  -1.7216692e-002  -3.6397658e-005  -1.3523816e-002   5.5013687e-005   3.9375678e+003   2.6239767e-005  -1.0993907e-006   6.2262566e-004   6.8646791e-007   6.8909507e+001
 -8.3846648e+000   2.2311948e+000   3.5124717e-001   2.7410809e+002   0.0000000e+000   3.9414645e-005   8.7718337e+002   9.0610601e+002   8.0082457e+002   5.0000000e+002   5.0000000e+002   5.0000000e+002   7.3039538e+006   1.1419587e+003   9.8764014e+003   2.2763775e-002   2.1264094e+001  -1.4106660e+004   2.4263085e-003  -9.2520297e+004  -1.7089752e-002  -3.8882719e-005  -1.3471820e-002   5.0836337e-005   3.9490170e+003   2.5575142e-005  -1.0442357e-006   6.1866187e-004   4.1837013e-007   6.8893604e+001
 -8.2590635e+000   2.1948927e+000   3.4895838e-001   2.7132764e+002   0.0000000e+000   3.9303567e-005   8.7790295e+002   9.0672661e+002   8.0100781e+002   5.0000000e+002   5.0000000e+002   5.0000000e+002   7.3357850e+006   1.1427807e+003   9.9026525e+003   2.2763775e-002   2.1471136e+001  -1.4162628e+004   2.4627621e-003  -9.2925507e+004  -1.6843951e-002  -7.9198758e-005  -1.3216421e-002   7.4150808e-005   3.9657116e+003   2.4676970e-005  -1.2504250e-006   6.0678113e-004  -1.3756792e-006   6.8865439e+001
 -8.1892849e+000   2.1764043e+000   3.4779653e-001   2.7005351e+002   0.0000000e+000   3.9228597e-005   8.7832752e+002   9.0708082e+002   8.0113305e+002   5.0000000e+002   5.0000000e+002   5.0000000e+002   7.3535759e+006   1.1433785e+003   9.9191407e+003   2.2763775e-002   2.1586389e+001  -1.4197709e+004   2.5494401e-003  -9.3150731e+004  -1.6655537e-002  -9.9540139e-005  -1.3121953e-002   5.7554582e-005   3.9751001e+003   2.4106573e-005  -8.9309322e-007   6.0259803e-004  -3.7256960e-006   6.8857017e+001
 -8.0322832e+000   2.1460057e+000   3.4505151e-001   2.6689393e+002   0.0000000e+000   3.9071757e-005   8.7924708e+002   9.0787004e+002   8.0144175e+002   5.0000000e+002   5.0000000e+002   5.0000000e+002   7.3933785e+006   1.1444837e+003   9.9531784e+003   2.2763775e-002   2.1846369e+001  -1.4285939e+004   3.2190443e-003  -9.3650667e+004  -1.6773924e-002  -4.6101203e-005  -1.2728411e-002   2.4098081e-005   3.9961211e+003   2.4290397e-005  -4.2574613e-007   5.9768993e-004  -2.0690254e-006   6.8825045e+001
 -7.9450600e+000   2.1396516e+000   3.4330034e-001   2.6496884e+002   0.0000000e+000   3.8960100e-005   8.7968022e+002   9.0831174e+002   8.0161989e+002   5.0000000e+002   5.0000000e+002   5.0000000e+002   7.4153193e+006   1.1447642e+003   9.9669797e+003   2.2763775e-002   2.1991182e+001  -1.4336277e+004   2.2160883e-003  -9.3925971e+004  -1.6784514e-002  -9.0642956e-005  -1.2634390e-002   5.9346833e-005   4.0077145e+003   2.5287222e-005  -1.0793510e-006   5.9512981e-004  -2.5528463e-006   6.8792921e+001
 -7.8752815e+000   2.1364013e+000   3.4226263e-001   2.6371370e+002   0.0000000e+000   3.8910581e-005   8.8008619e+002   9.0866536e+002   8.0174976e+002   5.0000000e+002   5.0000000e+002   5.0000000e+002   7.4328891e+006   1.1454191e+003   9.9835024e+003   2.2763775e-002   2.2107171e+001  -1.4375813e+004   2.8341802e-003  -9.4146711e+004  -1.6637468e-002  -8.1995896e-005  -1.2659897e-002   4.1282665e-005   4.0169826e+003   2.6445467e-005  -9.1546896e-007   5.9046000e-004  -2.3922371e-006   6.8791313e+001
 -7.7880583e+000   2.1374701e+000   3.4080759e-001   2.6214957e+002   0.0000000e+000   3.8815515e-005   8.8054507e+002   9.0908831e+002   8.0190329e+002   5.0000000e+002   5.0000000e+002   5.0000000e+002   7.4544266e+006   1.1459832e+003   1.0000530e+004   2.2763775e-002   2.2252413e+001  -1.4421743e+004   2.2095588e-003  -9.4417588e+004  -1.6755241e-002  -9.1033683e-005  -1.2586063e-002   5.5580801e-005   4.0283204e+003   2.7712698e-005  -9.0112424e-007   5.8779111e-004  -2.8503939e-006   6.8777159e+001
 -7.6310566e+000   2.1372010e+000   3.3800917e-001   2.5894220e+002   0.0000000e+000   3.8654702e-005   8.8135183e+002   9.0979463e+002   8.0212755e+002   5.0000000e+002   5.0000000e+002   5.0000000e+002   7.4924409e+006   1.1466858e+003   1.0028122e+004   2.2763775e-002   2.2514431e+001  -1.4496425e+004   2.2139565e-003  -9.4898122e+004  -1.6973256e-002  -8.2071898e-005  -1.2384396e-002   6.0539851e-005   4.0482863e+003   2.9451949e-005  -1.0207938e-006   5.8070635e-004  -1.5878282e-006   6.8729931e+001
 -7.5220277e+000   2.1361102e+000   3.3600806e-001   2.5676795e+002   0.0000000e+000   3.8525102e-005   8.8184971e+002   9.1024557e+002   8.0225453e+002   5.0000000e+002   5.0000000e+002   5.0000000e+002   7.5180885e+006   1.1469757e+003   1.0043920e+004   2.2763775e-002   2.2696785e+001  -1.4543434e+004   2.6318326e-003  -9.5223981e+004  -1.7106782e-002  -4.9162893e-005  -1.2199506e-002   4.8864453e-005   4.0617478e+003   2.9932653e-005  -6.1167023e-007   5.7599502e-004  -6.3159296e-007   6.8690384e+001
 -7.4348045e+000   2.1323506e+000   3.3456216e-001   2.5506281e+002   0.0000000e+000   3.8452618e-005   8.8224173e+002   9.1058880e+002   8.0232950e+002   5.0000000e+002   5.0000000e+002   5.0000000e+002   7.5387221e+006   1.1473565e+003   1.0057727e+004   2.2763775e-002   2.2842871e+001  -1.4580354e+004   3.6823770e-003  -9.5486936e+004  -1.6983308e-002  -6.4833142e-005  -1.2146319e-002   4.9600428e-006   4.0725537e+003   3.0050600e-005  -8.6623966e-007   5.6956925e-004  -8.3205562e-007   6.8670590e+001
 -7.3650260e+000   2.1257000e+000   3.3342462e-001   2.5371840e+002   0.0000000e+000   3.8395484e-005   8.8255036e+002   9.1085289e+002   8.0238984e+002   5.0000000e+002   5.0000000e+002   5.0000000e+002   7.5550737e+006   1.1476757e+003   1.0068772e+004   2.2763775e-002   2.2959886e+001  -1.4608889e+004   2.2975896e-003  -9.5695520e+004  -1.6760862e-002  -6.1895300e-005  -1.2170275e-002   5.3986780e-005   4.0811082e+003   2.9849018e-005  -8.3812633e-007   5.6406260e-004  -8.6474737e-007   6.8656447e+001
 -7.2778028e+000   2.1142179e+000   3.3204133e-001   2.5224431e+002   0.0000000e+000   3.8303076e-005   8.8295384e+002   9.1117251e+002   8.0247017e+002   5.0000000e+002   5.0000000e+002   5.0000000e+002   7.5752286e+006   1.1480984e+003   1.0083225e+004   2.2763775e-002   2.3106323e+001  -1.4643215e+004   2.0704240e-003  -9.5952020e+004  -1.6545982e-002  -6.8309645e-005  -1.2177292e-002   8.2429739e-005   4.0916547e+003   2.9383863e-005  -9.5848561e-007   5.5880784e-004  -1.1513946e-006   6.8638484e+001
 -7.1208011e+000   2.0890837e+000   3.2940996e-001   2.4929907e+002   0.0000000e+000   3.8146773e-005   8.8360677e+002   9.1172974e+002   8.0401550e+002   5.0000000e+002   5.0000000e+002   5.0000000e+002   7.6112543e+006   1.1486063e+003   1.0104968e+004   2.2763775e-002   2.3370381e+001  -1.4707372e+004   2.4757381e-003  -9.6409716e+004  -1.6500064e-002  -5.2315620e-005  -1.2355846e-002   7.2432334e-005   4.1106776e+003   2.7620918e-005  -4.9012476e-007   5.7390538e-004  -5.4457630e-007   6.8596953e+001
 -7.0117721e+000   2.0704516e+000   3.2745913e-001   2.4718917e+002   0.0000000e+000   3.8018464e-005   8.8402346e+002   9.1210629e+002   8.0409969e+002   5.0000000e+002   5.0000000e+002   5.0000000e+002   7.6357655e+006   1.1487661e+003   1.0117156e+004   2.2763775e-002   2.3554073e+001  -1.4755288e+004   2.7204899e-003  -9.6720105e+004  -1.6603030e-002  -4.6183209e-005  -1.2173546e-002   6.0200867e-005   4.1235473e+003   2.6390517e-005  -2.7999784e-007   5.7255504e-004  -8.2998311e-007   6.8559336e+001
 -6.9245490e+000   2.0552259e+000   3.2608203e-001   2.4555013e+002   0.0000000e+000   3.7950591e-005   8.8437758e+002   9.1240194e+002   8.0415159e+002   5.0000000e+002   5.0000000e+002   5.0000000e+002   7.6558107e+006   1.1491201e+003   1.0129505e+004   2.2763775e-002   2.3701190e+001  -1.4795769e+004   4.0123908e-003  -9.6974176e+004  -1.6308436e-002  -6.3526660e-005  -1.2189297e-002  -2.1300695e-005   4.1340585e+003   2.5573364e-005  -4.4941106e-007   5.6644665e-004  -1.5447755e-006   6.8543112e+001
 -6.8547704e+000   2.0432945e+000   3.2491825e-001   2.4419058e+002   0.0000000e+000   3.7891193e-005   8.8462527e+002   9.1263113e+002   8.0419675e+002   5.0000000e+002   5.0000000e+002   5.0000000e+002   7.6716834e+006   1.1492812e+003   1.0137372e+004   2.2763775e-002   2.3819018e+001  -1.4827486e+004   2.0750035e-003  -9.7175228e+004  -1.6071735e-002  -6.4785967e-005  -1.2211183e-002   5.6723758e-005   4.1423698e+003   2.5255910e-005  -4.5256267e-007   5.6156928e-004  -1.6134705e-006   6.8525660e+001
 -6.7675473e+000   2.0299524e+000   3.2354862e-001   2.4272934e+002   0.0000000e+000   3.7799111e-005   8.8498975e+002   9.1290959e+002   8.0425753e+002   5.0000000e+002   5.0000000e+002   5.0000000e+002   7.6910492e+006   1.1495873e+003   1.0149596e+004   2.2763775e-002   2.3966413e+001  -1.4865033e+004   1.7864109e-003  -9.7419578e+004  -1.6081665e-002  -6.7672602e-005  -1.2090062e-002   1.2524853e-004   4.1525225e+003   2.5259438e-005  -4.5808878e-007   5.5850575e-004  -1.8196097e-006   6.8504749e+001
 -6.6585183e+000   1.9501842e+000   3.2448773e-001   2.4396257e+002   0.0000000e+000   3.7842272e-005   8.8751854e+002   9.1506620e+002   8.0580405e+002   5.0000000e+002   5.0000000e+002   5.0000000e+002   7.7149792e+006   1.1530401e+003   1.0257440e+004   2.2763775e-002   2.4150869e+001  -1.4912921e+004   2.9002190e-003  -9.7721697e+004  -1.6389279e-002  -9.6090576e-005  -1.1919634e-002   3.3539475e-005   4.1650935e+003   2.5775121e-005  -9.4480328e-007   5.5675160e-004  -3.1723783e-006   6.8421739e+001
 -6.5712951e+000   1.9355342e+000   3.2266577e-001   2.4181776e+002   0.0000000e+000   3.7746821e-005   8.8793645e+002   9.1546608e+002   8.0591738e+002   5.0000000e+002   5.0000000e+002   5.0000000e+002   7.7344958e+006   1.1527130e+003   1.0265874e+004   2.2763775e-002   2.4300021e+001  -1.4952402e+004   3.9639982e-003  -9.7969031e+004  -1.6253043e-002  -8.2235171e-005  -1.1874840e-002  -4.4411330e-005   4.1753379e+003   2.6488819e-005  -8.4375957e-007   5.5151686e-004  -2.7804175e-006   6.8346591e+001
 -6.4142934e+000   1.9158085e+000   3.1969957e-001   2.3847058e+002   0.0000000e+000   3.7573878e-005   8.8863327e+002   9.1616679e+002   8.0611921e+002   5.0000000e+002   5.0000000e+002   5.0000000e+002   7.7683090e+006   1.1523679e+003   1.0281607e+004   2.2763775e-002   2.4568812e+001  -1.5018593e+004   2.1849677e-003  -9.8396397e+004  -1.6199949e-002  -6.9333570e-005  -1.1726521e-002   6.2845478e-005   4.1930578e+003   2.8080815e-005  -7.1574935e-007   5.4476612e-004  -6.5099694e-007   6.8237323e+001
 -6.3052645e+000   1.9058399e+000   3.1748145e-001   2.3603814e+002   0.0000000e+000   3.7434699e-005   8.8906924e+002   9.1662635e+002   8.0624305e+002   5.0000000e+002   5.0000000e+002   5.0000000e+002   7.7910743e+006   1.1518015e+003   1.0288335e+004   2.2763775e-002   2.4755665e+001  -1.5063011e+004   2.7234163e-003  -9.8684490e+004  -1.6343439e-002  -6.5654519e-005  -1.1544786e-002   6.2020416e-005   4.2050008e+003   3.4510563e-005  -9.5448904e-007   5.4191384e-004  -6.4368966e-007   6.8143606e+001
 -6.2180413e+000   1.8948683e+000   3.1606809e-001   2.3441117e+002   0.0000000e+000   3.7360227e-005   8.8946606e+002   9.1698223e+002   8.0631129e+002   5.0000000e+002   5.0000000e+002   5.0000000e+002   7.8096975e+006   1.1518146e+003   1.0299281e+004   2.2763775e-002   2.4905237e+001  -1.5098662e+004   4.3849453e-003  -9.8921144e+004  -1.6170501e-002  -5.5766629e-005  -1.1532875e-002  -5.6705127e-005   4.2147323e+003   3.6937991e-005  -1.0457669e-006   5.3642865e-004  -3.3676881e-007   6.8096504e+001
 -6.1482627e+000   1.8848879e+000   3.1473616e-001   2.3287268e+002   0.0000000e+000   3.7289342e-005   8.8974733e+002   9.1725749e+002   8.0636711e+002   5.0000000e+002   5.0000000e+002   5.0000000e+002   7.8241564e+006   1.1515339e+003   1.0304382e+004   2.2763775e-002   2.5025017e+001  -1.5125298e+004   1.7616193e-003  -9.9104799e+004  -1.6019953e-002  -5.0722216e-005  -1.1496532e-002   9.9510958e-005   4.2222874e+003   3.7415331e-005  -9.8998612e-007   5.3208687e-004  -3.8700553e-007   6.8042185e+001
 -6.0610396e+000   1.8747644e+000   3.1308334e-001   2.3107711e+002   0.0000000e+000   3.7184479e-005   8.9009092e+002   9.1759327e+002   8.0643608e+002   5.0000000e+002   5.0000000e+002   5.0000000e+002   7.8418519e+006   1.1511404e+003   1.0310154e+004   2.2763775e-002   2.5174810e+001  -1.5157258e+004   1.9212279e-003  -9.9329197e+004  -1.6074797e-002  -7.3259415e-005  -1.1371616e-002   1.0440878e-004   4.2315550e+003   3.7152193e-005  -1.3168221e-006   5.2921944e-004  -1.0416086e-006   6.7972492e+001
 -5.9520106e+000   1.8611739e+000   3.1120401e-001   2.2904189e+002   0.0000000e+000   3.7064695e-005   8.9053766e+002   9.1800213e+002   8.0908050e+002   5.0000000e+002   5.0000000e+002   5.0000000e+002   7.8638545e+006   1.1508614e+003   1.0319784e+004   2.2763775e-002   2.5362142e+001  -1.5198808e+004   3.1407149e-003  -9.9608199e+004  -1.6096301e-002  -7.2162969e-005  -1.1186715e-002   1.1048733e-005   4.2430829e+003   3.5295770e-005  -1.3023685e-006   5.2502424e-004  -1.2558354e-006   6.7898755e+001
 -5.8647874e+000   1.8461788e+000   3.0962970e-001   2.2722956e+002   0.0000000e+000   3.6980887e-005   8.9088782e+002   9.1832210e+002   8.0910709e+002   5.0000000e+002   5.0000000e+002   5.0000000e+002   7.8815824e+006   1.1505391e+003   1.0326304e+004   2.2763775e-002   2.5512146e+001  -1.5232514e+004   3.7399501e-003  -9.9833398e+004  -1.5874664e-002  -7.1155394e-005  -1.1080161e-002  -1.9986606e-005   4.2523594e+003   3.2738407e-005  -1.2499812e-006   5.1777007e-004  -1.4549198e-006   6.7833643e+001
 -5.7557585e+000   1.8310232e+000   3.0746392e-001   2.2486635e+002   0.0000000e+000   3.6844444e-005   8.9127027e+002   9.1870210e+002   8.0911728e+002   5.0000000e+002   5.0000000e+002   5.0000000e+002   7.9026207e+006   1.1497664e+003   1.0329608e+004   2.2763775e-002   2.5699745e+001  -1.5273224e+004   1.7303495e-003  -1.0009942e+005  -1.5887050e-002  -7.2191915e-005  -1.0845666e-002   9.2118401e-005   4.2633856e+003   2.8529239e-005  -1.2676023e-006   5.1118733e-004  -1.7458867e-006   6.7732232e+001
 -5.6194723e+000   1.8146846e+000   3.0490208e-001   2.2209301e+002   0.0000000e+000   3.6681376e-005   8.9173864e+002   9.1915753e+002   8.0911707e+002   5.0000000e+002   5.0000000e+002   5.0000000e+002   7.9286656e+006   1.1489042e+003   1.0334492e+004   2.2763775e-002   2.5934279e+001  -1.5325180e+004   3.0328804e-003  -1.0042882e+005  -1.5842863e-002  -4.2927907e-005  -1.0588992e-002   3.5591903e-005   4.2770332e+003   2.6943425e-005  -8.2674560e-007   5.0341486e-004  -1.4332021e-006   6.7614076e+001
 -5.5104433e+000   1.7959346e+000   3.0298582e-001   2.1992257e+002   0.0000000e+000   3.6577246e-005   8.9211473e+002   9.1951059e+002   8.0911467e+002   5.0000000e+002   5.0000000e+002   5.0000000e+002   7.9501496e+006   1.1483814e+003   1.0339868e+004   2.2763775e-002   2.6122005e+001  -1.5366192e+004   4.3020822e-003  -1.0070166e+005  -1.5423895e-002  -7.0516772e-005  -1.0542706e-002  -6.7222278e-005   4.2882563e+003   2.5843990e-005  -1.2022084e-006   4.9245060e-004  -1.6355463e-006   6.7531809e+001
 -5.4232201e+000   1.7790526e+000   3.0136046e-001   2.1810041e+002   0.0000000e+000   3.6488393e-005   8.9239952e+002   9.1978352e+002   8.0909605e+002   5.0000000e+002   5.0000000e+002   5.0000000e+002   7.9668753e+006   1.1477563e+003   1.0341921e+004   2.2763775e-002   2.6272264e+001  -1.5396622e+004   1.9550746e-003  -1.0091402e+005  -1.5203309e-002  -5.7314974e-005  -1.0453067e-002   3.7249680e-005   4.2969811e+003   2.4928048e-005  -8.4151513e-007   4.8433641e-004  -1.8529784e-006   6.7452988e+001
 -5.3141912e+000   1.7619546e+000   2.9931911e-001   2.1591482e+002   0.0000000e+000   3.6357874e-005   8.9275414e+002   9.2010946e+002   8.0904625e+002   5.0000000e+002   5.0000000e+002   5.0000000e+002   7.9866295e+006   1.1468959e+003   1.0343759e+004   2.2763775e-002   2.6460087e+001  -1.5433173e+004   1.3633466e-003  -1.0116394e+005  -1.5207937e-002  -1.3406112e-004  -1.0199618e-002   1.4692088e-004   4.3073450e+003   2.3831443e-005  -1.4015509e-006   4.7873961e-004  -5.4694647e-006   6.7348865e+001
 -5.1779050e+000   1.7389086e+000   2.9691917e-001   2.1334609e+002   0.0000000e+000   3.6202305e-005   8.9320229e+002   9.2049630e+002   8.0897308e+002   5.0000000e+002   5.0000000e+002   5.0000000e+002   8.0110522e+006   1.1459823e+003   1.0347509e+004   2.2763775e-002   2.6694847e+001  -1.5482479e+004   3.2368670e-003  -1.0147272e+005  -1.5157739e-002  -6.2611832e-005  -9.9256209e-003   4.3205313e-005   4.3201667e+003   2.2777327e-005  -4.6306831e-007   4.7303292e-004  -3.5816614e-006   6.7230175e+001
 -5.0688760e+000   1.7153910e+000   2.9450140e-001   2.1092140e+002   0.0000000e+000   3.6035192e-005   8.9370653e+002   9.2993262e+002   8.0891753e+002   5.0000000e+002   5.0000000e+002   5.0000000e+002   8.0314138e+006   1.1444206e+003   1.0346594e+004   2.2763775e-002   2.6882747e+001  -1.5522222e+004   4.6868668e-003  -1.0173136e+005  -1.4910541e-002  -1.0866443e-004  -9.4661136e-003  -7.8414025e-005   4.3309468e+003   2.2330396e-005  -1.4237217e-006   4.3606857e-004  -3.9001410e-006   6.7061048e+001
 -4.9816528e+000   1.6969574e+000   2.9273015e-001   2.0890353e+002   0.0000000e+000   3.5941744e-005   8.9393234e+002   9.3018141e+002   8.0884951e+002   5.0000000e+002   5.0000000e+002   5.0000000e+002   8.0471025e+006   1.1434234e+003   1.0343539e+004   2.2763775e-002   2.7033063e+001  -1.5549754e+004  -1.4814044e-003  -1.0193272e+005  -1.4722512e-002  -1.0344380e-004  -9.4006119e-003   1.0541224e-004   4.3392556e+003   2.2252304e-005  -1.2397695e-006   4.2879012e-004  -3.6433995e-006   6.6963116e+001
 -4.8726239e+000   1.6782244e+000   2.9063369e-001   2.0672103e+002   0.0000000e+000   3.5800265e-005   8.9424326e+002   9.3047484e+002   8.0873885e+002   5.0000000e+002   5.0000000e+002   5.0000000e+002   8.0655791e+006   1.1422574e+003   1.0341198e+004   2.2763775e-002   2.7220852e+001  -1.5584724e+004   4.7225018e-005  -1.0216538e+005  -1.4907017e-002  -7.6460512e-005  -9.1947086e-003   1.6785205e-004   4.3489284e+003   2.2274463e-005  -7.4113824e-007   4.2611306e-004  -2.6476423e-006   6.6843232e+001
 -4.7363377e+000   1.6574906e+000   2.8809919e-001   2.0411280e+002   0.0000000e+000   3.5626073e-005   8.9460946e+002   9.3080406e+002   8.0859558e+002   5.0000000e+002   5.0000000e+002   5.0000000e+002   8.0883220e+006   1.1408132e+003   1.0337787e+004   2.2763775e-002   2.7455455e+001  -1.5632093e+004   2.9930330e-003  -1.0245160e+005  -1.5151674e-002  -2.8156276e-005  -8.9309892e-003   5.1178327e-005   4.3608415e+003   2.2680301e-005  -1.4475323e-009   4.2248625e-004  -1.2562547e-006   6.6697031e+001
 -4.6273087e+000   1.6399183e+000   2.8592957e-001   2.0166401e+002   0.0000000e+000   3.5511438e-005   8.9484375e+002   9.3103093e+002   8.0847535e+002   5.0000000e+002   5.0000000e+002   5.0000000e+002   8.1070335e+006   1.1394097e+003   1.0331127e+004   2.2763775e-002   2.7643111e+001  -1.5669279e+004   4.3520971e-003  -1.0268859e+005  -1.4886624e-002  -4.3996193e-005  -8.8880039e-003  -5.2333643e-005   4.3706136e+003   2.3378758e-005  -3.9985237e-007   4.1299053e-004  -9.7693942e-007   6.6569603e+001
 -4.5400855e+000   1.6234401e+000   2.8450176e-001   2.0006014e+002   0.0000000e+000   3.5438239e-005   8.9511234e+002   9.3120767e+002   8.0835678e+002   5.0000000e+002   5.0000000e+002   5.0000000e+002   8.1214795e+006   1.1386554e+003   1.0331594e+004   2.2763775e-002   2.7793161e+001  -1.5695939e+004   2.1444079e-003  -1.0287185e+005  -1.4734361e-002  -5.8826395e-005  -8.8796292e-003   4.2117562e-005   4.3781448e+003   2.4144648e-005  -7.0281010e-007   4.0693502e-004  -1.0680690e-006   6.6483909e+001
 -4.4310566e+000   1.6046316e+000   2.8253839e-001   1.9804293e+002   0.0000000e+000   3.5303242e-005   8.9540020e+002   9.3144994e+002   8.0816521e+002   5.0000000e+002   5.0000000e+002   5.0000000e+002   8.1378142e+006   1.1374053e+003   1.0327928e+004   2.2763775e-002   2.7980662e+001  -1.5725579e+004   8.6141147e-004  -1.0307845e+005  -1.4961944e-002  -4.1409126e-005  -8.5135461e-003   1.9415096e-004   4.3867133e+003   2.5190560e-005  -3.2877621e-007   4.0150750e-004  -9.3999370e-007   6.6360748e+001
 -4.2947704e+000   1.5822621e+000   2.7999357e-001   1.9547109e+002   0.0000000e+000   3.5125843e-005   8.9569930e+002   9.3168275e+002   8.0794346e+002   5.0000000e+002   5.0000000e+002   5.0000000e+002   8.1594360e+006   1.1356318e+003   1.0319698e+004   2.2763775e-002   2.8214878e+001  -1.5768111e+004   4.1908913e-003  -1.0335290e+005  -1.4834208e-002  -2.8524488e-005  -8.4094946e-003  -3.7692992e-005   4.3980742e+003   2.6463784e-005  -1.8303891e-007   3.9512499e-004  -5.0783829e-007   6.6199138e+001
 -4.1857414e+000   1.5605049e+000   2.7801440e-001   1.9326013e+002   0.0000000e+000   3.5021761e-005   8.9593784e+002   9.3185104e+002   8.0774089e+002   5.0000000e+002   5.0000000e+002   5.0000000e+002   8.1763047e+006   1.1342181e+003   1.0313172e+004   2.2763775e-002   2.8402140e+001  -1.5799315e+004   3.2057247e-003  -1.0356712e+005  -1.4663586e-002  -2.8200461e-005  -8.3241505e-003   2.3482327e-006   4.4068810e+003   2.7426365e-005  -1.7371535e-007   3.8673524e-004  -2.9597947e-007   6.6070164e+001
 -4.0494552e+000   1.5341087e+000   2.7552680e-001   1.9076152e+002   0.0000000e+000   3.4846633e-005   8.9619287e+002   9.3206236e+002   8.0744756e+002   5.0000000e+002   5.0000000e+002   5.0000000e+002   8.1958504e+006   1.1323298e+003   1.0302655e+004   2.2763775e-002   2.8635952e+001  -1.5836079e+004   1.9481393e-003  -1.0381463e+005  -1.4752044e-002  -1.1175147e-005  -8.0902739e-003   1.0852288e-004   4.4171247e+003   2.8645740e-005   3.6186446e-008   3.8074602e-004   1.3375041e-009   6.5905873e+001
 -3.9404263e+000   1.5114196e+000   2.7347133e-001   1.8846321e+002   0.0000000e+000   3.4738881e-005   8.9639848e+002   9.3220249e+002   8.0721288e+002   5.0000000e+002   5.0000000e+002   5.0000000e+002   8.2121725e+006   1.1306985e+003   1.0293238e+004   2.2763775e-002   2.8822877e+001  -1.5866822e+004   4.4866090e-003  -1.0402192e+005  -1.4416577e-002  -2.7707218e-005  -7.9502266e-003  -2.9030694e-005   4.4256666e+003   2.9403732e-005  -7.1439316e-008   3.6960856e-004  -6.5641359e-007   6.5765459e+001
 -3.8041400e+000   1.4885788e+000   2.7092602e-001   1.8588316e+002   0.0000000e+000   3.4561740e-005   8.9659738e+002   9.3239738e+002   8.0683920e+002   5.0000000e+002   5.0000000e+002   5.0000000e+002   8.2292022e+006   1.1285510e+003   1.0278753e+004   2.2763775e-002   2.9056173e+001  -1.5900710e+004   6.6216600e-004  -1.0423670e+005  -1.4646400e-002  -3.1591827e-006  -7.4494640e-003   1.8734646e-004   4.4346128e+003   3.0057288e-005   2.8629597e-007   3.6210707e-004  -3.8281796e-007   6.5589446e+001
 -3.6661214e+000   1.4639319e+000   2.6837809e-001   1.8321757e+002   0.0000000e+000   3.4400046e-005   8.9682232e+002   9.3250857e+002   8.0859577e+002   5.0000000e+002   5.0000000e+002   5.0000000e+002   8.2491315e+006   1.1263911e+003   1.0264740e+004   2.2763775e-002   2.9292101e+001  -1.5941102e+004   5.5929142e-003  -1.0448931e+005  -1.3995330e-002  -7.2829716e-006  -7.3340043e-003  -1.3377911e-004   4.4450422e+003   3.0308582e-005   1.1844428e-007   3.4230354e-004  -3.5331036e-007   6.5410200e+001
 -3.5557065e+000   1.4423794e+000   2.6633037e-001   1.8096575e+002   0.0000000e+000   3.4290377e-005   8.9697186e+002   9.3259418e+002   8.0831468e+002   5.0000000e+002   5.0000000e+002   5.0000000e+002   8.2641416e+006   1.1245562e+003   1.0251855e+004   2.2763775e-002   2.9480654e+001  -1.5967082e+004   2.2418225e-003  -1.0468045e+005  -1.3527867e-002  -4.7395983e-006  -7.0935805e-003   3.7029741e-005   4.4528677e+003   3.0261059e-005   8.8646349e-008   3.2419818e-004  -1.7218141e-008   6.5262354e+001
 -3.4177249e+000   1.4172018e+000   2.6369733e-001   1.7834673e+002   0.0000000e+000   3.4104159e-005   8.9709636e+002   9.3271785e+002   8.0818498e+002   5.0000000e+002   5.0000000e+002   5.0000000e+002   8.2793220e+006   1.1219725e+003   1.0231338e+004   2.2763775e-002   2.9715817e+001  -1.5995023e+004   5.6209009e-004  -1.0487207e+005  -1.3543542e-002  -1.6286193e-005  -6.4230819e-003   2.5248601e-004   4.4608336e+003   2.9882155e-005   4.0565948e-007   3.0831448e-004  -1.7094941e-006   6.5064165e+001
 -3.2798099e+000   1.3913480e+000   2.6138199e-001   1.7593565e+002   0.0000000e+000   3.3958314e-005   8.9730549e+002   9.3275525e+002   8.0776554e+002   5.0000000e+002   5.0000000e+002   5.0000000e+002   8.2978386e+006   1.1199058e+003   1.0217894e+004   2.2763775e-002   2.9950406e+001  -1.6033373e+004   6.0933026e-003  -1.0510681e+005  -1.2802401e-002  -9.1742910e-006  -6.1655419e-003  -1.7187682e-004   4.4705653e+003   2.9416837e-005   9.3851653e-008   2.8559321e-004  -5.7592252e-007   6.4893138e+001
 -3.1694779e+000   1.3695829e+000   2.5938746e-001   1.7375594e+002   0.0000000e+000   3.3851178e-005   8.9741540e+002   9.3277881e+002   8.0737686e+002   5.0000000e+002   5.0000000e+002   5.0000000e+002   8.3113485e+006   1.1179391e+003   1.0202700e+004   2.2763775e-002   3.0137906e+001  -1.6057397e+004   1.8057262e-003  -1.0527863e+005  -1.2153849e-002  -4.7674168e-005  -5.8143534e-003   4.0689137e-005   4.4776030e+003   2.9102729e-005  -6.9323416e-008   2.6181416e-004  -2.4100837e-006   6.4740866e+001
 -3.0315932e+000   1.3444405e+000   2.5693571e-001   1.7134824e+002   0.0000000e+000   3.3674507e-005   8.9752918e+002   9.3281935e+002   8.0680819e+002   5.0000000e+002   5.0000000e+002   5.0000000e+002   8.3251230e+006   1.1153811e+003   1.0182242e+004   2.2763775e-002   3.0371706e+001  -1.6083090e+004   7.9187856e-004  -1.0545245e+005  -1.1922716e-002  -3.3310321e-005  -5.2272144e-003   2.3352176e-004   4.4848269e+003   2.8723593e-005   3.4481501e-007   2.4325675e-004  -3.1740972e-006   6.4545995e+001
 -2.8937630e+000   1.3204503e+000   2.5435689e-001   1.6868632e+002   0.0000000e+000   3.3511259e-005   8.9763151e+002   9.3278730e+002   8.0628548e+002   5.0000000e+002   5.0000000e+002   5.0000000e+002   8.3414689e+006   1.1126116e+003   1.0159394e+004   2.2763775e-002   3.0604955e+001  -1.6117039e+004   5.5744449e-003  -1.0565958e+005  -1.1189929e-002  -6.0698035e-005  -4.9095195e-003  -1.2549475e-004   4.4934283e+003   2.8283111e-005   4.8489001e-007   2.2022596e-004  -3.8606151e-006   6.4337849e+001
 -2.7834989e+000   1.3003365e+000   2.5232263e-001   1.6648615e+002   0.0000000e+000   3.3400808e-005   8.9768927e+002   9.3275044e+002   8.0873011e+002   5.0000000e+002   5.0000000e+002   5.0000000e+002   8.3532930e+006   1.1103482e+003   1.0140050e+004   2.2763775e-002   3.0791217e+001  -1.6138472e+004   2.2769439e-003  -1.0580963e+005  -1.0471030e-002  -1.0793067e-004  -4.4321027e-003   3.8964670e-005   4.4995772e+003   2.7913606e-005   1.2151448e-006   1.9134896e-004  -6.9646782e-006   6.4170600e+001
 -2.6457000e+000   1.2761750e+000   2.4981999e-001   1.6404804e+002   0.0000000e+000   3.3219307e-005   8.9772780e+002   9.3270778e+002   8.0841352e+002   5.0000000e+002   5.0000000e+002   5.0000000e+002   8.3655886e+006   1.1074405e+003   1.0114304e+004   2.2763775e-002   3.1023373e+001  -1.6161241e+004   1.0686060e-003  -1.0596510e+005  -9.7473619e-003  -1.0759105e-004  -3.6466540e-003   1.7353488e-004   4.5060233e+003   2.7488526e-005   1.4038881e-006   1.5804544e-004  -7.3655511e-006   6.3959901e+001
 -2.5079435e+000   1.2535789e+000   2.4749682e-001   1.6169429e+002   0.0000000e+000   3.3069463e-005   8.9779290e+002   9.3260710e+002   8.0815103e+002   5.0000000e+002   5.0000000e+002   5.0000000e+002   8.3796630e+006   1.1047643e+003   1.0091489e+004   2.2763775e-002   3.1254874e+001  -1.6189824e+004   4.9986968e-003  -1.0614365e+005  -8.6415619e-003  -1.1917183e-004  -3.0547269e-003  -7.9726801e-005   4.5134315e+003   2.7155867e-005   1.7603648e-006   1.2293542e-004  -8.4285076e-006   6.3762500e+001
 -2.3702020e+000   1.2312246e+000   2.4506206e-001   1.5923873e+002   0.0000000e+000   3.2911025e-005   8.9777310e+002   9.3250254e+002   8.0781573e+002   5.0000000e+002   5.0000000e+002   5.0000000e+002   8.3909954e+006   1.1017497e+003   1.0063263e+004   2.2763775e-002   3.1485775e+001  -1.6211218e+004   1.5703311e-003  -1.0628683e+005  -7.6946511e-003  -7.0952478e-005  -2.1425554e-003   1.2670813e-004   4.5193347e+003   2.7077972e-005   2.2935535e-006   7.7396461e-005  -5.5972797e-006   6.3550930e+001
 -2.2324952e+000   1.2096958e+000   2.4285838e-001   1.5701903e+002   0.0000000e+000   3.2767808e-005   8.9784523e+002   9.3235563e+002   8.0750155e+002   5.0000000e+002   5.0000000e+002   5.0000000e+002   8.4029067e+006   1.0990584e+003   1.0040515e+004   2.2763775e-002   3.1715965e+001  -1.6234218e+004   3.9066514e-003  -1.0643796e+005  -6.2176437e-003  -2.7751423e-005  -1.1090156e-003  -1.5937456e-005   4.5255784e+003   2.7305177e-005   3.6083460e-006   2.1616718e-005  -5.2570289e-006   6.3351925e+001
 -2.0948083e+000   1.1901642e+000   2.4043791e-001   1.5460059e+002   0.0000000e+000   3.2609686e-005   8.9779410e+002   9.3219558e+002   8.0715406e+002   5.0000000e+002   5.0000000e+002   5.0000000e+002   8.4135437e+006   1.0958758e+003   1.0010074e+004   2.2763775e-002   3.1945577e+001  -1.6253857e+004   2.5604127e-003  -1.0657305e+005  -4.7205945e-003  -9.6233667e-005  -1.0565247e-004   6.6282664e-005   4.5311400e+003   2.7618715e-005   3.3887860e-006  -3.1919240e-005  -6.7384304e-006   6.3131567e+001
 -1.9571442e+000   1.1703046e+000   2.3796130e-001   1.5213568e+002   0.0000000e+000   3.2446775e-005   8.9769572e+002   9.3200199e+002   8.0679956e+002   5.0000000e+002   5.0000000e+002   5.0000000e+002   8.4237030e+006   1.0925086e+003   9.9766057e+003   2.2763775e-002   3.2174434e+001  -1.6272504e+004   3.1588195e-003  -1.0670186e+005  -3.1761735e-003   6.3358816e-005   9.1207210e-004   2.3887717e-005   4.5364404e+003   2.8011291e-005   5.2282353e-006  -8.6989258e-005  -1.0497602e-006   6.2903796e+001
 -1.8194993e+000   1.1527087e+000   2.3553456e-001   1.4973232e+002   0.0000000e+000   3.2286596e-005   8.9758233e+002   9.3178917e+002   8.0643550e+002   5.0000000e+002   5.0000000e+002   5.0000000e+002   8.4333636e+006   1.0891387e+003   9.9427676e+003   2.2763775e-002   3.2402484e+001  -1.6290295e+004   2.8816661e-003  -1.0682475e+005  -1.4396715e-003   1.0034263e-004   1.8928646e-003   3.0975162e-005   4.5415072e+003   2.8458848e-005   6.2548161e-006  -1.4068380e-004   3.5908726e-007   6.2677509e+001
 -1.6818691e+000   1.1359982e+000   2.3323186e-001   1.4747550e+002   0.0000000e+000   3.2132314e-005   8.9746572e+002   9.3163248e+002   8.0606029e+002   5.0000000e+002   5.0000000e+002   5.0000000e+002   8.4423673e+006   1.0858685e+003   9.9098476e+003   2.2763775e-002   3.2629721e+001  -1.6307219e+004   2.8019904e-003  -1.0693888e+005   3.7375234e-005  -2.9064985e-005   2.7512402e-003   3.8760936e-005   4.5462195e+003   2.8905927e-005   5.5175810e-006  -1.8751924e-004  -3.6073680e-006   6.2458550e+001
 -1.5442519e+000   1.1205552e+000   2.3110115e-001   1.4538959e+002   0.0000000e+000   3.1990023e-005   8.9739661e+002   9.3144797e+002   8.0567242e+002   5.0000000e+002   5.0000000e+002   5.0000000e+002   8.4506358e+006   1.0827828e+003   9.8799817e+003   2.2763775e-002   3.2856162e+001  -1.6323200e+004   3.3304233e-003  -1.0704350e+005   1.6046470e-003  -1.8179005e-005   3.7946633e-003   6.4437981e-007   4.5505506e+003   2.9417226e-005   5.7369110e-006  -2.4251528e-004  -2.7290024e-006   6.2247136e+001
 -1.4066458e+000   1.1078976e+000   2.2889102e-001   1.4323374e+002   0.0000000e+000   3.1842118e-005   8.9726135e+002   9.3125514e+002   8.0527356e+002   5.0000000e+002   5.0000000e+002   5.0000000e+002   8.4582877e+006   1.0794937e+003   9.8464763e+003   2.2763775e-002   3.3081900e+001  -1.6338401e+004   2.3358409e-003  -1.0714038e+005   2.7244263e-003  -6.5405040e-005   4.5593703e-003   9.2870323e-005   4.5545725e+003   2.9974718e-005   4.9071067e-006  -2.8321058e-004  -3.5575674e-006   6.2028897e+001
 -1.2690501e+000   1.0952796e+000   2.2688463e-001   1.4130299e+002   0.0000000e+000   3.1705901e-005   8.9715365e+002   9.3103669e+002   8.0485839e+002   5.0000000e+002   5.0000000e+002   5.0000000e+002   8.4650949e+006   1.0764185e+003   9.8158304e+003   2.2763775e-002   3.3306837e+001  -1.6352028e+004   2.7573212e-003  -1.0722621e+005   3.3154798e-003  -6.6288033e-005   5.2050572e-003   5.3664345e-005   4.5581282e+003   3.0402548e-005   4.7370838e-006  -3.1920868e-004  -3.4401580e-006   6.1822411e+001
 -1.1314632e+000   1.0844020e+000   2.2473280e-001   1.3923463e+002   0.0000000e+000   3.1559759e-005   8.9696869e+002   9.3079915e+002   8.0442815e+002   5.0000000e+002   5.0000000e+002   5.0000000e+002   8.4712062e+006   1.0730118e+003   9.7800806e+003   2.2763775e-002   3.3531045e+001  -1.6364006e+004   3.0080274e-003  -1.0730367e+005   3.6970076e-003  -7.4616108e-005   5.7225039e-003   3.8669897e-005   4.5613359e+003   3.0764235e-005   4.3306217e-006  -3.4824154e-004  -3.5296626e-006   6.1601254e+001
 -9.9388364e-001   1.0745055e+000   2.2260067e-001   1.3719320e+002   0.0000000e+000   3.1414358e-005   8.9677197e+002   9.3054207e+002   8.0398373e+002   5.0000000e+002   5.0000000e+002   5.0000000e+002   8.4766113e+006   1.0695486e+003   9.7435776e+003   2.2763775e-002   3.3754410e+001  -1.6374533e+004   2.8070528e-003  -1.0737217e+005   4.0338445e-003  -8.2731557e-005   6.2098337e-003   4.0259901e-005   4.5641725e+003   3.1084992e-005   3.8378001e-006  -3.7571800e-004  -4.0042826e-006   6.1377250e+001
 -8.5630984e-001   1.0650302e+000   2.2052781e-001   1.3522106e+002   0.0000000e+000   3.1272115e-005   8.9656715e+002   9.3025945e+002   8.0352160e+002   5.0000000e+002   5.0000000e+002   5.0000000e+002   8.4811514e+006   1.0660770e+003   9.7068878e+003   2.2763775e-002   3.3976915e+001  -1.6382980e+004   2.8615953e-003  -1.0742957e+005   4.4335917e-003  -9.2391610e-005   6.7820027e-003   4.1583259e-005   4.5665317e+003   3.1326589e-005   4.4104556e-006  -4.0783134e-004  -4.7648366e-006   6.1153367e+001
 -7.1874112e-001   1.0571406e+000   2.1840627e-001   1.3320700e+002   0.0000000e+000   3.1126470e-005   8.9631693e+002   9.2996950e+002   8.0304600e+002   5.0000000e+002   5.0000000e+002   5.0000000e+002   8.4850334e+006   1.0624407e+003   9.6675706e+003   2.2763775e-002   3.4198566e+001  -1.6390037e+004   2.9297278e-003  -1.0747907e+005   5.3548457e-003  -7.5466218e-005   7.4552762e-003   3.9924816e-005   4.5685712e+003   3.1545387e-005   4.5194880e-006  -4.4436758e-004  -4.1437985e-006   6.0922630e+001
 -5.8117610e-001   1.0503902e+000   2.1641354e-001   1.3133091e+002   0.0000000e+000   3.0988394e-005   8.9609089e+002   9.2965898e+002   8.0255633e+002   5.0000000e+002   5.0000000e+002   5.0000000e+002   8.4881411e+006   1.0589248e+003   9.6301391e+003   2.2763775e-002   3.4419302e+001  -1.6395808e+004   2.8410544e-003  -1.0751846e+005   6.1468665e-003  -7.3999655e-005   7.9591514e-003   4.3034790e-005   4.5701908e+003   3.1727402e-005   4.1275369e-006  -4.7315261e-004  -4.1181907e-006   6.0697420e+001
 -4.4361350e-001   1.0459755e+000   2.1443253e-001   1.2947668e+002   0.0000000e+000   3.0850479e-005   8.9582431e+002   9.2932977e+002   8.0205208e+002   5.0000000e+002   5.0000000e+002   5.0000000e+002   8.4904793e+006   1.0553312e+003   9.5910230e+003   2.2763775e-002   3.4639167e+001  -1.6400046e+004   2.8161173e-003  -1.0754811e+005   7.0817893e-003  -1.8932055e-005   8.3806397e-003   4.1954268e-005   4.5714053e+003   3.1895155e-005   4.3183553e-006  -4.9833328e-004  -9.3521189e-007   6.0471017e+001
 -3.0605176e-001   1.0459218e+000   2.1246093e-001   1.2764073e+002   0.0000000e+000   3.0712438e-005   8.9552951e+002   9.2898633e+002   8.0153623e+002   5.0000000e+002   5.0000000e+002   5.0000000e+002   8.4921617e+006   1.0516739e+003   9.5506581e+003   2.2763775e-002   3.4858131e+001  -1.6403299e+004   2.8165576e-003  -1.0756957e+005   9.7367873e-003   1.5872451e-004   8.6547007e-003   4.1762204e-005   4.5722929e+003   3.2018079e-005   4.7084245e-006  -5.1849337e-004   8.2412894e-006   6.0243135e+001
 -1.6848963e-001   1.0526518e+000   2.1059897e-001   1.2592037e+002   0.0000000e+000   3.0581105e-005   8.9524857e+002   9.2862086e+002   8.0100470e+002   5.0000000e+002   5.0000000e+002   5.0000000e+002   8.4929959e+006   1.0481034e+003   9.5115894e+003   2.2763775e-002   3.5076161e+001  -1.6404887e+004   2.8607918e-003  -1.0757992e+005   1.5640826e-002   2.5653776e-004   8.9940024e-003   4.1716765e-005   4.5727098e+003   3.2101060e-005   4.7744544e-006  -5.4902256e-004   1.3456612e-005   6.0019574e+001
 -3.0925645e-002   1.0674104e+000   2.0876383e-001   1.2423387e+002   0.0000000e+000   3.0451108e-005   8.9494411e+002   9.2824092e+002   8.0045851e+002   5.0000000e+002   5.0000000e+002   5.0000000e+002   8.4931098e+006   1.0444955e+003   9.4716772e+003   2.2763775e-002   3.5293298e+001  -1.6404802e+004   2.8875384e-003  -1.0758159e+005   1.9776025e-002   5.5188898e-005   9.2780130e-003   4.3796130e-005   4.5727678e+003   3.2128271e-005   3.8570798e-006  -5.7296817e-004   3.5119959e-006   5.9795713e+001
  1.0664174e-001   1.0870179e+000   2.0694105e-001   1.2218445e+002   0.0000000e+000   3.0406348e-005   8.9461041e+002   9.2784610e+002   7.9992685e+002   5.0000000e+002   5.0000000e+002   5.0000000e+002   8.4925117e+006   1.0408246e+003   9.4305226e+003   2.2763775e-002   3.5509521e+001  -1.6403995e+004   2.8264930e-003  -1.0757394e+005   2.0394769e-002  -7.1485167e-005   9.5564638e-003   4.4482902e-005   4.5724594e+003   3.2103848e-005   3.4842068e-006  -5.9037431e-004  -3.9084958e-006   5.9570442e+001
  2.4421332e-001   1.1098065e+000   2.0516342e-001   1.2060476e+002   0.0000000e+000   3.0266645e-005   8.9426295e+002   9.2743025e+002   7.9936788e+002   5.0000000e+002   5.0000000e+002   5.0000000e+002   8.4910833e+006   1.0371326e+003   9.3889353e+003   2.2763775e-002   3.5724797e+001  -1.6401434e+004   2.9095246e-003  -1.0755557e+005   2.0795487e-002  -1.2697283e-004   9.9010303e-003   3.9253033e-005   4.5716908e+003   3.2043827e-005   3.2677694e-006  -6.1133083e-004  -6.7435961e-006   5.9345001e+001
  3.8179067e-001   1.1338674e+000   2.0343562e-001   1.1905560e+002   0.0000000e+000   3.0141072e-005   8.9390487e+002   9.2700219e+002   7.9879963e+002   5.0000000e+002   5.0000000e+002   5.0000000e+002   8.4889963e+006   1.0334519e+003   9.3472965e+003   2.2763775e-002   3.5939129e+001  -1.6397425e+004   2.8389505e-003  -1.0752931e+005   2.1093058e-002  -1.4277119e-004   1.0169589e-002   4.1059692e-005   4.5706005e+003   3.1947608e-005   2.9630420e-006  -6.2773260e-004  -7.4667282e-006   5.9121272e+001
  5.1937535e-001   1.1592374e+000   2.0175907e-001   1.1756304e+002   0.0000000e+000   3.0018353e-005   8.9353378e+002   9.2655698e+002   7.9822067e+002   5.0000000e+002   5.0000000e+002   5.0000000e+002   8.4861205e+006   1.0297711e+003   9.3054535e+003   2.2763775e-002   3.6152515e+001  -1.6391870e+004   2.7767776e-003  -1.0749280e+005   2.1208469e-002  -1.3553339e-004   1.0451220e-002   4.3552820e-005   4.5690810e+003   3.1797478e-005   2.5239246e-006  -6.4446148e-004  -7.0059902e-006   5.8898686e+001
  6.5696883e-001   1.1859661e+000   2.0013556e-001   1.1612834e+002   0.0000000e+000   2.9898652e-005   8.9314927e+002   9.2609551e+002   7.9763118e+002   5.0000000e+002   5.0000000e+002   5.0000000e+002   8.4824759e+006   1.0260976e+003   9.2634723e+003   2.2763775e-002   3.6364952e+001  -1.6384646e+004   2.8568394e-003  -1.0744665e+005   2.1200290e-002  -1.5318130e-004   1.0786367e-002   4.3251614e-005   4.5671576e+003   3.1602154e-005   2.7658150e-006  -6.6429393e-004  -7.9979603e-006   5.8677773e+001
  7.9457259e-001   1.2127614e+000   1.9855792e-001   1.1474439e+002   0.0000000e+000   2.9781436e-005   8.9275384e+002   9.2563186e+002   7.9702260e+002   5.0000000e+002   5.0000000e+002   5.0000000e+002   8.4781691e+006   1.0224310e+003   9.2213938e+003   2.2763775e-002   3.6576440e+001  -1.6376367e+004   2.8016280e-003  -1.0739223e+005   2.1255379e-002  -1.6556262e-004   1.1007073e-002   4.6399858e-005   4.5649032e+003   3.1405809e-005   2.6851743e-006  -6.7738102e-004  -7.9871975e-006   5.8458299e+001
  9.3218794e-001   1.2409141e+000   1.9703126e-001   1.1341555e+002   0.0000000e+000   2.9667126e-005   8.9234256e+002   9.2514627e+002   7.9640290e+002   5.0000000e+002   5.0000000e+002   5.0000000e+002   8.4729985e+006   1.0187604e+003   9.1790192e+003   2.2763775e-002   3.6786976e+001  -1.6366403e+004   2.8322757e-003  -1.0732650e+005   2.1274527e-002  -1.6550434e-004   1.1281747e-002   4.5505334e-005   4.5621692e+003   3.1168229e-005   2.4842717e-006  -6.9354611e-004  -7.8517823e-006   5.8239938e+001
  1.0000000e+000   1.2538967e+000   1.9628997e-001   1.1276291e+002   0.0000000e+000   2.9617061e-005   8.9212278e+002   9.2491316e+002   7.9606108e+002   5.0000000e+002   5.0000000e+002   5.0000000e+002   8.4689157e+006   1.0168979e+003   9.1572976e+003   2.2763775e-002   3.6890474e+001  -1.6358421e+004   3.8181433e-004  -1.0727390e+005   2.1172269e-002  -1.4355919e-004   1.1503924e-002   1.9641613e-004   4.5600067e+003   3.0962145e-005   2.1838190e-006  -7.0306909e-004  -6.9790528e-006   5.8130198e+001
  1.1376146e+000   1.2806966e+000   1.9483838e-001   1.1152520e+002   0.0000000e+000   2.9501337e-005   8.9169944e+002   9.2465248e+002   7.9547784e+002   5.0000000e+002   5.0000000e+002   5.0000000e+002   8.4633668e+006   1.0132555e+003   9.1150611e+003   2.2763775e-002   3.7099543e+001  -1.6349323e+004   4.5261448e-003  -1.0720417e+005   2.1150337e-002  -1.2891141e-004   1.1699295e-002  -3.4616370e-005   4.5571163e+003   3.0716330e-005   1.6273725e-006  -7.1676674e-004  -5.6003874e-006   5.7914764e+001
  1.2752550e+000   1.3109877e+000   1.9344172e-001   1.1033370e+002   0.0000000e+000   2.9394544e-005   8.9126839e+002   9.2457144e+002   7.9486253e+002   5.0000000e+002   5.0000000e+002   5.0000000e+002   8.4566714e+006   1.0096379e+003   9.0730127e+003   2.2763775e-002   3.7307688e+001  -1.6335228e+004   2.3560732e-003  -1.0712021e+005   2.1204989e-002  -1.2648657e-004   1.1850450e-002   2.7142617e-005   4.5535881e+003   3.0351406e-005   1.0791809e-006  -7.2816705e-004  -5.6526160e-006   5.7701569e+001
  1.3892154e+000   1.3366717e+000   1.9232424e-001   1.0938416e+002   0.0000000e+000   2.9310310e-005   8.9089912e+002   9.2447666e+002   7.9432198e+002   5.0000000e+002   5.0000000e+002   5.0000000e+002   8.4495606e+006   1.0066202e+003   9.0378056e+003   2.2763775e-002   3.7479346e+001  -1.6320174e+004   2.1159159e-003  -1.0702982e+005   2.1134223e-002  -1.2776167e-004   1.1996798e-002   1.0790959e-004   4.5498276e+003   2.9944420e-005   7.1024443e-007  -7.3563352e-004  -5.3985061e-006   5.7524532e+001
  1.4481517e+000   1.3496106e+000   1.9174501e-001   1.0888757e+002   0.0000000e+000   2.9269893e-005   8.9068651e+002   9.2440654e+002   7.9401559e+002   5.0000000e+002   5.0000000e+002   5.0000000e+002   8.4449886e+006   1.0049968e+003   9.0185363e+003   2.2763775e-002   3.7567935e+001  -1.6311416e+004   2.1026051e-003  -1.0697015e+005   2.0896940e-002  -1.1964769e-004   1.2193135e-002   1.8141478e-004   4.5473897e+003   2.9677123e-005   4.5819841e-007  -7.4142380e-004  -5.3431114e-006   5.7430721e+001
  1.5209529e+000   1.3661535e+000   1.9104387e-001   1.0829506e+002   0.0000000e+000   2.9217466e-005   8.9042886e+002   9.2421171e+002   7.9366426e+002   5.0000000e+002   5.0000000e+002   5.0000000e+002   8.4401412e+006   1.0030312e+003   8.9952295e+003   2.2763775e-002   3.7677151e+001  -1.6303371e+004   5.6964058e-003  -1.0690825e+005   2.0543804e-002  -1.1137026e-004   1.2402541e-002  -2.6817903e-005   4.5448644e+003   2.9475224e-005   4.5052497e-007  -7.4356757e-004  -4.8813408e-006   5.7317097e+001
  1.6049463e+000   1.3864522e+000   1.9025187e-001   1.0763241e+002   0.0000000e+000   2.9156117e-005   8.9012393e+002   9.2403143e+002   7.9325444e+002   5.0000000e+002   5.0000000e+002   5.0000000e+002   8.4342893e+006   1.0007675e+003   8.9682443e+003   2.2763775e-002   3.7802823e+001  -1.6294681e+004   1.4429805e-003  -1.0683481e+005   2.0347454e-002  -1.1169680e-004   1.2543863e-002  -9.5932196e-005   4.5418695e+003   2.9169096e-005   2.5749252e-007  -7.4687579e-004  -4.5916252e-006   5.7186980e+001
  1.7196876e+000   1.4121963e+000   1.8919281e-001   1.0675174e+002   0.0000000e+000   2.9073309e-005   8.8968458e+002   9.2386961e+002   7.9267179e+002   5.0000000e+002   5.0000000e+002   5.0000000e+002   8.4254822e+006   9.9763536e+002   8.9305510e+003   2.2763775e-002   3.7973898e+001  -1.6278859e+004   1.4354260e-003  -1.0672096e+005   1.9765949e-002  -1.0951092e-004   1.3027592e-002   5.8748015e-005   4.5372247e+003   2.8696825e-005   1.8874246e-008  -7.5798194e-004  -4.6983693e-006   5.7008615e+001
  1.8167536e+000   1.4271812e+000   1.8831438e-001   1.0602545e+002   0.0000000e+000   2.9004131e-005   8.8929688e+002   9.2137751e+002   7.9217788e+002   5.0000000e+002   5.0000000e+002   5.0000000e+002   8.4173888e+006   9.9495413e+002   8.8980610e+003   2.2763775e-002   3.8118061e+001  -1.6266008e+004   4.2411971e-003  -1.0661688e+005   1.9505890e-002  -1.1138686e-004   1.3238469e-002   1.0770936e-004   4.5330068e+003   2.8355197e-005  -2.1016450e-007  -7.6575182e-004  -4.8023457e-006   5.6857010e+001
  1.9025765e+000   1.4358480e+000   1.8754987e-001   1.0539638e+002   0.0000000e+000   2.8943590e-005   8.8894327e+002   9.2114346e+002   7.9173870e+002   5.0000000e+002   5.0000000e+002   5.0000000e+002   8.4096088e+006   9.9254449e+002   8.8687854e+003   2.2763775e-002   3.8245087e+001  -1.6257808e+004   4.5030234e-003  -1.0651806e+005   1.9325385e-002  -1.0710969e-004   1.3297294e-002   7.2709770e-005   4.5290308e+003   2.8046004e-005  -3.1070254e-007  -7.6749635e-004  -4.3725434e-006   5.6721198e+001
  2.0084083e+000   1.4418753e+000   1.8661860e-001   1.0463339e+002   0.0000000e+000   2.8869522e-005   8.8848744e+002   9.2095432e+002   7.9117431e+002   5.0000000e+002   5.0000000e+002   5.0000000e+002   8.3990694e+006   9.8950230e+002   8.8316675e+003   2.2763775e-002   3.8401147e+001  -1.6246349e+004   2.4736166e-003  -1.0638213e+005   1.8936602e-002  -6.5621633e-005   1.3591090e-002   3.3135242e-005   4.5234732e+003   2.7760767e-005  -3.8184079e-007  -7.8240315e-004  -2.3090063e-006   5.6550577e+001
  2.1018816e+000   1.4523346e+000   1.8581332e-001   1.0397697e+002   0.0000000e+000   2.8805109e-005   8.8807468e+002   9.2079701e+002   7.9066128e+002   5.0000000e+002   5.0000000e+002   5.0000000e+002   8.3892306e+006   9.8680115e+002   8.7986425e+003   2.2763775e-002   3.8538440e+001  -1.6228879e+004   1.3107474e-003  -1.0625616e+005   1.8528263e-002  -5.9099047e-005   1.3721570e-002   1.9896422e-005   4.5182241e+003   2.7492985e-005  -5.3567834e-007  -7.9013143e-004  -2.0494574e-006   5.6399629e+001
  2.2093465e+000   1.4812874e+000   1.8490825e-001   1.0324275e+002   0.0000000e+000   2.8732346e-005   8.8757124e+002   9.2060723e+002   7.9002806e+002   5.0000000e+002   5.0000000e+002   5.0000000e+002   8.3769149e+006   9.8364775e+002   8.7597311e+003   2.2763775e-002   3.8695646e+001  -1.6195945e+004   2.3443495e-003  -1.0609813e+005   1.7868110e-002  -5.7279479e-005   1.4093746e-002   4.7964605e-005   4.5115720e+003   2.7202520e-005  -9.5018604e-007  -8.0448971e-004  -1.6069069e-006   5.6225244e+001
  2.3062702e+000   1.5107201e+000   1.8413887e-001   1.0262341e+002   0.0000000e+000   2.8669934e-005   8.8711994e+002   9.2031924e+002   7.8941758e+002   5.0000000e+002   5.0000000e+002   5.0000000e+002   8.3658378e+006   9.8090804e+002   8.7258187e+003   2.2763775e-002   3.8836841e+001  -1.6167899e+004   2.8490185e-003  -1.0596649e+005   1.7246477e-002  -7.7806012e-005   1.4320983e-002   7.4478181e-005   4.5056376e+003   2.7066873e-005  -1.4070284e-006  -8.0495893e-004  -2.2236010e-006   5.6074605e+001
  2.4047805e+000   1.5544126e+000   1.8341222e-001   1.0204552e+002   0.0000000e+000   2.8610224e-005   8.8666455e+002   9.2005174e+002   7.8877578e+002   5.0000000e+002   5.0000000e+002   5.0000000e+002   8.3546949e+006   9.7824984e+002   8.6927375e+003   2.2763775e-002   3.8979813e+001  -1.6142443e+004   2.7339814e-003  -1.0584020e+005   1.8161038e-002  -3.3295440e-005   1.3911578e-002   7.6302123e-005   4.4998266e+003   2.7030559e-005  -5.8569627e-007  -8.1279038e-004  -9.2861915e-007   5.5929677e+001
  2.5052089e+000   1.6301805e+000   1.8275849e-001   1.0153758e+002   0.0000000e+000   2.8555209e-005   8.8627293e+002   9.1964891e+002   7.8813531e+002   5.0000000e+002   5.0000000e+002   5.0000000e+002   8.3456593e+006   9.7592623e+002   8.6643545e+003   2.2763775e-002   3.9125041e+001  -1.6051406e+004  -3.7000270e-003  -1.0572436e+005   1.8187721e-002  -3.6757211e-005   1.3885186e-002  -1.2195359e-004   4.4939587e+003   2.7101786e-005  -6.1225985e-007  -8.0539733e-004  -8.7193132e-007   5.5801533e+001
  2.6042236e+000   1.7995625e+000   1.8229579e-001   1.0120197e+002   0.0000000e+000   2.8513671e-005   8.8593014e+002   9.1958935e+002   7.8754320e+002   5.0000000e+002   5.0000000e+002   5.0000000e+002   8.3379672e+006   9.7410450e+002   8.6417071e+003   2.2763775e-002   3.9267808e+001  -1.6010392e+004   1.6852459e-003  -1.0565314e+005   1.8779132e-002  -6.0216199e-005   1.3753968e-002  -1.1107548e-004   4.4902204e+003   2.7321869e-005  -5.6102545e-007  -7.9717281e-004  -2.1473970e-006   5.5703649e+001
  2.7032657e+000   1.9913998e+000   1.8209993e-001   1.0110661e+002   0.0000000e+000   2.8490932e-005   8.8572711e+002   9.1978493e+002   7.8697327e+002   5.0000000e+002   5.0000000e+002   5.0000000e+002   8.3343482e+006   9.7316909e+002   8.6303643e+003   2.2763775e-002   3.9410341e+001  -1.5945323e+004   8.0018598e-003  -1.0562323e+005   1.9871783e-002  -6.0290489e-005   1.3345672e-002   2.5750207e-004   4.4878166e+003   2.7658223e-005  -1.6633007e-007  -7.6577247e-004  -2.0069312e-006   5.5654131e+001
  2.8023536e+000   2.2448816e+000   1.8214009e-001   1.0123108e+002   0.0000000e+000   2.8484276e-005   8.8559682e+002   9.2022873e+002   7.8655564e+002   5.0000000e+002   5.0000000e+002   5.0000000e+002   8.3334745e+006   9.7289656e+002   8.6263543e+003   2.2763775e-002   3.9552827e+001  -1.5872524e+004  -1.1450975e-003  -1.0560950e+005   1.9208572e-002  -1.1453327e-004   1.0575201e-002   4.4309183e-004   4.4871795e+003   2.7937971e-005   3.1070653e-006  -5.5718370e-004  -5.7612793e-006   5.5645097e+001
  2.9013738e+000   2.5692097e+000   1.8246727e-001   1.0161435e+002   0.0000000e+000   2.8498016e-005   8.8549029e+002   9.1993455e+002   7.8643579e+002   5.0000000e+002   5.0000000e+002   5.0000000e+002   8.3327321e+006   9.7312629e+002   8.6267971e+003   2.2763775e-002   3.9695180e+001  -1.5936146e+004   2.2466913e-002  -1.0561492e+005   1.7895706e-002  -1.6181094e-004   8.3542103e-003  -5.0528371e-004   4.4890404e+003   2.8156706e-005   3.3206621e-006  -3.6918268e-004  -8.8050856e-006   5.5670848e+001
  3.0004060e+000   2.8295729e+000   1.8311721e-001   1.0228505e+002   0.0000000e+000   2.8535052e-005   8.8558082e+002   9.2015283e+002   7.8637681e+002   5.0000000e+002   5.0000000e+002   5.0000000e+002   8.3378615e+006   9.7447865e+002   8.6414005e+003   2.2763775e-002   3.9837676e+001  -1.6003396e+004  -2.5230899e-002  -1.0563854e+005   1.7617002e-002  -2.7440799e-005   6.7573966e-003  -4.7853247e-004   4.4907608e+003   2.8705527e-005   1.4099079e-007  -2.6045201e-004  -5.4550373e-007   5.5757552e+001
  3.1084409e+000   2.9427382e+000   1.8414901e-001   1.0332028e+002   0.0000000e+000   2.8597415e-005   8.8585491e+002   9.2076779e+002   7.8681698e+002   5.0000000e+002   5.0000000e+002   5.0000000e+002   8.3497516e+006   9.7714200e+002   8.6719720e+003   2.2763775e-002   3.9993557e+001  -1.6065179e+004   1.3000346e-001  -1.0575908e+005   1.6704897e-002  -5.0396980e-005   6.8391170e-003   1.6645515e-003   4.4963315e+003   2.9131744e-005  -5.5762521e-007  -2.3290972e-004  -1.2168643e-006   5.5918867e+001
  3.2074738e+000   3.0076254e+000   1.8540513e-001   1.0456872e+002   0.0000000e+000   2.8675061e-005   8.8617096e+002   9.2118960e+002   7.8694444e+002   5.0000000e+002   5.0000000e+002   5.0000000e+002   8.3631589e+006   9.8040365e+002   8.7095140e+003   2.2763775e-002   4.0137004e+001  -1.6093441e+004   1.3394995e-001  -1.0590772e+005   1.5997317e-002  -1.4595325e-004   7.9488811e-003  -2.7184619e-003   4.5025531e+003   3.1130396e-005   1.6882516e-007  -2.8561541e-004  -7.0530858e-006   5.6116876e+001
  3.3065306e+000   3.4762586e+000   1.8783526e-001   1.0694894e+002   0.0000000e+000   2.8831868e-005   8.8674981e+002   9.2242550e+002   7.8682980e+002   5.0000000e+002   5.0000000e+002   5.0000000e+002   8.3850623e+006   9.8662764e+002   8.7814914e+003   2.2763775e-002   4.0281375e+001  -1.5986529e+004   9.7370876e-002  -1.0617735e+005   1.3870741e-002  -1.6619129e-004   5.6079897e-003   2.0466326e-003   4.5115955e+003   5.1900677e-005   3.9357460e-007  -1.3889057e-004  -7.5817823e-006   5.6494469e+001
  3.4056405e+000   4.7721142e+000   2.3423626e-001   4.4477119e+002   0.0000000e+000   2.9794217e-005   8.8753968e+002   9.3223215e+002   7.8688137e+002   5.0000000e+002   5.0000000e+002   5.0000000e+002   8.4165577e+006   1.0218865e+003   9.1203596e+003   2.2763775e-002   4.0428482e+001  -1.5812260e+004   6.3703702e-001  -1.0661283e+005   9.1048255e-003  -6.3809941e-004   6.7967101e-003   9.9320466e-003   4.5264153e+003   2.3495051e-004  -6.4558258e-006  -6.7606201e-005  -2.5689420e-005   5.8325673e+001
  3.5017561e+000   7.1937746e+000   2.5733658e+000   9.8192176e+004   0.0000000e+000   3.6441292e-005   8.8815082e+002   9.6578534e+002   7.0960327e+002   5.0000000e+002   5.0000000e+002   5.0000000e+002   8.4549518e+006   1.4769165e+003   1.2461542e+004   2.2763775e-002   4.0596429e+001  -1.5701987e+004  -2.0421474e-001  -1.0715546e+005   1.9859993e-002   2.2975038e-002  -2.8023097e-001  -1.3795549e-002   4.5460565e+003   1.3483941e-005   2.4851879e-004   1.1022756e-002   8.9009987e-004   7.5831241e+001
  3.6024120e+000   9.9775942e+000   9.6636653e+000   5.6461694e+005   0.0000000e+000   4.9830734e-005   8.9079746e+002   1.0838708e+003   7.3669979e+002   5.0000000e+002   5.0000000e+002   5.0000000e+002   8.5050011e+006   2.3086505e+003   2.1166714e+004   2.2763775e-002   4.0877565e+001  -1.5681120e+004   3.2395717e-001  -1.0783582e+005  -8.9710171e-003  -1.6592598e-001  -1.0981339e+000   2.0456790e-003   4.5726707e+003   1.4520553e-005  -2.2416857e-003   4.3557644e-002  -6.4895781e-003   1.0380795e+002
  3.7017493e+000   1.2488755e+001   1.5016058e+001   8.4723627e+005   0.0000000e+000   6.3200648e-005   8.9663116e+002   1.4703557e+003   7.8873124e+002   5.0000000e+002   5.0000000e+002   5.0000000e+002   8.5624243e+006   2.9378988e+003   3.1660859e+004   2.2763775e-002   4.1319457e+001  -1.5836948e+004  -7.1704463e-002  -1.0856559e+005  -1.1158700e-001  -2.2308822e-001  -1.4362258e+000  -8.3373498e-003   4.6048310e+003  -2.6283586e-005  -3.0156184e-003   5.8574080e-002  -8.7116947e-003   1.2138396e+002
  3.8067702e+000   1.4668748e+001   1.9457709e+001   1.0768944e+006   0.0000000e+000   7.0925315e-005   9.0688066e+002   1.7546580e+003   7.9079362e+002   5.0000000e+002   5.0000000e+002   5.0000000e+002   8.6348827e+006   3.4942272e+003   4.3528800e+004   2.2763775e-002   4.1983754e+001  -1.6155652e+004  -4.0774294e-001  -1.0945214e+005  -2.2958082e-001  -1.5911322e-001  -1.6882509e+000   1.5616311e-002   4.6455536e+003   8.0675390e-005  -2.2043259e-003   7.0414269e-002  -6.2011177e-003   1.2522155e+002
  3.9061721e+000   1.6088682e+001   2.2464370e+001   1.2461962e+006   0.0000000e+000   7.4448531e-005   9.2043418e+002   2.5840558e+003   7.9303066e+002   5.0000000e+002   5.0000000e+002   5.0000000e+002   8.7123952e+006   3.9345452e+003   5.3589076e+004   2.2763775e-002   4.2794666e+001  -1.6553626e+004   2.7579808e+000  -1.1039551e+005  -3.3261133e-001  -6.0864984e-002  -1.7838899e+000   3.3652261e-003   4.6900937e+003   2.3010612e-004  -9.0369084e-004   7.5697407e-002  -2.3174742e-003   1.2404777e+002
  4.0074024e+000   1.7467506e+001   2.6583251e+001   1.5323774e+006   0.0000000e+000   7.7995222e-005   9.3588138e+002   2.6258290e+003   7.9547784e+002   5.0000000e+002   5.0000000e+002   5.0000000e+002   8.8022917e+006   4.4745879e+003   6.3867609e+004   2.2763775e-002   4.3792760e+001  -1.6836289e+004  -1.5103454e+000  -1.1144249e+005  -4.9049586e-001  -1.6421021e-002  -2.0608702e+000   3.8143684e-003   4.7376888e+003   1.6337972e-004  -1.4553014e-004   8.9035483e-002  -5.7515050e-004   1.2663160e+002
  4.1011965e+000   1.8434889e+001   3.0353472e+001   1.7740518e+006   0.0000000e+000   8.3285359e-005   9.4769415e+002   2.5885547e+003   7.9759823e+002   5.0000000e+002   5.0000000e+002   5.0000000e+002   8.8937525e+006   4.9571921e+003   7.3311816e+004   2.2763775e-002   4.4869911e+001  -1.7030892e+004  -4.7024513e-001  -1.1255791e+005  -6.2278185e-001   2.6880512e-002  -2.1982694e+000  -2.0871829e-002   4.7850149e+003   2.8140716e-004   3.9575122e-004   9.6624976e-002   1.0587886e-003   1.3207823e+002
  4.2060667e+000   1.9626201e+001   3.4121975e+001   2.0140478e+006   0.0000000e+000   8.9549337e-005   9.6381674e+002   2.5985918e+003   7.9961306e+002   5.0000000e+002   5.0000000e+002   5.0000000e+002   8.9904465e+006   5.4127305e+003   8.2965498e+004   2.2763775e-002   4.6246848e+001  -1.7409726e+004   1.6422453e+000  -1.1385631e+005  -6.5113917e-001   2.3178053e-002  -2.4377574e+000  -3.6551142e-002   4.8417448e+003  -4.6111027e-004   8.6235805e-006   1.0684419e-001   8.5944251e-004   1.3811276e+002
  4.3031439e+000   1.9167571e+001   3.6834303e+001   2.1748559e+006   0.0000000e+000   9.4276241e-005   9.7607390e+002   2.6149163e+003   8.0142525e+002   5.0000000e+002   5.0000000e+002   5.0000000e+002   9.0390251e+006   5.6995877e+003   9.0052679e+004   2.2763775e-002   4.7651296e+001  -1.7981085e+004  -3.4917708e+000  -1.1453194e+005  -6.5855903e-001   6.9029498e-002  -2.7830383e+000   5.1396616e-002   4.8840322e+003  -1.0972640e-005   5.1226073e-004   1.2080604e-001   2.6569981e-003   1.4122881e+002
  4.4003673e+000   1.9021026e+001   3.8252301e+001   2.1788773e+006   0.0000000e+000   9.8177123e-005   9.8353190e+002   2.5730645e+003   8.0287082e+002   5.0000000e+002   5.0000000e+002   5.0000000e+002   9.1001664e+006   5.9171064e+003   9.6395320e+004   2.2763775e-002   4.9166858e+001  -1.8122444e+004   1.7843269e+000  -1.1523985e+005  -7.5412912e-001   1.4726362e-001  -2.9313141e+000   1.6640153e-002   4.9196780e+003   2.2195562e-004   1.8436084e-003   1.2819035e-001   5.7681169e-003   1.4264371e+002
  4.5021369e+000   1.8803010e+001   3.9787935e+001   2.2282185e+006   0.0000000e+000   1.0187278e-004   9.9129894e+002   2.5788637e+003   8.0481515e+002   5.0000000e+002   5.0000000e+002   5.0000000e+002   9.1723274e+006   6.1456023e+003   1.0300026e+005   2.2763775e-002   5.0862876e+001  -1.8433668e+004  -4.6171339e-002  -1.1594834e+005  -9.0593722e-001   3.7795691e-002  -2.9931041e+000   2.8085045e-003   4.9485218e+003   8.9060274e-005   8.1720818e-004   1.3301652e-001   1.5317525e-003   1.4456940e+002
  4.6050278e+000   1.8527746e+001   4.2444193e+001   2.4205502e+006   0.0000000e+000   1.0596560e-004   9.9760154e+002   2.5471969e+003   8.0778844e+002   5.0000000e+002   5.0000000e+002   5.0000000e+002   9.2157994e+006   6.4600186e+003   1.0969079e+005   2.2763775e-002   5.2690113e+001  -1.8628705e+004  -1.8798245e+000  -1.1618086e+005  -1.0565728e+000  -5.6407003e-002  -2.9905561e+000  -1.4940157e-002   4.9590571e+003   4.9632175e-005  -3.5963938e-004   1.3562813e-001  -2.2281738e-003   1.4880690e+002
  4.7017796e+000   1.9208774e+001   4.5433829e+001   2.6291032e+006   0.0000000e+000   1.1017455e-004   1.0035850e+003   2.5622627e+003   8.0879043e+002   5.0000000e+002   5.0000000e+002   5.0000000e+002   9.2285168e+006   6.7716971e+003   1.1601531e+005   2.2763775e-002   5.4514409e+001  -1.8326094e+004  -6.2071779e-001  -1.1634520e+005  -1.1229068e+000  -1.0124937e-001  -3.1668047e+000   1.4864733e-002   4.9643112e+003   2.7026515e-004  -1.2521827e-003   1.4369439e-001  -4.0407177e-003   1.5287171e+002
  4.8049575e+000   2.1279339e+001   4.7034538e+001   2.6579238e+006   0.0000000e+000   1.1399877e-004   1.0097140e+003   2.5627733e+003   8.0477493e+002   5.0000000e+002   5.0000000e+002   5.0000000e+002   9.2294798e+006   6.9782700e+003   1.2138380e+005   2.2763775e-002   5.6561853e+001  -1.7808089e+004  -8.7901819e-001  -1.1692182e+005  -1.2084420e+000  -7.8588708e-003  -3.2285703e+000  -1.5518697e-002   4.9809686e+003   1.6643749e-004  -3.3140847e-004   1.4778367e-001  -3.9354518e-004   1.5481402e+002
  4.9045414e+000   2.0368969e+001   4.8122057e+001   2.6716901e+006   0.0000000e+000   1.1702723e-004   1.0158432e+003   2.5558328e+003   8.0075933e+002   5.0000000e+002   5.0000000e+002   5.0000000e+002   9.2297051e+006   7.1373087e+003   1.2616835e+005   2.2763775e-002   5.8619064e+001  -1.7511067e+004   7.0455741e-002  -1.1736029e+005  -1.2612004e+000   3.0232789e-002  -3.2162733e+000  -4.7605497e-003   4.9914218e+003  -1.2278435e-004   1.9398348e-004   1.4852305e-001   1.2036292e-003   1.5575485e+002
  5.0041236e+000   2.1196448e+001   5.0098947e+001   2.7987776e+006   0.0000000e+000   1.2040505e-004   1.0217394e+003   2.5518212e+003   8.0173725e+002   5.0000000e+002   5.0000000e+002   5.0000000e+002   9.2479880e+006   7.3594939e+003   1.3222713e+005   2.2763775e-002   6.0766098e+001  -1.7448139e+004  -7.9754828e-001  -1.1739738e+005  -1.3210656e+000  -7.8854801e-004  -3.1730552e+000  -6.5376573e-002   4.9855303e+003   1.2285225e-004   3.3172135e-005   1.4846483e-001   7.7585084e-005   1.5773532e+002
  5.1037195e+000   2.2177422e+001   5.1913804e+001   2.8875205e+006   0.0000000e+000   1.2398996e-004   1.0295906e+003   2.5329543e+003   8.0550761e+002   5.0000000e+002   5.0000000e+002   5.0000000e+002   9.2857567e+006   7.5816489e+003   1.3898317e+005   2.2763775e-002   6.3021832e+001  -1.7417950e+004  -2.3766122e+000  -1.1753770e+005  -1.4018926e+000  -3.3581351e-002  -3.1433090e+000  -1.0543087e-002   4.9862264e+003   7.8594177e-005  -2.7319870e-004   1.4904101e-001  -1.2059516e-003   1.5965500e+002
  5.2032362e+000   2.3577166e+001   5.3371981e+001   2.9420224e+006   0.0000000e+000   1.2745715e-004   1.0382525e+003   2.5501261e+003   8.0591482e+002   5.0000000e+002   5.0000000e+002   5.0000000e+002   9.3242349e+006   7.7697866e+003   1.4533913e+005   2.2763775e-002   6.5385093e+001  -1.7213873e+004  -2.8496804e-001  -1.1812202e+005  -1.4768729e+000  -2.8733507e-002  -3.1602884e+000   3.8560626e-002   5.0088668e+003  -1.6665215e-004  -2.4227412e-004   1.5101209e-001  -1.0423877e-003   1.6097412e+002
  5.3006972e+000   2.5431857e+001   5.4517316e+001   2.9777704e+006   0.0000000e+000   1.3077180e-004   1.0477863e+003   2.5397447e+003   8.0271392e+002   5.0000000e+002   5.0000000e+002   5.0000000e+002   9.3655815e+006   7.9366200e+003   1.5099785e+005   2.2763775e-002   6.7796784e+001  -1.7017458e+004   2.3789202e-001  -1.1903303e+005  -1.5263311e+000   3.9065651e-003  -3.1503060e+000   4.0420233e-003   5.0484525e+003   3.3249224e-005   7.2120861e-005   1.5185011e-001   1.9315174e-004   1.6239425e+002
  5.4002459e+000   2.7588504e+001   5.5935812e+001   3.0555660e+006   0.0000000e+000   1.3426384e-004   1.0576994e+003   2.5399376e+003   8.0297728e+002   5.0000000e+002   5.0000000e+002   5.0000000e+002   9.4283613e+006   8.1243903e+003   1.5656429e+005   2.2763775e-002   7.0352794e+001  -1.7391302e+004   4.9851498e-001  -1.1995384e+005  -1.5567810e+000   9.0455424e-003  -3.1349678e+000  -1.2116381e-002   5.0950170e+003   3.3722058e-005   1.4143147e-004   1.5246758e-001   3.9065349e-004   1.6461904e+002
  5.5089793e+000   2.8947352e+001   5.7282239e+001   3.1182470e+006   0.0000000e+000   1.3800209e-004   1.0691824e+003   2.5480987e+003   8.0992551e+002   5.0000000e+002   5.0000000e+002   5.0000000e+002   9.5174484e+006   8.3155053e+003   1.6238881e+005   2.2763775e-002   7.3247062e+001  -1.8483218e+004  -7.4870059e-001  -1.2061667e+005  -1.5348983e+000  -1.9963206e-003  -3.2557651e+000   1.8792193e-002   5.1390755e+003   1.2141533e-005  -3.4483747e-006   1.5744789e-001  -3.2760575e-005   1.6731798e+002
  5.6044888e+000   2.8271079e+001   5.8536916e+001   3.1811278e+006   0.0000000e+000   1.4101603e-004   1.0782071e+003   2.5319492e+003   8.1544996e+002   5.0000000e+002   5.0000000e+002   5.0000000e+002   9.5971599e+006   8.4981473e+003   1.6770455e+005   2.2763775e-002   7.5877935e+001  -1.9424315e+004   1.8692292e-001  -1.2106835e+005  -1.5355193e+000  -5.6217823e-003  -3.3350403e+000  -2.2654088e-003   5.1701593e+003   1.8786769e-004  -1.5216807e-004   1.6108168e-001  -1.7502591e-004   1.6965779e+002
  5.7107796e+000   2.6642895e+001   5.9972244e+001   3.2465738e+006   0.0000000e+000   1.4418525e-004   1.0881082e+003   2.5329728e+003   8.1725428e+002   5.0000000e+002   5.0000000e+002   5.0000000e+002   9.6687834e+006   8.6934329e+003   1.7399134e+005   2.2763775e-002   7.8911009e+001  -1.9747105e+004   3.0708517e-001  -1.2184142e+005  -1.5584380e+000   1.0799171e-002  -3.3401288e+000  -9.9327053e-003   5.2077309e+003   9.8610488e-005  -4.1053087e-005   1.6223808e-001   4.5498526e-004   1.7164449e+002
  5.8119727e+000   2.6268864e+001   6.0903516e+001   3.2628812e+006   0.0000000e+000   1.4676263e-004   1.0969072e+003   2.5434016e+003   8.1571066e+002   5.0000000e+002   5.0000000e+002   5.0000000e+002   9.7087250e+006   8.8298463e+003   1.7920460e+005   2.2763775e-002   8.1896153e+001  -1.9474913e+004   4.7131407e-001  -1.2267110e+005  -1.5848577e+000   2.9014939e-002  -3.2730482e+000  -9.5247027e-003   5.2417639e+003   6.3298001e-005   1.8480131e-004   1.6039797e-001   1.2012391e-003   1.7240225e+002
  5.9093705e+000   2.5671550e+001   6.1649805e+001   3.2727369e+006   0.0000000e+000   1.4872365e-004   1.1043157e+003   2.5587110e+003   8.1397934e+002   5.0000000e+002   5.0000000e+002   5.0000000e+002   9.7290722e+006   8.9371534e+003   1.8355869e+005   2.2763775e-002   8.4845282e+001  -1.9114334e+004  -1.8508327e-001  -1.2322506e+005  -1.6238746e+000   3.6223472e-002  -3.3388418e+000  -2.1191345e-002   5.2611975e+003   4.8881354e-005   3.5494751e-004   1.6398631e-001   1.5306278e-003   1.7252529e+002
  6.0094421e+000   2.5685818e+001   6.2336370e+001   3.2992691e+006   0.0000000e+000   1.5036691e-004   1.1108062e+003   2.5624194e+003   8.1389695e+002   5.0000000e+002   5.0000000e+002   5.0000000e+002   9.7504103e+006   9.0319296e+003   1.8755839e+005   2.2763775e-002   8.7944526e+001  -1.8907638e+004  -6.0919926e-002  -1.2354752e+005  -1.6800367e+000   3.4408640e-002  -3.4711519e+000  -8.4579315e-003   5.2677897e+003   5.4614004e-005   4.0461823e-004   1.7063693e-001   1.4778958e-003   1.7264843e+002
  6.1048060e+000   2.5892610e+001   6.3132965e+001   3.3521606e+006   0.0000000e+000   1.5185340e-004   1.1165965e+003   2.5386108e+003   8.1469178e+002   5.0000000e+002   5.0000000e+002   5.0000000e+002   9.7761379e+006   9.1325836e+003   1.9141056e+005   2.2763775e-002   9.0959921e+001  -1.8807193e+004  -1.9348396e-001  -1.2379378e+005  -1.7447275e+000   2.2752479e-002  -3.5201109e+000  -8.9523544e-003   5.2696642e+003   3.4147144e-005   2.8884707e-004   1.7405189e-001   1.0192393e-003   1.7308990e+002
  6.2119182e+000   2.6243461e+001   6.4262127e+001   3.4311176e+006   0.0000000e+000   1.5366897e-004   1.1233355e+003   2.5249055e+003   8.1495075e+002   5.0000000e+002   5.0000000e+002   5.0000000e+002   9.8026541e+006   9.2558243e+003   1.9578197e+005   2.2763775e-002   9.4419514e+001  -1.8607780e+004  -1.7150192e-001  -1.2414579e+005  -1.8147514e+000   1.5902573e-002  -3.4155912e+000   1.7270651e-002   5.2763022e+003   1.7289642e-005   1.7309577e-004   1.7154073e-001   7.1917788e-004   1.7368834e+002
  6.3096713e+000   2.7029709e+001   6.4943830e+001   3.4442785e+006   0.0000000e+000   1.5552405e-004   1.1301938e+003   2.5298649e+003   8.1389898e+002   5.0000000e+002   5.0000000e+002   5.0000000e+002   9.8290012e+006   9.3479685e+003   1.9986524e+005   2.2763775e-002   9.7647588e+001  -1.8295989e+004   3.4291325e-003  -1.2468616e+005  -1.8445108e+000   1.1028522e-002  -3.3294392e+000   1.4718480e-002   5.2946783e+003   7.6122305e-006   8.2268607e-005   1.6931373e-001   5.0602379e-004   1.7395033e+002
  6.4123010e+000   2.8045020e+001   6.4554971e+001   3.3367333e+006   0.0000000e+000   1.5663973e-004   1.1387858e+003   2.5326667e+003   8.1303986e+002   5.0000000e+002   5.0000000e+002   5.0000000e+002   9.8733716e+006   9.3845962e+003   2.0360273e+005   2.2763775e-002   1.0110281e+002  -1.8124361e+004  -1.9831154e-001  -1.2548867e+005  -1.8543082e+000   2.1836175e-003  -3.2699076e+000   1.8162943e-002   5.3275040e+003   7.3937746e-005  -2.6198310e-005   1.6797954e-001   1.5392723e-004   1.7244215e+002
  6.5081504e+000   2.9226650e+001   6.2814845e+001   3.1135184e+006   0.0000000e+000   1.5689871e-004   1.1489236e+003   2.5380002e+003   8.1440321e+002   5.0000000e+002   5.0000000e+002   5.0000000e+002   9.9335482e+006   9.3337405e+003   2.0622676e+005   2.2763775e-002   1.0438054e+002  -1.8392611e+004   1.2619270e-001  -1.2622506e+005  -1.8474475e+000   1.4212390e-003  -3.1504558e+000   1.5834196e-002   5.3639768e+003   5.5827470e-005  -4.0314705e-005   1.6364315e-001   1.1939137e-004   1.6996959e+002
  6.6133615e+000   2.9778210e+001   5.9696466e+001   2.7861409e+006   0.0000000e+000   1.5604252e-004   1.1613514e+003   2.5534373e+003   8.1854588e+002   5.0000000e+002   5.0000000e+002   5.0000000e+002   1.0016821e+007   9.1982108e+003   2.0799415e+005   2.2763775e-002   1.0801512e+002  -1.9100228e+004  -8.5736269e-002  -1.2695032e+005  -1.8171804e+000  -1.5571386e-003  -2.9272196e+000   1.9150184e-002   5.4059423e+003   4.9419442e-005  -8.0848654e-005   1.5472619e-001  -4.5729664e-006   1.6558671e+002
  6.7165710e+000   2.8858813e+001   5.5852087e+001   2.4352883e+006   0.0000000e+000   1.5438192e-004   1.1754452e+003   2.5343722e+003   8.2286369e+002   5.0000000e+002   5.0000000e+002   5.0000000e+002   1.0097119e+007   8.9818945e+003   2.0844317e+005   2.2763775e-002   1.1159913e+002  -1.9936482e+004  -2.6247658e-002  -1.2764254e+005  -1.7572155e+000  -4.4390396e-003  -2.6387057e+000   1.4461325e-002   5.4480475e+003   6.0502504e-005  -1.1045130e-004   1.4263502e-001  -1.1267127e-004   1.6007074e+002
  6.8102679e+000   2.7113479e+001   5.2023015e+001   2.1221498e+006   0.0000000e+000   1.5191093e-004   1.1888377e+003   2.5445579e+003   8.2499021e+002   5.0000000e+002   5.0000000e+002   5.0000000e+002   1.0160399e+007   8.7418476e+003   2.0784123e+005   2.2763775e-002   1.1484813e+002  -2.0453667e+004  -3.5002400e-001  -1.2833835e+005  -1.6768703e+000  -4.9984424e-003  -2.3934553e+000  -8.5732251e-003   5.4860093e+003  -1.9809623e-004  -1.0233430e-004   1.3172774e-001  -1.3162537e-004   1.5415690e+002
  6.9154814e+000   2.4868867e+001   4.7648800e+001   1.8057772e+006   0.0000000e+000   1.4814641e-004   1.2044379e+003   2.5894208e+003   8.2564150e+002   5.0000000e+002   5.0000000e+002   5.0000000e+002   1.0212297e+007   8.4344506e+003   2.0645546e+005   2.2763775e-002   1.1847911e+002  -2.0622249e+004  -2.8492875e-001  -1.2903080e+005  -1.5545660e+000  -4.6387282e-006  -2.1404935e+000   5.1974567e-003   5.5186186e+003  -1.4351186e-004  -2.4783795e-005   1.1963778e-001   6.2016030e-005   1.4684858e+002
  7.0141195e+000   2.3131428e+001   4.3617689e+001   1.5432808e+006   0.0000000e+000   1.4416695e-004   1.2196535e+003   2.6245504e+003   8.2574603e+002   5.0000000e+002   5.0000000e+002   5.0000000e+002   1.0246975e+007   8.1318889e+003   2.0495975e+005   2.2763775e-002   1.2185793e+002  -2.0466490e+004  -1.3245950e-001  -1.2956903e+005  -1.4433719e+000   7.5922503e-005  -1.8920379e+000   3.0542948e-003   5.5387320e+003  -1.2582908e-004   3.8567003e-006   1.0761298e-001   6.9158152e-005   1.4017795e+002
  7.1004170e+000   2.2052531e+001   4.0304398e+001   1.3455962e+006   0.0000000e+000   1.4038826e-004   1.2332657e+003   2.5721004e+003   8.2547886e+002   5.0000000e+002   5.0000000e+002   5.0000000e+002   1.0268123e+007   7.8746966e+003   2.0365935e+005   2.2763775e-002   1.2479387e+002  -2.0206333e+004  -2.2970426e-001  -1.2992750e+005  -1.3490951e+000   7.5443232e-004  -1.6885472e+000   3.2025796e-003   5.5482903e+003   9.7494883e-004   2.1003164e-005   9.7714379e-002   9.7343481e-005   1.3431328e+002
  7.2029877e+000   2.1194687e+001   3.6609196e+001   1.1415003e+006   0.0000000e+000   1.3595794e-004   1.2502674e+003   2.6079237e+003   8.2474988e+002   5.0000000e+002   5.0000000e+002   5.0000000e+002   1.0285968e+007   7.5770242e+003   2.0200528e+005   2.2763775e-002   1.2825868e+002  -1.9864794e+004  -1.5465391e-001  -1.3027537e+005  -1.2314956e+000   2.0353322e-003  -1.4567415e+000   1.4542343e-004   5.5547778e+003   9.1584663e-004   4.6370296e-005   8.6339567e-002   1.4950728e-004   1.2797693e+002
  7.3043753e+000   2.0609760e+001   3.3278720e+001   9.7212085e+005   0.0000000e+000   1.3153531e-004   1.2676296e+003   2.5773886e+003   8.2397808e+002   5.0000000e+002   5.0000000e+002   5.0000000e+002   1.0302370e+007   7.2959918e+003   2.0020742e+005   2.2763775e-002   1.3165358e+002  -1.9588973e+004  -1.6735594e-001  -1.3061719e+005  -1.1085093e+000   2.0079223e-003  -1.2453514e+000   7.7440823e-003   5.5621328e+003   1.3154490e-003   5.3109121e-005   7.5712064e-002   1.4749028e-004   1.2196137e+002
  7.4090890e+000   2.0347796e+001   3.0255736e+001   8.3043058e+005   0.0000000e+000   1.2726254e-004   1.2865485e+003   2.6301252e+003   8.2370312e+002   5.0000000e+002   5.0000000e+002   5.0000000e+002   1.0326598e+007   7.0279993e+003   1.9837613e+005   2.2763775e-002   1.3512768e+002  -1.9440753e+004  -1.1194312e-001  -1.3102178e+005  -9.8535480e-001   1.6468399e-003  -1.0622252e+000   6.9420258e-003   5.5749945e+003   8.8843445e-004   6.4303525e-005   6.6330105e-002   1.2779020e-004   1.1653236e+002
  7.5168047e+000   2.0413128e+001   2.7583065e+001   7.1356921e+005   0.0000000e+000   1.2308998e-004   1.3079865e+003   2.6566859e+003   8.2446259e+002   5.0000000e+002   5.0000000e+002   5.0000000e+002   1.0366289e+007   6.7867834e+003   1.9703812e+005   2.2763775e-002   1.3867333e+002  -1.9475477e+004  -1.6661320e-001  -1.3153525e+005  -8.6563911e-001   9.7186723e-004  -9.0322483e-001   1.1093436e-002   5.5966567e+003   1.6910505e-003   5.0687202e-005   5.7881040e-002   1.0593569e-004   1.1124834e+002
  7.6210821e+000   2.0433736e+001   2.5359300e+001   6.2239088e+005   0.0000000e+000   1.1979405e-004   1.3293272e+003   2.6641271e+003   8.2597791e+002   5.0000000e+002   5.0000000e+002   5.0000000e+002   1.0415872e+007   6.5787636e+003   1.9579878e+005   2.2763775e-002   1.4208470e+002  -1.9725222e+004   6.5584034e-002  -1.3209089e+005  -7.6196790e-001  -1.2998982e-004  -7.7178992e-001   1.0191072e-002   5.6249772e+003   7.3835281e-005   3.4389099e-005   5.0681197e-002   6.9751740e-005   1.0744224e+002
  7.7110953e+000   2.0182286e+001   2.3660030e+001   5.5666906e+005   0.0000000e+000   1.1696262e-004   1.3476626e+003   2.6593872e+003   8.2772403e+002   5.0000000e+002   5.0000000e+002   5.0000000e+002   1.0464515e+007   6.4185150e+003   1.9470750e+005   2.2763775e-002   1.4501194e+002  -2.0075988e+004  -9.7107578e-002  -1.3260680e+005  -6.8257413e-001   6.2266471e-005  -6.8544949e-001   1.4660314e-002   5.6535808e+003   6.4889608e-004   3.6012274e-005   4.5670714e-002   7.8029124e-005   1.0437062e+002
  7.8195535e+000   1.9351352e+001   2.1832892e+001   4.8908986e+005   0.0000000e+000   1.1398104e-004   1.3683953e+003   2.6565054e+003   8.2993972e+002   5.0000000e+002   5.0000000e+002   5.0000000e+002   1.0523103e+007   6.2402130e+003   1.9315604e+005   2.2763775e-002   1.4851559e+002  -2.0559515e+004   1.8742218e-002  -1.3320731e+005  -5.9972698e-001   2.8360044e-004  -6.0217130e-001   6.2300115e-004   5.6877858e+003   6.2679724e-006   4.5661452e-005   4.0658773e-002   8.2411204e-005   1.0146071e+002
  7.9139224e+000   1.8182720e+001   2.0386780e+001   4.3847848e+005   0.0000000e+000   1.1109277e-004   1.3841195e+003   2.6470143e+003   8.3161226e+002   5.0000000e+002   5.0000000e+002   5.0000000e+002   1.0565232e+007   6.0931346e+003   1.9133354e+005   2.2763775e-002   1.5153572e+002  -2.0933654e+004  -6.9789998e-002  -1.3362834e+005  -5.4022475e-001   9.5882179e-004  -5.4708813e-001   6.1433936e-003   5.7122961e+003  -7.4492805e-004   5.7518656e-005   3.7176362e-002   1.0461303e-004   9.8567048e+001
  8.0211480e+000   1.6582062e+001   1.8889825e+001   3.8827524e+005   0.0000000e+000   1.0812398e-004   1.3994272e+003   2.6501957e+003   8.3273662e+002   5.0000000e+002   5.0000000e+002   5.0000000e+002   1.0599527e+007   5.9303056e+003   1.8884917e+005   2.2763775e-002   1.5492807e+002  -2.1134673e+004  -1.9414333e-002  -1.3400065e+005  -4.8550341e-001   2.1199834e-003  -4.9887828e-001   3.8932523e-003   5.7314147e+003  -7.4461217e-004   7.8287494e-005   3.3938005e-002   1.4150612e-004   9.5722372e+001
  8.1140115e+000   1.5348073e+001   1.7733299e+001   3.5096022e+005   0.0000000e+000   1.0579171e-004   1.4105494e+003   2.6501326e+003   8.3281707e+002   5.0000000e+002   5.0000000e+002   5.0000000e+002   1.0616031e+007   5.7971534e+003   1.8659040e+005   2.2763775e-002   1.5782743e+002  -2.1071773e+004  -9.0519450e-002  -1.3423950e+005  -4.4861407e-001   2.5641976e-003  -4.5383937e-001  -6.3504398e-003   5.7401530e+003  -6.2516780e-004   8.9705648e-005   3.0982649e-002   1.5594961e-004   9.3558492e+001
  8.2069976e+000   1.4518816e+001   1.6679802e+001   3.1864448e+005   0.0000000e+000   1.0320900e-004   1.4200761e+003   2.6241524e+003   8.3198576e+002   5.0000000e+002   5.0000000e+002   5.0000000e+002   1.0622963e+007   5.6734493e+003   1.8431043e+005   2.2763775e-002   1.6069548e+002  -2.0844991e+004  -1.0560892e-001  -1.3442519e+005  -4.1868069e-001   2.8941146e-003  -4.1799889e-001   2.2025874e-003   5.7436659e+003  -6.1811134e-004   9.3941871e-005   2.8668024e-002   1.6756764e-004   9.1181692e+001
  8.3274393e+000   1.3888806e+001   1.5474659e+001   2.8317928e+005   0.0000000e+000   1.0020411e-004   1.4302735e+003   2.5958357e+003   8.3055331e+002   5.0000000e+002   5.0000000e+002   5.0000000e+002   1.0624187e+007   5.5248904e+003   1.8131401e+005   2.2763775e-002   1.6435724e+002  -2.0487606e+004  -1.8551194e-002  -1.3459763e+005  -3.8105949e-001   3.5944548e-003  -3.7569745e-001   1.0573319e-002   5.7441331e+003  -1.2112780e-004   1.0616341e-004   2.6070736e-002   1.9190876e-004   8.8612152e+001
  8.4168983e+000   1.3619950e+001   1.4678755e+001   2.6022586e+005   0.0000000e+000   9.8480815e-005   1.4373632e+003   2.6045552e+003   8.2973876e+002   5.0000000e+002   5.0000000e+002   5.0000000e+002   1.0625715e+007   5.4225315e+003   1.7914940e+005   2.2763775e-002   1.6703884e+002  -2.0292910e+004   3.8917634e-002  -1.3470244e+005  -3.5071951e-001   3.7922226e-003  -3.4402913e-001   8.1459750e-003   5.7446551e+003  -4.2058983e-004   1.1248930e-004   2.4183796e-002   1.9650623e-004   8.7084571e+001
  8.5106442e+000   1.3575710e+001   1.3936431e+001   2.3980788e+005   0.0000000e+000   9.6577408e-005   1.4448226e+003   2.6131061e+003   8.2937615e+002   5.0000000e+002   5.0000000e+002   5.0000000e+002   1.0632102e+007   5.3277619e+003   1.7718467e+005   2.2763775e-002   1.6981716e+002  -2.0210719e+004   6.9066656e-003  -1.3481964e+005  -3.1804919e-001   4.3152602e-003  -3.1645533e-001   1.9577937e-002   5.7478046e+003  -4.3050006e-004   1.2694930e-004   2.2554413e-002   2.1469012e-004   8.5599876e+001
  8.6082062e+000   1.3657315e+001   1.3252292e+001   2.2144856e+005   0.0000000e+000   9.4839176e-005   1.4527312e+003   2.6313429e+003   8.2961642e+002   5.0000000e+002   5.0000000e+002   5.0000000e+002   1.0645249e+007   5.2412019e+003   1.7545678e+005   2.2763775e-002   1.7267891e+002  -2.0257587e+004   8.0511403e-002  -1.3496811e+005  -2.8587249e-001   4.1699329e-003  -2.8798733e-001   2.2040341e-002   5.7549151e+003  -4.7345814e-004   1.1938829e-004   2.0900079e-002   2.0996640e-004   8.4319706e+001
  8.7060359e+000   1.3649672e+001   1.2647584e+001   2.0421039e+005   0.0000000e+000   9.4193451e-005   1.4604379e+003   2.6509912e+003   8.3023729e+002   5.0000000e+002   5.0000000e+002   5.0000000e+002   1.0663744e+007   5.1602614e+003   1.7369471e+005   2.2763775e-002   1.7552164e+002  -2.0407646e+004   4.6771411e-002  -1.3515139e+005  -2.5533857e-001   5.2185806e-003  -2.5883985e-001   1.1058837e-002   5.7658999e+003   7.4194159e-004   1.4204381e-004   1.9151825e-002   2.3732946e-004   8.3486525e+001
  8.8049217e+000   1.3435559e+001   1.2103004e+001   1.9048216e+005   0.0000000e+000   9.2405814e-005   1.4674052e+003   2.6674318e+003   8.3103284e+002   5.0000000e+002   5.0000000e+002   5.0000000e+002   1.0684021e+007   5.0954466e+003   1.7225423e+005   2.2763775e-002   1.7836758e+002  -2.0620943e+004   3.5711582e-002  -1.3534072e+005  -2.2832962e-001   4.8333070e-003  -2.3630639e-001  -1.4851014e-003   5.7787242e+003   9.3956166e-005   1.3607254e-004   1.7675343e-002   2.2734596e-004   8.2149721e+001
  8.9041898e+000   1.2965315e+001   1.1593225e+001   1.7774930e+005   0.0000000e+000   9.0876311e-005   1.4734427e+003   2.6639674e+003   8.3180466e+002   5.0000000e+002   5.0000000e+002   5.0000000e+002   1.0703067e+007   5.0324532e+003   1.7066482e+005   2.2763775e-002   1.8119988e+002  -2.0836241e+004  -2.1902942e-002  -1.3551404e+005  -2.0449186e-001   4.0189560e-003  -2.2174304e-001   2.0535304e-003   5.7908712e+003  -6.1873360e-004   1.2015203e-004   1.6521166e-002   2.0407211e-004   8.0964251e+001
  9.0039603e+000   1.2305656e+001   1.1108718e+001   1.6594274e+005   0.0000000e+000   8.9504434e-005   1.4784886e+003   2.6690605e+003   8.3239215e+002   5.0000000e+002   5.0000000e+002   5.0000000e+002   1.0716930e+007   4.9679432e+003   1.6890511e+005   2.2763775e-002   1.8401884e+002  -2.0994494e+004   1.1705429e-002  -1.3563490e+005  -1.8409415e-001   2.6925768e-003  -2.1231916e-001   1.4541144e-003   5.7995808e+003  -4.5321118e-004   9.3310980e-005   1.5557339e-002   1.6618990e-004   7.9997148e+001
  9.1057791e+000   1.1569612e+001   1.0638209e+001   1.5509194e+005   0.0000000e+000   8.7785304e-005   1.4823183e+003   2.6498189e+003   8.3270289e+002   5.0000000e+002   5.0000000e+002   5.0000000e+002   1.0723085e+007   4.9036900e+003   1.6696741e+005   2.2763775e-002   1.8686269e+002  -2.1049134e+004   8.3628637e-002  -1.3569155e+005  -1.6496317e-001   2.1696817e-003  -2.0215156e-001  -6.9135167e-003   5.8035256e+003  -5.1156366e-004   9.3943220e-005   1.4439654e-002   1.5304848e-004   7.8782926e+001
  9.2109420e+000   1.0935622e+001   1.0176364e+001   1.4457095e+005   0.0000000e+000   8.6216126e-005   1.4850205e+003   2.6660566e+003   8.3225980e+002   5.0000000e+002   5.0000000e+002   5.0000000e+002   1.0720981e+007   4.8357185e+003   1.6476662e+005   2.2763775e-002   1.8976318e+002  -2.0980158e+004  -1.1602355e-001  -1.3569014e+005  -1.4690413e-001   2.7674149e-003  -1.9280267e-001   8.3930534e-004   5.8026356e+003  -3.7411645e-004   1.0145237e-004   1.3290378e-002   1.7698605e-004   7.7760753e+001
  9.3210416e+000   1.0511418e+001   9.7356846e+000   1.3486725e+005   0.0000000e+000   8.4540254e-005   1.4867235e+003   2.6811635e+003   8.3129623e+002   5.0000000e+002   5.0000000e+002   5.0000000e+002   1.0712099e+007   4.7688827e+003   1.6241076e+005   2.2763775e-002   1.9275764e+002  -2.0812815e+004  -1.8351888e-002  -1.3563971e+005  -1.2560893e-001   1.4107270e-003  -1.8913645e-001   7.4019991e-003   5.7979292e+003  -1.5164217e-004   7.4134857e-005   1.2463357e-002   1.4137816e-004   7.6522326e+001
  9.4344544e+000   1.0276572e+001   9.3199847e+000   1.2583496e+005   0.0000000e+000   8.3256499e-005   1.4872037e+003   2.6905202e+003   8.3022290e+002   5.0000000e+002   5.0000000e+002   5.0000000e+002   1.0701036e+007   4.7007333e+003   1.5977100e+005   2.2763775e-002   1.9579414e+002  -2.0622745e+004   6.6339340e-002  -1.3557218e+005  -1.0149244e-001  -8.4579955e-004  -1.8287754e-001   7.0177325e-003   5.7920514e+003  -2.1581784e-004   1.5807184e-005   1.1541598e-002   7.0973836e-005   7.5780003e+001
  9.5096055e+000   1.0230398e+001   9.0699473e+000   1.2056455e+005   0.0000000e+000   8.2362277e-005   1.4870390e+003   2.6849649e+003   8.2964885e+002   5.0000000e+002   5.0000000e+002   5.0000000e+002   1.0694985e+007   4.6595120e+003   1.5803409e+005   2.2763775e-002   1.9777886e+002  -2.0533528e+004   3.8399279e-002  -1.3552717e+005  -8.2690661e-002  -2.9766563e-003  -1.7842982e-001   1.0685233e-002   5.7888348e+003  -2.5144498e-004  -3.4145411e-005   1.0910972e-002   3.0333944e-006   7.5261067e+001
  9.6232373e+000   1.0280461e+001   8.7284765e+000   1.1345887e+005   0.0000000e+000   8.1119366e-005   1.4864046e+003   2.6743237e+003   8.2912486e+002   5.0000000e+002   5.0000000e+002   5.0000000e+002   1.0689100e+007   4.6028436e+003   1.5545347e+005   2.2763775e-002   2.0073911e+002  -2.0485153e+004  -1.2428290e-002  -1.3546512e+005  -5.5953959e-002  -5.5192358e-003  -1.7327915e-001   1.1926973e-002   5.7860767e+003   4.6214364e-004  -9.1118747e-005   1.0166568e-002  -7.9126840e-005   7.4552905e+001
  9.7387894e+000   1.0335768e+001   8.4156740e+000   1.0711050e+005   0.0000000e+000   7.9850243e-005   1.4852739e+003   2.6465413e+003   8.2894868e+002   5.0000000e+002   5.0000000e+002   5.0000000e+002   1.0687455e+007   4.5508873e+003   1.5282740e+005   2.2763775e-002   2.0369935e+002  -2.0539380e+004   1.3094351e-002  -1.3542057e+005  -3.0871140e-002  -1.0069454e-002  -1.7135316e-001   1.0349846e-002   5.7861508e+003   1.5808507e-004  -1.8625513e-004   9.5944995e-003  -2.1422150e-004   7.3793727e+001
  9.8174504e+000   1.0293920e+001   8.2209888e+000   1.0342106e+005   0.0000000e+000   7.8939108e-005   1.4841330e+003   2.6418733e+003   8.2896604e+002   5.0000000e+002   5.0000000e+002   5.0000000e+002   1.0687470e+007   4.5185765e+003   1.5103903e+005   2.2763775e-002   2.0568520e+002  -2.0612810e+004   8.2323827e-002  -1.3539123e+005  -1.6071247e-002  -1.1605128e-002  -1.7046777e-001   6.1021488e-003   5.7871119e+003   1.8084714e-004  -2.3008345e-004   9.2228959e-003  -2.5582000e-004   7.3283908e+001
  9.9385447e+000   1.0017808e+001   7.9394637e+000   9.7799964e+004   0.0000000e+000   7.7812428e-005   1.4807044e+003   2.5876773e+003   8.2899952e+002   5.0000000e+002   5.0000000e+002   5.0000000e+002   1.0686603e+007   4.4682971e+003   1.4805655e+005   2.2763775e-002   2.0869323e+002  -2.0727818e+004   2.5370601e-002  -1.3533177e+005   1.1094634e-005  -1.4950656e-002  -1.6796448e-001   1.0877758e-003   5.7881397e+003   1.8631603e-004  -3.1063646e-004   8.6222917e-003  -3.5108041e-004   7.2734128e+001
  1.0021286e+001   9.7734527e+000   7.7577095e+000   9.4246839e+004   0.0000000e+000   7.7060687e-005   1.4775999e+003   2.5720176e+003   8.2898994e+002   5.0000000e+002   5.0000000e+002   5.0000000e+002   1.0683668e+007   4.4341080e+003   1.4590929e+005   2.2763775e-002   2.1071259e+002  -2.0781260e+004   3.6943169e-002  -1.3527100e+005   8.3961629e-003  -1.8533989e-002  -1.6690162e-001  -3.0204095e-003   5.7875012e+003   2.0593431e-004  -3.9334167e-004   8.2367511e-003  -4.3717826e-004   7.2397713e+001
  1.0106082e+001   9.5072503e+000   7.5813042e+000   9.0890094e+004   0.0000000e+000   7.6180038e-005   1.4737927e+003   2.5697865e+003   8.2875713e+002   5.0000000e+002   5.0000000e+002   5.0000000e+002   1.0677631e+007   4.4006225e+003   1.4369082e+005   2.2763775e-002   2.1275058e+002  -2.0799460e+004  -3.8715956e-002  -1.3518413e+005   1.5025374e-002  -2.2625209e-002  -1.6637770e-001  -5.0105247e-003   5.7850692e+003   1.6928529e-004  -4.9519252e-004   7.8773719e-003  -5.4439140e-004   7.2024468e+001
  1.0237220e+001   9.1470478e+000   7.3181368e+000   8.5903240e+004   0.0000000e+000   7.5106489e-005   1.4666369e+003   2.5702443e+003   8.2807331e+002   5.0000000e+002   5.0000000e+002   5.0000000e+002   1.0662391e+007   4.3455355e+003   1.4001306e+005   2.2763775e-002   2.1583737e+002  -2.0741916e+004   9.3195774e-003  -1.3500096e+005   2.3435658e-002  -2.7005227e-002  -1.6898301e-001  -4.2501721e-003   5.7775371e+003   1.5469439e-004  -5.9958181e-004   7.5258335e-003  -6.5255165e-004   7.1661280e+001
  1.0327665e+001   8.9889271e+000   7.1374780e+000   8.2547605e+004   0.0000000e+000   7.4281163e-005   1.4613101e+003   2.5766307e+003   8.2744133e+002   5.0000000e+002   5.0000000e+002   5.0000000e+002   1.0648568e+007   4.3073018e+003   1.3745030e+005   2.2763775e-002   2.1791874e+002  -2.0661933e+004  -6.7541313e-003  -1.3484559e+005   2.8338773e-002  -2.8885020e-002  -1.7079795e-001   9.9050321e-004   5.7702448e+003   1.4457545e-004  -6.4071007e-004   7.3673923e-003  -7.0046889e-004   7.1254289e+001
  1.0420373e+001   8.8978231e+000   6.9575946e+000   7.9279191e+004   0.0000000e+000   7.3460258e-005   1.4558433e+003   2.5659405e+003   8.2674416e+002   5.0000000e+002   5.0000000e+002   5.0000000e+002   1.0633320e+007   4.2676719e+003   1.3487889e+005   2.2763775e-002   2.2001245e+002  -2.0569121e+004   1.4417192e-002  -1.3467933e+005   3.4292263e-002  -3.0278676e-002  -1.7095823e-001  -1.1275125e-003   5.7623321e+003   2.2059674e-003  -6.6758537e-004   7.1587911e-003  -7.3165069e-004   7.0938576e+001
  1.0513243e+001   8.8531311e+000   6.7868166e+000   7.6227710e+004   0.0000000e+000   7.2605872e-005   1.4504819e+003   2.5680245e+003   8.2607727e+002   5.0000000e+002   5.0000000e+002   5.0000000e+002   1.0618112e+007   4.2297275e+003   1.3241824e+005   2.2763775e-002   2.2207110e+002  -2.0483863e+004   3.5881079e-002  -1.3450931e+005   4.0222984e-002  -3.2331584e-002  -1.6874741e-001  -4.0373877e-003   5.7544062e+003   4.2911938e-003  -7.0697998e-004   6.9047214e-003  -7.8169186e-004   7.0549282e+001
  1.0606119e+001   8.8544180e+000   6.6243625e+000   7.3273521e+004   0.0000000e+000   7.1839517e-005   1.4452135e+003   2.5708082e+003   8.2550410e+002   5.0000000e+002   5.0000000e+002   5.0000000e+002   1.0603642e+007   4.1926720e+003   1.3005809e+005   2.2763775e-002   2.2409346e+002  -2.0425186e+004   9.1442690e-003  -1.3433873e+005   4.5426003e-002  -3.2809121e-002  -1.6470548e-001   2.1650516e-003   5.7470474e+003   2.0082297e-003  -7.1711809e-004   6.6301531e-003  -7.8360367e-004   7.0291871e+001
  1.0745382e+001   8.8746999e+000   6.3949791e+000   6.9223886e+004   0.0000000e+000   7.0784722e-005   1.4375360e+003   2.5665685e+003   8.2486413e+002   5.0000000e+002   5.0000000e+002   5.0000000e+002   1.0584065e+007   4.1390696e+003   1.2665197e+005   2.2763775e-002   2.2705875e+002  -2.0394738e+004   4.8428742e-002  -1.3408746e+005   5.2267557e-002  -3.3987703e-002  -1.5930023e-001   1.9387247e-003   5.7375159e+003   2.0739826e-003  -7.4085537e-004   6.2930851e-003  -8.0140245e-004   6.9930597e+001
  1.0838249e+001   8.8613887e+000   6.2471253e+000   6.6743631e+004   0.0000000e+000   6.9809849e-005   1.4327618e+003   2.5576130e+003   8.2455901e+002   5.0000000e+002   5.0000000e+002   5.0000000e+002   1.0572155e+007   4.1062362e+003   1.2455302e+005   2.2763775e-002   2.2899347e+002  -2.0405423e+004  -9.7995933e-003  -1.3392379e+005   5.5474230e-002  -3.4494747e-002  -1.5631932e-001   1.3163302e-003   5.7319763e+003   6.0196857e-004  -7.5027335e-004   6.1330886e-003  -8.0458629e-004   6.9480079e+001
  1.0931192e+001   8.8025125e+000   6.0951330e+000   6.4190503e+004   0.0000000e+000   6.8974827e-005   1.4276536e+003   2.5589449e+003   8.2429170e+002   5.0000000e+002   5.0000000e+002   5.0000000e+002   1.0560239e+007   4.0706739e+003   1.2231461e+005   2.2763775e-002   2.3089655e+002  -2.0422628e+004   9.1421778e-002  -1.3375611e+005   5.6527511e-002  -3.5318900e-002  -1.5314988e-001   4.9085378e-004   5.7264483e+003  -1.2490930e-003  -7.6231192e-004   5.9838564e-003  -8.2197055e-004   6.9125128e+001
  1.1024144e+001   8.7126921e+000   5.9457047e+000   6.1678443e+004   0.0000000e+000   6.8228779e-005   1.4225079e+003   2.5532430e+003   8.2400413e+002   5.0000000e+002   5.0000000e+002   5.0000000e+002   1.0547177e+007   4.0345182e+003   1.2008765e+005   2.2763775e-002   2.3276509e+002  -2.0435994e+004  -1.9927220e-002  -1.3357509e+005   5.6234282e-002  -3.5770197e-002  -1.4996382e-001  -1.4947063e-004   5.7203052e+003  -1.2522316e-003  -7.7210984e-004   5.8270208e-003  -8.2842742e-004   6.8849821e+001
  1.1117110e+001   8.5930611e+000   5.7977741e+000   5.9310423e+004   0.0000000e+000   6.7557162e-005   1.4174581e+003   2.5544992e+003   8.2365046e+002   5.0000000e+002   5.0000000e+002   5.0000000e+002   1.0532680e+007   3.9969271e+003   1.1786533e+005   2.2763775e-002   2.3459948e+002  -2.0430746e+004  -2.2790661e-002  -1.3338239e+005   5.4828002e-002  -3.6714615e-002  -1.4686519e-001  -8.3456811e-004   5.7132677e+003  -1.1686002e-003  -7.9291282e-004   5.6803674e-003  -8.4961698e-004   6.8592522e+001
  1.1210171e+001   8.4670850e+000   5.6486311e+000   5.6862037e+004   0.0000000e+000   6.6780347e-005   1.4124649e+003   2.5555352e+003   8.2320681e+002   5.0000000e+002   5.0000000e+002   5.0000000e+002   1.0516470e+007   3.9594348e+003   1.1570837e+005   2.2763775e-002   2.3640218e+002  -2.0401018e+004  -2.7724553e-002  -1.3317615e+005   5.2406960e-002  -3.7143791e-002  -1.4427321e-001  -5.6199860e-003   5.7051616e+003  -1.1678518e-003  -7.9839997e-004   5.5888158e-003  -8.5960000e-004   6.8223404e+001
  1.1303455e+001   8.3243655e+000   5.5049966e+000   5.4539243e+004   0.0000000e+000   6.6026304e-005   1.4069616e+003   2.5373625e+003   8.2268079e+002   5.0000000e+002   5.0000000e+002   5.0000000e+002   1.0498485e+007   3.9217226e+003   1.1355568e+005   2.2763775e-002   2.3817595e+002  -2.0351168e+004  -5.6198140e-002  -1.3295478e+005   4.9250918e-002  -3.7268527e-002  -1.4195014e-001  -2.2561505e-003   5.6960369e+003   3.4451851e-005  -7.9835502e-004   5.5159267e-003  -8.6216062e-004   6.7860224e+001
  1.1443934e+001   8.1922888e+000   5.2987363e+000   5.1264280e+004   0.0000000e+000   6.4989144e-005   1.3984184e+003   2.5516728e+003   8.2180994e+002   5.0000000e+002   5.0000000e+002   5.0000000e+002   1.0469350e+007   3.8647463e+003   1.1038347e+005   2.2763775e-002   2.4078445e+002  -2.0255236e+004   4.5815118e-003  -1.3260207e+005   4.5361951e-002  -3.7645905e-002  -1.3777593e-001   4.9473788e-004   5.6810860e+003   3.7550121e-005  -8.0839238e-004   5.3866427e-003  -8.6322553e-004   6.7397162e+001
  1.1538053e+001   8.1487065e+000   5.1706300e+000   4.9172654e+004   0.0000000e+000   6.4573887e-005   1.3931016e+003   2.5125868e+003   8.2123861e+002   5.0000000e+002   5.0000000e+002   5.0000000e+002   1.0449511e+007   3.8268705e+003   1.0831519e+005   2.2763775e-002   2.4249249e+002  -2.0191803e+004   1.5445956e-002  -1.3236085e+005   4.4366876e-002  -3.8179210e-002  -1.3447944e-001   1.5977282e-004   5.6708788e+003   7.4586174e-005  -8.2154485e-004   5.2690596e-003  -8.7243424e-004   6.7104517e+001
  1.1632612e+001   8.1246776e+000   5.0473987e+000   4.7262186e+004   0.0000000e+000   6.3913324e-005   1.3881064e+003   2.5116796e+003   8.2072449e+002   5.0000000e+002   5.0000000e+002   5.0000000e+002   1.0429638e+007   3.7921175e+003   1.0644420e+005   2.2763775e-002   2.4417699e+002  -2.0138597e+004  -1.4348660e-002  -1.3211489e+005   4.4131306e-002  -3.8586975e-002  -1.3092223e-001  -7.4017509e-004   5.6606831e+003   2.6154808e-005  -8.3111710e-004   5.1369863e-003  -8.8311630e-004   6.6805924e+001
  1.1727641e+001   8.1072555e+000   4.9249788e+000   4.5372746e+004   0.0000000e+000   6.3309715e-005   1.3831171e+003   2.5046513e+003   8.2026092e+002   5.0000000e+002   5.0000000e+002   5.0000000e+002   1.0410092e+007   3.7571337e+003   1.0457255e+005   2.2763775e-002   2.4584053e+002  -2.0097197e+004  -1.5309400e-003  -1.3186872e+005   4.3948566e-002  -3.8638798e-002  -1.2695385e-001   1.0884681e-003   5.6507781e+003  -9.5051822e-006  -8.3250718e-004   4.9984758e-003  -8.8470184e-004   6.6570263e+001
  1.1822712e+001   8.0868651e+000   4.8079718e+000   4.3613533e+004   0.0000000e+000   6.2660363e-005   1.3784102e+003   2.4904610e+003   8.1970283e+002   5.0000000e+002   5.0000000e+002   5.0000000e+002   1.0390660e+007   3.7234591e+003   1.0281066e+005   2.2763775e-002   2.4747621e+002  -2.0068700e+004  -2.9195138e-003  -1.3161925e+005   4.3552607e-002  -3.8539922e-002  -1.2311966e-001   5.4545651e-004   5.6410585e+003   6.0159455e-005  -8.3194133e-004   4.8670004e-003  -8.8181221e-004   6.6298259e+001
  1.1917645e+001   8.0501529e+000   4.6956573e+000   4.1938923e+004   0.0000000e+000   6.2054344e-005   1.3739362e+003   2.4909309e+003   8.1924290e+002   5.0000000e+002   5.0000000e+002   5.0000000e+002   1.0371396e+007   3.6903012e+003   1.0109748e+005   2.2763775e-002   2.4908229e+002  -2.0046442e+004  -2.7829087e-004  -1.3136950e+005   4.2869497e-002  -3.8421719e-002  -1.1978641e-001  -3.3903062e-003   5.6314489e+003   8.6394568e-005  -8.3009966e-004   4.7518516e-003  -8.7793656e-004   6.5970928e+001
  1.2012886e+001   7.9987067e+000   4.5866312e+000   4.0074246e+004   0.0000000e+000   6.2012785e-005   1.3697151e+003   2.4914897e+003   8.1887491e+002   5.0000000e+002   5.0000000e+002   5.0000000e+002   1.0351798e+007   3.6531489e+003   9.9302676e+004   2.2763775e-002   2.5066722e+002  -2.0024247e+004  -3.8692118e-002  -1.3111518e+005   4.1958436e-002  -3.8083506e-002  -1.1666384e-001   1.6843566e-005   5.6216807e+003   8.3305022e-005  -8.2453354e-004   4.6376000e-003  -8.6778023e-004   6.5946984e+001
  1.2108128e+001   7.9381822e+000   4.4856848e+000   3.8613211e+004   0.0000000e+000   6.1450419e-005   1.3655466e+003   2.4726892e+003   8.1842483e+002   5.0000000e+002   5.0000000e+002   5.0000000e+002   1.0331575e+007   3.6215529e+003   9.7730298e+004   2.2763775e-002   2.5222457e+002  -1.9996858e+004  -5.1881904e-003  -1.3085381e+005   3.9906467e-002  -3.7790512e-002  -1.1376996e-001  -1.3222984e-003   5.6115400e+003   1.0271722e-004  -8.1939831e-004   4.5421100e-003  -8.6153687e-004   6.5627146e+001
  1.2203474e+001   7.8651069e+000   4.3853625e+000   3.7205856e+004   0.0000000e+000   6.0860859e-005   1.3611376e+003   2.4778930e+003   8.1788296e+002   5.0000000e+002   5.0000000e+002   5.0000000e+002   1.0310407e+007   3.5897444e+003   9.6153707e+004   2.2763775e-002   2.5375876e+002  -1.9959994e+004  -2.3928911e-002  -1.3058498e+005   3.7271746e-002  -3.7854999e-002  -1.1107821e-001  -3.6754475e-003   5.6009269e+003   1.1682272e-004  -8.1930992e-004   4.4580246e-003  -8.6872966e-004   6.5343999e+001
  1.2346813e+001   7.7769306e+000   4.2361345e+000   3.5134405e+004   0.0000000e+000   6.0048056e-005   1.3543274e+003   2.4553064e+003   8.1700513e+002   5.0000000e+002   5.0000000e+002   5.0000000e+002   1.0277091e+007   3.5408930e+003   9.3745335e+004   2.2763775e-002   2.5601740e+002  -1.9893425e+004  -5.0657203e-002  -1.3016409e+005   3.3294831e-002  -3.7830569e-002  -1.0739833e-001  -2.7372426e-003   5.5839706e+003   1.5511411e-004  -8.1155193e-004   4.3478832e-003  -8.8343190e-004   6.4973165e+001
  1.2442494e+001   7.7224413e+000   4.1370638e+000   3.3794416e+004   0.0000000e+000   5.9400571e-005   1.3499048e+003   2.4470374e+003   8.1640400e+002   5.0000000e+002   5.0000000e+002   5.0000000e+002   1.0253983e+007   3.5088904e+003   9.2177527e+004   2.2763775e-002   2.5749327e+002  -1.9843258e+004  -1.8766618e-002  -1.2987368e+005   3.1013832e-002  -3.7489478e-002  -1.0498879e-001  -3.6546116e-003   5.5721228e+003   1.6659617e-004  -8.0207854e-004   4.2728636e-003  -8.8099198e-004   6.4561759e+001
  1.2538289e+001   7.6705966e+000   4.0408406e+000   3.2379849e+004   0.0000000e+000   5.9237984e-005   1.3456864e+003   2.4315240e+003   8.1560775e+002   5.0000000e+002   5.0000000e+002   5.0000000e+002   1.0230462e+007   3.4734649e+003   9.0560709e+004   2.2763775e-002   2.5894580e+002  -1.9788730e+004  -3.3008867e-002  -1.2957873e+005   2.9367977e-002  -3.6911267e-002  -1.0213048e-001   6.6052533e-005   5.5600345e+003   1.3143810e-004  -7.9095999e-004   4.1781070e-003  -8.6880933e-004   6.4539449e+001
  1.2634145e+001   7.5925589e+000   3.9484541e+000   3.1166547e+004   0.0000000e+000   5.8631626e-005   1.3403750e+003   2.4180730e+003   8.1481044e+002   5.0000000e+002   5.0000000e+002   5.0000000e+002   1.0206661e+007   3.4411334e+003   8.8990883e+004   2.2763775e-002   2.6037363e+002  -1.9735120e+004  -9.8752894e-003  -1.2928045e+005   2.7531424e-002  -3.6363924e-002  -9.8614303e-002  -5.1911938e-004   5.5478158e+003   1.0487801e-004  -7.7994814e-004   4.0538349e-003  -8.5649140e-004   6.4152412e+001
  1.2730049e+001   7.5492972e+000   3.8613312e+000   3.0040873e+004   0.0000000e+000   5.8097514e-005   1.3355268e+003   2.4227829e+003   8.1402516e+002   5.0000000e+002   5.0000000e+002   5.0000000e+002   1.0182664e+007   3.4095522e+003   8.7508404e+004   2.2763775e-002   2.6177812e+002  -1.9684445e+004  -6.3138320e-003  -1.2897845e+005   2.6609370e-002  -3.5864552e-002  -9.5539001e-002  -2.8310930e-003   5.5355276e+003   7.9810604e-005  -7.6969110e-004   3.9418483e-003  -8.4520583e-004   6.3873918e+001
  1.2826004e+001   7.5121057e+000   3.7774673e+000   2.8998668e+004   0.0000000e+000   5.7472117e-005   1.3309636e+003   2.4068163e+003   8.1325543e+002   5.0000000e+002   5.0000000e+002   5.0000000e+002   1.0158554e+007   3.3797416e+003   8.6111034e+004   2.2763775e-002   2.6316047e+002  -1.9637153e+004  -1.8042016e-002  -1.2867371e+005   2.5946345e-002  -3.5312212e-002  -9.2516891e-002  -2.2462173e-003   5.5232266e+003   8.5773482e-005  -7.5762898e-004   3.8306861e-003  -8.3379387e-004   6.3537992e+001
  1.2921369e+001   7.4804945e+000   3.6949195e+000   2.7966983e+004   0.0000000e+000   5.6881960e-005   1.3265873e+003   2.4125884e+003   8.1250374e+002   5.0000000e+002   5.0000000e+002   5.0000000e+002   1.0134431e+007   3.3500793e+003   8.4745217e+004   2.2763775e-002   2.6451263e+002  -1.9592820e+004  -1.6607209e-002  -1.2836680e+005   2.5469320e-002  -3.4915007e-002  -8.9805860e-002  -8.9865259e-004   5.5109179e+003   9.8119752e-005  -7.4837845e-004   3.7341542e-003  -8.3042548e-004   6.3187623e+001
  1.3017470e+001   7.4442143e+000   3.6133138e+000   2.6838030e+004   0.0000000e+000   5.6890884e-005   1.3223552e+003   2.4141218e+003   8.1175584e+002   5.0000000e+002   5.0000000e+002   5.0000000e+002   1.0110022e+007   3.3154996e+003   8.3271187e+004   2.2763775e-002   2.6585231e+002  -1.9550909e+004  -1.7524909e-002  -1.2805602e+005   2.4249884e-002  -3.4421826e-002  -8.7323814e-002  -1.1024634e-003   5.4985237e+003   3.2855871e-004  -7.3830512e-004   3.6484508e-003  -8.2203334e-004   6.3353092e+001
  1.3111438e+001   7.4034381e+000   3.5352047e+000   2.5881989e+004   0.0000000e+000   5.6340462e-005   1.3183709e+003   2.4052164e+003   8.1102809e+002   5.0000000e+002   5.0000000e+002   5.0000000e+002   1.0085962e+007   3.2865905e+003   8.2002917e+004   2.2763775e-002   2.6714141e+002  -1.9509160e+004  -2.2739420e-002  -1.2774924e+005   2.2344653e-002  -3.3631036e-002  -8.5072626e-002  -2.9932213e-003   5.4862678e+003   3.0566204e-004  -7.2400432e-004   3.5801243e-003  -8.0078368e-004   6.3068211e+001
  1.3207675e+001   7.3546137e+000   3.4592952e+000   2.4977816e+004   0.0000000e+000   5.5756756e-005   1.3144240e+003   2.3966671e+003   8.1027707e+002   5.0000000e+002   5.0000000e+002   5.0000000e+002   1.0060771e+007   3.2579370e+003   8.0764781e+004   2.2763775e-002   2.6844156e+002  -1.9466520e+004  -3.5451673e-002  -1.2742879e+005   2.0420254e-002  -3.2764369e-002  -8.3004530e-002  -3.3745341e-003   5.4734434e+003   3.0299271e-004  -7.0814913e-004   3.5137863e-003  -7.7791114e-004   6.2733246e+001
  1.3303971e+001   7.3019540e+000   3.3863404e+000   2.4333643e+004   0.0000000e+000   5.4951354e-005   1.3105978e+003   2.3891090e+003   8.0951562e+002   5.0000000e+002   5.0000000e+002   5.0000000e+002   1.0035208e+007   3.2312476e+003   7.9611144e+004   2.2763775e-002   2.6972318e+002  -1.9418524e+004  -4.2335886e-002  -1.2710417e+005   1.8838319e-002  -3.2056193e-002  -8.0882885e-002  -1.9790660e-003   5.4603499e+003   3.1919179e-004  -6.9252008e-004   3.4441523e-003  -7.6233483e-004   6.2273927e+001
  1.3400333e+001   7.2504682e+000   3.3116844e+000   2.3476769e+004   0.0000000e+000   5.4319449e-005   1.3067640e+003   2.3901998e+003   8.0874430e+002   5.0000000e+002   5.0000000e+002   5.0000000e+002   1.0009064e+007   3.2026725e+003   7.8399847e+004   2.2763775e-002   2.7098698e+002  -1.9367227e+004  -1.6033171e-002  -1.2677340e+005   1.7657092e-002  -3.1167910e-002  -7.8691211e-002  -4.1661162e-003   5.4469561e+003   3.8962188e-004  -6.7502817e-004   3.3767747e-003  -7.4139554e-004   6.1904486e+001
  1.3545007e+001   7.1860843e+000   3.2031034e+000   2.2160619e+004   0.0000000e+000   5.3905822e-005   1.3007795e+003   2.3917045e+003   8.0757590e+002   5.0000000e+002   5.0000000e+002   5.0000000e+002   9.9689917e+006   3.1563642e+003   7.6462474e+004   2.2763775e-002   2.7284595e+002  -1.9284878e+004  -3.1987962e-002  -1.2626766e+005   1.5988658e-002  -2.9965223e-002  -7.5907543e-002  -3.0780402e-003   5.4263506e+003   6.2045528e-004  -6.4905542e-004   3.2922625e-003  -7.1845097e-004   6.1709465e+001
  1.3641660e+001   7.1481271e+000   3.1322273e+000   2.1370208e+004   0.0000000e+000   5.3360474e-005   1.2968999e+003   2.4088364e+003   8.0680273e+002   5.0000000e+002   5.0000000e+002   5.0000000e+002   9.9419356e+006   3.1277893e+003   7.5266166e+004   2.2763775e-002   2.7406302e+002  -1.9229335e+004  -1.6533994e-002  -1.2592662e+005   1.5186049e-002  -2.9038245e-002  -7.4163858e-002  -2.6312424e-003   5.4124273e+003   5.8614068e-004  -6.2902634e-004   3.2376329e-003  -6.9825571e-004   6.1418372e+001
  1.3738466e+001   7.0864165e+000   3.0637457e+000   2.0623508e+004   0.0000000e+000   5.2789668e-005   1.2925964e+003   2.3985651e+003   8.0603845e+002   5.0000000e+002   5.0000000e+002   5.0000000e+002   9.9145521e+006   3.0992486e+003   7.4072511e+004   2.2763775e-002   2.7526285e+002  -1.9174469e+004  -2.9056018e-002  -1.2558036e+005   1.3891631e-002  -2.8251736e-002  -7.2320778e-002  -2.9325690e-003   5.3983214e+003   3.4058733e-004  -6.1108346e-004   3.1792590e-003  -6.8214089e-004   6.1107644e+001
  1.3835412e+001   7.0377357e+000   2.9980502e+000   1.9923280e+004   0.0000000e+000   5.2258821e-005   1.2881625e+003   2.4018363e+003   8.0528524e+002   5.0000000e+002   5.0000000e+002   5.0000000e+002   9.8870465e+006   3.0706085e+003   7.2887847e+004   2.2763775e-002   2.7644511e+002  -1.9120379e+004  -1.6363937e-002  -1.2523258e+005   1.2890399e-002  -2.7499696e-002  -7.0610578e-002  -1.9330391e-003   5.3841835e+003   9.3611695e-005  -5.9402164e-004   3.1249073e-003  -6.6740242e-004   6.0804517e+001
  1.3932370e+001   6.9957008e+000   2.9358054e+000   1.9033998e+004   0.0000000e+000   5.2473930e-005   1.2840759e+003   2.3853535e+003   8.0454343e+002   5.0000000e+002   5.0000000e+002   5.0000000e+002   9.8593157e+006   3.0376137e+003   7.1609212e+004   2.2763775e-002   2.7760904e+002  -1.9067411e+004  -1.4405510e-002  -1.2488117e+005   1.1941247e-002  -2.6656423e-002  -6.8966962e-002  -1.7087379e-003   5.3699408e+003   2.5264856e-004  -5.7399870e-004   3.0708513e-003  -6.5139454e-004   6.1020816e+001
  1.4029498e+001   6.9556782e+000   2.8781107e+000   1.8416457e+004   0.0000000e+000   5.2062595e-005   1.2801488e+003   2.3866997e+003   8.0380975e+002   5.0000000e+002   5.0000000e+002   5.0000000e+002   9.8313516e+006   3.0107451e+003   7.0532123e+004   2.2763775e-002   2.7875507e+002  -1.9015063e+004  -2.2112710e-002  -1.2452635e+005   1.1121519e-002  -2.5829286e-002  -6.7476569e-002  -2.4791615e-003   5.3555696e+003  -2.2582288e-006  -5.5571088e-004   3.0178453e-003  -6.3463139e-004   6.0803661e+001
  1.4126771e+001   6.9161596e+000   2.8208740e+000   1.7838086e+004   0.0000000e+000   5.1514386e-005   1.2764325e+003   2.3831814e+003   8.0308179e+002   5.0000000e+002   5.0000000e+002   5.0000000e+002   9.8031431e+006   2.9852033e+003   6.9508134e+004   2.2763775e-002   2.7988564e+002  -1.8962490e+004  -2.8926562e-002  -1.2416846e+005   1.0352762e-002  -2.4990071e-002  -6.5982097e-002  -2.1877473e-003   5.3410725e+003  -2.2039133e-004  -5.3698373e-004   2.9631253e-003  -6.1673873e-004   6.0445260e+001
  1.4224057e+001   6.8784959e+000   2.7644462e+000   1.7246446e+004   0.0000000e+000   5.1099208e-005   1.2728975e+003   2.3765403e+003   8.0237577e+002   5.0000000e+002   5.0000000e+002   5.0000000e+002   9.7746966e+006   2.9588980e+003   6.8487891e+004   2.2763775e-002   2.8100013e+002  -1.8908404e+004  -3.0063960e-002  -1.2380761e+005   9.5213359e-003  -2.4212767e-002  -6.4567607e-002  -2.0190828e-003   5.3264311e+003  -3.5566334e-004  -5.1897612e-004   2.9131612e-003  -6.0175239e-004   6.0178478e+001
  1.4321597e+001   6.8408898e+000   2.7117200e+000   1.6720008e+004   0.0000000e+000   5.0642368e-005   1.2695669e+003   2.3779991e+003   8.0168260e+002   5.0000000e+002   5.0000000e+002   5.0000000e+002   9.7459300e+006   2.9337249e+003   6.7534511e+004   2.2763775e-002   2.8210172e+002  -1.8852885e+004  -2.6139402e-002  -1.2344312e+005   8.7738750e-003  -2.3467304e-002  -6.3151332e-002  -7.2440455e-004   5.3116226e+003  -3.6752314e-004  -5.0268161e-004   2.8627036e-003  -5.8597663e-004   5.9861136e+001
  1.4419214e+001   6.8029573e+000   2.6618189e+000   1.6039694e+004   0.0000000e+000   5.1017172e-005   1.2663962e+003   2.3655118e+003   8.0096010e+002   5.0000000e+002   5.0000000e+002   5.0000000e+002   9.7170423e+006   2.9033206e+003   6.6472793e+004   2.2763775e-002   2.8318908e+002  -1.8795924e+004  -2.7847865e-002  -1.2307816e+005   8.2083580e-003  -2.2792687e-002  -6.1648978e-002  -2.6746403e-004   5.2967622e+003  -5.8280271e-004  -4.8801754e-004   2.8062836e-003  -5.7148903e-004   6.0250766e+001
  1.4517134e+001   6.7602535e+000   2.6136088e+000   1.5592982e+004   0.0000000e+000   5.0524749e-005   1.2630128e+003   2.3669810e+003   8.0024528e+002   5.0000000e+002   5.0000000e+002   5.0000000e+002   9.6872469e+006   2.8796261e+003   6.5569621e+004   2.2763775e-002   2.8426270e+002  -1.8737867e+004  -2.5041445e-002  -1.2270213e+005   8.5088145e-003  -2.1933186e-002  -6.0104859e-002  -1.7000748e-003   5.2815039e+003  -9.0461295e-004  -4.7025685e-004   2.7437167e-003  -5.5324024e-004   5.9930202e+001
  1.4615253e+001   6.7315858e+000   2.5648967e+000   1.5122433e+004   0.0000000e+000   5.0116372e-005   1.2596425e+003   2.3641032e+003   7.9951766e+002   5.0000000e+002   5.0000000e+002   5.0000000e+002   9.6576345e+006   2.8549825e+003   6.4632872e+004   2.2763775e-002   2.8532340e+002  -1.8680262e+004  -3.5036007e-002  -1.2232689e+005   8.3875304e-003  -2.1413751e-002  -5.8609650e-002  -1.1041342e-003   5.2661870e+003  -7.0958562e-004  -4.5705991e-004   2.6836972e-003  -5.4594582e-004   5.9619738e+001
  1.4713500e+001   6.7044805e+000   2.5168472e+000   1.4683860e+004   0.0000000e+000   4.9591217e-005   1.2562943e+003   2.3568000e+003   7.9882678e+002   5.0000000e+002   5.0000000e+002   5.0000000e+002   9.6276922e+006   2.8313587e+003   6.3739725e+004   2.2763775e-002   2.8637036e+002  -1.8622794e+004  -1.3723427e-002  -1.2194703e+005   8.2497423e-003  -2.0682990e-002  -5.6994749e-002  -3.2413238e-004   5.2507082e+003  -5.0864713e-004  -4.4022273e-004   2.6206895e-003  -5.3174656e-004   5.9260393e+001
  1.4811963e+001   6.6569075e+000   2.4690131e+000   1.4237467e+004   0.0000000e+000   4.9151492e-005   1.2526300e+003   2.3611858e+003   7.9808485e+002   5.0000000e+002   5.0000000e+002   5.0000000e+002   9.5976741e+006   2.8064039e+003   6.2806662e+004   2.2763775e-002   2.8740488e+002  -1.8564289e+004  -2.9016563e-002  -1.2156675e+005   7.4497119e-003  -1.9901500e-002  -5.5572613e-002  -6.5021871e-004   5.2351712e+003  -5.1654185e-004  -4.2276000e-004   2.5680482e-003  -5.1541428e-004   5.8917135e+001
  1.4910011e+001   6.6189195e+000   2.4240145e+000   1.3684198e+004   0.0000000e+000   4.9464190e-005   1.2489832e+003   2.3708283e+003   7.9734827e+002   5.0000000e+002   5.0000000e+002   5.0000000e+002   9.5674939e+006   2.7766667e+003   6.1798464e+004   2.2763775e-002   2.8841997e+002  -1.8505700e+004  -9.4606971e-004  -1.2118417e+005   6.8687138e-003  -1.9209445e-002  -5.4385775e-002  -1.1054406e-003   5.2195711e+003  -6.0322628e-004  -4.0815626e-004   2.5227692e-003  -4.9926138e-004   5.9333467e+001
  1.5008440e+001   6.5843638e+000   2.3827910e+000   1.3310848e+004   0.0000000e+000   4.9048049e-005   1.2455148e+003   2.3592283e+003   7.9660462e+002   5.0000000e+002   5.0000000e+002   5.0000000e+002   9.5369327e+006   2.7537671e+003   6.0956678e+004   2.2763775e-002   2.8942320e+002  -1.8447124e+004  -2.7432260e-002  -1.2079765e+005   6.1609829e-003  -1.8475468e-002  -5.3530206e-002  -1.2072569e-003   5.2038326e+003  -6.6275758e-004  -3.9241886e-004   2.4932248e-003  -4.8252405e-004   5.8940502e+001
  1.5107180e+001   6.5606981e+000   2.3423585e+000   1.2949186e+004   0.0000000e+000   4.8660734e-005   1.2420933e+003   2.3598354e+003   7.9565267e+002   5.0000000e+002   5.0000000e+002   5.0000000e+002   9.5059638e+006   2.7306599e+003   6.0122995e+004   2.2763775e-002   2.9041593e+002  -1.8387891e+004  -2.7988677e-002  -1.2040479e+005   5.4935096e-003  -1.7819659e-002  -5.2611836e-002   1.0095293e-004   5.1878136e+003  -5.8092665e-004  -3.7872540e-004   2.4633665e-003  -4.6777644e-004   5.8606982e+001
  1.5245889e+001   6.5263693e+000   2.2849136e+000   1.2509468e+004   0.0000000e+000   4.7952886e-005   1.2374623e+003   2.3647872e+003   7.9431418e+002   5.0000000e+002   5.0000000e+002   5.0000000e+002   9.4619784e+006   2.6992474e+003   5.9014721e+004   2.2763775e-002   2.9178825e+002  -1.8303911e+004   8.8703283e-004  -1.1984691e+005   4.2877400e-003  -1.6915899e-002  -5.1368421e-002  -1.3395030e-003   5.1651018e+003  -5.4165696e-004  -3.5889532e-004   2.4250908e-003  -4.4900188e-004   5.8106753e+001
  1.5344949e+001   6.4989698e+000   2.2460627e+000   1.2165989e+004   0.0000000e+000   4.7596233e-005   1.2344388e+003   2.3655686e+003   7.9336396e+002   5.0000000e+002   5.0000000e+002   5.0000000e+002   9.4305923e+006   2.6765676e+003   5.8243764e+004   2.2763775e-002   2.9275282e+002  -1.8243622e+004  -2.9073568e-002  -1.1944929e+005   3.4130511e-003  -1.6266140e-002  -5.0465134e-002  -2.5073237e-003   5.1488698e+003  -6.3903665e-004  -3.4530229e-004   2.3986965e-003  -4.3384445e-004   5.7819700e+001
  1.5416121e+001   6.4716007e+000   2.2200471e+000   1.1870343e+004   0.0000000e+000   4.7815398e-005   1.2324547e+003   2.3543561e+003   7.9268463e+002   5.0000000e+002   5.0000000e+002   5.0000000e+002   9.4083741e+006   2.6577652e+003   5.7668475e+004   2.2763775e-002   2.9343871e+002  -1.8198804e+004  -5.5554825e-002  -1.1916990e+005   2.9732589e-003  -1.5828835e-002  -4.9723974e-002   1.8004655e-003   5.1373080e+003  -6.1850862e-004  -3.3530322e-004   2.3729203e-003  -4.2425395e-004   5.8150162e+001
  1.5505085e+001   6.4538380e+000   2.1881170e+000   1.1652674e+004   0.0000000e+000   4.7317709e-005   1.2296725e+003   2.3656253e+003   7.9183617e+002   5.0000000e+002   5.0000000e+002   5.0000000e+002   9.3793068e+006   2.6393143e+003   5.7023536e+004   2.2763775e-002   2.9428636e+002  -1.8142777e+004   1.3581319e-003  -1.1880005e+005   2.6558714e-003  -1.5301664e-002  -4.9232135e-002  -4.4449147e-003   5.1223977e+003  -5.4476092e-004  -3.2394289e-004   2.3573341e-003  -4.1196560e-004   5.7757578e+001
  1.5619071e+001   6.4256301e+000   2.1447264e+000   1.1290990e+004   0.0000000e+000   4.6848029e-005   1.2260544e+003   2.3514917e+003   7.9075594e+002   5.0000000e+002   5.0000000e+002   5.0000000e+002   9.3432654e+006   2.6143395e+003   5.6146744e+004   2.2763775e-002   2.9535923e+002  -1.8068695e+004   4.3605710e-002  -1.1834558e+005   2.2916050e-003  -1.4485854e-002  -4.8184878e-002  -4.2981729e-003   5.1036726e+003  -4.6651558e-004  -3.0715662e-004   2.3215868e-003  -3.9240736e-004   5.7383584e+001
  1.5716839e+001   6.4099276e+000   2.1103910e+000   1.1018270e+004   0.0000000e+000   4.6440951e-005   1.2229220e+003   2.3582992e+003   7.8985197e+002   5.0000000e+002   5.0000000e+002   5.0000000e+002   9.3112999e+006   2.5935137e+003   5.5408980e+004   2.2763775e-002   2.9626476e+002  -1.8013733e+004  -5.6721466e-002  -1.1793960e+005   1.4776368e-003  -1.3859013e-002  -4.7880014e-002  -5.7285357e-003   5.0873112e+003  -3.2139707e-004  -2.9413638e-004   2.3215911e-003  -3.7661978e-004   5.7027089e+001
  1.5815807e+001   6.3694940e+000   2.0768910e+000   1.0668722e+004   0.0000000e+000   4.6544266e-005   1.2195903e+003   2.3480114e+003   7.8895010e+002   5.0000000e+002   5.0000000e+002   5.0000000e+002   9.2793823e+006   2.5690285e+003   5.4599315e+004   2.2763775e-002   2.9716866e+002  -1.7956978e+004  -5.0220269e-002  -1.1753397e+005  -2.3101168e-004  -1.3336282e-002  -4.7427809e-002  -5.4481377e-004   5.0707645e+003  -2.4026841e-004  -2.8236107e-004   2.3192573e-003  -3.6353506e-004   5.7167362e+001
  1.5914535e+001   6.3310714e+000   2.0436217e+000   1.0405486e+004   0.0000000e+000   4.6176766e-005   1.2161362e+003   2.3495866e+003   7.8805246e+002   5.0000000e+002   5.0000000e+002   5.0000000e+002   9.2469223e+006   2.5476325e+003   5.3864620e+004   2.2763775e-002   2.9805785e+002  -1.7896872e+004  -1.0650621e-002  -1.1712041e+005  -1.5073093e-003  -1.2860449e-002  -4.6951085e-002  -9.2360934e-004   5.0538531e+003  -1.8246509e-004  -2.7216877e-004   2.3115091e-003  -3.5165728e-004   5.6846237e+001
  1.6013448e+001   6.2937765e+000   2.0119474e+000   1.0185747e+004   0.0000000e+000   4.5745579e-005   1.2128866e+003   2.3448611e+003   7.8714056e+002   5.0000000e+002   5.0000000e+002   5.0000000e+002   9.2142753e+006   2.5274204e+003   5.3182704e+004   2.2763775e-002   2.9893711e+002  -1.7829453e+004  -1.0470198e-002  -1.1670709e+005  -2.5853383e-003  -1.2401314e-002  -4.6291663e-002  -1.7037755e-003   5.0368180e+003  -1.4498525e-004  -2.6264418e-004   2.2969390e-003  -3.3944204e-004   5.6491583e+001
  1.6112340e+001   6.2628039e+000   1.9811973e+000   9.9384196e+003   0.0000000e+000   4.5426243e-005   1.2097359e+003   2.3511567e+003   7.8621701e+002   5.0000000e+002   5.0000000e+002   5.0000000e+002   9.1815557e+006   2.5070221e+003   5.2493037e+004   2.2763775e-002   2.9980503e+002  -1.7759292e+004  -2.0797956e-002  -1.1629612e+005  -3.4689490e-003  -1.2040186e-002  -4.5668712e-002  -8.3486316e-004   5.0198252e+003  -1.0306961e-004  -2.5498465e-004   2.2839718e-003  -3.3084938e-004   5.6177221e+001
  1.6211266e+001   6.2412496e+000   1.9509952e+000   9.7091067e+003   0.0000000e+000   4.5016803e-005   1.2067243e+003   2.3564605e+003   7.8530054e+002   5.0000000e+002   5.0000000e+002   5.0000000e+002   9.1486065e+006   2.4878579e+003   5.1843831e+004   2.2763775e-002   3.0066218e+002  -1.7690116e+004  -3.7178490e-002  -1.1588155e+005  -4.0488349e-003  -1.1619678e-002  -4.4872924e-002  -2.3488970e-003   5.0027380e+003  -3.7637066e-005  -2.4605881e-004   2.2602970e-003  -3.2083500e-004   5.5793325e+001
  1.6310182e+001   6.2243470e+000   1.9234071e+000   9.4057413e+003   0.0000000e+000   4.5359422e-005   1.2038572e+003   2.3415303e+003   7.8444941e+002   5.0000000e+002   5.0000000e+002   5.0000000e+002   9.1157104e+006   2.4639665e+003   5.1114432e+004   2.2763775e-002   3.0150790e+002  -1.7624861e+004  -2.4294776e-002  -1.1546632e+005  -4.3358878e-003  -1.1219985e-002  -4.3968137e-002  -8.6995952e-004   4.9857147e+003  -1.8723725e-004  -2.3786235e-004   2.2289339e-003  -3.1116901e-004   5.6189284e+001
  1.6409121e+001   6.2067082e+000   1.8979274e+000   9.2126542e+003   0.0000000e+000   4.5084152e-005   1.2011455e+003   2.3418613e+003   7.8360726e+002   5.0000000e+002   5.0000000e+002   5.0000000e+002   9.0832399e+006   2.4455444e+003   5.0523313e+004   2.2763775e-002   3.0234329e+002  -1.7561896e+004  -1.6703258e-002  -1.1505469e+005  -4.6814445e-003  -1.0886063e-002  -4.2948556e-002  -1.6691856e-003   4.9688621e+003  -8.5396544e-005  -2.3108216e-004   2.1937892e-003  -3.0345740e-004   5.5923462e+001
  1.6507866e+001   6.1813362e+000   1.8718627e+000   9.0190828e+003   0.0000000e+000   4.4787406e-005   1.1982817e+003   2.3379241e+003   7.8276361e+002   5.0000000e+002   5.0000000e+002   5.0000000e+002   9.0494028e+006   2.4268994e+003   4.9918852e+004   2.2763775e-002   3.0316723e+002  -1.7505032e+004  -2.4316948e-002  -1.1462415e+005  -4.7021565e-003  -1.0578816e-002  -4.2224755e-002  -8.0101162e-004   4.9514961e+003  -8.0587718e-004  -2.2504013e-004   2.1688306e-003  -2.9571109e-004   5.5654747e+001
  1.6606846e+001   6.1597276e+000   1.8459307e+000   8.8194744e+003   0.0000000e+000   4.4529425e-005   1.1954522e+003   2.3340006e+003   7.8191128e+002   5.0000000e+002   5.0000000e+002   5.0000000e+002   9.0165982e+006   2.4082753e+003   4.9302336e+004   2.2763775e-002   3.0398298e+002  -1.7443279e+004  -2.2922962e-002  -1.1420758e+005  -5.5134368e-003  -1.0333363e-002  -4.1649553e-002   1.7368366e-003   4.9344129e+003  -6.7011896e-004  -2.1964287e-004   2.1561588e-003  -2.9076314e-004   5.5397357e+001
  1.6705858e+001   6.1414099e+000   1.8196147e+000   8.6594669e+003   0.0000000e+000   4.3995864e-005   1.1926455e+003   2.3337027e+003   7.8107781e+002   5.0000000e+002   5.0000000e+002   5.0000000e+002   8.9832615e+006   2.3913595e+003   4.8722190e+004   2.2763775e-002   3.0478898e+002  -1.7380746e+004  -8.6664457e-003  -1.1378311e+005  -6.2417553e-003  -9.9769823e-003  -4.1137116e-002  -1.0416136e-003   4.9170432e+003  -6.1595030e-004  -2.1240009e-004   2.1452138e-003  -2.8232810e-004   5.4851918e+001
  1.6804607e+001   6.1060338e+000   1.7935865e+000   8.4129857e+003   0.0000000e+000   4.4204854e-005   1.1893023e+003   2.3252069e+003   7.8024731e+002   5.0000000e+002   5.0000000e+002   5.0000000e+002   8.9501391e+006   2.3682536e+003   4.8006061e+004   2.2763775e-002   3.0558208e+002  -1.7315213e+004  -2.2139930e-002  -1.1336394e+005  -7.4003023e-003  -9.6317042e-003  -4.0559900e-002  -1.7928361e-003   4.8998088e+003  -3.8513623e-004  -2.0643306e-004   2.1343467e-003  -2.7208346e-004   5.5095145e+001
  1.6903742e+001   6.0785455e+000   1.7693669e+000   8.2492951e+003   0.0000000e+000   4.3810199e-005   1.1862167e+003   2.3142386e+003   7.7940446e+002   5.0000000e+002   5.0000000e+002   5.0000000e+002   8.9162903e+006   2.3506066e+003   4.7428149e+004   2.2763775e-002   3.0636781e+002  -1.7249838e+004  -3.8210768e-002  -1.1293605e+005  -8.2570360e-003  -9.3215572e-003  -3.9972852e-002  -2.4618238e-005   4.8822562e+003  -4.5632665e-004  -2.0073425e-004   2.1214933e-003  -2.6282481e-004   5.4691025e+001
  1.7002898e+001   6.0518408e+000   1.7465173e+000   8.0917723e+003   0.0000000e+000   4.3446789e-005   1.1832904e+003   2.3126913e+003   7.7858023e+002   5.0000000e+002   5.0000000e+002   5.0000000e+002   8.8820400e+006   2.3333969e+003   4.6868820e+004   2.2763775e-002   3.0714438e+002  -1.7183195e+004  -3.0237419e-002  -1.1250308e+005  -9.0671921e-003  -9.0762296e-003  -3.9461350e-002   1.3695583e-003   4.8644738e+003  -4.5859807e-004  -1.9599068e-004   2.1107952e-003  -2.5558303e-004   5.4254295e+001
  1.7102084e+001   6.0363395e+000   1.7235674e+000   7.9577722e+003   0.0000000e+000   4.3062125e-005   1.1802945e+003   2.3075910e+003   7.7762930e+002   5.0000000e+002   5.0000000e+002   5.0000000e+002   8.8474247e+006   2.3160447e+003   4.6313893e+004   2.2763775e-002   3.0791184e+002  -1.7116148e+004  -2.1756074e-002  -1.1206439e+005  -9.7145999e-003  -8.7981758e-003  -3.8884355e-002   7.3261305e-004   4.8464417e+003  -2.7545758e-004  -1.9030989e-004   2.0952654e-003  -2.4757993e-004   5.3866945e+001
  1.7201310e+001   6.0189017e+000   1.7013108e+000   7.8060581e+003   0.0000000e+000   4.2715290e-005   1.1775442e+003   2.3011054e+003   7.7656188e+002   5.0000000e+002   5.0000000e+002   5.0000000e+002   8.8127516e+006   2.2989662e+003   4.5784408e+004   2.2763775e-002   3.0867081e+002  -1.7048443e+004  -1.8541407e-002  -1.1162491e+005  -1.0379923e-002  -8.5338901e-003  -3.8238169e-002  -1.6908724e-003   4.8283762e+003  -3.3676543e-004  -1.8428572e-004   2.0784632e-003  -2.4103235e-004   5.3506229e+001
  1.7340236e+001   5.9914663e+000   1.6753273e+000   7.5382011e+003   0.0000000e+000   4.3225495e-005   1.1739067e+003   2.2990433e+003   7.7508189e+002   5.0000000e+002   5.0000000e+002   5.0000000e+002   8.7647509e+006   2.2700545e+003   4.4985404e+004   2.2763775e-002   3.0971799e+002  -1.6950039e+004  -1.3770869e-002  -1.1101865e+005  -1.0563631e-002  -8.3694498e-003  -3.6915423e-002  -1.7759384e-003   4.8033134e+003  -2.3234605e-004  -1.7866472e-004   2.0312724e-003  -2.3914433e-004   5.4144145e+001
  1.7439571e+001   5.9758962e+000   1.6551107e+000   7.4188653e+003   0.0000000e+000   4.2792358e-005   1.1711245e+003   2.2767204e+003   7.7404088e+002   5.0000000e+002   5.0000000e+002   5.0000000e+002   8.7302733e+006   2.2547115e+003   4.4481010e+004   2.2763775e-002   3.1045627e+002  -1.6882909e+004  -1.2595812e-002  -1.1058185e+005  -1.0855453e-002  -8.2139756e-003  -3.6271671e-002  -3.6743263e-003   4.7853671e+003  -2.9231216e-004  -1.7504931e-004   2.0146333e-003  -2.3507935e-004   5.3648661e+001
  1.7528996e+001   5.9634740e+000   1.6359678e+000   7.2962465e+003   0.0000000e+000   4.2452869e-005   1.1685230e+003   2.2737560e+003   7.7311789e+002   5.0000000e+002   5.0000000e+002   5.0000000e+002   8.6992944e+006   2.2403205e+003   4.4005793e+004   2.2763775e-002   3.1111367e+002  -1.6824317e+004  -1.9960374e-002  -1.1018998e+005  -1.1142484e-002  -8.1778578e-003  -3.5779070e-002  -1.6053580e-003   4.7692912e+003  -3.2514195e-004  -1.7371671e-004   2.0009499e-003  -2.3482464e-004   5.3304098e+001
  1.7618421e+001   5.9466310e+000   1.6166562e+000   7.1623799e+003   0.0000000e+000   4.2186293e-005   1.1660009e+003   2.2742566e+003   7.7220428e+002   5.0000000e+002   5.0000000e+002   5.0000000e+002   8.6689639e+006   2.2253637e+003   4.3522275e+004   2.2763775e-002   3.1176405e+002  -1.6762806e+004  -4.3200563e-003  -1.0980688e+005  -1.1463599e-002  -8.0525245e-003  -3.5209237e-002   7.4027483e-004   4.7534583e+003  -2.3691944e-004  -1.7051201e-004   1.9840956e-003  -2.3210134e-004   5.3001092e+001
  1.7717921e+001   5.9251945e+000   1.5967370e+000   6.9120760e+003   0.0000000e+000   4.3034428e-005   1.1628004e+003   2.2711956e+003   7.7120056e+002   5.0000000e+002   5.0000000e+002   5.0000000e+002   8.6341430e+006   2.2003376e+003   4.2824250e+004   2.2763775e-002   3.1247880e+002  -1.6701594e+004  -1.6926025e-002  -1.0936267e+005  -1.2122331e-002  -7.6987097e-003  -3.4465139e-002  -3.9251746e-003   4.7353831e+003  -2.9758591e-004  -1.6519263e-004   1.9645398e-003  -2.1970949e-004   5.3944413e+001
  1.7817457e+001   5.9005928e+000   1.5781003e+000   6.7795466e+003   0.0000000e+000   4.2810652e-005   1.1598656e+003   2.2589833e+003   7.7020404e+002   5.0000000e+002   5.0000000e+002   5.0000000e+002   8.5995847e+006   2.1839983e+003   4.2311948e+004   2.2763775e-002   3.1318275e+002  -1.6638878e+004  -3.0897772e-002  -1.0892406e+005  -1.2740822e-002  -7.5366621e-003  -3.3875118e-002  -1.7764696e-003   4.7174576e+003  -1.1344884e-004  -1.6233185e-004   1.9517794e-003  -2.1453750e-004   5.3690788e+001
  1.7917016e+001   5.8741155e+000   1.5605320e+000   6.6569939e+003   0.0000000e+000   4.2552834e-005   1.1570129e+003   2.2431050e+003   7.6920020e+002   5.0000000e+002   5.0000000e+002   5.0000000e+002   8.5649149e+006   2.1685928e+003   4.1822064e+004   2.2763775e-002   3.1387855e+002  -1.6573542e+004  -1.7758028e-002  -1.0848408e+005  -1.3367365e-002  -7.4312448e-003  -3.3375358e-002  -1.6537270e-003   4.6993849e+003   4.1442008e-005  -1.6039488e-004   1.9414613e-003  -2.1158135e-004   5.3373304e+001
  1.8016611e+001   5.8487903e+000   1.5431895e+000   6.5420378e+003   0.0000000e+000   4.2303826e-005   1.1542992e+003   2.2380135e+003   7.6818886e+002   5.0000000e+002   5.0000000e+002   5.0000000e+002   8.5300404e+006   2.1533130e+003   4.1346189e+004   2.2763775e-002   3.1456662e+002  -1.6505408e+004  -3.0978624e-002  -1.0804225e+005  -1.3951465e-002  -7.2709981e-003  -3.2856077e-002  -9.5006011e-004   4.6811761e+003  -8.5884088e-005  -1.5732780e-004   1.9293364e-003  -2.0727030e-004   5.3091117e+001
  1.8116217e+001   5.8259159e+000   1.5262498e+000   6.4521713e+003   0.0000000e+000   4.1925213e-005   1.1516302e+003   2.2336724e+003   7.6729954e+002   5.0000000e+002   5.0000000e+002   5.0000000e+002   8.4941081e+006   2.1392116e+003   4.0898542e+004   2.2763775e-002   3.1524710e+002  -1.6439728e+004  -2.4206085e-002  -1.0758595e+005  -1.4771671e-002  -7.1609734e-003  -3.2479306e-002  -3.1584272e-003   4.6625157e+003  -1.9180548e-004  -1.5488166e-004   1.9258517e-003  -2.0447341e-004   5.2630568e+001
  1.8205865e+001   5.7974060e+000   1.5144662e+000   6.2997221e+003   0.0000000e+000   4.2406548e-005   1.1491849e+003   2.2322951e+003   7.6644655e+002   5.0000000e+002   5.0000000e+002   5.0000000e+002   8.4624241e+006   2.1221999e+003   4.0427522e+004   2.2763775e-002   3.1585357e+002  -1.6374451e+004  -1.9896236e-002  -1.0718662e+005  -1.4253725e-002  -6.9650341e-003  -3.1837913e-002  -1.7371984e-004   4.6459620e+003  -5.4342806e-004  -1.5129855e-004   1.8991053e-003  -1.9838462e-004   5.3143263e+001
  1.8335356e+001   5.7830558e+000   1.4895095e+000   6.1727751e+003   0.0000000e+000   4.1895608e-005   1.1456665e+003   2.2186038e+003   7.6515337e+002   5.0000000e+002   5.0000000e+002   5.0000000e+002   8.4165187e+006   2.1028578e+003   3.9824933e+004   2.2763775e-002   3.1671728e+002  -1.6273503e+004  -2.1688382e-002  -1.0660945e+005  -1.5794241e-002  -6.6571825e-003  -3.1423702e-002   8.8914435e-004   4.6218363e+003  -3.2131655e-004  -1.4704337e-004   1.9039064e-003  -1.8679590e-004   5.2571117e+001
  1.8425004e+001   5.7804621e+000   1.4736101e+000   6.0832886e+003   0.0000000e+000   4.1572470e-005   1.1431865e+003   2.2169302e+003   7.6428410e+002   5.0000000e+002   5.0000000e+002   5.0000000e+002   8.3850272e+006   2.0900219e+003   3.9409058e+004   2.2763775e-002   3.1730739e+002  -1.6208829e+004  -2.0053639e-002  -1.0621195e+005  -1.6392632e-002  -6.5736362e-003  -3.1279630e-002   7.3256881e-004   4.6053443e+003  -2.9962414e-004  -1.4570372e-004   1.9085625e-003  -1.8388398e-004   5.2200986e+001
  1.8524703e+001   5.7755052e+000   1.4556503e+000   5.9769522e+003   0.0000000e+000   4.1250915e-005   1.1402959e+003   2.2214591e+003   7.6335544e+002   5.0000000e+002   5.0000000e+002   5.0000000e+002   8.3500639e+006   2.0748731e+003   3.8930438e+004   2.2763775e-002   3.1795620e+002  -1.6141426e+004  -1.5014279e-002  -1.0576879e+005  -1.7253367e-002  -6.4255434e-003  -3.1074384e-002  -2.9623813e-004   4.5870968e+003  -2.8737010e-004  -1.4309807e-004   1.9122200e-003  -1.7865232e-004   5.1785238e+001
  1.8624517e+001   5.7676640e+000   1.4387024e+000   5.8843904e+003   0.0000000e+000   4.0895710e-005   1.1373853e+003   2.2171887e+003   7.6244779e+002   5.0000000e+002   5.0000000e+002   5.0000000e+002   8.3148503e+006   2.0602767e+003   3.8473299e+004   2.2763775e-002   3.1859790e+002  -1.6080427e+004  -1.3615608e-002  -1.0531990e+005  -1.8102319e-002  -6.3327889e-003  -3.0831673e-002  -4.5217854e-003   4.5688225e+003  -2.4978170e-004  -1.4214247e-004   1.9158773e-003  -1.7513502e-004   5.1346394e+001
  1.8714370e+001   5.7490850e+000   1.4275114e+000   5.7256667e+003   0.0000000e+000   4.1663423e-005   1.1350496e+003   2.2069220e+003   7.6164069e+002   5.0000000e+002   5.0000000e+002   5.0000000e+002   8.2843525e+006   2.0414819e+003   3.7988915e+004   2.2763775e-002   3.1916872e+002  -1.6020554e+004  -3.1938247e-002  -1.0493472e+005  -1.8684945e-002  -6.2327257e-003  -3.0604171e-002   1.2576706e-003   4.5528956e+003   4.8992965e-004  -1.4093099e-004   1.9169209e-003  -1.7090594e-004   5.2177430e+001
  1.8814238e+001   5.7362146e+000   1.4130255e+000   5.6604122e+003   0.0000000e+000   4.1325030e-005   1.1322739e+003   2.1900036e+003   7.6068626e+002   5.0000000e+002   5.0000000e+002   5.0000000e+002   8.2484572e+006   2.0280190e+003   3.7573134e+004   2.2763775e-002   3.1979553e+002  -1.5961939e+004  -1.5431398e-002  -1.0447561e+005  -1.9612250e-002  -6.0879181e-003  -3.0439246e-002  -2.6226520e-003   4.5343012e+003   3.5979741e-004  -1.3861802e-004   1.9229341e-003  -1.6562009e-004   5.1768939e+001
  1.8904115e+001   5.7160360e+000   1.3997181e+000   5.5929222e+003   0.0000000e+000   4.1025967e-005   1.1298898e+003   2.1837067e+003   7.5970014e+002   5.0000000e+002   5.0000000e+002   5.0000000e+002   8.2169304e+006   2.0159653e+003   3.7205745e+004   2.2763775e-002   3.2035394e+002  -1.5902402e+004  -2.6722359e-002  -1.0407601e+005  -2.0514076e-002  -5.8738976e-003  -3.0178781e-002  -3.8297323e-004   4.5178536e+003   4.2499053e-004  -1.3426334e-004   1.9252488e-003  -1.5933063e-004   5.1425664e+001
  1.9043969e+001   5.6842907e+000   1.3801541e+000   5.5023821e+003   0.0000000e+000   4.0475539e-005   1.1263931e+003   2.1727090e+003   7.5815116e+002   5.0000000e+002   5.0000000e+002   5.0000000e+002   8.1670922e+006   1.9983734e+003   3.6679689e+004   2.2763775e-002   3.2121237e+002  -1.5805590e+004  -1.4001202e-002  -1.0344419e+005  -2.1818682e-002  -5.6652438e-003  -2.9633434e-002  -2.2625103e-003   4.4917960e+003   3.5427337e-004  -1.3062277e-004   1.9212363e-003  -1.5192595e-004   5.0745459e+001
  1.9133875e+001   5.6628057e+000   1.3685395e+000   5.3301852e+003   0.0000000e+000   4.1393906e-005   1.1240622e+003   2.1696735e+003   7.5715654e+002   5.0000000e+002   5.0000000e+002   5.0000000e+002   8.1362138e+006   1.9786010e+003   3.6191813e+004   2.2763775e-002   3.2175774e+002  -1.5734769e+004  -2.8241859e-002  -1.0305729e+005  -2.1658350e-002  -5.4976489e-003  -2.8935289e-002   1.6984384e-003   4.4754884e+003   8.3066367e-005  -1.2826885e-004   1.8950203e-003  -1.4477586e-004   5.1837690e+001
  1.9233870e+001   5.6530429e+000   1.3548810e+000   5.2483366e+003   0.0000000e+000   4.1104763e-005   1.1214860e+003   2.1684736e+003   7.5605805e+002   5.0000000e+002   5.0000000e+002   5.0000000e+002   8.0999890e+006   1.9660476e+003   3.5797580e+004   2.2763775e-002   3.2235577e+002  -1.5665657e+004  -1.6501346e-002  -1.0259790e+005  -2.1734080e-002  -5.3887639e-003  -2.8522207e-002  -3.2381124e-003   4.4565984e+003   1.4396920e-004  -1.2674447e-004   1.8817423e-003  -1.4055232e-004   5.1454713e+001
  1.9323894e+001   5.6426486e+000   1.3412837e+000   5.1613369e+003   0.0000000e+000   4.0907542e-005   1.1189737e+003   2.1539867e+003   7.5507972e+002   5.0000000e+002   5.0000000e+002   5.0000000e+002   8.0679097e+006   1.9533113e+003   3.5411473e+004   2.2763775e-002   3.2288852e+002  -1.5603011e+004  -3.9033050e-002  -1.0219237e+005  -2.2159099e-002  -5.3160886e-003  -2.8009162e-002  -5.5212540e-004   4.4398277e+003   1.9514342e-004  -1.2503002e-004   1.8692546e-003  -1.3858656e-004   5.1192533e+001
  1.9413919e+001   5.6338681e+000   1.3282192e+000   5.0819036e+003   0.0000000e+000   4.0718617e-005   1.1164385e+003   2.1558686e+003   7.5411396e+002   5.0000000e+002   5.0000000e+002   5.0000000e+002   8.0363439e+006   1.9404599e+003   3.5029739e+004   2.2763775e-002   3.2341547e+002  -1.5539606e+004  -1.0759010e-002  -1.0179366e+005  -2.2350296e-002  -5.2194473e-003  -2.7550509e-002   1.6943529e-003   4.4232956e+003   2.8854043e-004  -1.2319507e-004   1.8559380e-003  -1.3541403e-004   5.0945023e+001
  1.9503943e+001   5.6242818e+000   1.3161555e+000   5.0138206e+003   0.0000000e+000   4.0470005e-005   1.1140084e+003   2.1583151e+003   7.5316503e+002   5.0000000e+002   5.0000000e+002   5.0000000e+002   8.0047242e+006   1.9286209e+003   3.4675898e+004   2.2763775e-002   3.2393692e+002  -1.5478458e+004  -3.2995100e-003  -1.0139270e+005  -2.2467222e-002  -5.1777316e-003  -2.7144388e-002  -1.1845963e-003   4.4067525e+003   3.1689303e-004  -1.2256490e-004   1.8433059e-003  -1.3346905e-004   5.0621261e+001
  1.9643981e+001   5.6076047e+000   1.2989828e+000   4.8551775e+003   0.0000000e+000   4.0904073e-005   1.1103940e+003   2.1688577e+003   7.5170712e+002   5.0000000e+002   5.0000000e+002   5.0000000e+002   7.9555613e+006   1.9054540e+003   3.4056665e+004   2.2763775e-002   3.2473696e+002  -1.5386735e+004  -2.6312408e-002  -1.0076863e+005  -2.2751245e-002  -5.1616462e-003  -2.6559989e-002  -1.4854506e-003   4.3810811e+003   1.6588904e-004  -1.2137536e-004   1.8262471e-003  -1.3411744e-004   5.1072524e+001
  1.9734006e+001   5.5934367e+000   1.2881451e+000   4.7983597e+003   0.0000000e+000   4.0688481e-005   1.1081967e+003   2.1706254e+003   7.5088199e+002   5.0000000e+002   5.0000000e+002   5.0000000e+002   7.9245486e+006   1.8944207e+003   3.3731368e+004   2.2763775e-002   3.2524408e+002  -1.5325525e+004  -3.1986408e-002  -1.0037639e+005  -2.3050036e-002  -5.0477153e-003  -2.6226785e-002   1.0028942e-003   4.3648471e+003   9.2742431e-005  -1.1893189e-004   1.8183046e-003  -1.3119253e-004   5.0776107e+001
  1.9834212e+001   5.5713297e+000   1.2765025e+000   4.7370969e+003   0.0000000e+000   4.0436275e-005   1.1057993e+003   2.1549388e+003   7.4992600e+002   5.0000000e+002   5.0000000e+002   5.0000000e+002   7.8889062e+006   1.8822384e+003   3.3386385e+004   2.2763775e-002   3.2580298e+002  -1.5263003e+004   1.4477727e-003  -9.9921989e+004  -2.2967272e-002  -4.8633809e-003  -2.5734297e-002  -2.9717568e-003   4.3463250e+003   1.1072622e-004  -1.1574856e-004   1.7999019e-003  -1.2493843e-004   5.0440560e+001
  1.9924411e+001   5.5629727e+000   1.2650690e+000   4.6887288e+003   0.0000000e+000   4.0093033e-005   1.1035595e+003   2.1388954e+003   7.4902507e+002   5.0000000e+002   5.0000000e+002   5.0000000e+002   7.8568508e+006   1.8719040e+003   3.3069549e+004   2.2763775e-002   3.2630112e+002  -1.5201642e+004  -3.6250170e-002  -9.9517380e+004  -2.3487891e-002  -4.6819623e-003  -2.5374153e-002  -7.8886623e-004   4.3296386e+003   4.1602469e-005  -1.1270042e-004   1.7948189e-003  -1.1827816e-004   4.9996188e+001
  2.0014609e+001   5.5548586e+000   1.2533393e+000   4.6252877e+003   0.0000000e+000   3.9836267e-005   1.1013104e+003   2.1341846e+003   7.4811738e+002   5.0000000e+002   5.0000000e+002   5.0000000e+002   7.8252042e+006   1.8609686e+003   3.2735992e+004   2.2763775e-002   3.2679433e+002  -1.5140299e+004  -1.5862451e-002  -9.9116259e+004  -2.3807191e-002  -4.4810183e-003  -2.5129172e-002   3.5150146e-004   4.3130196e+003   1.1852893e-004  -1.0938836e-004   1.7895256e-003  -1.1136715e-004   4.9652553e+001
  2.0104808e+001   5.5482201e+000   1.2419471e+000   4.5040945e+003   0.0000000e+000   4.0325012e-005   1.0989097e+003   2.1360649e+003   7.4722740e+002   5.0000000e+002   5.0000000e+002   5.0000000e+002   7.7934020e+006   1.8446427e+003   3.2313364e+004   2.2763775e-002   3.2728199e+002  -1.5078147e+004  -7.6015100e-003  -9.8712869e+004  -2.4269436e-002  -4.2665868e-003  -2.4769775e-002  -3.8392656e-004   4.2963090e+003   4.5335098e-004  -1.0580266e-004   1.7814944e-003  -1.0352036e-004   5.0158286e+001
  2.0204056e+001   5.5386690e+000   1.2294068e+000   4.4352118e+003   0.0000000e+000   4.0094576e-005   1.0963248e+003   2.1421049e+003   7.4625702e+002   5.0000000e+002   5.0000000e+002   5.0000000e+002   7.7584935e+006   1.8317710e+003   3.1943104e+004   2.2763775e-002   3.2781182e+002  -1.5008461e+004  -1.7862702e-002  -9.8271332e+004  -2.4527889e-002  -4.0555482e-003  -2.4370479e-002  -1.1351704e-003   4.2779864e+003   5.4303133e-004  -1.0242617e-004   1.7700903e-003  -9.5581725e-005   4.9834144e+001
  2.0343058e+001   5.5233401e+000   1.2127964e+000   4.3476056e+003   0.0000000e+000   3.9755035e-005   1.0928577e+003   2.1539305e+003   7.4489727e+002   5.0000000e+002   5.0000000e+002   5.0000000e+002   7.7099668e+006   1.8145909e+003   3.1455351e+004   2.2763775e-002   3.2854422e+002  -1.4907509e+004  -1.8186271e-002  -9.7659011e+004  -2.4627269e-002  -3.7909228e-003  -2.3710362e-002   1.1322582e-003   4.2524358e+003   3.1199986e-004  -9.8536411e-005   1.7486805e-003  -8.5642486e-005   4.9347044e+001
  2.0442431e+001   5.5195721e+000   1.2016433e+000   4.2926018e+003   0.0000000e+000   3.9501111e-005   1.0904674e+003   2.1315067e+003   7.4379634e+002   5.0000000e+002   5.0000000e+002   5.0000000e+002   7.6743169e+006   1.8027247e+003   3.1121192e+004   2.2763775e-002   3.2906089e+002  -1.4842472e+004  -7.5131422e-003  -9.7205874e+004  -2.4730787e-002  -3.5317089e-003  -2.3385575e-002  -4.2863652e-003   4.2338643e+003   2.7762219e-004  -9.4721454e-005   1.7380890e-003  -7.5456160e-005   4.8993169e+001
  2.0531876e+001   5.5077760e+000   1.1921062e+000   4.2504126e+003   0.0000000e+000   3.9254306e-005   1.0884151e+003   2.1348991e+003   7.4278861e+002   5.0000000e+002   5.0000000e+002   5.0000000e+002   7.6437637e+006   1.7925179e+003   3.0837389e+004   2.2763775e-002   3.2952147e+002  -1.4778787e+004  -3.4416308e-002  -9.6821906e+004  -2.4969464e-002  -3.3216502e-003  -2.2978680e-002   2.0048452e-003   4.2178141e+003   1.6181878e-004  -9.1692236e-005   1.7275630e-003  -6.7202443e-005   4.8652260e+001
  2.0631279e+001   5.4986288e+000   1.1832216e+000   4.1606916e+003   0.0000000e+000   3.9819660e-005   1.0862128e+003   2.1372930e+003   7.4168509e+002   5.0000000e+002   5.0000000e+002   5.0000000e+002   7.6083317e+006   1.7759486e+003   3.0455826e+004   2.2763775e-002   3.3002776e+002  -1.4716533e+004  -6.1482848e-003  -9.6370302e+004  -2.5663621e-002  -3.0847380e-003  -2.2745477e-002  -1.3592587e-003   4.1993606e+003   7.0543224e-005  -8.8761980e-005   1.7279337e-003  -5.7661188e-005   4.9316621e+001
  2.0720711e+001   5.4880643e+000   1.1734332e+000   4.1279970e+003   0.0000000e+000   3.9482442e-005   1.0840797e+003   2.1267685e+003   7.4070490e+002   5.0000000e+002   5.0000000e+002   5.0000000e+002   7.5771801e+006   1.7665733e+003   3.0174313e+004   2.2763775e-002   3.3047836e+002  -1.4657943e+004  -1.5897239e-002  -9.5975333e+004  -2.6639334e-002  -3.2547925e-003  -2.2765201e-002   4.1897011e-004   4.1830418e+003  -2.4964978e-004  -9.1194038e-005   1.7434489e-003  -6.3939128e-005   4.8878840e+001
  2.0810142e+001   5.4753220e+000   1.1630024e+000   4.0768625e+003   0.0000000e+000   3.9204036e-005   1.0818846e+003   2.1284574e+003   7.3972829e+002   5.0000000e+002   5.0000000e+002   5.0000000e+002   7.5464982e+006   1.7565967e+003   2.9874661e+004   2.2763775e-002   3.3092464e+002  -1.4596012e+004  -1.2154609e-002  -9.5587311e+004  -2.6885976e-002  -3.2514877e-003  -2.2511249e-002   1.0204981e-003   4.1668852e+003   1.0513858e-005  -9.1255732e-005   1.7377250e-003  -6.3383204e-005   4.8496722e+001
  2.0909604e+001   5.4688333e+000   1.1515848e+000   4.0213459e+003   0.0000000e+000   3.8924535e-005   1.0795272e+003   2.1329993e+003   7.3864404e+002   5.0000000e+002   5.0000000e+002   5.0000000e+002   7.5119439e+006   1.7451667e+003   2.9553921e+004   2.2763775e-002   3.3141583e+002  -1.4528664e+004  -1.2206404e-002  -9.5149285e+004  -2.7402560e-002  -3.2328320e-003  -2.2291041e-002   3.5354081e-004   4.1487475e+003   5.7772645e-005  -9.0476774e-005   1.7364733e-003  -6.2862502e-005   4.8109091e+001
  2.1009117e+001   5.4628842e+000   1.1396702e+000   3.9638802e+003   0.0000000e+000   3.8611065e-005   1.0770988e+003   2.1329793e+003   7.3756513e+002   5.0000000e+002   5.0000000e+002   5.0000000e+002   7.4775117e+006   1.7334523e+003   2.9230640e+004   2.2763775e-002   3.3190179e+002  -1.4461242e+004  -5.9257600e-003  -9.4713485e+004  -2.7616751e-002  -3.1530087e-003  -2.1948412e-002  -1.2743118e-003   4.1307068e+003  -5.1693040e-005  -8.8921219e-005   1.7271238e-003  -5.9985006e-005   4.7706443e+001
  2.1108655e+001   5.4541529e+000   1.1300698e+000   3.8330451e+003   0.0000000e+000   3.9332640e-005   1.0747437e+003   2.1189358e+003   7.3649228e+002   5.0000000e+002   5.0000000e+002   5.0000000e+002   7.4429544e+006   1.7159660e+003   2.8812717e+004   2.2763775e-002   3.3238182e+002  -1.4395481e+004  -2.9682762e-002  -9.4276055e+004  -2.7719699e-002  -3.1254189e-003  -2.1669698e-002   3.9009515e-004   4.1126353e+003  -1.6841091e-004  -8.8256257e-005   1.7185298e-003  -5.9060499e-005   4.8457200e+001
  2.1208260e+001   5.4470519e+000   1.1205206e+000   3.7810941e+003   0.0000000e+000   3.9155778e-005   1.0724174e+003   2.1194926e+003   7.3542797e+002   5.0000000e+002   5.0000000e+002   5.0000000e+002   7.4083441e+006   1.7048873e+003   2.8506708e+004   2.2763775e-002   3.3285622e+002  -1.4330546e+004  -5.2857294e-003  -9.3836825e+004  -2.7850244e-002  -3.0614352e-003  -2.1405620e-002  -2.5908263e-004   4.0945141e+003  -1.7324053e-004  -8.6926974e-005   1.7096453e-003  -5.6987978e-005   4.8199006e+001
  2.1307906e+001   5.4353793e+000   1.1113692e+000   3.7673356e+003   0.0000000e+000   3.8742350e-005   1.0703098e+003   2.1252740e+003   7.3448143e+002   5.0000000e+002   5.0000000e+002   5.0000000e+002   7.3742070e+006   1.6955562e+003   2.8244931e+004   2.2763775e-002   3.3332607e+002  -1.4263787e+004  -6.5112140e-003  -9.3404740e+004  -2.8064233e-002  -2.9961867e-003  -2.1077615e-002   7.8986242e-004   4.0765915e+003   4.3266133e-006  -8.6002032e-005   1.6995774e-003  -5.4664895e-005   4.7678507e+001
  2.1407589e+001   5.4213069e+000   1.1015820e+000   3.7353217e+003   0.0000000e+000   3.8339823e-005   1.0681221e+003   2.1310958e+003   7.3346272e+002   5.0000000e+002   5.0000000e+002   5.0000000e+002   7.3397372e+006   1.6859124e+003   2.7975550e+004   2.2763775e-002   3.3379177e+002  -1.4194622e+004  -3.8239397e-003  -9.2969570e+004  -2.7937479e-002  -2.9485994e-003  -2.0657375e-002  -4.1283971e-004   4.0585488e+003   2.9553442e-004  -8.5419527e-005   1.6821152e-003  -5.2352074e-005   4.7150667e+001
  2.1513575e+001   5.4209877e+000   1.0902948e+000   3.6370304e+003   0.0000000e+000   3.8769263e-005   1.0657373e+003   2.1372291e+003   7.3237192e+002   5.0000000e+002   5.0000000e+002   5.0000000e+002   7.3026825e+006   1.6695609e+003   2.7587625e+004   2.2763775e-002   3.3428192e+002  -1.4126935e+004  -1.8058173e-002  -9.2498414e+004  -2.8211163e-002  -2.8573793e-003  -2.0427543e-002  -1.9467423e-003   4.0391262e+003   1.0075043e-003  -8.3760529e-005   1.6766942e-003  -4.9288733e-005   4.7629380e+001
  2.1601258e+001   5.4194086e+000   1.0818712e+000   3.5941116e+003   0.0000000e+000   3.8570221e-005   1.0638503e+003   2.1422197e+003   7.3148394e+002   5.0000000e+002   5.0000000e+002   5.0000000e+002   7.2726093e+006   1.6605459e+003   2.7336427e+004   2.2763775e-002   3.3468222e+002  -1.4067897e+004  -2.6164525e-002  -9.2118124e+004  -2.8448067e-002  -2.7857592e-003  -2.0239104e-002  -7.7354008e-004   4.0233065e+003   8.6802526e-004  -8.2739289e-005   1.6731611e-003  -4.6425812e-005   4.7328106e+001
  2.1727912e+001   5.4236201e+000   1.0686488e+000   3.5344780e+003   0.0000000e+000   3.8218164e-005   1.0608500e+003   2.1490085e+003   7.3022333e+002   5.0000000e+002   5.0000000e+002   5.0000000e+002   7.2291440e+006   1.6465300e+003   2.6957755e+004   2.2763775e-002   3.3525378e+002  -1.3981977e+004   1.6589972e-002  -9.1567030e+004  -2.8948206e-002  -2.6433329e-003  -1.9868623e-002  -1.0359794e-003   4.0003972e+003   8.6184849e-004  -8.0653088e-005   1.6654485e-003  -4.1125281e-005   4.6858030e+001
  2.1826593e+001   5.4214235e+000   1.0595591e+000   3.4919508e+003   0.0000000e+000   3.7955749e-005   1.0586537e+003   2.1541013e+003   7.2925296e+002   5.0000000e+002   5.0000000e+002   5.0000000e+002   7.1953368e+006   1.6363436e+003   2.6683294e+004   2.2763775e-002   3.3569369e+002  -1.3915805e+004   3.4633374e-003  -9.1138857e+004  -2.9020277e-002  -2.5233617e-003  -1.9656263e-002  -2.7080646e-003   3.9826257e+003   6.6326967e-004  -7.9092257e-005   1.6581261e-003  -3.6225118e-005   4.6463221e+001
  2.1902796e+001   5.4159692e+000   1.0522266e+000   3.4294345e+003   0.0000000e+000   3.8563577e-005   1.0569128e+003   2.1578642e+003   7.2845064e+002   5.0000000e+002   5.0000000e+002   5.0000000e+002   7.1695802e+006   1.6225099e+003   2.6400188e+004   2.2763775e-002   3.3603076e+002  -1.3863509e+004  -3.7170217e-002  -9.0813893e+004  -2.9053487e-002  -2.4267668e-003  -1.9424008e-002  -1.5813360e-003   3.9690699e+003   7.0678204e-004  -7.7608566e-005   1.6509748e-003  -3.2867470e-005   4.7277241e+001
  2.2040657e+001   5.4074622e+000   1.0409945e+000   3.3882046e+003   0.0000000e+000   3.8169092e-005   1.0540758e+003   2.1646225e+003   7.2688014e+002   5.0000000e+002   5.0000000e+002   5.0000000e+002   7.1233063e+006   1.6095223e+003   2.6053509e+004   2.2763775e-002   3.3663172e+002  -1.3769836e+004   2.6548902e-004  -9.0229445e+004  -2.9066939e-002  -2.3207583e-003  -1.9069533e-002  -9.4666315e-004   3.9447599e+003   5.1682003e-004  -7.7109192e-005   1.6373527e-003  -2.7886161e-005   4.6731637e+001
  2.2140757e+001   5.4081508e+000   1.0327169e+000   3.3511375e+003   0.0000000e+000   3.7921034e-005   1.0520947e+003   2.1691274e+003   7.2577756e+002   5.0000000e+002   5.0000000e+002   5.0000000e+002   7.0898082e+006   1.5999557e+003   2.5803637e+004   2.2763775e-002   3.3706315e+002  -1.3707533e+004  -2.1716267e-004  -8.9804500e+004  -2.8929637e-002  -2.2226532e-003  -1.8671066e-002  -5.5266253e-004   3.9272561e+003   5.2846948e-004  -7.5916869e-005   1.6198468e-003  -2.3460165e-005   4.6364769e+001
  2.2240912e+001   5.4054848e+000   1.0239435e+000   3.3272672e+003   0.0000000e+000   3.7463278e-005   1.0500189e+003   2.1734750e+003   7.2469771e+002   5.0000000e+002   5.0000000e+002   5.0000000e+002   7.0562956e+006   1.5916405e+003   2.5562088e+004   2.2763775e-002   3.3749059e+002  -1.3648072e+004  -1.1947205e-002  -8.9378379e+004  -2.9085778e-002  -2.1286231e-003  -1.8513718e-002  -2.0196494e-004   3.9097415e+003   2.7707084e-004  -7.4870039e-005   1.6152653e-003  -1.9428636e-005   4.5770938e+001
  2.2341127e+001   5.4032650e+000   1.0143655e+000   3.2863688e+003   0.0000000e+000   3.7157231e-005   1.0478497e+003   2.1636059e+003   7.2362424e+002   5.0000000e+002   5.0000000e+002   5.0000000e+002   7.0226405e+006   1.5816948e+003   2.5294380e+004   2.2763775e-002   3.3791407e+002  -1.3588791e+004  -1.3472558e-002  -8.8949510e+004  -2.9575376e-002  -2.0932782e-003  -1.8394806e-002  -1.2554991e-004   3.8921054e+003   6.1792784e-005  -7.4527867e-005   1.6161308e-003  -1.7975277e-005   4.5341071e+001
  2.2441398e+001   5.3958693e+000   1.0059703e+000   3.1709772e+003   0.0000000e+000   3.8085217e-005   1.0457334e+003   2.1484779e+003   7.2254564e+002   5.0000000e+002   5.0000000e+002   5.0000000e+002   6.9894120e+006   1.5639020e+003   2.4908670e+004   2.2763775e-002   3.3833239e+002  -1.3524222e+004  -1.4430222e-002  -8.8528318e+004  -2.9820308e-002  -2.0669308e-003  -1.8206257e-002   1.9219047e-003   3.8746155e+003  -2.7363112e-004  -7.4096686e-005   1.6119500e-003  -1.6786652e-005   4.6239257e+001
  2.2541726e+001   5.3847263e+000   9.9772324e-001   3.1440436e+003   0.0000000e+000   3.7731266e-005   1.0436209e+003   2.1395207e+003   7.2145873e+002   5.0000000e+002   5.0000000e+002   5.0000000e+002   6.9559177e+006   1.5550551e+003   2.4667400e+004   2.2763775e-002   3.3874574e+002  -1.3457624e+004  -7.9605362e-003  -8.8104306e+004  -2.9948689e-002  -2.0705993e-003  -1.8056965e-002   1.4047780e-003   3.8569662e+003  -4.6593534e-004  -7.4085381e-005   1.6074048e-003  -1.6872627e-005   4.5766857e+001
  2.2642113e+001   5.3752812e+000   9.8962912e-001   3.1065615e+003   0.0000000e+000   3.7501653e-005   1.0415701e+003   2.1373639e+003   7.2041686e+002   5.0000000e+002   5.0000000e+002   5.0000000e+002   6.9222410e+006   1.5457253e+003   2.4421081e+004   2.2763775e-002   3.3915527e+002  -1.3390046e+004  -1.5315520e-003  -8.7678655e+004  -2.9983292e-002  -2.0365659e-003  -1.7832298e-002  -1.6313206e-004   3.8392426e+003  -3.7053391e-004  -7.3687464e-005   1.5987297e-003  -1.5403358e-005   4.5420565e+001
  2.2742552e+001   5.3672131e+000   9.8252583e-001   3.0801893e+003   0.0000000e+000   3.7271976e-005   1.0396865e+003   2.1367214e+003   7.1941996e+002   5.0000000e+002   5.0000000e+002   5.0000000e+002   6.8890437e+006   1.5368323e+003   2.4195663e+004   2.2763775e-002   3.3956105e+002  -1.3320687e+004  -1.3552010e-002  -8.7260586e+004  -3.0096084e-002  -1.9579752e-003  -1.7673759e-002   1.4464311e-003   3.8217507e+003  -2.4917137e-004  -7.2465986e-005   1.5934606e-003  -1.2528185e-005   4.5080473e+001
  2.2843057e+001   5.3656361e+000   9.7448012e-001   3.0522001e+003   0.0000000e+000   3.6955110e-005   1.0376827e+003   2.1373760e+003   7.1837518e+002   5.0000000e+002   5.0000000e+002   5.0000000e+002   6.8556608e+006   1.5281415e+003   2.3967760e+004   2.2763775e-002   3.3996340e+002  -1.3251556e+004  -4.9033412e-003  -8.6840491e+004  -2.9710717e-002  -1.9716736e-003  -1.7324436e-002   8.5588165e-004   3.8042350e+003  -5.4172934e-004  -7.2514758e-005   1.5739444e-003  -1.2900472e-005   4.4647856e+001
  2.2943632e+001   5.3763013e+000   9.6814276e-001   2.9738781e+003   0.0000000e+000   3.7710650e-005   1.0358282e+003   2.1388333e+003   7.1734387e+002   5.0000000e+002   5.0000000e+002   5.0000000e+002   6.8223826e+006   1.5132854e+003   2.3656260e+004   2.2763775e-002   3.4036144e+002  -1.3188993e+004  -1.5723298e-002  -8.6418251e+004  -2.9608874e-002  -2.0022757e-003  -1.7130926e-002  -7.8572728e-004   3.7867551e+003   6.6440928e-004  -7.3388717e-005   1.5634930e-003  -1.4359598e-005   4.5437187e+001
  2.3044275e+001   5.3899515e+000   9.6059195e-001   2.9450309e+003   0.0000000e+000   3.7389682e-005   1.0338539e+003   2.1384287e+003   7.1634660e+002   5.0000000e+002   5.0000000e+002   5.0000000e+002   6.7893657e+006   1.5049616e+003   2.3431100e+004   2.2763775e-002   3.4075526e+002  -1.3128634e+004  -3.7778986e-003  -8.5998236e+004  -2.9703649e-002  -1.9589230e-003  -1.6900723e-002  -1.1339881e-004   3.7694024e+003   6.7927194e-004  -7.2741670e-005   1.5547680e-003  -1.2259501e-005   4.4974418e+001
  2.3134868e+001   5.3935794e+000   9.5318802e-001   2.9120937e+003   0.0000000e+000   3.7195164e-005   1.0320790e+003   2.1413324e+003   7.1546982e+002   5.0000000e+002   5.0000000e+002   5.0000000e+002   6.7597331e+006   1.4963833e+003   2.3216388e+004   2.2763775e-002   3.4110654e+002  -1.3074944e+004  -8.9498283e-003  -8.5621227e+004  -2.9800166e-002  -1.9460564e-003  -1.6673479e-002   1.9535613e-004   3.7538381e+003   4.8857150e-004  -7.2775511e-005   1.5466826e-003  -1.1160149e-005   4.4687690e+001
  2.3207343e+001   5.3909695e+000   9.4726801e-001   2.8882133e+003   0.0000000e+000   3.6964906e-005   1.0306139e+003   2.1438393e+003   7.1476145e+002   5.0000000e+002   5.0000000e+002   5.0000000e+002   6.7363315e+006   1.4899847e+003   2.3048210e+004   2.2763775e-002   3.4138539e+002  -1.3029715e+004  -7.6111687e-003  -8.5324271e+004  -2.9809943e-002  -1.9043329e-003  -1.6533000e-002   1.1101592e-003   3.7414815e+003   2.4702528e-004  -7.2388325e-005   1.5407265e-003  -8.9519936e-006   4.4359401e+001
  2.3348377e+001   5.3811485e+000   9.3786870e-001   2.8271613e+003   0.0000000e+000   3.7364617e-005   1.0279562e+003   2.1486906e+003   7.1316914e+002   5.0000000e+002   5.0000000e+002   5.0000000e+002   6.6913381e+006   1.4727567e+003   2.2679313e+004   2.2763775e-002   3.4192208e+002  -1.2937170e+004   1.6606459e-002  -8.4756050e+004  -2.9557679e-002  -1.8330207e-003  -1.6218458e-002  -1.3248521e-004   3.7177495e+003  -1.0512188e-003  -7.1693557e-005   1.5228184e-003  -5.9050729e-006   4.4750689e+001
  2.3449302e+001   5.3777964e+000   9.3132122e-001   2.8067385e+003   0.0000000e+000   3.7083408e-005   1.0261614e+003   2.1516680e+003   7.1204846e+002   5.0000000e+002   5.0000000e+002   5.0000000e+002   6.6587989e+006   1.4647252e+003   2.2480199e+004   2.2763775e-002   3.4230086e+002  -1.2875022e+004  -5.6539963e-003  -8.4344032e+004  -2.9498652e-002  -1.8076872e-003  -1.5951890e-002  -1.2419529e-003   3.7007249e+003  -1.1752465e-003  -7.1412371e-005   1.5108773e-003  -4.6693700e-006   4.4354345e+001
  2.3550284e+001   5.3787215e+000   9.2427576e-001   2.7787875e+003   0.0000000e+000   3.6799581e-005   1.0242774e+003   2.1546243e+003   7.1094571e+002   5.0000000e+002   5.0000000e+002   5.0000000e+002   6.6264104e+006   1.4566237e+003   2.2269865e+004   2.2763775e-002   3.4267643e+002  -1.2814774e+004  -2.2749473e-002  -8.3933721e+004  -2.9540491e-002  -1.7738252e-003  -1.5755313e-002   5.6005403e-004   3.6837586e+003  -9.6878259e-004  -7.0953699e-005   1.5035466e-003  -2.8516351e-006   4.3937106e+001
  2.3600777e+001   5.3777039e+000   9.2089773e-001   2.7655759e+003   0.0000000e+000   3.6655681e-005   1.0233342e+003   2.1561313e+003   7.1040417e+002   5.0000000e+002   5.0000000e+002   5.0000000e+002   6.6104236e+006   1.4526692e+003   2.2165790e+004   2.2763775e-002   3.4286288e+002  -1.2784694e+004  -7.8842438e-003  -8.3731373e+004  -2.9559031e-002  -1.7527117e-003  -1.5710904e-002   8.1151228e-004   3.6753837e+003  -7.5939730e-004  -7.0749668e-005   1.5013366e-003  -1.8100425e-006   4.3726289e+001
  2.3701826e+001   5.3822894e+000   9.1300139e-001   2.7393313e+003   0.0000000e+000   3.6405932e-005   1.0213558e+003   2.1478568e+003   7.0932446e+002   5.0000000e+002   5.0000000e+002   5.0000000e+002   6.5781389e+006   1.4437628e+003   2.1950430e+004   2.2763775e-002   3.4323338e+002  -1.2725434e+004   1.1506037e-002  -8.3320676e+004  -2.9792094e-002  -1.7037191e-003  -1.5577478e-002  -2.3087272e-004   3.6584146e+003  -7.3537040e-004  -6.9677775e-005   1.4981507e-003   1.7557471e-007   4.3416630e+001
  2.3802965e+001   5.3805045e+000   9.0477170e-001   2.7096808e+003   0.0000000e+000   3.6086107e-005   1.0194328e+003   2.1336138e+003   7.0824901e+002   5.0000000e+002   5.0000000e+002   5.0000000e+002   6.5463049e+006   1.4350602e+003   2.1731942e+004   2.2763775e-002   3.4360046e+002  -1.2663178e+004  -5.9850955e-003  -8.2917339e+004  -2.9959383e-002  -1.6477451e-003  -1.5428671e-002   5.5056793e-004   3.6416269e+003  -6.4678164e-004  -6.8819185e-005   1.4943844e-003   2.7199916e-006   4.2982483e+001
  2.3904071e+001   5.3746039e+000   8.9834361e-001   2.6428330e+003   0.0000000e+000   3.6733426e-005   1.0175847e+003   2.1245873e+003   7.0717267e+002   5.0000000e+002   5.0000000e+002   5.0000000e+002   6.5143101e+006   1.4210033e+003   2.1449733e+004   2.2763775e-002   3.4396329e+002  -1.2600671e+004   5.6633646e-003  -8.2511993e+004  -3.0024904e-002  -1.6504434e-003  -1.5327566e-002   2.7505571e-004   3.6247671e+003  -5.6874731e-004  -6.8809191e-005   1.4912382e-003   2.7863800e-006   4.3659429e+001
  2.4005130e+001   5.3680532e+000   8.9135560e-001   2.6215513e+003   0.0000000e+000   3.6410225e-005   1.0157562e+003   2.1195322e+003   7.0614552e+002   5.0000000e+002   5.0000000e+002   5.0000000e+002   6.4824131e+006   1.4134226e+003   2.1251375e+004   2.2763775e-002   3.4432189e+002  -1.2537214e+004  -6.6813034e-003  -8.2108735e+004  -3.0132038e-002  -1.6379611e-003  -1.5202160e-002   3.7941577e-004   3.6079603e+003  -3.4985150e-004  -6.8448698e-005   1.4872508e-003   2.9242353e-006   4.3212550e+001
  2.4106247e+001   5.3536563e+000   8.8425177e-001   2.5973685e+003   0.0000000e+000   3.6114509e-005   1.0139162e+003   2.1154749e+003   7.0516438e+002   5.0000000e+002   5.0000000e+002   5.0000000e+002   6.4506351e+006   1.4054451e+003   2.1055392e+004   2.2763775e-002   3.4467743e+002  -1.2473694e+004   2.3300382e-003  -8.1707317e+004  -2.9881095e-002  -1.6389944e-003  -1.4940007e-002   6.6200840e-004   3.5912518e+003  -4.4616168e-005  -6.8331004e-005   1.4726978e-003   2.6389895e-006   4.2811486e+001
  2.4207424e+001   5.3681574e+000   8.7728780e-001   2.5672226e+003   0.0000000e+000   3.5910190e-005   1.0121604e+003   2.0899846e+003   7.0412762e+002   5.0000000e+002   5.0000000e+002   5.0000000e+002   6.4186793e+006   1.3972308e+003   2.0852019e+004   2.2763775e-002   3.4502980e+002  -1.2409098e+004   5.1249361e-003  -8.1304432e+004  -2.9796099e-002  -1.6366666e-003  -1.4750348e-002   1.2392315e-004   3.5744517e+003  -9.9483715e-005  -6.7885833e-005   1.4626562e-003   2.9883252e-006   4.2492211e+001
  2.4308656e+001   5.3782843e+000   8.6991870e-001   2.5397221e+003   0.0000000e+000   3.5537130e-005   1.0104103e+003   2.0777711e+003   7.0311087e+002   5.0000000e+002   5.0000000e+002   5.0000000e+002   6.3874596e+006   1.3900279e+003   2.0659938e+004   2.2763775e-002   3.4537905e+002  -1.2347571e+004   4.2711540e-003  -8.0909195e+004  -2.9739395e-002  -1.6013525e-003  -1.4525726e-002   2.7501397e-004   3.5579725e+003   3.9134437e-004  -6.6831020e-005   1.4517330e-003   4.3053100e-006   4.1971762e+001
  2.4409966e+001   5.3952728e+000   8.6370966e-001   2.4562009e+003   0.0000000e+000   3.6527728e-005   1.0085850e+003   2.0783614e+003   7.0213312e+002   5.0000000e+002   5.0000000e+002   5.0000000e+002   6.3562423e+006   1.3742039e+003   2.0359541e+004   2.2763775e-002   3.4572437e+002  -1.2289459e+004   1.1238098e-002  -8.0512536e+004  -2.9646107e-002  -1.5914937e-003  -1.4255855e-002  -1.0591234e-003   3.5415673e+003   9.0015496e-004  -6.6365463e-005   1.4381945e-003   4.6219525e-006   4.2992618e+001
  2.4511320e+001   5.3981805e+000   8.5747815e-001   2.4327111e+003   0.0000000e+000   3.6298454e-005   1.0068904e+003   2.0802344e+003   7.0114625e+002   5.0000000e+002   5.0000000e+002   5.0000000e+002   6.3249663e+006   1.3664944e+003   2.0172824e+004   2.2763775e-002   3.4606580e+002  -1.2232926e+004  -7.6025388e-003  -8.0114545e+004  -2.9655222e-002  -1.5733378e-003  -1.4079696e-002  -7.1924651e-004   3.5251291e+003   7.3500432e-004  -6.6012552e-005   1.4307822e-003   5.6923425e-006   4.2634562e+001
  2.4612716e+001   5.3982987e+000   8.5098614e-001   2.4108659e+003   0.0000000e+000   3.6009698e-005   1.0051113e+003   2.0802853e+003   7.0003276e+002   5.0000000e+002   5.0000000e+002   5.0000000e+002   6.2941763e+006   1.3588741e+003   1.9985816e+004   2.2763775e-002   3.4640418e+002  -1.2173483e+004   3.4570665e-003  -7.9724267e+004  -2.9681374e-002  -1.5722488e-003  -1.3905444e-002   4.8609516e-004   3.5088973e+003   4.8592891e-004  -6.5909585e-005   1.4233798e-003   5.5602597e-006   4.2224939e+001
  2.4714160e+001   5.3935824e+000   8.4491786e-001   2.3900594e+003   0.0000000e+000   3.5794129e-005   1.0034377e+003   2.0786742e+003   6.9892193e+002   5.0000000e+002   5.0000000e+002   5.0000000e+002   6.2632650e+006   1.3510880e+003   1.9805355e+004   2.2763775e-002   3.4673970e+002  -1.2113905e+004   7.1832892e-003  -7.9332625e+004  -2.9695442e-002  -1.5562028e-003  -1.3760037e-002   4.5075389e-005   3.4926289e+003   4.3038173e-004  -6.5790131e-005   1.4168407e-003   6.2277238e-006   4.1901834e+001
  2.4815650e+001   5.3918473e+000   8.3902373e-001   2.3731041e+003   0.0000000e+000   3.5449237e-005   1.0018231e+003   2.0796514e+003   6.9781824e+002   5.0000000e+002   5.0000000e+002   5.0000000e+002   6.2324131e+006   1.3444166e+003   1.9639382e+004   2.2763775e-002   3.4707244e+002  -1.2053766e+004   3.4609475e-003  -7.8942244e+004  -2.9580006e-002  -1.5494014e-003  -1.3584179e-002   3.8855107e-004   3.4763953e+003   2.5307298e-004  -6.6070810e-005   1.4071086e-003   7.0777268e-006   4.1421395e+001
  2.4917071e+001   5.3916555e+000   8.3325200e-001   2.3153845e+003   0.0000000e+000   3.6087428e-005   1.0001354e+003   2.0827132e+003   6.9672531e+002   5.0000000e+002   5.0000000e+002   5.0000000e+002   6.2016887e+006   1.3313531e+003   1.9391375e+004   2.2763775e-002   3.4740145e+002  -1.1993851e+004   6.5812176e-003  -7.8553458e+004  -2.9512392e-002  -1.5295072e-003  -1.3436477e-002   8.5003511e-004   3.4602169e+003   1.2637968e-004  -6.5975762e-005   1.3995280e-003   8.1831680e-006   4.2091526e+001
  2.5018452e+001   5.3978528e+000   8.2752983e-001   2.2915407e+003   0.0000000e+000   3.5917195e-005   9.9838043e+002   2.0859721e+003   6.9564632e+002   5.0000000e+002   5.0000000e+002   5.0000000e+002   6.1711314e+006   1.3235668e+003   1.9206962e+004   2.2763775e-002   3.4772671e+002  -1.1934423e+004   4.9243626e-003  -7.8166501e+004  -2.9545939e-002  -1.4797718e-003  -1.3334491e-002   1.1617977e-003   3.4441059e+003   1.9232601e-005  -6.5017371e-005   1.3955280e-003   1.0028807e-005   4.1817782e+001
  2.5119900e+001   5.4022420e+000   8.2118948e-001   2.2795719e+003   0.0000000e+000   3.5560080e-005   9.9664646e+002   2.0694518e+003   6.9457920e+002   5.0000000e+002   5.0000000e+002   5.0000000e+002   6.1405880e+006   1.3165724e+003   1.9035187e+004   2.2763775e-002   3.4804907e+002  -1.1875840e+004   8.7384009e-003  -7.7779322e+004  -2.9613165e-002  -1.4242870e-003  -1.3235421e-002   3.3279836e-004   3.4280161e+003   1.0430674e-004  -6.3932900e-005   1.3922136e-003   1.2099304e-005   4.1351805e+001
  2.5221397e+001   5.4014956e+000   8.1462408e-001   2.2716946e+003   0.0000000e+000   3.5142549e-005   9.9489644e+002   2.0621048e+003   6.9352046e+002   5.0000000e+002   5.0000000e+002   5.0000000e+002   6.1104508e+006   1.3099468e+003   1.8866960e+004   2.2763775e-002   3.4836872e+002  -1.1816067e+004   9.4283658e-004  -7.7398077e+004  -2.9718481e-002  -1.3536262e-003  -1.3166938e-002   1.4231887e-003   3.4121089e+003   1.4022345e-004  -6.2602231e-005   1.3904882e-003   1.4839807e-005   4.0839357e+001
  2.5322967e+001   5.4008757e+000   8.0847035e-001   2.2475443e+003   0.0000000e+000   3.4933845e-005   9.9322739e+002   2.0579465e+003   6.9252102e+002   5.0000000e+002   5.0000000e+002   5.0000000e+002   6.0801461e+006   1.3025286e+003   1.8691925e+004   2.2763775e-002   3.4868575e+002  -1.1758123e+004   1.4811441e-002  -7.7013889e+004  -2.9749082e-002  -1.3535093e-003  -1.3082001e-002   2.7872993e-004   3.3961556e+003   8.1571548e-005  -6.2535270e-005   1.3865853e-003   1.4954303e-005   4.0529118e+001
  2.5424583e+001   5.3913236e+000   8.0317704e-001   2.1902732e+003   0.0000000e+000   3.5496272e-005   9.9159490e+002   2.0560015e+003   6.9153948e+002   5.0000000e+002   5.0000000e+002   5.0000000e+002   6.0502158e+006   1.2905983e+003   1.8457874e+004   2.2763775e-002   3.4899956e+002  -1.1698947e+004  -1.1637208e-002  -7.6635299e+004  -2.9208201e-002  -1.3523680e-003  -1.2713590e-002   2.0904936e-003   3.3804150e+003  -7.0079283e-004  -6.2611064e-005   1.3626770e-003   1.5548978e-005   4.1037738e+001
  2.5526242e+001   5.4076559e+000   7.9738577e-001   2.1677734e+003   0.0000000e+000   3.5285448e-005   9.8997103e+002   2.0532349e+003   6.9053130e+002   5.0000000e+002   5.0000000e+002   5.0000000e+002   6.0202317e+006   1.2835324e+003   1.8288088e+004   2.2763775e-002   3.4931005e+002  -1.1638485e+004   1.1027424e-002  -7.6257153e+004  -2.9050648e-002  -1.3676231e-003  -1.2557092e-002   1.1821404e-003   3.3646263e+003  -6.7971503e-004  -6.2647518e-005   1.3522852e-003   1.4773492e-005   4.0721059e+001
  2.5627945e+001   5.4246532e+000   7.9126120e-001   2.1478352e+003   0.0000000e+000   3.5007469e-005   9.8829785e+002   2.0538969e+003   6.8953872e+002   5.0000000e+002   5.0000000e+002   5.0000000e+002   5.9905202e+006   1.2765738e+003   1.8119998e+004   2.2763775e-002   3.4961779e+002  -1.1581872e+004   5.2796563e-003  -7.5880111e+004  -2.9073233e-002  -1.3274879e-003  -1.2425016e-002   4.9441932e-004   3.3489450e+003  -6.5123498e-004  -6.1894286e-005   1.3460939e-003   1.6537039e-005   4.0334674e+001
  2.5729690e+001   5.4372637e+000   7.8488392e-001   2.1404620e+003   0.0000000e+000   3.4581870e-005   9.8666083e+002   2.0526800e+003   6.8857736e+002   5.0000000e+002   5.0000000e+002   5.0000000e+002   5.9610030e+006   1.2703442e+003   1.7966250e+004   2.2763775e-002   3.4992296e+002  -1.1526491e+004   6.1123748e-003  -7.5505432e+004  -2.9136239e-002  -1.2960261e-003  -1.2312342e-002   5.5394797e-004   3.3334014e+003  -6.5423907e-004  -6.1146494e-005   1.3417767e-003   1.7630060e-005   3.9801291e+001
  2.5831534e+001   5.4436026e+000   7.7874295e-001   2.1231418e+003   0.0000000e+000   3.4241219e-005   9.8503023e+002   2.0519863e+003   6.8753246e+002   5.0000000e+002   5.0000000e+002   5.0000000e+002   5.9315604e+006   1.2636667e+003   1.7808594e+004   2.2763775e-002   3.5022580e+002  -1.1471578e+004   4.8390582e-003  -7.5131370e+004  -2.9176630e-002  -1.2899299e-003  -1.2226032e-002   9.7423126e-004   3.3178780e+003  -5.6979054e-004  -6.0784600e-005   1.3379825e-003   1.7444983e-005   3.9344147e+001
  2.5933270e+001   5.4445957e+000   7.7385889e-001   2.0683510e+003   0.0000000e+000   3.5119850e-005   9.8351973e+002   2.0522221e+003   6.8644118e+002   5.0000000e+002   5.0000000e+002   5.0000000e+002   5.9022620e+006   1.2496361e+003   1.7580384e+004   2.2763775e-002   3.5052498e+002  -1.1416053e+004   1.0484415e-002  -7.4759794e+004  -2.9142007e-002  -1.3138734e-003  -1.2185720e-002   3.5600669e-004   3.3024485e+003   5.7823442e-006  -6.1188669e-005   1.3343194e-003   1.5841685e-005   4.0340185e+001
  2.6034942e+001   5.4430462e+000   7.6865305e-001   2.0543000e+003   0.0000000e+000   3.4852065e-005   9.8201579e+002   2.0533044e+003   6.8535558e+002   5.0000000e+002   5.0000000e+002   5.0000000e+002   5.8730576e+006   1.2432068e+003   1.7437257e+004   2.2763775e-002   3.5082093e+002  -1.1359530e+004   7.3300584e-003  -7.4389923e+004  -2.9102097e-002  -1.3470706e-003  -1.2061524e-002   3.2610576e-004   3.2870474e+003   7.7113934e-007  -6.1941980e-005   1.3279083e-003   1.4796921e-005   3.9975101e+001
  2.6136679e+001   5.4425859e+000   7.6321147e-001   2.0392551e+003   0.0000000e+000   3.4531652e-005   9.8040705e+002   2.0543951e+003   6.8427556e+002   5.0000000e+002   5.0000000e+002   5.0000000e+002   5.8439471e+006   1.2370144e+003   1.7286261e+004   2.2763775e-002   3.5111458e+002  -1.1302108e+004   3.7361357e-003  -7.4021671e+004  -2.9087072e-002  -1.3529747e-003  -1.1991166e-002   6.9647325e-004   3.2716757e+003   1.8344129e-005  -6.1968672e-005   1.3242386e-003   1.4852641e-005   3.9538598e+001
  2.6238469e+001   5.4476134e+000   7.5754954e-001   2.0296109e+003   0.0000000e+000   3.4155835e-005   9.7875782e+002   2.0551399e+003   6.8320506e+002   5.0000000e+002   5.0000000e+002   5.0000000e+002   5.8149423e+006   1.2309028e+003   1.7137447e+004   2.2763775e-002   3.5140575e+002  -1.1244755e+004   6.5914906e-003  -7.3654818e+004  -2.9082818e-002  -1.3507987e-003  -1.1941367e-002   2.0065949e-004   3.2563568e+003  -7.1103044e-005  -6.2035506e-005   1.3212690e-003   1.5261732e-005   3.9061650e+001
  2.6340309e+001   5.4533382e+000   7.5125151e-001   2.0117776e+003   0.0000000e+000   3.3799051e-005   9.7710684e+002   2.0415976e+003   6.8214816e+002   5.0000000e+002   5.0000000e+002   5.0000000e+002   5.7863200e+006   1.2243585e+003   1.6982527e+004   2.2763775e-002   3.5169453e+002  -1.1187115e+004   4.8153192e-003  -7.3293335e+004  -2.9063631e-002  -1.3581431e-003  -1.1866487e-002   1.3187105e-003   3.2412364e+003  -1.7321982e-004  -6.2254642e-005   1.3171467e-003   1.5091591e-005   3.8597405e+001
  2.6442199e+001   5.4600493e+000   7.4655856e-001   1.9511351e+003   0.0000000e+000   3.4703834e-005   9.7560737e+002   2.0340728e+003   6.8110739e+002   5.0000000e+002   5.0000000e+002   5.0000000e+002   5.7569836e+006   1.2110137e+003   1.6755455e+004   2.2763775e-002   3.5198023e+002  -1.1135341e+004   3.9121071e-002  -7.2919739e+004  -2.9129654e-002  -1.4093447e-003  -1.1886544e-002  -2.8496252e-003   3.2258549e+003  -1.6398617e-005  -6.2972691e-005   1.3178302e-003   1.2434854e-005   3.9510188e+001
  2.6515570e+001   5.4600406e+000   7.4259131e-001   1.9415538e+003   0.0000000e+000   3.4510922e-005   9.7445946e+002   2.0306078e+003   6.8039892e+002   5.0000000e+002   5.0000000e+002   5.0000000e+002   5.7363003e+006   1.2064379e+003   1.6648110e+004   2.2763775e-002   3.5218405e+002  -1.1095376e+004  -4.0174329e-002  -7.2657495e+004  -2.9174726e-002  -1.3769984e-003  -1.1838497e-002   9.0927289e-004   3.2149036e+003  -6.5716904e-005  -6.2272610e-005   1.3168831e-003   1.3752476e-005   3.9261922e+001
  2.6600354e+001   5.4607467e+000   7.3762172e-001   1.9240124e+003   0.0000000e+000   3.4272424e-005   9.7313459e+002   2.0277205e+003   6.7957674e+002   5.0000000e+002   5.0000000e+002   5.0000000e+002   5.7126191e+006   1.2013305e+003   1.6523616e+004   2.2763775e-002   3.5241803e+002  -1.1048360e+004   1.2508383e-002  -7.2358666e+004  -2.8808793e-002  -1.3461963e-003  -1.1597900e-002   2.2851514e-003   3.2024601e+003   3.6671346e-004  -6.1623718e-005   1.2995289e-003   1.4997053e-005   3.8942746e+001
  2.6732422e+001   5.4761926e+000   7.3070315e-001   1.8762366e+003   0.0000000e+000   3.4610548e-005   9.7111513e+002   2.0254863e+003   6.7826394e+002   5.0000000e+002   5.0000000e+002   5.0000000e+002   5.6757473e+006   1.1890973e+003   1.6282839e+004   2.2763775e-002   3.5277890e+002  -1.0971982e+004   2.8735067e-002  -7.1893403e+004  -2.8562270e-002  -1.3793082e-003  -1.1387363e-002   5.4640680e-004   3.1829213e+003  -1.4220128e-004  -6.1935681e-005   1.2845156e-003   1.3738065e-005   3.9219255e+001
  2.6805793e+001   5.4836787e+000   7.2699434e-001   1.8619947e+003   0.0000000e+000   3.4470791e-005   9.7002082e+002   2.0249394e+003   6.7755555e+002   5.0000000e+002   5.0000000e+002   5.0000000e+002   5.6556358e+006   1.1845522e+003   1.6176469e+004   2.2763775e-002   3.5297700e+002  -1.0930917e+004   3.7420626e-003  -7.1639562e+004  -2.8434979e-002  -1.3581581e-003  -1.1286991e-002   6.4905211e-004   3.1722755e+003  -4.3205211e-005  -6.1600590e-005   1.2778387e-003   1.4608246e-005   3.9009280e+001
  2.6907808e+001   5.5021837e+000   7.2194340e-001   1.8472299e+003   0.0000000e+000   3.4242654e-005   9.6846979e+002   2.0247603e+003   6.7660669e+002   5.0000000e+002   5.0000000e+002   5.0000000e+002   5.6278702e+006   1.1782214e+003   1.6035413e+004   2.2763775e-002   3.5325014e+002  -1.0877112e+004   1.0906082e-002  -7.1287977e+004  -2.8291953e-002  -1.3585941e-003  -1.1120198e-002  -2.5548658e-004   3.1576435e+003   2.5906496e-005  -6.1553704e-005   1.2680833e-003   1.4831669e-005   3.8694068e+001
  2.7009960e+001   5.5157884e+000   7.1699497e-001   1.8344480e+003   0.0000000e+000   3.4007538e-005   9.6694326e+002   2.0250107e+003   6.7555810e+002   5.0000000e+002   5.0000000e+002   5.0000000e+002   5.5999842e+006   1.1719231e+003   1.5896218e+004   2.2763775e-002   3.5352135e+002  -1.0827355e+004   2.2504127e-003  -7.0932828e+004  -2.8219735e-002  -1.3973618e-003  -1.1004772e-002  -3.3012129e-004   3.1429713e+003   9.0089174e-005  -6.2250214e-005   1.2619456e-003   1.3245904e-005   3.8368130e+001
  2.7112146e+001   5.5208457e+000   7.1201508e-001   1.8266872e+003   0.0000000e+000   3.3712281e-005   9.6542828e+002   2.0200396e+003   6.7450175e+002   5.0000000e+002   5.0000000e+002   5.0000000e+002   5.5722262e+006   1.1660294e+003   1.5771702e+004   2.2763775e-002   3.5379032e+002  -1.0777806e+004  -4.4878040e-003  -7.0579657e+004  -2.8214976e-002  -1.4062354e-003  -1.0931884e-002   8.6158959e-004   3.1283775e+003   1.0833679e-004  -6.2240061e-005   1.2583337e-003   1.2435652e-005   3.8026732e+001
  2.7214371e+001   5.5203091e+000   7.0762366e-001   1.7902222e+003   0.0000000e+000   3.4206894e-005   9.6405159e+002   2.0132810e+003   6.7344805e+002   5.0000000e+002   5.0000000e+002   5.0000000e+002   5.5445856e+006   1.1554766e+003   1.5595361e+004   2.2763775e-002   3.5405728e+002  -1.0726421e+004   2.0418752e-002  -7.0228701e+004  -2.8212421e-002  -1.4331879e-003  -1.0903122e-002   1.0379061e-003   3.1138153e+003   1.8984973e-004  -6.2909593e-005   1.2562552e-003   1.1216691e-005   3.8504105e+001
  2.7317855e+001   5.5183128e+000   7.0294135e-001   1.7733337e+003   0.0000000e+000   3.4029552e-005   9.6252844e+002   2.0072315e+003   6.7238103e+002   5.0000000e+002   5.0000000e+002   5.0000000e+002   5.5166847e+006   1.1491763e+003   1.5454818e+004   2.2763775e-002   3.5432441e+002  -1.0671979e+004   1.4931502e-002  -6.9875284e+004  -2.8243520e-002  -1.4519795e-003  -1.0842608e-002   5.6032276e-004   3.0990625e+003  -5.2649610e-005  -6.3323470e-005   1.2538440e-003   1.0473960e-005   3.8228565e+001
  2.7421387e+001   5.5194160e+000   6.9767933e-001   1.7655841e+003   0.0000000e+000   3.3680312e-005   9.6088491e+002   1.9894949e+003   6.7131485e+002   5.0000000e+002   5.0000000e+002   5.0000000e+002   5.4890252e+006   1.1434440e+003   1.5317506e+004   2.2763775e-002   3.5458918e+002  -1.0615218e+004   2.2164619e-003  -6.9526124e+004  -2.8257661e-002  -1.4546396e-003  -1.0741744e-002   1.2957421e-003   3.0843954e+003  -1.0704604e-004  -6.3335701e-005   1.2498005e-003   1.0314401e-005   3.7791492e+001
  2.7524969e+001   5.5248332e+000   6.9241254e-001   1.7495532e+003   0.0000000e+000   3.3435447e-005   9.5932560e+002   1.9820381e+003   6.7025715e+002   5.0000000e+002   5.0000000e+002   5.0000000e+002   5.4611223e+006   1.1371331e+003   1.5178020e+004   2.2763775e-002   3.5485176e+002  -1.0560856e+004   2.2551850e-002  -6.9173007e+004  -2.8286382e-002  -1.5089828e-003  -1.0692841e-002  -9.1735335e-004   3.0696700e+003  -9.3994769e-005  -6.4364478e-005   1.2477621e-003   8.1196071e-006   3.7452145e+001
  2.7628601e+001   5.5282965e+000   6.8738576e-001   1.7319205e+003   0.0000000e+000   3.3245701e-005   9.5779540e+002   1.9781614e+003   6.6920985e+002   5.0000000e+002   5.0000000e+002   5.0000000e+002   5.4334077e+006   1.1307221e+003   1.5039471e+004   2.2763775e-002   3.5511208e+002  -1.0506184e+004  -4.8196449e-003  -6.8822360e+004  -2.8272410e-002  -1.4893106e-003  -1.0616500e-002   5.6500019e-004   3.0550069e+003  -8.3159057e-005  -6.3794251e-005   1.2444204e-003   8.5305185e-006   3.7172346e+001
  2.7732265e+001   5.5317596e+000   6.8323862e-001   1.6912121e+003   0.0000000e+000   3.3788235e-005   9.5636572e+002   1.9776055e+003   6.6822390e+002   5.0000000e+002   5.0000000e+002   5.0000000e+002   5.4061203e+006   1.1204712e+003   1.4856590e+004   2.2763775e-002   3.5537016e+002  -1.0451436e+004   8.1664419e-003  -6.8477819e+004  -2.8197292e-002  -1.4935140e-003  -1.0522267e-002   2.6415592e-003   3.0405882e+003  -2.8432797e-004  -6.3936126e-005   1.2386470e-003   8.4468896e-006   3.7651841e+001
  2.7834624e+001   5.5380520e+000   6.7904184e-001   1.6780895e+003   0.0000000e+000   3.3624459e-005   9.5486512e+002   1.9781693e+003   6.6730199e+002   5.0000000e+002   5.0000000e+002   5.0000000e+002   5.3788492e+006   1.1145362e+003   1.4728900e+004   2.2763775e-002   3.5562199e+002  -1.0398348e+004   1.6633132e-002  -6.8132941e+004  -2.7782597e-002  -1.5179519e-003  -1.0303779e-002   3.9894693e-004   3.0262731e+003  -8.7395719e-005  -6.4458503e-005   1.2217508e-003   7.5623145e-006   3.7402079e+001
  2.7937021e+001   5.5525455e+000   6.7507544e-001   1.6717219e+003   0.0000000e+000   3.3366494e-005   9.5353528e+002   1.9638062e+003   6.6632894e+002   5.0000000e+002   5.0000000e+002   5.0000000e+002   5.3520560e+006   1.1096715e+003   1.4613631e+004   2.2763775e-002   3.5587174e+002  -1.0346772e+004   4.4784412e-003  -6.7793117e+004  -2.7686696e-002  -1.5136916e-003  -1.0254773e-002   6.5600321e-004   3.0120810e+003  -3.1154695e-005  -6.3947440e-005   1.2170377e-003   7.1124436e-006   3.7059021e+001
  2.8039426e+001   5.5682516e+000   6.7021463e-001   1.6555128e+003   0.0000000e+000   3.3178795e-005   9.5206415e+002   1.9591382e+003   6.6538180e+002   5.0000000e+002   5.0000000e+002   5.0000000e+002   5.3254291e+006   1.1036818e+003   1.4481998e+004   2.2763775e-002   3.5611945e+002  -1.0296660e+004   1.3125566e-002  -6.7455116e+004  -2.7662632e-002  -1.5202515e-003  -1.0150387e-002   1.1283487e-003   2.9980109e+003   7.9034166e-006  -6.3937139e-005   1.2115212e-003   6.8258192e-006   3.6783339e+001
  2.8141824e+001   5.5780117e+000   6.6535253e-001   1.6395302e+003   0.0000000e+000   3.2970309e-005   9.5062955e+002   1.9580729e+003   6.6435190e+002   5.0000000e+002   5.0000000e+002   5.0000000e+002   5.2989698e+006   1.0977733e+003   1.4354504e+004   2.2763775e-002   3.5636493e+002  -1.0246927e+004   1.3519665e-002  -6.7119214e+004  -2.7606890e-002  -1.5440634e-003  -1.0040527e-002   8.7750992e-004   2.9840359e+003   7.1948752e-005  -6.4408358e-005   1.2053358e-003   5.7693590e-006   3.6486477e+001
  2.8244234e+001   5.5894110e+000   6.6099081e-001   1.5998903e+003   0.0000000e+000   3.3509867e-005   9.4919291e+002   1.9587616e+003   6.6329783e+002   5.0000000e+002   5.0000000e+002   5.0000000e+002   5.2726071e+006   1.0873700e+003   1.4181880e+004   2.2763775e-002   3.5660824e+002  -1.0196915e+004   1.0170758e-002  -6.6784628e+004  -2.7521935e-002  -1.5453967e-003  -9.9256040e-003   9.6097586e-004   2.9700946e+003   8.1126460e-005  -6.4382037e-005   1.1987212e-003   5.4272616e-006   3.6998751e+001
  2.8346658e+001   5.5925539e+000   6.5726272e-001   1.5892077e+003   0.0000000e+000   3.3334931e-005   9.4782649e+002   1.9600063e+003   6.6225109e+002   5.0000000e+002   5.0000000e+002   5.0000000e+002   5.2463907e+006   1.0818589e+003   1.4068284e+004   2.2763775e-002   3.5684880e+002  -1.0146546e+004   1.8083404e-002  -6.6452542e+004  -2.7426932e-002  -1.5690538e-003  -9.8474507e-003   6.6903882e-005   2.9562512e+003   9.3776882e-005  -6.4787634e-005   1.1931958e-003   4.2599416e-006   3.6734816e+001
  2.8449103e+001   5.5946092e+000   6.5311064e-001   1.5764070e+003   0.0000000e+000   3.3162193e-005   9.4637192e+002   1.9567232e+003   6.6121212e+002   5.0000000e+002   5.0000000e+002   5.0000000e+002   5.2201985e+006   1.0760966e+003   1.3946344e+004   2.2763775e-002   3.5708746e+002  -1.0095550e+004   3.4113826e-003  -6.6120792e+004  -2.7371665e-002  -1.5937204e-003  -9.7533548e-003   4.7450105e-004   2.9423803e+003   7.5928450e-005  -6.5327601e-005   1.1881011e-003   3.3666084e-006   3.6478461e+001
  2.8500342e+001   5.5944895e+000   6.5107619e-001   1.5715997e+003   0.0000000e+000   3.3025838e-005   9.4564301e+002   1.9556272e+003   6.6069793e+002   5.0000000e+002   5.0000000e+002   5.0000000e+002   5.2071861e+006   1.0735614e+003   1.3888945e+004   2.2763775e-002   3.5720602e+002  -1.0070060e+004   6.3224120e-003  -6.5956448e+004  -2.7366480e-002  -1.5941651e-003  -9.7455557e-003   8.4395072e-004   2.9355112e+003   9.2416455e-005  -6.5336121e-005   1.1874968e-003   3.3133271e-006   3.6296604e+001
  2.8602840e+001   5.6003989e+000   6.4665057e-001   1.5618545e+003   0.0000000e+000   3.2758151e-005   9.4415739e+002   1.9557701e+003   6.5967057e+002   5.0000000e+002   5.0000000e+002   5.0000000e+002   5.1811750e+006   1.0681620e+003   1.3771046e+004   2.2763775e-002   3.5744170e+002  -1.0019097e+004   1.5652194e-002  -6.5627408e+004  -2.7329065e-002  -1.5821609e-003  -9.6741702e-003   1.1029060e-003   2.9217536e+003   7.8513409e-005  -6.4896593e-005   1.1834577e-003   3.3793215e-006   3.5950179e+001
  2.8705386e+001   5.6080532e+000   6.4204146e-001   1.5497572e+003   0.0000000e+000   3.2479166e-005   9.4267669e+002   1.9467312e+003   6.5865469e+002   5.0000000e+002   5.0000000e+002   5.0000000e+002   5.1553161e+006   1.0627453e+003   1.3652882e+004   2.2763775e-002   3.5767546e+002  -9.9685360e+003   1.5846404e-002  -6.5300130e+004  -2.7283031e-002  -1.5869300e-003  -9.6101898e-003   7.1880300e-004   2.9080753e+003   8.7462004e-005  -6.4945737e-005   1.1795503e-003   2.9956716e-006   3.5582769e+001
  2.8807956e+001   5.6139393e+000   6.3839113e-001   1.5074150e+003   0.0000000e+000   3.3183609e-005   9.4132108e+002   1.9442358e+003   6.5765264e+002   5.0000000e+002   5.0000000e+002   5.0000000e+002   5.1296009e+006   1.0522756e+003   1.3479044e+004   2.2763775e-002   3.5790682e+002  -9.9185048e+003   1.2927362e-002  -6.4974422e+004  -2.7238278e-002  -1.5904653e-003  -9.5647969e-003   8.1467897e-004   2.8944729e+003   1.7493491e-004  -6.4906808e-005   1.1765020e-003   2.7351217e-006   3.6203367e+001
  2.8910541e+001   5.6119754e+000   6.3476749e-001   1.4994927e+003   0.0000000e+000   3.2959220e-005   9.3995908e+002   1.9461397e+003   6.5675165e+002   5.0000000e+002   5.0000000e+002   5.0000000e+002   5.1042086e+006   1.0473130e+003   1.3374678e+004   2.2763775e-002   3.5813585e+002  -9.8683930e+003   6.1237181e-003  -6.4653228e+004  -2.6854326e-002  -1.5764794e-003  -9.3833751e-003   1.6884313e-003   2.8810886e+003  -5.5367104e-005  -6.4599247e-005   1.1613278e-003   3.2253551e-006   3.5906009e+001
  2.9013184e+001   5.6297000e+000   6.3097764e-001   1.4924063e+003   0.0000000e+000   3.2726169e-005   9.3857733e+002   1.9418432e+003   6.5582025e+002   5.0000000e+002   5.0000000e+002   5.0000000e+002   5.0785392e+006   1.0425103e+003   1.3266794e+004   2.2763775e-002   3.5836316e+002  -9.8179453e+003   1.2843534e-002  -6.4328664e+004  -2.6754193e-002  -1.6010277e-003  -9.3035870e-003  -3.4730384e-005   2.8675219e+003   5.7421077e-005  -6.5119000e-005   1.1554160e-003   2.1202412e-006   3.5599798e+001
  2.9115879e+001   5.6416204e+000   6.2675500e-001   1.4778603e+003   0.0000000e+000   3.2578422e-005   9.3717251e+002   1.9292889e+003   6.5486116e+002   5.0000000e+002   5.0000000e+002   5.0000000e+002   5.0532149e+006   1.0369862e+003   1.3148524e+004   2.2763775e-002   3.5858871e+002  -9.7699460e+003   6.8910626e-003  -6.4007317e+004  -2.6713761e-002  -1.5888513e-003  -9.2026616e-003   8.0877249e-004   2.8541115e+003   1.0705161e-005  -6.4769200e-005   1.1501188e-003   2.2377185e-006   3.5376932e+001
  2.9218602e+001   5.6578161e+000   6.2231156e-001   1.4644476e+003   0.0000000e+000   3.2352529e-005   9.3571995e+002   1.9285638e+003   6.5386685e+002   5.0000000e+002   5.0000000e+002   5.0000000e+002   5.0282197e+006   1.0316189e+003   1.3032215e+004   2.2763775e-002   3.5881230e+002  -9.7217843e+003   1.3083410e-002  -6.3690652e+004  -2.6637018e-002  -1.5914409e-003  -9.0758997e-003   1.8374892e-003   2.8408840e+003   5.0398732e-005  -6.4816462e-005   1.1431208e-003   1.8132909e-006   3.5066420e+001
  2.9321352e+001   5.6716695e+000   6.1889360e-001   1.4320137e+003   0.0000000e+000   3.2891955e-005   9.3439066e+002   1.9292281e+003   6.5283157e+002   5.0000000e+002   5.0000000e+002   5.0000000e+002   5.0030502e+006   1.0222118e+003   1.2879495e+004   2.2763775e-002   3.5903366e+002  -9.6753186e+003   1.7838057e-002  -6.3370463e+004  -2.6566487e-002  -1.6251231e-003  -9.0118029e-003   5.5784835e-004   2.8275704e+003  -3.6269771e-005  -6.5425681e-005   1.1387689e-003   1.0877699e-007   3.5536912e+001
  2.9424097e+001   5.6774067e+000   6.1523279e-001   1.4251773e+003   0.0000000e+000   3.2635138e-005   9.3299055e+002   1.9303513e+003   6.5180539e+002   5.0000000e+002   5.0000000e+002   5.0000000e+002   4.9781494e+006   1.0174180e+003   1.2782009e+004   2.2763775e-002   3.5925283e+002  -9.6276946e+003   6.6840561e-003  -6.3054871e+004  -2.6495147e-002  -1.6352992e-003  -8.9265876e-003   7.4062541e-004   2.8143924e+003   6.6818026e-006  -6.5630095e-005   1.1338327e-003  -4.9731995e-007   3.5228709e+001
  2.9526979e+001   5.6806759e+000   6.1170348e-001   1.4247637e+003   0.0000000e+000   3.2283243e-005   9.3162514e+002   1.9233191e+003   6.5078364e+002   5.0000000e+002   5.0000000e+002   5.0000000e+002   4.9533425e+006   1.0132416e+003   1.2689901e+004   2.2763775e-002   3.5947070e+002  -9.5794279e+003   2.0257865e-002  -6.2740887e+004  -2.6397726e-002  -1.6434799e-003  -8.8395474e-003   3.4253898e-004   2.8012656e+003  -2.7567451e-006  -6.5796991e-005   1.1280794e-003  -1.0883438e-006   3.4817730e+001
  2.9629868e+001   5.6844745e+000   6.0767989e-001   1.4120978e+003   0.0000000e+000   3.2097486e-005   9.3016956e+002   1.9172794e+003   6.4977110e+002   5.0000000e+002   5.0000000e+002   5.0000000e+002   4.9286325e+006   1.0079371e+003   1.2578315e+004   2.2763775e-002   3.5968686e+002  -9.5310323e+003   1.5980320e-002  -6.2428134e+004  -2.6316640e-002  -1.6583107e-003  -8.7472980e-003   1.3396007e-004   2.7881715e+003  -5.4592569e-006  -6.6172971e-005   1.1226242e-003  -2.0603299e-006   3.4556407e+001
  2.9732772e+001   5.6930714e+000   6.0439337e-001   1.4050301e+003   0.0000000e+000   3.1825520e-005   9.2882750e+002   1.9125103e+003   6.4876779e+002   5.0000000e+002   5.0000000e+002   5.0000000e+002   4.9041299e+006   1.0034797e+003   1.2481402e+004   2.2763775e-002   3.5990115e+002  -9.4822927e+003   3.1038917e-003  -6.2118389e+004  -2.6216180e-002  -1.6628663e-003  -8.7300283e-003   1.4649170e-003   2.7751701e+003  -3.9766329e-005  -6.5729253e-005   1.1195229e-003  -2.2069627e-006   3.4191324e+001
  2.9835832e+001   5.7007755e+000   6.0083028e-001   1.3638727e+003   0.0000000e+000   3.2465311e-005   9.2748195e+002   1.9118381e+003   6.4777480e+002   5.0000000e+002   5.0000000e+002   5.0000000e+002   4.8794808e+006   9.9377806e+002   1.2324130e+004   2.2763775e-002   3.6011375e+002  -9.4354000e+003   1.4899141e-002  -6.1805927e+004  -2.6219192e-002  -1.6635647e-003  -8.7012126e-003   6.8693549e-004   2.7621450e+003   1.8499724e-004  -6.5854576e-005   1.1183967e-003  -2.2537494e-006   3.4714029e+001
  2.9938961e+001   5.7071057e+000   5.9799235e-001   1.3533724e+003   0.0000000e+000   3.2406153e-005   9.2617076e+002   1.9124867e+003   6.4681249e+002   5.0000000e+002   5.0000000e+002   5.0000000e+002   4.8550937e+006   9.8862613e+002   1.2222100e+004   2.2763775e-002   3.6032418e+002  -9.3880654e+003   9.6064953e-003  -6.1497037e+004  -2.6133046e-002  -1.6533921e-003  -8.6758720e-003   1.1392078e-003   2.7492325e+003   7.9216013e-006  -6.5264320e-005   1.1152289e-003  -2.0368006e-006   3.4580080e+001
  3.0042124e+001   5.7073719e+000   5.9460739e-001   1.3443106e+003   0.0000000e+000   3.2198909e-005   9.2484435e+002   1.9124060e+003   6.4592743e+002   5.0000000e+002   5.0000000e+002   5.0000000e+002   4.8308633e+006   9.8402884e+002   1.2126133e+004   2.2763775e-002   3.6053303e+002  -9.3410232e+003   1.3521283e-002  -6.1190189e+004  -2.5773347e-002  -1.6380198e-003  -8.4868349e-003   4.4438907e-004   2.7364503e+003   3.4860324e-004  -6.5011721e-005   1.1002066e-003  -1.5231232e-006   3.4297841e+001
  3.0145260e+001   5.7240507e+000   5.9192195e-001   1.3418378e+003   0.0000000e+000   3.1964010e-005   9.2355417e+002   1.8997045e+003   6.4498527e+002   5.0000000e+002   5.0000000e+002   5.0000000e+002   4.8067203e+006   9.8004523e+002   1.2038216e+004   2.2763775e-002   3.6074018e+002  -9.2922560e+003   1.8671108e-002  -6.0885605e+004  -2.5616329e-002  -1.6272108e-003  -8.4619102e-003  -1.1289798e-004   2.7236621e+003   3.1731315e-004  -6.4971511e-005   1.0950893e-003  -1.6263750e-006   3.4007942e+001
  3.0248405e+001   5.7404824e+000   5.8802283e-001   1.3319212e+003   0.0000000e+000   3.1721620e-005   9.2216049e+002   1.8946531e+003   6.4398471e+002   5.0000000e+002   5.0000000e+002   5.0000000e+002   4.7827526e+006   9.7538762e+002   1.1936437e+004   2.2763775e-002   3.6094576e+002  -9.2466104e+003   9.3254223e-003  -6.0581377e+004  -2.5556394e-002  -1.6099470e-003  -8.3679373e-003   1.3665913e-005   2.7109355e+003   2.5851555e-004  -6.4357485e-005   1.0897869e-003  -1.3419281e-006   3.3693232e+001
  3.0351587e+001   5.7536850e+000   5.8466139e-001   1.3039846e+003   0.0000000e+000   3.2111697e-005   9.2085675e+002   1.8922111e+003   6.4298611e+002   5.0000000e+002   5.0000000e+002   5.0000000e+002   4.7589206e+006   9.6737841e+002   1.1802479e+004   2.2763775e-002   3.6114942e+002  -9.2017298e+003   9.9561402e-003  -6.0278993e+004  -2.5498650e-002  -1.5949153e-003  -8.2964352e-003   8.3258141e-004   2.6983242e+003  -7.2109842e-005  -6.4165073e-005   1.0856657e-003  -1.0683473e-006   3.3989273e+001
  3.0403203e+001   5.7627795e+000   5.8274390e-001   1.2977201e+003   0.0000000e+000   3.2044536e-005   9.2013270e+002   1.8914850e+003   6.4248397e+002   5.0000000e+002   5.0000000e+002   5.0000000e+002   4.7470819e+006   9.6466448e+002   1.1748654e+004   2.2763775e-002   3.6125050e+002  -9.1793467e+003   1.3160643e-002  -6.0128814e+004  -2.5459890e-002  -1.5988807e-003  -8.2684584e-003   1.1417107e-003   2.6920521e+003  -1.1697044e-004  -6.4173242e-005   1.0838022e-003  -1.4666346e-006   3.3883895e+001
  3.0506513e+001   5.7716202e+000   5.7929072e-001   1.2884560e+003   0.0000000e+000   3.1881827e-005   9.1878026e+002   1.8904528e+003   6.4148146e+002   5.0000000e+002   5.0000000e+002   5.0000000e+002   4.7234742e+006   9.5959630e+002   1.1650449e+004   2.2763775e-002   3.6145149e+002  -9.1342777e+003   1.6331309e-002  -5.9829557e+004  -2.5362149e-002  -1.6021535e-003  -8.1934192e-003   8.6127119e-004   2.6795520e+003  -1.0371062e-004  -6.4137549e-005   1.0786336e-003  -1.8850047e-006   3.3656387e+001
  3.0609859e+001   5.7769324e+000   5.7628775e-001   1.2926676e+003   0.0000000e+000   3.1441969e-005   9.1748684e+002   1.8856437e+003   6.4048709e+002   5.0000000e+002   5.0000000e+002   5.0000000e+002   4.6999808e+006   9.5639038e+002   1.1575060e+004   2.2763775e-002   3.6165103e+002  -9.0889600e+003   2.3456842e-002  -5.9531891e+004  -2.5233429e-002  -1.5985896e-003  -8.1210940e-003   2.7331873e-004   2.6671031e+003  -5.6823045e-005  -6.4231261e-005   1.0728389e-003  -2.0472925e-006   3.3170342e+001
  3.0713370e+001   5.7805373e+000   5.7246397e-001   1.2821917e+003   0.0000000e+000   3.1239337e-005   9.1609620e+002   1.8791963e+003   6.3949864e+002   5.0000000e+002   5.0000000e+002   5.0000000e+002   4.6765183e+006   9.5152746e+002   1.1476222e+004   2.2763775e-002   3.6184946e+002  -9.0433121e+003   6.6810239e-003  -5.9234710e+004  -2.5147558e-002  -1.5893714e-003  -8.0157357e-003   6.7855529e-004   2.6546474e+003   5.8572012e-005  -6.3993912e-005   1.0667773e-003  -1.8663897e-006   3.2907976e+001
  3.0816953e+001   5.7890745e+000   5.6928129e-001   1.2457765e+003   0.0000000e+000   3.1838031e-005   9.1480625e+002   1.8755576e+003   6.3851612e+002   5.0000000e+002   5.0000000e+002   5.0000000e+002   4.6531262e+006   9.4239080e+002   1.1330530e+004   2.2763775e-002   3.6204629e+002  -8.9978539e+003   7.6194924e-003  -5.8938661e+004  -2.5089676e-002  -1.5867656e-003  -7.9798836e-003   1.2704924e-003   2.6422488e+003   4.2289827e-005  -6.3831274e-005   1.0641332e-003  -1.9135845e-006   3.3366470e+001
  3.0922110e+001   5.7963681e+000   5.6591310e-001   1.2362432e+003   0.0000000e+000   3.1712696e-005   9.1344479e+002   1.8754969e+003   6.3752915e+002   5.0000000e+002   5.0000000e+002   5.0000000e+002   4.6295448e+006   9.3729868e+002   1.1232681e+004   2.2763775e-002   3.6224363e+002  -8.9518145e+003   1.3594490e-002  -5.8640256e+004  -2.5018201e-002  -1.5786958e-003  -7.8915997e-003   1.2770739e-003   2.6297577e+003   6.0474631e-005  -6.3671202e-005   1.0593264e-003  -1.9556944e-006   3.3175975e+001
  3.1027346e+001   5.8045952e+000   5.6330504e-001   1.2267093e+003   0.0000000e+000   3.1624321e-005   9.1220259e+002   1.8760074e+003   6.3657535e+002   5.0000000e+002   5.0000000e+002   5.0000000e+002   4.6061072e+006   9.3281570e+002   1.1143508e+004   2.2763775e-002   3.6243937e+002  -8.9061190e+003   1.2431825e-002  -5.8343447e+004  -2.4917700e-002  -1.5834769e-003  -7.8442510e-003   6.2140596e-004   2.6173343e+003   1.0655427e-004  -6.3912094e-005   1.0549806e-003  -2.7647763e-006   3.3015430e+001
  3.1132661e+001   5.8112860e+000   5.6029478e-001   1.2199418e+003   0.0000000e+000   3.1443117e-005   9.1088572e+002   1.8766844e+003   6.3569881e+002   5.0000000e+002   5.0000000e+002   5.0000000e+002   4.5826535e+006   9.2827245e+002   1.1055063e+004   2.2763775e-002   3.6263380e+002  -8.8589426e+003   4.9506767e-003  -5.8047419e+004  -2.4628928e-002  -1.5916818e-003  -7.7118837e-003   5.4193159e-004   2.6049396e+003   3.6925083e-004  -6.4382195e-005   1.0440041e-003  -3.6699530e-006   3.2774402e+001
[truncated: 194,821 more chars]
