# Supplementary material for: Research on combustion and emissions of heavy duty diesel engines under low-speed and low-load conditions in low temperature environments
Source: PLoS One. 2025 Feb 21;20(2):e0318933. doi: 10.1371/journal.pone.0318933 (PMC11844864; doi:10.1371/journal.pone.0318933)
Supplement: S1 File — (ZIP) [file pone.0318933.s001.zip › 1000rpm_30%/4-gaibianpenyoudingshi/1/bound2-wall.out]

# CONVERGE Release Build 2.3.20/  Jan 30, 2017        Run Date:Mon Mar 18 19:29:13 2024
# column       1                2                3                4                5                6                7                8                9               10               11               12               13               14               15               16               17               18               19               20               21               22               23               24               25               26               27               28               29               30 
#          Crank      Avg_Vel_Mag              TKE              EPS            OMEGA        Turb_Visc  Near_Wall_Avg_T  Near_Wall_Max_T  Near_Wall_Min_T       Wall_Avg_T       Wall_Max_T       Wall_Min_T         Avg_Pres          Avg_HTC     HT_xfer_Rate        Wall_Area      Tot_HT_xfer     Pres_Force_X     Pres_Force_Y     Pres_Force_Z     Visc_Force_X     Visc_Force_Y     Visc_Force_Z    Pres_Torque_X    Pres_Torque_Y    Pres_Torque_Z    Visc_Torque_X    Visc_Torque_Y    Visc_Torque_Z            Yplus 
#          (DEG)            (m/s)        (m^2/s^2)        (m^2/s^3)              1/s          (m^2/s)              (K)              (K)              (K)              (K)              (K)              (K)          (N/m^2)        (W/m^2-K)            (J/s)            (m^2)              (J)              (N)              (N)              (N)              (N)              (N)              (N)            (N m)            (N m)            (N m)            (N m)            (N m)            (N m)           (none) 
#
 -1.4600000e+002   1.9294279e+000   1.0800000e+001   1.1036913e+004   0.0000000e+000   8.9301055e-004   3.2200000e+002   3.2200000e+002   3.2200000e+002   4.6000000e+002   4.6000000e+002   4.6000000e+002   1.6847000e+005   1.9911249e+002  -1.8908522e+003   6.8814504e-002   0.0000000e+000   1.1297766e+004  -3.5527137e-013   0.0000000e+000   0.0000000e+000   0.0000000e+000   3.9225071e-001  -1.7763568e-014  -9.7431468e+002  -1.9097106e-007   3.3082738e-011  -2.4271506e-002   0.0000000e+000   1.9807022e+002
 -1.4587230e+002   1.9424087e+000   1.0577512e+001   1.0712157e+004   0.0000000e+000   8.8256631e-004   3.2225120e+002   3.2305951e+002   3.2214388e+002   4.6000000e+002   4.6000000e+002   4.6000000e+002   1.6864944e+005   1.9751966e+002  -1.8714990e+003   6.8784697e-002  -4.0013543e-002   1.1304902e+004   3.1289750e-005   0.0000000e+000   3.3110982e-005   9.1955732e-008   3.7422873e-001   5.1351667e-006  -9.7464079e+002  -1.8530464e-007   1.3476593e-008  -2.3156598e-002   7.4487474e-009   1.9596446e+002
 -1.4579372e+002   1.9601930e+000   1.0441540e+001   1.0514139e+004   0.0000000e+000   8.7622034e-004   3.2238879e+002   3.2366167e+002   3.2222274e+002   4.6000000e+002   4.6000000e+002   4.6000000e+002   1.6873053e+005   1.9650805e+002  -1.8595547e+003   6.8766307e-002  -6.4409416e-002   1.1307313e+004   5.4587004e-005   0.0000000e+000  -7.2210368e-005   6.0982156e-008   3.6912958e-001   8.6351756e-006  -9.7464174e+002  -1.8845942e-007   1.5359799e-008  -2.2838653e-002   6.7072980e-009   1.9465110e+002
 -1.4567094e+002   1.9908908e+000   1.0234322e+001   1.0214561e+004   0.0000000e+000   8.6647906e-004   3.2259547e+002   3.2447664e+002   3.2234230e+002   4.6000000e+002   4.6000000e+002   4.6000000e+002   1.6884466e+005   1.9494065e+002  -1.8411763e+003   6.8737474e-002  -1.0218712e-001   1.1310217e+004   3.7924015e-005   0.0000000e+000  -1.4041739e-004   1.9863379e-007   3.6180442e-001   5.1571080e-006  -9.7449804e+002  -1.8171527e-007   6.8785970e-009  -2.2384105e-002   2.0432863e-008   1.9262729e+002
 -1.4558567e+002   2.0079448e+000   1.0094206e+001   1.0013325e+004   0.0000000e+000   8.5985900e-004   3.2273456e+002   3.2496384e+002   3.2242546e+002   4.6000000e+002   4.6000000e+002   4.6000000e+002   1.6891759e+005   1.9386514e+002  -1.8286292e+003   6.8717396e-002  -1.2818102e-001   1.1311796e+004  -1.3644448e-005   0.0000000e+000  -1.2806677e-004   4.1467085e-007   3.5679832e-001  -3.6414407e-006  -9.7431618e+002  -1.7520505e-007  -3.5684141e-009  -2.2074872e-002   3.8909553e-008   1.9124466e+002
 -1.4547909e+002   2.0196523e+000   9.9236588e+000   9.7699768e+003   0.0000000e+000   8.5175311e-004   3.2290481e+002   3.2552754e+002   3.2252952e+002   4.6000000e+002   4.6000000e+002   4.6000000e+002   1.6900411e+005   1.9254092e+002  -1.8132204e+003   6.8692221e-002  -1.6040193e-001   1.1313444e+004  -6.7653133e-005   0.0000000e+000  -8.9599854e-005   7.0079066e-007   3.5066127e-001  -1.2914929e-005  -9.7403171e+002  -1.7085672e-007  -1.6088357e-008  -2.1696440e-002   6.3349722e-008   1.8954711e+002
 -1.4534587e+002   2.0194882e+000   9.7173411e+000   9.4779549e+003   0.0000000e+000   8.4187476e-004   3.2311568e+002   3.2623037e+002   3.2265994e+002   4.6000000e+002   4.6000000e+002   4.6000000e+002   1.6911072e+005   1.9092177e+002  -1.7943803e+003   6.8660640e-002  -2.0026320e-001   1.1315376e+004  -1.5219096e-004   0.0000000e+000  -3.8141197e-005   1.5571533e-006   3.4322119e-001  -2.0232319e-005  -9.7365606e+002  -1.6911584e-007  -2.5816053e-008  -2.1237922e-002   1.1533948e-007   1.8747492e+002
 -1.4517933e+002   2.0055187e+000   9.4697053e+000   9.1308967e+003   0.0000000e+000   8.2991223e-004   3.2337919e+002   3.2716712e+002   3.2281403e+002   4.6000000e+002   4.6000000e+002   4.6000000e+002   1.6924931e+005   1.8895764e+002  -1.7714755e+003   6.8620996e-002  -2.4945932e-001   1.1318111e+004  -6.4917307e-005   0.0000000e+000   1.3400481e-005   1.2275244e-006   3.3429340e-001  -8.7514578e-006  -9.7324283e+002  -1.7519324e-007  -3.4333833e-008  -2.0687631e-002   9.2799679e-008   1.8496312e+002
 -1.4497117e+002   1.9840315e+000   9.1766133e+000   8.7247581e+003   0.0000000e+000   8.1562770e-004   3.2371110e+002   3.2842256e+002   3.2299985e+002   4.6000000e+002   4.6000000e+002   4.6000000e+002   1.6943396e+005   1.8660769e+002  -1.7439210e+003   6.8571162e-002  -3.1000652e-001   1.1322230e+004  -7.7236867e-006   0.0000000e+000   5.9481385e-005   1.1500709e-006   3.2374921e-001   6.8736489e-008  -9.7284459e+002  -1.8107129e-007  -3.5805350e-008  -2.0037502e-002   8.8143961e-008   1.8195629e+002
 -1.4471096e+002   1.9653816e+000   8.8330076e+000   8.2557258e+003   0.0000000e+000   7.9864533e-004   3.2412792e+002   3.3003470e+002   3.2324798e+002   4.6000000e+002   4.6000000e+002   4.6000000e+002   1.6967799e+005   1.8381347e+002  -1.7109768e+003   6.8508450e-002  -3.8427394e-001   1.1328168e+004  -3.6344446e-005   0.0000000e+000   1.0287613e-004   1.3829117e-006   3.1141195e-001  -2.6048017e-006  -9.7247141e+002  -1.8153260e-007  -3.0415698e-008  -1.9276488e-002   9.7450347e-008   1.7838098e+002
 -1.4438570e+002   1.9565927e+000   8.4348366e+000   7.7220297e+003   0.0000000e+000   7.7862911e-004   3.2464700e+002   3.3203057e+002   3.2357043e+002   4.6000000e+002   4.6000000e+002   4.6000000e+002   1.6999605e+005   1.8051264e+002  -1.6718842e+003   6.8429388e-002  -4.7500721e-001   1.1336305e+004  -1.4951606e-006   0.0000000e+000   1.4999662e-004   1.4472855e-006   2.9713728e-001  -1.7935064e-006  -9.7209769e+002  -1.8320242e-007  -1.8948296e-008  -1.8395470e-002   1.1124999e-007   1.7416272e+002
 -1.4397912e+002   1.9621121e+000   7.9808150e+000   7.1264777e+003   0.0000000e+000   7.5535665e-004   3.2528538e+002   3.3445315e+002   3.2396977e+002   4.6000000e+002   4.6000000e+002   4.6000000e+002   1.7038995e+005   1.7664904e+002  -1.6259839e+003   6.8329519e-002  -5.8534053e-001   1.1345989e+004  -2.2967569e-004   0.0000000e+000   1.8210408e-004   3.4540363e-006   2.8086544e-001  -2.0963372e-005  -9.7158674e+002  -1.7621824e-007   2.8729355e-008  -1.7390173e-002   1.7562689e-007   1.6923967e+002
 -1.4347090e+002   1.9863364e+000   7.4716347e+000   6.4758995e+003   0.0000000e+000   7.2861323e-004   3.2606660e+002   3.3739460e+002   3.2444462e+002   4.6000000e+002   4.6000000e+002   4.6000000e+002   1.7087882e+005   1.7217551e+002  -1.5726701e+003   6.8203056e-002  -7.1878098e-001   1.1357483e+004  -1.6167200e-005   0.0000000e+000   2.3209570e-004   5.1575680e-006   2.6262973e-001   1.7244519e-006  -9.7085146e+002  -1.8749551e-007   5.6681961e-008  -1.6263576e-002   2.7410460e-007   1.6356153e+002
 -1.4287090e+002   2.0305616e+000   6.9401759e+000   5.8111510e+003   0.0000000e+000   7.0060743e-004   3.2696908e+002   3.4075690e+002   3.2498536e+002   4.6000000e+002   4.6000000e+002   4.6000000e+002   1.7143439e+005   1.6732575e+002  -1.5146650e+003   6.8051430e-002  -8.7055964e-001   1.1369077e+004  -2.6659415e-004   0.0000000e+000   2.6562862e-004   1.0045295e-005   2.4360494e-001  -2.0110577e-005  -9.6973812e+002  -1.8007706e-007   1.8082083e-007  -1.5087373e-002   4.6491523e-007   1.5743375e+002
 -1.4227090e+002   2.0758352e+000   6.4680156e+000   5.2220502e+003   0.0000000e+000   6.7715788e-004   3.2783069e+002   3.4399290e+002   3.2553845e+002   4.6000000e+002   4.6000000e+002   4.6000000e+002   1.7204326e+005   1.6287036e+002  -1.4614562e+003   6.7897281e-002  -1.0169721e+000   1.1383611e+004   7.9952017e-004   0.0000000e+000   3.9293639e-004   3.4357611e-006   2.2683610e-001   7.2748060e-005  -9.6879580e+002  -2.2846502e-007   8.9326318e-008  -1.4053196e-002   3.7891966e-007   1.5184776e+002
 -1.4167090e+002   2.1152844e+000   6.0480265e+000   4.7154545e+003   0.0000000e+000   6.5566961e-004   3.2862955e+002   3.4721012e+002   3.2609754e+002   4.6000000e+002   4.6000000e+002   4.6000000e+002   1.7267015e+005   1.5877346e+002  -1.4128107e+003   6.7740611e-002  -1.1584955e+000   1.1398727e+004  -2.7265182e-004   0.0000000e+000   4.9065357e-004  -1.1410720e-005   2.1208926e-001  -6.4227234e-005  -9.6783147e+002  -1.6770045e-007  -1.6666185e-007  -1.3144573e-002  -5.2499052e-007   1.4676199e+002
 -1.4107090e+002   2.1557025e+000   5.6759579e+000   4.2833712e+003   0.0000000e+000   6.3572580e-004   3.2946659e+002   3.5041808e+002   3.2665806e+002   4.6000000e+002   4.6000000e+002   4.6000000e+002   1.7331088e+005   1.5502521e+002  -1.3674194e+003   6.7581418e-002  -1.2955153e+000   1.1414139e+004  -2.0232359e-004   0.0000000e+000   5.2290089e-004  -1.9287707e-005   1.9911892e-001  -3.6615452e-005  -9.6684012e+002  -1.7387016e-007  -1.3304652e-007  -1.2343533e-002  -1.0391767e-006   1.4208706e+002
 -1.4047090e+002   2.1865710e+000   5.3377842e+000   3.9033970e+003   0.0000000e+000   6.1696200e-004   3.3028748e+002   3.5361898e+002   3.2721634e+002   4.6000000e+002   4.6000000e+002   4.6000000e+002   1.7396241e+005   1.5150885e+002  -1.3248136e+003   6.7419702e-002  -1.4282667e+000   1.1429632e+004  -8.9726446e-005   0.0000000e+000   4.8513682e-004  -1.1967072e-005   1.8745801e-001  -1.6494154e-005  -9.6580303e+002  -1.8358950e-007   4.4675372e-008  -1.1622505e-002  -4.8474866e-007   1.3772571e+002
 -1.3987090e+002   2.2111835e+000   5.0339038e+000   3.5724121e+003   0.0000000e+000   5.9955880e-004   3.3109441e+002   3.5660323e+002   3.2776969e+002   4.6000000e+002   4.6000000e+002   4.6000000e+002   1.7462575e+005   1.4825772e+002  -1.2851736e+003   6.7255462e-002  -1.5570470e+000   1.1445265e+004  -3.3379497e-005   0.0000000e+000   3.9877711e-004  -3.2477626e-004   1.7814056e-001  -6.4736546e-006  -9.6474350e+002  -1.8783685e-007  -2.7885676e-007  -1.1046205e-002  -2.0596193e-005   1.3370415e+002
 -1.3927090e+002   2.2318925e+000   4.7597022e+000   3.2823551e+003   0.0000000e+000   5.8338259e-004   3.3189595e+002   3.5736884e+002   3.2832355e+002   4.6000000e+002   4.6000000e+002   4.6000000e+002   1.7532983e+005   1.4525407e+002  -1.2481957e+003   6.7088699e-002  -1.6821212e+000   1.1462919e+004   3.3319507e-004   0.0000000e+000   4.8530240e-004  -1.2528477e-004   1.6931097e-001   2.4076765e-005  -9.6382378e+002  -2.0177490e-007  -7.8384861e-007  -1.0500786e-002  -7.7109187e-006   1.2999100e+002
 -1.3867090e+002   2.2573317e+000   4.5113274e+000   3.0270678e+003   0.0000000e+000   5.6829150e-004   3.3267758e+002   3.5993468e+002   3.2886404e+002   4.6000000e+002   4.6000000e+002   4.6000000e+002   1.7599441e+005   1.4245038e+002  -1.2135482e+003   6.6919412e-002  -1.8037234e+000   1.1477334e+004  -7.0173933e-004   0.0000000e+000   4.3048536e-004  -1.6143548e-005   1.6061461e-001  -5.5689933e-005  -9.6260671e+002  -1.6515555e-007  -3.1621997e-007  -9.9613534e-003  -9.9652011e-007   1.2653826e+002
 -1.3807090e+002   2.2842425e+000   4.2856010e+000   2.8012008e+003   0.0000000e+000   5.5420503e-004   3.3346360e+002   3.6248317e+002   3.2941269e+002   4.6000000e+002   4.6000000e+002   4.6000000e+002   1.7672183e+005   1.3985500e+002  -1.1810203e+003   6.6747602e-002  -1.9220664e+000   1.1495183e+004   6.1864526e-004   0.0000000e+000   4.4228786e-004  -3.0663851e-005   1.5251038e-001   4.8403471e-005  -9.6163759e+002  -2.1585003e-007  -4.5363284e-007  -9.4597430e-003  -1.8028665e-006   1.2333554e+002
 -1.3747090e+002   2.3163878e+000   4.0795979e+000   2.6003606e+003   0.0000000e+000   5.4100071e-004   3.3425020e+002   3.6497933e+002   3.2995729e+002   4.6000000e+002   4.6000000e+002   4.6000000e+002   1.7744129e+005   1.3742980e+002  -1.1502951e+003   6.6573269e-002  -2.0373357e+000   1.1511836e+004  -2.6726078e-004   0.0000000e+000   4.0603469e-004  -1.8659427e-005   1.4512069e-001  -2.2132610e-005  -9.6052924e+002  -1.8146964e-007  -3.8018014e-007  -9.0013227e-003  -1.1060871e-006   1.2034137e+002
 -1.3687090e+002   2.3519692e+000   3.8901346e+000   2.4202320e+003   0.0000000e+000   5.2854026e-004   3.3503179e+002   3.6764386e+002   3.3050256e+002   4.6000000e+002   4.6000000e+002   4.6000000e+002   1.7817232e+005   1.3515171e+002  -1.1211997e+003   6.6396413e-002  -2.1496834e+000   1.1528555e+004  -1.3656586e-004   0.0000000e+000   3.7826303e-004  -1.4420403e-005   1.3831090e-001  -1.4971188e-005  -9.5938145e+002  -1.8669539e-007  -3.2632207e-007  -8.5793955e-003  -8.6180725e-007   1.1753213e+002
 -1.3627090e+002   2.3821384e+000   3.7115851e+000   2.2537210e+003   0.0000000e+000   5.1668199e-004   3.3570081e+002   3.7025460e+002   3.3105057e+002   4.6000000e+002   4.6000000e+002   4.6000000e+002   1.7891539e+005   1.3296045e+002  -1.0942373e+003   6.6217035e-002  -2.2592610e+000   1.1545359e+004  -1.1031214e-004   0.0000000e+000   3.5789671e-004  -9.4464511e-006   1.3193605e-001  -1.8053899e-005  -9.5818405e+002  -1.8756429e-007   5.6408173e-007  -8.1846616e-003  -5.1391970e-007   1.1489913e+002
 -1.3567090e+002   2.4138962e+000   3.5515992e+000   2.1086703e+003   0.0000000e+000   5.0564904e-004   3.3644630e+002   3.7281693e+002   3.3160161e+002   4.6000000e+002   4.6000000e+002   4.6000000e+002   1.7967339e+005   1.3096495e+002  -1.0683857e+003   6.6035136e-002  -2.3663141e+000   1.1562423e+004  -7.7405869e-004   0.0000000e+000   3.3716846e-004  -1.0030855e-005   1.2617927e-001  -1.2332193e-004  -9.5696167e+002  -1.5439828e-007  -9.7372345e-008  -7.8278415e-003  -5.6774669e-007   1.1244604e+002
 -1.3507090e+002   2.4463649e+000   3.4008481e+000   1.9751893e+003   0.0000000e+000   4.9498105e-004   3.3719360e+002   3.7516991e+002   3.3215546e+002   4.6000000e+002   4.6000000e+002   4.6000000e+002   1.8044620e+005   1.2904489e+002  -1.0434360e+003   6.5850718e-002  -2.4708697e+000   1.1579725e+004   5.0125635e-004   0.0000000e+000   3.2025600e-004  -9.5062570e-006   1.2075598e-001   7.6328036e-005  -9.5571363e+002  -2.2677803e-007  -1.3779599e-007  -7.4918786e-003  -5.2611029e-007   1.1009224e+002
 -1.3447090e+002   2.4785309e+000   3.2620978e+000   1.8549844e+003   0.0000000e+000   4.8494454e-004   3.3793626e+002   3.7752257e+002   3.3271158e+002   4.6000000e+002   4.6000000e+002   4.6000000e+002   1.8123351e+005   1.2725206e+002  -1.0198081e+003   6.5663781e-002  -2.5730584e+000   1.1597234e+004   1.4063453e-004   0.0000000e+000   3.0279567e-004  -9.3142330e-006   1.1576507e-001   2.1290580e-005  -9.5443589e+002  -2.0649855e-007  -1.8962232e-007  -7.1823434e-003  -5.1397096e-007   1.0788953e+002
 -1.3387090e+002   2.5095499e+000   3.1340249e+000   1.7462366e+003   0.0000000e+000   4.7549054e-004   3.3867461e+002   3.7732905e+002   3.3326969e+002   4.6000000e+002   4.6000000e+002   4.6000000e+002   1.8203565e+005   1.2557722e+002  -9.9740118e+002   6.5474327e-002  -2.6730011e+000   1.1614954e+004   1.0787559e-004   0.0000000e+000   2.8615930e-004  -1.0422646e-005   1.1116024e-001   1.5957147e-005  -9.5313140e+002  -2.0223115e-007  -3.4851245e-007  -6.8966599e-003  -5.8734475e-007   1.0582585e+002
 -1.3327090e+002   2.5409599e+000   3.0155872e+000   1.6477323e+003   0.0000000e+000   4.6656433e-004   3.3941076e+002   3.7951971e+002   3.3383036e+002   4.6000000e+002   4.6000000e+002   4.6000000e+002   1.8285327e+005   1.2400920e+002  -9.7607501e+002   6.5282357e-002  -2.7708069e+000   1.1632916e+004   2.8583291e-004   0.0000000e+000   2.7170925e-004  -9.6575851e-006   1.0690161e-001   4.4266878e-005  -9.5180437e+002  -2.0605575e-007  -2.8421705e-007  -6.6325569e-003  -5.3744638e-007   1.0388680e+002
 -1.3267090e+002   2.5723511e+000   2.9056746e+000   1.5580693e+003   0.0000000e+000   4.5811795e-004   3.4014905e+002   3.8205515e+002   3.3439392e+002   4.6000000e+002   4.6000000e+002   4.6000000e+002   1.8368638e+005   1.2253922e+002  -9.5570898e+002   6.5087875e-002  -2.8665715e+000   1.1651104e+004   9.9708072e-005   0.0000000e+000   2.5728202e-004  -9.1695927e-006   1.0295029e-001   1.4104477e-005  -9.5045197e+002  -1.9638017e-007  -2.5127771e-007  -6.3873746e-003  -5.0780985e-007   1.0205999e+002
 -1.3207090e+002   2.6041954e+000   2.8033747e+000   1.4761328e+003   0.0000000e+000   4.5011068e-004   3.4090113e+002   3.8449682e+002   3.3496078e+002   4.6000000e+002   4.6000000e+002   4.6000000e+002   1.8453566e+005   1.2115890e+002  -9.3614472e+002   6.4890881e-002  -2.9603799e+000   1.1669547e+004  -6.6262842e-005   0.0000000e+000   2.4384212e-004  -9.0874319e-006   9.9271607e-002  -1.1513115e-005  -9.4907697e+002  -1.8776836e-007  -2.7790742e-007  -6.1590852e-003  -5.0579489e-007   1.0033111e+002
 -1.3147090e+002   2.6357646e+000   2.7055805e+000   1.3990094e+003   0.0000000e+000   4.4236797e-004   3.4157797e+002   3.8651691e+002   3.3553161e+002   4.6000000e+002   4.6000000e+002   4.6000000e+002   1.8540255e+005   1.1982495e+002  -9.1777575e+002   6.4691379e-002  -3.0522978e+000   1.1688321e+004  -3.3903451e-005   0.0000000e+000   2.3118469e-004  -8.8520744e-006   9.5783737e-002  -5.3029671e-006  -9.4768652e+002  -2.0661318e-007  -4.2720929e-009  -5.9426827e-003  -4.8080605e-007   9.8694808e+001
 -1.3087090e+002   2.6634705e+000   2.6158389e+000   1.3295565e+003   0.0000000e+000   4.3512721e-004   3.4227793e+002   3.8908714e+002   3.3610685e+002   4.6000000e+002   4.6000000e+002   4.6000000e+002   1.8628427e+005   1.1859628e+002  -9.0011615e+002   6.4489371e-002  -3.1424753e+000   1.1707235e+004  -2.1134143e-003   0.0000000e+000   2.2612673e-004  -8.8162013e-006   9.2570010e-002  -3.2963661e-004  -9.4625149e+002  -7.6956923e-008   8.0803602e-008  -5.7442054e-003  -5.0741027e-007   9.7160748e+001
 -1.3027090e+002   2.6944004e+000   2.5282141e+000   1.2630832e+003   0.0000000e+000   4.2787282e-004   3.4298382e+002   3.9227316e+002   3.3668667e+002   4.6000000e+002   4.6000000e+002   4.6000000e+002   1.8718510e+005   1.1737007e+002  -8.8265999e+002   6.4284861e-002  -3.2309019e+000   1.1726543e+004  -2.0332022e-004   0.0000000e+000   2.1600605e-004  -9.6904933e-006   8.9436984e-002  -3.4413283e-005  -9.4481006e+002  -1.6696786e-007  -4.5332988e-007  -5.5499576e-003  -5.7966488e-007   9.5640577e+001
 -1.2967090e+002   2.7267639e+000   2.4471486e+000   1.2026533e+003   0.0000000e+000   4.2104131e-004   3.4371844e+002   3.9566720e+002   3.3727115e+002   4.6000000e+002   4.6000000e+002   4.6000000e+002   1.8810225e+005   1.1623428e+002  -8.6581511e+002   6.4077851e-002  -3.3176590e+000   1.1746053e+004   2.6822215e-004   0.0000000e+000   2.0567618e-004  -1.0448750e-005   8.6533573e-002   3.6839495e-005  -9.4333238e+002  -1.9065181e-007  -5.9370794e-007  -5.3697630e-003  -6.2588904e-007   9.4208674e+001
 -1.2907090e+002   2.7582669e+000   2.3715121e+000   1.1470635e+003   0.0000000e+000   4.1457399e-004   3.4444406e+002   3.8883635e+002   3.3786035e+002   4.6000000e+002   4.6000000e+002   4.6000000e+002   1.8903689e+005   1.1517726e+002  -8.4981582e+002   6.3868345e-002  -3.4027981e+000   1.1765821e+004  -4.6381782e-005   0.0000000e+000   1.9621417e-004  -1.0142934e-005   8.3830654e-002  -8.1810910e-006  -9.4182796e+002  -1.9315803e-007  -5.9104265e-007  -5.2019887e-003  -6.0539676e-007   9.2866720e+001
 -1.2847090e+002   2.7919532e+000   2.3008956e+000   1.0960457e+003   0.0000000e+000   4.0843362e-004   3.4517571e+002   3.9068457e+002   3.3845437e+002   4.6000000e+002   4.6000000e+002   4.6000000e+002   1.8998983e+005   1.1418901e+002  -8.3437775e+002   6.3656348e-002  -3.4864077e+000   1.1785882e+004   5.0528007e-004   0.0000000e+000   1.8849644e-004  -1.1274062e-005   8.1303198e-002   7.8662062e-005  -9.4030145e+002  -2.1744159e-007  -7.5793202e-007  -5.0452899e-003  -6.8335153e-007   9.1598043e+001
 -1.2787090e+002   2.8240051e+000   2.2349057e+000   1.0490855e+003   0.0000000e+000   4.0260933e-004   3.4592250e+002   3.9251616e+002   3.3905338e+002   4.6000000e+002   4.6000000e+002   4.6000000e+002   1.9096052e+005   1.1326808e+002  -8.1944642e+002   6.3441862e-002  -3.5685267e+000   1.1806184e+004   2.5986969e-004   0.0000000e+000   1.8167578e-004  -1.0336464e-005   7.8938378e-002   4.1654708e-005  -9.3874453e+002  -2.1641837e-007  -6.5432394e-007  -4.8986859e-003  -6.1521541e-007   9.0396477e+001
 -1.2727090e+002   2.8546916e+000   2.1727880e+000   1.0055000e+003   0.0000000e+000   3.9705094e-004   3.4668866e+002   3.9436391e+002   3.3966354e+002   4.6000000e+002   4.6000000e+002   4.6000000e+002   1.9198314e+005   1.1241030e+002  -8.0496644e+002   6.3224894e-002  -3.6491982e+000   1.1828815e+004   2.3916163e-004   0.0000000e+000   1.7983995e-004  -1.1405264e-005   7.6712977e-002   5.2174757e-006  -9.3732754e+002  -1.9986917e-007  -6.1510731e-007  -4.7607258e-003  -6.6337738e-007   8.9257000e+001
 -1.2667090e+002   2.8866037e+000   2.1100884e+000   9.6193048e+002   0.0000000e+000   3.9141570e-004   3.4729519e+002   3.9133114e+002   3.4027396e+002   4.6000000e+002   4.6000000e+002   4.6000000e+002   1.9299834e+005   1.1152320e+002  -7.9168418e+002   6.3005447e-002  -3.7284533e+000   1.1850091e+004  -1.9906465e-004   0.0000000e+000   1.6599181e-004  -1.1369137e-005   7.4514218e-002  -1.5689133e-006  -9.3576215e+002  -1.9526347e-007  -6.6150407e-007  -4.6239035e-003  -6.9438984e-007   8.8161653e+001
 -1.2607090e+002   2.9161062e+000   2.0548106e+000   9.2426947e+002   0.0000000e+000   3.8631966e-004   3.4804052e+002   3.9304777e+002   3.4088371e+002   4.6000000e+002   4.6000000e+002   4.6000000e+002   1.9399567e+005   1.1075464e+002  -7.7819764e+002   6.2783526e-002  -3.8064463e+000   1.1869373e+004  -7.9063566e-004   0.0000000e+000   1.5585671e-004  -1.0708027e-005   7.2532100e-002  -8.6758085e-005  -9.3397775e+002  -1.3210585e-007  -8.9152011e-007  -4.5012278e-003  -6.7382548e-007   8.7128323e+001
 -1.2547090e+002   2.9457988e+000   1.9997266e+000   8.8726507e+002   0.0000000e+000   3.8116431e-004   3.4880197e+002   3.9481231e+002   3.4151061e+002   4.6000000e+002   4.6000000e+002   4.6000000e+002   1.9507560e+005   1.0998353e+002  -7.6475820e+002   6.2559138e-002  -3.8830887e+000   1.1892789e+004   5.5119508e-004   0.0000000e+000   1.6191427e-004  -1.4505298e-005   7.0564990e-002   2.6952830e-005  -9.3247341e+002  -1.9250492e-007  -1.1789967e-006  -4.3798604e-003  -8.7541910e-007   8.6097801e+001
 -1.2487090e+002   2.9786593e+000   1.9480764e+000   8.5303884e+002   0.0000000e+000   3.7625455e-004   3.4954781e+002   3.9653366e+002   3.4213299e+002   4.6000000e+002   4.6000000e+002   4.6000000e+002   1.9611596e+005   1.0926091e+002  -7.5186923e+002   6.2332288e-002  -3.9584391e+000   1.1912860e+004  -3.1889750e-004   0.0000000e+000   1.4890140e-004  -1.4855791e-005   6.8722676e-002   7.6574829e-006  -9.3066036e+002  -1.6730547e-007  -1.5909604e-006  -4.2654038e-003  -9.4284674e-007   8.5124236e+001
 -1.2427090e+002   3.0092567e+000   1.9000430e+000   8.2161432e+002   0.0000000e+000   3.7164119e-004   3.5031349e+002   3.9827670e+002   3.4277219e+002   4.6000000e+002   4.6000000e+002   4.6000000e+002   1.9723784e+005   1.0861133e+002  -7.3942400e+002   6.2102982e-002  -4.0325432e+000   1.1936932e+004   5.0349992e-005   0.0000000e+000   1.5155729e-004  -1.7083892e-005   6.7006463e-002  -4.1322410e-005  -9.2910581e+002  -1.6577972e-007  -1.6670663e-006  -4.1591468e-003  -1.0473636e-006   8.4217360e+001
 -1.2367090e+002   3.0425097e+000   1.8550552e+000   7.9259925e+002   0.0000000e+000   3.6724905e-004   3.5110366e+002   4.0000783e+002   3.4341283e+002   4.6000000e+002   4.6000000e+002   4.6000000e+002   1.9835378e+005   1.0801116e+002  -7.2721790e+002   6.1871227e-002  -4.1054305e+000   1.1959671e+004  -3.3314477e-004   0.0000000e+000   1.4498555e-004  -1.6024153e-005   6.5394350e-002  -1.9134700e-005  -9.2740293e+002  -1.5384443e-007  -1.6405134e-006  -4.0592066e-003  -9.9149500e-007   8.3353489e+001
 -1.2307090e+002   3.0743332e+000   1.8125855e+000   7.6549288e+002   0.0000000e+000   3.6306997e-004   3.5191262e+002   4.0172956e+002   3.4405940e+002   4.6000000e+002   4.6000000e+002   4.6000000e+002   1.9948870e+005   1.0745571e+002  -7.1528997e+002   6.1637029e-002  -4.1771278e+000   1.1982571e+004  -2.9578177e-004   0.0000000e+000   1.3900242e-004  -1.5539134e-005   6.3870484e-002  -3.2954864e-005  -9.2566078e+002  -1.7295197e-007  -1.6261365e-006  -3.9645618e-003  -9.6212551e-007   8.2531136e+001
 -1.2247090e+002   3.1052918e+000   1.7683421e+000   7.3741744e+002   0.0000000e+000   3.5870240e-004   3.5252397e+002   3.9872647e+002   3.4471284e+002   4.6000000e+002   4.6000000e+002   4.6000000e+002   2.0064714e+005   1.0685776e+002  -7.0466042e+002   6.1400396e-002  -4.2476498e+000   1.2005885e+004   1.8024525e-004   0.0000000e+000   1.3276594e-004  -1.5624669e-005   6.2331120e-002   3.2889439e-005  -9.2390624e+002  -1.8290835e-007  -1.2473200e-006  -3.8687808e-003  -9.6965626e-007   8.1746035e+001
 -1.2187090e+002   3.1316049e+000   1.7300775e+000   7.1357864e+002   0.0000000e+000   3.5484846e-004   3.5330384e+002   4.0036566e+002   3.4537351e+002   4.6000000e+002   4.6000000e+002   4.6000000e+002   2.0182511e+005   1.0637869e+002  -6.9357785e+002   6.1161336e-002  -4.3171708e+000   1.2029350e+004  -3.2563122e-003   0.0000000e+000   1.3253923e-004  -1.7363739e-005   6.0961135e-002  -4.8256805e-004  -9.2210100e+002   2.0989496e-008  -1.4438217e-006  -3.7843446e-003  -1.0942301e-006   8.1011962e+001
 -1.2127090e+002   3.1620330e+000   1.6904389e+000   6.8915199e+002   0.0000000e+000   3.5079233e-004   3.5409560e+002   4.0204737e+002   3.4604179e+002   4.6000000e+002   4.6000000e+002   4.6000000e+002   2.0303012e+005   1.0585594e+002  -6.8231589e+002   6.0919856e-002  -4.3855581e+000   1.2053394e+004   1.7236896e-005   0.0000000e+000   1.3083280e-004  -1.6333500e-005   5.9549880e-002   7.0593365e-007  -9.2029960e+002  -1.6954244e-007  -1.5601579e-006  -3.6971073e-003  -1.0159606e-006   8.0245314e+001
 -1.2067611e+002   3.1943554e+000   1.6542014e+000   6.6706420e+002   0.0000000e+000   3.4706272e-004   3.5488387e+002   4.0370230e+002   3.4671211e+002   4.6000000e+002   4.6000000e+002   4.6000000e+002   2.0425094e+005   1.0540255e+002  -6.7158694e+002   6.0678093e-002  -4.4522903e+000   1.2077749e+004  -2.3709407e-004   0.0000000e+000   1.2767615e-004  -1.6128210e-005   5.8258439e-002  -3.7086718e-005  -9.1849823e+002  -1.5726685e-007  -1.5236861e-006  -3.6169803e-003  -9.9448077e-007   7.9545496e+001
 -1.2008717e+002   3.2264810e+000   1.6208013e+000   6.4694411e+002   0.0000000e+000   3.4358660e-004   3.5568007e+002   4.0533899e+002   3.4738318e+002   4.6000000e+002   4.6000000e+002   4.6000000e+002   2.0548470e+005   1.0500607e+002  -6.6123910e+002   6.0436385e-002  -4.5173462e+000   1.2102302e+004  -4.0309110e-004   0.0000000e+000   1.2409805e-004  -1.5930386e-005   5.7064878e-002  -6.1046381e-005  -9.1669678e+002  -1.5028250e-007  -1.4916611e-006  -3.5428548e-003  -9.7630910e-007   7.8897753e+001
 -1.1950389e+002   3.2580841e+000   1.5899178e+000   6.2852671e+002   0.0000000e+000   3.4034362e-004   3.5649733e+002   4.0696216e+002   3.4805481e+002   4.6000000e+002   4.6000000e+002   4.6000000e+002   2.0672997e+005   1.0466143e+002  -6.5116616e+002   6.0194729e-002  -4.5807990e+000   1.2126960e+004  -3.1628105e-004   0.0000000e+000   1.2011284e-004  -1.6466296e-005   5.5957149e-002  -4.5595308e-005  -9.1489016e+002  -1.5703879e-007  -1.5848198e-006  -3.4739650e-003  -1.0106239e-006   7.8293193e+001
 -1.1892610e+002   3.2897807e+000   1.5597279e+000   6.1070755e+002   0.0000000e+000   3.3714307e-004   3.5722418e+002   4.0857948e+002   3.4872740e+002   4.6000000e+002   4.6000000e+002   4.6000000e+002   2.0798860e+005   1.0432595e+002  -6.4183509e+002   5.9953117e-002  -4.6427071e+000   1.2151820e+004  -1.2718548e-004   0.0000000e+000   1.1467555e-004  -1.6048320e-005   5.4890396e-002  -1.6953237e-005  -9.1308951e+002  -1.7451753e-007  -1.5480595e-006  -3.4074312e-003  -9.8190363e-007   7.7730534e+001
 -1.1835364e+002   3.3131752e+000   1.5282915e+000   5.9215435e+002   0.0000000e+000   3.3380135e-004   3.5788860e+002   4.0644834e+002   3.4940107e+002   4.6000000e+002   4.6000000e+002   4.6000000e+002   2.0925608e+005   1.0395779e+002  -6.3298188e+002   5.9711566e-002  -4.7031822e+000   1.2176615e+004  -3.8088019e-004   0.0000000e+000   1.1123950e-004  -1.6636422e-005   5.3801545e-002  -5.3637643e-005  -9.1125988e+002  -1.7057348e-007  -1.2551110e-006  -3.3397114e-003  -1.0319341e-006   7.7169667e+001
 -1.1778632e+002   3.3389453e+000   1.4987459e+000   5.7500909e+002   0.0000000e+000   3.3060326e-004   3.5867740e+002   4.0797066e+002   3.5007584e+002   4.6000000e+002   4.6000000e+002   4.6000000e+002   2.1053830e+005   1.0361361e+002  -6.2344052e+002   5.9470065e-002  -4.7622671e+000   1.2201678e+004  -1.5989237e-003   0.0000000e+000   1.0953856e-004  -1.8360808e-005   5.2750268e-002  -2.3284273e-004  -9.0944514e+002  -4.4932448e-008  -1.5384678e-006  -3.2746666e-003  -1.1459391e-006   7.6591189e+001
 -1.1722396e+002   3.3667522e+000   1.4716332e+000   5.5946977e+002   0.0000000e+000   3.2762810e-004   3.5946646e+002   4.0949441e+002   3.5075136e+002   4.6000000e+002   4.6000000e+002   4.6000000e+002   2.1183204e+005   1.0332678e+002  -6.1428677e+002   5.9228598e-002  -4.8199724e+000   1.2226809e+004  -9.2767555e-004   0.0000000e+000   1.0742806e-004  -1.7687183e-005   5.1785545e-002  -1.2964604e-004  -9.0761762e+002  -1.0936920e-007  -1.5289242e-006  -3.2148915e-003  -1.0996547e-006   7.6065766e+001
 -1.1666646e+002   3.3965024e+000   1.4467031e+000   5.4532924e+002   0.0000000e+000   3.2486826e-004   3.6025431e+002   4.1100313e+002   3.5142775e+002   4.6000000e+002   4.6000000e+002   4.6000000e+002   2.1313406e+005   1.0308969e+002  -6.0548154e+002   5.8987184e-002  -4.8763586e+000   1.2251819e+004  -4.9469892e-004   0.0000000e+000   1.0435675e-004  -1.6997345e-005   5.0896644e-002  -6.3823280e-005  -9.0576714e+002  -1.5547657e-007  -1.5066852e-006  -3.1596866e-003  -1.0556660e-006   7.5585588e+001
 -1.1611365e+002   3.4270729e+000   1.4236517e+000   5.3238545e+002   0.0000000e+000   3.2229267e-004   3.6103786e+002   4.1248579e+002   3.5210066e+002   4.6000000e+002   4.6000000e+002   4.6000000e+002   2.1441773e+005   1.0289164e+002  -5.9698114e+002   5.8745817e-002  -4.9314789e+000   1.2275175e+004  -8.7381933e-004   0.0000000e+000   9.9456087e-005  -1.5648674e-005   5.0071584e-002  -9.9712682e-005  -9.0377889e+002  -1.4235041e-007  -1.4569987e-006  -3.1083915e-003  -9.7771012e-007   7.5143333e+001
 -1.1556538e+002   3.4560627e+000   1.4024367e+000   5.2056944e+002   0.0000000e+000   3.1991209e-004   3.6187332e+002   4.1399054e+002   3.5278610e+002   4.6000000e+002   4.6000000e+002   4.6000000e+002   2.1578124e+005   1.0274719e+002  -5.8851402e+002   5.8504481e-002  -4.9853808e+000   1.2302485e+004   9.4184564e-004   0.0000000e+000   1.0345683e-004  -1.6374541e-005   4.9307239e-002   6.8376157e-005  -9.0206665e+002  -2.1814430e-007  -1.4090674e-006  -3.0611584e-003  -9.9396103e-007   7.4734754e+001
 -1.1502155e+002   3.4846173e+000   1.3788688e+000   5.0742586e+002   0.0000000e+000   3.1725113e-004   3.6246829e+002   4.1135701e+002   3.5346339e+002   4.6000000e+002   4.6000000e+002   4.6000000e+002   2.1709646e+005   1.0253340e+002  -5.8137525e+002   5.8263198e-002  -5.0380899e+000   1.2326424e+004  -7.2311611e-004   0.0000000e+000   9.5543921e-005  -1.4489742e-005   4.8500854e-002  -4.6978606e-005  -9.0009810e+002  -1.5711564e-007  -9.1559358e-007  -3.0107510e-003  -8.9558376e-007   7.4345778e+001
 -1.1448200e+002   3.5024839e+000   1.3595733e+000   4.9686127e+002   0.0000000e+000   3.1505357e-004   3.6323692e+002   4.1275863e+002   3.5414700e+002   4.6000000e+002   4.6000000e+002   4.6000000e+002   2.1844911e+005   1.0242653e+002  -5.7364431e+002   5.8021949e-002  -5.0897919e+000   1.2351867e+004  -2.8487282e-003   0.0000000e+000   9.9625643e-005  -1.6210127e-005   4.7809750e-002  -4.2785914e-004  -8.9820914e+002   6.0167136e-009  -1.0302955e-006  -2.9684626e-003  -1.0061966e-006   7.3993251e+001
 -1.1394661e+002   3.5260861e+000   1.3382325e+000   4.8522166e+002   0.0000000e+000   3.1258723e-004   3.6402097e+002   4.1420836e+002   3.5483338e+002   4.6000000e+002   4.6000000e+002   4.6000000e+002   2.1982290e+005   1.0225740e+002  -5.6562238e+002   5.7780735e-002  -5.1403760e+000   1.2377872e+004  -4.9898575e-004   0.0000000e+000   1.0059545e-004  -1.5879210e-005   4.7052765e-002  -8.0306949e-005  -8.9636267e+002  -1.2247150e-007  -1.0285930e-006  -2.9217813e-003  -9.7740238e-007   7.3589444e+001
 -1.1341530e+002   3.5533535e+000   1.3186040e+000   4.7462068e+002   0.0000000e+000   3.1029995e-004   3.6479587e+002   4.1564080e+002   3.5552177e+002   4.6000000e+002   4.6000000e+002   4.6000000e+002   2.2120984e+005   1.0213309e+002  -5.5793618e+002   5.7539570e-002  -5.1898889e+000   1.2403981e+004  -4.6065333e-004   0.0000000e+000   9.7858271e-005  -1.7752959e-005   4.6357625e-002  -5.7222463e-005  -8.9450567e+002  -1.4043463e-007  -1.3046505e-006  -2.8784802e-003  -1.1038894e-006   7.3228645e+001
 -1.1288790e+002   3.5812652e+000   1.3006660e+000   4.6502847e+002   0.0000000e+000   3.0819241e-004   3.6558237e+002   4.1706094e+002   3.5621222e+002   4.6000000e+002   4.6000000e+002   4.6000000e+002   2.2260988e+005   1.0205291e+002  -5.5044177e+002   5.7298431e-002  -5.2383736e+000   1.2430174e+004  -4.8306727e-004   0.0000000e+000   9.5405199e-005  -1.7445493e-005   4.5719170e-002  -6.1751611e-005  -8.9263709e+002  -1.4421212e-007  -1.3841026e-006  -2.8387333e-003  -1.0777764e-006   7.2902783e+001
 -1.1236435e+002   3.6097482e+000   1.2843900e+000   4.5643867e+002   0.0000000e+000   3.0625951e-004   3.6639748e+002   4.1847560e+002   3.5690466e+002   4.6000000e+002   4.6000000e+002   4.6000000e+002   2.2402331e+005   1.0201584e+002  -5.4300197e+002   5.7057326e-002  -5.2858599e+000   1.2456461e+004  -5.0592183e-005   0.0000000e+000   9.3786152e-005  -1.7366261e-005   4.5133386e-002  -1.5217453e-006  -8.9075981e+002  -1.7091524e-007  -1.3907620e-006  -2.8023510e-003  -1.0669692e-006   7.2605510e+001
 -1.1184453e+002   3.6367569e+000   1.2691749e+000   4.4845600e+002   0.0000000e+000   3.0444656e-004   3.6724716e+002   4.1989900e+002   3.5759911e+002   4.6000000e+002   4.6000000e+002   4.6000000e+002   2.2548363e+005   1.0201268e+002  -5.3558186e+002   5.6816264e-002  -5.3323656e+000   1.2484689e+004   5.3492769e-005   0.0000000e+000   9.5005641e-005  -1.7197069e-005   4.4583457e-002  -1.8700222e-005  -8.8900654e+002  -1.7007769e-007  -1.3255512e-006  -2.7683189e-003  -1.0427241e-006   7.2328924e+001
 -1.1132833e+002   3.6641770e+000   1.2508807e+000   4.3873782e+002   0.0000000e+000   3.0226340e-004   3.6783399e+002   4.1736889e+002   3.5829608e+002   4.6000000e+002   4.6000000e+002   4.6000000e+002   2.2692822e+005   1.0192297e+002  -5.2955609e+002   5.6575234e-002  -5.3779147e+000   1.2511371e+004  -8.3305848e-004   0.0000000e+000   8.9122412e-005  -1.6186891e-005   4.3968954e-002  -7.5106493e-005  -8.8713459e+002  -1.4258438e-007  -1.0022036e-006  -2.7297661e-003  -9.9663722e-007   7.2063219e+001
 -1.1081566e+002   3.6791296e+000   1.2364345e+000   4.3122373e+002   0.0000000e+000   3.0052896e-004   3.6859298e+002   4.1867895e+002   3.5899656e+002   4.6000000e+002   4.6000000e+002   4.6000000e+002   2.2835097e+005   1.0193036e+002  -5.2283655e+002   5.6334236e-002  -5.4226835e+000   1.2536182e+004  -2.7450830e-003   0.0000000e+000   8.8778697e-005  -1.6311173e-005   4.3453582e-002  -3.4138892e-004  -8.8509150e+002   1.2467714e-008  -1.3017001e-006  -2.6981902e-003  -1.0087402e-006   7.1825484e+001
 -1.1030642e+002   3.7011573e+000   1.2203339e+000   4.2285118e+002   0.0000000e+000   2.9857936e-004   3.6937920e+002   4.2049968e+002   3.5969849e+002   4.6000000e+002   4.6000000e+002   4.6000000e+002   2.2985577e+005   1.0189296e+002  -5.1584356e+002   5.6093269e-002  -5.4665538e+000   1.2564817e+004   1.2644565e-004   0.0000000e+000   9.3141902e-005  -1.9258055e-005   4.2885626e-002  -4.8861128e-005  -8.8332361e+002  -1.4384297e-007  -1.5609031e-006  -2.6632742e-003  -1.1816583e-006   7.1547075e+001
 -1.0980052e+002   3.7276112e+000   1.2059406e+000   4.1547995e+002   0.0000000e+000   2.9680754e-004   3.7017770e+002   4.2186123e+002   3.6040361e+002   4.6000000e+002   4.6000000e+002   4.6000000e+002   2.3134674e+005   1.0190155e+002  -5.0900145e+002   5.5852333e-002  -5.5095629e+000   1.2592000e+004  -1.0711353e-003   0.0000000e+000   8.9695682e-005  -1.8976084e-005   4.2374695e-002  -1.1010604e-004  -8.8143394e+002  -1.3192753e-007  -1.5688912e-006  -2.6314109e-003  -1.1711103e-006   7.1302991e+001
 -1.0929789e+002   3.7539867e+000   1.1929433e+000   4.0891111e+002   0.0000000e+000   2.9519352e-004   3.7098342e+002   4.2320953e+002   3.6111087e+002   4.6000000e+002   4.6000000e+002   4.6000000e+002   2.3285110e+005   1.0194995e+002  -5.0231151e+002   5.5611426e-002  -5.5517298e+000   1.2619216e+004  -2.4015245e-004   0.0000000e+000   8.7122273e-005  -1.7967427e-005   4.1909870e-002  -2.1833164e-005  -8.7952755e+002  -1.8847151e-007  -1.5136151e-006  -2.6024131e-003  -1.1073384e-006   7.1089773e+001
 -1.0879844e+002   3.7804753e+000   1.1812569e+000   4.0307998e+002   0.0000000e+000   2.9372877e-004   3.7183094e+002   4.2455582e+002   3.6182041e+002   4.6000000e+002   4.6000000e+002   4.6000000e+002   2.3437125e+005   1.0203760e+002  -4.9556883e+002   5.5370551e-002  -5.5930758e+000   1.2646583e+004   1.9883177e-004   0.0000000e+000   8.6072955e-005  -1.7192162e-005   4.1485198e-002   2.9110420e-005  -8.7761605e+002  -2.0916724e-007  -1.4392048e-006  -2.5760210e-003  -1.0546667e-006   7.0897567e+001
 -1.0830207e+002   3.8076691e+000   1.1689094e+000   3.9689599e+002   0.0000000e+000   2.9217945e-004   3.7257062e+002   4.2182642e+002   3.6253366e+002   4.6000000e+002   4.6000000e+002   4.6000000e+002   2.3588031e+005   1.0210327e+002  -4.8945284e+002   5.5129705e-002  -5.6336124e+000   1.2672649e+004  -5.4384115e-004   0.0000000e+000   8.2420125e-005  -1.6656735e-005   4.1052243e-002  -4.7088055e-005  -8.7560342e+002  -1.7074776e-007  -1.3911806e-006  -2.5489641e-003  -1.0236256e-006   7.0722518e+001
 -1.0780872e+002   3.8172057e+000   1.1559485e+000   3.9031627e+002   0.0000000e+000   2.9055790e-004   3.7319805e+002   4.2311465e+002   3.6324935e+002   4.6000000e+002   4.6000000e+002   4.6000000e+002   2.3742708e+005   1.0216598e+002  -4.8409009e+002   5.4888886e-002  -5.6734344e+000   1.2700028e+004  -1.3483853e-003   0.0000000e+000   8.5598655e-005  -1.7592440e-005   4.0616652e-002  -2.0995533e-004  -8.7364694e+002  -9.1901548e-008  -1.5468757e-006  -2.5222508e-003  -1.0842496e-006   7.0575500e+001
 -1.0731831e+002   3.8384510e+000   1.1424218e+000   3.8350632e+002   0.0000000e+000   2.8886780e-004   3.7401268e+002   4.2445803e+002   3.6396759e+002   4.6000000e+002   4.6000000e+002   4.6000000e+002   2.3902888e+005   1.0219289e+002  -4.7747623e+002   5.4648096e-002  -5.7125439e+000   1.2729620e+004  -4.3569535e-004   0.0000000e+000   8.8873362e-005  -1.8347072e-005   4.0137007e-002  -9.3320591e-005  -8.7185217e+002  -1.3087059e-007  -1.5963938e-006  -2.4928350e-003  -1.1229858e-006   7.0351703e+001
 -1.0683077e+002   3.8625372e+000   1.1300907e+000   3.7739513e+002   0.0000000e+000   2.8729346e-004   3.7480696e+002   4.2628269e+002   3.6469086e+002   4.6000000e+002   4.6000000e+002   4.6000000e+002   2.4058885e+005   1.0225466e+002  -4.7115039e+002   5.4407334e-002  -5.7509066e+000   1.2756248e+004  -1.8685369e-003   0.0000000e+000   8.5267436e-005  -1.6883145e-005   3.9701814e-002  -1.9197194e-004  -8.6982598e+002  -9.8995172e-008  -1.5641346e-006  -2.4657705e-003  -1.0455057e-006   7.0161329e+001
 -1.0634601e+002   3.8880395e+000   1.1193644e+000   3.7217467e+002   0.0000000e+000   2.8591230e-004   3.7561722e+002   4.2758937e+002   3.6541653e+002   4.6000000e+002   4.6000000e+002   4.6000000e+002   2.4219108e+005   1.0237028e+002  -4.6495158e+002   5.4166599e-002  -5.7885505e+000   1.2784382e+004   8.4047728e-004   0.0000000e+000   8.5263140e-005  -1.6494700e-005   3.9319726e-002   8.2948457e-005  -8.6788574e+002  -2.5159273e-007  -1.4814869e-006  -2.4420279e-003  -1.0136611e-006   7.0009446e+001
 -1.0586398e+002   3.9130870e+000   1.1098222e+000   3.6760917e+002   0.0000000e+000   2.8466607e-004   3.7644323e+002   4.2889280e+002   3.6614564e+002   4.6000000e+002   4.6000000e+002   4.6000000e+002   2.4381354e+005   1.0252471e+002  -4.5882708e+002   5.3925891e-002  -5.8254885e+000   1.2812834e+004   5.3483566e-004   0.0000000e+000   8.4944222e-005  -1.6356685e-005   3.8976660e-002   6.2607513e-005  -8.6594986e+002  -2.4229497e-007  -1.4515682e-006  -2.4207051e-003  -1.0031609e-006   6.9885568e+001
 -1.0538460e+002   3.9358187e+000   1.1011472e+000   3.6349885e+002   0.0000000e+000   2.8352527e-004   3.7730535e+002   4.3019443e+002   3.6687806e+002   4.6000000e+002   4.6000000e+002   4.6000000e+002   2.4545370e+005   1.0270908e+002  -4.5263577e+002   5.3685210e-002  -5.8617314e+000   1.2841456e+004   5.3954806e-004   0.0000000e+000   8.3778587e-005  -1.5928655e-005   3.8660657e-002   7.0278294e-005  -8.6400834e+002  -2.3852787e-007  -1.3662056e-006  -2.4009682e-003  -9.7179645e-007   6.9776911e+001
 -1.0490780e+002   3.9568257e+000   1.0892652e+000   3.5762095e+002   0.0000000e+000   2.8198577e-004   3.7792264e+002   4.2783096e+002   3.6761398e+002   4.6000000e+002   4.6000000e+002   4.6000000e+002   2.4711453e+005   1.0280189e+002  -4.4772061e+002   5.3444550e-002  -5.8972840e+000   1.2870391e+004  -6.5294114e-005   0.0000000e+000   8.0294196e-005  -1.4453352e-005   3.8270870e-002  -1.1980404e-005  -8.6207724e+002  -2.0617475e-007  -9.2031704e-007  -2.3763330e-003  -8.8307464e-007   6.9665474e+001
 -1.0443354e+002   3.9645155e+000   1.0812282e+000   3.5386300e+002   0.0000000e+000   2.8092522e-004   3.7872776e+002   4.2907888e+002   3.6835355e+002   4.6000000e+002   4.6000000e+002   4.6000000e+002   2.4878670e+005   1.0300956e+002  -4.4199947e+002   5.3203910e-002  -5.9322963e+000   1.2899139e+004  -1.6685723e-003   0.0000000e+000   8.3440842e-005  -1.5146928e-005   3.7982273e-002  -2.1471804e-004  -8.6009630e+002  -6.1782586e-008  -8.8079030e-007  -2.3588829e-003  -9.1929708e-007   6.9590776e+001
 -1.0396174e+002   3.9820001e+000   1.0704251e+000   3.4863184e+002   0.0000000e+000   2.7951106e-004   3.7954274e+002   4.3095832e+002   3.6909678e+002   4.6000000e+002   4.6000000e+002   4.6000000e+002   2.5048593e+005   1.0312594e+002  -4.3596759e+002   5.2963305e-002  -5.9666456e+000   1.2928509e+004  -1.6980850e-003   0.0000000e+000   8.3543984e-005  -1.6410794e-005   3.7603494e-002  -2.1953066e-004  -8.5816524e+002  -9.8364339e-008  -1.0097049e-006  -2.3354692e-003  -1.0044795e-006   6.9445377e+001
 -1.0349235e+002   4.0058600e+000   1.0611697e+000   3.4425427e+002   0.0000000e+000   2.7827811e-004   3.8037027e+002   4.3224028e+002   3.6984378e+002   4.6000000e+002   4.6000000e+002   4.6000000e+002   2.5220276e+005   1.0329485e+002  -4.3005433e+002   5.2722724e-002  -6.0003586e+000   1.2957992e+004  -2.0325017e-003   0.0000000e+000   8.2898165e-005  -1.6621013e-005   3.7276141e-002  -2.5426234e-004  -8.5621932e+002  -9.0423819e-008  -1.1313123e-006  -2.3151342e-003  -1.0216406e-006   6.9337407e+001
 -1.0302529e+002   4.0291037e+000   1.0529428e+000   3.4042382e+002   0.0000000e+000   2.7716994e-004   3.8120131e+002   4.3350830e+002   3.7059385e+002   4.6000000e+002   4.6000000e+002   4.6000000e+002   2.5393712e+005   1.0350004e+002  -4.2426675e+002   5.2482153e-002  -6.0334480e+000   1.2987569e+004  -2.2936655e-004   0.0000000e+000   8.1221494e-005  -1.6582823e-005   3.6983821e-002  -2.4337102e-005  -8.5425617e+002  -2.1238043e-007  -1.2216483e-006  -2.2968503e-003  -1.0190767e-006   6.9257323e+001
 -1.0256053e+002   4.0531207e+000   1.0459703e+000   3.3729213e+002   0.0000000e+000   2.7620678e-004   3.8205882e+002   4.3477848e+002   3.7134757e+002   4.6000000e+002   4.6000000e+002   4.6000000e+002   2.5569143e+005   1.0374798e+002  -4.1846156e+002   5.2241616e-002  -6.0659261e+000   1.3017357e+004  -5.2745698e-004   0.0000000e+000   8.1388873e-005  -1.6857005e-005   3.6730528e-002  -6.5489665e-005  -8.5229052e+002  -1.6881551e-007  -1.2942717e-006  -2.2811898e-003  -1.0361173e-006   6.9203036e+001
 -1.0209800e+002   4.0762842e+000   1.0388881e+000   3.3408979e+002   0.0000000e+000   2.7522822e-004   3.8286681e+002   4.3605156e+002   3.7210539e+002   4.6000000e+002   4.6000000e+002   4.6000000e+002   2.5746749e+005   1.0399771e+002  -4.1297222e+002   5.2001106e-002  -6.0977944e+000   1.3047431e+004   8.9529346e-005   0.0000000e+000   8.2620031e-005  -1.7920890e-005   3.6479932e-002   1.3292521e-005  -8.5032818e+002  -2.3733767e-007  -1.6846744e-006  -2.2659143e-003  -1.1294737e-006   6.9162194e+001
 -1.0163764e+002   4.0901416e+000   1.0283221e+000   3.2882054e+002   0.0000000e+000   2.7385819e-004   3.8354958e+002   4.3213112e+002   3.7286739e+002   4.6000000e+002   4.6000000e+002   4.6000000e+002   2.5926085e+005   1.0414881e+002  -4.0815448e+002   5.1760599e-002  -6.1290957e+000   1.3077546e+004  -1.8611634e-003   0.0000000e+000   8.2159123e-005  -1.5705972e-005   3.6136329e-002  -2.3679995e-004  -8.4834214e+002  -1.4805079e-007  -1.5478319e-006  -2.2445184e-003  -9.9490112e-007   6.9086176e+001
 -1.0117943e+002   4.0982188e+000   1.0185619e+000   3.2417138e+002   0.0000000e+000   2.7256283e-004   3.8438121e+002   4.3336257e+002   3.7363360e+002   4.6000000e+002   4.6000000e+002   4.6000000e+002   2.6107564e+005   1.0430306e+002  -4.0234583e+002   5.1520134e-002  -6.1598790e+000   1.3107907e+004   3.0991730e-003   0.0000000e+000   8.1102193e-005  -1.6758946e-005   3.5795365e-002   3.7414994e-004  -8.4635452e+002  -4.4397006e-007  -1.5241788e-006  -2.2233022e-003  -1.0590502e-006   6.8971004e+001
 -1.0072328e+002   4.1162922e+000   1.0103209e+000   3.2034706e+002   0.0000000e+000   2.7143919e-004   3.8522343e+002   4.3356795e+002   3.7440264e+002   4.6000000e+002   4.6000000e+002   4.6000000e+002   2.6291204e+005   1.0451692e+002  -3.9664611e+002   5.1279680e-002  -6.1900958e+000   1.3138501e+004   5.0652511e-003   0.0000000e+000   7.9763756e-005  -1.3032007e-005   3.5505792e-002   6.3135597e-004  -8.4437798e+002  -5.1980132e-007  -1.1054773e-006  -2.2057057e-003  -8.1428900e-007   6.8896848e+001
 -1.0026915e+002   4.1387465e+000   1.0034537e+000   3.1726017e+002   0.0000000e+000   2.7048128e-004   3.8607474e+002   4.3462790e+002   3.7517761e+002   4.6000000e+002   4.6000000e+002   4.6000000e+002   2.6476919e+005   1.0478036e+002  -3.9105865e+002   5.1039249e-002  -6.2197523e+000   1.3169272e+004   2.0025379e-003   0.0000000e+000   8.1225597e-005  -9.0028946e-006   3.5262125e-002   2.4200267e-004  -8.4238908e+002  -4.0818843e-007  -8.0964673e-007  -2.1904438e-003  -5.4168389e-007   6.8858605e+001
 -9.9817011e+001   4.1597583e+000   9.9751502e-001   3.1468163e+002   0.0000000e+000   2.6963368e-004   3.8694617e+002   4.3587952e+002   3.7595695e+002   4.6000000e+002   4.6000000e+002   4.6000000e+002   2.6664958e+005   1.0507807e+002  -3.8546380e+002   5.0798842e-002  -6.2488558e+000   1.3200328e+004  -1.3520388e-002   0.0000000e+000   8.3393044e-005  -9.9685814e-006   3.5047396e-002  -1.6630812e-003  -8.4039526e+002   4.2611649e-007  -9.8531147e-007  -2.1773337e-003  -6.2738578e-007   6.8841362e+001
 -9.9366792e+001   4.1807622e+000   9.9243217e-001   3.1248024e+002   0.0000000e+000   2.6890828e-004   3.8785001e+002   4.3715675e+002   3.7674054e+002   4.6000000e+002   4.6000000e+002   4.6000000e+002   2.6855394e+005   1.0541567e+002  -3.7983482e+002   5.0558449e-002  -6.2774131e+000   1.3231689e+004  -3.6043884e-003   0.0000000e+000   8.3716199e-005  -8.5539709e-006   3.4861010e-002  -4.4378607e-004  -8.3840466e+002  -1.2207244e-007  -8.4717822e-007  -2.1658709e-003  -5.4403692e-007   6.8846297e+001
 -9.8918464e+001   4.1998942e+000   9.8512230e-001   3.0910234e+002   0.0000000e+000   2.6789729e-004   3.8859041e+002   4.3802420e+002   3.7752863e+002   4.6000000e+002   4.6000000e+002   4.6000000e+002   2.7048163e+005   1.0568120e+002  -3.7504796e+002   5.0318084e-002  -6.3054273e+000   1.3263309e+004   1.0695386e-003   0.0000000e+000   8.1410543e-005  -1.2272936e-005   3.4620955e-002   1.2222475e-004  -8.3641622e+002  -2.8600907e-007  -8.9904690e-007  -2.1507433e-003  -7.9320088e-007   6.8842589e+001
 -9.8471966e+001   4.2032286e+000   9.7950651e-001   3.0665763e+002   0.0000000e+000   2.6708003e-004   3.8935016e+002   4.3692120e+002   3.7832139e+002   4.6000000e+002   4.6000000e+002   4.6000000e+002   2.7242521e+005   1.0601204e+002  -3.7028989e+002   5.0077732e-002  -6.3329916e+000   1.3294805e+004   5.0536087e-003   0.0000000e+000   8.2155443e-005  -1.0757853e-005   3.4434931e-002   6.0967639e-004  -8.3438074e+002  -5.3682713e-007  -1.0065484e-006  -2.1391930e-003  -6.8891341e-007   6.8881181e+001
 -9.8027267e+001   4.2195829e+000   9.7195348e-001   3.0321949e+002   0.0000000e+000   2.6603307e-004   3.9021431e+002   4.3824874e+002   3.7911884e+002   4.6000000e+002   4.6000000e+002   4.6000000e+002   2.7440354e+005   1.0625804e+002  -3.6470162e+002   4.9837404e-002  -6.3600719e+000   1.3327085e+004  -2.9027657e-003   0.0000000e+000   8.0200149e-005  -1.3483433e-005   3.4170013e-002  -3.4985961e-004  -8.3240516e+002  -2.5577414e-008  -1.1410575e-006  -2.1225897e-003  -8.7622153e-007   6.8829081e+001
 -9.7584316e+001   4.2364866e+000   9.6565555e-001   3.0044172e+002   0.0000000e+000   2.6513389e-004   3.9108553e+002   4.3945354e+002   3.7992103e+002   4.6000000e+002   4.6000000e+002   4.6000000e+002   2.7639984e+005   1.0655836e+002  -3.5921932e+002   4.9597095e-002  -6.3866399e+000   1.3359311e+004   1.1126916e-002   0.0000000e+000   7.9565890e-005  -1.1941162e-005   3.3948932e-002   1.3343795e-003  -8.3039206e+002  -9.1108518e-007  -1.1056364e-006  -2.1088625e-003  -7.6729445e-007   6.8815071e+001
 -9.7143069e+001   4.2575303e+000   9.6043832e-001   2.9824811e+002   0.0000000e+000   2.6436517e-004   3.9197292e+002   4.4069334e+002   3.8072708e+002   4.6000000e+002   4.6000000e+002   4.6000000e+002   2.7842218e+005   1.0690161e+002  -3.5375943e+002   4.9356800e-002  -6.4127021e+000   1.3391858e+004  -1.0380207e-002   0.0000000e+000   8.0946417e-005  -1.2711098e-005   3.3762652e-002  -1.2393770e-003  -8.2838444e+002   3.3469174e-007  -1.2162481e-006  -2.0974909e-003  -8.2132155e-007   6.8829119e+001
 -9.6703497e+001   4.2777464e+000   9.5621935e-001   2.9656431e+002   0.0000000e+000   2.6372440e-004   3.9288442e+002   4.4195834e+002   3.8153775e+002   4.6000000e+002   4.6000000e+002   4.6000000e+002   2.8049623e+005   1.0729021e+002  -3.4827356e+002   4.9116535e-002  -6.4382611e+000   1.3425942e+004  -4.5307486e-003   0.0000000e+000   8.3564258e-005  -1.4174583e-005   3.3609301e-002  -5.5428459e-004  -8.2644864e+002   6.0404460e-008  -1.1766090e-006  -2.0881818e-003  -9.1561592e-007   6.8870303e+001
 -9.6265535e+001   4.2965945e+000   9.5253377e-001   2.9509421e+002   0.0000000e+000   2.6316035e-004   3.9382630e+002   4.4320702e+002   3.8235369e+002   4.6000000e+002   4.6000000e+002   4.6000000e+002   2.8254022e+005   1.0770092e+002  -3.4269345e+002   4.8876273e-002  -6.4633183e+000   1.3457624e+004   1.2621941e-002   0.0000000e+000   7.9349723e-005  -1.1923671e-005   3.3471931e-002   1.5394374e-003  -8.2434531e+002  -9.8327683e-007  -9.1966106e-007  -2.0795628e-003  -7.6645145e-007   6.8920539e+001
 -9.5829177e+001   4.3108531e+000   9.4395565e-001   2.9098190e+002   0.0000000e+000   2.6197938e-004   3.9446768e+002   4.4445730e+002   3.8317439e+002   4.6000000e+002   4.6000000e+002   4.6000000e+002   2.8463702e+005   1.0795099e+002  -3.3869807e+002   4.8636042e-002  -6.4878772e+000   1.3490860e+004   5.3747923e-003   0.0000000e+000   7.9470373e-005  -1.0952796e-005   3.3208362e-002   6.0015316e-004  -8.2232112e+002  -5.3876286e-007  -7.5579498e-007  -2.0629799e-003  -7.0511125e-007   6.8936393e+001
 -9.5394356e+001   4.3146787e+000   9.4072325e-001   2.8978641e+002   0.0000000e+000   2.6147799e-004   3.9536392e+002   4.4566899e+002   3.8400061e+002   4.6000000e+002   4.6000000e+002   4.6000000e+002   2.8675438e+005   1.0838488e+002  -3.3344841e+002   4.8395828e-002  -6.5120822e+000   1.3524089e+004  -8.8774149e-003   0.0000000e+000   8.0856811e-005  -1.0959664e-005   3.3090154e-002  -1.0407435e-003  -8.2025896e+002   2.7467842e-007  -7.6271089e-007  -2.0557317e-003  -7.1321026e-007   6.9015236e+001
 -9.4961038e+001   4.3278436e+000   9.3473473e-001   2.8719720e+002   0.0000000e+000   2.6060412e-004   3.9625750e+002   4.4734228e+002   3.8483230e+002   4.6000000e+002   4.6000000e+002   4.6000000e+002   2.8890845e+005   1.0871782e+002  -3.2801149e+002   4.8155622e-002  -6.5358084e+000   1.3558051e+004  -4.9987544e-003   0.0000000e+000   8.1088849e-005  -1.1496024e-005   3.2882595e-002  -5.8096660e-004  -8.1824544e+002   3.9645290e-008  -8.3719692e-007  -2.0428655e-003  -7.5311764e-007   6.9020073e+001
 -9.4529204e+001   4.3472036e+000   9.3001918e-001   2.8524319e+002   0.0000000e+000   2.5989376e-004   3.9716414e+002   4.4503836e+002   3.8566928e+002   4.6000000e+002   4.6000000e+002   4.6000000e+002   2.9108565e+005   1.0910551e+002  -3.2262624e+002   4.7915445e-002  -6.5590627e+000   1.3592094e+004  -2.6328960e-003   0.0000000e+000   7.9558742e-005  -8.6998515e-006   3.2717669e-002  -3.0383278e-004  -8.1621345e+002  -1.0964623e-007  -7.7464635e-007  -2.0325242e-003  -5.6000742e-007   6.9061331e+001
 -9.4098795e+001   4.3665300e+000   9.2628540e-001   2.8379257e+002   0.0000000e+000   2.5930864e-004   3.9808694e+002   4.4627194e+002   3.8651147e+002   4.6000000e+002   4.6000000e+002   4.6000000e+002   2.9329129e+005   1.0953610e+002  -3.1725025e+002   4.7675285e-002  -6.5818523e+000   1.3626443e+004  -6.8383674e-003   0.0000000e+000   8.1157542e-005  -1.1947834e-005   3.2583767e-002  -7.7812592e-004  -8.1417383e+002   1.6707497e-007  -8.5657092e-007  -2.0244595e-003  -7.8528402e-007   6.9129867e+001
 -9.3669779e+001   4.3823350e+000   9.2357530e-001   2.8287550e+002   0.0000000e+000   2.5885266e-004   3.9905394e+002   4.4752334e+002   3.8735900e+002   4.6000000e+002   4.6000000e+002   4.6000000e+002   2.9552535e+005   1.1001154e+002  -3.1171293e+002   4.7435131e-002  -6.6041780e+000   1.3661075e+004   1.6575095e-002   0.0000000e+000   8.1354905e-005  -9.8823262e-006   3.2481839e-002   1.8919203e-003  -8.1212787e+002  -1.1852094e-006  -5.7081463e-007  -2.0180957e-003  -6.3794810e-007   6.9219043e+001
 -9.3242139e+001   4.4030041e+000   9.1975638e-001   2.8140426e+002   0.0000000e+000   2.5824598e-004   3.9991609e+002   4.4876295e+002   3.8821209e+002   4.6000000e+002   4.6000000e+002   4.6000000e+002   2.9778842e+005   1.1045036e+002  -3.0673024e+002   4.7195005e-002  -6.6260322e+000   1.3696004e+004  -5.0759388e-003   0.0000000e+000   8.1999577e-005  -1.0578082e-005   3.2353885e-002  -5.6992440e-004  -8.1008884e+002   1.2526192e-007  -5.5890768e-007  -2.0102522e-003  -6.8547902e-007   6.9309204e+001
 -9.2815820e+001   4.4075640e+000   9.1256954e-001   2.7793507e+002   0.0000000e+000   2.5725233e-004   4.0067494e+002   4.5000986e+002   3.8907076e+002   4.6000000e+002   4.6000000e+002   4.6000000e+002   3.0007442e+005   1.1078631e+002  -3.0239134e+002   4.6954896e-002  -6.6474624e+000   1.3730928e+004   7.8630791e-003   0.0000000e+000   8.1997203e-005  -1.1260540e-005   3.2133421e-002   8.7913091e-004  -8.0801147e+002  -7.1638839e-007  -6.3354852e-008  -1.9963879e-003  -7.2845351e-007   6.9358572e+001
 -9.2390790e+001   4.4084723e+000   9.0639780e-001   2.7519238e+002   0.0000000e+000   2.5637541e-004   4.0159767e+002   4.5198121e+002   3.8993517e+002   4.6000000e+002   4.6000000e+002   4.6000000e+002   3.0239193e+005   1.1113125e+002  -2.9691669e+002   4.6714799e-002  -6.6685252e+000   1.3766220e+004  -1.4994208e-002   0.0000000e+000   8.4684119e-005  -1.2886639e-005   3.1918527e-002  -1.6751730e-003  -8.0594006e+002   6.6639914e-007  -3.7043045e-007  -1.9833611e-003  -8.5923033e-007   6.9364836e+001
 -9.1967022e+001   4.4160561e+000   9.0107932e-001   2.7289900e+002   0.0000000e+000   2.5559388e-004   4.0250309e+002   4.5322440e+002   3.9080436e+002   4.6000000e+002   4.6000000e+002   4.6000000e+002   3.0474448e+005   1.1152339e+002  -2.9166956e+002   4.6474717e-002  -6.6891443e+000   1.3802019e+004  -1.1677284e-002   0.0000000e+000   8.5359031e-005  -1.1715792e-005   3.1738850e-002  -1.3111953e-003  -8.0388723e+002   3.7836809e-007  -7.1922344e-007  -1.9723280e-003  -7.9765506e-007   6.9409985e+001
 -9.1544487e+001   4.4285483e+000   8.9740837e-001   2.7141874e+002   0.0000000e+000   2.5502487e-004   4.0344568e+002   4.5111063e+002   3.9167942e+002   4.6000000e+002   4.6000000e+002   4.6000000e+002   3.0712657e+005   1.1198991e+002  -2.8634474e+002   4.6234657e-002  -6.7093311e+000   1.3838055e+004  -1.1503507e-002   0.0000000e+000   8.4975929e-005  -8.7918654e-006   3.1612876e-002  -1.2827506e-003  -8.0182629e+002   3.5194303e-007  -7.9114832e-007  -1.9644860e-003  -5.9821097e-007   6.9498686e+001
 -9.1123141e+001   4.4426985e+000   8.9458220e-001   2.7041825e+002   0.0000000e+000   2.5455502e-004   4.0440593e+002   4.5234284e+002   3.9256094e+002   4.6000000e+002   4.6000000e+002   4.6000000e+002   3.0954002e+005   1.1249306e+002  -2.8096516e+002   4.5994613e-002  -6.7290852e+000   1.3874386e+004  -1.2871284e-002   0.0000000e+000   8.8483921e-005  -1.1062322e-005   3.1512191e-002  -1.4227074e-003  -7.9975794e+002   3.7906779e-007  -1.1166697e-006  -1.9585921e-003  -7.5612988e-007   6.9608661e+001
 -9.0702955e+001   4.4597231e+000   8.9283053e-001   2.6996063e+002   0.0000000e+000   2.5422368e-004   4.0541695e+002   4.5357798e+002   3.9344851e+002   4.6000000e+002   4.6000000e+002   4.6000000e+002   3.1198709e+005   1.1304736e+002  -2.7536891e+002   4.5754585e-002  -6.7483972e+000   1.3911093e+004  -5.0974113e-003   0.0000000e+000   9.1097809e-005  -1.2170293e-005   3.1444264e-002  -5.6057705e-004  -7.9769024e+002  -5.1022529e-008  -1.3259412e-006  -1.9545807e-003  -8.3046575e-007   6.9742323e+001
 -9.0283896e+001   4.4770072e+000   8.8740483e-001   2.6754186e+002   0.0000000e+000   2.5341538e-004   4.0618506e+002   4.5107442e+002   3.9434238e+002   4.6000000e+002   4.6000000e+002   4.6000000e+002   3.1446776e+005   1.1347063e+002  -2.7110972e+002   4.5514567e-002  -6.7672593e+000   1.3948149e+004   7.9133240e-004   0.0000000e+000   9.0241096e-005  -1.0679291e-005   3.1281758e-002   8.3097684e-005  -7.9562462e+002  -3.5161074e-007  -1.1036660e-006  -1.9443316e-003  -7.3036436e-007   6.9850586e+001
 -8.9865945e+001   4.4815217e+000   8.8478336e-001   2.6660440e+002   0.0000000e+000   2.5298188e-004   4.0705481e+002   4.5223320e+002   3.9524255e+002   4.6000000e+002   4.6000000e+002   4.6000000e+002   3.1697181e+005   1.1400933e+002  -2.6638689e+002   4.5274570e-002  -6.7858040e+000   1.3985082e+004   2.6543232e-002   0.0000000e+000   8.6827017e-005  -4.7123102e-006   3.1203397e-002   2.9202298e-003  -7.9350928e+002  -1.9976858e-006  -6.1980410e-007  -1.9390318e-003  -2.9467959e-007   7.0012873e+001
 -8.9449062e+001   4.4957411e+000   8.7996749e-001   2.6459882e+002   0.0000000e+000   2.5225507e-004   4.0801286e+002   4.5346182e+002   3.9614908e+002   4.6000000e+002   4.6000000e+002   4.6000000e+002   3.1952176e+005   1.1444501e+002  -2.6095369e+002   4.5034590e-002  -6.8039526e+000   1.4022863e+004   1.8725477e-002   0.0000000e+000   8.5561550e-005  -1.0300209e-006   3.1039060e-002   2.0165079e-003  -7.9144436e+002  -1.4610890e-006  -1.6615603e-007  -1.9286698e-003  -2.3072883e-008   7.0078655e+001
 -8.9033215e+001   4.5120378e+000   8.7648989e-001   2.6326406e+002   0.0000000e+000   2.5169443e-004   4.0898533e+002   4.5461754e+002   3.9706212e+002   4.6000000e+002   4.6000000e+002   4.6000000e+002   3.2210219e+005   1.1494814e+002  -2.5553690e+002   4.4794625e-002  -6.8216777e+000   1.4060787e+004   8.0085141e-003   0.0000000e+000   8.4333566e-005  -2.4403861e-008   3.0920754e-002   8.5800616e-004  -7.8935628e+002  -7.3329789e-007  -1.2967204e-008  -1.9211934e-003   4.2414831e-008   7.0189200e+001
 -8.8618375e+001   4.5270210e+000   8.7395424e-001   2.6236579e+002   0.0000000e+000   2.5126351e-004   4.0997885e+002   4.5585872e+002   3.9798176e+002   4.6000000e+002   4.6000000e+002   4.6000000e+002   3.2471756e+005   1.1550186e+002  -2.5012096e+002   4.4554676e-002  -6.8389787e+000   1.4099026e+004   5.0220057e-003   0.0000000e+000   8.1530023e-005   2.1809204e-006   3.0835439e-002   5.2722710e-004  -7.8726239e+002  -5.5602319e-007   3.1040146e-007  -1.9155515e-003   1.9008726e-007   7.0333267e+001
 -8.8204513e+001   4.5319694e+000   8.7217412e-001   2.6189459e+002   0.0000000e+000   2.5092393e-004   4.1098466e+002   4.5708951e+002   3.9890801e+002   4.6000000e+002   4.6000000e+002   4.6000000e+002   3.2736475e+005   1.1608984e+002  -2.4464492e+002   4.4314742e-002  -6.8558653e+000   1.4137420e+004  -1.2132822e-002   0.0000000e+000   8.3708190e-005  -1.3505965e-006   3.0772233e-002  -1.3010340e-003  -7.8514583e+002   9.2150858e-007  -9.8796040e-009  -1.9118025e-003  -4.5975518e-008   7.0497842e+001
 -8.7791601e+001   4.5464830e+000   8.7111834e-001   2.6171020e+002   0.0000000e+000   2.5069994e-004   4.1203984e+002   4.5835018e+002   3.9984090e+002   4.6000000e+002   4.6000000e+002   4.6000000e+002   3.3008921e+005   1.1673009e+002  -2.3899002e+002   4.4074820e-002  -6.8723240e+000   1.4177900e+004   1.4343394e-003   0.0000000e+000   8.6536333e-005  -4.6835868e-006   3.0734256e-002   1.3495402e-004  -7.8313926e+002  -3.3401206e-007  -4.1546017e-007  -1.9095506e-003  -2.9349759e-007   7.0686493e+001
 -8.7379614e+001   4.5665640e+000   8.6471282e-001   2.5875087e+002   0.0000000e+000   2.4975074e-004   4.1277831e+002   4.5670796e+002   4.0077992e+002   4.6000000e+002   4.6000000e+002   4.6000000e+002   3.3282199e+005   1.1715688e+002  -2.3507536e+002   4.3834916e-002  -6.8883545e+000   1.4217466e+004  -1.3854168e-003   0.0000000e+000   8.2841859e-005  -4.1624542e-006   3.0550011e-002  -8.7656163e-005  -7.8105963e+002  -2.1927577e-007  -3.4464215e-007  -1.8978115e-003  -2.7553568e-007   7.0815331e+001
 -8.6968521e+001   4.5553926e+000   8.6250299e-001   2.5791331e+002   0.0000000e+000   2.4940618e-004   4.1369649e+002   4.5787045e+002   4.0172585e+002   4.6000000e+002   4.6000000e+002   4.6000000e+002   3.3553942e+005   1.1775383e+002  -2.3023799e+002   4.3595027e-002  -6.9041167e+000   1.4255108e+004   1.3551910e-003   0.0000000e+000   8.1627800e-005  -1.0574052e-005   3.0484430e-002   1.1432076e-004  -7.7881060e+002  -3.7735051e-007  -9.6615878e-007  -1.8937929e-003  -6.7757228e-007   7.1012697e+001
 -8.6558293e+001   4.5579119e+000   8.5822550e-001   2.5610617e+002   0.0000000e+000   2.4875921e-004   4.1471165e+002   4.5915094e+002   4.0267861e+002   4.6000000e+002   4.6000000e+002   4.6000000e+002   3.3837838e+005   1.1826655e+002  -2.2467651e+002   4.3355154e-002  -6.9194906e+000   1.4296618e+004  -8.2265110e-003   0.0000000e+000   9.1363093e-005  -1.1792663e-005   3.0339974e-002  -9.5087682e-004  -7.7679096e+002   4.1220683e-007  -1.0678031e-006  -1.8855766e-003  -7.5197030e-007   7.1121553e+001
 -8.6148902e+001   4.5663063e+000   8.5540335e-001   2.5509223e+002   0.0000000e+000   2.4828105e-004   4.1573614e+002   4.6039203e+002   4.0363903e+002   4.6000000e+002   4.6000000e+002   4.6000000e+002   3.4119240e+005   1.1884176e+002  -2.1910806e+002   4.3115296e-002  -6.9344509e+000   1.4335761e+004  -6.4663200e-003   0.0000000e+000   8.8813408e-005  -1.2736091e-005   3.0244694e-002  -6.1111881e-004  -7.7461318e+002   6.1632420e-008  -1.2579186e-006  -1.8795636e-003  -8.2784469e-007   7.1270318e+001
 -8.5740320e+001   4.5788420e+000   8.5375849e-001   2.5469291e+002   0.0000000e+000   2.4795571e-004   4.1677775e+002   4.6163514e+002   4.0460630e+002   4.6000000e+002   4.6000000e+002   4.6000000e+002   3.4407506e+005   1.1947996e+002  -2.1350859e+002   4.2875453e-002  -6.9489976e+000   1.4376459e+004  -3.3005110e-003   0.0000000e+000   8.9477524e-005  -1.4541563e-005   3.0188922e-002  -3.6094374e-004  -7.7249277e+002  -9.6335096e-008  -1.4824084e-006  -1.8760268e-003  -9.4774584e-007   7.1457576e+001
 -8.5332521e+001   4.6032662e+000   8.5328916e-001   2.5482392e+002   0.0000000e+000   2.4779336e-004   4.1787157e+002   4.6286242e+002   4.0558162e+002   4.6000000e+002   4.6000000e+002   4.6000000e+002   3.4699703e+005   1.2018581e+002  -2.0768208e+002   4.2635625e-002  -6.9631206e+000   1.4417449e+004   2.2212361e-002   0.0000000e+000   9.3865630e-005  -8.7787401e-006   3.0169053e-002   2.3271090e-003  -7.7036716e+002  -1.6667064e-006  -5.5878521e-007  -1.8751783e-003  -5.1433124e-007   7.1676738e+001
 -8.4925479e+001   4.6202053e+000   8.5120113e-001   2.5420823e+002   0.0000000e+000   2.4740067e-004   4.1883035e+002   4.6409671e+002   4.0656233e+002   4.6000000e+002   4.6000000e+002   4.6000000e+002   3.4996008e+005   1.2082218e+002  -2.0259895e+002   4.2395811e-002  -6.9768241e+000   1.4458776e+004   1.0432369e-002   0.0000000e+000   8.8978885e-005  -5.5107748e-006   3.0108772e-002   1.0465742e-003  -7.6822719e+002  -9.1886442e-007  -1.9682364e-007  -1.8710975e-003  -2.8066833e-007   7.1884491e+001
 -8.4519166e+001   4.6222239e+000   8.4466422e-001   2.5096913e+002   0.0000000e+000   2.4649790e-004   4.1971000e+002   4.6183659e+002   4.0755228e+002   4.6000000e+002   4.6000000e+002   4.6000000e+002   3.5300022e+005   1.2130589e+002  -1.9808395e+002   4.2156012e-002  -6.9901554e+000   1.4501887e+004   3.9957733e-003   0.0000000e+000   8.8823521e-005  -2.6936146e-006   2.9916168e-002   3.7904687e-004  -7.6614835e+002  -5.1738636e-007  -2.0081041e-007  -1.8589643e-003  -8.6599287e-008   7.2014803e+001
 -8.4113556e+001   4.6189625e+000   8.4036086e-001   2.4916064e+002   0.0000000e+000   2.4585090e-004   4.2075110e+002   4.6313491e+002   4.0855006e+002   4.6000000e+002   4.6000000e+002   4.6000000e+002   3.5602046e+005   1.2184304e+002  -1.9243546e+002   4.1916228e-002  -7.0031620e+000   1.4542771e+004  -1.3992271e-003   0.0000000e+000   8.9742089e-005  -2.3705212e-006   2.9769542e-002  -8.4569957e-005  -7.6393281e+002  -2.5364140e-008  -2.1327985e-007  -1.8500650e-003  -7.5346260e-008   7.2128162e+001
 -8.3708624e+001   4.6245690e+000   8.3742644e-001   2.4805647e+002   0.0000000e+000   2.4536647e-004   4.2181079e+002   4.6381709e+002   4.0955511e+002   4.6000000e+002   4.6000000e+002   4.6000000e+002   3.5911969e+005   1.2246426e+002  -1.8675318e+002   4.1676458e-002  -7.0157597e+000   1.4585457e+004   2.3827888e-003   0.0000000e+000   9.2374082e-005  -4.1824045e-006   2.9672468e-002   2.0905479e-004  -7.6179805e+002  -2.2422731e-007  -1.9375411e-007  -1.8442724e-003  -1.9817387e-007   7.2293498e+001
 -8.3304344e+001   4.6369742e+000   8.3560108e-001   2.4755474e+002   0.0000000e+000   2.4501588e-004   4.2288883e+002   4.6507379e+002   4.1056562e+002   4.6000000e+002   4.6000000e+002   4.6000000e+002   3.6226274e+005   1.2314343e+002  -1.8101739e+002   4.1436703e-002  -7.0279479e+000   1.4628469e+004   9.7772667e-003   0.0000000e+000   9.5349919e-005  -3.4903264e-006   2.9611985e-002   9.6770750e-004  -7.5965370e+002  -6.6992291e-007  -9.5560518e-008  -1.8407570e-003  -1.4252596e-007   7.2493487e+001
 -8.2900689e+001   4.6515118e+000   8.3508776e-001   2.4774430e+002   0.0000000e+000   2.4482770e-004   4.2398629e+002   4.6633650e+002   4.1158151e+002   4.6000000e+002   4.6000000e+002   4.6000000e+002   3.6545402e+005   1.2389290e+002  -1.7520928e+002   4.1196963e-002  -7.0397218e+000   1.4671954e+004   4.4412061e-003   0.0000000e+000   9.7889416e-005  -3.1488664e-006   2.9595278e-002   4.3587387e-004  -7.5750454e+002  -3.7341280e-007   9.7498763e-008  -1.8398958e-003  -1.1468882e-007   7.2735114e+001
 -8.2497635e+001   4.6654019e+000   8.3526449e-001   2.4819273e+002   0.0000000e+000   2.4474957e-004   4.2513236e+002   4.6759897e+002   4.1260606e+002   4.6000000e+002   4.6000000e+002   4.6000000e+002   3.6869605e+005   1.2469457e+002  -1.6917389e+002   4.0957237e-002  -7.0510746e+000   1.4715979e+004   2.5084078e-003   0.0000000e+000   1.0036833e-004  -3.6004652e-006   2.9600313e-002   2.4813868e-004  -7.5535597e+002  -2.6198598e-007   1.1814093e-007  -1.8404239e-003  -1.4428336e-007   7.2998356e+001
 -8.2095158e+001   4.6737164e+000   8.3015730e-001   2.4585685e+002   0.0000000e+000   2.4396855e-004   4.2598209e+002   4.6886275e+002   4.1363866e+002   4.6000000e+002   4.6000000e+002   4.6000000e+002   3.7198587e+005   1.2527447e+002  -1.6492220e+002   4.0717525e-002  -7.0620059e+000   1.4760390e+004   3.8842200e-003   0.0000000e+000   9.9299595e-005  -2.8395718e-006   2.9459235e-002   3.7849176e-004  -7.5320263e+002  -4.4632864e-007   4.3492834e-007  -1.8314798e-003  -1.0637795e-007   7.3196647e+001
 -8.1693230e+001   4.6572632e+000   8.2970703e-001   2.4597981e+002   0.0000000e+000   2.4383291e-004   4.2705344e+002   4.7008544e+002   4.1467958e+002   4.6000000e+002   4.6000000e+002   4.6000000e+002   3.7530653e+005   1.2605999e+002  -1.5935318e+002   4.0477828e-002  -7.0726536e+000   1.4804487e+004  -2.2493539e-002   0.0000000e+000   9.8865793e-005  -3.3291591e-006   2.9450937e-002  -2.1448264e-003  -7.5097749e+002   1.0996559e-006  -3.8099546e-008  -1.8309111e-003  -1.6759135e-007   7.3468998e+001
 -8.1291828e+001   4.6583326e+000   8.2630935e-001   2.4468615e+002   0.0000000e+000   2.4327630e-004   4.2815330e+002   4.7168297e+002   4.1572968e+002   4.6000000e+002   4.6000000e+002   4.6000000e+002   3.7870538e+005   1.2670967e+002  -1.5351092e+002   4.0238146e-002  -7.0829009e+000   1.4850103e+004  -1.0867806e-002   0.0000000e+000   9.8304742e-005  -3.7964214e-006   2.9341754e-002  -1.0450048e-003  -7.4884595e+002   3.4436974e-007  -1.4181539e-007  -1.8240195e-003  -2.1222869e-007   7.3636961e+001
 -8.0890926e+001   4.6694502e+000   8.2432706e-001   2.4403889e+002   0.0000000e+000   2.4291370e-004   4.2927033e+002   4.7066074e+002   4.1678830e+002   4.6000000e+002   4.6000000e+002   4.6000000e+002   3.8215166e+005   1.2744495e+002  -1.4762187e+002   3.9998478e-002  -7.0927370e+000   1.4895986e+004  -5.4810187e-003   0.0000000e+000   9.5960376e-005  -3.6780495e-006   2.9281080e-002  -5.1997808e-004  -7.4669420e+002  -3.8229630e-009  -2.5057159e-007  -1.8200383e-003  -2.1622775e-007   7.3857257e+001
 -8.0490500e+001   4.6847196e+000   8.2342772e-001   2.4402066e+002   0.0000000e+000   2.4267677e-004   4.3040690e+002   4.7192617e+002   4.1785544e+002   4.6000000e+002   4.6000000e+002   4.6000000e+002   3.8564549e+005   1.2823663e+002  -1.4164150e+002   3.9758824e-002  -7.1021619e+000   1.4942106e+004   1.6774647e-002   0.0000000e+000   9.7205485e-005  -2.2479299e-006   2.9254661e-002   1.5974888e-003  -7.4452102e+002  -1.2161738e-006  -7.1620770e-008  -1.8184760e-003  -9.4766159e-008   7.4109409e+001
 -8.0090524e+001   4.6985186e+000   8.2356595e-001   2.4454691e+002   0.0000000e+000   2.4256993e-004   4.3156777e+002   4.7319949e+002   4.1893206e+002   4.6000000e+002   4.6000000e+002   4.6000000e+002   3.8919473e+005   1.2909006e+002  -1.3553300e+002   3.9519185e-002  -7.1111649e+000   1.4988734e+004   5.8620917e-003   0.0000000e+000   9.9086744e-005  -2.2184437e-006   2.9262348e-002   5.5233347e-004  -7.4234104e+002  -5.4892914e-007  -1.8569968e-008  -1.8190684e-003  -8.1028625e-008   7.4394907e+001
 -7.9690976e+001   4.7089267e+000   8.2428266e-001   2.4527967e+002   0.0000000e+000   2.4255827e-004   4.3278026e+002   4.7448499e+002   4.2002175e+002   4.6000000e+002   4.6000000e+002   4.6000000e+002   3.9284204e+005   1.2999801e+002  -1.2915386e+002   3.9279560e-002  -7.1197347e+000   1.5037464e+004  -1.3359983e-005   0.0000000e+000   1.0190162e-004  -2.0993958e-006   2.9288970e-002  -2.9215730e-005  -7.4023693e+002  -2.6371761e-007  -2.7456339e-007  -1.8208938e-003  -7.5406672e-008   7.4701341e+001
 -7.9291829e+001   4.7210313e+000   8.1881990e-001   2.4267641e+002   0.0000000e+000   2.4173868e-004   4.3368411e+002   4.7557806e+002   4.2111216e+002   4.6000000e+002   4.6000000e+002   4.6000000e+002   3.9646852e+005   1.3062899e+002  -1.2470453e+002   3.9039949e-002  -7.1278672e+000   1.5083704e+004  -1.8174386e-002   0.0000000e+000   1.0210806e-004  -4.1848886e-006   2.9136847e-002  -1.6363120e-003  -7.3799076e+002   8.2245517e-007   9.5166289e-008  -1.8113668e-003  -2.2608958e-007   7.4913085e+001
 -7.8893061e+001   4.6993105e+000   8.1959604e-001   2.4349610e+002   0.0000000e+000   2.4174370e-004   4.3482190e+002   4.7678281e+002   4.2221455e+002   4.6000000e+002   4.6000000e+002   4.6000000e+002   4.0016257e+005   1.3154937e+002  -1.1879032e+002   3.8800353e-002  -7.1357244e+000   1.5130810e+004   1.0197242e-002   0.0000000e+000   1.0791966e-004  -8.8977697e-006   2.9170338e-002   9.0438664e-004  -7.3571660e+002  -6.5213713e-007  -8.4056869e-008  -1.8138064e-003  -5.2832811e-007   7.5247218e+001
 -7.8494646e+001   4.6936009e+000   8.1591936e-001   2.4196964e+002   0.0000000e+000   2.4117262e-004   4.3593742e+002   4.7841016e+002   4.2332737e+002   4.6000000e+002   4.6000000e+002   4.6000000e+002   4.0394990e+005   1.3226185e+002  -1.1301660e+002   3.8560771e-002  -7.1431670e+000   1.5179701e+004   9.2566946e-003   0.0000000e+000   1.1046555e-004  -9.8905294e-006   2.9057261e-002   8.2553097e-004  -7.3355101e+002  -8.5061199e-007  -7.2142341e-007  -1.8069966e-003  -6.0756033e-007   7.5446697e+001
 -7.8096561e+001   4.7023123e+000   8.1462157e-001   2.4168029e+002   0.0000000e+000   2.4089455e-004   4.3712232e+002   4.7694079e+002   4.2444960e+002   4.6000000e+002   4.6000000e+002   4.6000000e+002   4.0779601e+005   1.3310885e+002  -1.0680442e+002   3.8321203e-002  -7.1502050e+000   1.5229026e+004  -1.8918981e-002   0.0000000e+000   1.1097417e-004  -1.3192582e-005   2.9021036e-002  -1.7088770e-003  -7.3137265e+002   7.7959630e-007  -7.7688539e-007  -1.8048566e-003  -8.4381767e-007   7.5713567e+001
 -7.7698782e+001   4.7136491e+000   8.1433696e-001   2.4195113e+002   0.0000000e+000   2.4073997e-004   4.3832802e+002   4.7712860e+002   4.2558169e+002   4.6000000e+002   4.6000000e+002   4.6000000e+002   4.1169936e+005   1.3401590e+002  -1.0049687e+002   3.8081650e-002  -7.1568171e+000   1.5278685e+004  -9.4786229e-003   0.0000000e+000   1.1468571e-004  -1.0931198e-005   2.9018343e-002  -8.4966945e-004  -7.2917253e+002   2.6431642e-007  -7.6540991e-007  -1.8048762e-003  -6.7728310e-007   7.6013828e+001
 -7.7301285e+001   4.7233252e+000   8.1511974e-001   2.4274370e+002   0.0000000e+000   2.4072802e-004   4.3957124e+002   4.7846545e+002   4.2672391e+002   4.6000000e+002   4.6000000e+002   4.6000000e+002   4.1566451e+005   1.3499585e+002  -9.3982461e+001   3.7842111e-002  -7.1629949e+000   1.5328806e+004   2.0010106e-002   0.0000000e+000   1.1483150e-004  -1.1601480e-005   2.9051600e-002   1.7959633e-003  -7.2696094e+002  -1.3999280e-006  -6.7305399e-007  -1.8067788e-003  -7.2984081e-007   7.6350353e+001
 -7.6904045e+001   4.7417161e+000   8.1434982e-001   2.4278950e+002   0.0000000e+000   2.4049817e-004   4.4071983e+002   4.7924173e+002   4.2787685e+002   4.6000000e+002   4.6000000e+002   4.6000000e+002   4.1970446e+005   1.3590750e+002  -8.8001716e+001   3.7602586e-002  -7.1687258e+000   1.5379823e+004  -1.4521134e-002   0.0000000e+000   1.1631670e-004  -1.1293957e-005   2.9040099e-002  -1.2915247e-003  -7.2477309e+002   5.0274695e-007  -6.9575213e-007  -1.8061259e-003  -7.0660609e-007   7.6666322e+001
 -7.6507039e+001   4.7321879e+000   8.0787885e-001   2.3938569e+002   0.0000000e+000   2.3963368e-004   4.4173351e+002   4.8053789e+002   4.2904598e+002   4.6000000e+002   4.6000000e+002   4.6000000e+002   4.2383910e+005   1.3659580e+002  -8.3163685e+001   3.7363076e-002  -7.1740609e+000   1.5432407e+004   1.4725859e-002   0.0000000e+000   1.1393414e-004  -8.1515088e-006   2.8858246e-002   1.2758016e-003  -7.2260031e+002  -1.2626186e-006  -4.7600059e-007  -1.7943960e-003  -4.9558411e-007   7.6882244e+001
 -7.6110243e+001   4.7175921e+000   8.0424717e-001   2.3790688e+002   0.0000000e+000   2.3907384e-004   4.4294152e+002   4.8180964e+002   4.3021534e+002   4.6000000e+002   4.6000000e+002   4.6000000e+002   4.2795531e+005   1.3735613e+002  -7.6873354e+001   3.7123580e-002  -7.1790855e+000   1.5482402e+004  -2.3559373e-003   0.0000000e+000   1.0779087e-004  -8.7715061e-006   2.8739926e-002  -1.3905527e-004  -7.2028418e+002  -2.3363107e-007  -5.2182881e-007  -1.7866107e-003  -5.5193359e-007   7.7077375e+001
 -7.5713633e+001   4.7152798e+000   8.0207682e-001   2.3717546e+002   0.0000000e+000   2.3868678e-004   4.4417082e+002   4.8267426e+002   4.3139799e+002   4.6000000e+002   4.6000000e+002   4.6000000e+002   4.3219208e+005   1.3822845e+002  -7.0473921e+001   3.6884099e-002  -7.1836789e+000   1.5534813e+004   2.2994355e-004   0.0000000e+000   1.0529725e-004  -8.3264662e-006   2.8677175e-002  -5.3773616e-006  -7.1806785e+002  -3.8303684e-007  -5.7650274e-007  -1.7824133e-003  -5.2386567e-007   7.7339266e+001
 -7.5317184e+001   4.7197135e+000   8.0045280e-001   2.3665003e+002   0.0000000e+000   2.3838826e-004   4.4540461e+002   4.8294723e+002   4.3259820e+002   4.6000000e+002   4.6000000e+002   4.6000000e+002   4.3655376e+005   1.3916004e+002  -6.4127985e+001   3.6644632e-002  -7.1878347e+000   1.5589714e+004   3.8534362e-004   0.0000000e+000   9.9441578e-005  -1.4479679e-005   2.8639244e-002  -3.5536954e-005  -7.1593396e+002  -4.8536674e-007  -7.2266895e-007  -1.7794241e-003  -9.4395063e-007   7.7640007e+001
 -7.4920872e+001   4.7388857e+000   8.0080718e-001   2.3726098e+002   0.0000000e+000   2.3830902e-004   4.4668136e+002   4.8426581e+002   4.3379812e+002   4.6000000e+002   4.6000000e+002   4.6000000e+002   4.4089330e+005   1.4019145e+002  -5.7422117e+001   3.6405180e-002  -7.1915571e+000   1.5641799e+004  -4.3966996e-003   0.0000000e+000   9.9555733e-005  -1.4543624e-005   2.8659993e-002  -3.2001926e-004  -7.1364123e+002  -4.5417546e-008  -7.5771388e-007  -1.7807825e-003  -9.6761181e-007   7.7989289e+001
 -7.4740937e+001   4.7476151e+000   8.0123285e-001   2.3766026e+002   0.0000000e+000   2.3832282e-004   4.4728622e+002   4.8489073e+002   4.3435277e+002   4.6000000e+002   4.6000000e+002   4.6000000e+002   4.4305005e+005   1.4070456e+002  -5.4253448e+001   3.6296444e-002  -7.1931690e+000   1.5671366e+004   2.3737361e-002   0.0000000e+000   1.0455318e-004  -1.3369682e-005   2.8681246e-002   1.6282810e-003  -7.1285958e+002  -1.7094997e-006  -6.2077702e-007  -1.7821386e-003  -8.2681226e-007   7.8170139e+001
 -7.4516017e+001   4.7678392e+000   8.0193221e-001   2.3810654e+002   0.0000000e+000   2.3836707e-004   4.4805054e+002   4.8565986e+002   4.3504213e+002   4.6000000e+002   4.6000000e+002   4.6000000e+002   4.4560318e+005   1.4135392e+002  -5.0254998e+001   3.6160510e-002  -7.1950304e+000   1.5702648e+004   2.5153181e-003   0.0000000e+000   9.8302926e-005  -1.2124052e-005   2.8713642e-002   4.9784696e-004  -7.1162080e+002  -6.0617991e-007  -5.7594153e-007  -1.7839018e-003  -7.6124313e-007   7.8398500e+001
 -7.4234868e+001   4.7748485e+000   8.0058239e-001   2.3757074e+002   0.0000000e+000   2.3813333e-004   4.4886665e+002   4.8569355e+002   4.3591265e+002   4.6000000e+002   4.6000000e+002   4.6000000e+002   4.4879244e+005   1.4203210e+002  -4.6132047e+001   3.5990575e-002  -7.1971199e+000   1.5740714e+004  -4.9697908e-004   0.0000000e+000   8.9424167e-005  -1.1678533e-005   2.8685501e-002   8.4894327e-005  -7.0997478e+002  -3.7162892e-007  -5.8457169e-007  -1.7816331e-003  -7.4674980e-007   7.8637445e+001
 -7.3883432e+001   4.7549028e+000   7.9832806e-001   2.3668245e+002   0.0000000e+000   2.3772087e-004   4.4979800e+002   4.8688866e+002   4.3700161e+002   4.6000000e+002   4.6000000e+002   4.6000000e+002   4.5275120e+005   1.4285794e+002  -4.1583982e+001   3.5778137e-002  -7.1994025e+000   1.5785829e+004  -4.4513969e-003   0.0000000e+000   8.3826447e-005  -1.1407733e-005   2.8637811e-002  -3.5152229e-004  -7.0778031e+002  -7.2677846e-008  -5.3238305e-007  -1.7783241e-003  -7.3764681e-007   7.8949592e+001
 -7.3487419e+001   4.7312949e+000   7.9493895e-001   2.3534601e+002   0.0000000e+000   2.3719160e-004   4.5107323e+002   4.8835367e+002   4.3824676e+002   4.6000000e+002   4.6000000e+002   4.6000000e+002   4.5736256e+005   1.4371968e+002  -3.4987875e+001   3.5538739e-002  -7.2016281e+000   1.5839906e+004  -5.3218001e-004   0.0000000e+000   9.2844337e-005  -1.1509380e-005   2.8528239e-002  -7.4209960e-005  -7.0544405e+002  -2.4853876e-007  -5.3282837e-007  -1.7721412e-003  -7.4235620e-007   7.9181198e+001
 -7.3091430e+001   4.7252870e+000   7.9302392e-001   2.3483075e+002   0.0000000e+000   2.3682245e-004   4.5237249e+002   4.8988848e+002   4.3950725e+002   4.6000000e+002   4.6000000e+002   4.6000000e+002   4.6211327e+005   1.4469560e+002  -2.8238680e+001   3.5299354e-002  -7.2034013e+000   1.5896634e+004   1.0155695e-004   0.0000000e+000   9.8831174e-005  -1.1715669e-005   2.8475259e-002  -1.3187609e-005  -7.0321459e+002  -2.8059575e-007  -5.3502160e-007  -1.7691827e-003  -7.5305442e-007   7.9479131e+001
 -7.2695443e+001   4.7303944e+000   7.9263620e-001   2.3499140e+002   0.0000000e+000   2.3666495e-004   4.5370261e+002   4.9013384e+002   4.4078541e+002   4.6000000e+002   4.6000000e+002   4.6000000e+002   4.6701071e+005   1.4579407e+002  -2.1281064e+001   3.5059984e-002  -7.2047083e+000   1.5956167e+004   3.2279491e-004   0.0000000e+000   1.0169045e-004  -1.1740749e-005   2.8477295e-002   8.5643082e-006  -7.0107224e+002  -2.8409839e-007  -5.1495804e-007  -1.7693748e-003  -7.5152925e-007   7.9845491e+001
 -7.2299432e+001   4.7462888e+000   7.9313546e-001   2.3565794e+002   0.0000000e+000   2.3660841e-004   4.5504285e+002   4.9145091e+002   4.4206141e+002   4.6000000e+002   4.6000000e+002   4.6000000e+002   4.7187192e+005   1.4694190e+002  -1.4236958e+001   3.4820629e-002  -7.2055490e+000   1.6012192e+004  -1.3689378e-003   0.0000000e+000   1.0049936e-004  -1.1189257e-005   2.8507098e-002  -7.9107692e-005  -6.9873879e+002  -2.1965896e-007  -4.8015269e-007  -1.7711590e-003  -7.2139881e-007   8.0238516e+001
 -7.1903375e+001   4.7570104e+000   7.9452435e-001   2.3663431e+002   0.0000000e+000   2.3670594e-004   4.5643507e+002   4.9277664e+002   4.4335695e+002   4.6000000e+002   4.6000000e+002   4.6000000e+002   4.7687211e+005   1.4818264e+002  -6.8847308e+000   3.4581289e-002  -7.2059035e+000   1.6070638e+004   2.8421540e-004   0.0000000e+000   1.0113431e-004  -1.1075683e-005   2.8567488e-002   4.2584086e-006  -6.9646630e+002  -2.8028814e-007  -4.3948472e-007  -1.7748933e-003  -7.1160302e-007   8.0674365e+001
 -7.1507244e+001   4.7578294e+000   7.8936847e-001   2.3412108e+002   0.0000000e+000   2.3593252e-004   4.5753464e+002   4.9410325e+002   4.4466674e+002   4.6000000e+002   4.6000000e+002   4.6000000e+002   4.8196571e+005   1.4908662e+002  -1.6519651e+000   3.4341965e-002  -7.2057691e+000   1.6129888e+004   7.9713935e-005   0.0000000e+000   9.3170479e-005  -1.2398644e-005   2.8432586e-002   2.0222982e-006  -6.9419567e+002  -3.2514932e-007  -6.4266443e-008  -1.7657485e-003  -7.9034346e-007   8.0985809e+001
 -7.1111017e+001   4.7232211e+000   7.9001524e-001   2.3477153e+002   0.0000000e+000   2.3595351e-004   4.5885357e+002   4.9573457e+002   4.4599802e+002   4.6000000e+002   4.6000000e+002   4.6000000e+002   4.8718982e+005   1.5031489e+002   5.1807460e+000   3.4102655e-002  -7.2053024e+000   1.6191101e+004   2.4085978e-003   0.0000000e+000   9.9692016e-005  -1.1255104e-005   2.8474702e-002   1.7875371e-004  -6.9193930e+002  -3.5938610e-007  -3.9968841e-007  -1.7688212e-003  -7.0075736e-007   8.1433835e+001
 -7.0714667e+001   4.7164018e+000   7.8731840e-001   2.3386152e+002   0.0000000e+000   2.3547642e-004   4.6021984e+002   4.9711188e+002   4.4733682e+002   4.6000000e+002   4.6000000e+002   4.6000000e+002   4.9249907e+005   1.5134746e+002   1.2250651e+001   3.3863360e-002  -7.2043751e+000   1.6252698e+004   3.9809635e-003   0.0000000e+000   1.0306375e-004  -1.1503948e-005   2.8398428e-002   3.2179818e-004  -6.8971971e+002  -5.3995277e-007  -3.8943908e-007  -1.7643247e-003  -7.0957066e-007   8.1735685e+001
 -7.0318169e+001   4.7241130e+000   7.8613110e-001   2.3353932e+002   0.0000000e+000   2.3522401e-004   4.6160559e+002   4.9637167e+002   4.4868797e+002   4.6000000e+002   4.6000000e+002   4.6000000e+002   4.9789077e+005   1.5250430e+002   1.9482649e+001   3.3624081e-002  -7.2029615e+000   1.6314528e+004   2.2989549e-003   0.0000000e+000   1.0319786e-004  -1.1920515e-005   2.8375641e-002   1.9041809e-004  -6.8746275e+002  -4.6978229e-007  -1.7088227e-007  -1.7628911e-003  -7.3508977e-007   8.2108991e+001
 -6.9921499e+001   4.7356331e+000   7.8602067e-001   2.3387610e+002   0.0000000e+000   2.3509647e-004   4.6301382e+002   4.9773067e+002   4.5005282e+002   4.6000000e+002   4.6000000e+002   4.6000000e+002   5.0337371e+005   1.5373562e+002   2.6878245e+001   3.3384817e-002  -7.2010578e+000   1.6376819e+004   3.1896136e-003   0.0000000e+000   1.0367101e-004  -1.1282564e-005   2.8389078e-002   2.5588353e-004  -6.8517861e+002  -4.9776343e-007  -8.1953373e-008  -1.7636957e-003  -6.8638963e-007   8.2521395e+001
 -6.9524630e+001   4.7456353e+000   7.8702147e-001   2.3477740e+002   0.0000000e+000   2.3511243e-004   4.6444980e+002   4.9908920e+002   4.5143005e+002   4.6000000e+002   4.6000000e+002   4.6000000e+002   5.0895642e+005   1.5505749e+002   3.4497967e+001   3.3145568e-002  -7.1986422e+000   1.6439783e+004   7.2357448e-004   0.0000000e+000   1.0463733e-004  -1.0940512e-005   2.8440719e-002   5.8806181e-005  -6.8288227e+002  -3.4709727e-007  -2.3774217e-008  -1.7669004e-003  -6.6220094e-007   8.2980091e+001
 -6.9127536e+001   4.7528996e+000   7.8866252e-001   2.3590333e+002   0.0000000e+000   2.3523385e-004   4.6593481e+002   5.0045124e+002   4.5282211e+002   4.6000000e+002   4.6000000e+002   4.6000000e+002   5.1464667e+005   1.5645381e+002   4.2446127e+001   3.2906336e-002  -7.1956991e+000   1.6503601e+004  -5.2997942e-004   0.0000000e+000   1.0544903e-004  -1.0812488e-005   2.8513590e-002  -4.1503685e-005  -6.8058380e+002  -2.6126334e-007   1.6772904e-008  -1.7713498e-003  -6.5560842e-007   8.3468130e+001
 -6.8730192e+001   4.7607618e+000   7.8264813e-001   2.3279473e+002   0.0000000e+000   2.3437645e-004   4.6712473e+002   5.0182932e+002   4.5422946e+002   4.6000000e+002   4.6000000e+002   4.6000000e+002   5.2045677e+005   1.5744548e+002   4.8077245e+001   3.2667119e-002  -7.1922186e+000   1.6568589e+004   3.4775171e-004   0.0000000e+000   1.0386091e-004  -1.3297865e-005   2.8350232e-002   1.4117168e-005  -6.7830427e+002  -2.2402407e-007   5.3747478e-007  -1.7609116e-003  -8.2077197e-007   8.3795381e+001
 -6.8332571e+001   4.7213717e+000   7.8447915e-001   2.3413660e+002   0.0000000e+000   2.3452575e-004   4.6855128e+002   5.0313892e+002   4.5565217e+002   4.6000000e+002   4.6000000e+002   4.6000000e+002   5.2633341e+005   1.5887866e+002   5.5649819e+001   3.2427917e-002  -7.1883844e+000   1.6632977e+004   6.4701837e-004   0.0000000e+000   1.1468706e-004  -1.5200368e-005   2.8432555e-002   7.1999094e-005  -6.7591343e+002  -1.2873541e-007   6.4968830e-007  -1.7667455e-003  -9.2429523e-007   8.4321664e+001
 -6.7934647e+001   4.7049231e+000   7.8205515e-001   2.3334755e+002   0.0000000e+000   2.3409085e-004   4.7000032e+002   5.0453491e+002   4.5709061e+002   4.6000000e+002   4.6000000e+002   4.6000000e+002   5.3237658e+005   1.6006077e+002   6.3147973e+001   3.2188732e-002  -7.1840413e+000   1.6699860e+004  -2.4334528e-003   0.0000000e+000   1.1918357e-004  -1.5001153e-005   2.8368078e-002  -1.8192195e-004  -6.7364217e+002  -1.6811434e-007   5.2951763e-007  -1.7629881e-003  -9.0549132e-007   8.4679116e+001
 -6.7536393e+001   4.7043255e+000   7.8124207e-001   2.3317878e+002   0.0000000e+000   2.3389444e-004   4.7147827e+002   5.0412411e+002   4.5854450e+002   4.6000000e+002   4.6000000e+002   4.6000000e+002   5.3853160e+005   1.6139307e+002   7.0921775e+001   3.1949563e-002  -7.1791693e+000   1.6767417e+004  -5.2036364e-003   0.0000000e+000   1.1889126e-004  -1.3353181e-005   2.8362844e-002  -3.7001564e-004  -6.7135285e+002  -6.9316776e-008   4.7273694e-007  -1.7625114e-003  -8.0357126e-007   8.5119221e+001
 -6.7137781e+001   4.7095378e+000   7.8039048e-001   2.3280461e+002   0.0000000e+000   2.3374287e-004   4.7296565e+002   5.0477825e+002   4.6000914e+002   4.6000000e+002   4.6000000e+002   4.6000000e+002   5.4480498e+005   1.6276948e+002   7.8685718e+001   3.1710410e-002  -7.1737808e+000   1.6835769e+004  -1.8810839e-002   0.0000000e+000   1.1461351e-004  -3.3182627e-006   2.8359793e-002  -1.4030453e-003  -6.6904676e+002   7.7695427e-007  -4.4118986e-007  -1.7625313e-003  -1.8541087e-007   8.5582804e+001
 -6.6738785e+001   4.7199924e+000   7.8162935e-001   2.3366273e+002   0.0000000e+000   2.3382881e-004   4.7452462e+002   5.0620517e+002   4.6149390e+002   4.6000000e+002   4.6000000e+002   4.6000000e+002   5.5120481e+005   1.6429424e+002   8.7052601e+001   3.1471274e-002  -7.1678304e+000   1.6905085e+004  -7.5254386e-003   0.0000000e+000   1.1392572e-004  -3.0623080e-006   2.8424943e-002  -5.9330082e-004  -6.6673690e+002   7.8946289e-008  -4.5147437e-007  -1.7664527e-003  -1.7072490e-007   8.6114004e+001
 -6.6339376e+001   4.7266192e+000   7.8064878e-001   2.3345724e+002   0.0000000e+000   2.3360105e-004   4.7596446e+002   5.0762885e+002   4.6299526e+002   4.6000000e+002   4.6000000e+002   4.6000000e+002   5.5773067e+005   1.6568746e+002   9.4542607e+001   3.1232154e-002  -7.1613080e+000   1.6975264e+004  -2.5003254e-003   0.0000000e+000   1.0695614e-004  -4.2012179e-006   2.8423140e-002  -1.9857220e-004  -6.6441754e+002  -2.2306173e-007  -5.3115748e-007  -1.7658360e-003  -2.4759131e-007   8.6598287e+001
 -6.5939526e+001   4.7163529e+000   7.7311994e-001   2.2931549e+002   0.0000000e+000   2.3263286e-004   4.7731531e+002   5.0908826e+002   4.6451281e+002   4.6000000e+002   4.6000000e+002   4.6000000e+002   5.6437255e+005   1.6674452e+002   1.0086158e+002   3.0993051e-002  -7.1542735e+000   1.7045912e+004   2.8472812e-004   0.0000000e+000   1.0100881e-004  -6.2769878e-006   2.8205258e-002   1.4328692e-005  -6.6206661e+002  -3.8516926e-007   2.1809487e-008  -1.7516841e-003  -4.1055428e-007   8.6906186e+001
 -6.5539208e+001   4.6840431e+000   7.6962632e-001   2.2789758e+002   0.0000000e+000   2.3210178e-004   4.7884734e+002   5.1060952e+002   4.6604801e+002   4.6000000e+002   4.6000000e+002   4.6000000e+002   5.7114425e+005   1.6797550e+002   1.0871318e+002   3.0753964e-002  -7.1468368e+000   1.7117366e+004  -8.4983216e-003   0.0000000e+000   1.0408215e-004  -6.0738670e-006   2.8101549e-002  -6.1443156e-004  -6.5969354e+002   4.4498984e-007   3.4703982e-008  -1.7454116e-003  -4.0392366e-007   8.7253204e+001
 -6.5138391e+001   4.6762911e+000   7.6770392e-001   2.2734861e+002   0.0000000e+000   2.3173460e-004   4.8041220e+002   5.1223058e+002   4.6760129e+002   4.6000000e+002   4.6000000e+002   4.6000000e+002   5.7808898e+005   1.6935597e+002   1.1688888e+002   3.0514895e-002  -7.1388341e+000   1.7190820e+004  -6.2265529e-003   0.0000000e+000   1.0720687e-004  -6.4160504e-006   2.8058971e-002  -4.3989918e-004  -6.5739014e+002   2.3647541e-007  -5.7268288e-009  -1.7428942e-003  -4.3223777e-007   8.7680680e+001
 -6.4737047e+001   4.6819900e+000   7.6739298e-001   2.2752089e+002   0.0000000e+000   2.3159196e-004   4.8200284e+002   5.1247075e+002   4.6917251e+002   4.6000000e+002   4.6000000e+002   4.6000000e+002   5.8517174e+005   1.7088645e+002   1.2534967e+002   3.0275843e-002  -7.1302438e+000   1.7265120e+004  -4.6547656e-003   0.0000000e+000   1.0805908e-004  -4.8700825e-006   2.8074039e-002  -3.2872179e-004  -6.5506870e+002   7.5985327e-008  -2.0442317e-007  -1.7439156e-003  -3.3638276e-007   8.8189312e+001
 -6.4335147e+001   4.6917277e+000   7.6813580e-001   2.2824963e+002   0.0000000e+000   2.3158522e-004   4.8362169e+002   5.1392649e+002   4.7076111e+002   4.6000000e+002   4.6000000e+002   4.6000000e+002   5.9239549e+005   1.7251716e+002   1.3406109e+002   3.0036808e-002  -7.1210543e+000   1.7340257e+004  -1.0797652e-002   0.0000000e+000   1.1073069e-004  -5.6325944e-006   2.8125647e-002  -7.6574301e-004  -6.5272702e+002   4.6956626e-007  -3.0741658e-007  -1.7472263e-003  -3.9492567e-007   8.8747920e+001
 -6.3932659e+001   4.6983047e+000   7.6984836e-001   2.2931927e+002   0.0000000e+000   2.3173938e-004   4.8529144e+002   5.1538340e+002   4.7236789e+002   4.6000000e+002   4.6000000e+002   4.6000000e+002   5.9977123e+005   1.7427099e+002   1.4317431e+002   2.9797791e-002  -7.1112381e+000   1.7416453e+004  -5.2062255e-003   0.0000000e+000   1.1278104e-004  -6.3064662e-006   2.8211585e-002  -3.7051677e-004  -6.5037671e+002   8.3486920e-008  -3.7494903e-007  -1.7526692e-003  -4.4201930e-007   8.9365299e+001
 -6.3529554e+001   4.6957323e+000   7.6528245e-001   2.2697330e+002   0.0000000e+000   2.3107694e-004   4.8673648e+002   5.1684252e+002   4.7399406e+002   4.6000000e+002   4.6000000e+002   4.6000000e+002   6.0730615e+005   1.7564309e+002   1.5027838e+002   2.9558792e-002  -7.1007848e+000   1.7493810e+004   1.8074493e-003   0.0000000e+000   1.0874304e-004  -1.3399088e-005   2.8097086e-002   1.0191419e-004  -6.4802514e+002  -7.1139301e-007   4.5174067e-007  -1.7451284e-003  -9.2450070e-007   8.9818981e+001
 -6.3125800e+001   4.6529681e+000   7.6527230e-001   2.2726020e+002   0.0000000e+000   2.3099394e-004   4.8829694e+002   5.1826654e+002   4.7563996e+002   4.6000000e+002   4.6000000e+002   4.6000000e+002   6.1496798e+005   1.7732197e+002   1.5852176e+002   2.9319811e-002  -7.0898377e+000   1.7571292e+004   1.3985234e-003   0.0000000e+000   1.0838101e-004  -9.3624153e-006   2.8131520e-002   1.0148839e-004  -6.4560392e+002  -3.4770347e-007   2.1666328e-007  -1.7471497e-003  -6.4230915e-007   9.0418255e+001
 -6.2721365e+001   4.6335422e+000   7.6242342e-001   2.2624979e+002   0.0000000e+000   2.3051259e-004   4.8995088e+002   5.2001145e+002   4.7730641e+002   4.6000000e+002   4.6000000e+002   4.6000000e+002   6.2284613e+005   1.7879189e+002   1.6711619e+002   2.9080849e-002  -7.0783324e+000   1.7651347e+004  -3.6964882e-003   0.0000000e+000   1.1447353e-004  -7.4160290e-006   2.8057572e-002  -2.4919515e-004  -6.4327173e+002   6.3782781e-008   2.6674141e-007  -1.7428915e-003  -5.1441416e-007   9.0855647e+001
 -6.2316218e+001   4.6334912e+000   7.6118444e-001   2.2587684e+002   0.0000000e+000   2.3026061e-004   4.9163658e+002   5.1987352e+002   4.7899316e+002   4.6000000e+002   4.6000000e+002   4.6000000e+002   6.3089472e+005   1.8044187e+002   1.7607863e+002   2.8841904e-002  -7.0661896e+000   1.7732535e+004  -7.9027498e-003   0.0000000e+000   1.1699276e-004  -2.1587633e-006   2.8044576e-002  -5.2872244e-004  -6.4093308e+002   2.7918219e-007  -2.1098204e-007  -1.7422855e-003  -1.7456324e-007   9.1389902e+001
 -6.1910327e+001   4.6409833e+000   7.6108573e-001   2.2616185e+002   0.0000000e+000   2.3014842e-004   4.9334980e+002   5.2138365e+002   4.8069963e+002   4.6000000e+002   4.6000000e+002   4.6000000e+002   6.3911097e+005   1.8220135e+002   1.8530657e+002   2.8602979e-002  -7.0533977e+000   1.7814660e+004  -1.8828126e-002   0.0000000e+000   1.2049655e-004  -3.3614236e-006   2.8071303e-002  -1.2671678e-003  -6.3857121e+002   9.0320026e-007  -3.7333164e-007  -1.7440948e-003  -2.7180137e-007   9.1978393e+001
 -6.1503657e+001   4.6483512e+000   7.6218809e-001   2.2703623e+002   0.0000000e+000   2.3019657e-004   4.9509569e+002   5.2288833e+002   4.8242652e+002   4.6000000e+002   4.6000000e+002   4.6000000e+002   6.4751058e+005   1.8409160e+002   1.9487943e+002   2.8364072e-002  -7.0399210e+000   1.7898039e+004  -9.2981857e-003   0.0000000e+000   1.2355701e-004  -4.3023020e-006   2.8141468e-002  -6.2628604e-004  -6.3620107e+002   3.0096955e-007  -4.8659309e-007  -1.7485526e-003  -3.4291355e-007   9.2631263e+001
 -6.1096174e+001   4.6534794e+000   7.6401549e-001   2.2814805e+002   0.0000000e+000   2.3036879e-004   4.9689352e+002   5.2439772e+002   4.8417547e+002   4.6000000e+002   4.6000000e+002   4.6000000e+002   6.5609860e+005   1.8609563e+002   2.0488245e+002   2.8125186e-002  -7.0257359e+000   1.7982685e+004  -3.1757758e-003   0.0000000e+000   1.2529106e-004  -5.0109966e-006   2.8237814e-002  -2.1941684e-004  -6.3382579e+002  -9.8850942e-008  -5.5442383e-007  -1.7544816e-003  -3.9017731e-007   9.3332410e+001
 -6.0687843e+001   4.6578644e+000   7.5702922e-001   2.2444167e+002   0.0000000e+000   2.2939642e-004   4.9841651e+002   5.2592553e+002   4.8594691e+002   4.6000000e+002   4.6000000e+002   4.6000000e+002   6.6489257e+005   1.8752062e+002   2.1212807e+002   2.7886320e-002  -7.0108287e+000   1.8068941e+004  -2.8153395e-004   0.0000000e+000   1.2857891e-004  -1.0897127e-005   2.8043634e-002  -4.3742188e-005  -6.3146480e+002  -7.3659373e-008   7.6290671e-008  -1.7422204e-003  -7.5473283e-007   9.3772802e+001
 -6.0278628e+001   4.5945699e+000   7.5788937e-001   2.2510159e+002   0.0000000e+000   2.2947807e-004   5.0015538e+002   5.2736518e+002   4.8778209e+002   4.6000000e+002   4.6000000e+002   4.6000000e+002   6.7391329e+005   1.8951562e+002   2.2159184e+002   2.7647472e-002  -6.9954077e+000   1.8157225e+004   5.2798060e-002   0.0000000e+000   1.3786731e-004  -1.5669165e-005   2.8111118e-002   3.3299372e-003  -6.2906659e+002  -3.4167371e-006  -1.9654712e-007  -1.7470381e-003  -1.0022830e-006   9.4481665e+001
 -5.9868494e+001   4.5690975e+000   7.5535204e-001   2.2426133e+002   0.0000000e+000   2.2902310e-004   5.0195253e+002   5.2893143e+002   4.8960372e+002   4.6000000e+002   4.6000000e+002   4.6000000e+002   6.8315120e+005   1.9125104e+002   2.3107831e+002   2.7408644e-002  -6.9793087e+000   1.8247124e+004   1.8439592e-002   0.0000000e+000   1.4018848e-004  -1.5021908e-005   2.8055372e-002   1.1416987e-003  -6.2674257e+002  -1.4123648e-006  -1.8563122e-007  -1.7436235e-003  -9.3140767e-007   9.5008944e+001
 -5.9457406e+001   4.5682581e+000   7.5450568e-001   2.2404645e+002   0.0000000e+000   2.2882842e-004   5.0377881e+002   5.2858834e+002   4.9144552e+002   4.6000000e+002   4.6000000e+002   4.6000000e+002   6.9257574e+005   1.9318904e+002   2.4097817e+002   2.7169837e-002  -6.9624789e+000   1.8337678e+004   5.7928235e-003   0.0000000e+000   1.3872666e-004  -1.6984607e-005   2.8062911e-002   3.6500577e-004  -6.2438026e+002  -6.5311673e-007   3.5320700e-008  -1.7439246e-003  -1.0630668e-006   9.5643776e+001
 -5.9045324e+001   4.5757974e+000   7.5473277e-001   2.2446763e+002   0.0000000e+000   2.2876490e-004   5.0563561e+002   5.3017990e+002   4.9331091e+002   4.6000000e+002   4.6000000e+002   4.6000000e+002   7.0221165e+005   1.9524303e+002   2.5119084e+002   2.6931051e-002  -6.9449063e+000   1.8429406e+004   5.2847343e-003   0.0000000e+000   1.3942071e-004  -1.6504099e-005   2.8107833e-002   3.2490968e-004  -6.2199178e+002  -5.2964279e-007   9.7799002e-008  -1.7466771e-003  -1.0198735e-006   9.6334743e+001
 -5.8632213e+001   4.5830111e+000   7.5632159e-001   2.2543277e+002   0.0000000e+000   2.2891382e-004   5.0754862e+002   5.3177702e+002   4.9520189e+002   4.6000000e+002   4.6000000e+002   4.6000000e+002   7.1208281e+005   1.9748235e+002   2.6196582e+002   2.6692285e-002  -6.9265456e+000   1.8522784e+004   3.4673212e-003   0.0000000e+000   1.4142683e-004  -1.6719000e-005   2.8202269e-002   2.1768591e-004  -6.1960066e+002  -4.4226940e-007   1.2292040e-007  -1.7526293e-003  -1.0278626e-006   9.7115291e+001
 -5.8218031e+001   4.5847339e+000   7.5534189e-001   2.2514358e+002   0.0000000e+000   2.2870161e-004   5.0936557e+002   5.3337298e+002   4.9711946e+002   4.6000000e+002   4.6000000e+002   4.6000000e+002   7.2218801e+005   1.9954172e+002   2.7181387e+002   2.6453541e-002  -6.9073704e+000   1.8617619e+004   6.6094677e-003   0.0000000e+000   1.3621702e-004  -1.5410766e-005   2.8212740e-002   4.1015744e-004  -6.1720102e+002  -6.8395288e-007   2.7781473e-007  -1.7529983e-003  -9.3082598e-007   9.7821354e+001
 -5.7802740e+001   4.5669103e+000   7.4667960e-001   2.2025047e+002   0.0000000e+000   2.2762247e-004   5.1109356e+002   5.3497364e+002   4.9906332e+002   4.6000000e+002   4.6000000e+002   4.6000000e+002   7.3252365e+005   2.0111412e+002   2.7997043e+002   2.6214818e-002  -6.8874619e+000   1.8713652e+004   8.0120135e-003   0.0000000e+000   1.2845114e-004  -9.5537288e-006   2.7957518e-002   4.7932149e-004  -6.1477955e+002  -1.0543075e-006   5.9629755e-007  -1.7365257e-003  -5.3468598e-007   9.8275183e+001
 -5.7386300e+001   4.5128214e+000   7.4288928e-001   2.1873715e+002   0.0000000e+000   2.2704529e-004   5.1300937e+002   5.3666285e+002   5.0103310e+002   4.6000000e+002   4.6000000e+002   4.6000000e+002   7.4308983e+005   2.0294318e+002   2.8994127e+002   2.5976123e-002  -6.8669773e+000   1.8810732e+004  -1.0973649e-002   0.0000000e+000   1.3278709e-004  -9.9023835e-006   2.7852611e-002  -6.6996554e-004  -6.1231489e+002   5.6065524e-007   4.7477376e-007  -1.7302385e-003  -5.5903734e-007   9.8809960e+001
 -5.6968657e+001   4.4949744e+000   7.4071368e-001   2.1808051e+002   0.0000000e+000   2.2664074e-004   5.1496525e+002   5.3830336e+002   5.0302847e+002   4.6000000e+002   4.6000000e+002   4.6000000e+002   7.5398504e+005   2.0498653e+002   3.0043478e+002   2.5737447e-002  -6.8456846e+000   1.8911161e+004  -6.5716862e-003   0.0000000e+000   1.3868422e-004  -1.1580012e-005   2.7815141e-002  -3.9565583e-004  -6.0994884e+002   3.1821409e-007   3.5642751e-007  -1.7281526e-003  -6.5941353e-007   9.9454263e+001
 -5.6549777e+001   4.4958538e+000   7.4020296e-001   2.1797339e+002   0.0000000e+000   2.2650506e-004   5.1695279e+002   5.3884035e+002   5.0505170e+002   4.6000000e+002   4.6000000e+002   4.6000000e+002   7.6513246e+005   2.0726279e+002   3.1143253e+002   2.5498792e-002  -6.8235434e+000   1.9012807e+004  -2.2473424e-003   0.0000000e+000   1.4291955e-004  -1.4902895e-005   2.7839825e-002  -1.3376135e-004  -6.0755219e+002   6.8394965e-008   6.8293897e-007  -1.7300708e-003  -8.6434211e-007   1.0021852e+002
 -5.6129618e+001   4.5005585e+000   7.4065657e-001   2.1846356e+002   0.0000000e+000   2.2648388e-004   5.1897336e+002   5.4052462e+002   5.0710416e+002   4.6000000e+002   4.6000000e+002   4.6000000e+002   7.7655299e+005   2.0966130e+002   3.2277402e+002   2.5260161e-002  -6.8005382e+000   1.9116008e+004   6.6986322e-003   0.0000000e+000   1.4830551e-004  -1.4560177e-005   2.7898472e-002   3.8733855e-004  -6.0513485e+002  -4.0315833e-007   7.3043055e-007  -1.7339113e-003  -8.1468130e-007   1.0103798e+002
 -5.5708134e+001   4.5053112e+000   7.4236345e-001   2.1947266e+002   0.0000000e+000   2.2665415e-004   5.2105271e+002   5.4222585e+002   5.0918706e+002   4.6000000e+002   4.6000000e+002   4.6000000e+002   7.8828380e+005   2.1225689e+002   3.3475380e+002   2.5021552e-002  -6.7766158e+000   1.9221482e+004  -6.9401143e-004   0.0000000e+000   1.6215462e-004  -1.7774077e-005   2.8003199e-002  -3.6567374e-005  -6.0272625e+002  -1.9114859e-007   6.2917814e-007  -1.7410099e-003  -1.1254104e-006   1.0194515e+002
 -5.5285280e+001   4.4992299e+000   7.3854377e-001   2.1728514e+002   0.0000000e+000   2.2615658e-004   5.2298767e+002   5.4393575e+002   5.1130129e+002   4.6000000e+002   4.6000000e+002   4.6000000e+002   8.0033314e+005   2.1448164e+002   3.4496744e+002   2.4782975e-002  -6.7517467e+000   1.9329220e+004  -1.2518621e-002   0.0000000e+000   1.4933393e-004  -2.0196917e-005   2.7924398e-002  -7.2050233e-004  -6.0032480e+002  -1.5662371e-007   1.2753679e-006  -1.7353662e-003  -1.2928505e-006   1.0268114e+002
 -5.4860997e+001   4.4452750e+000   7.3686843e-001   2.1670060e+002   0.0000000e+000   2.2583141e-004   5.2493938e+002   5.4572383e+002   5.1344432e+002   4.6000000e+002   4.6000000e+002   4.6000000e+002   8.1262688e+005   2.1686479e+002   3.5553484e+002   2.4544420e-002  -6.7260490e+000   1.9437215e+004   1.1606110e-002   0.0000000e+000   1.4372730e-004  -1.6220339e-005   2.7918043e-002   6.1586556e-004  -5.9784156e+002  -1.3555396e-006   7.6583533e-007  -1.7344827e-003  -1.0103165e-006   1.0349937e+002
 -5.4435240e+001   4.4052924e+000   7.3345652e-001   2.1540531e+002   0.0000000e+000   2.2528751e-004   5.2703927e+002   5.4759338e+002   5.1561859e+002   4.6000000e+002   4.6000000e+002   4.6000000e+002   8.2528884e+005   2.1906953e+002   3.6671774e+002   2.4305886e-002  -6.6995674e+000   1.9548231e+004   3.5448731e-003   0.0000000e+000   1.4811570e-004  -1.4837028e-005   2.7834725e-002   1.8037018e-004  -5.9541497e+002  -1.9428652e-007   7.7182748e-007  -1.7294938e-003  -8.9661046e-007   1.0415434e+002
 -5.4007966e+001   4.3934525e+000   7.3172371e-001   2.1472445e+002   0.0000000e+000   2.2498678e-004   5.2919230e+002   5.4819648e+002   5.1782800e+002   4.6000000e+002   4.6000000e+002   4.6000000e+002   8.3846119e+005   2.2157168e+002   3.7865557e+002   2.4067378e-002  -6.6721213e+000   1.9665353e+004   2.4462629e-003   0.0000000e+000   1.5194444e-004  -1.3891080e-005   2.7824153e-002   1.1867576e-004  -5.9312017e+002  -2.5039708e-007   6.9482626e-007  -1.7289572e-003  -8.3041756e-007   1.0495629e+002
 -5.3666147e+001   4.4026396e+000   7.3129908e-001   2.1472203e+002   0.0000000e+000   2.2484146e-004   5.3093354e+002   5.4966470e+002   5.1961045e+002   4.6000000e+002   4.6000000e+002   4.6000000e+002   8.4921441e+005   2.2370188e+002   3.8850800e+002   2.3877225e-002  -6.6496797e+000   1.9760195e+004   1.2599856e-002   0.0000000e+000   1.5205959e-004  -1.1273699e-005   2.7852167e-002   6.8239688e-004  -5.9128356e+002  -1.0321189e-006   8.7332493e-007  -1.7305818e-003  -6.2944877e-007   1.0566041e+002
 -5.3238873e+001   4.4110927e+000   7.3163049e-001   2.1507384e+002   0.0000000e+000   2.2484311e-004   5.3311563e+002   5.5144266e+002   5.2186389e+002   4.6000000e+002   4.6000000e+002   4.6000000e+002   8.6268733e+005   2.2647390e+002   4.0101629e+002   2.3640356e-002  -6.6206193e+000   1.9874557e+004  -1.7617989e-003   0.0000000e+000   1.4831057e-004  -9.9186578e-006   2.7915861e-002  -4.7141353e-005  -5.8880281e+002  -1.7778927e-007   8.3442234e-007  -1.7343669e-003  -5.3873794e-007   1.0659378e+002
 -5.2897054e+001   4.4180303e+000   7.3293778e-001   2.1574915e+002   0.0000000e+000   2.2497241e-004   5.3491749e+002   5.5289437e+002   5.2368009e+002   4.6000000e+002   4.6000000e+002   4.6000000e+002   8.7389092e+005   2.2890150e+002   4.1171208e+002   2.3451527e-002  -6.5968471e+000   1.9971853e+004   1.4767833e-004   0.0000000e+000   1.5085611e-004  -9.8760242e-006   2.8008317e-002  -3.7478059e-005  -5.8696132e+002  -3.2284437e-007   8.2870696e-007  -1.7401162e-003  -5.2975647e-007   1.0743361e+002
 -5.2469780e+001   4.4110873e+000   7.3123633e-001   2.1468065e+002   0.0000000e+000   2.2478578e-004   5.3706082e+002   5.5447844e+002   5.2598042e+002   4.6000000e+002   4.6000000e+002   4.6000000e+002   8.8792100e+005   2.3164528e+002   4.2374765e+002   2.3216362e-002  -6.5660726e+000   2.0089012e+004   4.9657593e-003   0.0000000e+000   1.3838683e-004  -1.2606936e-005   2.8006125e-002   2.9921240e-004  -5.8447748e+002  -7.9249602e-007   8.0132596e-007  -1.7393449e-003  -7.3454705e-007   1.0834837e+002
 -5.2127961e+001   4.3664168e+000   7.2705295e-001   2.1278429e+002   0.0000000e+000   2.2410385e-004   5.3868700e+002   5.5602421e+002   5.2783699e+002   4.6000000e+002   4.6000000e+002   4.6000000e+002   8.9967309e+005   2.3358193e+002   4.3215952e+002   2.3028925e-002  -6.5409434e+000   2.0190565e+004  -3.1149757e-002   0.0000000e+000   1.2796706e-004  -5.9574096e-006   2.7907076e-002  -1.7044712e-003  -5.8267126e+002   8.7618075e-007   7.9722298e-007  -1.7325589e-003  -3.3032003e-007   1.0896452e+002
 -5.1700687e+001   4.3024358e+000   7.2299476e-001   2.1115087e+002   0.0000000e+000   2.2350060e-004   5.4091274e+002   5.5775129e+002   5.3018619e+002   4.6000000e+002   4.6000000e+002   4.6000000e+002   9.1420069e+005   2.3601733e+002   4.4401898e+002   2.2795514e-002  -6.5087802e+000   2.0308643e+004  -1.6739448e-002   0.0000000e+000   1.3891372e-004  -3.0253533e-006   2.7801408e-002  -8.0744730e-004  -5.8012607e+002   1.2414413e-006   8.2480882e-007  -1.7267039e-003  -1.7554236e-007   1.0966346e+002
 -5.1358868e+001   4.2826958e+000   7.2105602e-001   2.1053985e+002   0.0000000e+000   2.2313131e-004   5.4274849e+002   5.5921323e+002   5.3207888e+002   4.6000000e+002   4.6000000e+002   4.6000000e+002   9.2653793e+005   2.3821263e+002   4.5427081e+002   2.2609521e-002  -6.4825406e+000   2.0414770e+004  -2.9028484e-003   0.0000000e+000   1.5396793e-004  -3.3650692e-006   2.7775352e-002  -2.1493381e-004  -5.7841826e+002   3.4238688e-007   7.7554006e-007  -1.7255532e-003  -1.9011217e-007   1.1033778e+002
 -5.0931594e+001   4.2858546e+000   7.1989522e-001   2.1002315e+002   0.0000000e+000   2.2294604e-004   5.4503081e+002   5.6019121e+002   5.3447333e+002   4.6000000e+002   4.6000000e+002   4.6000000e+002   9.4173492e+005   2.4114290e+002   4.6730834e+002   2.2377943e-002  -6.4486821e+000   2.0537088e+004  -2.1236869e-003   0.0000000e+000   1.5184157e-004   2.2649801e-007   2.7789732e-002  -6.7289030e-005  -5.7593900e+002  -4.2441805e-008   5.1365694e-007  -1.7263830e-003   4.3537968e-008   1.1128034e+002
 -5.0589775e+001   4.2903657e+000   7.1931890e-001   2.0988900e+002   0.0000000e+000   2.2280376e-004   5.4690106e+002   5.6172711e+002   5.3640617e+002   4.6000000e+002   4.6000000e+002   4.6000000e+002   9.5457085e+005   2.4360476e+002   4.7817905e+002   2.2193428e-002  -6.4210636e+000   2.0645365e+004   1.1025350e-002   0.0000000e+000   1.5234763e-004   4.3769227e-006   2.7818170e-002   4.8144808e-004  -5.7420214e+002  -9.2758246e-007   4.0234048e-007  -1.7279178e-003   3.4576601e-007   1.1207878e+002
 -5.0162501e+001   4.3091488e+000   7.2000882e-001   2.1037245e+002   0.0000000e+000   2.2286565e-004   5.4923531e+002   5.6356618e+002   5.3885129e+002   4.6000000e+002   4.6000000e+002   4.6000000e+002   9.7040633e+005   2.4684059e+002   4.9203919e+002   2.1963748e-002  -6.3854248e+000   2.0770649e+004   2.6269847e-003   0.0000000e+000   1.5721549e-004   2.9390756e-006   2.7899844e-002   2.1402676e-004  -5.7171277e+002   6.2216113e-009   3.9446047e-007  -1.7333125e-003   2.7890661e-007   1.1315694e+002
 -4.9820682e+001   4.3189231e+000   7.2120349e-001   2.1096248e+002   0.0000000e+000   2.2298972e-004   5.5116898e+002   5.6510717e+002   5.4082432e+002   4.6000000e+002   4.6000000e+002   4.6000000e+002   9.8383685e+005   2.4964288e+002   5.0391890e+002   2.1780774e-002  -6.3563349e+000   2.0882687e+004   6.3480940e-003   0.0000000e+000   1.7005951e-004  -1.5171723e-008   2.7993435e-002   2.8141726e-004  -5.7000774e+002  -1.9481058e-007   4.0291703e-007  -1.7394027e-003   1.4380111e-007   1.1410567e+002
 -4.9393408e+001   4.3094060e+000   7.1292575e-001   2.0666851e+002   0.0000000e+000   2.2185258e-004   5.5333901e+002   5.6679474e+002   5.4331851e+002   4.6000000e+002   4.6000000e+002   4.6000000e+002   1.0003557e+006   2.5206916e+002   5.1472739e+002   2.1553043e-002  -6.3188133e+000   2.1011308e+004  -4.3203524e-003   0.0000000e+000   1.6251464e-004  -3.6296946e-006   2.7753539e-002  -1.7699289e-004  -5.6752012e+002   1.7796635e-008   1.0063732e-006  -1.7237371e-003  -1.1996169e-007   1.1477660e+002
 -4.9051589e+001   4.2200886e+000   7.1163803e-001   2.0604992e+002   0.0000000e+000   2.2170705e-004   5.5521100e+002   5.6830011e+002   5.4533254e+002   4.6000000e+002   4.6000000e+002   4.6000000e+002   1.0142590e+006   2.5463504e+002   5.2550354e+002   2.1371668e-002  -6.2884320e+000   2.1124051e+004   2.9582795e-002   0.0000000e+000   1.9032638e-004  -2.7987162e-005   2.7745047e-002   1.3825605e-003  -5.6570885e+002  -4.6856848e-007  -1.0345412e-007  -1.7245480e-003  -1.5873015e-006   1.1560695e+002
 -4.8624315e+001   4.1778363e+000   7.0786991e-001   2.0457950e+002   0.0000000e+000   2.2110639e-004   5.5760758e+002   5.7014627e+002   5.4787954e+002   4.6000000e+002   4.6000000e+002   4.6000000e+002   1.0315660e+006   2.5753139e+002   5.3869396e+002   2.1145958e-002  -6.2494241e+000   2.1257606e+004  -2.6637278e-002   0.0000000e+000   2.0058947e-004  -2.6126862e-005   2.7661203e-002  -1.2287106e-003  -5.6330500e+002   9.1517875e-007  -1.6582019e-007  -1.7198926e-003  -1.5649190e-006   1.1644224e+002
 -4.8282496e+001   4.1676005e+000   7.0623658e-001   2.0403304e+002   0.0000000e+000   2.2079693e-004   5.5958010e+002   5.7165107e+002   5.4993665e+002   4.6000000e+002   4.6000000e+002   4.6000000e+002   1.0462582e+006   2.6013648e+002   5.5011765e+002   2.0966217e-002  -6.2176590e+000   2.1377107e+004  -1.3641387e-003   0.0000000e+000   2.1444924e-004  -2.4269837e-005   2.7653098e-002  -1.6628424e-004  -5.6166965e+002  -2.8722196e-007  -6.0512579e-007  -1.7195631e-003  -1.4374258e-006   1.1724229e+002
 -4.7855222e+001   4.1498534e+000   7.0463252e-001   2.0317210e+002   0.0000000e+000   2.2058164e-004   5.6201531e+002   5.7314323e+002   5.5253429e+002   4.6000000e+002   4.6000000e+002   4.6000000e+002   1.0642556e+006   2.6349202e+002   5.6434012e+002   2.0742595e-002  -6.1767738e+000   2.1512906e+004   1.9930230e-002   0.0000000e+000   1.9887970e-004  -3.2073252e-005   2.7660678e-002   1.0113337e-003  -5.5920839e+002  -2.3468424e-006  -6.0554039e-007  -1.7194832e-003  -1.9727012e-006   1.1829559e+002
 -4.7513403e+001   4.1572031e+000   7.0458343e-001   2.0330500e+002   0.0000000e+000   2.2050733e-004   5.6403028e+002   5.7477840e+002   5.5463168e+002   4.6000000e+002   4.6000000e+002   4.6000000e+002   1.0796153e+006   2.6641740e+002   5.7661319e+002   2.0564542e-002  -6.1434853e+000   2.1636055e+004  -4.2164493e-003   0.0000000e+000   2.0363516e-004  -3.2109998e-005   2.7714991e-002  -2.7234980e-004  -5.5759243e+002  -4.8794817e-007  -6.2393375e-007  -1.7227887e-003  -2.0036091e-006   1.1923809e+002
 -4.7086129e+001   4.1675351e+000   7.0517441e-001   2.0365706e+002   0.0000000e+000   2.2057444e-004   5.6652198e+002   5.7727687e+002   5.5728407e+002   4.6000000e+002   4.6000000e+002   4.6000000e+002   1.0984171e+006   2.7016308e+002   5.9191322e+002   2.0343062e-002  -6.1006271e+000   2.1775775e+004  -5.7341677e-003   0.0000000e+000   1.9918283e-004  -2.7782986e-005   2.7804385e-002  -1.9791852e-004  -5.5514882e+002  -2.9164900e-007  -4.0105687e-007  -1.7281871e-003  -1.7602169e-006   1.2046260e+002
 -4.6744310e+001   4.1720757e+000   7.0617466e-001   2.0405333e+002   0.0000000e+000   2.2069929e-004   5.6858408e+002   5.7925148e+002   5.5942726e+002   4.6000000e+002   4.6000000e+002   4.6000000e+002   1.1144714e+006   2.7340575e+002   6.0506407e+002   2.0166759e-002  -6.0657077e+000   2.1902571e+004  -9.1449832e-003   0.0000000e+000   2.0971017e-004  -2.9725541e-005   2.7899986e-002  -4.9072986e-004  -5.5354198e+002  -1.5001516e-007  -9.0022329e-007  -1.7341227e-003  -1.9155023e-006   1.2153862e+002
 -4.6317036e+001   4.1544633e+000   6.9609158e-001   1.9885962e+002   0.0000000e+000   2.1933685e-004   5.7093321e+002   5.8181734e+002   5.6213481e+002   4.6000000e+002   4.6000000e+002   4.6000000e+002   1.1341529e+006   2.7602944e+002   6.1657347e+002   1.9947483e-002  -6.0207739e+000   2.2047014e+004  -1.4699087e-002   0.0000000e+000   2.0214808e-004  -3.5138221e-005   2.7587739e-002  -5.3726956e-004  -5.5113214e+002   9.2067442e-008   8.2647626e-007  -1.7142063e-003  -2.3536576e-006   1.2218763e+002
 -4.5975216e+001   4.0521386e+000   6.9516436e-001   1.9839549e+002   0.0000000e+000   2.1924506e-004   5.7295712e+002   5.8383276e+002   5.6432088e+002   4.6000000e+002   4.6000000e+002   4.6000000e+002   1.1507449e+006   2.7905404e+002   6.2876226e+002   1.9772969e-002  -5.9844522e+000   2.2173841e+004  -8.7797057e-003   0.0000000e+000   2.2756636e-004  -2.6155996e-005   2.7597217e-002  -4.1015196e-004  -5.4939382e+002  -6.3998727e-007  -1.1890658e-007  -1.7158691e-003  -1.8278666e-006   1.2314776e+002
 -4.5547943e+001   4.0097971e+000   6.9122546e-001   1.9682416e+002   0.0000000e+000   2.1862332e-004   5.7552804e+002   5.8644913e+002   5.6708457e+002   4.6000000e+002   4.6000000e+002   4.6000000e+002   1.1714202e+006   2.8241862e+002   6.4328892e+002   1.9555969e-002  -5.9378903e+000   2.2324515e+004   5.8843932e-003   0.0000000e+000   2.3524276e-004  -2.1872502e-005   2.7510000e-002   3.1726366e-004  -5.4709598e+002  -1.2977875e-006   8.5042650e-008  -1.7108534e-003  -1.5841736e-006   1.2409864e+002
 -4.5206123e+001   4.0011412e+000   6.8931682e-001   1.9606400e+002   0.0000000e+000   2.1829490e-004   5.7764252e+002   5.8850437e+002   5.6931800e+002   4.6000000e+002   4.6000000e+002   4.6000000e+002   1.1890052e+006   2.8543172e+002   6.5591406e+002   1.9383286e-002  -5.9000314e+000   2.2459553e+004   1.2558199e-002   0.0000000e+000   2.4535928e-004  -2.6140079e-005   2.7495275e-002   4.3857377e-004  -5.4555773e+002  -1.7574607e-006  -2.0679213e-007  -1.7099861e-003  -1.8985889e-006   1.2500017e+002
 -4.4778850e+001   3.9927650e+000   6.8747538e-001   1.9522853e+002   0.0000000e+000   2.1802303e-004   5.8025162e+002   5.9117700e+002   5.7213795e+002   4.6000000e+002   4.6000000e+002   4.6000000e+002   1.2104898e+006   2.8926840e+002   6.7155000e+002   1.9168618e-002  -5.8514000e+000   2.2612160e+004  -2.3921770e-003   0.0000000e+000   2.1143206e-004  -3.4985913e-005   2.7508491e-002  -6.5928173e-005  -5.4318172e+002  -5.6750983e-007  -5.5063026e-007  -1.7094623e-003  -2.4778971e-006   1.2616520e+002
 -4.4437030e+001   3.9807844e+000   6.8693021e-001   1.9499468e+002   0.0000000e+000   2.1791551e-004   5.8240041e+002   5.9326846e+002   5.7441361e+002   4.6000000e+002   4.6000000e+002   4.6000000e+002   1.2288489e+006   2.9262128e+002   6.8502384e+002   1.8997834e-002  -5.8118637e+000   2.2750585e+004   4.4784933e-002   0.0000000e+000   2.1302253e-004  -2.7040095e-005   2.7553542e-002   1.8158613e-003  -5.4163677e+002  -3.3521090e-006   2.4470928e-007  -1.7122673e-003  -1.7807492e-006   1.2721426e+002
 -4.4009756e+001   3.9829437e+000   6.8704112e-001   1.9511815e+002   0.0000000e+000   2.1792059e-004   5.8507265e+002   5.9597514e+002   5.7729265e+002   4.6000000e+002   4.6000000e+002   4.6000000e+002   1.2515526e+006   2.9692294e+002   7.0196731e+002   1.8785549e-002  -5.7610525e+000   2.2912002e+004   1.3350587e-002   0.0000000e+000   2.0351521e-004  -2.4755388e-005   2.7637633e-002   5.9925623e-004  -5.3939088e+002  -1.4167704e-006   2.5396451e-007  -1.7171122e-003  -1.6336775e-006   1.2857668e+002
 -4.3667937e+001   3.9918121e+000   6.8763473e-001   1.9524997e+002   0.0000000e+000   2.1801939e-004   5.8725754e+002   5.9812657e+002   5.7961874e+002   4.6000000e+002   4.6000000e+002   4.6000000e+002   1.2706112e+006   3.0064227e+002   7.1639153e+002   1.8616704e-002  -5.7197176e+000   2.3051836e+004   8.1850920e-003   0.0000000e+000   2.0087462e-004  -2.3002444e-005   2.7728457e-002   2.9924830e-004  -5.3780878e+002  -1.0084683e-006   3.4545075e-007  -1.7225573e-003  -1.5057074e-006   1.2977946e+002
 -4.3240663e+001   3.9787966e+000   6.8191409e-001   1.9212684e+002   0.0000000e+000   2.1731158e-004   5.8988564e+002   6.0089084e+002   5.8255959e+002   4.6000000e+002   4.6000000e+002   4.6000000e+002   1.2943858e+006   3.0438761e+002   7.3143981e+002   1.8406877e-002  -5.6666041e+000   2.3218489e+004  -2.7458945e-003   0.0000000e+000   1.7673453e-004  -2.6245491e-005   2.7587163e-002  -2.3969388e-005  -5.3558427e+002   4.2764374e-007   1.7377157e-006  -1.7128721e-003  -1.7280318e-006   1.3083405e+002
 -4.2898844e+001   3.8969768e+000   6.7813990e-001   1.9035764e+002   0.0000000e+000   2.1674311e-004   5.9201549e+002   6.0308425e+002   5.8493188e+002   4.6000000e+002   4.6000000e+002   4.6000000e+002   1.3141949e+006   3.0749497e+002   7.4378859e+002   1.8240005e-002  -5.6235416e+000   2.3360107e+004  -5.5854775e-002   0.0000000e+000   1.4836120e-004  -4.5539433e-005   2.7501688e-002  -2.1327516e-003  -5.3393116e+002   2.5656540e-006   6.9562702e-007  -1.7064765e-003  -3.1096956e-006   1.3172214e+002
 -4.2471570e+001   3.8108360e+000   6.7374300e-001   1.8859724e+002   0.0000000e+000   2.1606993e-004   5.9475720e+002   6.0590143e+002   5.8793352e+002   4.6000000e+002   4.6000000e+002   4.6000000e+002   1.3390701e+006   3.1132344e+002   7.5952523e+002   1.8032696e-002  -5.5685793e+000   2.3531737e+004   4.6399595e-002   0.0000000e+000   1.5800234e-004  -4.3770935e-005   2.7403164e-002   1.8674168e-003  -5.3174102e+002  -3.4139829e-006   7.5488633e-007  -1.7008825e-003  -2.9175119e-006   1.3276668e+002
 -4.2129751e+001   3.7849332e+000   6.7133518e-001   1.8764287e+002   0.0000000e+000   2.1565972e-004   5.9701012e+002   6.0813877e+002   5.9035623e+002   4.6000000e+002   4.6000000e+002   4.6000000e+002   1.3600181e+006   3.1473131e+002   7.7324901e+002   1.7867866e-002  -5.5239565e+000   2.3681400e+004   4.8509471e-002   0.0000000e+000   1.7085252e-004  -4.1097175e-005   2.7377358e-002   1.8826662e-003  -5.3025226e+002  -3.8600591e-006   6.0203159e-007  -1.6994769e-003  -2.6345376e-006   1.3374835e+002
 -4.1702477e+001   3.7918404e+000   6.6904579e-001   1.8667259e+002   0.0000000e+000   2.1531371e-004   5.9981426e+002   6.1101459e+002   5.9341682e+002   4.6000000e+002   4.6000000e+002   4.6000000e+002   1.3861131e+006   3.1914060e+002   7.9057099e+002   1.7663114e-002  -5.4667419e+000   2.3859205e+004  -1.4739709e-002   0.0000000e+000   1.6630624e-004  -5.1735885e-005   2.7371362e-002  -5.1421668e-004  -5.2812986e+002   6.0958219e-007   1.3221681e-006  -1.6991442e-003  -3.4419876e-006   1.3505928e+002
 -4.1360658e+001   3.7821468e+000   6.6789728e-001   1.8625314e+002   0.0000000e+000   2.1509980e-004   6.0209733e+002   6.1329396e+002   5.9588778e+002   4.6000000e+002   4.6000000e+002   4.6000000e+002   1.4079603e+006   3.2288655e+002   8.0511613e+002   1.7500372e-002  -5.4202825e+000   2.4011965e+004   9.4357544e-002   0.0000000e+000   1.7619808e-004  -4.1911093e-005   2.7393532e-002   3.6949488e-003  -5.2660604e+002  -6.3165879e-006   1.8382169e-006  -1.7006826e-003  -2.6681795e-006   1.3619781e+002
 -4.0933384e+001   3.7907053e+000   6.6725350e-001   1.8602894e+002   0.0000000e+000   2.1500128e-004   6.0494426e+002   6.1622435e+002   5.9901338e+002   4.6000000e+002   4.6000000e+002   4.6000000e+002   1.4352478e+006   3.2774963e+002   8.2360268e+002   1.7298256e-002  -5.3606785e+000   2.4194643e+004  -2.2607428e-002   0.0000000e+000   1.8062106e-004  -4.5625787e-005   2.7453124e-002  -8.6638532e-004  -5.2449297e+002   7.9660643e-007   1.6829843e-006  -1.7045594e-003  -2.9762361e-006   1.3771152e+002
 -4.0746599e+001   3.7952508e+000   6.6723890e-001   1.8607264e+002   0.0000000e+000   2.1492106e-004   6.0625000e+002   6.1744028e+002   6.0038714e+002   4.6000000e+002   4.6000000e+002   4.6000000e+002   1.4484093e+006   3.3007636e+002   8.3253711e+002   1.7210367e-002  -5.3345766e+000   2.4292454e+004   7.3956670e-003   0.0000000e+000   2.0079868e-004  -4.1245626e-005   2.7491356e-002   3.1702024e-005  -5.2393246e+002  -5.6648825e-007   1.7888672e-006  -1.7072580e-003  -2.6908908e-006   1.3844860e+002
 -4.0513118e+001   3.8133791e+000   6.6751860e-001   1.8605484e+002   0.0000000e+000   2.1501203e-004   6.0783936e+002   6.1905573e+002   6.0211832e+002   4.6000000e+002   4.6000000e+002   4.6000000e+002   1.4640370e+006   3.3303297e+002   8.4352413e+002   1.7100901e-002  -5.3014731e+000   2.4398387e+004   7.0343264e-002   0.0000000e+000   1.9167927e-004  -3.2023423e-005   2.7558955e-002   2.8910296e-003  -5.2288080e+002  -4.3346216e-006   2.1172553e-006  -1.7113857e-003  -2.0392051e-006   1.3940316e+002
 -4.0221266e+001   3.8035747e+000   6.6730039e-001   1.8586195e+002   0.0000000e+000   2.1501427e-004   6.0978784e+002   6.2109703e+002   6.0429411e+002   4.6000000e+002   4.6000000e+002   4.6000000e+002   1.4835780e+006   3.3657442e+002   8.5657352e+002   1.6964708e-002  -5.2593441e+000   2.4527145e+004   1.1305028e-002   0.0000000e+000   1.6006838e-004  -3.1901326e-005   2.7615615e-002   4.9572549e-004  -5.2143863e+002  -5.8126111e-007   2.1325158e-006  -1.7137754e-003  -2.0257025e-006   1.4052742e+002
 -3.9856451e+001   3.7913560e+000   6.5893618e-001   1.8173391e+002   0.0000000e+000   2.1387605e-004   6.1221094e+002   6.2366445e+002   6.0703260e+002   4.6000000e+002   4.6000000e+002   4.6000000e+002   1.5084448e+006   3.3971058e+002   8.6939563e+002   1.6795463e-002  -5.2055288e+000   2.4689454e+004  -1.3113621e-002   0.0000000e+000   1.4159480e-004  -5.4153277e-005   2.7351443e-002  -4.8255458e-004  -5.1965644e+002   1.2097951e-006   2.8669522e-006  -1.6966684e-003  -3.5048337e-006   1.4126636e+002
 -3.9400432e+001   3.6703364e+000   6.5610923e-001   1.8050732e+002   0.0000000e+000   2.1348370e-004   6.1528993e+002   6.2692241e+002   6.1050259e+002   4.6000000e+002   4.6000000e+002   4.6000000e+002   1.5400746e+006   3.4487928e+002   8.8871315e+002   1.6585463e-002  -5.1366840e+000   2.4891976e+004  -9.9524405e-003   0.0000000e+000   1.2754438e-004  -5.7556150e-005   2.7322855e-002  -4.0196911e-004  -5.1733421e+002  -1.4501480e-007   1.5065522e-006  -1.6944291e-003  -3.7958146e-006   1.4280190e+002
 -3.9035617e+001   3.5901834e+000   6.5281875e-001   1.7926525e+002   0.0000000e+000   2.1292868e-004   6.1785419e+002   6.2949586e+002   6.1330412e+002   4.6000000e+002   4.6000000e+002   4.6000000e+002   1.5670984e+006   3.4894063e+002   9.0450618e+002   1.6418751e-002  -5.0809278e+000   2.5074155e+004   3.1732040e-002   0.0000000e+000   1.5082684e-004  -5.9132578e-005   2.7268770e-002   1.0293324e-003  -5.1588301e+002  -2.6918059e-006   1.3993014e-006  -1.6916882e-003  -3.8557998e-006   1.4394474e+002
 -3.8579599e+001   3.5739254e+000   6.4964326e-001   1.7810691e+002   0.0000000e+000   2.1239779e-004   6.2105041e+002   6.3282395e+002   6.1685363e+002   4.6000000e+002   4.6000000e+002   4.6000000e+002   1.6007084e+006   3.5422829e+002   9.2457119e+002   1.6211949e-002  -5.0094272e+000   2.5289340e+004   2.0127859e-002   0.0000000e+000   1.5588082e-004  -6.1126248e-005   2.7241496e-002   7.4526261e-004  -5.1378842e+002  -1.6914334e-006   1.3620142e-006  -1.6901615e-003  -3.9561657e-006   1.4546570e+002
 -3.8214784e+001   3.5656465e+000   6.4810878e-001   1.7733436e+002   0.0000000e+000   2.1216550e-004   6.2366527e+002   6.3545118e+002   6.1971102e+002   4.6000000e+002   4.6000000e+002   4.6000000e+002   1.6291492e+006   3.5893539e+002   9.4213355e+002   1.6047806e-002  -4.9513486e+000   2.5478070e+004   2.1409431e-002   0.0000000e+000   1.6310771e-004  -6.8170986e-005   2.7264382e-002   7.2430846e-004  -5.1238322e+002  -1.5377808e-006   2.3807501e-006  -1.6917508e-003  -4.3870436e-006   1.4687485e+002
 -3.7758765e+001   3.5667895e+000   6.4641143e-001   1.7664981e+002   0.0000000e+000   2.1190726e-004   6.2689648e+002   6.3884848e+002   6.2331009e+002   4.6000000e+002   4.6000000e+002   4.6000000e+002   1.6643214e+006   3.6479247e+002   9.6359132e+002   1.5844273e-002  -4.8768521e+000   2.5698014e+004   3.2456309e-002   0.0000000e+000   1.5939184e-004  -6.1968311e-005   2.7297511e-002   1.2026051e-003  -5.1025624e+002  -2.2251503e-006   2.7238738e-006  -1.6937073e-003  -3.9164154e-006   1.4862323e+002
 -3.7393951e+001   3.5665577e+000   6.4578118e-001   1.7640198e+002   0.0000000e+000   2.1178853e-004   6.2955040e+002   6.4152524e+002   6.2535424e+002   4.6000000e+002   4.6000000e+002   4.6000000e+002   1.6942704e+006   3.6985881e+002   9.8208372e+002   1.5682757e-002  -4.8163140e+000   2.5893762e+004   7.9460159e-003   0.0000000e+000   1.6868970e-004  -6.0997066e-005   2.7359843e-002   2.1698037e-004  -5.0890051e+002  -7.0405673e-007   2.8573300e-006  -1.6976277e-003  -3.8151796e-006   1.5016443e+002
 -3.6937932e+001   3.5746043e+000   6.4559639e-001   1.7615969e+002   0.0000000e+000   2.1183500e-004   6.3281880e+002   6.4498735e+002   6.2776119e+002   4.6000000e+002   4.6000000e+002   4.6000000e+002   1.7313023e+006   3.7642327e+002   1.0053564e+003   1.5482554e-002  -4.7386072e+000   2.6121946e+004  -9.2502003e-003   0.0000000e+000   1.6424628e-004  -5.8926502e-005   2.7463074e-002  -2.8143367e-004  -5.0683556e+002   2.0484403e-007   2.9331841e-006  -1.7039857e-003  -3.6810571e-006   1.5219643e+002
 -3.6573117e+001   3.5491953e+000   6.4497677e-001   1.7573971e+002   0.0000000e+000   2.1176201e-004   6.3548185e+002   6.4772255e+002   6.2976575e+002   4.6000000e+002   4.6000000e+002   4.6000000e+002   1.7628184e+006   3.8181031e+002   1.0245285e+003   1.5323733e-002  -4.6754503e+000   2.6324632e+004  -1.1275367e-002   0.0000000e+000   1.3819393e-004  -5.7777135e-005   2.7530403e-002  -4.1002442e-004  -5.0551675e+002   6.7840843e-007   2.9359135e-006  -1.7070149e-003  -3.6124914e-006   1.5384905e+002
 -3.6117099e+001   3.5334588e+000   6.3116661e-001   1.6927221e+002   0.0000000e+000   2.0977220e-004   6.3887105e+002   6.5125638e+002   6.3219445e+002   4.6000000e+002   4.6000000e+002   4.6000000e+002   1.8017805e+006   3.8582261e+002   1.0414291e+003   1.5126911e-002  -4.5944437e+000   2.6560869e+004  -6.6601700e-003   0.0000000e+000   1.1727959e-004  -5.5121670e-005   2.7049109e-002  -1.9329557e-004  -5.0351230e+002  -5.2104198e-008   2.3406466e-006  -1.6763933e-003  -3.4227159e-006   1.5453317e+002
 -3.5752284e+001   3.3530992e+000   6.3068419e-001   1.6906754e+002   0.0000000e+000   2.0973961e-004   6.4158301e+002   6.5402893e+002   6.3414867e+002   4.6000000e+002   4.6000000e+002   4.6000000e+002   1.8348923e+006   3.9128783e+002   1.0607637e+003   1.4970837e-002  -4.5290762e+000   2.6769892e+004  -3.1118153e-002   0.0000000e+000   1.3684200e-004  -6.0568683e-005   2.7113185e-002  -1.0331869e-003  -5.0216169e+002   5.9763447e-007   2.1310886e-006  -1.6809995e-003  -3.8366489e-006   1.5617947e+002
 -3.5460432e+001   3.2999858e+000   6.2806572e-001   1.6809150e+002   0.0000000e+000   2.0927613e-004   6.4380058e+002   6.5629197e+002   6.3581520e+002   4.6000000e+002   4.6000000e+002   4.6000000e+002   1.8619094e+006   3.9522877e+002   1.0753125e+003   1.4846862e-002  -4.4762032e+000   2.6939106e+004  -2.0688838e-002   0.0000000e+000   1.4926931e-004  -6.2985164e-005   2.7080208e-002  -6.5421969e-004  -5.0119473e+002   1.1456796e-007   2.0205602e-006  -1.6793950e-003  -4.0495063e-006   1.5725936e+002
 -3.5095617e+001   3.2999073e+000   6.2528843e-001   1.6705520e+002   0.0000000e+000   2.0881583e-004   6.4656127e+002   6.5917385e+002   6.3761741e+002   4.6000000e+002   4.6000000e+002   4.6000000e+002   1.8957839e+006   4.0028106e+002   1.0936290e+003   1.4693004e-002  -4.4087987e+000   2.7144973e+004  -4.7091683e-003   0.0000000e+000   1.5691054e-004  -6.3556635e-005   2.7057207e-002  -1.5308613e-004  -4.9982117e+002  -4.7903402e-007   1.9748795e-006  -1.6781574e-003  -4.1231193e-006   1.5866249e+002
 -3.4803765e+001   3.3063938e+000   6.2363026e-001   1.6646908e+002   0.0000000e+000   2.0851096e-004   6.4878338e+002   6.6147469e+002   6.3916812e+002   4.6000000e+002   4.6000000e+002   4.6000000e+002   1.9236208e+006   4.0453535e+002   1.1088486e+003   1.4570826e-002  -4.3542693e+000   2.7314522e+004   1.0392588e-003   0.0000000e+000   1.6425872e-004  -6.4004223e-005   2.7061741e-002  -1.7754180e-005  -4.9876248e+002  -6.9371768e-007   1.9378563e-006  -1.6785107e-003  -4.1691570e-006   1.5986955e+002
 -3.4438950e+001   3.3026014e+000   6.2200620e-001   1.6573827e+002   0.0000000e+000   2.0827214e-004   6.5155664e+002   6.6439516e+002   6.4312566e+002   4.6000000e+002   4.6000000e+002   4.6000000e+002   1.9586857e+006   4.1007673e+002   1.1283598e+003   1.4419248e-002  -4.2847237e+000   2.7523103e+004   1.4127535e-003   0.0000000e+000   1.6574163e-004  -6.2135376e-005   2.7086517e-002   5.5007049e-005  -4.9734253e+002  -7.0377579e-007   2.1644683e-006  -1.6800101e-003  -4.0495820e-006   1.6146731e+002
 -3.4147099e+001   3.3020767e+000   6.2098038e-001   1.6534630e+002   0.0000000e+000   2.0808735e-004   6.5380167e+002   6.6672921e+002   6.4479469e+002   4.6000000e+002   4.6000000e+002   4.6000000e+002   1.9877151e+006   4.1467424e+002   1.1444909e+003   1.4298893e-002  -4.2284462e+000   2.7697880e+004  -4.3843152e-003   0.0000000e+000   1.7720524e-004  -6.0103671e-005   2.7117425e-002  -1.3705969e-004  -4.9632234e+002  -7.7067797e-007   2.1813066e-006  -1.6821739e-003  -3.9671959e-006   1.6280114e+002
 -3.3782284e+001   3.2990406e+000   6.1997273e-001   1.6492960e+002   0.0000000e+000   2.0794256e-004   6.5660380e+002   6.6969998e+002   6.4686853e+002   4.6000000e+002   4.6000000e+002   4.6000000e+002   2.0242686e+006   4.2056351e+002   1.1649054e+003   1.4149596e-002  -4.1566472e+000   2.7912720e+004  -1.9852624e-003   0.0000000e+000   1.8418894e-004  -5.6711288e-005   2.7170634e-002  -3.9767827e-005  -4.9495121e+002  -6.4282763e-007   2.2192363e-006  -1.6856424e-003  -3.7915321e-006   1.6452101e+002
 -3.3490432e+001   3.2957060e+000   6.1936260e-001   1.6466077e+002   0.0000000e+000   2.0783902e-004   6.5888126e+002   6.7205761e+002   6.4857040e+002   4.6000000e+002   4.6000000e+002   4.6000000e+002   2.0548072e+006   4.2549719e+002   1.1819982e+003   1.4031086e-002  -4.0985219e+000   2.8096509e+004   1.2581677e-003   0.0000000e+000   1.9142622e-004  -5.4216839e-005   2.7224971e-002   5.4545330e-006  -4.9403609e+002  -7.0496312e-007   2.2412797e-006  -1.6890801e-003  -3.6511803e-006   1.6597149e+002
 -3.3125617e+001   3.2941739e+000   6.1902369e-001   1.6438712e+002   0.0000000e+000   2.0784749e-004   6.6167212e+002   6.7508116e+002   6.5063961e+002   4.6000000e+002   4.6000000e+002   4.6000000e+002   2.0926952e+006   4.3184761e+002   1.2034303e+003   1.3884124e-002  -4.0243693e+000   2.8314866e+004  -2.4141357e-003   0.0000000e+000   1.8971672e-004  -5.2531713e-005   2.7314783e-002  -4.3477588e-005  -4.9266456e+002  -4.2617706e-007   2.2243529e-006  -1.6945459e-003  -3.5678187e-006   1.6787022e+002
 -3.2833765e+001   3.3038735e+000   6.1811212e-001   1.6376886e+002   0.0000000e+000   2.0775733e-004   6.6394844e+002   6.7747907e+002   6.5234676e+002   4.6000000e+002   4.6000000e+002   4.6000000e+002   2.1245265e+006   4.3701443e+002   1.2210415e+003   1.3767492e-002  -3.9643315e+000   2.8504078e+004   3.1373682e-003   0.0000000e+000   1.9647812e-004  -5.2839651e-005   2.7355005e-002   5.6191977e-005  -4.9179246e+002  -8.1562405e-007   2.3987742e-006  -1.6971015e-003  -3.6019884e-006   1.6939066e+002
 -3.2468950e+001   3.2949017e+000   6.1012584e-001   1.6001295e+002   0.0000000e+000   2.0664661e-004   6.6687844e+002   6.8055048e+002   6.5441206e+002   4.6000000e+002   4.6000000e+002   4.6000000e+002   2.1639253e+006   4.4166303e+002   1.2384835e+003   1.3622882e-002  -3.8877838e+000   2.8727732e+004   4.0511982e-002   0.0000000e+000   1.9518880e-004  -5.7074820e-005   2.7097640e-002   1.2853813e-003  -4.9044144e+002  -2.8530803e-006   4.4224774e-006  -1.6812078e-003  -3.7754938e-006   1.7038747e+002
 -3.2177098e+001   3.1778427e+000   6.0648011e-001   1.5858535e+002   0.0000000e+000   2.0602437e-004   6.6924735e+002   6.8297882e+002   6.5605528e+002   4.6000000e+002   4.6000000e+002   4.6000000e+002   2.1967555e+006   4.4598562e+002   1.2540029e+003   1.3508145e-002  -3.8259859e+000   2.8917939e+004   2.5122474e-002   0.0000000e+000   2.1618577e-004  -7.4404850e-005   2.7006046e-002   6.9671478e-004  -4.8948647e+002  -2.2739420e-006   4.4212850e-006  -1.6758265e-003  -4.8857940e-006   1.7146781e+002
 -3.1812284e+001   3.0566099e+000   6.0576704e-001   1.5821951e+002   0.0000000e+000   2.0596550e-004   6.7212595e+002   6.8609610e+002   6.5812060e+002   4.6000000e+002   4.6000000e+002   4.6000000e+002   2.2377867e+006   4.5258541e+002   1.2762511e+003   1.3365920e-002  -3.7473688e+000   2.9147910e+004   1.8561826e-002   0.0000000e+000   2.6427175e-004  -9.7947217e-005   2.7067165e-002   4.1605398e-004  -4.8818554e+002  -3.9466769e-007   3.6207552e-006  -1.6809081e-003  -6.4356794e-006   1.7337466e+002
 -3.1520432e+001   2.9726316e+000   6.0306097e-001   1.5723012e+002   0.0000000e+000   2.0548829e-004   6.7449584e+002   6.8856132e+002   6.5980101e+002   4.6000000e+002   4.6000000e+002   4.6000000e+002   2.2723312e+006   4.5733971e+002   1.2927845e+003   1.3253111e-002  -3.6838101e+000   2.9348070e+004  -4.6008036e-005   0.0000000e+000   2.7522686e-004  -1.0672488e-004   2.7033272e-002   2.6994337e-004  -4.8738946e+002  -1.6351369e-006   3.4562008e-006  -1.6787471e-003  -6.9103895e-006   1.7463133e+002
 -3.1155617e+001   2.9480255e+000   5.9797353e-001   1.5519291e+002   0.0000000e+000   2.0468640e-004   6.7751615e+002   6.9172394e+002   6.6187719e+002   4.6000000e+002   4.6000000e+002   4.6000000e+002   2.3153553e+006   4.6285895e+002   1.3126368e+003   1.3113312e-002  -3.6028628e+000   2.9588309e+004  -1.3619538e-002   0.0000000e+000   2.3553543e-004  -1.0997954e-004   2.6920616e-002  -3.0096909e-004  -4.8622830e+002  -5.6014451e-007   2.9031476e-006  -1.6707840e-003  -7.1016497e-006   1.7595223e+002
 -3.0863765e+001   2.9527755e+000   5.9619186e-001   1.5446528e+002   0.0000000e+000   2.0439898e-004   6.7991162e+002   6.9422225e+002   6.6352136e+002   4.6000000e+002   4.6000000e+002   4.6000000e+002   2.3514034e+006   4.6812917e+002   1.3307126e+003   1.3002446e-002  -3.5374480e+000   2.9794916e+004  -9.8296081e-002   0.0000000e+000   2.5190261e-004  -1.0695347e-004   2.6925863e-002  -2.8780261e-003  -4.8549313e+002   5.0374982e-006   2.5824375e-006  -1.6712484e-003  -7.1097236e-006   1.7739166e+002
 -3.0498950e+001   2.9393009e+000   5.9428047e-001   1.5350989e+002   0.0000000e+000   2.0413913e-004   6.8285121e+002   6.9743344e+002   6.6871151e+002   4.6000000e+002   4.6000000e+002   4.6000000e+002   2.3958197e+006   4.7482047e+002   1.3530413e+003   1.2865080e-002  -3.4540824e+000   3.0037011e+004   9.7332843e-003   0.0000000e+000   2.3148641e-004  -1.0960884e-004   2.6950338e-002   5.8481020e-004  -4.8426402e+002  -2.0425447e-006   3.5584820e-006  -1.6722715e-003  -7.2224493e-006   1.7924849e+002
 -3.0207098e+001   2.9197081e+000   5.9216182e-001   1.5243546e+002   0.0000000e+000   2.0386079e-004   6.8529129e+002   6.9996510e+002   6.7119989e+002   4.6000000e+002   4.6000000e+002   4.6000000e+002   2.4333692e+006   4.8027388e+002   1.3717643e+003   1.2756187e-002  -3.3866515e+000   3.0249549e+004   2.0903157e-002   0.0000000e+000   2.4184871e-004  -1.0424928e-004   2.6938488e-002   3.5158793e-004  -4.8355591e+002  -2.2205239e-006   2.6739105e-006  -1.6719353e-003  -6.8845931e-006   1.8071298e+002
 -2.9842283e+001   2.9177924e+000   5.9051326e-001   1.5175789e+002   0.0000000e+000   2.0361196e-004   6.8825709e+002   7.0321305e+002   6.7346491e+002   4.6000000e+002   4.6000000e+002   4.6000000e+002   2.4797555e+006   4.8722139e+002   1.3947040e+003   1.2621320e-002  -3.3007267e+000   3.0500271e+004   9.7777386e-003   0.0000000e+000   2.3543564e-004  -1.0277374e-004   2.6975493e-002   2.1977218e-004  -4.8241916e+002  -1.4477025e-006   2.5699391e-006  -1.6740686e-003  -6.8393206e-006   1.8264257e+002
 -2.9550432e+001   2.9108382e+000   5.8941768e-001   1.5129448e+002   0.0000000e+000   2.0343809e-004   6.9067820e+002   7.0577878e+002   6.7533164e+002   4.6000000e+002   4.6000000e+002   4.6000000e+002   2.5188415e+006   4.9307041e+002   1.4141148e+003   1.2514419e-002  -3.2312125e+000   3.0718609e+004   9.0816693e-003   0.0000000e+000   2.4464157e-004  -1.0237071e-004   2.7015258e-002   1.4958941e-004  -4.8175329e+002  -1.2671336e-006   2.4797144e-006  -1.6765753e-003  -6.8307854e-006   1.8427918e+002
 -2.9185617e+001   2.9171269e+000   5.8809031e-001   1.5069294e+002   0.0000000e+000   2.0326210e-004   6.9365221e+002   7.0907394e+002   6.7759796e+002   4.6000000e+002   4.6000000e+002   4.6000000e+002   2.5671922e+006   5.0040678e+002   1.4379891e+003   1.2382043e-002  -3.1426196e+000   3.0977097e+004   6.6157291e-003   0.0000000e+000   2.4154635e-004  -1.0022827e-004   2.7069492e-002   1.7302985e-004  -4.8067510e+002  -1.1878067e-006   2.4403809e-006  -1.6798476e-003  -6.7156077e-006   1.8633843e+002
 -2.8893765e+001   2.9115061e+000   5.8733597e-001   1.5018037e+002   0.0000000e+000   2.0321849e-004   6.9604759e+002   7.1167421e+002   6.7946512e+002   4.6000000e+002   4.6000000e+002   4.6000000e+002   2.6079087e+006   5.0674765e+002   1.4585679e+003   1.2277154e-002  -3.0709537e+000   3.1201835e+004   4.5136311e-003   0.0000000e+000   2.5153868e-004  -9.0293531e-005   2.7128016e-002   6.0501770e-005  -4.8005706e+002  -1.1018301e-006   2.2931405e-006  -1.6835987e-003  -6.0398844e-006   1.8816467e+002
 -2.8528950e+001   2.8781855e+000   5.8560634e-001   1.4905796e+002   0.0000000e+000   2.0309911e-004   6.9899742e+002   7.1501533e+002   6.8170936e+002   4.6000000e+002   4.6000000e+002   4.6000000e+002   2.6581746e+006   5.1448014e+002   1.4834281e+003   1.2147327e-002  -2.9796090e+000   3.1466931e+004   2.1207693e-002   0.0000000e+000   2.1175653e-004  -7.1830453e-005   2.7157522e-002   5.8428253e-004  -4.7900970e+002  -2.3713854e-006   3.9908489e-006  -1.6845622e-003  -4.6381815e-006   1.9034977e+002
 -2.8237098e+001   2.8516909e+000   5.8144200e-001   1.4690295e+002   0.0000000e+000   2.0257700e-004   7.0153121e+002   7.1764415e+002   6.8690758e+002   4.6000000e+002   4.6000000e+002   4.6000000e+002   2.7004291e+006   5.1999791e+002   1.5025330e+003   1.2044483e-002  -2.9057310e+000   3.1696487e+004  -1.4630070e-002   0.0000000e+000   1.8823732e-004  -7.2716797e-005   2.7039830e-002  -2.8133980e-004  -4.7841175e+002   1.8910983e-007   4.5098704e-006  -1.6763531e-003  -4.6682383e-006   1.9170100e+002
 -2.7872283e+001   2.7547026e+000   5.7219526e-001   1.4324411e+002   0.0000000e+000   2.0105682e-004   7.0491856e+002   7.2102557e+002   6.8928505e+002   4.6000000e+002   4.6000000e+002   4.6000000e+002   2.7526411e+006   5.2495924e+002   1.5218432e+003   1.1917209e-002  -2.8115460e+000   3.1967908e+004  -1.1919276e-001   0.0000000e+000   1.3370232e-004  -4.1371895e-005   2.6707593e-002  -2.8034779e-003  -4.7739885e+002   6.3414678e-006   3.3018482e-006  -1.6550566e-003  -2.4689956e-006   1.9247801e+002
 -2.7580431e+001   2.5689706e+000   5.7074231e-001   1.4265388e+002   0.0000000e+000   2.0085086e-004   7.0738745e+002   7.2368794e+002   6.9118697e+002   4.6000000e+002   4.6000000e+002   4.6000000e+002   2.7962372e+006   5.3112505e+002   1.5418334e+003   1.1816423e-002  -2.7357876e+000   3.2199566e+004  -1.3327040e-001   0.0000000e+000   1.2500762e-004  -5.3155282e-005   2.6723504e-002  -3.0821027e-003  -4.7673567e+002   8.3644862e-006   3.0106542e-006  -1.6560120e-003  -3.3906002e-006   1.9416585e+002
 -2.7215617e+001   2.5114780e+000   5.6691597e-001   1.4125424e+002   0.0000000e+000   2.0019067e-004   7.1050918e+002   7.2710931e+002   6.9349864e+002   4.6000000e+002   4.6000000e+002   4.6000000e+002   2.8511618e+006   5.3813658e+002   1.5648941e+003   1.1691740e-002  -2.6394272e+000   3.2485609e+004  -5.0813095e-002   0.0000000e+000   1.2346022e-004  -6.3572466e-005   2.6678233e-002  -1.1467422e-003  -4.7595615e+002   2.6166836e-006   2.7139115e-006  -1.6532252e-003  -4.1851811e-006   1.9594557e+002
 -2.6923765e+001   2.4916094e+000   5.6413439e-001   1.4012561e+002   0.0000000e+000   1.9974349e-004   7.1305952e+002   7.2980419e+002   6.9537191e+002   4.6000000e+002   4.6000000e+002   4.6000000e+002   2.8971693e+006   5.4414520e+002   1.5848818e+003   1.1593041e-002  -2.5615695e+000   3.2731149e+004  -1.2610581e-002   0.0000000e+000   1.3122864e-004  -7.1879244e-005   2.6656812e-002  -3.3565854e-004  -4.7551450e+002   8.2286952e-007   3.6464032e-006  -1.6520560e-003  -4.9042758e-006   1.9748711e+002
 -2.6558950e+001   2.4722486e+000   5.6099350e-001   1.3898623e+002   0.0000000e+000   1.9920020e-004   7.1617730e+002   7.3326580e+002   6.9753791e+002   4.6000000e+002   4.6000000e+002   4.6000000e+002   2.9538413e+006   5.5154855e+002   1.6087833e+003   1.1470979e-002  -2.4625000e+000   3.3020048e+004   1.1644499e-001   0.0000000e+000   1.3954133e-004  -7.5646451e-005   2.6640381e-002   2.8698816e-003  -4.7466558e+002  -7.7440777e-006   3.4503864e-006  -1.6511643e-003  -4.9630988e-006   1.9940356e+002
 -2.6267098e+001   2.4448493e+000   5.5877963e-001   1.3818599e+002   0.0000000e+000   1.9880711e-004   7.1873250e+002   7.3598710e+002   6.9934701e+002   4.6000000e+002   4.6000000e+002   4.6000000e+002   3.0015468e+006   5.5782517e+002   1.6292546e+003   1.1374381e-002  -2.3824370e+000   3.3270775e+004   7.3014565e-002   0.0000000e+000   1.5388899e-004  -7.3427228e-005   2.6636436e-002   1.6357766e-003  -4.7423797e+002  -4.8317966e-006   3.4310554e-006  -1.6509893e-003  -4.6937279e-006   2.0104748e+002
 -2.5902283e+001   2.4474573e+000   5.5632622e-001   1.3707181e+002   0.0000000e+000   1.9846163e-004   7.2185479e+002   7.3948918e+002   7.0243285e+002   4.6000000e+002   4.6000000e+002   4.6000000e+002   3.0602989e+006   5.6591688e+002   1.6551397e+003   1.1254948e-002  -2.2805519e+000   3.3565830e+004   2.3202611e-002   0.0000000e+000   1.5207215e-004  -7.3506274e-005   2.6647872e-002   6.1105533e-004  -4.7343383e+002  -2.0635574e-006   2.8992956e-006  -1.6517624e-003  -4.6933021e-006   2.0320225e+002
 -2.5610431e+001   2.4445070e+000   5.5398562e-001   1.3612267e+002   0.0000000e+000   1.9808653e-004   7.2445698e+002   7.4223246e+002   7.0440707e+002   4.6000000e+002   4.6000000e+002   4.6000000e+002   3.1100095e+006   5.7243280e+002   1.6765580e+003   1.1160479e-002  -2.1981838e+000   3.3824743e+004  -3.7393263e-002   0.0000000e+000   1.7364568e-004  -8.0949069e-005   2.6621425e-002  -9.7211015e-004  -4.7307625e+002   2.0613722e-006   2.3148223e-006  -1.6505322e-003  -5.1694938e-006   2.0488500e+002
 -2.5245616e+001   2.4480090e+000   5.5169614e-001   1.3522743e+002   0.0000000e+000   1.9772020e-004   7.2758104e+002   7.4576554e+002   7.0677982e+002   4.6000000e+002   4.6000000e+002   4.6000000e+002   3.1710675e+006   5.8069778e+002   1.7025972e+003   1.1043735e-002  -2.0933665e+000   3.4128051e+004  -3.0729516e-003   0.0000000e+000   1.7605708e-004  -8.6388872e-005   2.6642798e-002  -1.3335034e-004  -4.7233037e+002  -7.5079181e-007   2.1259406e-006  -1.6519406e-003  -5.6176093e-006   2.0708693e+002
 -2.4953765e+001   2.4287807e+000   5.5004114e-001   1.3453852e+002   0.0000000e+000   1.9746255e-004   7.3014078e+002   7.4853993e+002   7.0875444e+002   4.6000000e+002   4.6000000e+002   4.6000000e+002   3.2226890e+006   5.8770717e+002   1.7249905e+003   1.0951408e-002  -2.0086304e+000   3.4393656e+004   1.1932329e-002   0.0000000e+000   1.9133392e-004  -8.5074515e-005   2.6665305e-002   2.2571585e-004  -4.7201913e+002  -1.8993586e-006   2.1709000e-006  -1.6534544e-003  -5.5392739e-006   2.0896232e+002
 -2.4588950e+001   2.4458762e+000   5.4763430e-001   1.3351607e+002   0.0000000e+000   1.9711125e-004   7.3327993e+002   7.5210355e+002   7.1113585e+002   4.6000000e+002   4.6000000e+002   4.6000000e+002   3.2862245e+006   5.9628329e+002   1.7519213e+003   1.0837341e-002  -1.9007794e+000   3.4706438e+004  -1.4943330e-002   0.0000000e+000   1.6413434e-004  -6.9674985e-005   2.6673853e-002  -1.6717070e-004  -4.7136160e+002  -2.1686083e-007   2.9924936e-006  -1.6537756e-003  -4.6041092e-006   2.1123108e+002
 -2.4297098e+001   2.4103553e+000   5.4594015e-001   1.3279306e+002   0.0000000e+000   1.9685521e-004   7.3581107e+002   7.5490241e+002   7.1294241e+002   4.6000000e+002   4.6000000e+002   4.6000000e+002   3.3397563e+006   6.0349714e+002   1.7745289e+003   1.0747175e-002  -1.8136133e+000   3.4978334e+004   9.5890406e-002   0.0000000e+000   1.6805535e-004  -6.3940803e-005   2.6699538e-002   2.1631949e-003  -4.7108647e+002  -7.2380018e-006   3.2334712e-006  -1.6552348e-003  -4.1434872e-006   2.1316898e+002
 -2.3932283e+001   2.4760417e+000   5.4417411e-001   1.3188221e+002   0.0000000e+000   1.9667310e-004   7.3885134e+002   7.5850293e+002   7.1531892e+002   4.6000000e+002   4.6000000e+002   4.6000000e+002   3.4057650e+006   6.1283594e+002   1.8030410e+003   1.0635845e-002  -1.7026937e+000   3.5300165e+004  -8.7872738e-003   0.0000000e+000   1.5533265e-004  -4.2366273e-005   2.6742028e-002  -9.7295187e-005  -4.7051675e+002  -5.5702698e-007   3.4607603e-006  -1.6579630e-003  -2.6526386e-006   2.1572797e+002
 -2.3640431e+001   2.3987042e+000   5.4244131e-001   1.3104507e+002   0.0000000e+000   1.9644660e-004   7.4132792e+002   7.6132091e+002   7.1722602e+002   4.6000000e+002   4.6000000e+002   4.6000000e+002   3.4610725e+006   6.2031577e+002   1.8260369e+003   1.0547869e-002  -1.6130034e+000   3.5576701e+004  -4.4281189e-002   0.0000000e+000   9.8573699e-005  -3.6580804e-005   2.6715516e-002  -8.8097067e-004  -4.7024798e+002   3.3424850e-006   3.3788606e-006  -1.6546614e-003  -2.3033374e-006   2.1774533e+002
 -2.3275616e+001   2.4094133e+000   5.3578199e-001   1.2827257e+002   0.0000000e+000   1.9540468e-004   7.4476844e+002   7.6493716e+002   7.2422446e+002   4.6000000e+002   4.6000000e+002   4.6000000e+002   3.5295650e+006   6.2757013e+002   1.8508711e+003   1.0439268e-002  -1.4989194e+000   3.5907189e+004  -3.1137692e-002   0.0000000e+000   8.4101010e-005  -5.7094264e-005   2.6506438e-002  -5.0029015e-004  -4.6975038e+002   2.6001583e-006   1.8511179e-006  -1.6410388e-003  -3.5182544e-006   2.1921487e+002
 -2.2983764e+001   2.2354961e+000   5.2932054e-001   1.2597339e+002   0.0000000e+000   1.9423302e-004   7.4767741e+002   7.6777540e+002   7.2603120e+002   4.6000000e+002   4.6000000e+002   4.6000000e+002   3.5865911e+006   6.3257470e+002   1.8690182e+003   1.0353491e-002  -1.4068326e+000   3.6187520e+004  -8.5191669e-002   0.0000000e+000   3.1015962e-005  -5.4135837e-005   2.6248514e-002  -1.5496821e-003  -4.6947547e+002   4.5267436e-006   3.4897819e-006  -1.6241898e-003  -3.2670117e-006   2.2001822e+002
 -2.2618950e+001   2.0860518e+000   5.2501933e-001   1.2430998e+002   0.0000000e+000   1.9354784e-004   7.5099046e+002   7.7142050e+002   7.2830117e+002   4.6000000e+002   4.6000000e+002   4.6000000e+002   3.6573081e+006   6.4081511e+002   1.8955598e+003   1.0247661e-002  -1.2900991e+000   3.6523822e+004   1.6476144e-002   0.0000000e+000   6.6612298e-006  -1.5008998e-005   2.6140113e-002   2.8829729e-004  -4.6900456e+002  -2.5895000e-006   1.5010370e-006  -1.6178860e-003  -6.6221710e-007   2.2193733e+002
 -2.2327098e+001   2.0242596e+000   5.2198972e-001   1.2325725e+002   0.0000000e+000   1.9298896e-004   7.5363414e+002   7.7426601e+002   7.3042578e+002   4.6000000e+002   4.6000000e+002   4.6000000e+002   3.7173156e+006   6.4775209e+002   1.9175204e+003   1.0164111e-002  -1.1959457e+000   3.6820422e+004   2.8084604e-002   0.0000000e+000   2.8057738e-005  -2.5984891e-005   2.6081585e-002   5.0502374e-004  -4.6897595e+002  -3.1468672e-006   1.2370713e-006  -1.6146221e-003  -1.3948391e-006   2.2362227e+002
 -2.1962283e+001   2.0365879e+000   5.1841344e-001   1.2201520e+002   0.0000000e+000   1.9233685e-004   7.5684520e+002   7.7793449e+002   7.3273314e+002   4.6000000e+002   4.6000000e+002   4.6000000e+002   3.7908026e+006   6.5635361e+002   1.9440353e+003   1.0061071e-002  -1.0763476e+000   3.7167673e+004   1.6516398e-002   0.0000000e+000   4.7967658e-005  -3.2616170e-005   2.6044427e-002   3.3392253e-004  -4.6862777e+002  -2.0662053e-006   1.0855174e-006  -1.6126149e-003  -1.8670411e-006   2.2572253e+002
 -2.1670431e+001   2.0095239e+000   5.1574701e-001   1.2109058e+002   0.0000000e+000   1.9184390e-004   7.5947518e+002   7.8079504e+002   7.3465573e+002   4.6000000e+002   4.6000000e+002   4.6000000e+002   3.8526462e+006   6.6358355e+002   1.9666386e+003   9.9797573e-003  -9.7978509e-001   3.7468740e+004   2.7302061e-002   0.0000000e+000   7.0381406e-005  -3.1964510e-005   2.5993190e-002   5.0150382e-004  -4.6859439e+002  -2.5713596e-006   1.0365207e-006  -1.6095488e-003  -1.8121656e-006   2.2749791e+002
 -2.1305616e+001   2.0139618e+000   5.1258924e-001   1.1999286e+002   0.0000000e+000   1.9127028e-004   7.6267872e+002   7.8447002e+002   7.3691159e+002   4.6000000e+002   4.6000000e+002   4.6000000e+002   3.9285437e+006   6.7257891e+002   1.9941250e+003   9.8795167e-003  -8.5711021e-001   3.7823117e+004   1.3452401e-002   0.0000000e+000   7.3468418e-005  -2.8239426e-005   2.5957197e-002   3.0519984e-004  -4.6828743e+002  -1.6590149e-006   1.0847382e-006  -1.6073255e-003  -1.5868662e-006   2.2971678e+002
 -2.1013764e+001   1.9728224e+000   5.1019109e-001   1.1915779e+002   0.0000000e+000   1.9082913e-004   7.6532868e+002   7.8731395e+002   7.3874552e+002   4.6000000e+002   4.6000000e+002   4.6000000e+002   3.9931633e+006   6.8018646e+002   2.0178946e+003   9.8004663e-003  -7.5803468e-001   3.8137640e+004   2.2576694e-002   0.0000000e+000   8.5355664e-005  -2.0745356e-005   2.5901616e-002   4.2741369e-004  -4.6839019e+002  -2.1307837e-006   1.1417373e-006  -1.6038506e-003  -1.0681708e-006   2.3159691e+002
 -2.0780283e+001   1.9734184e+000   5.0835171e-001   1.1841197e+002   0.0000000e+000   1.9052565e-004   7.6741581e+002   7.8964836e+002   7.4114173e+002   4.6000000e+002   4.6000000e+002   4.6000000e+002   4.0444402e+006   6.8641633e+002   2.0371508e+003   9.7379515e-003  -6.7818428e-001   3.8380979e+004   5.8397142e-003   0.0000000e+000   7.0946552e-005  -2.1500162e-005   2.5873031e-002   1.7750269e-004  -4.6838203e+002  -1.1020226e-006   2.0706859e-006  -1.6019960e-003  -1.1981304e-006   2.3315093e+002
 -2.0488431e+001   1.9925976e+000   5.0604912e-001   1.1757915e+002   0.0000000e+000   1.9012209e-004   7.6996436e+002   7.9257457e+002   7.4308488e+002   4.6000000e+002   4.6000000e+002   4.6000000e+002   4.1079915e+006   6.9398709e+002   2.0600779e+003   9.6607123e-003  -5.7706008e-001   3.8674854e+004   6.0213176e-002   0.0000000e+000   7.1151842e-005  -2.3502253e-005   2.5832967e-002   1.2245652e-003  -4.6823111e+002  -4.4549517e-006   2.0897529e-006  -1.5995949e-003  -1.2775507e-006   2.3502929e+002
 -2.0123616e+001   1.9781268e+000   5.0323888e-001   1.1655765e+002   0.0000000e+000   1.8963368e-004   7.7314955e+002   7.9621375e+002   7.4550700e+002   4.6000000e+002   4.6000000e+002   4.6000000e+002   4.1889832e+006   7.0361125e+002   2.0891755e+003   9.5655998e-003  -4.4858537e-001   3.9049082e+004   2.2350198e-002   0.0000000e+000   7.2021629e-005  -2.0321320e-005   2.5780704e-002   4.4206076e-004  -4.6810169e+002  -2.1051005e-006   2.1452065e-006  -1.5963444e-003  -1.0287907e-006   2.3741727e+002
 -1.9831764e+001   1.9504844e+000   5.0105926e-001   4.6310157e+002   0.0000000e+000   4.7303352e-005   7.7573525e+002   7.9910284e+002   7.4750894e+002   4.6000000e+002   4.6000000e+002   4.6000000e+002   4.2563186e+006   8.9785702e+002   2.6680786e+003   9.4906543e-003  -3.4484858e-001   3.9365910e+004   6.3527237e-003   0.0000000e+000   6.7670866e-005  -1.4031982e-005   2.5726175e-002   1.3317561e-004  -4.6819723e+002  -4.0346614e-007   2.2021321e-006  -1.5928529e-003  -5.9755306e-007   5.9924642e+001
 -1.9750189e+001   1.7669257e+000   4.9609842e-001   4.5683287e+002   0.0000000e+000   4.6991961e-005   7.7621663e+002   7.9989513e+002   7.4735579e+002   4.6000000e+002   4.6000000e+002   4.6000000e+002   4.2735049e+006   8.9722294e+002   2.6644672e+003   9.4698903e-003  -3.0853296e-001   3.9438410e+004  -1.3145240e-001   0.0000000e+000   3.0889111e-005  -2.4306953e-005   2.4748103e-002  -2.4199333e-003  -4.6792336e+002   3.9665574e-006   2.3119993e-006  -1.5321123e-003  -1.5068017e-006   5.9812360e+001
 -1.9684928e+001   1.6343167e+000   4.9209749e-001   4.5095388e+002   0.0000000e+000   4.6826467e-005   7.7662396e+002   8.0045139e+002   7.4741329e+002   4.6000000e+002   4.6000000e+002   4.6000000e+002   4.2875117e+006   8.9674936e+002   2.6619143e+003   9.4533278e-003  -2.7952278e-001   3.9498456e+004  -1.2369677e-001   0.0000000e+000   2.1913004e-005  -4.6392192e-005   2.3509355e-002  -2.1470022e-003  -4.6778118e+002   2.7235267e-006   3.0172611e-006  -1.4549389e-003  -3.2724241e-006   5.9721854e+001
 -1.9538093e+001   1.4547588e+000   4.8309852e-001   4.3814581e+002   0.0000000e+000   4.6414740e-005   7.7768722e+002   8.0168623e+002   7.4777158e+002   4.6000000e+002   4.6000000e+002   4.6000000e+002   4.3223009e+006   8.9613235e+002   2.6588452e+003   9.4162722e-003  -2.1429277e-001   3.9662867e+004  -2.4397168e-003   0.0000000e+000   5.5049927e-005  -1.3144444e-004   2.0402952e-002  -1.0977843e-005  -4.6795063e+002   2.1892842e-007   4.6759925e-006  -1.2625857e-003  -9.2419756e-006   5.9536101e+001
 -1.9456517e+001   1.4358585e+000   4.7818850e-001   4.3137319e+002   0.0000000e+000   4.6171581e-005   7.7830809e+002   8.0238379e+002   7.4784259e+002   4.6000000e+002   4.6000000e+002   4.6000000e+002   4.3420752e+006   8.9590609e+002   2.6577602e+003   9.3957949e-003  -1.7806945e-001   3.9757673e+004   2.3301746e-002   0.0000000e+000   5.7595719e-005  -8.8518108e-005   1.9901137e-002   3.8561063e-004  -4.6811815e+002  -1.5658448e-007   4.6116253e-006  -1.2314276e-003  -6.4931430e-006   5.9438753e+001
 -1.9354548e+001   1.4608462e+000   4.7218913e-001   4.2314695e+002   0.0000000e+000   4.5872903e-005   7.7906710e+002   8.0326769e+002   7.4843216e+002   4.6000000e+002   4.6000000e+002   4.6000000e+002   4.3662575e+006   8.9559559e+002   2.6561619e+003   9.3703104e-003  -1.3279028e-001   3.9870654e+004   1.7056797e-002   0.0000000e+000   5.6128049e-005  -9.0162002e-005   2.0214682e-002   2.6551166e-004  -4.6823063e+002  -1.1597913e-007   2.8510637e-006  -1.2507486e-003  -6.3979495e-006   5.9317515e+001
 -1.9282851e+001   1.4909667e+000   4.6806746e-001   4.1679229e+002   0.0000000e+000   4.5743993e-005   7.7958080e+002   8.0390502e+002   7.4849135e+002   4.6000000e+002   4.6000000e+002   4.6000000e+002   4.3841978e+006   8.9532749e+002   2.6547073e+003   9.3524602e-003  -1.0102940e-001   3.9958214e+004   9.4844931e-003   0.0000000e+000   5.8824358e-005  -6.2469563e-005   2.0266314e-002   1.3176703e-004  -4.6838378e+002   1.9779397e-007   3.2072140e-006  -1.2538344e-003  -4.4717565e-006   5.9231109e+001
 -1.9170824e+001   1.5351801e+000   4.6177112e-001   4.0828392e+002   0.0000000e+000   4.5425819e-005   7.8035563e+002   8.0488695e+002   7.4860600e+002   4.6000000e+002   4.6000000e+002   4.6000000e+002   4.4103138e+006   8.9485244e+002   2.6520256e+003   9.3247074e-003  -5.1416256e-002   4.0076953e+004  -8.9165827e-003   0.0000000e+000   7.9824924e-005  -5.2130351e-005   2.0946446e-002  -1.2456473e-004  -4.6837286e+002   1.2829732e-007   4.5178221e-006  -1.2962350e-003  -3.9155551e-006   5.9095665e+001
 -1.9093028e+001   1.5468395e+000   4.5748410e-001   4.0252987e+002   0.0000000e+000   4.5207770e-005   7.8087614e+002   8.0556556e+002   7.4866140e+002   4.6000000e+002   4.6000000e+002   4.6000000e+002   4.4281394e+006   8.9447903e+002   2.6498816e+003   9.3055126e-003  -1.6978390e-002   4.0156106e+004  -9.0149445e-003   0.0000000e+000   7.7865684e-005  -5.0405585e-005   2.1018236e-002  -1.2874578e-004  -4.6831215e+002   1.1406625e-007   5.4426162e-006  -1.3005162e-003  -3.7937192e-006   5.9000641e+001
 -1.8952994e+001   1.5290800e+000   4.4994398e-001   3.9223356e+002   0.0000000e+000   4.4848947e-005   7.8181401e+002   8.0678646e+002   7.4876787e+002   4.6000000e+002   4.6000000e+002   4.6000000e+002   4.4603304e+006   8.9385309e+002   2.6461881e+003   9.2711729e-003   4.4930507e-002   4.0298766e+004  -6.9431903e-004   0.0000000e+000   7.7420515e-005  -4.5601931e-005   2.0570889e-002  -1.0672033e-005  -4.6820892e+002   2.2886735e-008   5.3630729e-006  -1.2727384e-003  -3.5062418e-006   5.8833737e+001
 -1.8855749e+001   1.5046363e+000   4.4477763e-001   3.8547442e+002   0.0000000e+000   4.4576600e-005   7.8248743e+002   8.0762902e+002   7.4992817e+002   4.6000000e+002   4.6000000e+002   4.6000000e+002   4.4826499e+006   8.9348073e+002   2.6440216e+003   9.2474577e-003   8.7907183e-002   4.0396822e+004   3.6765641e-004   0.0000000e+000   7.2927804e-005  -8.8754998e-005   1.9985360e-002   1.0359874e-005  -4.6814229e+002   1.7198948e-008   4.3841599e-006  -1.2365077e-003  -6.3669210e-006   5.8720082e+001
 -1.8734192e+001   1.4819996e+000   4.3864446e-001   3.7744901e+002   0.0000000e+000   4.4256810e-005   7.8333463e+002   8.0868052e+002   7.5041999e+002   4.6000000e+002   4.6000000e+002   4.6000000e+002   4.5108866e+006   8.9320807e+002   2.6419044e+003   9.2179738e-003   1.4162188e-001   4.0521677e+004   1.0382934e-003   0.0000000e+000   6.4843519e-005  -1.2635340e-004   1.9402873e-002   1.2707955e-005  -4.6809750e+002  -1.6561481e-009   4.3652379e-006  -1.2003993e-003  -8.8080921e-006   5.8594277e+001
 -1.8585949e+001   1.4674825e+000   4.3132689e-001   3.6788484e+002   0.0000000e+000   4.3878213e-005   7.8437416e+002   8.0996357e+002   7.5103234e+002   4.6000000e+002   4.6000000e+002   4.6000000e+002   4.5455704e+006   8.9291091e+002   2.6395053e+003   9.1822551e-003   2.0712112e-001   4.0675020e+004   6.0487394e-004   0.0000000e+000   6.2207500e-005  -1.3876005e-004   1.8994177e-002   4.4868685e-006  -4.6805682e+002  -5.9651364e-010   4.4736561e-006  -1.1750300e-003  -9.5962206e-006   5.8443087e+001
 -1.8351945e+001   1.4480503e+000   4.2043215e-001   3.5351203e+002   0.0000000e+000   4.3344321e-005   7.8602164e+002   8.1200940e+002   7.5192226e+002   4.6000000e+002   4.6000000e+002   4.6000000e+002   4.6016682e+006   8.9274631e+002   2.6366869e+003   9.1264344e-003   3.1034332e-001   4.0926672e+004  -4.2430479e-003   0.0000000e+000   5.4716442e-005  -1.1901392e-004   1.8496012e-002  -3.3920435e-005  -4.6809337e+002   1.4428077e-007   5.6925689e-006  -1.1440710e-003  -8.3359966e-006   5.8229769e+001
 -1.8233502e+001   1.4370616e+000   4.1505992e-001   3.4627886e+002   0.0000000e+000   4.3104718e-005   7.8684822e+002   8.1305900e+002   7.5211385e+002   4.6000000e+002   4.6000000e+002   4.6000000e+002   4.6313674e+006   8.9264755e+002   2.6351575e+003   9.0984286e-003   3.6253973e-001   4.1064419e+004   2.7965808e-003   0.0000000e+000   4.9236476e-005  -1.3450609e-004   1.8188952e-002   1.9921282e-005  -4.6822413e+002  -7.4693415e-008   5.9295197e-006  -1.1249654e-003  -9.3379596e-006   5.8122019e+001
 -1.8085724e+001   1.4268679e+000   4.0857366e-001   3.3809842e+002   0.0000000e+000   4.2756790e-005   7.8790410e+002   8.1435368e+002   7.5250669e+002   4.6000000e+002   4.6000000e+002   4.6000000e+002   4.6664617e+006   8.9268196e+002   2.6339172e+003   9.0637229e-003   4.2768378e-001   4.1217757e+004  -1.9864413e-003   0.0000000e+000   2.9655834e-005  -1.3996030e-004   1.7920669e-002  -1.6119497e-005  -4.6818160e+002   6.9975374e-008   5.8398377e-006  -1.1081405e-003  -9.6717933e-006   5.7998035e+001
 -1.7967503e+001   1.4126664e+000   4.0339843e-001   3.3122262e+002   0.0000000e+000   4.2525689e-005   7.8872221e+002   8.1541331e+002   7.5266076e+002   4.6000000e+002   4.6000000e+002   4.6000000e+002   4.6961532e+006   8.9255982e+002   2.6322796e+003   9.0361612e-003   4.7972310e-001   4.1353876e+004   6.2218269e-003   0.0000000e+000   7.4983332e-005  -1.5851362e-004   1.6761299e-002   6.1984312e-005  -4.6828284e+002  -2.0437975e-007   3.8075128e-006  -1.0370566e-003  -1.0814472e-005   5.7890120e+001
 -1.7819970e+001   1.3907949e+000   3.9708238e-001   3.2334643e+002   0.0000000e+000   4.2184134e-005   7.8979049e+002   8.1670929e+002   7.5308459e+002   4.6000000e+002   4.6000000e+002   4.6000000e+002   4.7320816e+006   8.9260324e+002   2.6312313e+003   9.0019948e-003   5.4469123e-001   4.1512700e+004  -9.1780119e-004   0.0000000e+000   1.0622867e-004  -1.2925353e-004   1.5911483e-002  -3.7069698e-006  -4.6830531e+002   2.9538115e-008   4.0855615e-006  -9.8438092e-004  -8.9401232e-006   5.7765633e+001
 -1.7701944e+001   1.3757113e+000   3.9217344e-001   3.1697179e+002   0.0000000e+000   4.1955204e-005   7.9064261e+002   8.1775767e+002   7.5336246e+002   4.6000000e+002   4.6000000e+002   4.6000000e+002   4.7622851e+006   8.9267037e+002   2.6304755e+003   8.9748479e-003   5.9660648e-001   4.1651680e+004   1.7709124e-003   0.0000000e+000   1.0753654e-004  -1.1455480e-004   1.5478597e-002   1.3685807e-005  -4.6846263e+002  -5.6131548e-008   4.4422660e-006  -9.5733739e-004  -7.9469464e-006   5.7669417e+001
 -1.7559019e+001   1.3689246e+000   3.8640268e-001   3.0989723e+002   0.0000000e+000   4.1638549e-005   7.9167899e+002   8.1903810e+002   7.5385480e+002   4.6000000e+002   4.6000000e+002   4.6000000e+002   4.7972712e+006   8.9283353e+002   2.6298594e+003   8.9422267e-003   6.5950137e-001   4.1805167e+004  -1.7695086e-003   0.0000000e+000   1.0690848e-004  -1.2879891e-004   1.5209847e-002  -1.5476771e-005  -4.6849085e+002   5.2569818e-008   5.8492125e-006  -9.4069273e-004  -8.8079660e-006   5.7559382e+001
 -1.7444679e+001   1.3634253e+000   3.8189740e-001   3.0414110e+002   0.0000000e+000   4.1425264e-005   7.9249489e+002   8.2007729e+002   7.5413297e+002   4.6000000e+002   4.6000000e+002   4.6000000e+002   4.8268303e+006   8.9294174e+002   2.6292033e+003   8.9162997e-003   7.0976389e-001   4.1940803e+004   3.2471607e-003   0.0000000e+000   1.0128292e-004  -1.7308364e-004   1.5066260e-002   2.9002068e-005  -4.6864747e+002  -7.9835335e-008   5.5320167e-006  -9.3176267e-004  -1.1597119e-005   5.7471495e+001
 -1.7340096e+001   1.3590181e+000   3.7787230e-001   2.9912198e+002   0.0000000e+000   4.1221979e-005   7.9324662e+002   8.2102137e+002   7.5445627e+002   4.6000000e+002   4.6000000e+002   4.6000000e+002   4.8533269e+006   8.9309438e+002   2.6288166e+003   8.8927252e-003   7.5571708e-001   4.2059533e+004   1.9569848e-004   0.0000000e+000   1.0188091e-004  -1.1741558e-004   1.4818460e-002   6.4622707e-006  -4.6873138e+002   3.9425357e-008   6.1551120e-006  -9.1631399e-004  -8.0547975e-006   5.7394915e+001
 -1.7246862e+001   1.3537431e+000   3.7435594e-001   2.9475190e+002   0.0000000e+000   4.1045023e-005   7.9391740e+002   8.2186437e+002   7.5475540e+002   4.6000000e+002   4.6000000e+002   4.6000000e+002   4.8770531e+006   8.9325591e+002   2.6285615e+003   8.8718232e-003   7.9666660e-001   4.2165804e+004  -6.2204233e-004   0.0000000e+000   1.0722799e-004  -8.3948934e-005   1.4595144e-002  -4.3485562e-006  -4.6880981e+002   3.5603700e-008   6.6658795e-006  -9.0245937e-004  -5.9313592e-006   5.7328782e+001
 -1.7155794e+001   1.3474268e+000   3.7092211e-001   2.9060141e+002   0.0000000e+000   4.0859849e-005   7.9457990e+002   8.2268715e+002   7.5506973e+002   4.6000000e+002   4.6000000e+002   4.6000000e+002   4.9002029e+006   8.9339167e+002   2.6283384e+003   8.8515094e-003   8.3665974e-001   4.2268946e+004  -1.1681838e-003   0.0000000e+000   1.1227440e-004  -8.6179893e-005   1.4422475e-002  -1.2057523e-005  -4.6887979e+002   4.0403036e-008   6.7053667e-006  -8.9182614e-004  -6.0897908e-006   5.7261115e+001
 -1.7062863e+001   1.3413118e+000   3.6759388e-001   2.8658194e+002   0.0000000e+000   4.0681406e-005   7.9524915e+002   8.2352467e+002   7.5541197e+002   4.6000000e+002   4.6000000e+002   4.6000000e+002   4.9237828e+006   8.9364378e+002   2.6283629e+003   8.8308849e-003   8.7747237e-001   4.2373382e+004  -1.2610789e-003   0.0000000e+000   1.1595483e-004  -8.7174755e-005   1.4286561e-002  -1.4148758e-005  -4.6894346e+002   4.3891432e-008   6.5055924e-006  -8.8349031e-004  -6.1747251e-006   5.7202897e+001
 -1.6900617e+001   1.3317108e+000   3.6190660e-001   2.7977581e+002   0.0000000e+000   4.0372420e-005   7.9642667e+002   8.2498300e+002   7.5604712e+002   4.6000000e+002   4.6000000e+002   4.6000000e+002   4.9649932e+006   8.9411931e+002   2.6286189e+003   8.7951193e-003   9.4871622e-001   4.2554981e+004  -2.5064706e-003   0.0000000e+000   1.2070507e-004  -1.0155498e-004   1.4075989e-002  -2.1015387e-005  -4.6904825e+002   7.7548949e-008   5.9230540e-006  -8.7064093e-004  -7.1273763e-006   5.7102770e+001
 -1.6796688e+001   1.3266974e+000   3.5838277e-001   2.7560452e+002   0.0000000e+000   4.0178340e-005   7.9716925e+002   8.2590984e+002   7.5647120e+002   4.6000000e+002   4.6000000e+002   4.6000000e+002   4.9912854e+006   8.9445511e+002   2.6287833e+003   8.7723909e-003   9.9437782e-001   4.2669781e+004  -4.8123108e-004   0.0000000e+000   1.1852940e-004  -1.3040402e-004   1.4008102e-002  -7.6123116e-006  -4.6909908e+002   2.0816529e-008   5.1996564e-006  -8.6650773e-004  -8.9743798e-006   5.7042991e+001
 -1.6685624e+001   1.3216380e+000   3.5474023e-001   2.7133297e+002   0.0000000e+000   3.9974829e-005   7.9795532e+002   8.2689304e+002   7.5691390e+002   4.6000000e+002   4.6000000e+002   4.6000000e+002   5.0194468e+006   8.9484794e+002   2.6290332e+003   8.7482533e-003   1.0431847e+000   4.2792459e+004   1.0681807e-003   0.0000000e+000   1.1993284e-004  -1.2113094e-004   1.3905863e-002   7.8834086e-006  -4.6915447e+002  -6.9614602e-009   4.8735284e-006  -8.6017187e-004  -8.3870629e-006   5.6982374e+001
 -1.6567494e+001   1.3164592e+000   3.5101502e-001   2.6701053e+002   0.0000000e+000   3.9764210e-005   7.9878437e+002   8.2793260e+002   7.5758743e+002   4.6000000e+002   4.6000000e+002   4.6000000e+002   5.0490456e+006   8.9534191e+002   2.6294766e+003   8.7227476e-003   1.0951111e+000   4.2919300e+004  -2.2207517e-004   0.0000000e+000   1.1823294e-004  -1.2835405e-004   1.3830899e-002  -5.6986889e-007  -4.6917277e+002   2.6273025e-008   4.7910941e-006  -8.5555751e-004  -8.8615593e-006   5.6924975e+001
 -1.6466095e+001   1.3077117e+000   3.4781622e-001   2.6319189e+002   0.0000000e+000   3.9599804e-005   7.9948894e+002   8.2883912e+002   7.5805387e+002   4.6000000e+002   4.6000000e+002   4.6000000e+002   5.0758713e+006   8.9570222e+002   2.6296293e+003   8.7009873e-003   1.1396683e+000   4.3039696e+004   4.4366823e-003   0.0000000e+000   9.1870582e-005  -1.1730488e-004   1.3829371e-002   3.8884738e-005  -4.6930987e+002  -7.6834904e-008   4.8315637e-006  -8.5559730e-004  -8.0866545e-006   5.6871461e+001
 -1.6323501e+001   1.3024570e+000   3.4329375e-001   2.5783473e+002   0.0000000e+000   3.9365646e-005   8.0049285e+002   8.3012764e+002   7.5879765e+002   4.6000000e+002   4.6000000e+002   4.6000000e+002   5.1126287e+006   8.9616792e+002   2.6298154e+003   8.6705992e-003   1.2022854e+000   4.3199956e+004   1.0861914e-003   0.0000000e+000   1.1292705e-004  -8.5414002e-005   1.2782865e-002   2.2446104e-005  -4.6939858e+002  -8.6586186e-008   2.5948161e-006  -7.9092880e-004  -5.9080692e-006   5.6791976e+001
 -1.6260126e+001   1.3000489e+000   3.4128421e-001   2.5541475e+002   0.0000000e+000   3.9265925e-005   8.0095144e+002   8.3069896e+002   7.5913829e+002   4.6000000e+002   4.6000000e+002   4.6000000e+002   5.1290877e+006   8.9640172e+002   2.6300902e+003   8.6571794e-003   1.2301115e+000   4.3271951e+004  -1.4874433e-003   0.0000000e+000   1.5423718e-004  -4.2621877e-005   1.2188160e-002  -9.3495147e-006  -4.6944223e+002  -2.4104893e-008   4.4875434e-006  -7.5425395e-004  -3.0703564e-006   5.6757195e+001
 -1.6180908e+001   1.2851734e+000   3.3879299e-001   2.5258391e+002   0.0000000e+000   3.9118712e-005   8.0154178e+002   8.3142945e+002   7.5960958e+002   4.6000000e+002   4.6000000e+002   4.6000000e+002   5.1497911e+006   8.9675227e+002   2.6307466e+003   8.6404648e-003   1.2649170e+000   4.3362738e+004  -2.4833881e-003   0.0000000e+000   1.7440087e-004  -1.0689989e-004   1.1524134e-002  -3.0112097e-005  -4.6951797e+002   1.3327965e-008   5.8100955e-006  -7.1300835e-004  -7.3594387e-006   5.6716254e+001
 -1.6081885e+001   1.2701725e+000   3.3571953e-001   2.4909671e+002   0.0000000e+000   3.8937233e-005   8.0227979e+002   8.3235572e+002   7.6020083e+002   4.6000000e+002   4.6000000e+002   4.6000000e+002   5.1758412e+006   8.9719839e+002   2.6316085e+003   8.6196875e-003   1.3084600e+000   4.3477292e+004  -8.1661548e-004   0.0000000e+000   1.7839794e-004  -1.4538932e-004   1.1224072e-002  -1.4275496e-005  -4.6964053e+002   1.3611084e-008   6.3131963e-006  -6.9453843e-004  -9.9855989e-006   5.6665598e+001
 -1.5903643e+001   1.2653426e+000   3.3030643e-001   2.4289325e+002   0.0000000e+000   3.8632499e-005   8.0359607e+002   8.3401682e+002   7.6120060e+002   4.6000000e+002   4.6000000e+002   4.6000000e+002   5.2237518e+006   8.9798326e+002   2.6330369e+003   8.5825893e-003   1.3868510e+000   4.3690891e+004   1.9839025e-003   0.0000000e+000   1.8043246e-004  -1.0721840e-004   1.1137028e-002   2.2923167e-005  -4.6993836e+002  -1.5443821e-008   6.0193630e-006  -6.8924307e-004  -7.4496166e-006   5.6574708e+001
 -1.5824425e+001   1.2675467e+000   3.2796767e-001   2.4015771e+002   0.0000000e+000   3.8511655e-005   8.0416874e+002   8.3474232e+002   7.6164631e+002   4.6000000e+002   4.6000000e+002   4.6000000e+002   5.2443470e+006   8.9831949e+002   2.6335491e+003   8.5662407e-003   1.4216923e+000   4.3779591e+004  -3.1933651e-003   0.0000000e+000   1.7947052e-004  -1.0468294e-004   1.1180363e-002  -3.1601083e-005  -4.6999913e+002   8.2774838e-008   5.8157926e-006  -6.9195057e-004  -7.1957175e-006   5.6534990e+001
 -1.5725401e+001   1.2687457e+000   3.2508397e-001   2.3697983e+002   0.0000000e+000   3.8335147e-005   8.0488414e+002   8.3565355e+002   7.6225729e+002   4.6000000e+002   4.6000000e+002   4.6000000e+002   5.2694982e+006   8.9875120e+002   2.6342258e+003   8.5459036e-003   1.4652766e+000   4.3885116e+004  -4.4798541e-003   0.0000000e+000   1.7433942e-004  -8.6055013e-005   1.1162755e-002  -4.9674947e-005  -4.7001154e+002   8.0813559e-008   6.0219637e-006  -6.9074399e-004  -5.9316972e-006   5.6486409e+001
 -1.5601623e+001   1.2631165e+000   3.2154683e-001   2.3310570e+002   0.0000000e+000   3.8117494e-005   8.0576677e+002   8.3678666e+002   7.6297736e+002   4.6000000e+002   4.6000000e+002   4.6000000e+002   5.3010507e+006   8.9927197e+002   2.6349413e+003   8.5206430e-003   1.5198049e+000   4.4017397e+004   5.4181485e-004   0.0000000e+000   1.7364799e-004  -8.5763932e-005   1.1044436e-002   5.4288600e-007  -4.7002750e+002  -2.1380368e-008   6.3372018e-006  -6.8335855e-004  -5.8990088e-006   5.6425669e+001
 -1.5446899e+001   1.2492182e+000   3.1723952e-001   2.2842255e+002   0.0000000e+000   3.7850828e-005   8.0686440e+002   8.3819790e+002   7.6382242e+002   4.6000000e+002   4.6000000e+002   4.6000000e+002   5.3411704e+006   8.9994673e+002   2.6359035e+003   8.4893645e-003   1.5880411e+000   4.4187726e+004   2.4319657e-003   0.0000000e+000   1.7375636e-004  -8.0729930e-005   1.0781569e-002   2.4010590e-005  -4.7010872e+002  -3.4516512e-008   6.3613517e-006  -6.6710232e-004  -5.5560731e-006   5.6352381e+001
 -1.5323120e+001   1.2378173e+000   3.1388489e-001   2.2466977e+002   0.0000000e+000   3.7665656e-005   8.0774334e+002   8.3933268e+002   7.6432498e+002   4.6000000e+002   4.6000000e+002   4.6000000e+002   5.3744665e+006   9.0052323e+002   2.6368113e+003   8.4645411e-003   1.6426054e+000   4.4333175e+004   3.5904763e-003   0.0000000e+000   1.7478216e-004  -5.9355933e-005   1.0505815e-002   3.7517838e-005  -4.7027452e+002  -6.2876344e-008   6.4532474e-006  -6.5010776e-004  -4.1237391e-006   5.6296581e+001
 -1.5168396e+001   1.2269628e+000   3.0980706e-001   2.2029098e+002   0.0000000e+000   3.7411034e-005   8.0886812e+002   8.4074597e+002   7.6539566e+002   4.6000000e+002   4.6000000e+002   4.6000000e+002   5.4138005e+006   9.0137468e+002   2.6385716e+003   8.4337895e-003   1.7109106e+000   4.4495389e+004  -4.3183606e-003   0.0000000e+000   1.7875961e-004  -6.2376339e-005   1.0250999e-002  -4.5285232e-005  -4.7028400e+002   1.2001941e-007   6.5657409e-006  -6.3440629e-004  -4.3269099e-006   5.6233868e+001
 -1.5053258e+001   1.2159350e+000   3.0686143e-001   2.1694402e+002   0.0000000e+000   3.7260301e-005   8.0969098e+002   8.4180313e+002   7.6585971e+002   4.6000000e+002   4.6000000e+002   4.6000000e+002   5.4466253e+006   9.0197122e+002   2.6396994e+003   8.4111006e-003   1.7617089e+000   4.4644753e+004   7.8653354e-003   0.0000000e+000   1.6491991e-004  -6.6769074e-005   1.0002017e-002   6.6534064e-005  -4.7059022e+002  -2.3466386e-007   5.7194914e-006  -6.1899878e-004  -4.5610826e-006   5.6185898e+001
 -1.4909336e+001   1.2074301e+000   3.0330929e-001   2.1320128e+002   0.0000000e+000   3.7034158e-005   8.1073242e+002   8.4311907e+002   7.6675766e+002   4.6000000e+002   4.6000000e+002   4.6000000e+002   5.4841418e+006   9.0291268e+002   2.6417660e+003   8.3829604e-003   1.8253021e+000   4.4801865e+004  -4.5776772e-003   0.0000000e+000   1.6826911e-004  -6.6756615e-005   9.7905828e-003  -3.9087447e-005  -4.7067030e+002   1.9807002e-007   5.1417665e-006  -6.0600263e-004  -4.5706305e-006   5.6140536e+001
 -1.4749453e+001   1.1961448e+000   2.9952356e-001   2.0922114e+002   0.0000000e+000   3.6796884e-005   8.1185951e+002   8.4456532e+002   7.6756867e+002   4.6000000e+002   4.6000000e+002   4.6000000e+002   5.5278841e+006   9.0392367e+002   2.6437970e+003   8.3520263e-003   1.8960185e+000   4.4992571e+004   3.8927283e-003   0.0000000e+000   1.6802179e-004  -6.3511809e-005   9.6388405e-003   4.7992105e-005  -4.7093205e+002  -2.3588862e-008   5.0516346e-006  -5.9658903e-004  -4.3422270e-006   5.6090514e+001
 -1.4621546e+001   1.1873814e+000   2.9660872e-001   2.0605669e+002   0.0000000e+000   3.6636148e-005   8.1274886e+002   8.4572358e+002   7.6817336e+002   4.6000000e+002   4.6000000e+002   4.6000000e+002   5.5636650e+006   9.0477127e+002   2.6454560e+003   8.3274971e-003   1.9525807e+000   4.5150806e+004   4.0468257e-003   0.0000000e+000   1.6881087e-004  -6.4805260e-005   9.5034976e-003   4.7574723e-005  -4.7119926e+002  -3.1620890e-008   4.9171721e-006  -5.8821408e-004  -4.4168002e-006   5.6055304e+001
 -1.4519221e+001   1.1801429e+000   2.9428388e-001   2.0353245e+002   0.0000000e+000   3.6508262e-005   8.1346200e+002   8.4664817e+002   7.6867387e+002   4.6000000e+002   4.6000000e+002   4.6000000e+002   5.5921225e+006   9.0543633e+002   2.6467845e+003   8.3080251e-003   1.9978258e+000   4.5275631e+004   4.8663509e-004   0.0000000e+000   1.6600701e-004  -7.5331929e-005   9.5696647e-003   7.3966449e-006  -4.7139635e+002   3.4396131e-008   4.7602519e-006  -5.9255030e-004  -5.0779712e-006   5.6025711e+001
 -1.4391314e+001   1.1733648e+000   2.9139053e-001   2.0057798e+002   0.0000000e+000   3.6317985e-005   8.1436351e+002   8.4779990e+002   7.6944140e+002   4.6000000e+002   4.6000000e+002   4.6000000e+002   5.6260159e+006   9.0628673e+002   2.6485552e+003   8.2838669e-003   2.0544548e+000   4.5417590e+004  -8.1031187e-003   0.0000000e+000   1.6814542e-004  -6.1500312e-005   9.4918649e-003  -9.4280437e-005  -4.7150106e+002   1.4919188e-007   5.0359332e-006  -5.8768736e-004  -4.1977662e-006   5.5989920e+001
 -1.4288989e+001   1.1763543e+000   2.8898547e-001   1.9796494e+002   0.0000000e+000   3.6187394e-005   8.1505542e+002   8.4872970e+002   7.6993165e+002   4.6000000e+002   4.6000000e+002   4.6000000e+002   5.6539675e+006   9.0677208e+002   2.6491916e+003   8.2646939e-003   2.0997428e+000   4.5537592e+004   6.2949393e-003   0.0000000e+000   1.8871642e-004  -6.2665687e-005   8.6607499e-003   6.3077545e-005  -4.7164202e+002  -1.9305723e-007   4.5498297e-006  -5.3604684e-004  -4.2241241e-006   5.5949309e+001
 -1.4161083e+001   1.1728496e+000   2.8602917e-001   1.9490591e+002   0.0000000e+000   3.5996915e-005   8.1595993e+002   8.4987464e+002   7.7068553e+002   4.6000000e+002   4.6000000e+002   4.6000000e+002   5.6879964e+006   9.0753162e+002   2.6507764e+003   8.2409207e-003   2.1564195e+000   4.5679888e+004  -1.8234140e-003   0.0000000e+000   2.2733813e-004  -8.0484987e-005   7.7330914e-003  -2.1459563e-005  -4.7175040e+002   2.5556515e-008   5.2960517e-006  -4.7855821e-004  -5.4568664e-006   5.5905691e+001
 -1.4058757e+001   1.1653123e+000   2.8368894e-001   1.9236589e+002   0.0000000e+000   3.5867385e-005   8.1667630e+002   8.5078917e+002   7.7119917e+002   4.6000000e+002   4.6000000e+002   4.6000000e+002   5.7166915e+006   9.0810407e+002   2.6519110e+003   8.2220441e-003   2.2017527e+000   4.5805180e+004   5.4486347e-003   0.0000000e+000   2.2339707e-004  -1.0547361e-004   7.3636448e-003   5.8585690e-005  -4.7196456e+002  -1.0324207e-007   5.4324451e-006  -4.5596821e-004  -7.1481230e-006   5.5868828e+001
 -1.3930851e+001   1.1601978e+000   2.8081929e-001   1.8943874e+002   0.0000000e+000   3.5678794e-005   8.1758272e+002   8.5192936e+002   7.7197826e+002   4.6000000e+002   4.6000000e+002   4.6000000e+002   5.7509870e+006   9.0888309e+002   2.6536208e+003   8.1986323e-003   2.2584879e+000   4.5948762e+004  -3.2312096e-003   0.0000000e+000   2.2422676e-004  -9.9183970e-005   7.1883217e-003  -3.7239063e-005  -4.7210529e+002   6.0184268e-008   4.7929390e-006  -4.4526220e-004  -6.7439434e-006   5.5826527e+001
 -1.3828526e+001   1.1560538e+000   2.7856651e-001   1.8703959e+002   0.0000000e+000   3.5550597e-005   8.1829118e+002   8.5284224e+002   7.7248304e+002   4.6000000e+002   4.6000000e+002   4.6000000e+002   5.7797200e+006   9.0946171e+002   2.6547560e+003   8.1800528e-003   2.3038681e+000   4.6073685e+004   4.7693951e-003   0.0000000e+000   2.2187311e-004  -8.5333032e-005   7.0696971e-003   5.1276549e-005  -4.7231773e+002  -8.1120618e-008   4.0058818e-006  -4.3803970e-004  -5.7975999e-006   5.5791244e+001
 -1.3700619e+001   1.1521228e+000   2.7581695e-001   1.8427578e+002   0.0000000e+000   3.5367209e-005   8.1918544e+002   8.5398103e+002   7.7321243e+002   4.6000000e+002   4.6000000e+002   4.6000000e+002   5.8139607e+006   9.1025530e+002   2.6564647e+003   8.1570029e-003   2.3606619e+000   4.6216039e+004  -3.5824396e-003   0.0000000e+000   2.2974547e-004  -7.8554152e-005   6.9985182e-003  -4.0830647e-005  -4.7244358e+002   7.7761674e-008   4.0274909e-006  -4.3371344e-004  -5.3665577e-006   5.5751747e+001
 -1.3598294e+001   1.1457887e+000   2.7365481e-001   1.8200426e+002   0.0000000e+000   3.5242786e-005   8.1988528e+002   8.5489104e+002   7.7367847e+002   4.6000000e+002   4.6000000e+002   4.6000000e+002   5.8426754e+006   9.1084578e+002   2.6576152e+003   8.1387230e-003   2.4060895e+000   4.6340218e+004   4.7630515e-003   0.0000000e+000   2.3108168e-004  -8.1988288e-005   6.9092314e-003   5.1425628e-005  -4.7264816e+002  -8.4489735e-008   4.0541954e-006  -4.2819913e-004  -5.5849347e-006   5.5718543e+001
 -1.3470387e+001   1.1388332e+000   2.7100933e-001   1.7938151e+002   0.0000000e+000   3.5063944e-005   8.2077006e+002   8.5603240e+002   7.7436985e+002   4.6000000e+002   4.6000000e+002   4.6000000e+002   5.8768967e+006   9.1165155e+002   2.6593564e+003   8.1160711e-003   2.4629424e+000   4.6481905e+004  -3.7948743e-003   0.0000000e+000   2.3529848e-004  -8.5186831e-005   6.7806733e-003  -4.3327663e-005  -4.7277453e+002   8.8815074e-008   4.2086837e-006  -4.2025722e-004  -5.7973952e-006   5.5681174e+001
 -1.3368062e+001   1.1320478e+000   2.6893132e-001   1.7722624e+002   0.0000000e+000   3.4943130e-005   8.2146586e+002   8.5694669e+002   7.7480914e+002   4.6000000e+002   4.6000000e+002   4.6000000e+002   5.9057414e+006   9.1226709e+002   2.6606006e+003   8.0980900e-003   2.5084194e+000   4.6606563e+004   4.7609545e-003   0.0000000e+000   2.3332321e-004  -7.5793687e-005   6.6473943e-003   5.0614910e-005  -4.7298978e+002  -6.6959025e-008   4.1279960e-006  -4.1198648e-004  -5.1824188e-006   5.5650399e+001
 -1.3240156e+001   1.1250948e+000   2.6639014e-001   1.7474011e+002   0.0000000e+000   3.4769129e-005   8.2234654e+002   8.5808326e+002   7.7527231e+002   4.6000000e+002   4.6000000e+002   4.6000000e+002   5.9401099e+006   9.1310972e+002   2.6624787e+003   8.0758013e-003   2.5653365e+000   4.6748763e+004  -3.7175465e-003   0.0000000e+000   2.3455593e-004  -6.2554987e-005   6.5273520e-003  -4.1802995e-005  -4.7312933e+002   8.3236192e-008   4.1949156e-006  -4.0456799e-004  -4.3317308e-006   5.5616350e+001
 -1.3137830e+001   1.1180141e+000   2.6434398e-001   1.7266975e+002   0.0000000e+000   3.4644513e-005   8.2304756e+002   8.5899252e+002   7.7588776e+002   4.6000000e+002   4.6000000e+002   4.6000000e+002   5.9690403e+006   9.1369028e+002   2.6637405e+003   8.0581186e-003   2.6108667e+000   4.6873590e+004   4.7314962e-003   0.0000000e+000   2.3191444e-004  -5.2358456e-005   6.4183740e-003   4.9921899e-005  -4.7335243e+002  -6.5241281e-008   4.2457085e-006  -3.9780404e-004  -3.6675129e-006   5.5581661e+001
 -1.3009924e+001   1.1119383e+000   2.6192454e-001   1.7033860e+002   0.0000000e+000   3.4476030e-005   8.2392132e+002   8.6012262e+002   7.7689872e+002   4.6000000e+002   4.6000000e+002   4.6000000e+002   6.0029397e+006   9.1460008e+002   2.6658095e+003   8.0361937e-003   2.6678544e+000   4.7011530e+004  -5.7592873e-003   0.0000000e+000   2.3445029e-004  -3.8418682e-005   6.3365711e-003  -6.4325272e-005  -4.7345675e+002   1.1795928e-007   4.3664814e-006  -3.9277579e-004  -2.7721755e-006   5.5553816e+001
 -1.2852616e+001   1.1021007e+000   2.5898327e-001   1.6751562e+002   0.0000000e+000   3.4271300e-005   8.2499384e+002   8.6150260e+002   7.7806599e+002   4.6000000e+002   4.6000000e+002   4.6000000e+002   6.0448423e+006   9.1565803e+002   2.6682432e+003   8.0095363e-003   2.7380476e+000   4.7182655e+004  -1.3924405e-003   0.0000000e+000   2.3515042e-004  -3.3662340e-005   6.2195047e-003  -1.9396882e-005  -4.7360332e+002   2.6697246e-008   4.3929024e-006  -3.8554762e-004  -2.4520225e-006   5.5514578e+001
 -1.2726770e+001   1.0918032e+000   2.5670841e-001   1.6522771e+002   0.0000000e+000   3.4136236e-005   8.2582320e+002   8.6261099e+002   7.7879212e+002   4.6000000e+002   4.6000000e+002   4.6000000e+002   6.0814869e+006   9.1649432e+002   2.6699712e+003   7.9884259e-003   2.7941991e+000   4.7343576e+004   1.1653583e-002   0.0000000e+000   2.3007390e-004  -2.7259065e-005   6.0162770e-003   1.2915238e-004  -4.7396103e+002  -1.6129187e-007   4.4046728e-006  -3.7288623e-004  -2.0260283e-006   5.5486072e+001
 -1.2626094e+001   1.0846729e+000   2.5493508e-001   1.6345876e+002   0.0000000e+000   3.4030268e-005   8.2648724e+002   8.6347610e+002   7.7939500e+002   4.6000000e+002   4.6000000e+002   4.6000000e+002   6.1100539e+006   9.1719273e+002   2.6714616e+003   7.9716856e-003   2.8391193e+000   4.7466285e+004   4.0547083e-003   0.0000000e+000   2.2936425e-004  -2.1604363e-005   5.8857997e-003   4.9219577e-005  -4.7419765e+002  -3.8903851e-009   4.4713202e-006  -3.6475991e-004  -1.6520704e-006   5.5465554e+001
 -1.2500248e+001   1.0789030e+000   2.5280716e-001   1.6148239e+002   0.0000000e+000   3.3876746e-005   8.2733092e+002   8.6455522e+002   7.8026960e+002   4.6000000e+002   4.6000000e+002   4.6000000e+002   6.1434858e+006   9.1817686e+002   2.6738139e+003   7.9509302e-003   2.8953426e+000   4.7601736e+004  -1.0903299e-002   0.0000000e+000   2.3574832e-004  -9.6798833e-006   5.8295547e-003  -1.2158982e-004  -4.7431665e+002   1.8301091e-007   4.5759553e-006  -3.6133178e-004  -8.8914948e-007   5.5446170e+001
 -1.2342940e+001   1.0686323e+000   2.5020795e-001   1.5910347e+002   0.0000000e+000   3.3685817e-005   8.2836111e+002   8.6589787e+002   7.8129823e+002   4.6000000e+002   4.6000000e+002   4.6000000e+002   6.1851058e+006   9.1938309e+002   2.6765337e+003   7.9253011e-003   2.9657343e+000   4.7769745e+004  -4.2104093e-003   0.0000000e+000   2.3798330e-004  -1.1559512e-005   5.7775056e-003  -5.0918956e-005  -4.7445487e+002   6.7752307e-008   4.5354348e-006  -3.5816658e-004  -9.9377948e-007   5.5423597e+001
 -1.2217095e+001   1.0574758e+000   2.4814042e-001   1.5709154e+002   0.0000000e+000   3.3558740e-005   8.2916458e+002   8.6697042e+002   7.8188273e+002   4.6000000e+002   4.6000000e+002   4.6000000e+002   6.2214251e+006   9.2025614e+002   2.6783463e+003   7.9050068e-003   3.0220482e+000   4.7927214e+004   1.1957796e-002   0.0000000e+000   2.2855767e-004  -2.1597461e-005   5.6419549e-003   1.2913488e-004  -4.7479545e+002  -1.6608407e-007   4.4305250e-006  -3.4966192e-004  -1.6108204e-006   5.5400469e+001
 -1.2116418e+001   1.0499659e+000   2.4648301e-001   1.5547281e+002   0.0000000e+000   3.3458287e-005   8.2981113e+002   8.6782716e+002   7.8234513e+002   4.6000000e+002   4.6000000e+002   4.6000000e+002   6.2500072e+006   9.2094855e+002   2.6798004e+003   7.8889222e-003   3.0671025e+000   4.8049431e+004   5.2008808e-003   0.0000000e+000   2.2259412e-004  -5.3507375e-005   5.4831090e-003   6.0886128e-005  -4.7503710e+002  -2.0718683e-008   4.3548998e-006  -3.3971727e-004  -3.6445169e-006   5.5381693e+001
 -1.1990572e+001   1.0621983e+000   2.4430346e-001   1.5342565e+002   0.0000000e+000   3.3305612e-005   8.3062412e+002   8.6890900e+002   7.8307386e+002   4.6000000e+002   4.6000000e+002   4.6000000e+002   6.2831503e+006   9.2172525e+002   2.6813988e+003   7.8689960e-003   3.1234845e+000   4.8182210e+004  -7.4200817e-003   0.0000000e+000   2.6503819e-004  -3.8852772e-005   4.4005180e-003  -8.7291627e-005  -4.7514165e+002   5.0601100e-008   5.7577150e-006  -2.7272709e-004  -2.7326037e-006   5.5350817e+001
 -1.1833512e+001   1.0639916e+000   2.4162457e-001   1.5090335e+002   0.0000000e+000   3.3115812e-005   8.3165929e+002   8.7024247e+002   7.8398453e+002   4.6000000e+002   4.6000000e+002   4.6000000e+002   6.3252712e+006   9.2276414e+002   2.6838229e+003   7.8444253e-003   3.1939564e+000   4.8353763e+004  -3.3452939e-003   0.0000000e+000   2.5051632e-004  -2.8057628e-005   3.8379644e-003  -4.2475952e-005  -4.7534346e+002   2.7881316e-008   4.4971376e-006  -2.3804669e-004  -2.1057774e-006   5.5315094e+001
 -1.1707864e+001   1.0596565e+000   2.3950547e-001   1.4881290e+002   0.0000000e+000   3.2986426e-005   8.3246687e+002   8.7130751e+002   7.8451998e+002   4.6000000e+002   4.6000000e+002   4.6000000e+002   6.3620130e+006   9.2350803e+002   2.6854127e+003   7.8249798e-003   3.2503311e+000   4.8514085e+004   1.1837625e-002   0.0000000e+000   2.3262634e-004  -2.2341139e-005   3.6226625e-003   1.2517482e-004  -4.7574048e+002  -1.9118165e-007   4.3167297e-006  -2.2464312e-004  -1.7074652e-006   5.5282079e+001
 -1.1607346e+001   1.0568886e+000   2.3783558e-001   1.4718261e+002   0.0000000e+000   3.2882945e-005   8.3311300e+002   8.7215574e+002   7.8498950e+002   4.6000000e+002   4.6000000e+002   4.6000000e+002   6.3908268e+006   9.2411229e+002   2.6867420e+003   7.8095768e-003   3.2954301e+000   4.8637875e+004   5.4516383e-003   0.0000000e+000   2.2800088e-004  -1.8054281e-005   3.5041034e-003   6.2178608e-005  -4.7602022e+002  -4.6474139e-008   4.1775799e-006  -2.1724703e-004  -1.4103000e-006   5.5256426e+001
 -1.1481698e+001   1.0529568e+000   2.3578365e-001   1.4529514e+002   0.0000000e+000   3.2733366e-005   8.3392566e+002   8.7320688e+002   7.8570987e+002   4.6000000e+002   4.6000000e+002   4.6000000e+002   6.4243844e+006   9.2490621e+002   2.6885804e+003   7.7905111e-003   3.3518685e+000   4.8773898e+004  -1.0512301e-002   0.0000000e+000   2.3483728e-004  -1.0668247e-005   3.4640931e-003  -1.1624600e-004  -4.7619119e+002   1.7180336e-007   4.1000922e-006  -2.1481922e-004  -9.3022029e-007   5.5226903e+001
 -1.1325368e+001   1.0461127e+000   2.3327876e-001   1.4301138e+002   0.0000000e+000   3.2548947e-005   8.3491480e+002   8.7450237e+002   7.8637274e+002   4.6000000e+002   4.6000000e+002   4.6000000e+002   6.4659103e+006   9.2584021e+002   2.6906063e+003   7.7670691e-003   3.4221812e+000   4.8941454e+004  -4.0537789e-003   0.0000000e+000   2.3892099e-004  -2.6427048e-006   3.4500941e-003  -4.8523978e-005  -4.7638904e+002   6.4186120e-008   4.0442219e-006  -2.1400942e-004  -4.0169153e-007   5.5188751e+001
 -1.1200304e+001   1.0386397e+000   2.3130996e-001   1.4113558e+002   0.0000000e+000   3.2423858e-005   8.3567903e+002   8.7553163e+002   7.8657320e+002   4.6000000e+002   4.6000000e+002   4.6000000e+002   6.5018817e+006   9.2650032e+002   2.6918346e+003   7.7485279e-003   3.4784221e+000   4.9096252e+004   1.1975621e-002   0.0000000e+000   2.3321533e-004  -9.1760675e-006   3.3506971e-003   1.2883495e-004  -4.7675024e+002  -1.8582127e-007   3.9786172e-006  -2.0778969e-004  -7.8359399e-007   5.5154633e+001
 -1.1100252e+001   1.0336792e+000   2.2976180e-001   1.3966766e+002   0.0000000e+000   3.2325648e-005   8.3629289e+002   8.7634752e+002   7.8678141e+002   4.6000000e+002   4.6000000e+002   4.6000000e+002   6.5297354e+006   9.2705179e+002   2.6929344e+003   7.7338495e-003   3.5234113e+000   4.9213170e+004   3.0402206e-003   0.0000000e+000   2.3353254e-004  -1.9632790e-005   3.2681131e-003   3.5089003e-005  -4.7698041e+002   1.6013347e-008   3.9274231e-006  -2.0266162e-004  -1.4375095e-006   5.5128884e+001
 -1.0975188e+001   1.0277406e+000   2.2785787e-001   1.3796810e+002   0.0000000e+000   3.2182732e-005   8.3706204e+002   8.7735617e+002   7.8711987e+002   4.6000000e+002   4.6000000e+002   4.6000000e+002   6.5629585e+006   9.2776661e+002   2.6944341e+003   7.7156948e-003   3.5797039e+000   4.9347448e+004  -7.7086971e-003   0.0000000e+000   2.3960471e-004  -2.6936502e-005   3.1974952e-003  -8.4975267e-005  -4.7716147e+002   1.3606894e-007   3.9112792e-006  -1.9832662e-004  -1.9066445e-006   5.5098505e+001
 -1.0818857e+001   1.0204972e+000   2.2552794e-001   1.3590371e+002   0.0000000e+000   3.2006510e-005   8.3801854e+002   8.7861481e+002   7.8755200e+002   4.6000000e+002   4.6000000e+002   4.6000000e+002   6.6041101e+006   9.2867191e+002   2.6963665e+003   7.6932681e-003   3.6501582e+000   4.9512537e+004  -4.3915576e-003   0.0000000e+000   2.4314943e-004  -2.8949306e-005   3.0886652e-003  -5.1155410e-005  -4.7736548e+002   7.4887503e-008   3.9610393e-006  -1.9160811e-004  -2.0352212e-006   5.5062004e+001
 -1.0693793e+001   1.0133424e+000   2.2370158e-001   1.3420956e+002   0.0000000e+000   3.1888078e-005   8.3876617e+002   8.7962075e+002   7.8776631e+002   4.6000000e+002   4.6000000e+002   4.6000000e+002   6.6395309e+006   9.2935074e+002   2.6977182e+003   7.6755493e-003   3.7065163e+000   4.9663454e+004   8.9993097e-003   0.0000000e+000   2.3753441e-004  -2.9678595e-005   2.9427878e-003   9.4608554e-005  -4.7771380e+002  -1.1902931e-007   4.1406017e-006  -1.8253427e-004  -2.0730230e-006   5.5031256e+001
 -1.0537462e+001   1.0053808e+000   2.2143064e-001   1.3225049e+002   0.0000000e+000   3.1709125e-005   8.3972155e+002   8.8083731e+002   7.8981977e+002   4.6000000e+002   4.6000000e+002   4.6000000e+002   6.6808849e+006   9.3021214e+002   2.6996822e+003   7.6537040e-003   3.7770543e+000   4.9830549e+004  -3.1220362e-003   0.0000000e+000   2.3881207e-004  -3.9705779e-005   2.8091814e-003  -3.3867439e-005  -4.7795990e+002   7.9240403e-008   4.2633126e-006  -1.7427128e-004  -2.7308299e-006   5.4991025e+001
 -1.0460386e+001   1.0002426e+000   2.2034178e-001   1.3114754e+002   0.0000000e+000   3.1662642e-005   8.4015952e+002   8.8144008e+002   7.8988927e+002   4.6000000e+002   4.6000000e+002   4.6000000e+002   6.7048800e+006   9.3057806e+002   2.7002723e+003   7.6430445e-003   3.8117901e+000   4.9939883e+004   2.3884582e-002   0.0000000e+000   2.3011330e-004  -4.2365988e-005   2.6992496e-003   2.5109269e-004  -4.7833584e+002  -3.6824616e-007   4.4099966e-006  -1.6739294e-004  -2.8817866e-006   5.4970638e+001
 -1.0389240e+001   9.9804900e-001   2.1937213e-001   1.3027831e+002   0.0000000e+000   3.1595499e-005   8.4058556e+002   8.8199125e+002   7.9004076e+002   4.6000000e+002   4.6000000e+002   4.6000000e+002   6.7246871e+006   9.3102395e+002   2.7012806e+003   7.6332637e-003   3.8438610e+000   5.0023304e+004   2.6431603e-003   0.0000000e+000   2.3137238e-004  -4.1172855e-005   2.6213746e-003   3.9384034e-005  -4.7852444e+002   1.4981534e-007   4.4725520e-006  -1.6258267e-004  -2.8127305e-006   5.4957677e+001
 -1.0241220e+001   9.8998810e-001   2.1734653e-001   1.2850092e+002   0.0000000e+000   3.1447072e-005   8.4147848e+002   8.8312526e+002   7.9155305e+002   4.6000000e+002   4.6000000e+002   4.6000000e+002   6.7650714e+006   9.3188282e+002   2.7033074e+003   7.6131534e-003   3.9106249e+000   5.0191127e+004  -1.3994300e-002   0.0000000e+000   2.3820263e-004  -1.8159222e-005   2.5635535e-003  -1.5809424e-004  -4.7887083e+002   1.8392262e-007   4.5677258e-006  -1.5907735e-004  -1.3514912e-006   5.4924344e+001
 -1.0185495e+001   9.8809011e-001   2.1659350e-001   1.2781031e+002   0.0000000e+000   3.1399699e-005   8.4180417e+002   8.8355718e+002   7.9187621e+002   4.6000000e+002   4.6000000e+002   4.6000000e+002   6.7803821e+006   9.3220561e+002   2.7040030e+003   7.6056446e-003   3.9357633e+000   5.0255107e+004  -9.8441784e-003   0.0000000e+000   2.3958289e-004  -1.5149046e-005   2.5097219e-003  -1.1391972e-004  -4.7900671e+002   1.2091647e-007   4.5326914e-006  -1.5573957e-004  -1.1599867e-006   5.4913087e+001
 -1.0084658e+001   9.8529801e-001   2.1527278e-001   1.2663720e+002   0.0000000e+000   3.1308159e-005   8.4240354e+002   8.8434616e+002   7.9228443e+002   4.6000000e+002   4.6000000e+002   4.6000000e+002   6.8080628e+006   9.3285689e+002   2.7055519e+003   7.5921738e-003   3.9812662e+000   5.0370902e+004   5.8676014e-004   0.0000000e+000   2.4263312e-004  -1.8867273e-005   2.3623437e-003   7.0800631e-006  -4.7925300e+002   4.7938923e-009   4.6650239e-006  -1.4663177e-004  -1.4043325e-006   5.4896675e+001
 -9.9962370e+000   9.8514564e-001   2.1412469e-001   1.2563282e+002   0.0000000e+000   3.1225108e-005   8.4293958e+002   8.8505600e+002   7.9254648e+002   4.6000000e+002   4.6000000e+002   4.6000000e+002   6.8327567e+006   9.3347150e+002   2.7071468e+003   7.5804636e-003   4.0211852e+000   5.0475631e+004   4.8373731e-003   0.0000000e+000   2.4652055e-004  -2.6931061e-005   2.1311429e-003   5.1684346e-005  -4.7950021e+002  -5.0624224e-008   5.0639298e-006  -1.3239400e-004  -1.9464884e-006   5.4884224e+001
 -9.8534982e+000   9.9236810e-001   2.1248083e-001   1.2425256e+002   0.0000000e+000   3.1098584e-005   8.4386718e+002   8.8626672e+002   7.9300081e+002   4.6000000e+002   4.6000000e+002   4.6000000e+002   6.8743467e+006   9.3491338e+002   2.7115712e+003   7.5617971e-003   4.0857024e+000   5.0657819e+004   2.6481449e-004   0.0000000e+000   2.5286809e-004  -6.0181635e-005   1.2679335e-003  -1.4982000e-007  -4.8003012e+002   1.0685909e-008   4.7785661e-006  -7.9199813e-005  -4.2209068e-006   5.4890128e+001
 -9.7461117e+000   1.0163913e+000   2.1123676e-001   1.2318346e+002   0.0000000e+000   3.1006517e-005   8.4465575e+002   8.8726987e+002   7.9450130e+002   4.6000000e+002   4.6000000e+002   4.6000000e+002   6.9081012e+006   9.3624143e+002   2.7163068e+003   7.5479176e-003   4.1343382e+000   5.0813121e+004  -1.7472914e-003   0.0000000e+000   2.4477523e-004  -7.6666690e-005   3.4247434e-004  -2.2323808e-005  -4.8060565e+002   3.8284123e-008   4.1274611e-006  -2.2022627e-005  -5.4151598e-006   5.4902238e+001
 -9.6896927e+000   1.0349467e+000   2.1076194e-001   1.2282032e+002   0.0000000e+000   3.0968284e-005   8.4510246e+002   8.8782882e+002   7.9489258e+002   4.6000000e+002   4.6000000e+002   4.6000000e+002   6.9268712e+006   9.3728632e+002   2.7200805e+003   7.5406754e-003   4.1599347e+000   5.0902298e+004  -1.4622381e-003   0.0000000e+000   2.3485571e-004  -1.2050960e-004  -1.0837925e-004  -1.8892551e-005  -4.8098438e+002   3.9917904e-008   3.5502637e-006   5.7583469e-006  -8.2127944e-006   5.4930406e+001
 -9.5976692e+000   1.0666765e+000   2.0981220e-001   1.2200223e+002   0.0000000e+000   3.0900243e-005   8.4586876e+002   8.8876070e+002   7.9556400e+002   4.6000000e+002   4.6000000e+002   4.6000000e+002   6.9586763e+006   9.3889352e+002   2.7261991e+003   7.5289635e-003   4.2017541e+000   5.1056597e+004  -2.0998206e-004   0.0000000e+000   2.2148958e-004  -1.4432764e-004  -7.9335560e-004  -4.3893180e-006  -4.8169896e+002   2.7693408e-008   2.5283617e-006   4.8221213e-005  -9.7508790e-006   5.4965354e+001
 -9.4953474e+000   1.0820723e+000   2.0887152e-001   1.2122733e+002   0.0000000e+000   3.0827415e-005   8.4675520e+002   8.8979753e+002   7.9634487e+002   4.6000000e+002   4.6000000e+002   4.6000000e+002   6.9950563e+006   9.4093901e+002   2.7340592e+003   7.5160765e-003   4.2483808e+000   5.1235672e+004   8.3340688e-004   0.0000000e+000   2.1338772e-004  -1.2458261e-004  -1.2066100e-003   6.3392704e-006  -4.8258858e+002   1.0260473e-008   2.3955129e-006   7.3857341e-005  -8.4676232e-006   5.5018949e+001
 -9.3608727e+000   1.0484698e+000   2.0757333e-001   1.2015383e+002   0.0000000e+000   3.0727612e-005   8.4788499e+002   8.9110871e+002   7.9733234e+002   4.6000000e+002   4.6000000e+002   4.6000000e+002   7.0419963e+006   9.4339428e+002   2.7434881e+003   7.4993577e-003   4.3098461e+000   5.1464754e+004   3.8141150e-004   0.0000000e+000   2.1577965e-004  -1.3605403e-004  -8.3309109e-004   2.5184402e-006  -4.8371370e+002   1.2519825e-008   2.5380939e-006   5.0559513e-005  -9.2212874e-006   5.5076204e+001
 -9.2556284e+000   1.0249190e+000   2.0644875e-001   1.1921420e+002   0.0000000e+000   3.0640237e-005   8.4865929e+002   8.9209074e+002   7.9799238e+002   4.6000000e+002   4.6000000e+002   4.6000000e+002   7.0757301e+006   9.4482818e+002   2.7486488e+003   7.4864277e-003   4.3580795e+000   5.1622119e+004   4.4451837e-003   0.0000000e+000   2.0922236e-004  -6.1330012e-005  -4.4570316e-004   3.1069472e-005  -4.8437541e+002  -1.9210751e-007   3.3826419e-006   2.6807827e-005  -4.3776592e-006   5.5097544e+001
 -9.1592318e+000   1.0263155e+000   2.0529196e-001   1.1818254e+002   0.0000000e+000   3.0558109e-005   8.4930518e+002   8.9291827e+002   7.9848391e+002   4.6000000e+002   4.6000000e+002   4.6000000e+002   7.1049398e+006   9.4578090e+002   2.7519056e+003   7.4747103e-003   4.4023137e+000   5.1754096e+004   2.1516214e-003   0.0000000e+000   2.2942438e-004  -5.5835417e-005  -2.2995951e-005   1.9795397e-005  -4.8482843e+002  -7.5214655e-008   2.9637124e-006   4.2833265e-007  -3.9296114e-006   5.5097396e+001
 -9.0687174e+000   1.0021982e+000   2.0416501e-001   1.1720060e+002   0.0000000e+000   3.0473126e-005   8.4986389e+002   8.9366046e+002   7.9891054e+002   4.6000000e+002   4.6000000e+002   4.6000000e+002   7.1310588e+006   9.4643909e+002   2.7539352e+003   7.4638166e-003   4.4438809e+000   5.1868656e+004   4.1345236e-004   0.0000000e+000   2.5258290e-004  -4.4380611e-005   5.6130089e-005   2.5044910e-006  -4.8518370e+002  -8.3731848e-009   4.2173394e-006  -4.4683807e-006  -3.1010311e-006   5.5085425e+001
 -8.9658984e+000   9.7878703e-001   2.0284927e-001   1.1606080e+002   0.0000000e+000   3.0373345e-005   8.5044497e+002   8.9445157e+002   7.9936217e+002   4.6000000e+002   4.6000000e+002   4.6000000e+002   7.1592450e+006   9.4693672e+002   2.7551448e+003   7.4515740e-003   4.4911271e+000   5.1988260e+004  -2.1657350e-005   0.0000000e+000   2.5915482e-004  -2.5573425e-005   1.8374541e-004  -3.2673742e-006  -4.8550941e+002   8.0369969e-010   4.5948206e-006  -1.2173029e-005  -1.8537872e-006   5.5059598e+001
 -8.8556699e+000   9.6178202e-001   2.0141257e-001   1.1481716e+002   0.0000000e+000   3.0265339e-005   8.5101649e+002   8.9525066e+002   7.9960827e+002   4.6000000e+002   4.6000000e+002   4.6000000e+002   7.1880629e+006   9.4724217e+002   2.7554466e+003   7.4386028e-003   4.5417901e+000   5.2106665e+004   8.0417497e-005   0.0000000e+000   2.5424863e-004  -1.9518147e-005   3.6753494e-004  -1.0017195e-006  -4.8576715e+002   1.8947911e-009   4.0036866e-006  -2.3432604e-005  -1.4174960e-006   5.5020960e+001
 -8.7858914e+000   9.5293615e-001   2.0049158e-001   1.1404131e+002   0.0000000e+000   3.0191514e-005   8.5135368e+002   8.9573515e+002   7.9963877e+002   4.6000000e+002   4.6000000e+002   4.6000000e+002   7.2056239e+006   9.4732738e+002   2.7551654e+003   7.4304644e-003   4.5738652e+000   5.2176817e+004   1.3012179e-004   0.0000000e+000   2.5225609e-004  -1.0053154e-005   5.0251263e-004  -4.4316982e-007  -4.8588589e+002   6.5093107e-009   3.8616661e-006  -3.1766499e-005  -7.9225842e-007   5.4991329e+001
 -8.6986682e+000   9.4287358e-001   1.9933616e-001   1.1307315e+002   0.0000000e+000   3.0098231e-005   8.5175274e+002   8.9631785e+002   7.9964114e+002   4.6000000e+002   4.6000000e+002   4.6000000e+002   7.2269376e+006   9.4734364e+002   2.7544139e+003   7.4203838e-003   4.6139579e+000   5.2260156e+004   1.2859131e-004   0.0000000e+000   2.4958558e-004  -3.1729599e-007   6.3062553e-004  -6.7166980e-007  -4.8599717e+002   7.9368564e-009   4.1083252e-006  -3.9644874e-005  -1.4585553e-007   5.4950239e+001
 -8.5416665e+000   9.2914320e-001   1.9727020e-001   1.1130513e+002   0.0000000e+000   2.9942423e-005   8.5243496e+002   8.9733325e+002   8.0062925e+002   4.6000000e+002   4.6000000e+002   4.6000000e+002   7.2644554e+006   9.4724376e+002   2.7525066e+003   7.4025166e-003   4.6860781e+000   5.2404970e+004   5.7110144e-005   0.0000000e+000   2.5110983e-004  -1.8997861e-005   7.0946702e-004  -1.2608648e-006  -4.8616030e+002   1.5758924e-008   4.1341331e-006  -4.4572423e-005  -1.3565430e-006   5.4870985e+001
 -8.4718880e+000   9.2693920e-001   1.9636677e-001   1.1050948e+002   0.0000000e+000   2.9880807e-005   8.5273693e+002   8.9778604e+002   8.0070981e+002   4.6000000e+002   4.6000000e+002   4.6000000e+002   7.2811355e+006   9.4720403e+002   2.7516930e+003   7.3946695e-003   4.7181116e+000   5.2469619e+004   3.5200702e-005   0.0000000e+000   2.4982082e-004  -1.9527473e-005   6.2102074e-004  -1.5573341e-006  -4.8623777e+002   1.8488330e-008   3.9772037e-006  -3.9128862e-005  -1.3851515e-006   5.4836269e+001
 -8.3846648e+000   9.2702258e-001   1.9526061e-001   1.0959431e+002   0.0000000e+000   2.9790938e-005   8.5312597e+002   8.9836304e+002   8.0082457e+002   4.6000000e+002   4.6000000e+002   4.6000000e+002   7.3022607e+006   9.4721500e+002   2.7509639e+003   7.3849486e-003   4.7581524e+000   5.2552676e+004  -4.8797413e-005   0.0000000e+000   2.5160161e-004  -2.9527020e-005   3.9784714e-004  -2.0520628e-006  -4.8636010e+002   1.8211526e-008   3.6264632e-006  -2.5373495e-005  -2.0630650e-006   5.4796068e+001
 -8.2590635e+000   9.3107125e-001   1.9371361e-001   1.0824282e+002   0.0000000e+000   2.9685116e-005   8.5371003e+002   8.9921545e+002   8.0100781e+002   4.6000000e+002   4.6000000e+002   4.6000000e+002   7.3335224e+006   9.4735204e+002   2.7504994e+003   7.3711393e-003   4.8157828e+000   5.2678970e+004   5.3644260e-005   0.0000000e+000   2.4941490e-004  -2.6351073e-005   1.6425403e-005  -1.2746274e-006  -4.8660996e+002   2.3228717e-008   3.7823895e-006  -1.8100354e-006  -1.9273959e-006   5.4744431e+001
 -8.1892849e+000   9.3633619e-001   1.9288174e-001   1.0756147e+002   0.0000000e+000   2.9617002e-005   8.5405382e+002   8.9970529e+002   8.0113305e+002   4.6000000e+002   4.6000000e+002   4.6000000e+002   7.3514274e+006   9.4752064e+002   2.7506729e+003   7.3635429e-003   4.8478035e+000   5.2753165e+004  -7.5819467e-005   0.0000000e+000   2.5036385e-004  -3.5040439e-005  -2.2701209e-004  -2.6655371e-006  -4.8679284e+002   2.1506745e-008   3.9809738e-006   1.3180229e-005  -2.5048458e-006   5.4720353e+001
 -8.0322832e+000   9.4054624e-001   1.9106532e-001   1.0604524e+002   0.0000000e+000   2.9477571e-005   8.5485257e+002   9.0080862e+002   8.0144175e+002   4.6000000e+002   4.6000000e+002   4.6000000e+002   7.3925041e+006   9.4803410e+002   2.7517156e+003   7.3467133e-003   4.9198786e+000   5.2926685e+004   8.4279523e-005   0.0000000e+000   2.4683616e-004  -7.2866022e-005  -5.8795924e-004  -3.4750227e-006  -4.8728709e+002   1.2320020e-008   4.1749298e-006   3.5427211e-005  -5.0302487e-006   5.4673215e+001
 -7.9450600e+000   9.3732063e-001   1.9007379e-001   1.0524529e+002   0.0000000e+000   2.9394881e-005   8.5529500e+002   9.0141312e+002   8.0161989e+002   4.6000000e+002   4.6000000e+002   4.6000000e+002   7.4152669e+006   9.4832530e+002   2.7523430e+003   7.3375002e-003   4.9599370e+000   5.3023079e+004   5.6752390e-005   0.0000000e+000   2.4669220e-004  -7.2860728e-005  -6.3063296e-004  -8.2648369e-007  -4.8757071e+002   1.6302097e-008   4.1829227e-006   3.8059565e-005  -5.0354216e-006   5.4647632e+001
 -7.8752815e+000   9.3203936e-001   1.8928388e-001   1.0457331e+002   0.0000000e+000   2.9338977e-005   8.5564066e+002   9.0188952e+002   8.0174976e+002   4.6000000e+002   4.6000000e+002   4.6000000e+002   7.4333952e+006   9.4852908e+002   2.7527211e+003   7.3301959e-003   4.9919803e+000   5.3099794e+004   2.5533567e-004   0.0000000e+000   2.4705038e-004  -6.4288868e-005  -6.0080560e-004  -1.0661324e-007  -4.8779554e+002   1.5327133e-008   4.2879849e-006   3.6206940e-005  -4.4704608e-006   5.4625957e+001
 -7.7880583e+000   9.2189815e-001   1.8829316e-001   1.0378145e+002   0.0000000e+000   2.9255297e-005   8.5605571e+002   9.0246871e+002   8.0190329e+002   4.6000000e+002   4.6000000e+002   4.6000000e+002   7.4554344e+006   9.4871516e+002   2.7528986e+003   7.3211548e-003   5.0320459e+000   5.3191541e+004   1.0545181e-004   0.0000000e+000   2.4886574e-004  -4.5014777e-005  -4.9307118e-004   4.4971140e-007  -4.8804097e+002   1.7779302e-008   4.4568893e-006   2.9534073e-005  -3.1927614e-006   5.4595777e+001
 -7.6310566e+000   9.0019104e-001   1.8649699e-001   1.0231487e+002   0.0000000e+000   2.9113308e-005   8.5674779e+002   9.0346587e+002   8.0212755e+002   4.6000000e+002   4.6000000e+002   4.6000000e+002   7.4936375e+006   9.4882778e+002   2.7522627e+003   7.3051486e-003   5.1041446e+000   5.3347217e+004  -4.0574548e-005   0.0000000e+000   2.5239223e-004  -2.2165268e-005  -1.9767758e-004  -7.4345463e-007  -4.8840160e+002   1.9221358e-008   4.2000624e-006   1.1257849e-005  -1.6560536e-006   5.4531419e+001
 -7.5220277e+000   8.8849599e-001   1.8524284e-001   1.0132207e+002   0.0000000e+000   2.9006205e-005   8.5719149e+002   9.0412628e+002   8.0225453e+002   4.6000000e+002   4.6000000e+002   4.6000000e+002   7.5190210e+006   9.4875817e+002   2.7511850e+003   7.2942155e-003   5.1542075e+000   5.3447810e+004  -4.7029671e-005   0.0000000e+000   2.5252791e-004  -3.1634680e-005  -8.5144381e-005  -2.2845090e-006  -4.8858706e+002   1.3183926e-008   3.8948281e-006   4.3364460e-006  -2.2464147e-006   5.4480115e+001
 -7.4348045e+000   8.7992689e-001   1.8424278e-001   1.0048313e+002   0.0000000e+000   2.8934640e-005   8.5753093e+002   9.0464051e+002   8.0232950e+002   4.6000000e+002   4.6000000e+002   4.6000000e+002   7.5392390e+006   9.4864443e+002   2.7500833e+003   7.2855870e-003   5.1942301e+000   5.3528133e+004   2.3323601e-004   0.0000000e+000   2.5293592e-004  -3.6119529e-005  -5.8894714e-005  -2.8962674e-006  -4.8873820e+002   9.2168486e-009   3.8342103e-006   2.7245132e-006  -2.5217771e-006   5.4436589e+001
 -7.3650260e+000   8.7435727e-001   1.8344817e-001   9.9817580e+001   0.0000000e+000   2.8877911e-005   8.5779770e+002   9.0504576e+002   8.0238984e+002   4.6000000e+002   4.6000000e+002   4.6000000e+002   7.5551824e+006   9.4853976e+002   2.7491500e+003   7.2787531e-003   5.2262299e+000   5.3591014e+004   2.9002423e-004   0.0000000e+000   2.5342111e-004  -3.8863364e-005  -6.8267031e-005   1.5534710e-006  -4.8885033e+002   2.6255107e-008   3.8332089e-006   3.3009019e-006  -2.6940234e-006   5.4401330e+001
 -7.2778028e+000   8.6954542e-001   1.8246270e-001   9.9043985e+001   0.0000000e+000   2.8793270e-005   8.5812838e+002   9.0554518e+002   8.0247017e+002   4.6000000e+002   4.6000000e+002   4.6000000e+002   7.5748873e+006   9.4840252e+002   2.7479728e+003   7.2702970e-003   5.2662208e+000   5.3668364e+004  -7.5175801e-005   0.0000000e+000   2.5450727e-004  -3.8851517e-005  -1.1428902e-004  -3.0089232e-008  -4.8898461e+002   1.5885843e-008   3.9006018e-006   6.1313887e-006  -2.6956333e-006   5.4357135e+001
 -7.1208011e+000   8.6330951e-001   1.8069079e-001   9.7628750e+001   0.0000000e+000   2.8649485e-005   8.5873367e+002   9.0643681e+002   8.0401550e+002   4.6000000e+002   4.6000000e+002   4.6000000e+002   7.6103973e+006   9.4811195e+002   2.7459097e+003   7.2553334e-003   5.3381556e+000   5.3808976e+004  -2.8338861e-004   0.0000000e+000   2.5761774e-004  -3.2934182e-005  -2.8029118e-004  -3.1560464e-006  -4.8925297e+002   2.3570481e-008   4.3027991e-006   1.6320078e-005  -2.3226887e-006   5.4272926e+001
 -7.0117721e+000   8.6075843e-001   1.7951071e-001   9.6714290e+001   0.0000000e+000   2.8546611e-005   8.5915026e+002   9.0705073e+002   8.0409969e+002   4.6000000e+002   4.6000000e+002   4.6000000e+002   7.6349859e+006   9.4799583e+002   2.7447416e+003   7.2451287e-003   5.3880965e+000   5.3906902e+004  -2.3412952e-004   0.0000000e+000   2.5851336e-004  -4.1993845e-005  -4.2444752e-004  -3.6544100e-006  -4.8945384e+002   2.1083109e-008   4.6597973e-006   2.5164532e-005  -2.9356913e-006   5.4221488e+001
 -6.9245490e+000   8.5735282e-001   1.7856466e-001   9.5931930e+001   0.0000000e+000   2.8478980e-005   8.5947472e+002   9.0753502e+002   8.0415159e+002   4.6000000e+002   4.6000000e+002   4.6000000e+002   7.6550808e+006   9.4786514e+002   2.7436865e+003   7.2370859e-003   5.4280244e+000   5.3988784e+004   3.7027634e-004   0.0000000e+000   2.5602749e-004  -4.4873941e-005  -5.3932026e-004  -4.0550798e-006  -4.8965322e+002   5.7066226e-009   4.6045905e-006   3.2278915e-005  -3.1499345e-006   5.4178481e+001
 -6.8547704e+000   8.5422319e-001   1.7782721e-001   9.5325607e+001   0.0000000e+000   2.8425901e-005   8.5973694e+002   9.0791805e+002   8.0419675e+002   4.6000000e+002   4.6000000e+002   4.6000000e+002   7.6709759e+006   9.4778795e+002   2.7429565e+003   7.2307234e-003   5.4599502e+000   5.4053324e+004   4.4923638e-004   0.0000000e+000   2.5571593e-004  -4.7827158e-005  -6.0431527e-004   2.7098857e-006  -4.8980894e+002   2.6078028e-008   4.6028696e-006   3.6289285e-005  -3.3547537e-006   5.4145876e+001
 -6.7675473e+000   8.5027916e-001   1.7691242e-001   9.4625363e+001   0.0000000e+000   2.8345098e-005   8.6006349e+002   9.0839158e+002   8.0425753e+002   4.6000000e+002   4.6000000e+002   4.6000000e+002   7.6904865e+006   9.4769146e+002   2.7420624e+003   7.2228533e-003   5.4998520e+000   5.4131820e+004  -2.3866330e-004   0.0000000e+000   2.5741689e-004  -5.1168183e-005  -6.5361082e-004   7.5271606e-007  -4.8998880e+002   3.3725576e-008   4.5807832e-006   3.9320983e-005  -3.5761708e-006   5.4105285e+001
 -6.6585183e+000   8.4382953e-001   1.7575068e-001   9.3737682e+001   0.0000000e+000   2.8242522e-005   8.6047862e+002   9.0897104e+002   8.0580405e+002   4.6000000e+002   4.6000000e+002   4.6000000e+002   7.7146817e+006   9.4747768e+002   2.7407941e+003   7.2131601e-003   5.5497182e+000   5.4229251e+004  -2.9758596e-004   0.0000000e+000   2.5905673e-004  -5.3832288e-005  -6.8844190e-004  -4.2685176e-006  -4.9021363e+002   1.6853308e-008   4.5633599e-006   4.1454703e-005  -3.7481186e-006   5.4046672e+001
 -6.5712951e+000   8.3817918e-001   1.7483705e-001   9.2994574e+001   0.0000000e+000   2.8175857e-005   8.6078262e+002   9.0940033e+002   8.0591738e+002   4.6000000e+002   4.6000000e+002   4.6000000e+002   7.7342762e+006   9.4729490e+002   2.7395752e+003   7.2055144e-003   5.5895839e+000   5.4309363e+004   2.8873181e-004   0.0000000e+000   2.5845706e-004  -6.1006711e-005  -7.3570577e-004  -4.6355021e-006  -4.9041705e+002  -1.0768048e-008   4.5059212e-006   4.4377369e-005  -4.2257815e-006   5.4002288e+001
 -6.4142934e+000   8.2643535e-001   1.7320213e-001   9.1716019e+001   0.0000000e+000   2.8041701e-005   8.6131727e+002   9.1014739e+002   8.0611921e+002   4.6000000e+002   4.6000000e+002   4.6000000e+002   7.7682579e+006   9.4691368e+002   2.7372164e+003   7.1920033e-003   5.6612891e+000   5.4445694e+004  -7.9493298e-005   0.0000000e+000   2.6106548e-004  -6.9081896e-005  -7.7856743e-004   3.6984185e-007  -4.9072821e+002   1.4291213e-008   4.4156135e-006   4.7001088e-005  -4.7530326e-006   5.3920183e+001
 -6.3052645e+000   8.1826645e-001   1.7208024e-001   9.0870021e+001   0.0000000e+000   2.7940921e-005   8.6167163e+002   9.1064634e+002   8.0624305e+002   4.6000000e+002   4.6000000e+002   4.6000000e+002   7.7911108e+006   9.4659508e+002   2.7353602e+003   7.1828104e-003   5.7110528e+000   5.4536066e+004  -3.4305723e-004   0.0000000e+000   2.6328255e-004  -7.0217124e-005  -7.7219685e-004  -3.6166385e-006  -4.9091522e+002   2.5107196e-008   4.4314636e-006   4.6599026e-005  -4.8156909e-006   5.3861301e+001
 -6.2180413e+000   8.1026228e-001   1.7118328e-001   9.0148613e+001   0.0000000e+000   2.7874581e-005   8.6193890e+002   9.1103187e+002   8.0631129e+002   4.6000000e+002   4.6000000e+002   4.6000000e+002   7.8095537e+006   9.4627676e+002   2.7336227e+003   7.1755790e-003   5.7508285e+000   5.4610129e+004   4.3523292e-004   0.0000000e+000   2.6292263e-004  -7.1778435e-005  -7.7339165e-004  -4.5267107e-006  -4.9108651e+002   2.8243896e-009   4.3958937e-006   4.6672223e-005  -4.9121092e-006   5.3811403e+001
 -6.1482627e+000   8.0449497e-001   1.7046850e-001   8.9574405e+001   0.0000000e+000   2.7821801e-005   8.6214896e+002   9.1133472e+002   8.0636711e+002   4.6000000e+002   4.6000000e+002   4.6000000e+002   7.8238413e+006   9.4600909e+002   2.7321933e+003   7.1698675e-003   5.7826264e+000   5.4666490e+004   3.1600697e-004   0.0000000e+000   2.6390546e-004  -7.5500177e-005  -7.8671938e-004   3.1306203e-006  -4.9120146e+002   3.3284750e-008   4.3314764e-006   4.7483512e-005  -5.1524272e-006   5.3770995e+001
 -6.0610396e+000   7.9891138e-001   1.6967493e-001   8.9006134e+001   0.0000000e+000   2.7747297e-005   8.6240635e+002   9.1170819e+002   8.0643608e+002   4.6000000e+002   4.6000000e+002   4.6000000e+002   7.8413989e+006   9.4581828e+002   2.7308561e+003   7.1628092e-003   5.8223539e+000   5.4735230e+004  -1.0733834e-004   0.0000000e+000   2.6570014e-004  -7.9493753e-005  -8.2589963e-004   1.4479572e-006  -4.9133363e+002   2.8081922e-008   4.2488280e-006   4.9890425e-005  -5.4129924e-006   5.3730849e+001
 -5.9520106e+000   7.9279522e-001   1.6853755e-001   8.8152714e+001   0.0000000e+000   2.7644866e-005   8.6272699e+002   9.1216313e+002   8.0908050e+002   4.6000000e+002   4.6000000e+002   4.6000000e+002   7.8633191e+006   9.4528367e+002   2.7283329e+003   7.1541290e-003   5.8719878e+000   5.4821726e+004  -1.5587640e-004   0.0000000e+000   2.6422503e-004  -8.3664051e-005  -8.8577316e-004  -3.9852242e-006  -4.9151236e+002   2.0472151e-008   4.1060486e-006   5.3582048e-005  -5.6897030e-006   5.3659953e+001
 -5.8647874e+000   7.8785291e-001   1.6765434e-001   8.7447498e+001   0.0000000e+000   2.7579199e-005   8.6297037e+002   9.1251886e+002   8.0910709e+002   4.6000000e+002   4.6000000e+002   4.6000000e+002   7.8809001e+006   9.4487906e+002   2.7263120e+003   7.1472956e-003   5.9116551e+000   5.4891817e+004   1.4916773e-004   0.0000000e+000   2.6205055e-004  -8.8787819e-005  -9.5071702e-004  -3.5812343e-006  -4.9166983e+002   1.3181456e-008   3.8657553e-006   5.7575905e-005  -6.0289853e-006   5.3606650e+001
 -5.7557585e+000   7.8185789e-001   1.6664402e-001   8.6725165e+001   0.0000000e+000   2.7484515e-005   8.6327126e+002   9.1295354e+002   8.0911728e+002   4.6000000e+002   4.6000000e+002   4.6000000e+002   7.9020270e+006   9.4449803e+002   2.7242237e+003   7.1388979e-003   5.9612037e+000   5.4974299e+004  -3.3284593e-004   0.0000000e+000   2.6402651e-004  -9.5369134e-005  -1.0372951e-003  -3.6513554e-007  -4.9183048e+002   2.8011367e-008   3.4875138e-006   6.2869424e-005  -6.4569398e-006   5.3548795e+001
 -5.6194723e+000   7.7385842e-001   1.6527218e-001   8.5706018e+001   0.0000000e+000   2.7359148e-005   8.6363065e+002   9.1347738e+002   8.0911707e+002   4.6000000e+002   4.6000000e+002   4.6000000e+002   7.9282386e+006   9.4378558e+002   2.7208181e+003   7.1286136e-003   6.0230860e+000   5.5077195e+004  -1.3732997e-004   0.0000000e+000   2.6191554e-004  -9.3860471e-005  -1.0880315e-003  -3.3817380e-006  -4.9204255e+002   1.9863799e-008   3.2849882e-006   6.5986465e-005  -6.3378643e-006   5.3462241e+001
 -5.5104433e+000   7.6602661e-001   1.6416404e-001   8.4827624e+001   0.0000000e+000   2.7275989e-005   8.6390009e+002   9.1387847e+002   8.0911467e+002   4.6000000e+002   4.6000000e+002   4.6000000e+002   7.9495279e+006   9.4311106e+002   2.7177465e+003   7.1205632e-003   6.0725235e+000   5.5162727e+004   5.0688052e-004   0.0000000e+000   2.5700148e-004  -9.2441134e-005  -1.1260252e-003  -3.6751520e-006  -4.9225035e+002   2.0426358e-009   3.1628188e-006   6.8337056e-005  -6.2296593e-006   5.3387260e+001
 -5.4232201e+000   7.5907962e-001   1.6335332e-001   8.4194656e+001   0.0000000e+000   2.7214721e-005   8.6410821e+002   9.1418972e+002   8.0909605e+002   4.6000000e+002   4.6000000e+002   4.6000000e+002   7.9660232e+006   9.4268622e+002   2.7156290e+003   7.1142447e-003   6.1120279e+000   5.5228138e+004   4.3713168e-004   0.0000000e+000   2.5517653e-004  -9.5542327e-005  -1.1649032e-003   3.8635538e-006  -4.9239671e+002   2.3452578e-008   3.0699582e-006   7.0740793e-005  -6.4187925e-006   5.3336072e+001
 -5.3141912e+000   7.5356488e-001   1.6230783e-001   8.3434178e+001   0.0000000e+000   2.7117564e-005   8.6437434e+002   9.1457403e+002   8.0904625e+002   4.6000000e+002   4.6000000e+002   4.6000000e+002   7.9857906e+006   9.4207523e+002   2.7128457e+003   7.1064771e-003   6.1613684e+000   5.5304732e+004  -5.0374324e-004   0.0000000e+000   2.5540931e-004  -9.0310443e-005  -1.2038569e-003   1.0346068e-006  -4.9254015e+002   3.6634320e-008   2.9818824e-006   7.3092663e-005  -6.0826675e-006   5.3265670e+001
 -5.1779050e+000   7.4622858e-001   1.6095845e-001   8.2439937e+001   0.0000000e+000   2.6993597e-005   8.6468013e+002   9.1503243e+002   8.0897308e+002   4.6000000e+002   4.6000000e+002   4.6000000e+002   8.0104579e+006   9.4116965e+002   2.7087920e+003   7.0969962e-003   6.2229707e+000   5.5401554e+004  -2.7890735e-004   0.0000000e+000   2.5377891e-004  -9.2486690e-005  -1.2393248e-003  -5.2830997e-006  -4.9274439e+002   1.7801698e-008   2.8531410e-006   7.5237318e-005  -6.2225213e-006   5.3171409e+001
 -5.0688760e+000   7.3888897e-001   1.5991489e-001   8.1626436e+001   0.0000000e+000   2.6913975e-005   8.6491276e+002   9.1538197e+002   8.0891753e+002   4.6000000e+002   4.6000000e+002   4.6000000e+002   8.0306795e+006   9.4043136e+002   2.7055195e+003   7.0895882e-003   6.2721760e+000   5.5483437e+004   5.1291949e-004   0.0000000e+000   2.5056783e-004  -9.6524831e-005  -1.2781322e-003  -5.1990254e-006  -4.9295762e+002  -1.0856978e-009   2.7508839e-006   7.7632151e-005  -6.4814133e-006   5.3096061e+001
 -4.9816528e+000   7.5396580e-001   1.5902278e-001   8.0921369e+001   0.0000000e+000   2.6846712e-005   8.6508672e+002   9.1562643e+002   8.0884951e+002   4.6000000e+002   4.6000000e+002   4.6000000e+002   8.0459469e+006   9.3971248e+002   2.7024574e+003   7.0837684e-003   6.3114911e+000   5.5543278e+004   3.2914346e-003   0.0000000e+000   2.3782819e-004  -9.0546793e-005  -1.4998425e-003   2.4561014e-005  -4.9308355e+002  -8.9760546e-008   2.8000186e-006   9.1482376e-005  -6.0937666e-006   5.3028160e+001
 -4.8726239e+000   7.6161788e-001   1.5791373e-001   8.0093435e+001   0.0000000e+000   2.6745648e-005   8.6531663e+002   9.1589914e+002   8.0873885e+002   4.6000000e+002   4.6000000e+002   4.6000000e+002   8.0645922e+006   9.3885195e+002   2.6988821e+003   7.0766436e-003   6.3605780e+000   5.5615997e+004   7.7642542e-004   0.0000000e+000   2.4023167e-004  -8.5089200e-005  -1.6025899e-003   1.1644939e-005  -4.9322778e+002  -1.5868187e-008   2.7534555e-006   9.7769222e-005  -5.7429343e-006   5.2944770e+001
 -4.7363377e+000   7.5657868e-001   1.5652928e-001   7.9063328e+001   0.0000000e+000   2.6619012e-005   8.6558516e+002   9.1620459e+002   8.0859558e+002   4.6000000e+002   4.6000000e+002   4.6000000e+002   8.0877567e+006   9.3769009e+002   2.6941075e+003   7.0679566e-003   6.4218402e+000   5.5707284e+004  -1.7461962e-006   0.0000000e+000   2.4394828e-004  -7.8495256e-005  -1.6642442e-003  -3.3780094e-006  -4.9343521e+002   2.1268029e-010   2.8982903e-006   1.0154690e-004  -5.3131653e-006   5.2836560e+001
 -4.6273087e+000   7.4791328e-001   1.5542050e-001   7.8186260e+001   0.0000000e+000   2.6534611e-005   8.6577705e+002   9.1642558e+002   8.0847535e+002   4.6000000e+002   4.6000000e+002   4.6000000e+002   8.1064328e+006   9.3666527e+002   2.6899230e+003   7.0611799e-003   6.4707620e+000   5.5782389e+004   4.2307502e-004   0.0000000e+000   2.4547365e-004  -8.0812424e-005  -1.6579749e-003  -5.5403728e-006  -4.9363024e+002  -1.3754386e-008   2.8907152e-006   1.0117231e-004  -5.4503766e-006   5.2745679e+001
 -4.5400855e+000   7.4021687e-001   1.5453449e-001   7.7486076e+001   0.0000000e+000   2.6467544e-005   8.6592083e+002   9.1658704e+002   8.0835678e+002   4.6000000e+002   4.6000000e+002   4.6000000e+002   8.1206980e+006   9.3580599e+002   2.6864384e+003   7.0558762e-003   6.5098415e+000   5.5838577e+004   4.8265039e-004   0.0000000e+000   2.4959029e-004  -8.2007372e-005  -1.6303255e-003   3.4004042e-006  -4.9375763e+002   9.2143551e-009   2.8571779e-006   9.9459691e-005  -5.5114501e-006   5.2671256e+001
 -4.4310566e+000   7.3399031e-001   1.5343004e-001   7.6673492e+001   0.0000000e+000   2.6365392e-005   8.6609907e+002   9.1677449e+002   8.0816521e+002   4.6000000e+002   4.6000000e+002   4.6000000e+002   8.1370221e+006   9.3472132e+002   2.6820907e+003   7.0493830e-003   6.5586192e+000   5.5899330e+004  -6.1960189e-004   0.0000000e+000   2.5779236e-004  -8.0124762e-005  -1.6110744e-003   2.7985753e-006  -4.9383871e+002   3.2500541e-008   2.8540239e-006   9.8230392e-005  -5.3751409e-006   5.2577734e+001
 -4.2947704e+000   7.2683970e-001   1.5205634e-001   7.5664767e+001   0.0000000e+000   2.6238470e-005   8.6629004e+002   9.1698642e+002   8.0794346e+002   4.6000000e+002   4.6000000e+002   4.6000000e+002   8.1586280e+006   9.3325242e+002   2.6762046e+003   7.0414788e-003   6.6194682e+000   5.5984919e+004   2.5102305e-004   0.0000000e+000   2.5787289e-004  -7.8754100e-005  -1.6127829e-003  -6.6340191e-006  -4.9403861e+002  -4.2531953e-009   2.8342818e-006   9.8349376e-005  -5.2805366e-006   5.2456097e+001
 -4.1857414e+000   7.1979729e-001   1.5096329e-001   7.4810370e+001   0.0000000e+000   2.6155128e-005   8.6643136e+002   9.1713251e+002   8.0774089e+002   4.6000000e+002   4.6000000e+002   4.6000000e+002   8.1752815e+006   9.3203227e+002   2.6713618e+003   7.0353460e-003   6.6680486e+000   5.6050335e+004   2.5011718e-004   0.0000000e+000   2.6082252e-004  -7.6831316e-005  -1.6183557e-003  -6.2767740e-007  -4.9418467e+002   2.1431616e-009   2.8445075e-006   9.8677972e-005  -5.1537294e-006   5.2356864e+001
 -4.0494552e+000   7.1342593e-001   1.4960975e-001   7.3826938e+001   0.0000000e+000   2.6028552e-005   8.6659946e+002   9.1729355e+002   8.0744756e+002   4.6000000e+002   4.6000000e+002   4.6000000e+002   8.1947991e+006   9.3048819e+002   2.6652788e+003   7.0279037e-003   6.7286458e+000   5.6124713e+004  -3.9378641e-004   0.0000000e+000   2.6640807e-004  -7.3852035e-005  -1.6326301e-003  -3.6795772e-007  -4.9431696e+002   1.7465978e-008   2.8794463e-006   9.9516548e-005  -4.9590962e-006   5.2232495e+001
 -3.9404263e+000   7.0780192e-001   1.4853593e-001   7.2996543e+001   0.0000000e+000   2.5945408e-005   8.6671635e+002   9.1740589e+002   8.0721288e+002   4.6000000e+002   4.6000000e+002   4.6000000e+002   8.2109667e+006   9.2919520e+002   2.6601982e+003   7.0221196e-003   6.7770210e+000   5.6189163e+004   1.9264457e-004   0.0000000e+000   2.6781034e-004  -7.0688049e-005  -1.6482705e-003  -5.9968206e-006  -4.9447677e+002  -4.2633467e-009   2.9266833e-006   1.0045673e-004  -4.7544094e-006   5.2130768e+001
 -3.8041400e+000   7.0323717e-001   1.4720889e-001   7.2040568e+001   0.0000000e+000   2.5820356e-005   8.6687350e+002   9.1752592e+002   8.0683920e+002   4.6000000e+002   4.6000000e+002   4.6000000e+002   8.2282590e+006   9.2762744e+002   2.6541301e+003   7.0150983e-003   6.8373615e+000   5.6251191e+004  -6.4933310e-004   0.0000000e+000   2.7502079e-004  -6.8378830e-005  -1.6785319e-003   3.6831547e-006  -4.9452778e+002   3.8206473e-008   3.0139593e-006   1.0225696e-004  -4.6066205e-006   5.2006108e+001
 -3.6661214e+000   6.9227333e-001   1.4586833e-001   7.1053587e+001   0.0000000e+000   2.5702093e-005   8.6697586e+002   9.1761478e+002   8.0859577e+002   4.6000000e+002   4.6000000e+002   4.6000000e+002   8.2481945e+006   9.2583714e+002   2.6471469e+003   7.0082642e-003   6.8983069e+000   5.6332552e+004   6.4966823e-004   0.0000000e+000   2.7308186e-004  -6.5886476e-005  -1.6643976e-003  -1.0632539e-005  -4.9476235e+002  -1.9185188e-008   3.0509304e-006   1.0138362e-004  -4.4430190e-006   5.1871261e+001
 -3.5557065e+000   6.8517407e-001   1.4480656e-001   7.0242242e+001   0.0000000e+000   2.5619307e-005   8.6705288e+002   9.1767005e+002   8.0831468e+002   4.6000000e+002   4.6000000e+002   4.6000000e+002   8.2628296e+006   9.2439631e+002   2.6415687e+003   7.0029704e-003   6.9469510e+000   5.6389874e+004   4.1017415e-004   0.0000000e+000   2.7583600e-004  -6.4703688e-005  -1.6636122e-003   4.5284465e-006  -4.9489139e+002   2.4371529e-008   3.0726515e-006   1.0130139e-004  -4.3667854e-006   5.1763363e+001
 -3.4177249e+000   6.8078256e-001   1.4349582e-001   6.9310847e+001   0.0000000e+000   2.5494114e-005   8.6716050e+002   9.1772235e+002   8.0818498e+002   4.6000000e+002   4.6000000e+002   4.6000000e+002   8.2781160e+006   9.2265004e+002   2.6349049e+003   6.9965735e-003   7.0075950e+000   5.6442585e+004  -1.1223034e-003   0.0000000e+000   2.8441162e-004  -6.5893342e-005  -1.7043536e-003   3.2595778e-006  -4.9490016e+002   5.3896025e-008   3.0950555e-006   1.0374084e-004  -4.4514750e-006   5.1631381e+001
 -3.2798099e+000   6.7200085e-001   1.4219311e-001   6.8362271e+001   0.0000000e+000   2.5378466e-005   8.6721224e+002   9.1779620e+002   8.0776554e+002   4.6000000e+002   4.6000000e+002   4.6000000e+002   8.2967290e+006   9.2071280e+002   2.6274465e+003   6.9904396e-003   7.0680363e+000   5.6519910e+004   8.2876477e-004   0.0000000e+000   2.7966498e-004  -6.7349640e-005  -1.7307205e-003  -1.1609590e-005  -4.9514383e+002  -2.7353784e-008   3.1133461e-006   1.0536299e-004  -4.5595265e-006   5.1491468e+001
 -3.1694779e+000   6.6519821e-001   1.4116137e-001   6.7583693e+001   0.0000000e+000   2.5297214e-005   8.6725084e+002   9.1783575e+002   8.0737686e+002   4.6000000e+002   4.6000000e+002   4.6000000e+002   8.3099520e+006   9.1916168e+002   2.6215253e+003   6.9857166e-003   7.1162717e+000   5.6571737e+004   4.3484962e-004   0.0000000e+000   2.8193703e-004  -6.9049885e-005  -1.7517033e-003   6.4001319e-006  -4.9526360e+002   2.8552892e-008   3.1056611e-006   1.0662196e-004  -4.6774241e-006   5.1379827e+001
 -3.0315932e+000   6.6007179e-001   1.3988618e-001   6.6689904e+001   0.0000000e+000   2.5173705e-005   8.6730490e+002   9.1786749e+002   8.0680819e+002   4.6000000e+002   4.6000000e+002   4.6000000e+002   8.3238333e+006   9.1725420e+002   2.6143344e+003   6.9800372e-003   7.1763947e+000   5.6620161e+004  -1.0435629e-003   0.0000000e+000   2.9056710e-004  -7.1124393e-005  -1.7930824e-003   2.4804012e-006  -4.9528426e+002   5.6649489e-008   3.0730429e-006   1.0910305e-004  -4.8179887e-006   5.1242041e+001
 -2.8937630e+000   6.5227615e-001   1.3861916e-001   6.5778948e+001   0.0000000e+000   2.5059948e-005   8.6731271e+002   9.1787745e+002   8.0628548e+002   4.6000000e+002   4.6000000e+002   4.6000000e+002   8.3403035e+006   9.1519088e+002   2.6065081e+003   6.9746013e-003   7.2363121e+000   5.6688023e+004   5.2329394e-004   0.0000000e+000   2.8751105e-004  -7.3768047e-005  -1.8320235e-003  -1.0408476e-005  -4.9549139e+002  -1.8750771e-008   3.0259992e-006   1.1148537e-004  -5.0036444e-006   5.1097793e+001
 -2.7834989e+000   6.4440459e-001   1.3761324e-001   6.5029747e+001   0.0000000e+000   2.4979693e-005   8.6731051e+002   9.1786231e+002   8.1045901e+002   4.6000000e+002   4.6000000e+002   4.6000000e+002   8.3519317e+006   9.1351690e+002   2.6001982e+003   6.9704477e-003   7.2841222e+000   5.6733247e+004   2.1477920e-004   0.0000000e+000   2.9087016e-004  -7.4070971e-005  -1.8492651e-003   3.6126471e-006  -4.9559264e+002   2.5917053e-008   3.0074929e-006   1.1250241e-004  -5.0297286e-006   5.0981673e+001
 -2.6457000e+000   6.3785840e-001   1.3636834e-001   6.4168790e+001   0.0000000e+000   2.4857461e-005   8.6730466e+002   9.1782534e+002   8.1029165e+002   4.6000000e+002   4.6000000e+002   4.6000000e+002   8.3642583e+006   9.1142594e+002   2.5923833e+003   6.9654845e-003   7.3436979e+000   5.6776520e+004  -5.2452563e-004   0.0000000e+000   2.9843828e-004  -7.4816529e-005  -1.8798758e-003   4.4987245e-006  -4.9561725e+002   3.7437714e-008   3.0004075e-006   1.1432576e-004  -5.0816118e-006   5.0837015e+001
 -2.5079435e+000   6.3090899e-001   1.3513308e-001   6.3291631e+001   0.0000000e+000   2.4745305e-005   8.6726191e+002   9.1772340e+002   8.1000148e+002   4.6000000e+002   4.6000000e+002   4.6000000e+002   8.3783874e+006   9.0921641e+002   2.5840982e+003   6.9607557e-003   7.4030631e+000   5.6833826e+004   2.0197607e-004   0.0000000e+000   2.9567547e-004  -7.6257898e-005  -1.9311669e-003  -1.0175056e-005  -4.9577965e+002  -1.1826551e-009   2.9921487e-006   1.1747367e-004  -5.1850176e-006   5.0687582e+001
 -2.3702020e+000   6.2259079e-001   1.3390922e-001   6.2425694e+001   0.0000000e+000   2.4634038e-005   8.6721232e+002   9.1759172e+002   8.0978616e+002   4.6000000e+002   4.6000000e+002   4.6000000e+002   8.3897148e+006   9.0699319e+002   2.5758312e+003   6.9563000e-003   7.4622299e+000   5.6874228e+004  -3.6153451e-004   0.0000000e+000   3.0129341e-004  -7.8495885e-005  -1.9570292e-003   2.8817722e-006  -4.9581581e+002   3.4556667e-008   3.0516022e-006   1.1901406e-004  -5.3316383e-006   5.0537966e+001
 -2.2324952e+000   6.1431104e-001   1.3269391e-001   6.1570422e+001   0.0000000e+000   2.4522738e-005   8.6713145e+002   9.1744172e+002   8.0949711e+002   4.6000000e+002   4.6000000e+002   4.6000000e+002   8.4015865e+006   9.0466994e+002   2.5671849e+003   6.9520889e-003   7.5211813e+000   5.6920233e+004   1.3909558e-004   0.0000000e+000   3.0218222e-004  -8.1077405e-005  -1.9883474e-003  -4.4978235e-006  -4.9591623e+002   4.1389947e-009   3.1066031e-006   1.2091296e-004  -5.5031910e-006   5.0384342e+001
 -2.0948083e+000   6.0756174e-001   1.3149090e-001   6.0726889e+001   0.0000000e+000   2.4412380e-005   8.6703876e+002   9.1727251e+002   8.0922761e+002   4.6000000e+002   4.6000000e+002   4.6000000e+002   8.4121156e+006   9.0231892e+002   2.5584812e+003   6.9481182e-003   7.5799226e+000   5.6959014e+004  -1.0074567e-004   0.0000000e+000   3.0446064e-004  -8.6369260e-005  -2.0314779e-003   2.8932258e-007  -4.9597032e+002   2.1577117e-008   3.1400090e-006   1.2353591e-004  -5.8518108e-006   5.0229946e+001
 -1.9571442e+000   5.9958591e-001   1.3029712e-001   5.9894074e+001   0.0000000e+000   2.4302193e-005   8.6692088e+002   9.1707913e+002   8.0892583e+002   4.6000000e+002   4.6000000e+002   4.6000000e+002   8.4221766e+006   8.9989024e+002   2.5495099e+003   6.9444241e-003   7.6384462e+000   5.6996819e+004  -1.1247904e-005   0.0000000e+000   3.0663793e-004  -9.2942396e-005  -2.0803935e-003  -2.2432017e-006  -4.9603561e+002   1.6072406e-008   3.1688801e-006   1.2651346e-004  -6.2850176e-006   5.0072536e+001
 -1.8194993e+000   5.9427773e-001   1.2911642e-001   5.9073603e+001   0.0000000e+000   2.4192929e-005   8.6678940e+002   9.1687194e+002   8.0859812e+002   4.6000000e+002   4.6000000e+002   4.6000000e+002   8.4317235e+006   8.9742928e+002   2.5404588e+003   6.9409634e-003   7.6967521e+000   5.7032991e+004   5.8867902e-005   0.0000000e+000   3.0658340e-004  -1.0148620e-004  -2.1510686e-003  -7.2144516e-007  -4.9610219e+002   1.7174830e-008   3.1778524e-006   1.3084575e-004  -6.8501822e-006   4.9914162e+001
 -1.6818691e+000   5.8893580e-001   1.2794795e-001   5.8265418e+001   0.0000000e+000   2.4084289e-005   8.6664137e+002   9.1664554e+002   8.0823528e+002   4.6000000e+002   4.6000000e+002   4.6000000e+002   8.4406812e+006   8.9492649e+002   2.5312907e+003   6.9377601e-003   7.7548395e+000   5.7067232e+004  -2.7834543e-005   0.0000000e+000   3.0681865e-004  -1.1118554e-004  -2.2306396e-003  -1.1065853e-006  -4.9617073e+002   1.9840436e-008   3.2004671e-006   1.3572359e-004  -7.4922835e-006   4.9754433e+001
 -1.5442519e+000   5.8312166e-001   1.2679152e-001   5.7469177e+001   0.0000000e+000   2.3976301e-005   8.6647871e+002   9.1639283e+002   8.0784832e+002   4.6000000e+002   4.6000000e+002   4.6000000e+002   8.4489630e+006   8.9238927e+002   2.5220438e+003   6.9348157e-003   7.8127073e+000   5.7098982e+004  -3.6169903e-004   0.0000000e+000   3.0785075e-004  -1.2097076e-004  -2.3053036e-003  -8.7420546e-006  -4.9623643e+002   3.1026990e-008   3.2460804e-006   1.4029458e-004  -8.1381787e-006   4.9593638e+001
 -1.4066458e+000   5.7820379e-001   1.2564602e-001   5.6684270e+001   0.0000000e+000   2.3868775e-005   8.6629890e+002   9.1613285e+002   8.0746469e+002   4.6000000e+002   4.6000000e+002   4.6000000e+002   8.4566586e+006   8.8980467e+002   2.5126469e+003   6.9321044e-003   7.8703531e+000   5.7128646e+004   1.9121112e-004   0.0000000e+000   3.0812340e-004  -1.2873291e-004  -2.3792398e-003   6.4002179e-006  -4.9630009e+002   9.9080896e-009   3.3553975e-006   1.4482421e-004  -8.6541214e-006   4.9431177e+001
 -1.2690501e+000   5.7080506e-001   1.2450951e-001   5.5909057e+001   0.0000000e+000   2.3761584e-005   8.6609519e+002   9.1584858e+002   8.0706280e+002   4.6000000e+002   4.6000000e+002   4.6000000e+002   8.4635297e+006   8.8715195e+002   2.5030185e+003   6.9296673e-003   7.9277717e+000   5.7154962e+004   2.7331742e-005   0.0000000e+000   3.0970088e-004  -1.3608567e-004  -2.4370691e-003   1.2435376e-006  -4.9635512e+002   1.2390068e-008   3.5025907e-006   1.4835483e-004  -9.1428903e-006   4.9266192e+001
 -1.1314632e+000   5.6417949e-001   1.2338305e-001   5.5143944e+001   0.0000000e+000   2.3654937e-005   8.6587299e+002   9.1554745e+002   8.0664750e+002   4.6000000e+002   4.6000000e+002   4.6000000e+002   8.4696492e+006   8.8444885e+002   2.4932329e+003   6.9274720e-003   7.9849603e+000   5.7178168e+004  -9.9224671e-005   0.0000000e+000   3.1015808e-004  -1.4394062e-004  -2.4952805e-003  -1.6794415e-006  -4.9639942e+002   1.6819481e-008   3.7399035e-006   1.5190809e-004  -9.6675323e-006   4.9099390e+001
 -9.9388364e-001   5.5821334e-001   1.2226704e-001   5.4389274e+001   0.0000000e+000   2.3548835e-005   8.6563252e+002   9.1522893e+002   8.0621845e+002   4.6000000e+002   4.6000000e+002   4.6000000e+002   8.4750616e+006   8.8169848e+002   2.4833008e+003   6.9255177e-003   8.0419164e+000   5.7198566e+004  -1.2124440e-004   0.0000000e+000   3.1272755e-004  -1.4516485e-004  -2.5631252e-003  -2.0390302e-006  -4.9643616e+002   1.8431149e-008   4.1206028e-006   1.5601563e-004  -9.7384520e-006   4.8930955e+001
 -8.5630984e-001   5.5067769e-001   1.2115924e-001   5.3643711e+001   0.0000000e+000   2.3442967e-005   8.6536676e+002   9.1488642e+002   8.0577047e+002   4.6000000e+002   4.6000000e+002   4.6000000e+002   8.4795763e+006   8.7887729e+002   2.4731236e+003   6.9238382e-003   8.0986347e+000   5.7215157e+004  -8.8382622e-005   0.0000000e+000   3.1664796e-004  -1.4637884e-004  -2.6180816e-003  -1.3500038e-006  -4.9646026e+002   1.5435872e-008   4.3503058e-006   1.5934483e-004  -9.8044643e-006   4.8759885e+001
 -7.1874112e-001   5.4532758e-001   1.2006240e-001   5.2908516e+001   0.0000000e+000   2.3337804e-005   8.6508497e+002   9.1453005e+002   8.0531165e+002   4.6000000e+002   4.6000000e+002   4.6000000e+002   8.4833991e+006   8.7601772e+002   2.4628375e+003   6.9223916e-003   8.1551133e+000   5.7228992e+004  -1.1887943e-004   0.0000000e+000   3.1794061e-004  -1.4965288e-004  -2.6814994e-003  -1.6127473e-006  -4.9647593e+002   1.7571123e-008   4.4728616e-006   1.6322227e-004  -1.0013273e-005   4.8587564e+001
 -5.8117610e-001   5.3986698e-001   1.1897559e-001   5.2183425e+001   0.0000000e+000   2.3233112e-005   8.6478330e+002   9.1415427e+002   8.0483764e+002   4.6000000e+002   4.6000000e+002   4.6000000e+002   8.4864846e+006   8.7310713e+002   2.4523918e+003   6.9212028e-003   8.2113490e+000   5.7239975e+004  -1.0455688e-004   0.0000000e+000   3.1824187e-004  -1.4664874e-004  -2.7621477e-003  -1.4798096e-006  -4.9648582e+002   1.6360147e-008   4.5647501e-006   1.6817960e-004  -9.8224949e-006   4.8413454e+001
 -4.4361350e-001   5.3436357e-001   1.1789854e-001   5.1468088e+001   0.0000000e+000   2.3128898e-005   8.6446115e+002   9.1374312e+002   8.0434950e+002   4.6000000e+002   4.6000000e+002   4.6000000e+002   8.4887934e+006   8.7014545e+002   2.4417830e+003   6.9202718e-003   8.2673386e+000   5.7247846e+004  -9.7775039e-005   0.0000000e+000   3.2070294e-004  -1.5458580e-004  -2.8397184e-003  -1.4201143e-006  -4.9648742e+002   1.5889670e-008   4.3411972e-006   1.7288960e-004  -1.0337146e-005   4.8237592e+001
 -3.0605176e-001   5.3041527e-001   1.1683286e-001   5.0763337e+001   0.0000000e+000   2.3025397e-005   8.6412464e+002   9.1331846e+002   8.0385127e+002   4.6000000e+002   4.6000000e+002   4.6000000e+002   8.4904688e+006   8.6715169e+002   2.4310945e+003   6.9195737e-003   8.3230812e+000   5.7253369e+004  -9.8976646e-005   0.0000000e+000   3.1913790e-004  -1.5487266e-004  -2.9257397e-003  -1.3549596e-006  -4.9648478e+002   1.5287894e-008   4.5127281e-006   1.7819572e-004  -1.0339802e-005   4.8060726e+001
 -1.6848963e-001   5.2484945e-001   1.1577606e-001   5.0067873e+001   0.0000000e+000   2.2922202e-005   8.6376480e+002   9.1287111e+002   8.0333509e+002   4.6000000e+002   4.6000000e+002   4.6000000e+002   8.4913110e+006   8.6409652e+002   2.4202029e+003   6.9191503e-003   8.3785722e+000   5.7255544e+004  -1.0237974e-004   0.0000000e+000   3.1976847e-004  -1.5247459e-004  -3.0009789e-003  -1.4815953e-006  -4.9647387e+002   1.5356637e-008   4.7357332e-006   1.8281434e-004  -1.0171069e-005   4.7881622e+001
 -3.0925645e-002   5.2078183e-001   1.1473003e-001   4.9382356e+001   0.0000000e+000   2.2819716e-005   8.6338815e+002   9.1240935e+002   8.0280914e+002   4.6000000e+002   4.6000000e+002   4.6000000e+002   8.4913833e+006   8.6100624e+002   2.4092122e+003   6.9189678e-003   8.4338103e+000   5.7254521e+004  -1.7085906e-004   0.0000000e+000   3.1999051e-004  -1.4621334e-004  -3.0888194e-003  -1.8345315e-006  -4.9645159e+002   1.6705170e-008   4.9499735e-006   1.8821800e-004  -9.7470075e-006   4.7701480e+001
  1.0664174e-001   5.1740671e-001   1.1369473e-001   4.8707014e+001   0.0000000e+000   2.2717812e-005   8.6299468e+002   9.1193246e+002   8.0227066e+002   4.6000000e+002   4.6000000e+002   4.6000000e+002   8.4908269e+006   8.5787869e+002   2.3981166e+003   6.9190269e-003   8.4887937e+000   5.7251259e+004  -1.5817547e-004   0.0000000e+000   3.1687998e-004  -1.4428198e-004  -3.2083843e-003  -1.9200036e-006  -4.9642733e+002   1.5707428e-008   5.3527129e-006   1.9560937e-004  -9.6153690e-006   4.7520150e+001
  2.4421332e-001   5.1241893e-001   1.1266966e-001   4.8041582e+001   0.0000000e+000   2.2616369e-005   8.6257715e+002   9.1143325e+002   8.0171424e+002   4.6000000e+002   4.6000000e+002   4.6000000e+002   8.4894295e+006   8.5469475e+002   2.3868271e+003   6.9193601e-003   8.5435179e+000   5.7244593e+004  -1.1631087e-004   0.0000000e+000   3.1305749e-004  -1.5309045e-004  -3.3222298e-003  -1.5040841e-006  -4.9639419e+002   1.5450301e-008   5.6795116e-006   2.0266787e-004  -1.0182795e-005   4.7336972e+001
  3.8179067e-001   5.0906931e-001   1.1165505e-001   4.7385694e+001   0.0000000e+000   2.2515619e-005   8.6214289e+002   9.1092439e+002   8.0114674e+002   4.6000000e+002   4.6000000e+002   4.6000000e+002   8.4873339e+006   8.5147604e+002   2.3754384e+003   6.9199262e-003   8.5979818e+000   5.7235144e+004  -1.3378892e-004   0.0000000e+000   3.1290688e-004  -1.5424886e-004  -3.4089848e-003  -1.5324142e-006  -4.9635251e+002   1.5018990e-008   5.6982823e-006   2.0801228e-004  -1.0224960e-005   4.7152735e+001
  5.1937535e-001   5.0563317e-001   1.1065012e-001   4.6739119e+001   0.0000000e+000   2.2415357e-005   8.6168806e+002   9.1039689e+002   8.0056456e+002   4.6000000e+002   4.6000000e+002   4.6000000e+002   8.4844630e+006   8.4821009e+002   2.3639011e+003   6.9207509e-003   8.6521822e+000   5.7222603e+004  -1.4390044e-004   0.0000000e+000   3.1397110e-004  -1.5156580e-004  -3.4526689e-003  -1.6582902e-006  -4.9630293e+002   1.6160033e-008   5.5617461e-006   2.1064428e-004  -1.0039190e-005   4.6966896e+001
  6.5696883e-001   5.0234282e-001   1.0965497e-001   4.6101736e+001   0.0000000e+000   2.2315637e-005   8.6121320e+002   9.0985159e+002   7.9997067e+002   4.6000000e+002   4.6000000e+002   4.6000000e+002   8.4808009e+006   8.4489845e+002   2.3522227e+003   6.9218328e-003   8.7061166e+000   5.7206846e+004  -1.5856112e-004   0.0000000e+000   3.1517979e-004  -1.4111810e-004  -3.5164735e-003  -1.7407849e-006  -4.9624392e+002   1.5902694e-008   5.5245540e-006   2.1458397e-004  -9.3675407e-006   4.6779506e+001
  7.9457259e-001   5.0064365e-001   1.0867078e-001   4.5474152e+001   0.0000000e+000   2.2216632e-005   8.6072287e+002   9.0929337e+002   7.9936817e+002   4.6000000e+002   4.6000000e+002   4.6000000e+002   8.4764940e+006   8.4155949e+002   2.3404746e+003   6.9231477e-003   8.7597840e+000   5.7188656e+004  -1.7761701e-004   0.0000000e+000   3.1435611e-004  -1.3822023e-004  -3.6060493e-003  -1.8367873e-006  -4.9617984e+002   1.5877363e-008   5.4380954e-006   2.2015010e-004  -9.1723304e-006   4.6591413e+001
  9.3218794e-001   4.9777921e-001   1.0769590e-001   4.4855525e+001   0.0000000e+000   2.2118059e-005   8.6020923e+002   9.0871370e+002   7.9875124e+002   4.6000000e+002   4.6000000e+002   4.6000000e+002   8.4713382e+006   8.3816695e+002   2.3285506e+003   6.9247385e-003   8.8131807e+000   5.7167004e+004  -1.3937178e-004   0.0000000e+000   3.1458127e-004  -1.3654382e-004  -3.7058808e-003  -1.6009114e-006  -4.9610652e+002   1.5176874e-008   5.3416676e-006   2.2638612e-004  -9.0461611e-006   4.6401474e+001
  1.0000000e+000   4.9607852e-001   1.0722093e-001   4.4505018e+001   0.0000000e+000   2.2092943e-005   8.5996258e+002   9.0841465e+002   7.9847533e+002   4.6000000e+002   4.6000000e+002   4.6000000e+002   8.4673861e+006   8.3652578e+002   2.3228275e+003   6.9255950e-003   8.8394305e+000   5.7147394e+004  -2.0987678e-003   0.0000000e+000   3.2093715e-004  -1.3825213e-004  -3.7538885e-003  -1.2866475e-005  -4.9599853e+002   1.0408721e-007   5.5247315e-006   2.2935662e-004  -9.1364888e-006   4.6309380e+001
  1.1376146e+000   4.9301260e-001   1.0625809e-001   4.3948813e+001   0.0000000e+000   2.1971661e-005   8.5940585e+002   9.0781530e+002   7.9781398e+002   4.6000000e+002   4.6000000e+002   4.6000000e+002   8.4618596e+006   8.3302567e+002   2.3105093e+003   6.9275660e-003   8.8924106e+000   5.7126360e+004   6.2850858e-004   0.0000000e+000   3.1337396e-004  -1.3974640e-004  -3.8397820e-003   1.2786406e-006  -4.9595668e+002  -3.7427500e-008   5.7814380e-006   2.3478763e-004  -9.2358288e-006   4.6115431e+001
  1.2752550e+000   4.9250518e-001   1.0530811e-001   4.3352383e+001   0.0000000e+000   2.1874786e-005   8.5884303e+002   9.0719942e+002   7.9716658e+002   4.6000000e+002   4.6000000e+002   4.6000000e+002   8.4549623e+006   8.2953045e+002   2.2982663e+003   6.9297704e-003   8.9451183e+000   5.7097956e+004   2.5847350e-004   0.0000000e+000   3.0796076e-004  -1.4632098e-004  -3.9182494e-003   2.4312275e-006  -4.9586684e+002   7.3736331e-009   5.6455962e-006   2.3975915e-004  -9.6588844e-006   4.5922142e+001
  1.3892154e+000   4.9260553e-001   1.0453070e-001   4.2850330e+001   0.0000000e+000   2.1802758e-005   8.5837414e+002   9.0667160e+002   7.9664804e+002   4.6000000e+002   4.6000000e+002   4.6000000e+002   8.4478184e+006   8.2664596e+002   2.2882143e+003   6.9317828e-003   8.9885683e+000   5.7066275e+004  -8.5813499e-004   0.0000000e+000   3.0787428e-004  -1.4774686e-004  -3.9728834e-003  -5.4912029e-006  -4.9573548e+002   4.4412119e-008   5.7302816e-006   2.4323960e-004  -9.7440556e-006   4.5762852e+001
  1.4481517e+000   4.9151892e-001   1.0413057e-001   4.2564232e+001   0.0000000e+000   2.1779126e-005   8.5812785e+002   9.0638608e+002   7.9638293e+002   4.6000000e+002   4.6000000e+002   4.6000000e+002   8.4434837e+006   8.2514649e+002   2.2830030e+003   6.9329045e-003   9.0109904e+000   5.7046221e+004  -2.1887648e-003   0.0000000e+000   3.1042035e-004  -1.4815884e-004  -3.9665223e-003  -1.7004793e-005  -4.9564283e+002   6.8183286e-008   6.1948111e-006   2.4295955e-004  -9.7564221e-006   4.5680212e+001
  1.5209529e+000   4.8992967e-001   1.0363682e-001   4.2240762e+001   0.0000000e+000   2.1736284e-005   8.5780991e+002   9.0603871e+002   7.9603099e+002   4.6000000e+002   4.6000000e+002   4.6000000e+002   8.4388143e+006   8.2325284e+002   2.2763930e+003   6.9343356e-003   9.0386286e+000   5.7026452e+004  -1.6049921e-004   0.0000000e+000   3.0950569e-004  -1.4782218e-004  -3.9451628e-003  -7.0513465e-006  -4.9557422e+002  -1.6181055e-008   6.5440351e-006   2.4177046e-004  -9.7284180e-006   4.5576365e+001
  1.6049463e+000   4.8742085e-001   1.0306999e-001   4.1885617e+001   0.0000000e+000   2.1679721e-005   8.5743394e+002   9.0563444e+002   7.9562280e+002   4.6000000e+002   4.6000000e+002   4.6000000e+002   8.4330889e+006   8.2104679e+002   2.2686908e+003   6.9360729e-003   9.0704213e+000   5.7002042e+004   1.9218662e-003   0.0000000e+000   3.0456147e-004  -1.4639477e-004  -3.8763960e-003   1.6303622e-005  -4.9548697e+002   8.3871781e-009   6.8244887e-006   2.3763537e-004  -9.6256437e-006   4.5455772e+001
  1.7196876e+000   4.8627540e-001   1.0230127e-001   4.1408618e+001   0.0000000e+000   2.1601337e-005   8.5690516e+002   9.0507014e+002   7.9504922e+002   4.6000000e+002   4.6000000e+002   4.6000000e+002   8.4246950e+006   8.1800112e+002   2.2580628e+003   6.9386157e-003   9.1136820e+000   5.6966174e+004   9.4073710e-004   0.0000000e+000   2.9544284e-004  -1.1994457e-004  -3.8204490e-003   9.8779799e-006  -4.9535468e+002   1.4809999e-008   7.2941472e-006   2.3436066e-004  -7.8768755e-006   4.5289940e+001
  1.8167536e+000   4.8486808e-001   1.0165584e-001   4.1010552e+001   0.0000000e+000   2.1534838e-005   8.5644370e+002   9.0457863e+002   7.9456054e+002   4.6000000e+002   4.6000000e+002   4.6000000e+002   8.4170522e+006   8.1539324e+002   2.2489553e+003   6.9408959e-003   9.1501218e+000   5.6933196e+004  -1.3770148e-003   0.0000000e+000   2.9208392e-004  -8.3478675e-005  -3.6809437e-003  -1.1539868e-005  -4.9523280e+002   3.4433398e-008   8.3474124e-006   2.2599580e-004  -5.4151490e-006   4.5148555e+001
  1.9025765e+000   4.8194396e-001   1.0108833e-001   4.0662038e+001   0.0000000e+000   2.1476004e-005   8.5602280e+002   9.0414854e+002   7.9412271e+002   4.6000000e+002   4.6000000e+002   4.6000000e+002   8.4098158e+006   8.1305738e+002   2.2407861e+003   6.9430098e-003   9.1822187e+000   5.6901574e+004  -1.5933989e-003   0.0000000e+000   2.9244734e-004  -8.4996687e-005  -3.4054188e-003  -1.5815441e-005  -4.9511152e+002   3.2846328e-008   8.9207495e-006   2.0917002e-004  -5.4766740e-006   4.5022444e+001
  2.0084083e+000   4.7775481e-001   1.0039152e-001   4.0235741e+001   0.0000000e+000   2.1403435e-005   8.5548111e+002   9.0359110e+002   7.9355994e+002   4.6000000e+002   4.6000000e+002   4.6000000e+002   8.4000701e+006   8.1011983e+002   2.2304851e+003   6.9457640e-003   9.2216376e+000   5.6858183e+004   4.6065728e-004   0.0000000e+000   2.8431601e-004  -5.6905336e-005  -2.9591905e-003   3.2727424e-006  -4.9493343e+002   9.4769632e-009   8.6041383e-006   1.8181870e-004  -3.6265687e-006   4.4864730e+001
  2.1018816e+000   4.7377487e-001   9.9777160e-002   3.9861446e+001   0.0000000e+000   2.1339106e-005   8.5497297e+002   9.0306400e+002   7.9304970e+002   4.6000000e+002   4.6000000e+002   4.6000000e+002   8.3904065e+006   8.0744533e+002   2.2210434e+003   6.9483134e-003   9.2563008e+000   5.6813619e+004   1.3061058e-003   0.0000000e+000   2.4712248e-004  -9.2006181e-005  -2.3140604e-003   1.4568926e-005  -4.9473508e+002  -4.5570942e-009   8.3749444e-006   1.4222763e-004  -5.9197965e-006   4.4722259e+001
  2.2093465e+000   4.7482094e-001   9.9070631e-002   3.9432707e+001   0.0000000e+000   2.1264771e-005   8.5434337e+002   9.0241942e+002   7.9241946e+002   4.6000000e+002   4.6000000e+002   4.6000000e+002   8.3777241e+006   8.0424892e+002   2.2096633e+003   6.9513967e-003   9.2959673e+000   5.6752913e+004  -3.6662311e-005   0.0000000e+000   1.9253759e-004  -5.7361440e-005  -1.2347695e-003   6.9605590e-007  -4.9442949e+002   1.3790378e-008   6.1867926e-006   7.5556153e-005  -3.6721988e-006   4.4553615e+001
  2.3062702e+000   4.8301795e-001   9.8434617e-002   3.9048243e+001   0.0000000e+000   2.1197561e-005   8.5373747e+002   9.0181488e+002   7.9181265e+002   4.6000000e+002   4.6000000e+002   4.6000000e+002   8.3649609e+006   8.0126945e+002   2.1989824e+003   6.9543034e-003   9.3315651e+000   5.6690145e+004  -8.7628908e-004   0.0000000e+000   1.5929617e-004  -6.5562368e-005  -5.8110712e-004  -9.3961868e-006  -4.9407954e+002   1.6943655e-008   4.9290026e-006   3.5120693e-005  -4.1985590e-006   4.4397730e+001
  2.4047805e+000   4.8800932e-001   9.7793024e-002   3.8661827e+001   0.0000000e+000   2.1129496e-005   8.5310305e+002   9.0119208e+002   7.9117396e+002   4.6000000e+002   4.6000000e+002   4.6000000e+002   8.3513218e+006   7.9820495e+002   2.1879859e+003   6.9573863e-003   9.3675680e+000   5.6622804e+004  -4.6493377e-004   0.0000000e+000   1.5384461e-004  -6.9310072e-005  -5.8122565e-004  -3.3076647e-006  -4.9369183e+002   2.0264226e-008   4.8117469e-006   3.5170761e-005  -4.4515382e-006   4.4238059e+001
  2.5052089e+000   4.8875493e-001   9.7148111e-002   3.8275061e+001   0.0000000e+000   2.1060723e-005   8.5246345e+002   9.0055826e+002   7.9053501e+002   4.6000000e+002   4.6000000e+002   4.6000000e+002   8.3376022e+006   7.9511930e+002   2.1769772e+003   6.9606631e-003   9.4040883e+000   5.6556409e+004   5.4447219e-004   0.0000000e+000   1.7718979e-004  -8.1962005e-005  -1.2113906e-003   4.4862905e-006  -4.9333174e+002   6.9869097e-009   6.0077834e-006   7.4187739e-005  -5.2721158e-006   4.4077148e+001
  2.6042236e+000   4.9302766e-001   9.6523611e-002   3.7902194e+001   0.0000000e+000   2.0993744e-005   8.5185458e+002   8.9994964e+002   7.8994520e+002   4.6000000e+002   4.6000000e+002   4.6000000e+002   8.3247423e+006   7.9215746e+002   2.1665134e+003   6.9640239e-003   9.4399172e+000   5.6496442e+004   3.7675094e-004   0.0000000e+000   2.0502887e-004  -5.8813919e-005  -2.1035632e-003   3.1099458e-006  -4.9304829e+002   1.2974163e-008   6.8842039e-006   1.2948122e-004  -3.7963510e-006   4.3922123e+001
  2.7032657e+000   5.4853162e-001   9.5923957e-002   3.7545394e+001   0.0000000e+000   2.0929274e-005   8.5134851e+002   8.9956824e+002   7.8937549e+002   4.6000000e+002   4.6000000e+002   4.6000000e+002   8.3153903e+006   7.8953821e+002   2.1576673e+003   6.9675159e-003   9.4755950e+000   5.6461268e+004  -7.4829029e-004   0.0000000e+000   2.1653738e-004  -9.8572357e-005  -4.8720909e-003  -9.2182059e-006  -4.9290582e+002   2.8460495e-008   3.4774056e-006   2.9995589e-004  -6.5982940e-006   4.3781766e+001
  2.8023536e+000   8.1708102e-001   9.5380822e-002   3.7223234e+001   0.0000000e+000   2.0870840e-005   8.5101002e+002   8.9919766e+002   7.8895781e+002   4.6000000e+002   4.6000000e+002   4.6000000e+002   8.3114487e+006   7.8748448e+002   2.1513290e+003   6.9711398e-003   9.5111667e+000   5.6463859e+004  -1.7026291e-003   0.0000000e+000   1.1429370e-004  -3.0852638e-005  -6.1017369e-003  -2.4813426e-005  -4.9315526e+002   4.5943869e-008   2.9806590e-007   3.7648534e-004  -2.0362132e-006   4.3666778e+001
  2.9013738e+000   1.0906446e+000   9.4925187e-002   3.6954162e+001   0.0000000e+000   2.0821782e-005   8.5087558e+002   8.9907012e+002   7.8883194e+002   4.6000000e+002   4.6000000e+002   4.6000000e+002   8.3140038e+006   7.8617862e+002   2.1482121e+003   6.9748913e-003   9.5466342e+000   5.6511610e+004  -4.6921267e-004   0.0000000e+000   8.8964994e-005  -1.7524371e-005  -6.1714701e-003  -7.0226455e-006  -4.9385718e+002   2.6767738e-008   1.7665448e-007   3.8094558e-004  -1.1382572e-006   4.3586582e+001
  3.0004060e+000   1.5214821e+000   9.4633027e-002   3.6785368e+001   0.0000000e+000   2.0790022e-005   8.5106022e+002   8.9917082e+002   7.8877158e+002   4.6000000e+002   4.6000000e+002   4.6000000e+002   8.3270385e+006   7.8614609e+002   2.1505129e+003   6.9787734e-003   9.5821048e+000   5.6631712e+004  -2.5456289e-004   0.0000000e+000   7.7777496e-005  -1.0270608e-005  -6.2206743e-003  -5.4650777e-006  -4.9510302e+002   2.1761128e-008   1.3331384e-007   3.8408172e-004  -6.4387870e-007   4.3567234e+001
  3.1084409e+000   1.6413747e+000   9.4405159e-002   3.6657611e+001   0.0000000e+000   2.0764083e-005   8.5133454e+002   8.9898832e+002   7.8920428e+002   4.6000000e+002   4.6000000e+002   4.6000000e+002   8.3428705e+006   7.8648427e+002   2.1542947e+003   6.9831623e-003   9.6208626e+000   5.6775074e+004   1.6212361e-003   0.0000000e+000   7.5914260e-005  -1.0272494e-005  -6.2447253e-003  -9.6501836e-006  -4.9696200e+002  -4.6724551e-009   1.0337303e-007   3.8562652e-004  -6.3460767e-007   4.3567439e+001
  3.2074738e+000   1.3349396e+000   9.4158972e-002   3.6520184e+001   0.0000000e+000   2.0735518e-005   8.5157308e+002   8.9908639e+002   7.8931904e+002   4.6000000e+002   4.6000000e+002   4.6000000e+002   8.3572770e+006   7.8668254e+002   2.1575748e+003   6.9873165e-003   9.6564482e+000   5.6906944e+004   1.1806290e-003   0.0000000e+000   8.1288476e-005  -1.2985327e-005  -6.1814269e-003   5.0726325e-005  -4.9841707e+002  -2.2300766e-008   1.4939280e-007   3.8169312e-004  -8.2296015e-007   4.3559967e+001
  3.3065306e+000   1.2717971e+000   9.3848100e-002   3.6343852e+001   0.0000000e+000   2.0700214e-005   8.5171860e+002   8.9917685e+002   7.8920987e+002   4.6000000e+002   4.6000000e+002   4.6000000e+002   8.3688157e+006   7.8647352e+002   2.1593142e+003   6.9916019e-003   9.6920860e+000   5.7020472e+004   1.3202731e-003   0.0000000e+000   7.9667899e-005  -1.4358959e-005  -6.1877107e-003  -2.9755242e-005  -4.9958898e+002   1.8216722e-008   1.1887830e-007   3.8209455e-004  -9.0425252e-007   4.3531711e+001
  3.4056405e+000   1.3479819e+000   9.3524633e-002   3.6158179e+001   0.0000000e+000   2.0664265e-005   8.5182032e+002   8.9926360e+002   7.8923517e+002   4.6000000e+002   4.6000000e+002   4.6000000e+002   8.3786921e+006   7.8609726e+002   2.1603200e+003   6.9960197e-003   9.7277586e+000   5.7123833e+004   4.3394222e-003   0.0000000e+000   7.0713477e-005  -1.3686230e-005  -6.1930696e-003   3.1599979e-005  -5.0078577e+002  -4.5225647e-008   1.2256813e-007   3.8248428e-004  -8.6297000e-007   4.3496032e+001
  3.5017561e+000   1.7814689e+000   9.3370798e-002   3.6076450e+001   0.0000000e+000   2.0646792e-005   8.5220094e+002   8.9983164e+002   7.8923475e+002   4.6000000e+002   4.6000000e+002   4.6000000e+002   8.3977141e+006   7.8692012e+002   2.1663888e+003   7.0004266e-003   9.7624062e+000   5.7289590e+004  -6.8795862e-003   0.0000000e+000   6.1986773e-005  -9.9702008e-006  -6.2276580e-003   5.0829184e-006  -5.0231024e+002   1.0052932e-007   1.2213069e-007   3.8470919e-004  -6.1981616e-007   4.3518653e+001
  3.6024120e+000   2.8390109e+000   9.3691575e-002   3.6289827e+001   0.0000000e+000   2.0679241e-005   8.5315704e+002   9.0089892e+002   7.8975482e+002   4.6000000e+002   4.6000000e+002   4.6000000e+002   8.4355860e+006   7.9055448e+002   2.1837508e+003   7.0051758e-003   9.7988832e+000   5.7586962e+004  -7.0962991e-003   0.0000000e+000   6.2906358e-005  -6.8053480e-006  -6.3077770e-003  -1.9555669e-004  -5.0507722e+002   8.5208954e-008   1.1087902e-007   3.8976927e-004  -4.1182331e-007   4.3686086e+001
  3.7017493e+000   3.9851259e+000   9.4956386e-002   3.7104368e+001   0.0000000e+000   2.0808103e-005   8.5483581e+002   9.0227755e+002   7.9109024e+002   4.6000000e+002   4.6000000e+002   4.6000000e+002   8.4965517e+006   7.9868257e+002   2.2180062e+003   7.0099936e-003   9.8353127e+000   5.8043045e+004   2.6839645e-002   0.0000000e+000   7.3335109e-005  -8.7614873e-006  -6.4187490e-003   2.3221426e-004  -5.0952096e+002  -2.2257325e-007   8.3890476e-008   3.9669082e-004  -5.3005946e-007   4.4100633e+001
  3.8067702e+000   4.7986338e+000   9.7584479e-002   3.8844667e+001   0.0000000e+000   2.1067382e-005   8.5734186e+002   9.0424650e+002   7.9312209e+002   4.6000000e+002   4.6000000e+002   4.6000000e+002   8.5853496e+006   8.1271529e+002   2.2744737e+003   7.0152328e-003   9.8746343e+000   5.8693534e+004  -3.6211234e-002   0.0000000e+000   9.0586674e-005   2.2878613e-005  -6.4357392e-003  -2.0814159e-004  -5.1579208e+002   1.7415733e-007   1.1384960e-007   3.9765586e-004   1.4717190e-006   4.4846698e+001
  3.9061721e+000   5.2415631e+000   1.0117292e-001   4.1348180e+001   0.0000000e+000   2.1400182e-005   8.6017437e+002   9.0651589e+002   7.9533329e+002   4.6000000e+002   4.6000000e+002   4.6000000e+002   8.6855841e+006   8.3001881e+002   2.3430675e+003   7.0203230e-003   9.9129158e+000   5.9421828e+004  -1.3863388e-002   0.0000000e+000   1.1000863e-004   1.3709143e-005  -6.4281322e-003  -3.6257985e-004  -5.2268801e+002   1.8655461e-007   1.4650524e-007   3.9730530e-004   8.6948668e-007   4.5784758e+001
  4.0074024e+000   5.2443371e+000   1.0531913e-001   4.4394336e+001   0.0000000e+000   2.1763583e-005   8.6314146e+002   9.0911168e+002   7.9785457e+002   4.6000000e+002   4.6000000e+002   4.6000000e+002   8.7916671e+006   8.4892687e+002   2.4180438e+003   7.0256424e-003   9.9531245e+000   6.0193202e+004   2.9331723e-002   0.0000000e+000   9.4327836e-005   1.4282225e-005  -6.6582758e-003   4.6666992e-004  -5.3007939e+002  -2.0222832e-007   7.2125206e-008   4.1154209e-004   9.5465326e-007   4.6818080e+001
  4.1011965e+000   4.9648264e+000   1.0912708e-001   4.7325596e+001   0.0000000e+000   2.2081968e-005   8.6580120e+002   9.1170813e+002   7.9986078e+002   4.6000000e+002   4.6000000e+002   4.6000000e+002   8.8883892e+006   8.6594879e+002   2.4864917e+003   7.0306877e-003   9.9915021e+000   6.0899059e+004   1.2114919e-001   0.0000000e+000   8.7013279e-005   1.2748503e-005  -6.8483733e-003   6.2690099e-004  -5.3671478e+002  -1.6120713e-006   3.3468672e-007   4.2336295e-004   8.9234373e-007   4.7745446e+001
  4.2060667e+000   4.6720873e+000   1.1300523e-001   5.0419629e+001   0.0000000e+000   2.2396451e-005   8.6852735e+002   9.1445993e+002   8.0199125e+002   4.6000000e+002   4.6000000e+002   4.6000000e+002   8.9893904e+006   8.8324968e+002   2.5572629e+003   7.0364740e-003   1.0035640e+001   6.1641702e+004  -1.5928851e-001   0.0000000e+000   8.7818743e-005   6.7659694e-006  -7.0678010e-003  -6.1448343e-004  -5.4370560e+002   1.9896592e-006   2.8831665e-007   4.3686844e-004   4.6426716e-007   4.8682375e+001
  4.3031439e+000   4.1153907e+000   1.1580838e-001   5.2722346e+001   0.0000000e+000   2.2614771e-005   8.7064386e+002   9.1626453e+002   8.0384992e+002   4.6000000e+002   4.6000000e+002   4.6000000e+002   9.0689217e+006   8.9611408e+002   2.6112337e+003   7.0419554e-003   1.0077499e+001   6.2235591e+004  -5.4607334e-002   0.0000000e+000   1.0518044e-004   9.2618731e-007  -7.1724854e-003  -1.2198581e-003  -5.4954527e+002   6.5457921e-007   3.5232170e-007   4.4327303e-004   7.6569352e-008   4.9369497e+001
  4.4003673e+000   3.9889733e+000   1.1837478e-001   5.4880759e+001   0.0000000e+000   2.2813478e-005   8.7271822e+002   9.1910519e+002   8.0528163e+002   4.6000000e+002   4.6000000e+002   4.6000000e+002   9.1498025e+006   9.0853467e+002   2.6649325e+003   7.0475702e-003   1.0120264e+001   6.2841018e+004   5.1884249e-002   0.0000000e+000   5.7032280e-005  -3.3641456e-005  -7.8656054e-003   6.3760840e-004  -5.5477824e+002  -4.6791784e-007   2.3700203e-008   4.8623780e-004  -2.1760222e-006   5.0022239e+001
  4.5021369e+000   5.2710207e+000   1.2230916e-001   5.8245234e+001   0.0000000e+000   2.3117673e-005   8.7531180e+002   9.2206125e+002   8.0700578e+002   4.6000000e+002   4.6000000e+002   4.6000000e+002   9.2496641e+006   9.2555289e+002   2.7364330e+003   7.0535844e-003   1.0166109e+001   6.3580352e+004   1.3877747e-001   0.0000000e+000   1.3335953e-004   5.5478946e-006  -7.8546714e-003   1.5113828e-003  -5.6147319e+002  -1.6903632e-006  -3.6778445e-008   4.8606069e-004   4.6096972e-007   5.0940447e+001
  4.6050278e+000   4.1758715e+000   1.2556260e-001   6.0991162e+001   0.0000000e+000   2.3364956e-005   8.7712387e+002   9.2105731e+002   8.1065213e+002   4.6000000e+002   4.6000000e+002   4.6000000e+002   9.3187695e+006   9.3832078e+002   2.7875967e+003   7.0598048e-003   1.0213577e+001   6.4112372e+004  -2.1423317e-001   0.0000000e+000   8.6098357e-005  -2.4145850e-006  -7.5887826e-003  -1.5502596e-003  -5.6870406e+002   2.5121285e-006   3.8230706e-007   4.6902924e-004  -1.4281278e-007   5.1658886e+001
  4.7017796e+000   1.2409441e+000   1.2511419e-001   6.0647638e+001   0.0000000e+000   2.3314587e-005   8.7670030e+002   9.1994562e+002   8.1081448e+002   4.6000000e+002   4.6000000e+002   4.6000000e+002   9.3096915e+006   9.3612691e+002   2.7794841e+003   7.0657782e-003   1.0258522e+001   6.4104256e+004   1.7826873e-001   0.0000000e+000  -6.9941143e-005   1.2228494e-005   6.0698821e-003  -4.6524982e-004  -5.7006606e+002  -2.2013871e-006  -4.6444836e-007  -3.7740509e-004   8.2021627e-007   5.1555666e+001
  4.8049575e+000   4.2431513e+000   1.2399210e-001   5.9642038e+001   0.0000000e+000   2.3233716e-005   8.7420870e+002   9.1995356e+002   8.0709748e+002   4.6000000e+002   4.6000000e+002   4.6000000e+002   9.2306752e+006   9.2809759e+002   2.7440300e+003   7.0722887e-003   1.0305986e+001   6.3618676e+004  -1.3491599e-001   0.0000000e+000  -5.5969277e-005  -1.7133132e-005   8.0354114e-003   2.1426037e-003  -5.6403668e+002   1.8825201e-006  -6.8190939e-007  -4.9754987e-004  -1.0467497e-006   5.1214480e+001
  4.9045414e+000   1.1980598e+000   1.2302343e-001   5.8826267e+001   0.0000000e+000   2.3151334e-005   8.7228910e+002   9.2133268e+002   8.0346860e+002   4.6000000e+002   4.6000000e+002   4.6000000e+002   9.1733739e+006   9.2216989e+002   2.7194002e+003   7.0787037e-003   1.0351278e+001   6.3280641e+004   2.2544241e-002   0.0000000e+000  -1.3162878e-004   2.8951936e-005   4.9738085e-003  -2.3506470e-003  -5.5883517e+002  -6.0157215e-008   5.6092516e-007  -3.0858226e-004   1.9316210e-006   5.0957983e+001
  5.0041236e+000   4.7595992e+000   1.2347670e-001   5.9165642e+001   0.0000000e+000   2.3202122e-005   8.7260765e+002   9.2046476e+002   8.0404074e+002   4.6000000e+002   4.6000000e+002   4.6000000e+002   9.1912729e+006   9.2423842e+002   2.7294113e+003   7.0852497e-003   1.0396434e+001   6.3462759e+004  -8.3793114e-002   0.0000000e+000   7.7587638e-005  -4.7650785e-006  -8.9172137e-003  -1.5627585e-004  -5.6174685e+002   1.0276263e-006   3.2169178e-007   5.5145518e-004  -2.8178988e-007   5.1076999e+001
  5.1037195e+000   4.5061173e+000   1.2612272e-001   6.1285118e+001   0.0000000e+000   2.3418399e-005   8.7376654e+002   9.1777039e+002   8.0780139e+002   4.6000000e+002   4.6000000e+002   4.6000000e+002   9.2346190e+006   9.3329587e+002   2.7630992e+003   7.0919277e-003   1.0442059e+001   6.3822777e+004   1.3434581e-001   0.0000000e+000   6.5866470e-005  -7.2789234e-006  -7.9423314e-003   1.3485796e-003  -5.6889838e+002  -1.5138976e-006   3.1537014e-007   4.9110462e-004  -4.5728398e-007   5.1620781e+001
  5.2032362e+000   1.0677239e+000   1.2604707e-001   6.1294947e+001   0.0000000e+000   2.3392127e-005   8.7388036e+002   9.1795172e+002   8.0793361e+002   4.6000000e+002   4.6000000e+002   4.6000000e+002   9.2459804e+006   9.3378247e+002   2.7678852e+003   7.0987311e-003   1.0487967e+001   6.3962434e+004   3.9577661e-002   0.0000000e+000  -5.3076587e-005  -2.8132625e-005   2.1138860e-003   5.5818456e-004  -5.7087953e+002  -6.2036731e-007   9.5459954e-007  -1.3107951e-004  -1.7316610e-006   5.1644168e+001
  5.3006972e+000   1.3569252e+000   1.2516903e-001   6.0626871e+001   0.0000000e+000   2.3315033e-005   8.7372358e+002   9.2189934e+002   8.0510000e+002   4.6000000e+002   4.6000000e+002   4.6000000e+002   9.2525619e+006   9.3309576e+002   2.7717753e+003   7.1055195e-003   1.0532928e+001   6.4068857e+004  -2.1661904e-001   0.0000000e+000   3.5654008e-005   6.5986620e-006   7.6774349e-004  -1.6133847e-003  -5.6881975e+002   2.5974915e-006   3.5734137e-007  -4.7917567e-005   4.4139170e-007   5.1576817e+001
  5.4002459e+000   6.1506855e+000   1.2719316e-001   6.2304213e+001   0.0000000e+000   2.3493631e-005   8.7564724e+002   9.2553970e+002   8.0529701e+002   4.6000000e+002   4.6000000e+002   4.6000000e+002   9.3320949e+006   9.4445962e+002   2.8244333e+003   7.1125841e-003   1.0579278e+001   6.4683799e+004  -6.4676800e-003   0.0000000e+000   3.6774386e-005  -4.7579132e-006  -9.3514726e-003  -1.2466903e-003  -5.7329084e+002   4.3007397e-007   3.5488835e-007   5.7856212e-004  -3.0748057e-007   5.2157355e+001
  5.5089793e+000   1.0326681e+001   1.3992129e-001   7.3138577e+001   0.0000000e+000   2.4515939e-005   8.8065708e+002   9.2741720e+002   8.1202371e+002   4.6000000e+002   4.6000000e+002   4.6000000e+002   9.5178334e+006   9.8870874e+002   2.9950678e+003   7.1204554e-003   1.0631973e+001   6.6044474e+004   1.1883752e-001   0.0000000e+000   4.0811763e-005  -3.2651093e-006  -1.0430072e-002   1.9761019e-003  -5.8923490e+002  -1.0967313e-006   4.2395799e-007   6.4555171e-004  -1.9958178e-007   5.4739746e+001
  5.6044888e+000   7.5899872e+000   1.5338707e-001   8.5927051e+001   0.0000000e+000   2.5436260e-005   8.8529902e+002   9.2948397e+002   8.1765457e+002   4.6000000e+002   4.6000000e+002   4.6000000e+002   9.6936538e+006   1.0318844e+003   3.1636420e+003   7.1274910e-003   1.0681214e+001   6.7330943e+004   1.4938748e-002   0.0000000e+000   2.8598186e-005  -4.3983836e-006  -1.1518083e-002   3.6880820e-004  -6.0373791e+002  -4.9568433e-007   5.0525951e-007   7.1305988e-004  -2.6678219e-007   5.7269209e+001
  5.7107796e+000   2.2530758e+000   1.5815486e-001   9.1039265e+001   0.0000000e+000   2.5690269e-005   8.8770851e+002   9.3195553e+002   8.1950971e+002   4.6000000e+002   4.6000000e+002   4.6000000e+002   9.7931648e+006   1.0500006e+003   3.2429200e+003   7.1354687e-003   1.0738212e+001   6.8098093e+004  -1.3528101e-001   0.0000000e+000   1.9457863e-005  -4.4032816e-005  -1.1071523e-002  -1.5779148e-003  -6.1111738e+002   1.5175206e-006   6.0476675e-007   6.8540261e-004  -2.8757944e-006   5.8263784e+001
  5.8119727e+000   1.2893142e+000   1.5698387e-001   9.0062368e+001   0.0000000e+000   2.5587329e-005   8.8733812e+002   9.3357263e+002   8.1787880e+002   4.6000000e+002   4.6000000e+002   4.6000000e+002   9.7906401e+006   1.0477172e+003   3.2392885e+003   7.1431994e-003   1.0792925e+001   6.8154401e+004   7.3028504e-004   0.0000000e+000  -1.5008039e-004  -3.1159350e-005   3.7508609e-003   5.4929820e-005  -6.1051525e+002   8.6093299e-008  -5.5566500e-008  -2.3198783e-004  -2.1918653e-006   5.8122480e+001
  5.9093705e+000   9.4620959e-001   1.5522825e-001   8.8402241e+001   0.0000000e+000   2.5460569e-005   8.8633459e+002   9.3407030e+002   8.1606689e+002   4.6000000e+002   4.6000000e+002   4.6000000e+002   9.7632590e+006   1.0419449e+003   3.2190384e+003   7.1507657e-003   1.0845315e+001   6.8035861e+004   8.7620063e-002   0.0000000e+000   1.0637247e-006   6.9944855e-005  -2.4626604e-003   1.1207405e-003  -6.0881258e+002  -9.6502303e-007   5.7378794e-006   1.5214024e-004   4.5270007e-006   5.7812479e+001
  6.0094421e+000   2.3000896e+000   1.5436083e-001   8.7542318e+001   0.0000000e+000   2.5404393e-005   8.8593111e+002   9.3354407e+002   8.1594286e+002   4.6000000e+002   4.6000000e+002   4.6000000e+002   9.7563760e+006   1.0392041e+003   3.2107492e+003   7.1586714e-003   1.0898896e+001   6.8062949e+004   7.7566061e-003   0.0000000e+000  -1.4071530e-005  -9.0716785e-006  -9.9142155e-003  -1.4087407e-004  -6.0991639e+002  -4.2013526e-008   7.1868946e-007   6.1358266e-004  -6.0385795e-007   5.7666610e+001
  6.1048060e+000   2.5747769e+000   1.5436744e-001   8.7511497e+001   0.0000000e+000   2.5406608e-005   8.8599939e+002   9.3257831e+002   8.1680547e+002   4.6000000e+002   4.6000000e+002   4.6000000e+002   9.7655599e+006   1.0394916e+003   3.2141982e+003   7.1663253e-003   1.0949951e+001   6.8199807e+004  -7.1504467e-002   0.0000000e+000   1.8770247e-005  -9.4135313e-006  -1.0107825e-002  -6.9865902e-004  -6.1278238e+002   8.4901341e-007   7.6452780e-007   6.2528852e-004  -6.3988922e-007   5.7689918e+001
  6.2119182e+000   1.3299949e+000   1.5372220e-001   8.6925159e+001   0.0000000e+000   2.5351916e-005   8.8574098e+002   9.3187435e+002   8.1690361e+002   4.6000000e+002   4.6000000e+002   4.6000000e+002   9.7643716e+006   1.0376224e+003   3.2097376e+003   7.1750718e-003   1.1007305e+001   6.8274892e+004  -4.3330650e-003   0.0000000e+000   6.1633118e-005  -2.7974888e-005  -9.4884169e-003  -4.2732221e-005  -6.1464317e+002   2.2739249e-008   9.4610217e-007   5.8661952e-004  -1.9842171e-006   5.7591786e+001
  6.3096713e+000   9.3748083e-001   1.5239392e-001   8.5712507e+001   0.0000000e+000   2.5250200e-005   8.8512273e+002   9.3221983e+002   8.1580221e+002   4.6000000e+002   4.6000000e+002   4.6000000e+002   9.7506500e+006   1.0336584e+003   3.1975452e+003   7.1831812e-003   1.1059479e+001   6.8256075e+004   6.4338010e-004   0.0000000e+000   5.5790903e-005   1.5210536e-005  -4.4757879e-003   3.4257102e-004  -6.1435793e+002   6.6897289e-009   6.9344578e-006   2.7701619e-004   9.2386336e-007   5.7371897e+001
  6.4123010e+000   2.3031572e+000   1.5176279e-001   8.5128107e+001   0.0000000e+000   2.5207282e-005   8.8519910e+002   9.3372803e+002   8.1501584e+002   4.6000000e+002   4.6000000e+002   4.6000000e+002   9.7641582e+006   1.0336505e+003   3.2040461e+003   7.1918330e-003   1.1114175e+001   6.8432858e+004  -3.4313740e-002   0.0000000e+000  -6.0713852e-005   3.4841932e-006  -1.0162423e-002  -4.7516421e-004  -6.1540432e+002   4.9639597e-007   6.9716827e-007   6.2901877e-004   1.3921652e-007   5.7346776e+001
  6.5081504e+000   5.4531467e+000   1.5474818e-001   8.7893949e+001   0.0000000e+000   2.5442715e-005   8.8703612e+002   9.3591413e+002   8.1639101e+002   4.6000000e+002   4.6000000e+002   4.6000000e+002   9.8421445e+006   1.0465717e+003   3.2634051e+003   7.2000350e-003   1.1165809e+001   6.9057995e+004  -3.8048987e-002   0.0000000e+000  -2.3827723e-005  -3.8879975e-006  -1.1855101e-002  -4.9002736e-004  -6.2142545e+002   5.5520205e-007   5.9246941e-007   7.3400514e-004  -2.7211303e-007   5.8040741e+001
  6.6133615e+000   7.6810067e+000   1.6443384e-001   9.7369802e+001   0.0000000e+000   2.6131674e-005   8.9079152e+002   9.3826209e+002   8.2055744e+002   4.6000000e+002   4.6000000e+002   4.6000000e+002   9.9920072e+006   1.0791455e+003   3.3993920e+003   7.2091823e-003   1.1224310e+001   7.0198589e+004  -1.0405540e-002   0.0000000e+000   1.5057266e-005  -3.1970406e-006  -1.2818847e-002   2.5420002e-005  -6.3382688e+002   1.0677014e-007   6.7434378e-007   7.9363584e-004  -2.2502611e-007   5.9903281e+001
  6.7165710e+000   6.6105549e+000   1.7529488e-001   1.0881261e+002   0.0000000e+000   2.6813154e-005   8.9459780e+002   9.4048182e+002   8.2487157e+002   4.6000000e+002   4.6000000e+002   4.6000000e+002   1.0145664e+007   1.1138337e+003   3.5443568e+003   7.2182958e-003   1.1284273e+001   7.1368330e+004   1.2175178e-002   0.0000000e+000   5.3553045e-006  -3.5156171e-006  -1.3771654e-002   1.3838226e-004  -6.4671256e+002  -4.0752879e-007   7.5469688e-007   8.5268580e-004  -2.5142038e-007   6.1900708e+001
  6.8102679e+000   4.3463197e+000   1.8094987e-001   1.1529979e+002   0.0000000e+000   2.7109635e-005   8.9699491e+002   9.4264831e+002   8.2687230e+002   4.6000000e+002   4.6000000e+002   4.6000000e+002   1.0247694e+007   1.1337487e+003   3.6332135e+003   7.2266862e-003   1.1340509e+001   7.2169835e+004  -9.5185176e-003   0.0000000e+000  -2.7001202e-005  -5.5017176e-006  -1.4199274e-002   6.0772423e-006  -6.5484489e+002   1.7979572e-007   8.0289035e-007   8.7927474e-004  -4.0125895e-007   6.3008662e+001
  6.9154814e+000   2.5814228e+000   1.8275093e-001   1.1749639e+002   0.0000000e+000   2.7188620e-005   8.9819954e+002   9.4435628e+002   8.2742916e+002   4.6000000e+002   4.6000000e+002   4.6000000e+002   1.0306146e+007   1.1425341e+003   3.6780733e+003   7.2362514e-003   1.1404741e+001   7.2677459e+004  -5.6966734e-003   0.0000000e+000  -6.6709098e-005  -1.3363111e-005  -1.3862247e-002  -7.0473183e-005  -6.5971228e+002   9.7281315e-008   7.0041057e-007   8.5870219e-004  -9.7116941e-007   6.3469286e+001
  7.0141195e+000   1.8230446e+000   1.8227437e-001   1.1706344e+002   0.0000000e+000   2.7144613e-005   8.9823622e+002   9.4475200e+002   8.2740550e+002   4.6000000e+002   4.6000000e+002   4.6000000e+002   1.0317836e+007   1.1425990e+003   3.6838089e+003   7.2453478e-003   1.1465287e+001   7.2851321e+004   3.3876895e-002   0.0000000e+000  -7.9696771e-005  -2.2753485e-005  -1.3177736e-002   1.8916629e-004  -6.6182145e+002  -3.3023298e-007   8.7401850e-007   8.1613698e-004  -1.6605862e-006   6.3464280e+001
  7.1004170e+000   1.4292765e+000   1.8113664e-001   1.1587498e+002   0.0000000e+000   2.7065121e-005   8.9776786e+002   9.4445808e+002   8.2700085e+002   4.6000000e+002   4.6000000e+002   4.6000000e+002   1.0307952e+007   1.1393294e+003   3.6734252e+003   7.2534038e-003   1.1518179e+001   7.2862491e+004   5.5349662e-002   0.0000000e+000   3.1072731e-006  -1.3157301e-005  -1.2126191e-002   4.6644315e-004  -6.6257809e+002  -6.3587951e-007   1.5939345e-006   7.5082756e-004  -1.1214260e-006   6.3289695e+001
  7.2029877e+000   1.2064363e+000   1.7940364e-001   1.1403894e+002   0.0000000e+000   2.6950292e-005   8.9692845e+002   9.4385515e+002   8.2619602e+002   4.6000000e+002   4.6000000e+002   4.6000000e+002   1.0285151e+007   1.1337113e+003   3.6532425e+003   7.2631169e-003   1.1580764e+001   7.2798751e+004  -1.2809085e-002   0.0000000e+000   2.7698338e-005  -9.5804786e-006  -1.0285659e-002   4.5145185e-005  -6.6270357e+002   1.6296263e-007   2.0847919e-006   6.3663612e-004  -9.6784363e-007   6.2993285e+001
  7.3043753e+000   1.3705923e+000   1.7774539e-001   1.1227428e+002   0.0000000e+000   2.6843217e-005   8.9615935e+002   9.4345949e+002   8.2535992e+002   4.6000000e+002   4.6000000e+002   4.6000000e+002   1.0265197e+007   1.1285547e+003   3.6354152e+003   7.2728529e-003   1.1642294e+001   7.2754940e+004  -3.7618287e-002   0.0000000e+000  -3.1504380e-005  -2.2625981e-005  -1.1651182e-002  -4.2568193e-004  -6.6286437e+002   3.8195310e-007   1.4510884e-006   7.2131190e-004  -1.7369163e-006   6.2718496e+001
  7.4090890e+000   2.1543195e+000   1.7676285e-001   1.1118129e+002   0.0000000e+000   2.6785932e-005   8.9590944e+002   9.4361522e+002   8.2499703e+002   4.6000000e+002   4.6000000e+002   4.6000000e+002   1.0265846e+007   1.1266164e+003   3.6326474e+003   7.2830516e-003   1.1705668e+001   7.2861542e+004  -3.8552415e-002   0.0000000e+000  -9.8098062e-005   8.8186528e-006  -1.2391684e-002  -3.2130993e-004  -6.6444493e+002   5.8019034e-007   1.1297924e-006   7.6736293e-004   4.1740175e-007   6.2607385e+001
  7.5168047e+000   3.3681939e+000   1.7738049e-001   1.1170094e+002   0.0000000e+000   2.6841495e-005   8.9656338e+002   9.4432540e+002   8.2569171e+002   4.6000000e+002   4.6000000e+002   4.6000000e+002   1.0301844e+007   1.1310021e+003   3.6579439e+003   7.2936937e-003   1.1771098e+001   7.3223858e+004  -2.4744438e-002   0.0000000e+000  -9.6355380e-005  -6.2378915e-007  -1.3287627e-002  -7.6733830e-005  -6.6867587e+002   2.3677008e-007   1.0693231e-006   8.2305965e-004  -1.5019349e-007   6.2834989e+001
  7.6210821e+000   4.3542539e+000   1.8000838e-001   1.1435465e+002   0.0000000e+000   2.7026828e-005   8.9805518e+002   9.4563384e+002   8.2713167e+002   4.6000000e+002   4.6000000e+002   4.6000000e+002   1.0370280e+007   1.1422440e+003   3.7125700e+003   7.3041391e-003   1.1835191e+001   7.3815866e+004  -4.6530662e-002   0.0000000e+000  -7.7865928e-005  -9.2025044e-006  -1.4263246e-002  -3.5231502e-004  -6.7526227e+002   5.9058096e-007   8.9012897e-007   8.8333271e-004  -6.9092793e-007   6.3444436e+001
  7.7110953e+000   4.8054965e+000   1.8359757e-001   1.1814620e+002   0.0000000e+000   2.7262118e-005   8.9980479e+002   9.4718313e+002   8.2881091e+002   4.6000000e+002   4.6000000e+002   4.6000000e+002   1.0447913e+007   1.1561954e+003   3.7781157e+003   7.3132642e-003   1.1891477e+001   7.4461368e+004  -8.9423502e-002   0.0000000e+000  -7.4009098e-005  -5.9165002e-006  -1.4794045e-002  -6.5143890e-004  -6.8226919e+002   1.0792791e-006   9.7642513e-007   9.1621864e-004  -4.9379302e-007   6.4210335e+001
  7.8195535e+000   4.7833309e+000   1.8841030e-001   1.2345179e+002   0.0000000e+000   2.7552981e-005   9.0202754e+002   9.4913910e+002   8.3096894e+002   4.6000000e+002   4.6000000e+002   4.6000000e+002   1.0546858e+007   1.1744097e+003   3.8635100e+003   7.3244094e-003   1.1960690e+001   7.5281066e+004  -1.3099916e-004   0.0000000e+000  -7.7012649e-005  -5.1422304e-006  -1.5353297e-002  -1.1202167e-004  -6.9115961e+002   8.5420303e-008   1.0291452e-006   9.5090361e-004  -4.5403085e-007   6.5214257e+001
  7.9139224e+000   4.2074090e+000   1.9174615e-001   1.2719944e+002   0.0000000e+000   2.7747333e-005   9.0362487e+002   9.5049823e+002   8.3259418e+002   4.6000000e+002   4.6000000e+002   4.6000000e+002   1.0620138e+007   1.1874220e+003   3.9259257e+003   7.3342263e-003   1.2022081e+001   7.5905684e+004   4.2100652e-002   0.0000000e+000  -9.3902002e-005  -7.0862625e-006  -1.5681731e-002   4.1607784e-004  -6.9814075e+002  -3.8173923e-007   1.0662745e-006   9.7127672e-004  -6.0613158e-007   6.5929057e+001
  8.0211480e+000   2.9961160e+000   1.9329708e-001   1.2904085e+002   0.0000000e+000   2.7819210e-005   9.0456757e+002   9.5118674e+002   8.3366573e+002   4.6000000e+002   4.6000000e+002   4.6000000e+002   1.0668848e+007   1.1947487e+003   3.9645602e+003   7.3455279e-003   1.2092710e+001   7.6371290e+004   7.1029318e-002   0.0000000e+000  -1.5634512e-004  -1.2016233e-005  -1.5588401e-002   6.1123957e-004  -7.0376927e+002  -8.4358683e-007   9.3081096e-007   9.6564469e-004  -1.0057163e-006   6.6326244e+001
  8.1140115e+000   1.8935652e+000   1.9272180e-001   1.2850112e+002   0.0000000e+000   2.7763378e-005   9.0449113e+002   9.5115812e+002   8.3380242e+002   4.6000000e+002   4.6000000e+002   4.6000000e+002   1.0675489e+007   1.1941850e+003   3.9673759e+003   7.3554316e-003   1.2154111e+001   7.6521886e+004   4.4578133e-002   0.0000000e+000  -1.8495661e-004   5.0204518e-006  -1.3132773e-002   3.1651104e-004  -7.0605832e+002  -4.3406387e-007   1.3483898e-006   8.1347421e-004   1.4128837e-008   6.6294772e+001
  8.2069976e+000   1.2345705e+000   1.9112720e-001   1.2678292e+002   0.0000000e+000   2.7653525e-005   9.0377757e+002   9.5076570e+002   8.3314664e+002   4.6000000e+002   4.6000000e+002   4.6000000e+002   1.0656536e+007   1.1893605e+003   3.9506585e+003   7.3654607e-003   1.2215422e+001   7.6490223e+004   4.4710723e-002   0.0000000e+000  -3.6433005e-005   6.8128095e-005  -1.0290785e-002   2.7662590e-004  -7.0643106e+002  -5.0639626e-007   3.3242650e-006   6.3726175e-004   3.8972622e-006   6.6040715e+001
  8.3274393e+000   1.1415573e+000   1.8864471e-001   1.2403298e+002   0.0000000e+000   2.7497848e-005   9.0251244e+002   9.5007046e+002   8.3188143e+002   4.6000000e+002   4.6000000e+002   4.6000000e+002   1.0618274e+007   1.1810867e+003   3.9194793e+003   7.3786326e-003   1.2294313e+001   7.6351924e+004  -2.7470078e-002   0.0000000e+000  -9.5540220e-005   8.4458269e-005  -8.5302236e-003  -9.3953785e-005  -7.0589982e+002   2.9711436e-007   3.7947558e-006   5.2804493e-004   4.8993625e-006   6.5609415e+001
  8.4168983e+000   1.4883343e+000   1.8707998e-001   1.2226976e+002   0.0000000e+000   2.7405027e-005   9.0177097e+002   9.4964161e+002   8.3119884e+002   4.6000000e+002   4.6000000e+002   4.6000000e+002   1.0597688e+007   1.1761397e+003   3.9019425e+003   7.3885284e-003   1.2352551e+001   7.6306105e+004  -5.5591111e-002   0.0000000e+000  -1.7755518e-004   4.5638960e-005  -1.1751293e-002  -4.8055948e-004  -7.0615676e+002   6.5255331e-007   1.7962292e-006   7.2787543e-004   2.5130442e-006   6.5349942e+001
  8.5106442e+000   2.1261380e+000   1.8606605e-001   1.2106433e+002   0.0000000e+000   2.7352315e-005   9.0143015e+002   9.4942551e+002   8.3104568e+002   4.6000000e+002   4.6000000e+002   4.6000000e+002   1.0593349e+007   1.1736995e+003   3.8963156e+003   7.3990116e-003   1.2413422e+001   7.6383089e+004  -4.3298215e-002   0.0000000e+000  -2.6149795e-004   4.1549767e-005  -1.3796935e-002  -3.8315977e-004  -7.0779736e+002   4.9290379e-007   1.0343199e-006   8.5519560e-004   2.3893232e-006   6.5219303e+001
  8.6082062e+000   2.7846767e+000   1.8587311e-001   1.2071131e+002   0.0000000e+000   2.7355336e-005   9.0158092e+002   9.4949936e+002   8.3158410e+002   4.6000000e+002   4.6000000e+002   4.6000000e+002   1.0608981e+007   1.1746774e+003   3.9065151e+003   7.4100451e-003   1.2476850e+001   7.6609899e+004  -9.5513846e-002   0.0000000e+000  -2.0291483e-004  -1.2732046e-006  -1.4452529e-002  -5.2062382e-004  -7.1105199e+002   1.0246400e-006   1.3251425e-006   8.9552539e-004  -3.7007500e-007   6.5269799e+001
  8.7060359e+000   3.2243479e+000   1.8645189e-001   1.2120587e+002   0.0000000e+000   2.7404269e-005   9.0211945e+002   9.4999538e+002   8.3233543e+002   4.6000000e+002   4.6000000e+002   4.6000000e+002   1.0640326e+007   1.1786196e+003   3.9301464e+003   7.4212338e-003   1.2540769e+001   7.6952259e+004  -1.0899184e-001   0.0000000e+000  -1.9682457e-004  -2.0793327e-006  -1.4954231e-002  -8.6145073e-004  -7.1547682e+002   1.3089795e-006   9.5421123e-007   9.2659817e-004  -4.3558048e-007   6.5480927e+001
  8.8049217e+000   3.3914118e+000   1.8746687e-001   1.2221726e+002   0.0000000e+000   2.7474464e-005   9.0285922e+002   9.5072157e+002   8.3327174e+002   4.6000000e+002   4.6000000e+002   4.6000000e+002   1.0680017e+007   1.1841960e+003   3.9613618e+003   7.4326706e-003   1.2605860e+001   7.7358314e+004   7.6016397e-003   0.0000000e+000  -2.0013615e-004  -4.2974696e-006  -1.5314023e-002  -1.4879704e-004  -7.2053075e+002   4.0360113e-008   1.3136485e-006   9.4871963e-004  -5.8038040e-007   6.5781007e+001
  8.9041898e+000   3.2839439e+000   1.8842654e-001   1.2322960e+002   0.0000000e+000   2.7532693e-005   9.0357868e+002   9.5140890e+002   8.3418622e+002   4.6000000e+002   4.6000000e+002   4.6000000e+002   1.0718658e+007   1.1895335e+003   3.9918298e+003   7.4442801e-003   1.2671721e+001   7.7759416e+004   8.0994122e-002   0.0000000e+000  -2.1672088e-004  -5.4779295e-006  -1.5457564e-002   7.6764681e-004  -7.2556435e+002  -9.0073968e-007   1.1461876e-006   9.5762993e-004  -6.4550101e-007   6.6066614e+001
  9.0039603e+000   2.9061675e+000   1.8886980e-001   1.2371403e+002   0.0000000e+000   2.7553131e-005   9.0402704e+002   9.5186096e+002   8.3487688e+002   4.6000000e+002   4.6000000e+002   4.6000000e+002   1.0746984e+007   1.1929279e+003   4.0134420e+003   7.4560780e-003   1.2738333e+001   7.8088441e+004   2.6780131e-002   0.0000000e+000  -2.5836994e-004  -2.7134693e-006  -1.5261672e-002   3.5373510e-004  -7.2995090e+002  -2.6114784e-007   1.2073691e-006   9.4564445e-004  -4.9013775e-007   6.6249393e+001
  9.1057791e+000   2.3218092e+000   1.8847569e-001   1.2330385e+002   0.0000000e+000   2.7518220e-005   9.0404445e+002   9.5186796e+002   8.3481014e+002   4.6000000e+002   4.6000000e+002   4.6000000e+002   1.0757744e+007   1.1930600e+003   4.0203660e+003   7.4682530e-003   1.2806517e+001   7.8294256e+004   3.0529175e-002   0.0000000e+000  -2.5293266e-004   1.5296057e-005  -1.4171384e-002   2.0429335e-005  -7.3316940e+002  -2.1086434e-007   1.7657758e-006   8.7844529e-004   6.1676960e-007   6.6256752e+001
  9.2109420e+000   1.7474226e+000   1.8723167e-001   1.2197689e+002   0.0000000e+000   2.7430059e-005   9.0356476e+002   9.5150006e+002   8.3431173e+002   4.6000000e+002   4.6000000e+002   4.6000000e+002   1.0748370e+007   1.1896610e+003   4.0112633e+003   7.4809713e-003   1.2876871e+001   7.8359273e+004   8.8653450e-002   0.0000000e+000  -1.9569686e-004  -1.3580344e-005  -1.2929558e-002   6.1677595e-004  -7.3497466e+002  -9.4909919e-007   1.4811793e-006   8.0087086e-004  -1.2947928e-006   6.6076971e+001
  9.3210416e+000   1.4351532e+000   1.8543595e-001   1.2004014e+002   0.0000000e+000   2.7311191e-005   9.0267672e+002   9.5092123e+002   8.3342834e+002   4.6000000e+002   4.6000000e+002   4.6000000e+002   1.0723217e+007   1.1837779e+003   3.9906008e+003   7.4944423e-003   1.2950208e+001   7.8316698e+004   3.0345882e-002   0.0000000e+000  -1.1566142e-004   1.3334221e-005  -1.2003362e-002   4.0930840e-004  -7.3569564e+002  -3.3713472e-007   2.2571011e-006   7.4349184e-004   4.1529083e-007   6.5771454e+001
  9.4344544e+000   1.4809015e+000   1.8347719e-001   1.1790751e+002   0.0000000e+000   2.7187332e-005   9.0168968e+002   9.5028542e+002   8.3234802e+002   4.6000000e+002   4.6000000e+002   4.6000000e+002   1.0693696e+007   1.1771480e+003   3.9668823e+003   7.5084828e-003   1.3025305e+001   7.8247437e+004  -4.8773637e-002   0.0000000e+000  -1.6748710e-004   3.1285151e-005  -1.2047608e-002  -4.2976809e-004  -7.3617454e+002   5.6896053e-007   1.8823054e-006   7.4623840e-004   1.5642444e-006   6.5424670e+001
  9.5096055e+000   1.6785152e+000   1.8235504e-001   1.1665788e+002   0.0000000e+000   2.7120733e-005   9.0115696e+002   9.4991029e+002   8.3177240e+002   4.6000000e+002   4.6000000e+002   4.6000000e+002   1.0679233e+007   1.1735719e+003   3.9549730e+003   7.5178671e-003   1.3074857e+001   7.8239297e+004  -5.6637685e-002   0.0000000e+000  -2.2053045e-004   2.8507394e-005  -1.2410117e-002  -5.3044531e-004  -7.3690538e+002   6.7174889e-007   1.6693250e-006   7.6874914e-004   1.4015723e-006   6.5237523e+001
  9.6232373e+000   2.0842069e+000   1.8108793e-001   1.1520153e+002   0.0000000e+000   2.7050469e-005   9.0065135e+002   9.4948075e+002   8.3138828e+002   4.6000000e+002   4.6000000e+002   4.6000000e+002   1.0669421e+007   1.1701071e+003   3.9460731e+003   7.5322154e-003   1.3149601e+001   7.8316609e+004  -5.3798315e-002   0.0000000e+000  -3.0044589e-004   3.4663258e-005  -1.3353190e-002  -3.5210080e-004  -7.3901341e+002   6.6297239e-007   2.2841236e-006   8.2783201e-004   1.8450969e-006   6.5055517e+001
  9.7387894e+000   2.4339968e+000   1.8032528e-001   1.1426302e+002   0.0000000e+000   2.7013341e-005   9.0049690e+002   9.4934969e+002   8.3125635e+002   4.6000000e+002   4.6000000e+002   4.6000000e+002   1.0673922e+007   1.1689685e+003   3.9482435e+003   7.5469759e-003   1.3225582e+001   7.8503177e+004  -6.5544230e-002   0.0000000e+000  -3.1292613e-004   3.2784141e-005  -1.4084097e-002  -4.3772978e-004  -7.4230835e+002   7.4767934e-007   1.5027370e-006   8.7314426e-004   1.7708953e-006   6.4994828e+001
  9.8174504e+000   2.5550104e+000   1.8002179e-001   1.1385363e+002   0.0000000e+000   2.7000819e-005   9.0051406e+002   9.4936751e+002   8.3126717e+002   4.6000000e+002   4.6000000e+002   4.6000000e+002   1.0681953e+007   1.1690864e+003   3.9538466e+003   7.5571145e-003   1.3277377e+001   7.8667766e+004  -4.7925351e-002   0.0000000e+000  -3.0818524e-004   2.8194323e-005  -1.4251130e-002  -3.9806162e-004  -7.4495866e+002   6.0087366e-007   1.2945056e-006   8.8345212e-004   1.4643059e-006   6.5001508e+001
  9.9385447e+000   2.5095481e+000   1.7955420e-001   1.1326331e+002   0.0000000e+000   2.6974852e-005   9.0053368e+002   9.4936860e+002   8.3124211e+002   4.6000000e+002   4.6000000e+002   4.6000000e+002   1.0694014e+007   1.1692380e+003   3.9623836e+003   7.5728946e-003   1.3357261e+001   7.8921003e+004   7.3139306e-003   0.0000000e+000  -3.0584570e-004   2.9270634e-005  -1.4216411e-002   4.4364864e-005  -7.4907220e+002  -5.6600967e-009   1.3807926e-006   8.8128028e-004   1.5219710e-006   6.5010625e+001
  1.0021286e+001   2.3410539e+000   1.7907754e-001   1.1271832e+002   0.0000000e+000   2.6943818e-005   9.0043141e+002   9.4926140e+002   8.3112869e+002   4.6000000e+002   4.6000000e+002   4.6000000e+002   1.0697529e+007   1.1685843e+003   3.9646780e+003   7.5837774e-003   1.3411907e+001   7.9060382e+004   4.5582747e-002   0.0000000e+000  -3.0702147e-004   3.3582526e-005  -1.3992736e-002   3.5234831e-004  -7.5155421e+002  -3.9190522e-007   1.6719907e-006   8.6742414e-004   1.7948970e-006   6.4977580e+001
  1.0106082e+001   2.1082062e+000   1.7835256e-001   1.1193630e+002   0.0000000e+000   2.6893972e-005   9.0016636e+002   9.4902894e+002   8.3081533e+002   4.6000000e+002   4.6000000e+002   4.6000000e+002   1.0694558e+007   1.1668254e+003   3.9619536e+003   7.5950202e-003   1.3467890e+001   7.9155585e+004   6.2870446e-002   0.0000000e+000  -2.9378057e-004   4.1996872e-005  -1.3618863e-002   5.0131969e-004  -7.5361557e+002  -6.2891870e-007   2.1932858e-006   8.4421970e-004   2.3198977e-006   6.4886510e+001
  1.0237220e+001   1.7761617e+000   1.7678911e-001   1.1028916e+002   0.0000000e+000   2.6787299e-005   8.9942653e+002   9.4838551e+002   8.3000595e+002   4.6000000e+002   4.6000000e+002   4.6000000e+002   1.0676422e+007   1.1619646e+003   3.9476483e+003   7.6126130e-003   1.3554252e+001   7.9204408e+004   2.9849812e-002   0.0000000e+000  -2.4851954e-004   4.7573411e-005  -1.2988115e-002   2.2839413e-004  -7.5579249e+002  -2.8268136e-007   2.3165734e-006   8.0492546e-004   2.5912462e-006   6.4634561e+001
  1.0327665e+001   1.6419694e+000   1.7550518e-001   1.0894559e+002   0.0000000e+000   2.6701361e-005   8.9874668e+002   9.4781039e+002   8.2928559e+002   4.6000000e+002   4.6000000e+002   4.6000000e+002   1.0656951e+007   1.1575556e+003   3.9327402e+003   7.6248663e-003   1.3613565e+001   7.9187223e+004   2.3995775e-002   0.0000000e+000  -2.1864509e-004   5.6188317e-005  -1.2646982e-002   1.3367156e-004  -7.5677408e+002  -2.8532412e-007   2.3038273e-006   7.8362748e-004   3.1095149e-006   6.4406491e+001
  1.0420373e+001   1.6060445e+000   1.7413923e-001   1.0751279e+002   0.0000000e+000   2.6612053e-005   8.9799422e+002   9.4717586e+002   8.2849617e+002   4.6000000e+002   4.6000000e+002   4.6000000e+002   1.0634698e+007   1.1527209e+003   3.9159343e+003   7.6375359e-003   1.3674106e+001   7.9153189e+004   5.3265068e-003   0.0000000e+000  -2.0436434e-004   5.9252383e-005  -1.2489040e-002   5.9256688e-005  -7.5762077e+002  -8.5454060e-008   2.3149059e-006   7.7377466e-004   3.2968626e-006   6.4156818e+001
  1.0513243e+001   1.6651607e+000   1.7282083e-001   1.0612041e+002   0.0000000e+000   2.6528277e-005   8.9726698e+002   9.4655582e+002   8.2774105e+002   4.6000000e+002   4.6000000e+002   4.6000000e+002   1.0613428e+007   1.1480681e+003   3.9000108e+003   7.6503385e-003   1.3734500e+001   7.9127313e+004  -6.0506530e-003   0.0000000e+000  -2.1886535e-004   4.0533908e-005  -1.2610285e-002  -4.5596574e-005  -7.5856650e+002   6.5946308e-008   2.3346422e-006   7.8136962e-004   2.1275101e-006   6.3916604e+001
  1.0606119e+001   1.7943624e+000   1.7162829e-001   1.0485088e+002   0.0000000e+000   2.6454410e-005   8.9662704e+002   9.4599295e+002   8.2708215e+002   4.6000000e+002   4.6000000e+002   4.6000000e+002   1.0595642e+007   1.1439841e+003   3.8868053e+003   7.6632526e-003   1.3794682e+001   7.9128067e+004  -3.0753534e-002   0.0000000e+000  -2.4779692e-004   3.9810095e-005  -1.2901930e-002  -2.0485673e-004  -7.5980670e+002   3.2789184e-007   2.2673044e-006   7.9955607e-004   2.1465432e-006   6.3705821e+001
  1.0745382e+001   2.0187840e+000   1.7012978e-001   1.0323761e+002   0.0000000e+000   2.6363849e-005   8.9586880e+002   9.4529215e+002   8.2632038e+002   4.6000000e+002   4.6000000e+002   4.6000000e+002   1.0576977e+007   1.1391782e+003   3.8732653e+003   7.6828435e-003   1.3884628e+001   7.9190610e+004  -5.2140766e-002   0.0000000e+000  -2.5604752e-004   3.2977216e-005  -1.3346198e-002  -3.9697321e-004  -7.6235641e+002   5.9458444e-007   1.7242162e-006   8.2708400e-004   1.7390546e-006   6.3458476e+001
  1.0838249e+001   2.1194115e+000   1.6928187e-001   1.0231949e+002   0.0000000e+000   2.6312657e-005   8.9546636e+002   9.4492076e+002   8.2593543e+002   4.6000000e+002   4.6000000e+002   4.6000000e+002   1.0568636e+007   1.1366573e+003   3.8674713e+003   7.6960380e-003   1.3944478e+001   7.9264039e+004  -3.3673003e-002   0.0000000e+000  -2.5390980e-004   2.6469421e-005  -1.3541178e-002  -2.8436122e-004  -7.6441943e+002   4.4070207e-007   2.1655312e-006   8.3899122e-004   1.3130446e-006   6.3329423e+001
  1.0931192e+001   2.1445974e+000   1.6847650e-001   1.0145496e+002   0.0000000e+000   2.6262526e-005   8.9508632e+002   9.4455169e+002   8.2558632e+002   4.6000000e+002   4.6000000e+002   4.6000000e+002   1.0561111e+007   1.1342963e+003   3.8624381e+003   7.7093539e-003   1.4004297e+001   7.9344635e+004   5.0108983e-003   0.0000000e+000  -2.4860708e-004   2.0934239e-005  -1.3586182e-002   2.1577108e-005  -7.6658277e+002   1.5714606e-008   2.0337190e-006   8.4171995e-004   9.5187682e-007   6.3208956e+001
  1.1024144e+001   2.0959506e+000   1.6763943e-001   1.0057274e+002   0.0000000e+000   2.6208257e-005   8.9467307e+002   9.4415468e+002   8.2521484e+002   4.6000000e+002   4.6000000e+002   4.6000000e+002   1.0552223e+007   1.1317427e+003   3.8564886e+003   7.7227818e-003   1.4064034e+001   7.9415938e+004   2.0190913e-002   0.0000000e+000  -2.4178575e-004   2.0338220e-005  -1.3534284e-002   1.9785559e-004  -7.6866352e+002  -1.6585278e-007   2.0286420e-006   8.3846293e-004   9.1766196e-007   6.3078730e+001
  1.1117110e+001   1.9933122e+000   1.6671522e-001   9.9617898e+001   0.0000000e+000   2.6146414e-005   8.9418143e+002   9.4366720e+002   8.2477678e+002   4.6000000e+002   4.6000000e+002   4.6000000e+002   1.0540114e+007   1.1287107e+003   3.8482535e+003   7.7363227e-003   1.4123664e+001   7.9463884e+004   1.4112750e-002   0.0000000e+000  -2.3053705e-004   2.0127213e-005  -1.3408195e-002   1.3287445e-004  -7.7051423e+002  -1.1322657e-007   2.1179274e-006   8.3059799e-004   8.9424049e-007   6.2923905e+001
  1.1210171e+001   1.8729500e+000   1.6568147e-001   9.8566012e+001   0.0000000e+000   2.6076156e-005   8.9359238e+002   9.4312183e+002   8.2424995e+002   4.6000000e+002   4.6000000e+002   4.6000000e+002   1.0524057e+007   1.1250916e+003   3.8372129e+003   7.7499882e-003   1.4183192e+001   7.9482974e+004   3.3148926e-002   0.0000000e+000  -2.1359457e-004   1.7878762e-005  -1.3238388e-002   1.9363073e-004  -7.7206795e+002  -2.7500368e-007   2.2100932e-006   8.2000834e-004   7.4830752e-007   6.2738892e+001
  1.1303455e+001   1.7738486e+000   1.6455170e-001   9.7426706e+001   0.0000000e+000   2.5999228e-005   8.9291496e+002   9.4251437e+002   8.2363999e+002   4.6000000e+002   4.6000000e+002   4.6000000e+002   1.0504427e+007   1.1209483e+003   3.8236731e+003   7.7637979e-003   1.4242662e+001   7.9476091e+004   4.8075538e-002   0.0000000e+000  -1.9389594e-004   1.5369687e-005  -1.3071374e-002   3.6490125e-004  -7.7335355e+002  -5.1141921e-007   2.2805980e-006   8.0958898e-004   6.0128193e-007   6.2526952e+001
  1.1443934e+001   1.7188214e+000   1.6277145e-001   9.5639115e+001   0.0000000e+000   2.5879102e-005   8.9180283e+002   9.4153696e+002   8.2264102e+002   4.6000000e+002   4.6000000e+002   4.6000000e+002   1.0471121e+007   1.1142057e+003   3.8008449e+003   7.7848251e-003   1.4331783e+001   7.9438686e+004  -1.8793799e-002   0.0000000e+000  -1.8021465e-004   1.6179556e-005  -1.2948469e-002  -8.3354020e-005  -7.7501674e+002   1.9384706e-007   2.3285295e-006   8.0190717e-004   6.3778873e-007   6.2182330e+001
  1.1538053e+001   1.7440599e+000   1.6159684e-001   9.4460329e+001   0.0000000e+000   2.5800802e-005   8.9105421e+002   9.4086022e+002   8.2200188e+002   4.6000000e+002   4.6000000e+002   4.6000000e+002   1.0448626e+007   1.1097053e+003   3.7856000e+003   7.7990451e-003   1.4391192e+001   7.9412824e+004  -1.5498402e-002   0.0000000e+000  -1.7965860e-004   1.8649852e-005  -1.2969283e-002  -2.0065207e-004  -7.7614223e+002   2.2110323e-007   2.2297030e-006   8.0317358e-004   8.0057555e-007   6.1952649e+001
  1.1632612e+001   1.7996324e+000   1.6046990e-001   9.3328740e+001   0.0000000e+000   2.5726267e-005   8.9033092e+002   9.4020626e+002   8.2140479e+002   4.6000000e+002   4.6000000e+002   4.6000000e+002   1.0427148e+007   1.1053934e+003   3.7712609e+003   7.8134459e-003   1.4450647e+001   7.9395914e+004  -1.6945671e-003   0.0000000e+000  -1.7731391e-004   2.1109749e-005  -1.3039180e-002  -2.8895188e-005  -7.7739007e+002   4.1387369e-008   2.0458311e-006   8.0747425e-004   9.8090523e-007   6.1733055e+001
  1.1727641e+001   1.8649425e+000   1.5940230e-001   9.2256433e+001   0.0000000e+000   2.5655975e-005   8.8964644e+002   9.3957373e+002   8.2085858e+002   4.6000000e+002   4.6000000e+002   4.6000000e+002   1.0407192e+007   1.1013444e+003   3.7582071e+003   7.8280337e-003   1.4510187e+001   7.9391915e+004  -1.0743327e-002   0.0000000e+000  -1.7246865e-004   2.0415819e-005  -1.3114328e-002  -1.5432418e-005  -7.7879880e+002   1.1689530e-007   1.8733646e-006   8.1209690e-004   9.4717750e-007   6.1527256e+001
  1.1822712e+001   1.9232471e+000   1.5838318e-001   9.1239951e+001   0.0000000e+000   2.5588077e-005   8.8900721e+002   9.3896539e+002   8.2036123e+002   4.6000000e+002   4.6000000e+002   4.6000000e+002   1.0388744e+007   1.0974958e+003   3.7462667e+003   7.8427436e-003   1.4569560e+001   7.9400109e+004  -2.6500481e-002   0.0000000e+000  -1.6676028e-004   1.9932139e-005  -1.3158178e-002  -1.7788827e-004  -7.8035296e+002   2.9876601e-007   1.7263809e-006   8.1479530e-004   9.1081509e-007   6.1330234e+001
  1.1917645e+001   1.9567103e+000   1.5741233e-001   9.0271489e+001   0.0000000e+000   2.5523586e-005   8.8838088e+002   9.3836337e+002   8.1989913e+002   4.6000000e+002   4.6000000e+002   4.6000000e+002   1.0371047e+007   1.0938400e+003   3.7351004e+003   7.8575476e-003   1.4628667e+001   7.9414466e+004   1.2478946e-003   0.0000000e+000  -1.5867863e-004   1.8401131e-005  -1.3166517e-002  -6.4439545e-005  -7.8199149e+002   8.0679533e-008   1.6622110e-006   8.1528630e-004   8.2165132e-007   6.1144929e+001
  1.2012886e+001   1.9568598e+000   1.5644155e-001   8.9315648e+001   0.0000000e+000   2.5457351e-005   8.8775742e+002   9.3775190e+002   8.1944631e+002   4.6000000e+002   4.6000000e+002   4.6000000e+002   1.0353087e+007   1.0901363e+003   3.7238401e+003   7.8725156e-003   1.4687789e+001   7.9427955e+004   1.2032471e-002   0.0000000e+000  -1.4778966e-004   1.8017814e-005  -1.3143794e-002   1.2507918e-004  -7.8364094e+002  -1.1879641e-007   1.6392114e-006   8.1383762e-004   8.0907900e-007   6.0955854e+001
  1.2108128e+001   1.9321071e+000   1.5546458e-001   8.8357892e+001   0.0000000e+000   2.5390394e-005   8.8710527e+002   9.3712285e+002   8.1897961e+002   4.6000000e+002   4.6000000e+002   4.6000000e+002   1.0334182e+007   1.0863566e+003   3.7120979e+003   7.8875995e-003   1.4746726e+001   7.9434825e+004  -4.0845537e-003   0.0000000e+000  -1.3628422e-004   1.8013967e-005  -1.3101943e-002   2.3810552e-005  -7.8522871e+002   8.8256392e-008   1.6563591e-006   8.1119918e-004   8.0067228e-007   6.0764259e+001
  1.2203474e+001   1.8954954e+000   1.5444984e-001   8.7374421e+001   0.0000000e+000   2.5319434e-005   8.8641624e+002   9.3646599e+002   8.1848479e+002   4.6000000e+002   4.6000000e+002   4.6000000e+002   1.0313489e+007   1.0823328e+003   3.6992387e+003   7.9028163e-003   1.4805529e+001   7.9428683e+004   2.0908819e-002   0.0000000e+000  -1.2549523e-004   1.4200256e-005  -1.3043185e-002   7.8983332e-005  -7.8669249e+002  -3.1149752e-008   1.6551563e-006   8.0750839e-004   5.6707521e-007   6.0559381e+001
  1.2346813e+001   1.8544459e+000   1.5289367e-001   8.5868560e+001   0.0000000e+000   2.5211529e-005   8.8531818e+002   9.3542000e+002   8.1768158e+002   4.6000000e+002   4.6000000e+002   4.6000000e+002   1.0279925e+007   1.0760309e+003   3.6786096e+003   7.9259289e-003   1.4893525e+001   7.9401754e+004   2.9816809e-002   0.0000000e+000  -1.0598642e-004   1.1287885e-005  -1.2977386e-002   2.6761266e-004  -7.8870867e+002  -2.3266426e-007   1.6049335e-006   8.0335119e-004   4.0937246e-007   6.0239376e+001
  1.2442494e+001   1.8390446e+000   1.5184172e-001   8.4857915e+001   0.0000000e+000   2.5138136e-005   8.8455114e+002   9.3469430e+002   8.1713693e+002   4.6000000e+002   4.6000000e+002   4.6000000e+002   1.0256169e+007   1.0716734e+003   3.6640391e+003   7.9414938e-003   1.4951978e+001   7.9373832e+004   2.1223188e-002   0.0000000e+000  -9.3505728e-005   1.0371391e-005  -1.2922973e-002   1.8555780e-004  -7.8997371e+002  -1.7008722e-007   1.6059504e-006   7.9993581e-004   3.6272546e-007   6.0018627e+001
  1.2538289e+001   1.8309678e+000   1.5079083e-001   8.3851225e+001   0.0000000e+000   2.5065012e-005   8.8376705e+002   9.3395057e+002   8.1656041e+002   4.6000000e+002   4.6000000e+002   4.6000000e+002   1.0231727e+007   1.0672586e+003   3.6491591e+003   7.9571942e-003   1.5010264e+001   7.9341225e+004   6.5755508e-003   0.0000000e+000  -8.4749476e-005   1.0001984e-005  -1.2864729e-002   5.7396923e-005  -7.9120261e+002  -5.8593103e-008   1.6056770e-006   7.9629679e-004   3.4766147e-007   5.9795353e+001
  1.2634145e+001   1.8376946e+000   1.4975041e-001   8.2859124e+001   0.0000000e+000   2.4992386e-005   8.8297833e+002   9.3322796e+002   8.1582045e+002   4.6000000e+002   4.6000000e+002   4.6000000e+002   1.0207097e+007   1.0628532e+003   3.6343072e+003   7.9730216e-003   1.5068349e+001   7.9307667e+004  -9.6073428e-003   0.0000000e+000  -7.7764122e-005   9.5926957e-006  -1.2813109e-002  -7.9268636e-005  -7.9242834e+002   1.2694281e-007   1.5952242e-006   7.9306590e-004   3.2095093e-007   5.9572825e+001
  1.2730049e+001   1.8559978e+000   1.4873261e-001   8.1889957e+001   0.0000000e+000   2.4921664e-005   8.8219485e+002   9.3250382e+002   8.1509487e+002   4.6000000e+002   4.6000000e+002   4.6000000e+002   1.0182636e+007   1.0585135e+003   3.6197497e+003   7.9889741e-003   1.5126229e+001   7.9275913e+004   5.9686425e-003   0.0000000e+000  -7.2680548e-005   9.6192741e-006  -1.2765842e-002   7.6669590e-006  -7.9368683e+002  -3.2397767e-009   1.5827297e-006   7.9011599e-004   3.3268886e-007   5.9354000e+001
  1.2826004e+001   1.8789962e+000   1.4773888e-001   8.0947043e+001   0.0000000e+000   2.4852439e-005   8.8141832e+002   9.3177873e+002   8.1442913e+002   4.6000000e+002   4.6000000e+002   4.6000000e+002   1.0158435e+007   1.0542490e+003   3.6055272e+003   8.0050524e-003   1.5183911e+001   7.9246666e+004   2.4222399e-002   0.0000000e+000  -6.4401959e-005   8.9167693e-006  -1.2727134e-002   1.9071714e-004  -7.9498931e+002  -2.1458146e-007   1.5635770e-006   7.8768524e-004   3.0944373e-007   5.9139392e+001
  1.2921369e+001   1.8998137e+000   1.4677619e-001   8.0036619e+001   0.0000000e+000   2.4785226e-005   8.8065348e+002   9.3105784e+002   8.1382062e+002   4.6000000e+002   4.6000000e+002   4.6000000e+002   1.0134646e+007   1.0500914e+003   3.5917456e+003   8.0211476e-003   1.5241018e+001   7.9220045e+004   1.1225979e-002   0.0000000e+000  -5.7061291e-005   8.4949188e-006  -1.2686042e-002   1.4355943e-004  -7.9632347e+002  -1.5503613e-007   1.5457026e-006   7.8510643e-004   2.9583602e-007   5.8930671e+001
  1.3017470e+001   1.9137116e+000   1.4582558e-001   7.9141329e+001   0.0000000e+000   2.4718587e-005   8.7988587e+002   9.3032738e+002   8.1321579e+002   4.6000000e+002   4.6000000e+002   4.6000000e+002   1.0110777e+007   1.0459570e+003   3.5780911e+003   8.0374844e-003   1.5298345e+001   7.9194438e+004  -4.7862922e-003   0.0000000e+000  -5.0652825e-005   8.0954786e-006  -1.2640366e-002  -3.3114174e-005  -7.9769409e+002   1.1259577e-007   1.5326535e-006   7.8224749e-004   2.7194839e-007   5.8723559e+001
  1.3111438e+001   1.9177124e+000   1.4490660e-001   7.8280447e+001   0.0000000e+000   2.4653728e-005   8.7913067e+002   9.2960467e+002   8.1262653e+002   4.6000000e+002   4.6000000e+002   4.6000000e+002   1.0087231e+007   1.0419206e+003   3.5647384e+003   8.0535710e-003   1.5354191e+001   7.9168145e+004   8.2146826e-003   0.0000000e+000  -4.3249999e-005   7.4728214e-006  -1.2590440e-002   1.2353455e-005  -7.9903428e+002  -2.4106280e-008   1.5239372e-006   7.7912127e-004   2.3942432e-007   5.8521691e+001
  1.3207675e+001   1.9113671e+000   1.4396766e-001   7.7406184e+001   0.0000000e+000   2.4586956e-005   8.7834389e+002   9.2884972e+002   8.1201588e+002   4.6000000e+002   4.6000000e+002   4.6000000e+002   1.0062572e+007   1.0377444e+003   3.5508242e+003   8.0701632e-003   1.5411164e+001   7.9137314e+004   2.3561295e-002   0.0000000e+000  -3.3113033e-005   6.8356064e-006  -1.2533351e-002   1.7411707e-004  -8.0037798e+002  -1.9413111e-007   1.5215652e-006   7.7553940e-004   2.1255943e-007   5.8313087e+001
  1.3303971e+001   1.8985122e+000   1.4302671e-001   7.6534784e+001   0.0000000e+000   2.4519686e-005   8.7753837e+002   9.2807550e+002   8.1139028e+002   4.6000000e+002   4.6000000e+002   4.6000000e+002   1.0037154e+007   1.0335034e+003   3.5365575e+003   8.0868836e-003   1.5467944e+001   7.9100957e+004   2.3021914e-002   0.0000000e+000  -2.2784543e-005   6.1716219e-006  -1.2469624e-002   2.1879814e-004  -8.0167218e+002  -2.1338938e-007   1.5208564e-006   7.7154110e-004   1.8371983e-007   5.8101551e+001
  1.3400333e+001   1.8852837e+000   1.4208032e-001   7.5663693e+001   0.0000000e+000   2.4451644e-005   8.7671146e+002   9.2725414e+002   8.1072483e+002   4.6000000e+002   4.6000000e+002   4.6000000e+002   1.0010909e+007   1.0291792e+003   3.5218544e+003   8.1037330e-003   1.5524528e+001   7.9058509e+004   1.8506350e-002   0.0000000e+000  -1.3132744e-005   5.4755170e-006  -1.2402616e-002   1.4549679e-004  -8.0291071e+002  -1.5163636e-007   1.5196898e-006   7.6734284e-004   1.4870479e-007   5.7886024e+001
  1.3545007e+001   1.8801327e+000   1.4066210e-001   7.4365994e+001   0.0000000e+000   2.4349386e-005   8.7544190e+002   9.2603968e+002   8.0938332e+002   4.6000000e+002   4.6000000e+002   4.6000000e+002   9.9703953e+006   1.0226002e+003   3.4993082e+003   8.1292703e-003   1.5609031e+001   7.8986695e+004   8.9501383e-003   0.0000000e+000  -1.3733192e-006   4.7289842e-006  -1.2305209e-002   8.7846943e-005  -8.0469705e+002  -8.9364389e-008   1.5142392e-006   7.6125427e-004   1.1717431e-007   5.7558479e+001
  1.3641660e+001   1.8863709e+000   1.3972597e-001   7.3513991e+001   0.0000000e+000   2.4281693e-005   8.7458458e+002   9.2518329e+002   8.0849457e+002   4.6000000e+002   4.6000000e+002   4.6000000e+002   9.9429623e+006   1.0181996e+003   3.4841691e+003   8.1464686e-003   1.5665180e+001   7.8936011e+004   1.3320642e-002   0.0000000e+000   5.6965405e-006   4.3854243e-006  -1.2244140e-002   8.6086991e-005  -8.0587613e+002  -9.3733434e-008   1.5095071e-006   7.5744089e-004   1.0453060e-007   5.7339763e+001
  1.3738466e+001   1.8974176e+000   1.3880293e-001   7.2676857e+001   0.0000000e+000   2.4214859e-005   8.7372361e+002   9.2434842e+002   8.0761516e+002   4.6000000e+002   4.6000000e+002   4.6000000e+002   9.9153868e+006   1.0138181e+003   3.4690951e+003   8.1638126e-003   1.5721175e+001   7.8884683e+004   1.4091174e-002   0.0000000e+000   1.1670753e-005   4.1417762e-006  -1.2184823e-002   1.0194082e-004  -8.0706319e+002  -1.0101547e-007   1.5008721e-006   7.5374044e-004   9.9344305e-008   5.7122375e+001
  1.3835412e+001   1.9106845e+000   1.3789550e-001   7.1856829e+001   0.0000000e+000   2.4149026e-005   8.7286118e+002   9.2350642e+002   8.0674667e+002   4.6000000e+002   4.6000000e+002   4.6000000e+002   9.8877665e+006   1.0094700e+003   3.4541526e+003   8.1813005e-003   1.5777009e+001   7.8833455e+004   9.8656678e-003   0.0000000e+000   1.6291648e-005   3.9768117e-006  -1.2126119e-002   9.1127296e-005  -8.0826564e+002  -8.9820223e-008   1.4917864e-006   7.5008407e-004   9.7483443e-008   5.6907088e+001
  1.3932370e+001   1.9229059e+000   1.3700454e-001   7.1054747e+001   0.0000000e+000   2.4084200e-005   8.7199792e+002   9.2265779e+002   8.0589031e+002   4.6000000e+002   4.6000000e+002   4.6000000e+002   9.8601079e+006   1.0051581e+003   3.4393461e+003   8.1989095e-003   1.5832609e+001   7.8782140e+004   4.3289410e-003   0.0000000e+000   2.0652499e-005   3.8257908e-006  -1.2067139e-002   4.6411778e-005  -8.0947967e+002  -1.8994913e-008   1.4823416e-006   7.4641237e-004   9.3559293e-008   5.6694001e+001
  1.4029498e+001   1.9332079e+000   1.3612737e-001   7.0268451e+001   0.0000000e+000   2.4020113e-005   8.7113169e+002   9.2180073e+002   8.0504261e+002   4.6000000e+002   4.6000000e+002   4.6000000e+002   9.8323187e+006   1.0008696e+003   3.4246263e+003   8.2166686e-003   1.5888068e+001   7.8730268e+004   1.2533652e-002   0.0000000e+000   2.4618567e-005   3.7012511e-006  -1.2007141e-002   7.0978231e-005  -8.1070157e+002  -4.5713250e-008   1.4736918e-006   7.4267927e-004   9.3234588e-008   5.6482441e+001
  1.4126771e+001   1.9396947e+000   1.3526149e-001   6.9495691e+001   0.0000000e+000   2.3956583e-005   8.7025848e+002   9.2093342e+002   8.0420120e+002   4.6000000e+002   4.6000000e+002   4.6000000e+002   9.8042854e+006   9.9658881e+002   3.4099039e+003   8.2345735e-003   1.5943371e+001   7.8676867e+004   2.2388533e-002   0.0000000e+000   2.9777749e-005   3.3330537e-006  -1.1946173e-002   1.7690654e-004  -8.1192077e+002  -1.8017895e-007   1.4611450e-006   7.3888083e-004   8.3784040e-008   5.6271710e+001
  1.4224057e+001   1.9437802e+000   1.3438746e-001   6.8726606e+001   0.0000000e+000   2.3891339e-005   8.6938191e+002   9.2001675e+002   8.0336512e+002   4.6000000e+002   4.6000000e+002   4.6000000e+002   9.7759493e+006   9.9221625e+002   3.3948981e+003   8.2526003e-003   1.5998441e+001   7.8621215e+004   1.7329642e-002   0.0000000e+000   3.5668356e-005   2.9421149e-006  -1.1881661e-002   1.6196848e-004  -8.1312551e+002  -1.2292145e-007   1.4497002e-006   7.3485767e-004   6.8473706e-008   5.6054277e+001
  1.4321597e+001   1.9463090e+000   1.3352770e-001   6.7970980e+001   0.0000000e+000   2.3827160e-005   8.6849527e+002   9.1912201e+002   8.0254548e+002   4.6000000e+002   4.6000000e+002   4.6000000e+002   9.7471971e+006   9.8786493e+002   3.3798996e+003   8.2707943e-003   1.6053411e+001   7.8562802e+004   1.7591840e-002   0.0000000e+000   4.1137904e-005   2.4916737e-006  -1.1816484e-002   1.3730992e-004  -8.1431354e+002  -1.4079632e-007   1.4376160e-006   7.3079387e-004   5.0604149e-008   5.5839046e+001
  1.4419214e+001   1.9506901e+000   1.3267767e-001   6.7226835e+001   0.0000000e+000   2.3763548e-005   8.6759691e+002   9.1821868e+002   8.0173183e+002   4.6000000e+002   4.6000000e+002   4.6000000e+002   9.7181631e+006   9.8351918e+002   3.3648590e+003   8.2891226e-003   1.6108178e+001   7.8502370e+004   7.2223370e-003   0.0000000e+000   4.5108990e-005   2.0113615e-006  -1.1751506e-002   7.3427055e-005  -8.1548695e+002  -6.9196415e-008   1.4262013e-006   7.2674887e-004   2.6875409e-008   5.5624841e+001
  1.4517134e+001   1.9594561e+000   1.3183353e-001   6.6491932e+001   0.0000000e+000   2.3699675e-005   8.6668917e+002   9.1730111e+002   8.0092238e+002   4.6000000e+002   4.6000000e+002   4.6000000e+002   9.6884065e+006   9.7913111e+002   3.3496353e+003   8.3076284e-003   1.6162869e+001   7.8436702e+004   1.3266564e-002   0.0000000e+000   4.6639806e-005   1.8758204e-006  -1.1694287e-002   6.7802501e-005  -8.1662324e+002  -6.1206968e-009   1.4119000e-006   7.2318849e-004   2.6744438e-008   5.5408118e+001
  1.4615253e+001   1.9763420e+000   1.3101158e-001   6.5772947e+001   0.0000000e+000   2.3638441e-005   8.6577830e+002   9.1636383e+002   8.0011288e+002   4.6000000e+002   4.6000000e+002   4.6000000e+002   9.6587060e+006   9.7482546e+002   3.3347166e+003   8.3262932e-003   1.6217424e+001   7.8371949e+004   1.8137761e-002   0.0000000e+000   4.8494878e-005   1.3173560e-006  -1.1632476e-002   1.4685236e-004  -8.1777114e+002  -1.2874762e-007   1.3965750e-006   7.1934695e-004   2.2698474e-009   5.5196850e+001
  1.4713500e+001   1.9901755e+000   1.3020390e-001   6.5069691e+001   0.0000000e+000   2.3577862e-005   8.6486013e+002   9.1540878e+002   7.9932026e+002   4.6000000e+002   4.6000000e+002   4.6000000e+002   9.6287754e+006   9.7053418e+002   3.3197906e+003   8.3451037e-003   1.6271806e+001   7.8305604e+004   1.3241399e-002   0.0000000e+000   5.0271710e-005   7.5741080e-007  -1.1566851e-002   1.4650098e-004  -8.1893148e+002  -1.1787543e-007   1.3830964e-006   7.1527907e-004  -2.4620167e-008   5.4987064e+001
  1.4811963e+001   1.9959253e+000   1.2940893e-001   6.4379796e+001   0.0000000e+000   2.3518135e-005   8.6393613e+002   9.1444136e+002   7.9854064e+002   4.6000000e+002   4.6000000e+002   4.6000000e+002   9.5986537e+006   9.6626066e+002   3.3049129e+003   8.3640775e-003   1.6326063e+001   7.8238122e+004   3.9052754e-003   0.0000000e+000   4.9670587e-005   4.1876753e-007  -1.1500875e-002   3.6381794e-005  -8.2009200e+002  -2.8419261e-010   1.3743306e-006   7.1120252e-004  -4.3403766e-008   5.4778678e+001
  1.4910011e+001   1.9997316e+000   1.2862983e-001   6.3706913e+001   0.0000000e+000   2.3459272e-005   8.6300999e+002   9.1347162e+002   7.9777067e+002   4.6000000e+002   4.6000000e+002   4.6000000e+002   9.5684814e+006   9.6202435e+002   3.2901356e+003   8.3830922e-003   1.6379850e+001   7.8169487e+004   1.7375470e-002   0.0000000e+000   5.1932275e-005  -1.2961711e-007  -1.1435231e-002   9.7277129e-005  -8.2123631e+002  -1.4339159e-007   1.3625100e-006   7.0712638e-004  -7.0332046e-008   5.4572646e+001
  1.5008440e+001   2.0053959e+000   1.2785937e-001   6.3044237e+001   0.0000000e+000   2.3400903e-005   8.6207305e+002   9.1248995e+002   7.9700343e+002   4.6000000e+002   4.6000000e+002   4.6000000e+002   9.5379352e+006   9.5777896e+002   3.2752898e+003   8.4023020e-003   1.6433601e+001   7.8098493e+004   2.8831600e-002   0.0000000e+000   5.6170988e-005  -9.1372572e-007  -1.1371992e-002   2.4302631e-004  -8.2236888e+002  -2.6940372e-007   1.3468824e-006   7.0318456e-004  -1.0634813e-007   5.4366574e+001
  1.5107180e+001   2.0155657e+000   1.2710297e-001   6.2395390e+001   0.0000000e+000   2.3343654e-005   8.6112787e+002   9.1149758e+002   7.9624146e+002   4.6000000e+002   4.6000000e+002   4.6000000e+002   9.5071239e+006   9.5354869e+002   3.2604713e+003   8.4216951e-003   1.6487279e+001   7.8025880e+004   1.8545958e-002   0.0000000e+000   5.9239162e-005  -1.4150525e-006  -1.1312102e-002   1.8524171e-004  -8.2349697e+002  -1.4137523e-007   1.3335524e-006   6.9945563e-004  -1.3008377e-007   5.4161955e+001
  1.5245889e+001   2.0276552e+000   1.2606714e-001   6.1511907e+001   0.0000000e+000   2.3264792e-005   8.5978490e+002   9.1007606e+002   7.9518415e+002   4.6000000e+002   4.6000000e+002   4.6000000e+002   9.4632891e+006   9.4762949e+002   3.2396379e+003   8.4491571e-003   1.6562281e+001   7.7919387e+004  -3.5974994e-003   0.0000000e+000   6.2442934e-005  -2.1651031e-006  -1.1227887e-002  -2.7998386e-005  -8.2505682e+002   1.5122349e-007   1.3222997e-006   6.9421854e-004  -1.7578049e-007   5.3876970e+001
  1.5344949e+001   2.0391882e+000   1.2534742e-001   6.0900334e+001   0.0000000e+000   2.3209952e-005   8.5882471e+002   9.0905708e+002   7.9439984e+002   4.6000000e+002   4.6000000e+002   4.6000000e+002   9.4319688e+006   9.4345211e+002   3.2249440e+003   8.4689085e-003   1.6615545e+001   7.7843044e+004   1.8371806e-002   0.0000000e+000   6.2927999e-005  -2.5924547e-006  -1.1170397e-002   7.5258700e-005  -8.2617287e+002  -6.2542786e-008   1.3113878e-006   6.9065527e-004  -1.9668082e-007   5.3676509e+001
  1.5416121e+001   2.0430579e+000   1.2484034e-001   6.0444547e+001   0.0000000e+000   2.3177420e-005   8.5812625e+002   9.0837661e+002   7.9383465e+002   4.6000000e+002   4.6000000e+002   4.6000000e+002   9.4091628e+006   9.4045248e+002   3.2143196e+003   8.4831682e-003   1.6653684e+001   7.7785571e+004   1.7030000e-002   0.0000000e+000   6.6817411e-005  -3.0717022e-006  -1.1127520e-002   1.9913843e-004  -8.2695954e+002  -3.2112921e-007   1.3033632e-006   6.8797892e-004  -2.1966837e-007   5.3533243e+001
  1.5505085e+001   2.0477728e+000   1.2421717e-001   5.9944848e+001   0.0000000e+000   2.3123403e-005   8.5725096e+002   9.0753595e+002   7.9312480e+002   4.6000000e+002   4.6000000e+002   4.6000000e+002   9.3805844e+006   9.3672651e+002   3.2011289e+003   8.5010852e-003   1.6701164e+001   7.7713106e+004   2.1197298e-002   0.0000000e+000   6.8677857e-005  -3.4255862e-006  -1.1075334e-002   1.6522589e-004  -8.2793235e+002   4.7627052e-010   1.2945531e-006   6.8473080e-004  -2.3875682e-007   5.3355608e+001
  1.5619071e+001   2.0661387e+000   1.2344106e-001   5.9276833e+001   0.0000000e+000   2.3067577e-005   8.5612928e+002   9.0646197e+002   7.9220774e+002   4.6000000e+002   4.6000000e+002   4.6000000e+002   9.3440128e+006   9.3201387e+002   3.1844757e+003   8.5241995e-003   1.6761749e+001   7.7620616e+004  -1.4504597e-002   0.0000000e+000   6.7532466e-005  -3.6544624e-006  -1.1013624e-002  -9.4910377e-005  -8.2918114e+002   2.5299546e-007   1.2920622e-006   6.8091180e-004  -2.5622339e-007   5.3131729e+001
  1.5716839e+001   2.0882253e+000   1.2280034e-001   5.8754671e+001   0.0000000e+000   2.3014712e-005   8.5517140e+002   9.0553143e+002   7.9143691e+002   4.6000000e+002   4.6000000e+002   4.6000000e+002   9.3128243e+006   9.2804570e+002   3.1704813e+003   8.5441476e-003   1.6813428e+001   7.7542559e+004   7.0075342e-002   0.0000000e+000   7.0133283e-005  -4.4886251e-006  -1.0964944e-002   3.9771890e-004  -8.3028559e+002  -5.7242545e-007   1.2677607e-006   6.7788885e-004  -2.8342030e-007   5.2944148e+001
  1.5815807e+001   2.1031492e+000   1.2217163e-001   5.8229440e+001   0.0000000e+000   2.2966238e-005   8.5419996e+002   9.0457711e+002   7.9066539e+002   4.6000000e+002   4.6000000e+002   4.6000000e+002   9.2812064e+006   9.2407274e+002   3.1564582e+003   8.5644626e-003   1.6865510e+001   7.7463041e+004   2.4367762e-002   0.0000000e+000   7.3397924e-005  -5.0991754e-006  -1.0914280e-002   3.5060619e-004  -8.3141530e+002  -3.7912911e-007   1.2579493e-006   6.7472997e-004  -3.0830228e-007   5.2757184e+001
  1.5914535e+001   2.0976714e+000   1.2155351e-001   5.7716722e+001   0.0000000e+000   2.2918011e-005   8.5321010e+002   9.0359031e+002   7.8988747e+002   4.6000000e+002   4.6000000e+002   4.6000000e+002   9.2489235e+006   9.2006615e+002   3.1421558e+003   8.5848501e-003   1.6917233e+001   7.7377357e+004   3.4463415e-003   0.0000000e+000   7.7466701e-005  -5.7623802e-006  -1.0856101e-002   3.4024431e-005  -8.3249569e+002   6.3352034e-008   1.2493287e-006   6.7109720e-004  -3.5061337e-007   5.2569315e+001
  1.6013448e+001   2.0816421e+000   1.2093666e-001   5.7209364e+001   0.0000000e+000   2.2869306e-005   8.5219799e+002   9.0258725e+002   7.8906802e+002   4.6000000e+002   4.6000000e+002   4.6000000e+002   9.2158625e+006   9.1600114e+002   3.1275232e+003   8.6053973e-003   1.6968811e+001   7.7285304e+004   1.2754246e-002   0.0000000e+000   8.1116820e-005  -6.5968359e-006  -1.0793424e-002   1.2767639e-005  -8.3350165e+002  -5.0074933e-008   1.2369815e-006   6.6718784e-004  -3.9889251e-007   5.2378904e+001
  1.6112340e+001   2.0771303e+000   1.2032833e-001   5.6711490e+001   0.0000000e+000   2.2821220e-005   8.5117408e+002   9.0158339e+002   7.8799928e+002   4.6000000e+002   4.6000000e+002   4.6000000e+002   9.1824103e+006   9.1192868e+002   3.1128112e+003   8.6260621e-003   1.7020137e+001   7.7189692e+004   9.5826112e-003   0.0000000e+000   8.3049093e-005  -7.4767114e-006  -1.0734969e-002   8.4681239e-005  -8.3445203e+002  -8.5300171e-008   1.2251354e-006   6.6355310e-004  -4.5014247e-007   5.2188452e+001
  1.6211266e+001   2.0961096e+000   1.1972351e-001   5.6223790e+001   0.0000000e+000   2.2772799e-005   8.5015320e+002   9.0057768e+002   7.8669193e+002   4.6000000e+002   4.6000000e+002   4.6000000e+002   9.1490029e+006   9.0782662e+002   3.0980866e+003   8.6468555e-003   1.7071239e+001   7.7094250e+004   1.8943908e-002   0.0000000e+000   8.3070976e-005  -7.8322073e-006  -1.0685491e-002   1.4868280e-004  -8.3540616e+002  -1.3018708e-007   1.2151477e-006   6.6049050e-004  -4.6768836e-007   5.1994800e+001
  1.6310182e+001   2.1304712e+000   1.1915982e-001   5.5765969e+001   0.0000000e+000   2.2728683e-005   8.4913753e+002   8.9957708e+002   7.8563014e+002   4.6000000e+002   4.6000000e+002   4.6000000e+002   9.1159582e+006   9.0387992e+002   3.0839209e+003   8.6677685e-003   1.7122099e+001   7.7001582e+004   1.6414069e-002   0.0000000e+000   8.2177756e-005  -7.8527933e-006  -1.0645306e-002   1.5622426e-004  -8.3640823e+002  -1.4317923e-007   1.2100650e-006   6.5801012e-004  -4.6257481e-007   5.1811424e+001
  1.6409121e+001   2.1672200e+000   1.1861809e-001   5.5330897e+001   0.0000000e+000   2.2685456e-005   8.4814098e+002   8.9859112e+002   7.8461828e+002   4.6000000e+002   4.6000000e+002   4.6000000e+002   9.0834931e+006   9.0000944e+002   3.0701934e+003   8.6888077e-003   1.7172743e+001   7.6913594e+004   9.6481617e-003   0.0000000e+000   7.9740729e-005  -7.6587188e-006  -1.0607990e-002   6.7486283e-005  -8.3748081e+002  -7.0249193e-008   1.2089978e-006   6.5571495e-004  -4.4788616e-007   5.1631102e+001
  1.6507866e+001   2.1843921e+000   1.1810534e-001   5.4920831e+001   0.0000000e+000   2.2643709e-005   8.4713691e+002   8.9758210e+002   7.8364460e+002   4.6000000e+002   4.6000000e+002   4.6000000e+002   9.0505304e+006   8.9618374e+002   3.0565255e+003   8.7099268e-003   1.7223063e+001   7.6820726e+004   3.5862433e-002   0.0000000e+000   8.2255620e-005  -6.5674854e-006  -1.0579295e-002   2.7571998e-004  -8.3852660e+002  -3.5056154e-007   1.2092632e-006   6.5392233e-004  -3.6710026e-007   5.1454479e+001
  1.6606846e+001   2.1980387e+000   1.1761667e-001   5.4526235e+001   0.0000000e+000   2.2604864e-005   8.4613205e+002   8.9658524e+002   7.8266785e+002   4.6000000e+002   4.6000000e+002   4.6000000e+002   9.0177709e+006   8.9246153e+002   3.0432582e+003   8.7312172e-003   1.7273281e+001   7.6729797e+004   7.7331172e-004   0.0000000e+000   7.9846139e-005  -7.0694039e-006  -1.0537998e-002   8.6864418e-005  -8.3957753e+002  -3.0417945e-008   1.2083427e-006   6.5136462e-004  -3.9881947e-007   5.1284582e+001
  1.6705858e+001   2.2064971e+000   1.1714307e-001   5.4147104e+001   0.0000000e+000   2.2566725e-005   8.4511705e+002   8.9571770e+002   7.8170485e+002   4.6000000e+002   4.6000000e+002   4.6000000e+002   8.9846914e+006   8.8874521e+002   3.0299327e+003   8.7526362e-003   1.7323297e+001   7.6635873e+004   1.1181803e-002   0.0000000e+000   7.6694612e-005  -8.0956583e-006  -1.0491906e-002   1.6926466e-005  -8.4061803e+002  -2.1806533e-008   1.1994536e-006   6.4853453e-004  -4.6300545e-007   5.1115740e+001
  1.6804607e+001   2.2059939e+000   1.1668219e-001   5.3780600e+001   0.0000000e+000   2.2529313e-005   8.4409527e+002   8.9483815e+002   7.8075567e+002   4.6000000e+002   4.6000000e+002   4.6000000e+002   8.9513582e+006   8.8503988e+002   3.0165914e+003   8.7741187e-003   1.7372959e+001   7.6538943e+004   2.5683326e-002   0.0000000e+000   7.7314550e-005  -8.9477314e-006  -1.0446934e-002   1.7198534e-004  -8.4162177e+002  -2.3708896e-007   1.1873304e-006   6.4575027e-004  -5.0909133e-007   5.0947825e+001
  1.6903742e+001   2.2031062e+000   1.1623044e-001   5.3424609e+001   0.0000000e+000   2.2492249e-005   8.4305482e+002   8.9393331e+002   7.7979770e+002   4.6000000e+002   4.6000000e+002   4.6000000e+002   8.9174500e+006   8.8130885e+002   3.0030667e+003   8.7958068e-003   1.7422593e+001   7.6437479e+004   2.7708540e-002   0.0000000e+000   7.9248700e-005  -1.0213688e-005  -1.0399293e-002   2.7319006e-004  -8.4258190e+002  -3.1605924e-007   1.1706371e-006   6.4278288e-004  -5.8017512e-007   5.0779321e+001
  1.7002898e+001   2.2061990e+000   1.1579338e-001   5.3082260e+001   0.0000000e+000   2.2456337e-005   8.4200321e+002   8.9301020e+002   7.7889986e+002   4.6000000e+002   4.6000000e+002   4.6000000e+002   8.8831549e+006   8.7758047e+002   2.9894880e+003   8.8176209e-003   1.7472013e+001   7.6332358e+004   1.7951332e-002   0.0000000e+000   8.1175998e-005  -1.1085898e-005  -1.0356838e-002   2.1341791e-004  -8.4350208e+002  -2.2397520e-007   1.1577810e-006   6.4013250e-004  -6.2756484e-007   5.0611544e+001
  1.7102084e+001   2.2161841e+000   1.1537686e-001   5.2757432e+001   0.0000000e+000   2.2422147e-005   8.4094211e+002   8.9191762e+002   7.7800170e+002   4.6000000e+002   4.6000000e+002   4.6000000e+002   8.8485939e+006   8.7388202e+002   2.9759462e+003   8.8395628e-003   1.7521224e+001   7.6224589e+004   6.4581341e-003   0.0000000e+000   8.0810234e-005  -1.1623704e-005  -1.0318151e-002   6.5037387e-005  -8.4440283e+002  -6.0010970e-008   1.1512171e-006   6.3773440e-004  -6.5918464e-007   5.0446393e+001
  1.7201310e+001   2.2289547e+000   1.1498051e-001   5.2450426e+001   0.0000000e+000   2.2389474e-005   8.3987596e+002   8.9079943e+002   7.7710769e+002   4.6000000e+002   4.6000000e+002   4.6000000e+002   8.8139238e+006   8.7022151e+002   2.9625079e+003   8.8616352e-003   1.7570233e+001   7.6115513e+004   1.0703041e-002   0.0000000e+000   7.9772341e-005  -1.1992602e-005  -1.0282391e-002   3.4150321e-005  -8.4529974e+002  -2.1244138e-008   1.1469140e-006   6.3552605e-004  -6.8180803e-007   5.0284000e+001
  1.7340236e+001   2.2475650e+000   1.1446485e-001   5.2053552e+001   0.0000000e+000   2.2346881e-005   8.3837861e+002   8.8922858e+002   7.7585740e+002   4.6000000e+002   4.6000000e+002   4.6000000e+002   8.7652720e+006   8.6519136e+002   2.9440095e+003   8.8927567e-003   1.7638487e+001   7.5961204e+004   1.0444613e-002   0.0000000e+000   7.9357279e-005  -1.2376290e-005  -1.0235887e-002   1.1007554e-004  -8.4654456e+002  -1.0377681e-007   1.1408604e-006   6.3264494e-004  -7.0254878e-007   5.0063098e+001
  1.7439571e+001   2.2700012e+000   1.1412694e-001   5.1795783e+001   0.0000000e+000   2.2318891e-005   8.3731794e+002   8.8811967e+002   7.7497217e+002   4.6000000e+002   4.6000000e+002   4.6000000e+002   8.7308888e+006   8.6169889e+002   2.9312370e+003   8.9151447e-003   1.7687029e+001   7.5853715e+004   2.1135770e-002   0.0000000e+000   7.7700485e-005  -1.2245083e-005  -1.0209123e-002   1.2909227e-004  -8.4746709e+002  -2.1675424e-007   1.1403529e-006   6.3099816e-004  -6.9208625e-007   4.9911097e+001
  1.7528996e+001   2.2869577e+000   1.1384437e-001   5.1581927e+001   0.0000000e+000   2.2295364e-005   8.3636176e+002   8.8711132e+002   7.7418400e+002   4.6000000e+002   4.6000000e+002   4.6000000e+002   8.6998979e+006   8.5860114e+002   2.9198910e+003   8.9354011e-003   1.7730556e+001   7.5756204e+004   2.6132466e-002   0.0000000e+000   7.8906980e-005  -1.3073535e-005  -1.0184585e-002   2.3266406e-004  -8.4830441e+002   7.3682621e-009   1.1339396e-006   6.2946981e-004  -7.3775837e-007   4.9777379e+001
  1.7618421e+001   2.3060261e+000   1.1358369e-001   5.1386606e+001   0.0000000e+000   2.2273506e-005   8.3541543e+002   8.8611409e+002   7.7340044e+002   4.6000000e+002   4.6000000e+002   4.6000000e+002   8.6692513e+006   8.5558409e+002   2.9089204e+003   8.9557543e-003   1.7773918e+001   7.5661307e+004  -7.3421223e-003   0.0000000e+000   7.6338538e-005  -1.3002122e-005  -1.0164322e-002   1.6286419e-005  -8.4916624e+002   2.6436968e-007   1.1400840e-006   6.2822698e-004  -7.3555276e-007   4.9648094e+001
  1.7717921e+001   2.3253406e+000   1.1331651e-001   5.1188914e+001   0.0000000e+000   2.2250845e-005   8.3436381e+002   8.8500597e+002   7.7253665e+002   4.6000000e+002   4.6000000e+002   4.6000000e+002   8.6352148e+006   8.5228102e+002   2.8969079e+003   8.9785193e-003   1.7821967e+001   7.5555808e+004   2.4566200e-002   0.0000000e+000   7.5784919e-005  -1.3409575e-005  -1.0141613e-002   8.2392435e-005  -8.5014711e+002  -5.8321159e-008   1.1343273e-006   6.2682781e-004  -7.5886642e-007   4.9507709e+001
  1.7817457e+001   2.3316933e+000   1.1306781e-001   5.1007998e+001   0.0000000e+000   2.2229335e-005   8.3330524e+002   8.8388193e+002   7.7167495e+002   4.6000000e+002   4.6000000e+002   4.6000000e+002   8.6009526e+006   8.4900146e+002   2.8849379e+003   9.0014143e-003   1.7869836e+001   7.5447924e+004   3.2886261e-002   0.0000000e+000   7.8293292e-005  -1.4482324e-005  -1.0115867e-002   2.7808517e-004  -8.5110993e+002  -3.5313018e-007   1.1200556e-006   6.2521341e-004  -8.1606804e-007   4.9369238e+001
  1.7917016e+001   2.3326619e+000   1.1283505e-001   5.0841996e+001   0.0000000e+000   2.2208823e-005   8.3223849e+002   8.8275258e+002   7.7080320e+002   4.6000000e+002   4.6000000e+002   4.6000000e+002   8.5664302e+006   8.4573534e+002   2.8729746e+003   9.0244357e-003   1.7917517e+001   7.5337283e+004   1.5773831e-002   0.0000000e+000   7.9147381e-005  -1.5389413e-005  -1.0089553e-002   1.7704847e-004  -8.5204002e+002  -1.1427396e-007   1.1089555e-006   6.2356950e-004  -8.6951020e-007   4.9231996e+001
  1.8016611e+001   2.3317866e+000   1.1259632e-001   5.0679878e+001   0.0000000e+000   2.2186819e-005   8.3116191e+002   8.8161241e+002   7.6930741e+002   4.6000000e+002   4.6000000e+002   4.6000000e+002   8.5314736e+006   8.4237176e+002   2.8606676e+003   9.0475869e-003   1.7965014e+001   7.5222339e+004   1.6771837e-002   0.0000000e+000   8.0219829e-005  -1.6768088e-005  -1.0060093e-002   1.1312719e-004  -8.5292445e+002  -1.0276321e-007   1.0920924e-006   6.2173227e-004  -9.5255366e-007   4.9087804e+001
  1.8116217e+001   2.3304326e+000   1.1236999e-001   5.0530042e+001   0.0000000e+000   2.2165702e-005   8.3006962e+002   8.8045574e+002   7.6818017e+002   4.6000000e+002   4.6000000e+002   4.6000000e+002   8.4959962e+006   8.3898646e+002   2.8481885e+003   9.0708618e-003   1.8012311e+001   7.5102231e+004   3.6577271e-002   0.0000000e+000   8.2729584e-005  -1.8409807e-005  -1.0029187e-002   2.4461881e-004  -8.5375627e+002  -2.9224041e-007   1.0673956e-006   6.1979542e-004  -1.0475720e-006   4.8942942e+001
  1.8205865e+001   2.3307978e+000   1.1219264e-001   5.0414093e+001   0.0000000e+000   2.2149084e-005   8.2907838e+002   8.7940332e+002   7.6718175e+002   4.6000000e+002   4.6000000e+002   4.6000000e+002   8.4637824e+006   8.3600311e+002   2.8371111e+003   9.0919087e-003   1.8054709e+001   7.4991077e+004   1.4769428e-002   0.0000000e+000   8.3467249e-005  -1.9485250e-005  -1.0004261e-002   1.8807869e-004  -8.5446403e+002  -7.4156494e-008   1.0538527e-006   6.1823696e-004  -1.1110612e-006   4.8817607e+001
  1.8335356e+001   2.3585909e+000   1.1194491e-001   5.0254880e+001   0.0000000e+000   2.2125969e-005   8.2764846e+002   8.7788578e+002   7.6574923e+002   4.6000000e+002   4.6000000e+002   4.6000000e+002   8.4168105e+006   8.3165705e+002   2.8210839e+003   9.1225006e-003   1.8115661e+001   7.4825818e+004   5.8526640e-003   0.0000000e+000   7.8380104e-005  -1.5501359e-005  -1.0012885e-002   5.6435133e-006  -8.5541639e+002   1.5519214e-007   1.1101919e-006   6.1880862e-004  -8.6442838e-007   4.8632480e+001
  1.8425004e+001   2.3920544e+000   1.1181733e-001   5.0178513e+001   0.0000000e+000   2.2113411e-005   8.2667117e+002   8.7683645e+002   7.6479185e+002   4.6000000e+002   4.6000000e+002   4.6000000e+002   8.3849058e+006   8.2882342e+002   2.8106575e+003   9.1437895e-003   1.8157662e+001   7.4716149e+004  -3.1531908e-004   0.0000000e+000   7.5058923e-005  -1.5896161e-005  -9.9990617e-003  -2.2933129e-005  -8.5614878e+002   3.0158783e-008   1.1097978e-006   6.1797964e-004  -8.9095238e-007   4.8515684e+001
  1.8524703e+001   2.4252066e+000   1.1170833e-001   5.0122875e+001   0.0000000e+000   2.2101199e-005   8.2560029e+002   8.7568231e+002   7.6376932e+002   4.6000000e+002   4.6000000e+002   4.6000000e+002   8.3499581e+006   8.2579280e+002   2.7995985e+003   9.1675827e-003   1.8204187e+001   7.4598343e+004   1.4433381e-002   0.0000000e+000   7.1620904e-005  -1.5691354e-005  -9.9891853e-003   8.7831930e-005  -8.5702932e+002  -1.6114350e-007   1.1127990e-006   6.1740194e-004  -8.7676126e-007   4.8392753e+001
  1.8624517e+001   2.4523230e+000   1.1162905e-001   5.0086936e+001   0.0000000e+000   2.2092609e-005   8.2454472e+002   8.7646395e+002   7.6277111e+002   4.6000000e+002   4.6000000e+002   4.6000000e+002   8.3155421e+006   8.2287036e+002   2.7890445e+003   9.1915246e-003   1.8250589e+001   7.4484877e+004   3.5160968e-002   0.0000000e+000   6.8867776e-005  -1.5995090e-005  -9.9804726e-003   2.1504741e-004  -8.5797201e+002  -2.4401550e-007   1.1105473e-006   6.1688543e-004  -8.9351859e-007   4.8275856e+001
  1.8714370e+001   2.4661600e+000   1.1157786e-001   5.0071822e+001   0.0000000e+000   2.2086298e-005   8.2359960e+002   8.7737599e+002   7.6193959e+002   4.6000000e+002   4.6000000e+002   4.6000000e+002   8.2846854e+006   8.2029568e+002   2.7797929e+003   9.2131769e-003   1.8292218e+001   7.4383309e+004   2.2011931e-003   0.0000000e+000   6.8348795e-005  -1.6389968e-005  -9.9741519e-003   1.3965155e-004  -8.5882667e+002   1.5870705e-008   1.1117226e-006   6.1649065e-004  -9.1560326e-007   4.8173824e+001
  1.8814238e+001   2.4690215e+000   1.1153958e-001   5.0071053e+001   0.0000000e+000   2.2080574e-005   8.2253864e+002   8.7844890e+002   7.6101268e+002   4.6000000e+002   4.6000000e+002   4.6000000e+002   8.2500188e+006   8.1744334e+002   2.7694613e+003   9.2373620e-003   1.8338319e+001   7.4266489e+004   2.7458718e-002   0.0000000e+000   6.9678709e-005  -1.7472860e-005  -9.9645944e-003   1.9679976e-004  -8.5974739e+002  -1.8171793e-007   1.0977413e-006   6.1588509e-004  -9.7855150e-007   4.8061772e+001
  1.8904115e+001   2.4643972e+000   1.1151481e-001   5.0204234e+001   0.0000000e+000   2.2061532e-005   8.2157470e+002   8.7969736e+002   7.6017084e+002   4.6000000e+002   4.6000000e+002   4.6000000e+002   8.2185359e+006   8.1501775e+002   2.7606476e+003   9.2592258e-003   1.8379670e+001   7.4158197e+004   1.4113976e-002   0.0000000e+000   7.0311178e-005  -1.7849211e-005  -9.9549646e-003   1.3197198e-004  -8.6053114e+002  -3.1491393e-007   1.0868614e-006   6.1527547e-004  -9.9730674e-007   4.7932083e+001
  1.9043969e+001   2.4569366e+000   1.1149392e-001   5.0234306e+001   0.0000000e+000   2.2055559e-005   8.2005211e+002   8.8199503e+002   7.5883365e+002   4.6000000e+002   4.6000000e+002   4.6000000e+002   8.1687245e+006   8.1098617e+002   2.7458393e+003   9.2934621e-003   1.8443735e+001   7.3981273e+004   1.5340345e-002   0.0000000e+000   7.0649992e-005  -1.9583427e-005  -9.9389823e-003   7.8965448e-005  -8.6165155e+002  -2.6971475e-007   1.0604663e-006   6.1427231e-004  -1.1031309e-006   4.7774658e+001
  1.9133875e+001   2.4602825e+000   1.1149574e-001   5.0373431e+001   0.0000000e+000   2.2039366e-005   8.1907208e+002   8.8364256e+002   7.5796807e+002   4.6000000e+002   4.6000000e+002   4.6000000e+002   8.1365943e+006   8.0855739e+002   2.7369498e+003   9.3155868e-003   1.8484740e+001   7.3865724e+004  -9.9177075e-003   0.0000000e+000   6.9646360e-005  -2.0069723e-005  -9.9325215e-003  -4.4495561e-005  -8.6233655e+002   9.1331863e-007   1.0548818e-006   6.1387089e-004  -1.1341910e-006   4.7647745e+001
  1.9233870e+001   2.4717589e+000   1.1151439e-001   5.0523513e+001   0.0000000e+000   2.2022754e-005   8.1797601e+002   8.8555481e+002   7.5695019e+002   4.6000000e+002   4.6000000e+002   4.6000000e+002   8.1006555e+006   8.0587194e+002   2.7270539e+003   9.3403105e-003   1.8530182e+001   7.3734620e+004   4.4758869e-002   0.0000000e+000   7.1662135e-005  -2.1394821e-005  -9.9266609e-003   2.8420117e-004  -8.6308666e+002   1.6071224e-006   1.0292855e-006   6.1349336e-004  -1.2077411e-006   4.7507279e+001
  1.9323894e+001   2.4885958e+000   1.1155240e-001   5.0586578e+001   0.0000000e+000   2.2023731e-005   8.1699621e+002   8.8740886e+002   7.5603072e+002   4.6000000e+002   4.6000000e+002   4.6000000e+002   8.0685142e+006   8.0337340e+002   2.7179069e+003   9.3626697e-003   1.8570963e+001   7.3617877e+004   2.2540468e-002   0.0000000e+000   7.1835555e-005  -2.2422132e-005  -9.9266536e-003   2.9937710e-004  -8.6377339e+002   1.5496256e-006   1.0238045e-006   6.1348527e-004  -1.2664543e-006   4.7411900e+001
  1.9413919e+001   2.5112771e+000   1.1161288e-001   5.0669567e+001   0.0000000e+000   2.2025898e-005   8.1602689e+002   8.8935040e+002   7.5512937e+002   4.6000000e+002   4.6000000e+002   4.6000000e+002   8.0366942e+006   8.0094872e+002   2.7091029e+003   9.3851256e-003   1.8611610e+001   7.3503429e+004  -1.8764521e-002   0.0000000e+000   6.8970211e-005  -2.2361469e-005  -9.9305530e-003  -9.9037065e-005  -8.6449228e+002   2.0464487e-006   1.0320146e-006   6.1374244e-004  -1.2688668e-006   4.7320638e+001
  1.9503943e+001   2.5332283e+000   1.1169426e-001   5.0769511e+001   0.0000000e+000   2.2029768e-005   8.1506414e+002   8.9142217e+002   7.5425109e+002   4.6000000e+002   4.6000000e+002   4.6000000e+002   8.0050969e+006   7.9858439e+002   2.7005531e+003   9.4076779e-003   1.8652128e+001   7.3390368e+004  -3.8172390e-003   0.0000000e+000   6.7351088e-005  -2.2088024e-005  -9.9348032e-003  -1.7249699e-004  -8.6524206e+002   2.0308128e-006   1.0308781e-006   6.1401833e-004  -1.2546933e-006   4.7232952e+001
  1.9643981e+001   2.5563666e+000   1.1182801e-001   5.0726451e+001   0.0000000e+000   2.2064146e-005   8.1357129e+002   8.9481325e+002   7.5264786e+002   4.6000000e+002   4.6000000e+002   4.6000000e+002   7.9562000e+006   7.9460497e+002   2.6862070e+003   9.4429735e-003   1.8714893e+001   7.3215742e+004   2.8954786e-002   0.0000000e+000   6.7866728e-005  -2.3848962e-005  -9.9390065e-003   2.6646795e-004  -8.6643217e+002  -3.8738555e-007   1.0071602e-006   6.1426988e-004  -1.3587389e-006   4.7151271e+001
  1.9734006e+001   2.5686069e+000   1.1194629e-001   5.1064458e+001   0.0000000e+000   2.2044382e-005   8.1262265e+002   8.9709571e+002   7.5162408e+002   4.6000000e+002   4.6000000e+002   4.6000000e+002   7.9250068e+006   7.9259433e+002   2.6791174e+003   9.4657787e-003   1.8755074e+001   7.3104826e+004   2.2356091e-004   0.0000000e+000   6.6754576e-005  -2.4427727e-005  -9.9436698e-003   1.2670288e-004  -8.6720711e+002  -1.1499994e-007   1.0020202e-006   6.1455851e-004  -1.3948012e-006   4.7015034e+001
  1.9834212e+001   2.5773906e+000   1.1208143e-001   5.1223688e+001   0.0000000e+000   2.2051043e-005   8.1156492e+002   8.9965591e+002   7.5051428e+002   4.6000000e+002   4.6000000e+002   4.6000000e+002   7.8901382e+006   7.9002190e+002   2.6700027e+003   9.4912792e-003   1.8799666e+001   7.2979238e+004   3.1748578e-002   0.0000000e+000   6.7919225e-005  -2.6042524e-005  -9.9453938e-003   1.3002060e-004  -8.6806216e+002  -2.8898691e-007   9.7838964e-007   6.1465323e-004  -1.4928179e-006   4.6918304e+001
  1.9924411e+001   2.5817989e+000   1.1221966e-001   5.1383973e+001   0.0000000e+000   2.2057600e-005   8.1060677e+002   9.0336941e+002   7.4952534e+002   4.6000000e+002   4.6000000e+002   4.6000000e+002   7.8581347e+006   7.8770993e+002   2.6618005e+003   9.5143334e-003   1.8839679e+001   7.2859767e+004   3.5519310e-002   0.0000000e+000   7.0095541e-005  -2.2695412e-005  -9.9770207e-003   3.3322185e-004  -8.6874089e+002  -4.0213492e-007   1.0161579e-006   6.1659939e-004  -1.2722030e-006   4.6831492e+001
  2.0014609e+001   2.5945867e+000   1.1238232e-001   5.1560671e+001   0.0000000e+000   2.2066709e-005   8.0965587e+002   9.0736975e+002   7.4853621e+002   4.6000000e+002   4.6000000e+002   4.6000000e+002   7.8264488e+006   7.8548239e+002   2.6539372e+003   9.5374841e-003   1.8879573e+001   7.2742571e+004   1.5341755e-003   0.0000000e+000   6.8023912e-005  -2.4379908e-005  -9.9824085e-003   7.3153723e-005  -8.6944580e+002  -3.0164281e-008   9.9820565e-007   6.1693760e-004  -1.3797949e-006   4.6750119e+001
  2.0104808e+001   2.6042557e+000   1.1255866e-001   5.1749414e+001   0.0000000e+000   2.2077037e-005   8.0870209e+002   9.1131320e+002   7.4756930e+002   4.6000000e+002   4.6000000e+002   4.6000000e+002   7.7945657e+006   7.8326196e+002   2.6460843e+003   9.5607310e-003   1.8919350e+001   7.2622818e+004   6.5369396e-003   0.0000000e+000   6.5815742e-005  -2.6478533e-005  -9.9878195e-003  -3.1339244e-005  -8.7013943e+002  -1.0016708e-008   9.7625879e-007   6.1729166e-004  -1.5127996e-006   4.6669284e+001
  2.0204056e+001   2.6059828e+000   1.1276716e-001   5.2221867e+001   0.0000000e+000   2.2059578e-005   8.0764971e+002   9.1700316e+002   7.4651675e+002   4.6000000e+002   4.6000000e+002   4.6000000e+002   7.7593519e+006   7.8113051e+002   2.6385926e+003   9.5864275e-003   1.8962974e+001   7.2489030e+004   1.4490431e-002   0.0000000e+000   6.5000886e-005  -2.8151029e-005  -9.9940954e-003   7.2341441e-005  -8.7087762e+002  -9.4948560e-007   9.5095946e-007   6.1768607e-004  -1.6144386e-006   4.6521748e+001
  2.0343058e+001   2.6158868e+000   1.1308650e-001   5.2558872e+001   0.0000000e+000   2.2079143e-005   8.0617891e+002   9.2360474e+002   7.4509782e+002   4.6000000e+002   4.6000000e+002   4.6000000e+002   7.7101193e+006   7.7778672e+002   2.6268239e+003   9.6226278e-003   1.9023868e+001   7.2301090e+004  -7.9050273e-003   0.0000000e+000   6.3664793e-005  -2.9833369e-005  -1.0006382e-002  -3.6800152e-005  -8.7188284e+002  -5.5593993e-007   9.1728717e-007   6.1844343e-004  -1.7221077e-006   4.6401845e+001
  2.0442431e+001   2.6325939e+000   1.1334122e-001   5.2903525e+001   0.0000000e+000   2.2083313e-005   8.0513569e+002   9.2908336e+002   7.4411114e+002   4.6000000e+002   4.6000000e+002   4.6000000e+002   7.6750436e+006   7.7557743e+002   2.6191333e+003   9.6486399e-003   1.9067235e+001   7.2166707e+004   5.1053230e-002   0.0000000e+000   6.5420001e-005  -3.1911254e-005  -1.0017954e-002   2.5647383e-004  -8.7261536e+002  -1.1831246e-006   8.8882852e-007   6.1914744e-004  -1.8459260e-006   4.6295833e+001
  2.0531876e+001   2.6510919e+000   1.1359507e-001   5.3284630e+001   0.0000000e+000   2.2086157e-005   8.0421401e+002   9.3401952e+002   7.4323367e+002   4.6000000e+002   4.6000000e+002   4.6000000e+002   7.6438323e+006   7.7369218e+002   2.6127637e+003   9.6721523e-003   1.9106175e+001   7.2048404e+004  -1.5346945e-003   0.0000000e+000   6.4563696e-005  -3.2304177e-005  -1.0033008e-002   1.4237554e-004  -8.7329425e+002  -1.7720849e-006   8.8466282e-007   6.2007471e-004  -1.8671019e-006   4.6198815e+001
  2.0631279e+001   2.6693467e+000   1.1388459e-001   5.3453036e+001   0.0000000e+000   2.2119648e-005   8.0318157e+002   9.3930604e+002   7.4226735e+002   4.6000000e+002   4.6000000e+002   4.6000000e+002   7.6091634e+006   7.7133808e+002   2.6045708e+003   9.6983958e-003   1.9149323e+001   7.1916216e+004   1.4648713e-002   0.0000000e+000   6.4269354e-005  -3.3976400e-005  -1.0048199e-002   6.6613212e-005  -8.7406784e+002  -8.5282107e-007   8.7651908e-007   6.2101454e-004  -1.9718400e-006   4.6150299e+001
  2.0720711e+001   2.6792812e+000   1.1417596e-001   5.3742977e+001   0.0000000e+000   2.2139415e-005   8.0226307e+002   9.4400909e+002   7.4140481e+002   4.6000000e+002   4.6000000e+002   4.6000000e+002   7.5780595e+006   7.6939960e+002   2.5979814e+003   9.7221044e-003   1.9188040e+001   7.1797337e+004   5.8352522e-003   0.0000000e+000   6.3971821e-005  -3.5186081e-005  -1.0063141e-002   2.6885517e-005  -8.7476427e+002  -8.9388256e-007   8.6121716e-007   6.2193418e-004  -2.0468623e-006   4.6085587e+001
  2.0810142e+001   2.6858581e+000   1.1448115e-001   5.4167908e+001   0.0000000e+000   2.2146223e-005   8.0134933e+002   9.4863136e+002   7.4054157e+002   4.6000000e+002   4.6000000e+002   4.6000000e+002   7.5470522e+006   7.6761996e+002   2.5920412e+003   9.7459067e-003   1.9226659e+001   7.1678627e+004  -1.2157651e-002   0.0000000e+000   6.2661705e-005  -3.6309068e-005  -1.0078592e-002  -9.5608589e-005  -8.7545744e+002  -6.8669415e-007   8.5026147e-007   6.2289031e-004  -2.1198085e-006   4.5995979e+001
  2.0909604e+001   2.6906512e+000   1.1483426e-001   5.4627621e+001   0.0000000e+000   2.2156702e-005   8.0033404e+002   9.5361077e+002   7.3952303e+002   4.6000000e+002   4.6000000e+002   4.6000000e+002   7.5124871e+006   7.6563520e+002   2.5854343e+003   9.7724946e-003   1.9269501e+001   7.1544987e+004   6.2742273e-003   0.0000000e+000   6.3404824e-005  -3.8873872e-005  -1.0094340e-002   2.0362995e-005  -8.7621155e+002  -9.3589183e-007   8.2212386e-007   6.2385273e-004  -2.2790586e-006   4.5900449e+001
  2.1009117e+001   2.6982993e+000   1.1520243e-001   5.5116162e+001   0.0000000e+000   2.2167885e-005   7.9932270e+002   9.5845549e+002   7.3845819e+002   4.6000000e+002   4.6000000e+002   4.6000000e+002   7.4780067e+006   7.6367885e+002   2.5789846e+003   9.7992135e-003   1.9312260e+001   7.1411321e+004   2.4735325e-002   0.0000000e+000   6.4838335e-005  -4.1503551e-005  -1.0111318e-002   1.6757687e-004  -8.7696298e+002  -1.0544277e-006   7.9029775e-007   6.2488673e-004  -2.4395285e-006   4.5805752e+001
  2.1108655e+001   2.7086595e+000   1.1559110e-001   5.5614961e+001   0.0000000e+000   2.2181109e-005   7.9831624e+002   9.6317024e+002   7.3740719e+002   4.6000000e+002   4.6000000e+002   4.6000000e+002   7.4435570e+006   7.6175545e+002   2.5727219e+003   9.8260566e-003   1.9354926e+001   7.1277065e+004   2.0760536e-002   0.0000000e+000   6.6154321e-005  -4.3611735e-005  -1.0130004e-002   2.3415409e-004  -8.7770716e+002  -1.2086103e-006   7.6347716e-007   6.2602445e-004  -2.5645768e-006   4.5713886e+001
  2.1208260e+001   2.7224579e+000   1.1597090e-001   5.6015302e+001   0.0000000e+000   2.2205928e-005   7.9731720e+002   9.6772031e+002   7.3624545e+002   4.6000000e+002   4.6000000e+002   4.6000000e+002   7.4091923e+006   7.5963255e+002   2.5658758e+003   9.8530350e-003   1.9397513e+001   7.1142793e+004   1.3954962e-002   0.0000000e+000   6.6066456e-005  -4.6848688e-005  -1.0146819e-002   8.3506879e-005  -8.7845954e+002  -8.7892106e-007   7.3806041e-007   6.2705703e-004  -2.7674675e-006   4.5639812e+001
  2.1307906e+001   2.7349092e+000   1.1636230e-001   5.6429501e+001   0.0000000e+000   2.2231081e-005   7.9632329e+002   9.7214110e+002   7.3509940e+002   4.6000000e+002   4.6000000e+002   4.6000000e+002   7.3749212e+006   7.5752528e+002   2.5591520e+003   9.8801422e-003   1.9440008e+001   7.1008547e+004   7.9072570e-005   0.0000000e+000   6.5425420e-005  -4.9918617e-005  -1.0163658e-002  -4.7574953e-005  -8.7921547e+002  -7.0074016e-007   7.1616619e-007   6.2809327e-004  -2.9619139e-006   4.5566086e+001
  2.1407589e+001   2.7425487e+000   1.1679550e-001   5.6872016e+001   0.0000000e+000   2.2260026e-005   7.9532313e+002   9.7639180e+002   7.3398289e+002   4.6000000e+002   4.6000000e+002   4.6000000e+002   7.3403053e+006   7.5552023e+002   2.5526924e+003   9.9073763e-003   1.9482407e+001   7.0870047e+004   2.0016642e-002   0.0000000e+000   6.6957592e-005  -5.1052441e-005  -1.0202711e-002   1.2078103e-004  -8.7991936e+002  -8.2855112e-007   7.3645909e-007   6.3050171e-004  -3.0305937e-006   4.5500967e+001
  2.1513575e+001   2.7577882e+000   1.1726791e-001   5.7374863e+001   0.0000000e+000   2.2287704e-005   7.9426311e+002   9.8082015e+002   7.3279649e+002   4.6000000e+002   4.6000000e+002   4.6000000e+002   7.3035998e+006   7.5339762e+002   2.5458958e+003   9.9364643e-003   1.9527386e+001   7.0722699e+004   4.8885681e-002   0.0000000e+000   6.9359131e-005  -5.6028352e-005  -1.0225689e-002   3.8823485e-004  -8.8066537e+002  -1.2680722e-006   7.0309892e-007   6.3189607e-004  -3.3362267e-006   4.5431903e+001
  2.1601258e+001   2.7706603e+000   1.1767711e-001   5.8284291e+001   0.0000000e+000   2.2259984e-005   7.9339020e+002   9.8438631e+002   7.3183613e+002   4.6000000e+002   4.6000000e+002   4.6000000e+002   7.2733697e+006   7.5223785e+002   2.5427615e+003   9.9606205e-003   1.9564506e+001   7.0601212e+004   8.4432874e-003   0.0000000e+000   6.7545290e-005  -6.0255011e-005  -1.0243039e-002   1.6715584e-004  -8.8128847e+002  -1.0399939e-007   6.7993201e-007   6.3297189e-004  -3.6019601e-006   4.5273058e+001
  2.1727912e+001   2.7842582e+000   1.1829326e-001   5.8927534e+001   0.0000000e+000   2.2299237e-005   7.9212182e+002   9.8929931e+002   7.3047300e+002   4.6000000e+002   4.6000000e+002   4.6000000e+002   7.2297592e+006   7.4979753e+002   2.5349608e+003   9.9956924e-003   1.9618030e+001   7.0424990e+004  -1.7374461e-002   0.0000000e+000   6.4165821e-005  -6.0899323e-005  -1.0267310e-002  -2.8066940e-004  -8.8218983e+002   6.0399970e-007   6.4029488e-007   6.3448792e-004  -3.6499899e-006   4.5197662e+001
  2.1826593e+001   2.7906103e+000   1.1879263e-001   5.9603454e+001   0.0000000e+000   2.2311526e-005   7.9114398e+002   9.9295015e+002   7.2947469e+002   4.6000000e+002   4.6000000e+002   4.6000000e+002   7.1958635e+006   7.4816165e+002   2.5299508e+003   1.0023140e-002   1.9659618e+001   7.0287278e+004   2.1733941e-002   0.0000000e+000   6.5154613e-005  -6.3615091e-005  -1.0290356e-002   1.9921991e-005  -8.8288621e+002  -4.2800600e-007   6.0433544e-007   6.3590111e-004  -3.8181145e-006   4.5094044e+001
  2.1902796e+001   2.7949374e+000   1.1918904e-001   6.0126439e+001   0.0000000e+000   2.2321528e-005   7.9038884e+002   9.9570252e+002   7.2870464e+002   4.6000000e+002   4.6000000e+002   4.6000000e+002   7.1697500e+006   7.4685667e+002   2.5259270e+003   1.0044404e-002   1.9691696e+001   7.0180779e+004   2.9163845e-002   0.0000000e+000   6.6574306e-005  -6.4943853e-005  -1.0311601e-002   2.8439170e-004  -8.8341677e+002  -1.6311982e-006   5.7918372e-007   6.3719960e-004  -3.8949242e-006   4.5028323e+001
  2.2040657e+001   2.8236825e+000   1.1994642e-001   6.1004835e+001   0.0000000e+000   2.2364682e-005   7.8905401e+002   1.0004708e+003   7.2731612e+002   4.6000000e+002   4.6000000e+002   4.6000000e+002   7.1232589e+006   7.4454661e+002   2.5191039e+003   1.0083077e-002   1.9749572e+001   6.9994165e+004   2.5319224e-003   0.0000000e+000   6.5813621e-005  -6.7642864e-005  -1.0355420e-002  -1.2310046e-005  -8.8443419e+002  -1.1780454e-006   5.5851814e-007   6.3990612e-004  -4.0670217e-006   4.4931992e+001
  2.2140757e+001   2.8516981e+000   1.2052697e-001   6.1598201e+001   0.0000000e+000   2.2405305e-005   7.8810489e+002   1.0037640e+003   7.2633689e+002   4.6000000e+002   4.6000000e+002   4.6000000e+002   7.0900474e+006   7.4287655e+002   2.5142986e+003   1.0111287e-002   1.9791501e+001   6.9862739e+004   1.1552591e-002   0.0000000e+000   6.6184628e-005  -6.9490927e-005  -1.0389471e-002  -2.0783296e-005  -8.8524117e+002  -1.5349187e-006   5.4053166e-007   6.4201090e-004  -4.1808463e-006   4.4886215e+001
  2.2240912e+001   2.8694106e+000   1.2112793e-001   6.2298050e+001   0.0000000e+000   2.2435341e-005   7.8716189e+002   1.0067940e+003   7.2537386e+002   4.6000000e+002   4.6000000e+002   4.6000000e+002   7.0569813e+006   7.4135708e+002   2.5100926e+003   1.0139630e-002   1.9833375e+001   6.9731840e+004   1.7907298e-002   0.0000000e+000   6.7232105e-005  -7.1533512e-005  -1.0423564e-002   1.5092521e-004  -8.8607387e+002  -5.4797651e-007   5.1398352e-007   6.4410876e-004  -4.3022012e-006   4.4820745e+001
  2.2341127e+001   2.8722611e+000   1.2174501e-001   6.3960819e+001   0.0000000e+000   2.2368082e-005   7.8621607e+002   1.0097315e+003   7.2441140e+002   4.6000000e+002   4.6000000e+002   4.6000000e+002   7.0238212e+006   7.4073013e+002   2.5095513e+003   1.0168107e-002   1.9875227e+001   6.9599096e+004   1.5616470e-002   0.0000000e+000   6.8164092e-005  -7.3835367e-005  -1.0455552e-002   1.7271226e-004  -8.8689229e+002   4.4162383e-007   4.7649354e-007   6.4607154e-004  -4.4418717e-006   4.4585348e+001
  2.2441398e+001   2.8649182e+000   1.2235423e-001   6.4351774e+001   0.0000000e+000   2.2445431e-005   7.8524589e+002   1.0126158e+003   7.2334241e+002   4.6000000e+002   4.6000000e+002   4.6000000e+002   6.9904839e+006   7.3872366e+002   2.5033242e+003   1.0196718e-002   1.9917057e+001   6.9463667e+004  -4.9753707e-003   0.0000000e+000   6.8036785e-005  -7.3785647e-005  -1.0489964e-002  -4.0673440e-005  -8.8766646e+002   3.9181605e-007   4.5167777e-007   6.4819353e-004  -4.4364571e-006   4.4608233e+001
  2.2541726e+001   2.8541144e+000   1.2298380e-001   6.5102010e+001   0.0000000e+000   2.2476537e-005   7.8428278e+002   1.0162733e+003   7.2222709e+002   4.6000000e+002   4.6000000e+002   4.6000000e+002   6.9567863e+006   7.3715205e+002   2.4988171e+003   1.0225462e-002   1.9958820e+001   6.9323683e+004   8.3752977e-003   0.0000000e+000   6.9570810e-005  -7.5832216e-005  -1.0516823e-002   1.1114994e-005  -8.8837745e+002   1.2677370e-006   4.0184108e-007   6.4983231e-004  -4.5593409e-006   4.4540349e+001
  2.2642113e+001   2.8510120e+000   1.2358379e-001   6.5771409e+001   0.0000000e+000   2.2515774e-005   7.8331756e+002   1.0197060e+003   7.2097607e+002   4.6000000e+002   4.6000000e+002   4.6000000e+002   6.9229299e+006   7.3532342e+002   2.4935221e+003   1.0254340e-002   2.0000526e+001   6.9181127e+004   2.7269595e-002   0.0000000e+000   7.1462839e-005  -7.7380633e-005  -1.0539794e-002   1.6775856e-004  -8.8904547e+002   9.8116948e-007   3.5108730e-007   6.5123050e-004  -4.6478583e-006   4.4482011e+001
  2.2742552e+001   2.8623517e+000   1.2420686e-001   6.6462272e+001   0.0000000e+000   2.2556753e-005   7.8235819e+002   1.0230811e+003   7.1982856e+002   4.6000000e+002   4.6000000e+002   4.6000000e+002   6.8892881e+006   7.3356103e+002   2.4885129e+003   1.0283350e-002   2.0042169e+001   6.9039716e+004   2.2925653e-003   0.0000000e+000   7.1121594e-005  -7.6630627e-005  -1.0572177e-002   4.7190443e-005  -8.8971494e+002   1.1448507e-006   3.3094435e-007   6.5322547e-004  -4.5982841e-006   4.4428116e+001
  2.2843057e+001   2.8857540e+000   1.2484246e-001   6.7170709e+001   0.0000000e+000   2.2597983e-005   7.8141081e+002   1.0263805e+003   7.1869861e+002   4.6000000e+002   4.6000000e+002   4.6000000e+002   6.8556452e+006   7.3180480e+002   2.4836521e+003   1.0312496e-002   2.0083757e+001   6.8897281e+004   1.1774518e-002   0.0000000e+000   7.2190109e-005  -7.5069275e-005  -1.0626469e-002   6.8734208e-005  -8.9037599e+002   1.1476349e-006   3.5081136e-007   6.5658890e-004  -4.4977514e-006   4.4373423e+001
  2.2943632e+001   2.9201348e+000   1.2552616e-001   6.8071643e+001   0.0000000e+000   2.2629639e-005   7.8047563e+002   1.0296067e+003   7.1758944e+002   4.6000000e+002   4.6000000e+002   4.6000000e+002   6.8225289e+006   7.3033556e+002   2.4798771e+003   1.0341780e-002   2.0125303e+001   6.8759184e+004   1.8561171e-002   0.0000000e+000   7.2566770e-005  -7.5187759e-005  -1.0669246e-002   1.5315153e-004  -8.9110402e+002   1.7124823e-006   3.3022508e-007   6.5923265e-004  -4.4992758e-006   4.4305766e+001
  2.3044275e+001   2.9495404e+000   1.2623827e-001   6.8941776e+001   0.0000000e+000   2.2666049e-005   7.7954919e+002   1.0327524e+003   7.1651860e+002   4.6000000e+002   4.6000000e+002   4.6000000e+002   6.7897855e+006   7.2892738e+002   2.4763067e+003   1.0371201e-002   2.0166816e+001   6.8623864e+004   5.6169446e-003   0.0000000e+000   7.1055576e-005  -7.5728186e-005  -1.0711785e-002   1.7589310e-005  -8.9189684e+002   2.8353876e-006   3.0306958e-007   6.6188211e-004  -4.5312320e-006   4.4245301e+001
  2.3134868e+001   2.9577363e+000   1.2689404e-001   6.9662942e+001   0.0000000e+000   2.2710385e-005   7.7871901e+002   1.0355230e+003   7.1557758e+002   4.6000000e+002   4.6000000e+002   4.6000000e+002   6.7603577e+006   7.2758159e+002   2.4728418e+003   1.0397783e-002   2.0204136e+001   6.8501564e+004   1.1859650e-003   0.0000000e+000   6.9803103e-005  -7.6041464e-005  -1.0748649e-002  -3.1179454e-005  -8.9261475e+002   2.7511001e-006   2.6938773e-007   6.6417459e-004  -4.5489919e-006   4.4212380e+001
  2.3207343e+001   2.9558091e+000   1.2742703e-001   7.0290908e+001   0.0000000e+000   2.2739464e-005   7.7805601e+002   1.0377054e+003   7.1486315e+002   4.6000000e+002   4.6000000e+002   4.6000000e+002   6.7368769e+006   7.2651780e+002   2.4701263e+003   1.0419108e-002   2.0233962e+001   6.8403642e+004  -1.3035031e-002   0.0000000e+000   6.8983091e-005  -7.5496406e-005  -1.0778081e-002  -1.4294900e-004  -8.9317909e+002   2.8764558e-006   2.5024980e-007   6.6599639e-004  -4.5153557e-006   4.4186930e+001
  2.3348377e+001   2.9562718e+000   1.2848568e-001   7.2148162e+001   0.0000000e+000   2.2748583e-005   7.7677764e+002   1.0418348e+003   7.1345360e+002   4.6000000e+002   4.6000000e+002   4.6000000e+002   6.6913843e+006   7.2508111e+002   2.4675798e+003   1.0460809e-002   2.0291921e+001   6.8213645e+004   4.4714736e-003   0.0000000e+000   6.9682774e-005  -7.5250558e-005  -1.0832247e-002  -8.2435068e-005  -8.9425066e+002   2.1477869e-006   2.0288843e-007   6.6932976e-004  -4.4973533e-006   4.4022895e+001
  2.3449302e+001   2.9678337e+000   1.2926938e-001   7.3199511e+001   0.0000000e+000   2.2778533e-005   7.7587542e+002   1.0446669e+003   7.1245329e+002   4.6000000e+002   4.6000000e+002   4.6000000e+002   6.6590566e+006   7.2389711e+002   2.4650712e+003   1.0490783e-002   2.0333355e+001   6.8078602e+004   3.5843002e-002   0.0000000e+000   7.2196027e-005  -7.5624201e-005  -1.0870081e-002   2.7135796e-004  -8.9502489e+002   2.2141446e-006   1.6611406e-007   6.7164523e-004  -4.5081193e-006   4.3949250e+001
  2.3550284e+001   2.9842805e+000   1.3007096e-001   7.5577736e+001   0.0000000e+000   2.2666909e-005   7.7497440e+002   1.0474006e+003   7.1146342e+002   4.6000000e+002   4.6000000e+002   4.6000000e+002   6.6269186e+006   7.2399302e+002   2.4678032e+003   1.0520892e-002   2.0374773e+001   6.7944494e+004   1.7549604e-002   0.0000000e+000   7.2743936e-005  -7.6611913e-005  -1.0915426e-002   2.4611125e-004  -8.9581885e+002   3.0941321e-006   1.4415607e-007   6.7444175e-004  -4.5604500e-006   4.3638989e+001
  2.3600777e+001   2.9923909e+000   1.3048095e-001   7.6150777e+001   0.0000000e+000   2.2682388e-005   7.7452496e+002   1.0487229e+003   7.1097578e+002   4.6000000e+002   4.6000000e+002   4.6000000e+002   6.6109728e+006   7.2343649e+002   2.4666737e+003   1.0535977e-002   2.0395509e+001   6.7878190e+004  -7.2171789e-004   0.0000000e+000   7.1929801e-005  -7.8130914e-005  -1.0945899e-002   6.5267880e-005  -8.9622967e+002   3.4767006e-006   1.6813511e-007   6.7633664e-004  -4.6590758e-006   4.3603707e+001
  2.3701826e+001   3.0018163e+000   1.3130999e-001   7.7135687e+001   0.0000000e+000   2.2737485e-005   7.7362516e+002   1.0512665e+003   7.0998689e+002   4.6000000e+002   4.6000000e+002   4.6000000e+002   6.5789586e+006   7.2210025e+002   2.4636045e+003   1.0566282e-002   2.0436976e+001   6.7743774e+004   1.0540628e-002   0.0000000e+000   7.2684447e-005  -8.1171742e-005  -1.0991712e-002  -1.9683096e-005  -8.9704436e+002   3.3276338e-006   1.3678085e-007   6.7916790e-004  -4.8487036e-006   4.3577064e+001
  2.3802965e+001   3.0033299e+000   1.3215589e-001   7.8341086e+001   0.0000000e+000   2.2769313e-005   7.7273543e+002   1.0537190e+003   7.0892086e+002   4.6000000e+002   4.6000000e+002   4.6000000e+002   6.5469748e+006   7.2098788e+002   2.4614635e+003   1.0596732e-002   2.0478429e+001   6.7608710e+004   1.5306296e-003   0.0000000e+000   7.2531235e-005  -8.2762216e-005  -1.1042543e-002  -5.2788536e-005  -8.9784441e+002   2.5545816e-006   9.8923208e-008   6.8231504e-004  -4.9466230e-006   4.3506121e+001
  2.3904071e+001   2.9998828e+000   1.3300531e-001   7.9276734e+001   0.0000000e+000   2.2837073e-005   7.7183677e+002   1.0560480e+003   7.0786492e+002   4.6000000e+002   4.6000000e+002   4.6000000e+002   6.5148936e+006   7.1953883e+002   2.4580580e+003   1.0627288e-002   2.0519828e+001   6.7471412e+004   1.5585228e-002   0.0000000e+000   7.3682584e-005  -8.4722998e-005  -1.1090351e-002   7.2206912e-005  -8.9860955e+002   2.2120688e-006   4.8647847e-008   6.8526678e-004  -5.0619308e-006   4.3500685e+001
  2.4005130e+001   3.0004307e+000   1.3381977e-001   8.0755538e+001   0.0000000e+000   2.2847768e-005   7.7093936e+002   1.0582793e+003   7.0662406e+002   4.6000000e+002   4.6000000e+002   4.6000000e+002   6.4828364e+006   7.1839050e+002   2.4559425e+003   1.0657947e-002   2.0561160e+001   6.7333105e+004   1.7355949e-002   0.0000000e+000   7.4749859e-005  -8.6007566e-005  -1.1134493e-002   1.4035560e-004  -8.9934763e+002   8.0834528e-007   1.3805204e-009   6.8799490e-004  -5.1333395e-006   4.3388512e+001
  2.4106247e+001   3.0091101e+000   1.3465835e-001   8.1813661e+001   0.0000000e+000   2.2901531e-005   7.7004591e+002   1.0604155e+003   7.0549253e+002   4.6000000e+002   4.6000000e+002   4.6000000e+002   6.4509050e+006   7.1695393e+002   2.4527484e+003   1.0688740e-002   2.0602474e+001   6.7195038e+004   7.9989016e-003   0.0000000e+000   7.5015138e-005  -8.7609258e-005  -1.1181215e-002   5.9134580e-005  -9.0008370e+002   8.3443904e-007  -4.0647618e-008   6.9088536e-004  -5.2286746e-006   4.3352775e+001
  2.4207424e+001   3.0301428e+000   1.3553932e-001   8.3015563e+001   0.0000000e+000   2.2946756e-005   7.6915741e+002   1.0625173e+003   7.0437051e+002   4.6000000e+002   4.6000000e+002   4.6000000e+002   6.4188406e+006   7.1570932e+002   2.4502673e+003   1.0719668e-002   2.0643765e+001   6.7054499e+004   1.8433270e-002   0.0000000e+000   7.6878545e-005  -8.6399453e-005  -1.1244492e-002   1.1946740e-004  -9.0077798e+002   1.6298957e-006  -4.1395867e-008   6.9479770e-004  -5.1462164e-006   4.3302298e+001
  2.4308656e+001   3.0630908e+000   1.3644936e-001   8.4356464e+001   0.0000000e+000   2.2981718e-005   7.6829496e+002   1.0645283e+003   7.0327533e+002   4.6000000e+002   4.6000000e+002   4.6000000e+002   6.3875015e+006   7.1465378e+002   2.4486856e+003   1.0750730e-002   2.0685043e+001   6.6920480e+004  -6.1637106e-003   0.0000000e+000   7.5222006e-005  -8.7606690e-005  -1.1299684e-002  -9.6400466e-005  -9.0157332e+002   1.5559916e-006  -7.8552663e-008   6.9823491e-004  -5.2232587e-006   4.3235281e+001
  2.4409966e+001   3.0862962e+000   1.3738720e-001   8.5759354e+001   0.0000000e+000   2.3017946e-005   7.6744136e+002   1.0664120e+003   7.0222285e+002   4.6000000e+002   4.6000000e+002   4.6000000e+002   6.3564343e+006   7.1365553e+002   2.4473745e+003   1.0781932e-002   2.0726333e+001   6.6788274e+004   3.0997425e-003   0.0000000e+000   7.4757401e-005  -8.9695356e-005  -1.1354490e-002  -8.3267048e-005  -9.0242100e+002   9.1249887e-008  -1.3464890e-007   7.0165033e-004  -5.3512812e-006   4.3171708e+001
  2.4511320e+001   3.0919325e+000   1.3834490e-001   8.6997806e+001   0.0000000e+000   2.3079259e-005   7.6659300e+002   1.0681780e+003   7.0121121e+002   4.6000000e+002   4.6000000e+002   4.6000000e+002   6.3254388e+006   7.1246722e+002   2.4454105e+003   1.0813264e-002   2.0767613e+001   6.6655735e+004   1.8754427e-002   0.0000000e+000   7.5487292e-005  -9.1767558e-005  -1.1409802e-002   1.3831187e-004  -9.0327043e+002   4.8478227e-008  -1.9849461e-007   7.0508222e-004  -5.4711500e-006   4.3150791e+001
  2.4612716e+001   3.0922170e+000   1.3932115e-001   8.8905734e+001   0.0000000e+000   2.3085604e-005   7.6574908e+002   1.0698488e+003   7.0021961e+002   4.6000000e+002   4.6000000e+002   4.6000000e+002   6.2946200e+006   7.1175883e+002   2.4453030e+003   1.0844726e-002   2.0808892e+001   6.6523968e+004  -6.8455431e-003   0.0000000e+000   7.4550784e-005  -9.4662382e-005  -1.1467279e-002  -6.9713542e-005  -9.0411252e+002   3.1124929e-007  -2.4210194e-007   7.0864883e-004  -5.6564627e-006   4.3036094e+001
  2.4714160e+001   3.0902778e+000   1.4031336e-001   9.0514934e+001   0.0000000e+000   2.3121534e-005   7.6490106e+002   1.0713946e+003   6.9922216e+002   4.6000000e+002   4.6000000e+002   4.6000000e+002   6.2637238e+006   7.1082501e+002   2.4443143e+003   1.0876319e-002   2.0850177e+001   6.6390291e+004   1.2212086e-002   0.0000000e+000   7.6148815e-005  -9.6987861e-005  -1.1522393e-002   7.5167347e-006  -9.0492560e+002  -5.3650252e-007  -3.0678531e-007   7.1205794e-004  -5.7939802e-006   4.2970314e+001
  2.4815650e+001   3.0919475e+000   1.4132393e-001   9.2259084e+001   0.0000000e+000   2.3147088e-005   7.6405825e+002   1.0728321e+003   6.9822366e+002   4.6000000e+002   4.6000000e+002   4.6000000e+002   6.2328662e+006   7.0999915e+002   2.4438088e+003   1.0908043e-002   2.0891468e+001   6.6255921e+004   1.5995037e-002   0.0000000e+000   7.7238567e-005  -9.9414484e-005  -1.1578717e-002   9.6263932e-005  -9.0572087e+002   1.0849315e-006  -3.7604116e-007   7.1554584e-004  -5.9362569e-006   4.2885222e+001
  2.4917071e+001   3.0994246e+000   1.4233772e-001   9.6007207e+001   0.0000000e+000   2.3111828e-005   7.6321844e+002   1.0741732e+003   6.9722896e+002   4.6000000e+002   4.6000000e+002   4.6000000e+002   6.2021455e+006   7.0959768e+002   2.4468225e+003   1.0939862e-002   2.0932736e+001   6.6121673e+004   7.3631526e-003   0.0000000e+000   7.7459843e-005  -1.0154732e-004  -1.1633778e-002   5.0286077e-005  -9.0651426e+002   1.8913459e-006  -4.4436435e-007   7.1895978e-004  -6.0649218e-006   4.2754200e+001
  2.5018452e+001   3.1094094e+000   1.4332347e-001   9.7470048e+001   0.0000000e+000   2.3159707e-005   7.6237382e+002   1.0700072e+003   6.9614069e+002   4.6000000e+002   4.6000000e+002   4.6000000e+002   6.1715652e+006   7.0857268e+002   2.4457282e+003   1.0971784e-002   2.0974025e+001   6.5987641e+004   4.7203994e-003   0.0000000e+000   7.7666262e-005  -1.0266423e-004  -1.1695548e-002  -1.1879738e-005  -9.0731406e+002   1.2459503e-006  -5.0442891e-007   7.2280000e-004  -6.1290071e-006   4.2718754e+001
  2.5119900e+001   3.1174372e+000   1.4432931e-001   9.9549486e+001   0.0000000e+000   2.3189501e-005   7.6153106e+002   1.0660705e+003   6.9504449e+002   4.6000000e+002   4.6000000e+002   4.6000000e+002   6.1410406e+006   7.0768016e+002   2.4452583e+003   1.1003842e-002   2.1015321e+001   6.5853119e+004   1.8471680e-002   0.0000000e+000   7.8832786e-005  -1.0419803e-004  -1.1757066e-002   8.1663963e-005  -9.0811609e+002   1.6628353e-006  -5.8173254e-007   7.2662020e-004  -6.2153758e-006   4.2656500e+001
  2.5221397e+001   3.1262285e+000   1.4531650e-001   1.0136713e+002   0.0000000e+000   2.3194362e-005   7.6068937e+002   1.0624108e+003   6.9396816e+002   4.6000000e+002   4.6000000e+002   4.6000000e+002   6.1107451e+006   7.0694860e+002   2.4449285e+003   1.1036032e-002   2.1056633e+001   6.5719944e+004  -2.2258495e-003   0.0000000e+000   7.7998743e-005  -1.0482665e-004  -1.1815192e-002  -4.0848642e-005  -9.0892776e+002  -5.4368891e-007  -6.4728810e-007   7.3023188e-004  -6.2514860e-006   4.2535525e+001
  2.5322967e+001   3.1339082e+000   1.4631790e-001   1.0308200e+002   0.0000000e+000   2.3213367e-005   7.5985103e+002   1.0588588e+003   6.9291204e+002   4.6000000e+002   4.6000000e+002   4.6000000e+002   6.0804891e+006   7.0608559e+002   2.4442635e+003   1.1068361e-002   2.1097972e+001   6.5586108e+004   1.9881802e-002   0.0000000e+000   7.9714166e-005  -1.0730283e-004  -1.1869823e-002   7.9441431e-005  -9.0973857e+002  -3.9055902e-008  -7.4285338e-007   7.3361821e-004  -6.3969808e-006   4.2434429e+001
  2.5424583e+001   3.1429950e+000   1.4734806e-001   1.0445621e+002   0.0000000e+000   2.3288877e-005   7.5902342e+002   1.0554696e+003   6.9183852e+002   4.6000000e+002   4.6000000e+002   4.6000000e+002   6.0504607e+006   7.0480014e+002   2.4421565e+003   1.1100821e-002   2.1139309e+001   6.5453610e+004  -6.0240679e-003   0.0000000e+000   7.8747969e-005  -1.0700418e-004  -1.1928843e-002  -1.7414012e-005  -9.1055559e+002   6.8115439e-007  -7.9976907e-007   7.3728406e-004  -6.3720088e-006   4.2432295e+001
  2.5526242e+001   3.1600191e+000   1.4843331e-001   1.0608392e+002   0.0000000e+000   2.3345277e-005   7.5820779e+002   1.0521766e+003   6.9074518e+002   4.6000000e+002   4.6000000e+002   4.6000000e+002   6.0203499e+006   7.0378436e+002   2.4411726e+003   1.1133409e-002   2.1180637e+001   6.5319059e+004   6.4245901e-003   0.0000000e+000   8.0345195e-005  -1.0785518e-004  -1.1997305e-002  -1.0289583e-005  -9.1133457e+002   1.8500897e-006  -8.6470535e-007   7.4152506e-004  -6.4199369e-006   4.2396885e+001
  2.5627945e+001   3.1836164e+000   1.4955310e-001   1.0817120e+002   0.0000000e+000   2.3365750e-005   7.5741269e+002   1.0535657e+003   6.8967254e+002   4.6000000e+002   4.6000000e+002   4.6000000e+002   5.9907178e+006   7.0314198e+002   2.4420185e+003   1.1166128e-002   2.1221985e+001   6.5188579e+004   1.3827987e-002   0.0000000e+000   8.1053444e-005  -1.0975042e-004  -1.2062031e-002   5.1994548e-005  -9.1218514e+002   3.7225254e-006  -9.6301143e-007   7.4555020e-004  -6.5282666e-006   4.2308821e+001
  2.5729690e+001   3.2001393e+000   1.5070550e-001   1.0987598e+002   0.0000000e+000   2.3436628e-005   7.5663175e+002   1.0548968e+003   6.8863287e+002   4.6000000e+002   4.6000000e+002   4.6000000e+002   5.9613016e+006   7.0213623e+002   2.4414820e+003   1.1198975e-002   2.1263353e+001   6.5059310e+004   7.7424974e-003   0.0000000e+000   8.0715456e-005  -1.1152008e-004  -1.2128181e-002   3.8980327e-005  -9.1306751e+002   3.4950171e-006  -1.0626842e-006   7.4967411e-004  -6.6306841e-006   4.2297979e+001
  2.5831534e+001   3.2055822e+000   1.5189034e-001   1.1165681e+002   0.0000000e+000   2.3509069e-005   7.5586079e+002   1.0561303e+003   6.8764844e+002   4.6000000e+002   4.6000000e+002   4.6000000e+002   5.9319918e+006   7.0115937e+002   2.4412192e+003   1.1231970e-002   2.1304756e+001   6.4930169e+004   3.7499794e-003   0.0000000e+000   8.0936338e-005  -1.1323217e-004  -1.2195229e-002  -1.0841069e-005  -9.1395457e+002   3.4762426e-006  -1.1691188e-006   7.5384501e-004  -6.7304311e-006   4.2288585e+001
  2.5933270e+001   3.2045226e+000   1.5310305e-001   1.1376606e+002   0.0000000e+000   2.3548925e-005   7.5509850e+002   1.0572631e+003   6.8662471e+002   4.6000000e+002   4.6000000e+002   4.6000000e+002   5.9027538e+006   7.0047664e+002   2.4421374e+003   1.1265045e-002   2.1346122e+001   6.4800393e+004   4.8648463e-003   0.0000000e+000   8.1747336e-005  -1.1551014e-004  -1.2263214e-002  -1.5170548e-005  -9.1482184e+002   3.2850506e-006  -1.2904781e-006   7.5806646e-004  -6.8649585e-006   4.2222527e+001
  2.6034942e+001   3.2023859e+000   1.5435116e-001   1.1570610e+002   0.0000000e+000   2.3623927e-005   7.5434304e+002   1.0582957e+003   6.8560122e+002   4.6000000e+002   4.6000000e+002   4.6000000e+002   5.8735384e+006   6.9954627e+002   2.4423272e+003   1.1298214e-002   2.1387473e+001   6.4669523e+004   7.9595616e-003   0.0000000e+000   8.2579435e-005  -1.1788864e-004  -1.2332369e-002   1.4980556e-005  -9.1566185e+002   3.4115662e-006  -1.4240986e-006   7.6236222e-004  -7.0045295e-006   4.2214736e+001
  2.6136679e+001   3.2038800e+000   1.5562570e-001   1.1771979e+002   0.0000000e+000   2.3699955e-005   7.5359536e+002   1.0592313e+003   6.8458803e+002   4.6000000e+002   4.6000000e+002   4.6000000e+002   5.8443509e+006   6.9861818e+002   2.4426875e+003   1.1331519e-002   2.1428855e+001   6.4537847e+004   6.2130597e-003   0.0000000e+000   8.3276736e-005  -1.2009456e-004  -1.2402762e-002   1.5527480e-005  -9.1648420e+002   3.3787642e-006  -1.5634132e-006   7.6673769e-004  -7.1341365e-006   4.2206351e+001
  2.6238469e+001   3.2103844e+000   1.5693309e-001   1.1989890e+002   0.0000000e+000   2.3766274e-005   7.5285962e+002   1.0600717e+003   6.8357477e+002   4.6000000e+002   4.6000000e+002   4.6000000e+002   5.8152692e+006   6.9780007e+002   2.4436348e+003   1.1364957e-002   2.1470270e+001   6.4406196e+004   5.6949249e-003   0.0000000e+000   8.3530730e-005  -1.2283443e-004  -1.2475612e-002   7.0556151e-006  -9.1730521e+002   2.4428825e-006  -1.6936291e-006   7.7126934e-004  -7.2982296e-006   4.2179217e+001
  2.6340309e+001   3.2234353e+000   1.5828410e-001   1.2226187e+002   0.0000000e+000   2.3823359e-005   7.5214278e+002   1.0608197e+003   6.8245030e+002   4.6000000e+002   4.6000000e+002   4.6000000e+002   5.7864617e+006   6.9712636e+002   2.4453027e+003   1.1398525e-002   2.1511723e+001   6.4276439e+004  -1.0546402e-002   0.0000000e+000   8.2548009e-005  -1.2466709e-004  -1.2552463e-002  -1.2839001e-004  -9.1814890e+002   2.1650694e-006  -1.8247121e-006   7.7605706e-004  -7.4086333e-006   4.2134415e+001
  2.6442199e+001   3.2317107e+000   1.5963888e-001   1.2501134e+002   0.0000000e+000   2.3859768e-005   7.5142558e+002   1.0614524e+003   6.8135366e+002   4.6000000e+002   4.6000000e+002   4.6000000e+002   5.7575552e+006   6.9650142e+002   2.4473316e+003   1.1432224e-002   2.1553230e+001   6.4144405e+004   6.2046193e-002   0.0000000e+000   8.7219261e-005  -1.3594333e-004  -1.2620494e-002   3.4553975e-004  -9.1899489e+002   2.5844765e-006  -2.0605506e-006   7.8027659e-004  -8.1049862e-006   4.2053942e+001
  2.6515570e+001   3.2344442e+000   1.6063553e-001   1.2688139e+002   0.0000000e+000   2.3896127e-005   7.5091064e+002   1.0619092e+003   6.8057625e+002   4.6000000e+002   4.6000000e+002   4.6000000e+002   5.7368526e+006   6.9593118e+002   2.4484126e+003   1.1456556e-002   2.1583149e+001   6.4049810e+004   2.0499405e-002   0.0000000e+000   8.5612381e-005  -1.3443353e-004  -1.2678101e-002   3.6230167e-004  -9.1959182e+002   1.6503660e-006  -2.1265913e-006   7.8386233e-004  -7.9964504e-006   4.2027732e+001
  2.6600354e+001   3.2365031e+000   1.6179443e-001   1.2918808e+002   0.0000000e+000   2.3929384e-005   7.5032100e+002   1.0623137e+003   6.7968260e+002   4.6000000e+002   4.6000000e+002   4.6000000e+002   5.7129725e+006   6.9535040e+002   2.4501498e+003   1.1484746e-002   2.1617739e+001   6.3940146e+004  -4.4188319e-002   0.0000000e+000   8.2172572e-005  -1.3507698e-004  -1.2745705e-002  -2.9515992e-004  -9.2027701e+002   4.6328293e-006  -2.2009924e-006   7.8807876e-004  -8.0454176e-006   4.1971906e+001
  2.6732422e+001   3.2499370e+000   1.6364256e-001   1.3252400e+002   0.0000000e+000   2.4023368e-005   7.4941504e+002   1.0628510e+003   6.7829512e+002   4.6000000e+002   4.6000000e+002   4.6000000e+002   5.6757860e+006   6.9422974e+002   2.4520778e+003   1.1528838e-002   2.1671673e+001   6.3767826e+004  -8.7240683e-003   0.0000000e+000   8.1585712e-005  -1.4124971e-004  -1.2846667e-002  -4.0676955e-004  -9.2129090e+002   4.1350976e-006  -2.3918513e-006   7.9437886e-004  -8.4432073e-006   4.1920959e+001
  2.6805793e+001   3.2692900e+000   1.6472432e-001   1.3469968e+002   0.0000000e+000   2.4057687e-005   7.4892979e+002   1.0630913e+003   6.7755081e+002   4.6000000e+002   4.6000000e+002   4.6000000e+002   5.6555126e+006   6.9385577e+002   2.4543252e+003   1.1553401e-002   2.1701660e+001   6.3675433e+004   7.8488579e-003   0.0000000e+000   8.0511338e-005  -1.4508544e-004  -1.2908812e-002  -7.2753182e-005  -9.2190377e+002   4.7391660e-006  -2.5038122e-006   7.9825106e-004  -8.6805978e-006   4.1873681e+001
  2.6907808e+001   3.2978321e+000   1.6627512e-001   1.3744711e+002   0.0000000e+000   2.4138895e-005   7.4828116e+002   1.0633455e+003   6.7655957e+002   4.6000000e+002   4.6000000e+002   4.6000000e+002   5.6277424e+006   6.9323718e+002   2.4573741e+003   1.1587665e-002   2.1743393e+001   6.3550674e+004   2.4598968e-002   0.0000000e+000   8.1059652e-005  -1.5395104e-004  -1.2993055e-002   2.4555635e-004  -9.2282799e+002   4.6864895e-006  -2.6826338e-006   8.0349535e-004  -9.2340252e-006   4.1852259e+001
  2.7009960e+001   3.3147666e+000   1.6786455e-001   1.4142203e+002   0.0000000e+000   2.4142182e-005   7.4764782e+002   1.0655816e+003   6.7557219e+002   4.6000000e+002   4.6000000e+002   4.6000000e+002   5.6002000e+006   6.9318399e+002   2.4628703e+003   1.1622089e-002   2.1785251e+001   6.3427524e+004   2.8566384e-002   0.0000000e+000   8.2956509e-005  -1.6383153e-004  -1.3078699e-002   3.3161965e-004  -9.2379547e+002   3.3409999e-006  -2.8561804e-006   8.0881359e-004  -9.8494998e-006   4.1719759e+001
  2.7112146e+001   3.3178177e+000   1.6948990e-001   1.4453331e+002   0.0000000e+000   2.4216893e-005   7.4702251e+002   1.0698585e+003   6.7453860e+002   4.6000000e+002   4.6000000e+002   4.6000000e+002   5.5727267e+006   6.9263748e+002   2.4665720e+003   1.1656639e-002   2.1827204e+001   6.3303999e+004   1.4032869e-003   0.0000000e+000   8.2240893e-005  -1.7070679e-004  -1.3166730e-002   5.2696475e-005  -9.2475731e+002   2.8730010e-006  -2.9876939e-006   8.1428502e-004  -1.0275521e-005   4.1696610e+001
  2.7214371e+001   3.3121749e+000   1.7114622e-001   1.4754681e+002   0.0000000e+000   2.4307058e-005   7.4639938e+002   1.0741365e+003   6.7350789e+002   4.6000000e+002   4.6000000e+002   4.6000000e+002   5.5452044e+006   6.9199083e+002   2.4699952e+003   1.1691316e-002   2.1869238e+001   6.3178745e+004  -9.2956135e-003   0.0000000e+000   8.1646285e-005  -1.7904771e-004  -1.3254149e-002  -2.1807489e-004  -9.2568718e+002   3.1033908e-006  -3.1415889e-006   8.1972491e-004  -1.0802636e-005   4.1697354e+001
  2.7317855e+001   3.3039436e+000   1.7284288e-001   1.5113494e+002   0.0000000e+000   2.4359511e-005   7.4576897e+002   1.0788376e+003   6.7246685e+002   4.6000000e+002   4.6000000e+002   4.6000000e+002   5.5172568e+006   6.9159075e+002   2.4746334e+003   1.1726536e-002   2.1911857e+001   6.3049694e+004   1.5603106e-003   0.0000000e+000   8.1985650e-005  -1.8764011e-004  -1.3339395e-002  -1.1008430e-004  -9.2658005e+002   4.1972242e-006  -3.3039112e-006   8.2502699e-004  -1.1342307e-005   4.1635613e+001
  2.7421387e+001   3.3022074e+000   1.7456468e-001   1.5435611e+002   0.0000000e+000   2.4451136e-005   7.4514395e+002   1.0829038e+003   6.7143294e+002   4.6000000e+002   4.6000000e+002   4.6000000e+002   5.4893556e+006   6.9089613e+002   2.4782661e+003   1.1761889e-002   2.1954570e+001   6.2919972e+004  -6.4263491e-003   0.0000000e+000   8.0898268e-005  -1.9355714e-004  -1.3428703e-002  -5.6486403e-005  -9.2744488e+002   4.0927391e-006  -3.4220635e-006   8.3058396e-004  -1.1712903e-005   4.1632174e+001
  2.7524969e+001   3.3063453e+000   1.7630232e-001   1.5762757e+002   0.0000000e+000   2.4543289e-005   7.4452154e+002   1.0870771e+003   6.7041492e+002   4.6000000e+002   4.6000000e+002   4.6000000e+002   5.4614192e+006   6.9018261e+002   2.4818867e+003   1.1797376e-002   2.1997366e+001   6.2788619e+004   3.8838420e-002   0.0000000e+000   8.3500063e-005  -2.0705939e-004  -1.3511945e-002   2.4072320e-004  -9.2829969e+002   3.5966162e-006  -3.6153056e-006   8.3575295e-004  -1.2558517e-005   4.1627702e+001
  2.7628601e+001   3.3156284e+000   1.7804060e-001   1.6142553e+002   0.0000000e+000   2.4596917e-005   7.4390867e+002   1.0920252e+003   6.6939048e+002   4.6000000e+002   4.6000000e+002   4.6000000e+002   5.4336657e+006   6.8969235e+002   2.4869734e+003   1.1832996e-002   2.2040257e+001   6.2658167e+004   1.0779152e-002   0.0000000e+000   8.2118026e-005  -2.1095357e-004  -1.3596288e-002   1.8530403e-004  -9.2915650e+002   1.9320525e-006  -3.7371961e-006   8.4100189e-004  -1.2794135e-005   4.1568481e+001
  2.7732265e+001   3.3316986e+000   1.7979387e-001   1.6494110e+002   0.0000000e+000   2.4668771e-005   7.4331662e+002   1.0964446e+003   6.6827534e+002   4.6000000e+002   4.6000000e+002   4.6000000e+002   5.4062145e+006   6.8905425e+002   2.4914477e+003   1.1868743e-002   2.2083244e+001   6.2529953e+004  -3.4325145e-002   0.0000000e+000   7.9039406e-005  -2.1185446e-004  -1.3683960e-002  -3.0712241e-004  -9.3004428e+002   3.2698011e-006  -3.8390825e-006   8.4647238e-004  -1.2856903e-005   4.1522261e+001
  2.7834624e+001   3.3451307e+000   1.8157545e-001   1.6882799e+002   0.0000000e+000   2.4722069e-005   7.4273300e+002   1.1004919e+003   6.6719972e+002   4.6000000e+002   4.6000000e+002   4.6000000e+002   5.3789913e+006   6.8861451e+002   2.4965714e+003   1.1904154e-002   2.2125770e+001   6.2400686e+004   1.3239537e-002   0.0000000e+000   8.1552422e-005  -2.2117934e-004  -1.3765789e-002  -1.7129519e-005  -9.3089220e+002   1.9871198e-006  -3.9930580e-006   8.5155338e-004  -1.3441738e-005   4.1451584e+001
  2.7937021e+001   3.3657147e+000   1.8340624e-001   1.7238643e+002   0.0000000e+000   2.4808586e-005   7.4216762e+002   1.1042610e+003   6.6614010e+002   4.6000000e+002   4.6000000e+002   4.6000000e+002   5.3522052e+006   6.8803515e+002   2.5013605e+003   1.1939691e-002   2.2168402e+001   6.2275312e+004   8.2503807e-003   0.0000000e+000   8.0010763e-005  -2.2308753e-004  -1.3857110e-002   9.6626596e-005  -9.3178711e+002   2.4596361e-006  -4.1048016e-006   8.5723849e-004  -1.3555775e-005   4.1432638e+001
  2.8039426e+001   3.3835131e+000   1.8527056e-001   1.7595677e+002   0.0000000e+000   2.4905688e-005   7.4161311e+002   1.1077759e+003   6.6511474e+002   4.6000000e+002   4.6000000e+002   4.6000000e+002   5.3256479e+006   6.8741141e+002   2.5061254e+003   1.1975344e-002   2.2211122e+001   6.2151347e+004  -4.4708514e-004   0.0000000e+000   7.8359409e-005  -2.2768769e-004  -1.3946542e-002  -2.8748071e-005  -9.3271977e+002   2.6626012e-006  -4.2390943e-006   8.6282412e-004  -1.3843797e-005   4.1430590e+001
  2.8141824e+001   3.3911841e+000   1.8715468e-001   1.7972788e+002   0.0000000e+000   2.4989989e-005   7.4106892e+002   1.1119383e+003   6.6412058e+002   4.6000000e+002   4.6000000e+002   4.6000000e+002   5.2992488e+006   6.8689173e+002   2.5114257e+003   1.2011108e-002   2.2253923e+001   6.2027951e+004   2.1972870e-004   0.0000000e+000   7.6966240e-005  -2.3175697e-004  -1.4034702e-002  -7.8884928e-005  -9.3366314e+002   1.9907759e-006  -4.3496870e-006   8.6832607e-004  -1.4096048e-005   4.1407624e+001
  2.8244234e+001   3.3914795e+000   1.8906289e-001   1.8350061e+002   0.0000000e+000   2.5071071e-005   7.4053401e+002   1.1158050e+003   6.6314339e+002   4.6000000e+002   4.6000000e+002   4.6000000e+002   5.2729400e+006   6.8642873e+002   2.5170075e+003   1.2046988e-002   2.2296824e+001   6.1904374e+004   6.9959467e-003   0.0000000e+000   7.5922808e-005  -2.3413826e-004  -1.4121146e-002  -8.5356204e-006  -9.3459604e+002   1.8957681e-006  -4.4663892e-006   8.7371001e-004  -1.4236889e-005   4.1376303e+001
  2.8346658e+001   3.3915784e+000   1.9098943e-001   1.8716587e+002   0.0000000e+000   2.5171241e-005   7.4000202e+002   1.1194975e+003   6.6217984e+002   4.6000000e+002   4.6000000e+002   4.6000000e+002   5.2467302e+006   6.8583352e+002   2.5222149e+003   1.2082985e-002   2.2339825e+001   6.1780720e+004   1.7804130e-002   0.0000000e+000   7.5536928e-005  -2.3779705e-004  -1.4208648e-002   5.2657013e-005  -9.3551918e+002   1.6671726e-006  -4.5935767e-006   8.7915338e-004  -1.4460478e-005   4.1375604e+001
  2.8449103e+001   3.3915179e+000   1.9293280e-001   1.9094500e+002   0.0000000e+000   2.5261378e-005   7.3947516e+002   1.1230320e+003   6.6117750e+002   4.6000000e+002   4.6000000e+002   4.6000000e+002   5.2205463e+006   6.8531184e+002   2.5278175e+003   1.2119102e-002   2.2382928e+001   6.1656154e+004   1.2336795e-002   0.0000000e+000   7.4319943e-005  -2.3650714e-004  -1.4294091e-002   1.3394537e-004  -9.3641793e+002   1.6226525e-006  -4.7464592e-006   8.8446547e-004  -1.4362823e-005   4.1356909e+001
  2.8500342e+001   3.3927864e+000   1.9391318e-001   1.9280920e+002   0.0000000e+000   2.5312174e-005   7.3921420e+002   1.1251149e+003   6.6066137e+002   4.6000000e+002   4.6000000e+002   4.6000000e+002   5.2074956e+006   6.8500952e+002   2.5305233e+003   1.2137195e-002   2.2404522e+001   6.1593843e+004   4.0802008e-003   0.0000000e+000   7.3020325e-005  -2.3546918e-004  -1.4338555e-002   6.0313914e-005  -9.3686543e+002   1.8561937e-006  -4.8103545e-006   8.8723382e-004  -1.4292122e-005   4.1355858e+001
  2.8602840e+001   3.3992044e+000   1.9588839e-001   1.9727350e+002   0.0000000e+000   2.5351956e-005   7.3869730e+002   1.1310626e+003   6.5963678e+002   4.6000000e+002   4.6000000e+002   4.6000000e+002   5.1814520e+006   6.8484164e+002   2.5376704e+003   1.2173500e-002   2.2447799e+001   6.1469122e+004  -3.8418848e-003   0.0000000e+000   7.0930407e-005  -2.3385307e-004  -1.4423858e-002  -8.9616549e-005  -9.3775826e+002   2.2488288e-006  -4.9624170e-006   8.9254435e-004  -1.4182557e-005   4.1259018e+001
  2.8705386e+001   3.4083132e+000   1.9789223e-001   2.0167425e+002   0.0000000e+000   2.5397248e-005   7.3818764e+002   1.1401474e+003   6.5862871e+002   4.6000000e+002   4.6000000e+002   4.6000000e+002   5.1555489e+006   6.8466926e+002   2.5448802e+003   1.2209934e-002   2.2491223e+001   6.1344876e+004   3.2821999e-003   0.0000000e+000   6.9303832e-005  -2.3085468e-004  -1.4505038e-002  -5.9839818e-005  -9.3866032e+002   3.7223845e-006  -5.0888493e-006   8.9759328e-004  -1.3982160e-005   4.1168706e+001
  2.8807956e+001   3.4183389e+000   1.9987320e-001   2.0556005e+002   0.0000000e+000   2.5496594e-005   7.3768408e+002   1.1482950e+003   6.5764101e+002   4.6000000e+002   4.6000000e+002   4.6000000e+002   5.1298059e+006   6.8398604e+002   2.5503786e+003   1.2246489e-002   2.2534767e+001   6.1221306e+004   4.8902781e-003   0.0000000e+000   6.7419618e-005  -2.3074394e-004  -1.4574473e-002  -1.2178219e-006  -9.3957433e+002   3.4733292e-006  -5.2153124e-006   9.0189739e-004  -1.3963692e-005   4.1157202e+001
  2.8910541e+001   3.4297440e+000   2.0186348e-001   2.0988476e+002   0.0000000e+000   2.5567292e-005   7.3719459e+002   1.1561229e+003   6.5663016e+002   4.6000000e+002   4.6000000e+002   4.6000000e+002   5.1043209e+006   6.8348064e+002   2.5567367e+003   1.2283161e-002   2.2578414e+001   6.1099573e+004  -1.3146188e-002   0.0000000e+000   6.4762573e-005  -2.2644886e-004  -1.4653010e-002  -1.1459950e-004  -9.4050902e+002   4.0031790e-006  -5.3455243e-006   9.0678253e-004  -1.3686009e-005   4.1099378e+001
  2.9013184e+001   3.4425500e+000   2.0390416e-001   2.1384893e+002   0.0000000e+000   2.5670924e-005   7.3670285e+002   1.1633467e+003   6.5555263e+002   4.6000000e+002   4.6000000e+002   4.6000000e+002   5.0786571e+006   6.8286655e+002   2.5625678e+003   1.2319965e-002   2.2622195e+001   6.0974515e+004   2.2508078e-002   0.0000000e+000   6.6085090e-005  -2.2519984e-004  -1.4730601e-002   1.8046697e-004  -9.4138934e+002   3.5910536e-006  -5.5045730e-006   9.1158179e-004  -1.3588369e-005   4.1094074e+001
  2.9115879e+001   3.4606098e+000   2.0596804e-001   2.1806588e+002   0.0000000e+000   2.5752482e-005   7.3622524e+002   1.1700688e+003   6.5449848e+002   4.6000000e+002   4.6000000e+002   4.6000000e+002   5.0534084e+006   6.8243584e+002   2.5692122e+003   1.2356899e-002   2.2666102e+001   6.0853278e+004   1.0509908e-003   0.0000000e+000   6.2524338e-005  -2.1326854e-004  -1.4814551e-002   3.7300805e-005  -9.4233293e+002   3.2528695e-006  -5.5870584e-006   9.1680776e-004  -1.2820190e-005   4.1055587e+001
  2.9218602e+001   3.4748090e+000   2.0805790e-001   2.2332429e+002   0.0000000e+000   2.5773761e-005   7.3576166e+002   1.1761067e+003   6.5347969e+002   4.6000000e+002   4.6000000e+002   4.6000000e+002   5.0283899e+006   6.8242117e+002   2.5776348e+003   1.2393955e-002   2.2710142e+001   6.0733593e+004  -2.7390685e-002   0.0000000e+000   5.8371681e-005  -2.0342699e-004  -1.4894126e-002  -3.0471358e-004  -9.4330486e+002   2.2693486e-006  -5.6400370e-006   9.2177191e-004  -1.2193937e-005   4.0928861e+001
  2.9321352e+001   3.4778539e+000   2.1014492e-001   2.2732302e+002   0.0000000e+000   2.5888448e-005   7.3529271e+002   1.1815762e+003   6.5248625e+002   4.6000000e+002   4.6000000e+002   4.6000000e+002   5.0033670e+006   6.8177181e+002   2.5835797e+003   1.2431132e-002   2.2754329e+001   6.0612622e+004   1.3922045e-002   0.0000000e+000   5.8739308e-005  -2.0704454e-004  -1.4967701e-002   1.2959976e-005  -9.4427023e+002   1.7689105e-006  -5.7957056e-006   9.2633521e-004  -1.2408165e-005   4.0941742e+001
  2.9424097e+001   3.4773905e+000   2.1224465e-001   2.3196803e+002   0.0000000e+000   2.5953179e-005   7.3482881e+002   1.1865307e+003   6.5150779e+002   4.6000000e+002   4.6000000e+002   4.6000000e+002   4.9784689e+006   6.8145677e+002   2.5908439e+003   1.2468418e-002   2.2798622e+001   6.0491894e+004   6.8776316e-003   0.0000000e+000   5.5894185e-005  -2.0253859e-004  -1.5056061e-002   7.7492137e-005  -9.4522106e+002   1.9771312e-006  -5.9032115e-006   9.3183713e-004  -1.2108847e-005   4.0877213e+001
  2.9526979e+001   3.4780904e+000   2.1435386e-001   2.3657251e+002   0.0000000e+000   2.6032561e-005   7.3436613e+002   1.1909892e+003   6.5054090e+002   4.6000000e+002   4.6000000e+002   4.6000000e+002   4.9536274e+006   6.8105358e+002   2.5978363e+003   1.2505865e-002   2.2843102e+001   6.0370820e+004   1.1866813e-002   0.0000000e+000   5.4043653e-005  -1.9941353e-004  -1.5142601e-002   2.0178772e-005  -9.4616220e+002   1.2561436e-006  -6.0199924e-006   9.3722283e-004  -1.1903491e-005   4.0836317e+001
  2.9629868e+001   3.4815819e+000   2.1646452e-001   2.4118391e+002   0.0000000e+000   2.6110123e-005   7.3390902e+002   1.1968716e+003   6.4959113e+002   4.6000000e+002   4.6000000e+002   4.6000000e+002   4.9288915e+006   6.8064511e+002   2.6049429e+003   1.2543425e-002   2.2887703e+001   6.0249773e+004   2.0209543e-002   0.0000000e+000   5.2554693e-005  -1.9775611e-004  -1.5224343e-002   7.8538926e-005  -9.4709558e+002   1.3280268e-006  -6.1454025e-006   9.4230557e-004  -1.1784205e-005   4.0793731e+001
  2.9732772e+001   3.4888880e+000   2.1857851e-001   2.4533229e+002   0.0000000e+000   2.6215801e-005   7.3345926e+002   1.2023277e+003   6.4861928e+002   4.6000000e+002   4.6000000e+002   4.6000000e+002   4.9043262e+006   6.8004543e+002   2.6113659e+003   1.2581102e-002   2.2932430e+001   6.0129573e+004  -1.2868410e-002   0.0000000e+000   4.8144782e-005  -1.9019928e-004  -1.5313765e-002  -6.0718596e-005  -9.4803066e+002   1.7351626e-006  -6.2196710e-006   9.4788514e-004  -1.1293574e-005   4.0788922e+001
  2.9835832e+001   3.4962051e+000   2.2068464e-001   2.4974886e+002   0.0000000e+000   2.6296639e-005   7.3300974e+002   1.2049847e+003   6.4761020e+002   4.6000000e+002   4.6000000e+002   4.6000000e+002   4.8797361e+006   6.7958926e+002   2.6182350e+003   1.2618947e-002   2.2977338e+001   6.0008047e+004   8.1100663e-003   0.0000000e+000   4.7103690e-005  -1.9111135e-004  -1.5397555e-002   2.5086622e-005  -9.4896547e+002   9.4469932e-007  -6.3578996e-006   9.5310108e-004  -1.1337893e-005   4.0746558e+001
  2.9938961e+001   3.5056083e+000   2.2274295e-001   2.5411211e+002   0.0000000e+000   2.6382911e-005   7.3257015e+002   1.2086588e+003   6.4661745e+002   4.6000000e+002   4.6000000e+002   4.6000000e+002   4.8553335e+006   6.7893274e+002   2.6246889e+003   1.2656928e-002   2.3022390e+001   5.9887672e+004  -2.1822921e-003   0.0000000e+000   4.3586814e-005  -1.8547301e-004  -1.5480056e-002  -6.0264866e-005  -9.4991115e+002   1.5641505e-006  -6.4389408e-006   9.5825287e-004  -1.0969977e-005   4.0707390e+001
  3.0042124e+001   3.5143589e+000   2.2477173e-001   2.5817002e+002   0.0000000e+000   2.6481761e-005   7.3213658e+002   1.2118692e+003   6.4560296e+002   4.6000000e+002   4.6000000e+002   4.6000000e+002   4.8310731e+006   6.7814267e+002   2.6305702e+003   1.2695032e-002   2.3067565e+001   5.9767826e+004  -3.1915691e-003   0.0000000e+000   4.0582484e-005  -1.8015689e-004  -1.5556857e-002  -1.0103936e-004  -9.5086534e+002   1.7755631e-006  -6.5285545e-006   9.6303813e-004  -1.0623520e-005   4.0685700e+001
  3.0145260e+001   3.5286998e+000   2.2685520e-001   2.6231169e+002   0.0000000e+000   2.6576227e-005   7.3170073e+002   1.2128213e+003   6.4452700e+002   4.6000000e+002   4.6000000e+002   4.6000000e+002   4.8068362e+006   6.7753098e+002   2.6369041e+003   1.2733237e-002   2.3112832e+001   5.9646936e+004   1.5767425e-002   0.0000000e+000   3.8819337e-005  -1.7740565e-004  -1.5638593e-002   2.5180129e-005  -9.5178321e+002   9.5442118e-007  -6.6266094e-006   9.6811874e-004  -1.0438431e-005   4.0660877e+001
  3.0248405e+001   3.5458857e+000   2.2895228e-001   2.6637689e+002   0.0000000e+000   2.6681781e-005   7.3127892e+002   1.2151252e+003   6.4347457e+002   4.6000000e+002   4.6000000e+002   4.6000000e+002   4.7829261e+006   6.7687903e+002   2.6432303e+003   1.2771556e-002   2.3158213e+001   5.9528858e+004   1.1041200e-002   0.0000000e+000   3.5767929e-005  -1.7282886e-004  -1.5716446e-002   1.1396267e-004  -9.5275570e+002   8.2668701e-007  -6.7002563e-006   9.7296943e-004  -1.0130482e-005   4.0652379e+001
  3.0351587e+001   3.5586173e+000   2.3105384e-001   2.7066743e+002   0.0000000e+000   2.6764827e-005   7.3086195e+002   1.2167920e+003   6.4245645e+002   4.6000000e+002   4.6000000e+002   4.6000000e+002   4.7591522e+006   6.7638417e+002   2.6501411e+003   1.2809998e-002   2.3203720e+001   5.9411258e+004  -1.7374745e-003   0.0000000e+000   3.1482316e-005  -1.7005763e-004  -1.5796809e-002  -3.6628364e-005  -9.5374704e+002   1.5189996e-006  -6.7732390e-006   9.7799077e-004  -9.9454500e-006   4.0610686e+001
  3.0403203e+001   3.5614799e+000   2.3210905e-001   2.7291729e+002   0.0000000e+000   2.6796849e-005   7.3065665e+002   1.2182704e+003   6.4195850e+002   4.6000000e+002   4.6000000e+002   4.6000000e+002   4.7473200e+006   6.7620999e+002   2.6538707e+003   1.2829259e-002   2.3226531e+001   5.9352655e+004  -5.8027988e-003   0.0000000e+000   2.9975578e-005  -1.6888001e-004  -1.5834385e-002  -1.1565944e-004  -9.5424630e+002   1.3421128e-006  -6.8309498e-006   9.8033455e-004  -9.8656100e-006   4.0575077e+001
  3.0506513e+001   3.5641175e+000   2.3420638e-001   2.7698861e+002   0.0000000e+000   2.6894415e-005   7.3024287e+002   1.2180189e+003   6.4097369e+002   4.6000000e+002   4.6000000e+002   4.6000000e+002   4.7237020e+006   6.7562167e+002   2.6603429e+003   1.2867916e-002   2.3272276e+001   5.9235324e+004  -3.3460920e-004   0.0000000e+000   2.7000596e-005  -1.7144059e-004  -1.5907949e-002  -9.8585878e-005  -9.5523843e+002   1.9597103e-006  -6.9159708e-006   9.8491265e-004  -1.0016037e-005   4.0554346e+001
  3.0609859e+001   3.5664917e+000   2.3631502e-001   2.8111229e+002   0.0000000e+000   2.6984359e-005   7.2983496e+002   1.2188400e+003   6.4000534e+002   4.6000000e+002   4.6000000e+002   4.6000000e+002   4.7002029e+006   6.7510993e+002   2.6671414e+003   1.2906697e-002   2.3318154e+001   5.9118271e+004   1.9626037e-002   0.0000000e+000   2.4713377e-005  -1.7668413e-004  -1.5983149e-002   3.7219449e-005  -9.5622724e+002   1.2836950e-006  -7.0145193e-006   9.8958756e-004  -1.0336438e-005   4.0520846e+001
  3.0713370e+001   3.5688089e+000   2.3841318e-001   2.8507762e+002   0.0000000e+000   2.7092102e-005   7.2943000e+002   1.2193836e+003   6.3905058e+002   4.6000000e+002   4.6000000e+002   4.6000000e+002   4.6767460e+006   6.7444507e+002   2.6734254e+003   1.2945650e-002   2.3364218e+001   5.9000769e+004   1.0262629e-002   0.0000000e+000   2.1799237e-005  -1.7818651e-004  -1.6055693e-002   1.2173079e-004  -9.5720174e+002   1.1977233e-006  -7.0942761e-006   9.9410213e-004  -1.0412180e-005   4.0513389e+001
  3.0816953e+001   3.5736101e+000   2.4050773e-001   2.8983109e+002   0.0000000e+000   2.7137199e-005   7.2902859e+002   1.2197272e+003   6.3811322e+002   4.6000000e+002   4.6000000e+002   4.6000000e+002   4.6533566e+006   6.7416422e+002   2.6813575e+003   1.2984739e-002   2.3410425e+001   5.8882959e+004  -2.0379016e-003   0.0000000e+000   1.8091772e-005  -1.7887637e-004  -1.6133484e-002  -4.4400675e-006  -9.5816995e+002   2.9435132e-006  -7.1529391e-006   9.9895136e-004  -1.0446944e-005   4.0420549e+001
  3.0922110e+001   3.5815005e+000   2.4262182e-001   2.9396365e+002   0.0000000e+000   2.7226962e-005   7.2862059e+002   1.2189635e+003   6.3718270e+002   4.6000000e+002   4.6000000e+002   4.6000000e+002   4.6297557e+006   6.7357980e+002   2.6880882e+003   1.3024536e-002   2.3457470e+001   5.8763871e+004  -2.7781963e-003   0.0000000e+000   1.4717307e-005  -1.8001777e-004  -1.6207043e-002  -1.0669874e-004  -9.5915803e+002   2.9034006e-006  -7.2028538e-006   1.0035380e-003  -1.0510410e-005   4.0382009e+001
  3.1027346e+001   3.5913911e+000   2.4467214e-001   2.9849544e+002   0.0000000e+000   2.7282179e-005   7.2821945e+002   1.2189979e+003   6.3624499e+002   4.6000000e+002   4.6000000e+002   4.6000000e+002   4.6062913e+006   6.7303520e+002   2.6952065e+003   1.3064476e-002   2.3504677e+001   5.8645332e+004   5.9317861e-003   0.0000000e+000   1.1679612e-005  -1.8095266e-004  -1.6272175e-002  -5.5227195e-006  -9.6015691e+002   3.2683474e-006  -7.2480240e-006   1.0075960e-003  -1.0556017e-005   4.0289166e+001
  3.1132661e+001   3.6021388e+000   2.4677684e-001   3.0247698e+002   0.0000000e+000   2.7389861e-005   7.2781900e+002   1.2192100e+003   6.3525230e+002   4.6000000e+002   4.6000000e+002   4.6000000e+002   4.5827898e+006   6.7226940e+002   2.7014075e+003   1.3104559e-002   2.3552036e+001   5.8525127e+004  -1.0266561e-003   0.0000000e+000   8.0648676e-006  -1.7624378e-004  -1.6344968e-002   5.7741759e-005  -9.6111750e+002   3.1439076e-006  -7.2994695e-006   1.0121259e-003  -1.0243174e-005   4.0273698e+001
[truncated: 194,821 more chars]
