# Supplementary material for: Research on combustion and emissions of heavy duty diesel engines under low-speed and low-load conditions in low temperature environments
Source: PLoS One. 2025 Feb 21;20(2):e0318933. doi: 10.1371/journal.pone.0318933 (PMC11844864; doi:10.1371/journal.pone.0318933)
Supplement: S1 File — (ZIP) [file pone.0318933.s001.zip › 1000rpm_30%/4-gaibianpenyoudingshi/1/bound3-wall.out]

# CONVERGE Release Build 2.3.20/  Jan 30, 2017        Run Date:Mon Mar 18 19:29:13 2024
# column       1                2                3                4                5                6                7                8                9               10               11               12               13               14               15               16               17               18               19               20               21               22               23               24               25               26               27               28               29               30 
#          Crank      Avg_Vel_Mag              TKE              EPS            OMEGA        Turb_Visc  Near_Wall_Avg_T  Near_Wall_Max_T  Near_Wall_Min_T       Wall_Avg_T       Wall_Max_T       Wall_Min_T         Avg_Pres          Avg_HTC     HT_xfer_Rate        Wall_Area      Tot_HT_xfer     Pres_Force_X     Pres_Force_Y     Pres_Force_Z     Visc_Force_X     Visc_Force_Y     Visc_Force_Z    Pres_Torque_X    Pres_Torque_Y    Pres_Torque_Z    Visc_Torque_X    Visc_Torque_Y    Visc_Torque_Z            Yplus 
#          (DEG)            (m/s)        (m^2/s^2)        (m^2/s^3)              1/s          (m^2/s)              (K)              (K)              (K)              (K)              (K)              (K)          (N/m^2)        (W/m^2-K)            (J/s)            (m^2)              (J)              (N)              (N)              (N)              (N)              (N)              (N)            (N m)            (N m)            (N m)            (N m)            (N m)            (N m)           (none) 
#
 -1.4600000e+002   2.5092163e-002   1.0800000e+001   1.1036913e+004   0.0000000e+000   8.9301055e-004   3.2200000e+002   3.2200000e+002   3.2200000e+002   4.9000000e+002   4.9000000e+002   4.9000000e+002   1.6847000e+005   1.9252798e+002  -4.0969385e+002   1.2666491e-002   0.0000000e+000  -3.5633267e-014   1.5898609e-013   2.1339237e+003   3.0252057e-010  -1.3497656e-009   0.0000000e+000   1.8001064e-007  -8.8027958e+001   6.2820040e-015   6.2668317e-026   1.4484114e-026  -5.3333173e-011   1.9807022e+002
 -1.4587230e+002   2.8524616e-002   1.0576320e+001   1.0713991e+004   0.0000000e+000   8.8221626e-004   3.2226692e+002   3.2242308e+002   3.2225290e+002   4.9000000e+002   4.9000000e+002   4.9000000e+002   1.6863556e+005   1.9096462e+002  -4.0572145e+002   1.2666491e-002  -8.6721337e-003  -3.5668294e-014   1.5914229e-013   2.1360208e+003  -4.7505532e-002   2.0663974e-006  -3.6312104e-019   1.7610078e-007  -8.8115980e+001   6.2882838e-015  -1.5594293e-020  -2.1863581e-018  -9.7208024e-007   1.9592063e+002
 -1.4579372e+002   3.6865659e-002   1.0439545e+001   1.0516600e+004   0.0000000e+000   8.7568040e-004   3.2240977e+002   3.2264624e+002   3.2238699e+002   4.9000000e+002   4.9000000e+002   4.9000000e+002   1.6870077e+005   1.8996495e+002  -4.0325381e+002   1.2666491e-002  -1.3961382e-002  -3.5682088e-014   1.5920378e-013   2.1368467e+003  -5.4387292e-002  -1.9428672e-004  -5.9698119e-019   2.4531746e-007  -8.8150630e+001   6.2907542e-015  -1.1752614e-021  -2.4902963e-018  -3.3270756e-006   1.9457592e+002
 -1.4567094e+002   3.7771919e-002   1.0231924e+001   1.0219069e+004   0.0000000e+000   8.6569049e-004   3.2263762e+002   3.2300068e+002   3.2260115e+002   4.9000000e+002   4.9000000e+002   4.9000000e+002   1.6881502e+005   1.8844492e+002  -3.9948329e+002   1.2666491e-002  -2.2155233e-002  -3.5706241e-014   1.5931168e-013   2.1382939e+003  -6.3870029e-002   9.6852049e-005  -9.3117563e-019   2.2106307e-007  -8.8210734e+001   6.2950481e-015  -5.8888696e-021  -2.9077664e-018   1.2037631e-006   1.9252665e+002
 -1.4558567e+002   3.9543549e-002   1.0091854e+001   1.0019587e+004   0.0000000e+000   8.5892037e-004   3.2279561e+002   3.2324642e+002   3.2274972e+002   4.9000000e+002   4.9000000e+002   4.9000000e+002   1.6889654e+005   1.8741209e+002  -3.9691879e+002   1.2666491e-002  -2.7795789e-002  -3.5723476e-014   1.5938867e-013   2.1393265e+003  -6.5315808e-002  -2.1322435e-005  -1.1513032e-018   1.7491033e-007  -8.8253300e+001   6.2980880e-015   2.9688357e-021  -2.9636638e-018  -1.4345637e-007   1.9113501e+002
 -1.4547909e+002   4.2299222e-002   9.9216197e+000   9.7786425e+003   0.0000000e+000   8.5064741e-004   3.2299127e+002   3.2355112e+002   3.2293440e+002   4.9000000e+002   4.9000000e+002   4.9000000e+002   1.6899802e+005   1.8614631e+002  -3.9377669e+002   1.2666491e-002  -3.4790668e-002  -3.5744942e-014   1.5948442e-013   2.1406119e+003  -6.5019204e-002  -2.0634320e-005  -1.2541518e-018   1.9123085e-007  -8.8305999e+001   6.3018476e-015   3.3798582e-021  -2.9467442e-018  -5.8841959e-008   1.8943177e+002
 -1.4534587e+002   4.4888133e-002   9.7160089e+000   9.4898429e+003   0.0000000e+000   8.4058777e-004   3.2323403e+002   3.2393103e+002   3.2316920e+002   4.9000000e+002   4.9000000e+002   4.9000000e+002   1.6912437e+005   1.8460292e+002  -3.8994420e+002   1.2666491e-002  -4.3449168e-002  -3.5771675e-014   1.5960361e-013   2.1422122e+003  -6.3709037e-002  -2.2602317e-006  -1.4243022e-018  -4.0108627e-007  -8.8371306e+001   6.3065053e-015   3.3551965e-021  -2.8834921e-018   7.8152771e-008   1.8735745e+002
 -1.4517933e+002   4.5396410e-002   9.4696770e+000   9.1470512e+003   0.0000000e+000   8.2843873e-004   3.2353294e+002   3.2439812e+002   3.2346129e+002   4.9000000e+002   4.9000000e+002   4.9000000e+002   1.6928233e+005   1.8272967e+002  -3.8529553e+002   1.2666491e-002  -5.4143267e-002  -3.5805089e-014   1.5975265e-013   2.1442131e+003  -6.2023130e-002  -2.3540343e-007  -1.5340852e-018   1.3300692e-007  -8.8452822e+001   6.3123216e-015   3.9111377e-021  -2.8027572e-018   6.0819375e-008   1.8484532e+002
 -1.4497117e+002   4.1603803e-002   9.1787954e+000   8.7464596e+003   0.0000000e+000   8.1398662e-004   3.2390083e+002   3.2497403e+002   3.2381936e+002   4.9000000e+002   4.9000000e+002   4.9000000e+002   1.6947925e+005   1.8048469e+002  -3.7972101e+002   1.2666491e-002  -6.7317487e-002  -3.5846741e-014   1.5993850e-013   2.1467074e+003  -6.0011280e-002  -4.4544582e-007  -1.6524501e-018   1.0764376e-007  -8.8554742e+001   6.3195960e-015   4.4330509e-021  -2.7074202e-018   5.1481001e-008   1.8183986e+002
 -1.4471096e+002   3.4408449e-002   8.8386010e+000   8.2846082e+003   0.0000000e+000   7.9686273e-004   3.2435211e+002   3.2568295e+002   3.2424969e+002   4.9000000e+002   4.9000000e+002   4.9000000e+002   1.6972409e+005   1.7781123e+002  -3.7308028e+002   1.2666491e-002  -8.3497265e-002  -3.5898524e-014   1.6016958e-013   2.1498087e+003  -5.7616041e-002  -3.1196992e-006  -1.1769987e-018  -8.3354514e-008  -8.8682268e+001   6.3286982e-015  -1.0240813e-021  -2.6190124e-018   4.2967380e-008   1.7826926e+002
 -1.4438570e+002   2.7781399e-002   8.4454706e+000   7.7599978e+003   0.0000000e+000   7.7676446e-004   3.2490291e+002   3.2654937e+002   3.2477615e+002   4.9000000e+002   4.9000000e+002   4.9000000e+002   1.7002935e+005   1.7465256e+002  -3.6523488e+002   1.2666491e-002  -1.0329669e-001  -3.5963085e-014   1.6045767e-013   2.1536752e+003  -5.4727125e-002  -1.8984881e-005  -1.1499432e-018   2.9282206e-007  -8.8842078e+001   6.3401032e-015  -4.9598231e-022  -2.4858809e-018  -3.1570907e-008   1.7406418e+002
 -1.4397912e+002   2.4600527e-002   7.9986249e+000   7.1756352e+003   0.0000000e+000   7.5351927e-004   3.2557016e+002   3.2760675e+002   3.2540897e+002   4.9000000e+002   4.9000000e+002   4.9000000e+002   1.7039686e+005   1.7096295e+002  -3.5607518e+002   1.2666491e-002  -1.2742528e-001  -3.6040819e-014   1.6080450e-013   2.1583303e+003  -5.1960484e-002  -3.3243057e-005  -1.0560831e-018  -1.0895149e-006  -8.9034650e+001   6.3538463e-015  -3.4179221e-023  -2.3629414e-018  -1.0052142e-007   1.6917267e+002
 -1.4347090e+002   2.4151658e-002   7.4995756e+000   6.5388182e+003   0.0000000e+000   7.2698790e-004   3.2637797e+002   3.2888505e+002   3.2617005e+002   4.9000000e+002   4.9000000e+002   4.9000000e+002   1.7085114e+005   1.6671264e+002  -3.4551865e+002   1.2666491e-002  -1.5669185e-001  -3.6136904e-014   1.6123318e-013   2.1640843e+003  -4.8968455e-002  -2.0263484e-005  -1.0380056e-018  -2.5979853e-007  -8.9272222e+001   6.3707993e-015   4.2964297e-022  -2.2254964e-018   5.4532180e-008   1.6356172e+002
 -1.4287090e+002   2.5552656e-002   6.9813419e+000   5.8885236e+003   0.0000000e+000   6.9960214e-004   3.2730366e+002   3.3035626e+002   3.2703406e+002   4.9000000e+002   4.9000000e+002   4.9000000e+002   1.7137788e+005   1.6214815e+002  -3.3415988e+002   1.2666491e-002  -1.9010784e-001  -3.6248319e-014   1.6173028e-013   2.1707563e+003  -4.5761456e-002   2.9845608e-006  -1.0335771e-018  -1.8111404e-006  -8.9547398e+001   6.3904373e-015   1.7317905e-021  -2.0720497e-018   3.6642807e-007   1.5755973e+002
 -1.4227090e+002   2.8160971e-002   6.5256587e+000   5.3136323e+003   0.0000000e+000   6.7738021e-004   3.2821831e+002   3.3175801e+002   3.2790410e+002   4.9000000e+002   4.9000000e+002   4.9000000e+002   1.7197600e+005   1.5801664e+002  -3.2381810e+002   1.2666491e-002  -2.2248965e-001  -3.6374823e-014   1.6229467e-013   2.1783325e+003  -4.2498054e-002  -1.8257009e-005  -3.5871808e-019   4.4907000e-006  -8.9859847e+001   6.4127320e-015  -4.3848259e-021  -1.9456744e-018   1.4586569e-007   1.5213473e+002
 -1.4167090e+002   3.1919450e-002   6.1223313e+000   4.8223461e+003   0.0000000e+000   6.5697797e-004   3.2911837e+002   3.3311726e+002   3.2876281e+002   4.9000000e+002   4.9000000e+002   4.9000000e+002   1.7260807e+005   1.5425560e+002  -3.1435602e+002   1.2666491e-002  -2.5392525e-001  -3.6508513e-014   1.6289120e-013   2.1863386e+003  -3.9209342e-002  -2.3760150e-005  -1.9221790e-019   1.9419076e-006  -9.0190106e+001   6.4363023e-015  -5.7697600e-021  -1.8033233e-018  -1.0694226e-007   1.4720479e+002
 -1.4107090e+002   3.5810028e-002   5.7632021e+000   4.3991506e+003   0.0000000e+000   6.3817421e-004   3.3000156e+002   3.3443687e+002   3.2960598e+002   4.9000000e+002   4.9000000e+002   4.9000000e+002   1.7326163e+005   1.5081374e+002  -3.0565923e+002   1.2666491e-002  -2.8449117e-001  -3.6646748e-014   1.6350798e-013   2.1946169e+003  -3.6271474e-002  -4.6885552e-005  -1.3669487e-019   8.3290382e-007  -9.0531614e+001   6.4606744e-015  -5.0328633e-021  -1.6709440e-018  -6.4407957e-007   1.4270231e+002
 -1.4047090e+002   3.9327669e-002   5.4416457e+000   4.0319377e+003   0.0000000e+000   6.2077835e-004   3.3086519e+002   3.3571637e+002   3.3043094e+002   4.9000000e+002   4.9000000e+002   4.9000000e+002   1.7392838e+005   1.4764788e+002  -2.9763278e+002   1.2666491e-002  -3.1425445e-001  -3.6787774e-014   1.6413720e-013   2.2030623e+003  -3.3868719e-002  -6.6869285e-005  -6.2935128e-020   6.4261267e-007  -9.0880013e+001   6.4855374e-015  -5.0420786e-021  -1.5638629e-018  -8.3660354e-007   1.3857115e+002
 -1.3987090e+002   4.2377288e-002   5.1522648e+000   3.7111650e+003   0.0000000e+000   6.0463038e-004   3.3170870e+002   3.3695715e+002   3.3123661e+002   4.9000000e+002   4.9000000e+002   4.9000000e+002   1.7460244e+005   1.4472310e+002  -2.9019623e+002   1.2666491e-002  -3.4327407e-001  -3.6930346e-014   1.6477331e-013   2.2116003e+003  -3.1770552e-002  -2.3629839e-005  -6.6778867e-020   5.3829632e-007  -9.1232222e+001   6.5106724e-015  -6.4394106e-021  -1.4665799e-018  -5.2516426e-007   1.3476464e+002
 -1.3927090e+002   4.5337659e-002   4.8907799e+000   3.4293597e+003   0.0000000e+000   5.8961087e-004   3.3253757e+002   3.3814860e+002   3.3203780e+002   4.9000000e+002   4.9000000e+002   4.9000000e+002   1.7531118e+005   1.4201904e+002  -2.8328906e+002   1.2666491e-002  -3.7160298e-001  -3.7080248e-014   1.6544212e-013   2.2205774e+003  -2.8809546e-002   1.3749150e-004  -6.1478503e-020   2.7760005e-006  -9.1602542e+001   6.5370988e-015  -1.3822933e-020  -1.3304491e-018   4.8554877e-007   1.3124993e+002
 -1.3867090e+002   4.7468124e-002   4.6531636e+000   3.1801939e+003   0.0000000e+000   5.7555684e-004   3.3334223e+002   3.3933848e+002   3.3279731e+002   4.9000000e+002   4.9000000e+002   4.9000000e+002   1.7597319e+005   1.3949462e+002  -2.7683822e+002   1.2666491e-002  -3.9928680e-001  -3.7220279e-014   1.6606695e-013   2.2289629e+003  -2.8679225e-002  -4.1729819e-005  -7.9085748e-020  -4.1423308e-006  -9.1948474e+001   6.5617891e-015  -4.2827132e-021  -1.3223768e-018  -2.6876663e-006   1.2798183e+002
 -1.3807090e+002   5.0187146e-002   4.4370046e+000   2.9591086e+003   0.0000000e+000   5.6245885e-004   3.3414043e+002   3.4046970e+002   3.3356773e+002   4.9000000e+002   4.9000000e+002   4.9000000e+002   1.7669569e+005   1.3715903e+002  -2.7082315e+002   1.2666491e-002  -4.2636912e-001  -3.7373087e-014   1.6674868e-013   2.2381143e+003  -2.4284266e-002  -2.7123191e-004   1.7852173e-019   4.1750216e-006  -9.2325972e+001   6.5887245e-015   4.4416694e-021  -1.1349622e-018  -2.5143509e-005   1.2495471e+002
 -1.3747090e+002   5.2465189e-002   4.2393342e+000   2.7619409e+003   0.0000000e+000   5.5015358e-004   3.3492451e+002   3.4158908e+002   3.3431753e+002   4.9000000e+002   4.9000000e+002   4.9000000e+002   1.7740867e+005   1.3497968e+002  -2.6518660e+002   1.2666491e-002  -4.5288777e-001  -3.7523894e-014   1.6742158e-013   2.2471453e+003  -2.2643498e-002  -2.5378314e-005   2.3510304e-020  -1.2285541e-006  -9.2698526e+001   6.6153142e-015  -4.8643910e-021  -1.0488636e-018  -6.6544392e-006   1.2213331e+002
 -1.3687090e+002   5.4624747e-002   4.0581416e+000   2.5853621e+003   0.0000000e+000   5.3860568e-004   3.3569966e+002   3.4268865e+002   3.3505802e+002   4.9000000e+002   4.9000000e+002   4.9000000e+002   1.7813438e+005   1.3294903e+002  -2.5989920e+002   1.2666491e-002  -4.7887770e-001  -3.7677389e-014   1.6810642e-013   2.2563374e+003  -2.1391154e-002   3.2027905e-005   0.0000000e+000  -2.9490478e-007  -9.3077722e+001   6.6423745e-015  -6.5934212e-021  -9.8917484e-019  -2.7005186e-006   1.1950271e+002
 -1.3627090e+002   5.6642871e-002   3.8915739e+000   2.4266440e+003   0.0000000e+000   5.2774135e-004   3.3646782e+002   3.4376926e+002   3.3579224e+002   4.9000000e+002   4.9000000e+002   4.9000000e+002   1.7887662e+005   1.3105542e+002  -2.5493001e+002   1.2666491e-002  -5.0437070e-001  -3.7834382e-014   1.6880688e-013   2.2657391e+003  -2.0170031e-002   6.5012662e-005   0.0000000e+000   2.7728196e-007  -9.3465556e+001   6.6700513e-015  -7.7629481e-021  -9.3254678e-019  -1.5680936e-006   1.1704603e+002
 -1.3567090e+002   5.8472941e-002   3.7380014e+000   2.2834390e+003   0.0000000e+000   5.1749779e-004   3.3722986e+002   3.4483189e+002   3.3652106e+002   4.9000000e+002   4.9000000e+002   4.9000000e+002   1.7963557e+005   1.2928699e+002  -2.5025013e+002   1.2666491e-002  -5.2939571e-001  -3.7994907e-014   1.6952310e-013   2.2753523e+003  -1.9051429e-002   8.9872468e-005   0.0000000e+000   3.7829085e-007  -9.3862117e+001   6.6983514e-015  -8.6027870e-021  -8.8073344e-019  -1.1178187e-006   1.1474724e+002
 -1.3507090e+002   6.0092511e-002   3.5960016e+000   2.1537508e+003   0.0000000e+000   5.0781922e-004   3.3798610e+002   3.4587831e+002   3.3724480e+002   4.9000000e+002   4.9000000e+002   4.9000000e+002   1.8041046e+005   1.2763250e+002  -2.4583329e+002   1.2666491e-002  -5.5397904e-001  -3.8158807e-014   1.7025437e-013   2.2851675e+003  -1.8012029e-002   1.0674326e-004   0.0000000e+000   4.0504442e-007  -9.4267014e+001   6.7272464e-015  -9.0876772e-021  -8.3261102e-019  -1.0489300e-006   1.1259167e+002
 -1.3447090e+002   6.1509746e-002   3.4643406e+000   2.0358865e+003   0.0000000e+000   4.9865657e-004   3.3873672e+002   3.4690876e+002   3.3796358e+002   4.9000000e+002   4.9000000e+002   4.9000000e+002   1.8120027e+005   1.2608178e+002  -2.4165608e+002   1.2666491e-002  -5.7814465e-001  -3.8325858e-014   1.7099971e-013   2.2951715e+003  -1.7029543e-002   1.1558870e-004   0.0000000e+000   4.1269397e-007  -9.4679698e+001   6.7566971e-015  -9.2138219e-021  -7.8712793e-019  -1.2568123e-006   1.1056620e+002
 -1.3387090e+002   6.2758811e-002   3.3419517e+000   1.9284114e+003   0.0000000e+000   4.8996693e-004   3.3948202e+002   3.4792407e+002   3.3867770e+002   4.9000000e+002   4.9000000e+002   4.9000000e+002   1.8200438e+005   1.2462602e+002  -2.3769793e+002   1.2666491e-002  -6.0191444e-001  -3.8495938e-014   1.7175856e-013   2.3053569e+003  -1.6075134e-002   1.1800887e-004   0.0000000e+000   4.2529389e-007  -9.5099863e+001   6.7866816e-015  -9.0557843e-021  -7.4293844e-019  -1.6463385e-006   1.0865941e+002
 -1.3327090e+002   6.3876554e-002   3.2279152e+000   1.8301089e+003   0.0000000e+000   4.8171304e-004   3.4022252e+002   3.4892530e+002   3.3938764e+002   4.9000000e+002   4.9000000e+002   4.9000000e+002   1.8282271e+005   1.2325780e+002  -2.3394093e+002   1.2666491e-002  -6.2530853e-001  -3.8669024e-014   1.7253083e-013   2.3157223e+003  -1.5122234e-002   1.1603022e-004   0.0000000e+000   4.2665089e-007  -9.5527453e+001   6.8171961e-015  -8.7175383e-021  -6.9880916e-019  -2.1307702e-006   1.0686149e+002
 -1.3267090e+002   6.4905000e-002   3.1214349e+000   1.7399438e+003   0.0000000e+000   4.7386220e-004   3.4095876e+002   3.4991340e+002   3.4009399e+002   4.9000000e+002   4.9000000e+002   4.9000000e+002   1.8365569e+005   1.2197090e+002  -2.3036978e+002   1.2666491e-002  -6.4834551e-001  -3.8845207e-014   1.7331691e-013   2.3262731e+003  -1.4130230e-002   1.1921611e-004   0.0000000e+000   4.2946361e-007  -9.5962694e+001   6.8482564e-015  -8.6491068e-021  -6.5285046e-019  -2.2474666e-006   1.0516407e+002
 -1.3207090e+002   6.5883210e-002   3.0218163e+000   1.6570288e+003   0.0000000e+000   4.6638523e-004   3.4169118e+002   3.5088886e+002   3.4079686e+002   4.9000000e+002   4.9000000e+002   4.9000000e+002   1.8450393e+005   1.2075995e+002  -2.2697126e+002   1.2666491e-002  -6.7104263e-001  -3.9024620e-014   1.7411740e-013   2.3370174e+003  -1.3012391e-002   1.6879694e-004   0.0000000e+000   4.3193328e-007  -9.6405918e+001   6.8798866e-015  -1.0797832e-020  -6.0099156e-019   4.1082092e-007   1.0355992e+002
 -1.3147090e+002   6.6813401e-002   2.9284442e+000   1.5805952e+003   0.0000000e+000   4.5925530e-004   3.4242143e+002   3.5185420e+002   3.4149808e+002   4.9000000e+002   4.9000000e+002   4.9000000e+002   1.8536867e+005   1.1962035e+002  -2.2373191e+002   1.2666491e-002  -6.9341583e-001  -3.9207522e-014   1.7493346e-013   2.3479706e+003  -1.1285606e-002   2.5868798e-005   0.0000000e+000   4.3898279e-007  -9.6857758e+001   6.9121315e-015  -3.7301895e-021  -5.2069210e-019  -4.1883038e-006   1.0204221e+002
 -1.3087090e+002   6.7702261e-002   2.8407751e+000   1.5099749e+003   0.0000000e+000   4.5244851e-004   3.4315032e+002   3.5281070e+002   3.4219848e+002   4.9000000e+002   4.9000000e+002   4.9000000e+002   1.8625091e+005   1.1854783e+002  -2.2064051e+002   1.2666491e-002  -7.1547988e-001  -3.9394126e-014   1.7576604e-013   2.3591455e+003  -9.4513134e-003   2.4464026e-004   0.0000000e+000   4.6199531e-007  -9.7318740e+001   6.9450289e-015  -1.3026323e-020  -4.3630627e-019   1.2275244e-006   1.0060501e+002
 -1.3027090e+002   6.8538040e-002   2.7583175e+000   1.4445798e+003   0.0000000e+000   4.4594185e-004   3.4387834e+002   3.5375922e+002   3.4289854e+002   4.9000000e+002   4.9000000e+002   4.9000000e+002   1.8715099e+005   1.1753813e+002  -2.1768651e+002   1.2666491e-002  -7.3724853e-001  -3.9584502e-014   1.7661544e-013   2.3705463e+003  -8.2327734e-003   3.0212112e-004   0.0000000e+000   4.6643202e-007  -9.7789045e+001   6.9785916e-015  -1.5242280e-020  -3.7995332e-019   4.1440244e-006   9.9242693e+001
 -1.2967090e+002   6.9311830e-002   2.6806281e+000   1.3838902e+003   0.0000000e+000   4.3971423e-004   3.4460582e+002   3.5470042e+002   3.4359856e+002   4.9000000e+002   4.9000000e+002   4.9000000e+002   1.8806889e+005   1.1658711e+002  -2.1486004e+002   1.2666491e-002  -7.5873453e-001  -3.9778648e-014   1.7748167e-013   2.3821728e+003  -7.1667892e-003   2.9367373e-004   0.0000000e+000   4.7110288e-007  -9.8268659e+001   7.0128187e-015  -1.4626450e-020  -3.3062638e-019   3.3383188e-006   9.7949924e+001
 -1.2907090e+002   7.0027867e-002   2.6073101e+000   1.3274480e+003   0.0000000e+000   4.3374665e-004   3.4533297e+002   3.5563478e+002   3.4429875e+002   4.9000000e+002   4.9000000e+002   4.9000000e+002   1.8900455e+005   1.1569094e+002  -2.1215209e+002   1.2666491e-002  -7.7994974e-001  -3.9976551e-014   1.7836466e-013   2.3940244e+003  -6.2452876e-003   2.8635174e-004   0.0000000e+000   4.8220917e-007  -9.8757559e+001   7.0477083e-015  -1.4154182e-020  -2.8782768e-019   3.4605288e-006   9.6721851e+001
 -1.2847090e+002   7.0696480e-002   2.5380094e+000   1.2748504e+003   0.0000000e+000   4.2802197e-004   3.4606007e+002   3.5656289e+002   3.4499934e+002   4.9000000e+002   4.9000000e+002   4.9000000e+002   1.8995793e+005   1.1484620e+002  -2.0955452e+002   1.2666491e-002  -8.0090519e-001  -4.0178202e-014   1.7926437e-013   2.4061004e+003  -5.4399784e-003   2.0385733e-004   0.0000000e+000   4.8144662e-007  -9.9255715e+001   7.0832586e-015  -1.0006628e-020  -2.5030927e-019   1.5077565e-006   9.5554096e+001
 -1.2787090e+002   7.1333354e-002   2.4724117e+000   1.2257439e+003   0.0000000e+000   4.2252499e-004   3.4678748e+002   3.5748536e+002   3.4570066e+002   4.9000000e+002   4.9000000e+002   4.9000000e+002   1.9092931e+005   1.1404992e+002  -2.0705999e+002   1.2666491e-002  -8.2161119e-001  -4.0383658e-014   1.8018106e-013   2.4184043e+003  -4.8379253e-003   1.3531824e-004   0.0000000e+000   4.9054028e-007  -9.9763271e+001   7.1194797e-015  -6.5533617e-021  -2.2241202e-019  -1.6517308e-006   9.4442804e+001
 -1.2727090e+002   7.2266715e-002   2.4103250e+000   1.1798647e+003   0.0000000e+000   4.1725574e-004   3.4751976e+002   3.5838433e+002   3.4641512e+002   4.9000000e+002   4.9000000e+002   4.9000000e+002   1.9195153e+005   1.1330535e+002  -2.0466644e+002   1.2666491e-002  -8.4207783e-001  -4.0599867e-014   1.8114572e-013   2.4313523e+003  -3.6441116e-003   8.8207390e-005   0.0000000e+000   3.0482139e-006  -1.0029739e+002   7.1575956e-015  -4.7816472e-021  -1.6744434e-019  -3.9601781e-006   9.3388543e+001
 -1.2667090e+002   7.2691399e-002   2.3512871e+000   1.1368419e+003   0.0000000e+000   4.1216247e-004   3.4824969e+002   3.5929730e+002   3.4712069e+002   4.9000000e+002   4.9000000e+002   4.9000000e+002   1.9296375e+005   1.1259864e+002  -2.0235806e+002   1.2666491e-002  -8.6231364e-001  -4.0813967e-014   1.8210101e-013   2.4441735e+003  -3.6999081e-003   5.8960860e-006   0.0000000e+000  -2.1172854e-006  -1.0082630e+002   7.1953430e-015  -3.1342701e-023  -1.6989438e-019  -9.6559146e-006   9.2380015e+001
 -1.2607090e+002   7.2900290e-002   2.2950736e+000   1.0963891e+003   0.0000000e+000   4.0724894e-004   3.4897735e+002   3.6022658e+002   3.4781557e+002   4.9000000e+002   4.9000000e+002   4.9000000e+002   1.9396207e+005   1.1192730e+002  -2.0012917e+002   1.2666491e-002  -8.8232656e-001  -4.1025126e-014   1.8304313e-013   2.4568188e+003  -3.7087610e-003  -8.1527289e-005   0.0000000e+000  -2.8205371e-006  -1.0134794e+002   7.2325693e-015   5.0438435e-021  -1.7013764e-019  -1.4183037e-005   9.1414160e+001
 -1.2547090e+002   7.3947704e-002   2.2418608e+000   1.0584913e+003   0.0000000e+000   4.0256496e-004   3.4971521e+002   3.6111584e+002   3.4853696e+002   4.9000000e+002   4.9000000e+002   4.9000000e+002   1.9504322e+005   1.1130876e+002  -1.9799203e+002   1.2666491e-002  -9.0212576e-001  -4.1253792e-014   1.8406332e-013   2.4705132e+003  -1.1844240e-003  -3.1283507e-004   0.0000000e+000   5.5123088e-006  -1.0191284e+002   7.2728784e-015   1.4702820e-020  -5.2993278e-020  -2.1431511e-005   9.0502421e+001
 -1.2487090e+002   7.4106292e-002   2.1909609e+000   1.0227641e+003   0.0000000e+000   3.9799320e-004   3.5044770e+002   3.6203852e+002   3.4923722e+002   4.9000000e+002   4.9000000e+002   4.9000000e+002   1.9608381e+005   1.1071595e+002  -1.9591954e+002   1.2666491e-002  -9.2171771e-001  -4.1473896e-014   1.8504545e-013   2.4836938e+003  -1.3720254e-003  -1.6652656e-004   0.0000000e+000  -4.0494379e-006  -1.0245658e+002   7.3116865e-015   9.2904534e-021  -6.1696876e-020  -1.8608374e-005   8.9624133e+001
 -1.2427090e+002   7.5108239e-002   2.1426677e+000   9.8917226e+002   0.0000000e+000   3.9363625e-004   3.5119032e+002   3.6292226e+002   3.4996504e+002   4.9000000e+002   4.9000000e+002   4.9000000e+002   1.9720744e+005   1.1017126e+002  -1.9392844e+002   1.2666491e-002  -9.4111056e-001  -4.1711548e-014   1.8610572e-013   2.4979262e+003  -1.9262925e-005   5.6025879e-005   0.0000000e+000   5.2024389e-006  -1.0304368e+002   7.3535795e-015  -2.3866989e-021   9.1520279e-022  -4.5658129e-006   8.8794408e+001
 -1.2367090e+002   7.5546798e-002   2.0964403e+000   9.5744969e+002   0.0000000e+000   3.8938840e-004   3.5193115e+002   3.6382128e+002   3.5068346e+002   4.9000000e+002   4.9000000e+002   4.9000000e+002   1.9832294e+005   1.0965428e+002  -1.9199859e+002   1.2666491e-002  -9.6031042e-001  -4.1947495e-014   1.8715851e-013   2.5120558e+003   1.2279808e-004   1.8988841e-004   0.0000000e+000  -1.5155663e-006  -1.0362656e+002   7.3951794e-015  -7.7534601e-021   7.3070977e-021  -1.9442755e-006   8.7997686e+001
 -1.2307090e+002   7.6024624e-002   2.0522783e+000   9.2745107e+002   0.0000000e+000   3.8529364e-004   3.5267464e+002   3.6472011e+002   3.5140438e+002   4.9000000e+002   4.9000000e+002   4.9000000e+002   1.9945770e+005   1.0916976e+002  -1.9013120e+002   1.2666491e-002  -9.7932354e-001  -4.2187508e-014   1.8822936e-013   2.5264291e+003   7.0940337e-004   9.4188015e-005   0.0000000e+000  -1.7838803e-007  -1.0421948e+002   7.4374919e-015  -2.6300356e-021   3.4576451e-020  -4.3620938e-006   8.7236443e+001
 -1.2247090e+002   7.6553413e-002   2.0100635e+000   8.9907988e+002   0.0000000e+000   3.8133623e-004   3.5342161e+002   3.6561884e+002   3.5212902e+002   4.9000000e+002   4.9000000e+002   4.9000000e+002   2.0061402e+005   1.0871712e+002  -1.8832328e+002   1.2666491e-002  -9.9815587e-001  -4.2432083e-014   1.8932058e-013   2.5410757e+003   1.6963451e-003   1.6147594e-004   0.0000000e+000   3.3069479e-007  -1.0482368e+002   7.4806091e-015  -5.8458963e-021   8.0435552e-020   1.4615125e-006   8.6509430e+001
 -1.2187090e+002   7.7124148e-002   1.9696836e+000   8.7222394e+002   0.0000000e+000   3.7750984e-004   3.5417264e+002   3.6651814e+002   3.5285787e+002   4.9000000e+002   4.9000000e+002   4.9000000e+002   2.0179316e+005   1.0829564e+002  -1.8657195e+002   1.2666491e-002  -1.0168131e+000  -4.2681484e-014   1.9043334e-013   2.5560113e+003   2.6872355e-003   2.7177495e-004   0.0000000e+000   4.0014182e-007  -1.0543979e+002   7.5245775e-015  -1.0830671e-020   1.2637744e-019   7.6998206e-006   8.5815374e+001
 -1.2127090e+002   7.7727379e-002   1.9310315e+000   8.4677822e+002   0.0000000e+000   3.7380825e-004   3.5492826e+002   3.6741740e+002   3.5359155e+002   4.9000000e+002   4.9000000e+002   4.9000000e+002   2.0299744e+005   1.0790451e+002  -1.8487430e+002   1.2666491e-002  -1.0353005e+000  -4.2936201e-014   1.9156982e-013   2.5712652e+003   3.3256531e-003   1.6972298e-004   0.0000000e+000   5.6141039e-007  -1.0606904e+002   7.5694830e-015  -5.9044163e-021   1.5594431e-019   3.9117323e-006   8.5152960e+001
 -1.2067611e+002   7.8266874e-002   1.8943183e+000   8.2279740e+002   0.0000000e+000   3.7027900e-004   3.5568208e+002   3.6830710e+002   3.5432521e+002   4.9000000e+002   4.9000000e+002   4.9000000e+002   2.0421905e+005   1.0754570e+002  -1.8324149e+002   1.2666491e-002  -1.0534656e+000  -4.3194586e-014   1.9272266e-013   2.5867388e+003   3.7740179e-003   7.6557499e-005   0.0000000e+000   8.9759280e-007  -1.0670736e+002   7.6150352e-015  -1.5271148e-021   1.7658715e-019   3.8074209e-007   8.4526140e+001
 -1.2008717e+002   7.8727263e-002   1.8594336e+000   8.0022773e+002   0.0000000e+000   3.6689286e-004   3.5643287e+002   3.6918741e+002   3.5505634e+002   4.9000000e+002   4.9000000e+002   4.9000000e+002   2.0545388e+005   1.0721708e+002  -1.8167063e+002   1.2666491e-002  -1.0712978e+000  -4.3455766e-014   1.9388798e-013   2.6023797e+003   4.1241541e-003  -3.9736881e-006   0.0000000e+000   7.6620799e-007  -1.0735257e+002   7.6610805e-015   2.2252730e-021   1.9268595e-019  -2.6923016e-006   8.3932948e+001
 -1.1950389e+002   7.9132427e-002   1.8262341e+000   7.7895251e+002   0.0000000e+000   3.6363693e-004   3.5718064e+002   3.7006023e+002   3.5578497e+002   4.9000000e+002   4.9000000e+002   4.9000000e+002   2.0669957e+005   1.0691645e+002  -1.8015712e+002   1.2666491e-002  -1.0888113e+000  -4.3719243e-014   1.9506355e-013   2.6181582e+003   4.5049719e-003  -7.4033021e-005   0.0000000e+000   4.7554866e-007  -1.0800346e+002   7.7075304e-015   5.4947848e-021   2.1018548e-019  -5.3937807e-006   8.3370932e+001
 -1.1892610e+002   7.9530297e-002   1.7946028e+000   7.5886669e+002   0.0000000e+000   3.6050467e-004   3.5792592e+002   3.7092547e+002   3.5651154e+002   4.9000000e+002   4.9000000e+002   4.9000000e+002   2.0795660e+005   1.0664258e+002  -1.7869735e+002   1.2666491e-002  -1.1060196e+000  -4.3985118e-014   1.9624981e-013   2.6340804e+003   4.8594601e-003  -3.8474013e-005   0.0000000e+000   4.0096522e-007  -1.0866028e+002   7.7544032e-015   3.8916433e-021   2.2646776e-019  -3.7849742e-006   8.2838375e+001
 -1.1835364e+002   7.9929743e-002   1.7644347e+000   7.3987864e+002   0.0000000e+000   3.5748926e-004   3.5866915e+002   3.7178474e+002   3.5723251e+002   4.9000000e+002   4.9000000e+002   4.9000000e+002   2.0922557e+005   1.0639429e+002  -1.7728800e+002   1.2666491e-002  -1.1229347e+000  -4.4253520e-014   1.9744735e-013   2.6501538e+003   5.1217585e-003   1.7134866e-005   0.0000000e+000   3.9890237e-007  -1.0932333e+002   7.8017214e-015   1.3560812e-021   2.3850096e-019  -1.5688170e-006   8.2333699e+001
 -1.1778632e+002   8.0331611e-002   1.7356468e+000   7.2191197e+002   0.0000000e+000   3.5458668e-004   3.5941067e+002   3.7263982e+002   3.5795165e+002   4.9000000e+002   4.9000000e+002   4.9000000e+002   2.1050674e+005   1.0617081e+002  -1.7592657e+002   1.2666491e-002  -1.1395693e+000  -4.4524501e-014   1.9865639e-013   2.6663816e+003   5.3878880e-003   5.2988786e-005   0.0000000e+000   3.8046951e-007  -1.0999276e+002   7.8494942e-015  -2.8541183e-022   2.5068058e-019  -2.4878422e-007   8.1855749e+001
 -1.1722396e+002   8.0740233e-002   1.7081130e+000   7.0487608e+002   0.0000000e+000   3.5178317e-004   3.6015078e+002   3.7349063e+002   3.5867008e+002   4.9000000e+002   4.9000000e+002   4.9000000e+002   2.1180048e+005   1.0597012e+002  -1.7460866e+002   1.2666491e-002  -1.1559345e+000  -4.4798143e-014   1.9987731e-013   2.6827689e+003   5.6624105e-003   3.5700623e-005   0.0000000e+000   3.8119782e-007  -1.1066876e+002   7.8977361e-015   4.7516202e-022   2.6324212e-019  -9.2147503e-007   8.1402263e+001
 -1.1666646e+002   8.1106867e-002   1.6817612e+000   6.8870169e+002   0.0000000e+000   3.4907748e-004   3.6088914e+002   3.7433813e+002   3.5939025e+002   4.9000000e+002   4.9000000e+002   4.9000000e+002   2.1310268e+005   1.0579091e+002  -1.7333191e+002   1.2666491e-002  -1.1720400e+000  -4.5073572e-014   2.0110620e-013   2.6992631e+003   5.9017416e-003   2.1643731e-005   0.0000000e+000  -1.5840508e-008  -1.1134918e+002   7.9462933e-015   1.1065141e-021   2.7420294e-019  -1.6196537e-006   8.0971889e+001
 -1.1611365e+002   8.1227273e-002   1.6564760e+000   6.7330979e+002   0.0000000e+000   3.4645623e-004   3.6162266e+002   3.7519449e+002   3.6011301e+002   4.9000000e+002   4.9000000e+002   4.9000000e+002   2.1438704e+005   1.0562835e+002  -1.7209207e+002   1.2666491e-002  -1.1878957e+000  -4.5345231e-014   2.0231828e-013   2.7155315e+003   6.0499997e-003   6.5733859e-005   0.0000000e+000  -2.2863030e-006  -1.1202028e+002   7.9941864e-015  -6.8996602e-022   2.8094500e-019  -1.3018448e-006   8.0561026e+001
 -1.1556538e+002   8.2241426e-002   1.6323854e+000   6.5872515e+002   0.0000000e+000   3.4395496e-004   3.6236266e+002   3.7601787e+002   3.6082378e+002   4.9000000e+002   4.9000000e+002   4.9000000e+002   2.1575130e+005   1.0549677e+002  -1.7089653e+002   1.2666491e-002  -1.2035119e+000  -4.5633778e-014   2.0360564e-013   2.7328118e+003   6.2760601e-003   1.0524644e-004   0.0000000e+000   6.9643713e-006  -1.1273311e+002   8.0450524e-015  -3.2220289e-021   2.9150915e-019   3.3689296e-006   8.0178619e+001
 -1.1502155e+002   8.2265556e-002   1.6091319e+000   6.4479946e+002   0.0000000e+000   3.4149666e-004   3.6309463e+002   3.7686266e+002   3.6155329e+002   4.9000000e+002   4.9000000e+002   4.9000000e+002   2.1706482e+005   1.0537419e+002  -1.6972874e+002   1.2666491e-002  -1.2188960e+000  -4.5911612e-014   2.0484535e-013   2.7494495e+003   6.7074812e-003   6.9750655e-005   0.0000000e+000  -5.0165370e-006  -1.1341946e+002   8.0940389e-015  -1.1336349e-021   3.1130083e-019   9.1746548e-008   7.9809406e+001
 -1.1448200e+002   8.2897701e-002   1.5868813e+000   6.3153357e+002   0.0000000e+000   3.3914527e-004   3.6382973e+002   3.7769412e+002   3.6227179e+002   4.9000000e+002   4.9000000e+002   4.9000000e+002   2.1842086e+005   1.0527533e+002  -1.6859682e+002   1.2666491e-002  -1.2340572e+000  -4.6198423e-014   2.0612496e-013   2.7666258e+003   6.8565073e-003   1.5107322e-004   0.0000000e+000   2.9033152e-006  -1.1412800e+002   8.1445988e-015  -5.2264115e-021   3.1819039e-019   4.5569759e-006   7.9462766e+001
 -1.1394661e+002   8.3486651e-002   1.5655033e+000   6.1889005e+002   0.0000000e+000   3.3686265e-004   3.6456506e+002   3.7852187e+002   3.6299051e+002   4.9000000e+002   4.9000000e+002   4.9000000e+002   2.1979368e+005   1.0519475e+002  -1.6749546e+002   1.2666491e-002  -1.2490028e+000  -4.6488791e-014   2.0742052e-013   2.7840146e+003   7.0709406e-003   1.4715550e-004   0.0000000e+000   1.4878839e-006  -1.1484532e+002   8.1957902e-015  -5.1625085e-021   3.2815908e-019   5.3982521e-006   7.9134563e+001
 -1.1341530e+002   8.4018951e-002   1.5449393e+000   6.0681218e+002   0.0000000e+000   3.3465018e-004   3.6530035e+002   3.7934692e+002   3.6370622e+002   4.9000000e+002   4.9000000e+002   4.9000000e+002   2.2118038e+005   1.0513117e+002  -1.6642245e+002   1.2666491e-002  -1.2637400e+000  -4.6782094e-014   2.0872917e-013   2.8015793e+003   7.2332987e-003   1.0617265e-004   0.0000000e+000   6.4420141e-007  -1.1556989e+002   8.2474991e-015  -3.2835142e-021   3.3571250e-019   4.5623740e-006   7.8823544e+001
 -1.1288790e+002   8.4525763e-002   1.5251408e+000   5.9526138e+002   0.0000000e+000   3.3250474e-004   3.6603568e+002   3.8017520e+002   3.6442242e+002   4.9000000e+002   4.9000000e+002   4.9000000e+002   2.2258081e+005   1.0508381e+002  -1.6537601e+002   1.2666491e-002  -1.2782764e+000  -4.7078301e-014   2.1005077e-013   2.8193178e+003   7.3627257e-003   5.9547329e-005   0.0000000e+000   5.0293432e-007  -1.1630163e+002   8.2997190e-015  -1.1177093e-021   3.4174264e-019   3.3676841e-006   7.8528815e+001
 -1.1236435e+002   8.5022299e-002   1.5060654e+000   5.8420437e+002   0.0000000e+000   3.3042336e-004   3.6677107e+002   3.8100054e+002   3.6513944e+002   4.9000000e+002   4.9000000e+002   4.9000000e+002   2.2399455e+005   1.0505199e+002  -1.6435457e+002   1.2666491e-002  -1.2926179e+000  -4.7377323e-014   2.1138492e-013   2.8372250e+003   7.4671347e-003   2.7292687e-006   0.0000000e+000   4.4792205e-007  -1.1704033e+002   8.3524353e-015   1.5486508e-021   3.4659905e-019   1.5179674e-006   7.8249593e+001
 -1.1184453e+002   8.5831265e-002   1.4877201e+000   5.7363072e+002   0.0000000e+000   3.2841215e-004   3.6751043e+002   3.8181344e+002   3.6583868e+002   4.9000000e+002   4.9000000e+002   4.9000000e+002   2.2545441e+005   1.0503975e+002  -1.6335873e+002   1.2666491e-002  -1.3067707e+000  -4.7686095e-014   2.1276256e-013   2.8557162e+003   7.5203775e-003   4.0169135e-005   0.0000000e+000   3.5561088e-006  -1.1780312e+002   8.4068695e-015  -4.0739324e-022   3.4898318e-019   3.0638494e-006   7.7988045e+001
 -1.1132833e+002   8.6064188e-002   1.4699475e+000   5.6346872e+002   0.0000000e+000   3.2644018e-004   3.6824674e+002   3.8263654e+002   3.6655931e+002   4.9000000e+002   4.9000000e+002   4.9000000e+002   2.2689554e+005   1.0503691e+002  -1.6238172e+002   1.2666491e-002  -1.3207409e+000  -4.7990918e-014   2.1412265e-013   2.8739704e+003   7.5625182e-003  -1.1047831e-004   0.0000000e+000  -3.4507355e-006  -1.1855615e+002   8.4606119e-015   6.9402583e-021   3.5099448e-019  -3.0009725e-006   7.7737272e+001
 -1.1081566e+002   8.6216537e-002   1.4527650e+000   5.5369439e+002   0.0000000e+000   3.2452609e-004   3.6898081e+002   3.8346820e+002   3.6729850e+002   4.9000000e+002   4.9000000e+002   4.9000000e+002   2.2832276e+005   1.0504502e+002  -1.6142455e+002   1.2666491e-002  -1.3345339e+000  -4.8292792e-014   2.1546951e-013   2.8920482e+003   7.4981690e-003  -1.4592082e-004   0.0000000e+000  -3.3111570e-006  -1.1930189e+002   8.5138302e-015   8.9059965e-021   3.4796166e-019  -5.8242123e-006   7.7498282e+001
 -1.1030642e+002   8.7253830e-002   1.4362892e+000   5.4435488e+002   0.0000000e+000   3.2269240e-004   3.6972295e+002   3.8427859e+002   3.6800347e+002   4.9000000e+002   4.9000000e+002   4.9000000e+002   2.2982696e+005   1.0507681e+002  -1.6049242e+002   1.2666491e-002  -1.3481554e+000  -4.8610937e-014   2.1688892e-013   2.9111012e+003   7.5928028e-003  -5.4038653e-005   0.0000000e+000   7.0685810e-006  -1.2008784e+002   8.5699133e-015   4.0610257e-021   3.5229828e-019  -6.8516349e-007   7.7278843e+001
 -1.0980052e+002   8.7645543e-002   1.4203044e+000   5.3537433e+002   0.0000000e+000   3.2088575e-004   3.7046282e+002   3.8509820e+002   3.6872720e+002   4.9000000e+002   4.9000000e+002   4.9000000e+002   2.3131773e+005   1.0511746e+002  -1.5957615e+002   1.2666491e-002  -1.3616101e+000  -4.8926258e-014   2.1829588e-013   2.9299839e+003   7.6431566e-003  -1.1925167e-004   0.0000000e+000  -2.2541682e-006  -1.2086680e+002   8.6255076e-015   7.3051210e-021   3.5460607e-019  -3.6276559e-006   7.7069070e+001
 -1.0929789e+002   8.8097852e-002   1.4048476e+000   5.2672846e+002   0.0000000e+000   3.1913428e-004   3.7120357e+002   3.8591696e+002   3.6945256e+002   4.9000000e+002   4.9000000e+002   4.9000000e+002   2.3282292e+005   1.0517101e+002  -1.5867735e+002   1.2666491e-002  -1.3749029e+000  -4.9244620e-014   2.1971630e-013   2.9490493e+003   7.6508937e-003  -1.2461189e-004   0.0000000e+000  -4.1538979e-007  -1.2165328e+002   8.6816328e-015   7.6166765e-021   3.5493237e-019  -4.1053571e-006   7.6871424e+001
 -1.0879844e+002   8.8599691e-002   1.3898964e+000   5.1841064e+002   0.0000000e+000   3.1743050e-004   3.7194502e+002   3.8673493e+002   3.7017907e+002   4.9000000e+002   4.9000000e+002   4.9000000e+002   2.3434338e+005   1.0523730e+002  -1.5779566e+002   1.2666491e-002  -1.3880382e+000  -4.9566216e-014   2.2115117e-013   2.9683083e+003   7.6611123e-003  -1.2107599e-004   0.0000000e+000   3.1161447e-007  -1.2244774e+002   8.7383283e-015   7.4549670e-021   3.5537520e-019  -4.0430387e-006   7.6685680e+001
 -1.0830207e+002   8.8888291e-002   1.3753972e+000   5.1039160e+002   0.0000000e+000   3.1576608e-004   3.7268428e+002   3.8756209e+002   3.7092329e+002   4.9000000e+002   4.9000000e+002   4.9000000e+002   2.3585060e+005   1.0531252e+002  -1.5692903e+002   1.2666491e-002  -1.4010205e+000  -4.9885012e-014   2.2257357e-013   2.9873995e+003   7.6218893e-003  -1.0474552e-004   0.0000000e+000  -2.6116392e-006  -1.2323529e+002   8.7945319e-015   6.8995445e-021   3.5354000e-019  -4.0983897e-006   7.6509357e+001
 -1.0780872e+002   8.9698476e-002   1.3614232e+000   5.0268928e+002   0.0000000e+000   3.1416181e-004   3.7342834e+002   3.8837985e+002   3.7165324e+002   4.9000000e+002   4.9000000e+002   4.9000000e+002   2.3740225e+005   1.0540486e+002  -1.5607978e+002   1.2666491e-002  -1.4138542e+000  -5.0213197e-014   2.2403779e-013   3.0070535e+003   7.6855855e-003  -1.1320521e-004   0.0000000e+000   3.9667076e-006  -1.2404604e+002   8.8523867e-015   7.0310917e-021   3.5644578e-019  -3.6918231e-006   7.6347265e+001
 -1.0731831e+002   9.0682240e-002   1.3479289e+000   4.9529375e+002   0.0000000e+000   3.1260179e-004   3.7417743e+002   3.8918845e+002   3.7236878e+002   4.9000000e+002   4.9000000e+002   4.9000000e+002   2.3900025e+005   1.0551345e+002  -1.5524583e+002   1.2666491e-002  -1.4265431e+000  -5.0551190e-014   2.2554584e-013   3.0272945e+003   7.7461413e-003  -1.0204643e-004   0.0000000e+000   4.3823587e-006  -1.2488101e+002   8.9119739e-015   6.2776309e-021   3.5921656e-019  -2.8348652e-006   7.6198455e+001
 -1.0683077e+002   9.0871664e-002   1.3347609e+000   4.8813215e+002   0.0000000e+000   3.1105922e-004   3.7492243e+002   3.9001576e+002   3.7311842e+002   4.9000000e+002   4.9000000e+002   4.9000000e+002   2.4056011e+005   1.0562587e+002  -1.5442100e+002   1.2666491e-002  -1.4390910e+000  -5.0881126e-014   2.2701800e-013   3.0470524e+003   7.7111492e-003  -9.0993477e-005   0.0000000e+000  -5.9318136e-006  -1.2569608e+002   8.9701449e-015   6.1572300e-021   3.5759293e-019  -3.4006780e-006   7.6054959e+001
 -1.0634601e+002   9.1635870e-002   1.3220524e+000   4.8123164e+002   0.0000000e+000   3.0957682e-004   3.7567229e+002   3.9083351e+002   3.7385505e+002   4.9000000e+002   4.9000000e+002   4.9000000e+002   2.4216354e+005   1.0575426e+002  -1.5361062e+002   1.2666491e-002  -1.4515016e+000  -5.1220263e-014   2.2853106e-013   3.0673623e+003   7.7338306e-003  -1.0312651e-004   0.0000000e+000   3.1557437e-006  -1.2653388e+002   9.0299290e-015   6.5478291e-021   3.5861244e-019  -3.3964766e-006   7.5924391e+001
 -1.0586398e+002   9.2352969e-002   1.3097313e+000   4.7458186e+002   0.0000000e+000   3.0812712e-004   3.7642443e+002   3.9165111e+002   3.7459267e+002   4.9000000e+002   4.9000000e+002   4.9000000e+002   2.4378696e+005   1.0589440e+002  -1.5281163e+002   1.2666491e-002  -1.4637783e+000  -5.1563636e-014   2.3006311e-013   3.0879253e+003   7.7633940e-003  -1.0130533e-004   0.0000000e+000   1.6247558e-006  -1.2738214e+002   9.0904649e-015   6.3934857e-021   3.5995577e-019  -3.2067915e-006   7.5803796e+001
 -1.0538460e+002   9.3024468e-002   1.2977746e+000   4.6815976e+002   0.0000000e+000   3.0671272e-004   3.7717859e+002   3.9246923e+002   3.7533247e+002   4.9000000e+002   4.9000000e+002   4.9000000e+002   2.4542808e+005   1.0604556e+002  -1.5202301e+002   1.2666491e-002  -1.4759244e+000  -5.1910750e-014   2.3161186e-013   3.1087125e+003   7.7866707e-003  -9.6263643e-005   0.0000000e+000   6.7995835e-007  -1.2823965e+002   9.1516603e-015   6.1494081e-021   3.6101331e-019  -3.0284892e-006   7.5692557e+001
 -1.0490780e+002   9.3690383e-002   1.2861675e+000   4.6195380e+002   0.0000000e+000   3.0533305e-004   3.7793492e+002   3.9328812e+002   3.7607466e+002   4.9000000e+002   4.9000000e+002   4.9000000e+002   2.4708728e+005   1.0620765e+002  -1.5124406e+002   1.2666491e-002  -1.4879432e+000  -5.2261689e-014   2.3317765e-013   3.1297287e+003   7.8005538e-003  -9.1123373e-005   0.0000000e+000   5.6233192e-007  -1.2910661e+002   9.2135296e-015   5.9088212e-021   3.6163972e-019  -2.8563472e-006   7.5590452e+001
 -1.0443354e+002   9.4354365e-002   1.2748963e+000   4.5595426e+002   0.0000000e+000   3.0398700e-004   3.7869350e+002   3.9410821e+002   3.7681981e+002   4.9000000e+002   4.9000000e+002   4.9000000e+002   2.4876428e+005   1.0638049e+002  -1.5047416e+002   1.2666491e-002  -1.4998374e+000  -5.2616395e-014   2.3476025e-013   3.1509705e+003   7.8123959e-003  -8.5487119e-005   0.0000000e+000   4.6893077e-007  -1.2998286e+002   9.2760627e-015   5.6480742e-021   3.6217291e-019  -2.6675100e-006   7.5497242e+001
 -1.0396174e+002   9.5024726e-002   1.2639496e+000   4.5015258e+002   0.0000000e+000   3.0267384e-004   3.7945453e+002   3.9492918e+002   3.7756721e+002   4.9000000e+002   4.9000000e+002   4.9000000e+002   2.5046068e+005   1.0656411e+002  -1.4971272e+002   1.2666491e-002  -1.5116096e+000  -5.2975202e-014   2.3636115e-013   3.1724579e+003   7.8127169e-003  -8.1999574e-005   0.0000000e+000   6.3511244e-007  -1.3086926e+002   9.3393191e-015   5.4774171e-021   3.6217593e-019  -2.5361520e-006   7.5412802e+001
 -1.0349235e+002   9.5702761e-002   1.2533137e+000   4.4453990e+002   0.0000000e+000   3.0139206e-004   3.8021808e+002   3.9575146e+002   3.7831745e+002   4.9000000e+002   4.9000000e+002   4.9000000e+002   2.5217626e+005   1.0675835e+002  -1.4895908e+002   1.2666491e-002  -1.5232631e+000  -5.3338067e-014   2.3798016e-013   3.1941884e+003   7.8083911e-003  -7.8673552e-005   0.0000000e+000   5.6338857e-007  -1.3176568e+002   9.4032908e-015   5.3177810e-021   3.6196586e-019  -2.4165455e-006   7.5336891e+001
 -1.0302529e+002   9.6389917e-002   1.2429763e+000   4.3910769e+002   0.0000000e+000   3.0014068e-004   3.8098427e+002   3.9657515e+002   3.7907057e+002   4.9000000e+002   4.9000000e+002   4.9000000e+002   2.5391132e+005   1.0696304e+002  -1.4821255e+002   1.2666491e-002  -1.5348005e+000  -5.3705051e-014   2.3961754e-013   3.2161655e+003   7.8125430e-003  -7.4317067e-005   0.0000000e+000   5.4211446e-007  -1.3267227e+002   9.4679885e-015   5.1132747e-021   3.6214658e-019  -2.2599405e-006   7.5269275e+001
 -1.0256053e+002   9.7081974e-002   1.2329263e+000   4.3384815e+002   0.0000000e+000   2.9891879e-004   3.8175305e+002   3.9740032e+002   3.7982656e+002   4.9000000e+002   4.9000000e+002   4.9000000e+002   2.5566601e+005   1.0717803e+002  -1.4747268e+002   1.2666491e-002  -1.5462236e+000  -5.4076187e-014   2.4127345e-013   3.2383912e+003   7.8229704e-003  -6.9347239e-005   0.0000000e+000   5.3608478e-007  -1.3358912e+002   9.5334182e-015   4.8808798e-021   3.6261676e-019  -2.0770350e-006   7.5209764e+001
 -1.0209800e+002   9.7802822e-002   1.2231567e+000   4.2875561e+002   0.0000000e+000   2.9772621e-004   3.8252414e+002   3.9822727e+002   3.8058493e+002   4.9000000e+002   4.9000000e+002   4.9000000e+002   2.5744105e+005   1.0740361e+002  -1.4673993e+002   1.2666491e-002  -1.5575355e+000  -5.4451627e-014   2.4294856e-013   3.2608747e+003   7.8299455e-003  -6.5143694e-005   0.0000000e+000   5.5194703e-007  -1.3451660e+002   9.5996068e-015   4.6828466e-021   3.6292855e-019  -1.9190277e-006   7.5158557e+001
 -1.0163764e+002   9.8525263e-002   1.2136580e+000   4.2382373e+002   0.0000000e+000   2.9656191e-004   3.8329825e+002   3.9905616e+002   3.8134633e+002   4.9000000e+002   4.9000000e+002   4.9000000e+002   2.5923692e+005   1.0763963e+002  -1.4601281e+002   1.2666491e-002  -1.5687386e+000  -5.4831473e-014   2.4464334e-013   3.2836220e+003   7.8369542e-003  -6.1064319e-005   0.0000000e+000   5.5105147e-007  -1.3545496e+002   9.6665721e-015   4.4908833e-021   3.6324239e-019  -1.7639818e-006   7.5115311e+001
 -1.0117943e+002   9.9253969e-002   1.2044135e+000   4.1904332e+002   0.0000000e+000   2.9542350e-004   3.8407549e+002   3.9988705e+002   3.8211102e+002   4.9000000e+002   4.9000000e+002   4.9000000e+002   2.6105384e+005   1.0788571e+002  -1.4529032e+002   1.2666491e-002  -1.5798343e+000  -5.5215771e-014   2.4635797e-013   3.3066360e+003   7.8465866e-003  -5.6870560e-005   0.0000000e+000   5.5853332e-007  -1.3640433e+002   9.7343223e-015   4.2938543e-021   3.6367769e-019  -1.6019816e-006   7.5079609e+001
 -1.0072328e+002   9.9900150e-002   1.1954137e+000   4.1440714e+002   0.0000000e+000   2.9431077e-004   3.8485573e+002   4.0071863e+002   3.8287995e+002   4.9000000e+002   4.9000000e+002   4.9000000e+002   2.6288687e+005   1.0814158e+002  -1.4457193e+002   1.2666491e-002  -1.5908254e+000  -5.5603447e-014   2.4808791e-013   3.3298542e+003   7.2295028e-003  -1.3834935e-004   0.0000000e+000   4.7061786e-006  -1.3736223e+002   9.8026872e-015   8.2857354e-021   3.3524042e-019  -4.7652412e-006   7.5051296e+001
 -1.0026915e+002   1.0067262e-001   1.1866615e+000   4.0991366e+002   0.0000000e+000   2.9322553e-004   3.8563955e+002   4.0155362e+002   3.8365381e+002   4.9000000e+002   4.9000000e+002   4.9000000e+002   2.6474514e+005   1.0840802e+002  -1.4385755e+002   1.2666491e-002  -1.6017135e+000  -5.5996567e-014   2.4984134e-013   3.3533919e+003   7.8914820e-003  -3.6554107e-005   0.0000000e+000  -5.3281608e-006  -1.3833299e+002   9.8719505e-015   3.2968093e-021   3.6575125e-019  -7.6606628e-007   7.5030704e+001
 -9.9817011e+001   1.0151891e-001   1.1781276e+000   4.0555111e+002   0.0000000e+000   2.9216122e-004   3.8642672e+002   4.0239012e+002   3.8442912e+002   4.9000000e+002   4.9000000e+002   4.9000000e+002   2.6662741e+005   1.0868392e+002  -1.4314570e+002   1.2666491e-002  -1.6125006e+000  -5.6394652e-014   2.5161776e-013   3.3772336e+003   8.2815170e-003  -3.2441825e-005   0.0000000e+000  -3.9487077e-007  -1.3931651e+002   9.9421452e-015   3.0589881e-021   3.8371658e-019   7.8504277e-008   7.5016926e+001
 -9.9366792e+001   1.0227932e-001   1.1698139e+000   4.0131518e+002   0.0000000e+000   2.9112127e-004   3.8721697e+002   4.0322885e+002   3.8520754e+002   4.9000000e+002   4.9000000e+002   4.9000000e+002   2.6853190e+005   1.0896924e+002  -1.4243643e+002   1.2666491e-002  -1.6231885e+000  -5.6797465e-014   2.5341508e-013   3.4013569e+003   8.3538047e-003  -3.7915079e-005   0.0000000e+000   6.3115906e-007  -1.4031170e+002   1.0013167e-014   3.3139040e-021   3.8703161e-019   3.3195469e-009   7.5010164e+001
 -9.8918464e+001   1.0299773e-001   1.1617210e+000   3.9720536e+002   0.0000000e+000   2.9010587e-004   3.8801062e+002   4.0407018e+002   3.8598997e+002   4.9000000e+002   4.9000000e+002   4.9000000e+002   2.7045709e+005   1.0926451e+002  -1.4172960e+002   1.2666491e-002  -1.6337787e+000  -5.7204661e-014   2.5523189e-013   3.4257422e+003   8.3104415e-003  -3.7832075e-005   0.0000000e+000   4.7909173e-007  -1.4131767e+002   1.0084957e-014   3.3205221e-021   3.8503014e-019  -3.3730968e-008   7.5010640e+001
 -9.8471966e+001   1.0375853e-001   1.1538398e+000   3.9321704e+002   0.0000000e+000   2.8911326e-004   3.8880803e+002   4.0491405e+002   3.8677605e+002   4.9000000e+002   4.9000000e+002   4.9000000e+002   2.7240703e+005   1.0956981e+002  -1.4102451e+002   1.2666491e-002  -1.6442732e+000  -5.7617097e-014   2.5707205e-013   3.4504411e+003   8.2911535e-003  -3.6907807e-005   0.0000000e+000   5.8167437e-007  -1.4233654e+002   1.0157667e-014   3.2707387e-021   3.8413511e-019  -3.1767404e-008   7.5018329e+001
 -9.8027267e+001   1.0452717e-001   1.1461566e+000   3.8934293e+002   0.0000000e+000   2.8814148e-004   3.8960912e+002   4.0576069e+002   3.8756601e+002   4.9000000e+002   4.9000000e+002   4.9000000e+002   2.7438059e+005   1.0988477e+002  -1.4032045e+002   1.2666491e-002  -1.6546733e+000  -5.8034526e-014   2.5893450e-013   3.4754392e+003   8.2989071e-003  -3.7512401e-005   0.0000000e+000   5.7255970e-007  -1.4336774e+002   1.0231258e-014   3.2957081e-021   3.8448404e-019  -4.6224047e-008   7.5032710e+001
 -9.7584316e+001   1.0528505e-001   1.1386662e+000   3.8557838e+002   0.0000000e+000   2.8719087e-004   3.9041391e+002   4.0661019e+002   3.8835983e+002   4.9000000e+002   4.9000000e+002   4.9000000e+002   2.7637801e+005   1.1020939e+002  -1.3961704e+002   1.2666491e-002  -1.6649806e+000  -5.8457003e-014   2.6081948e-013   3.5007396e+003   8.3018626e-003  -3.7950353e-005   0.0000000e+000   5.7432651e-007  -1.4441143e+002   1.0305739e-014   3.3136982e-021   3.8461268e-019  -5.9175866e-008   7.5053673e+001
 -9.7143069e+001   1.0605959e-001   1.1313551e+000   3.8191685e+002   0.0000000e+000   2.8625911e-004   3.9122252e+002   4.0746263e+002   3.8915765e+002   4.9000000e+002   4.9000000e+002   4.9000000e+002   2.7839975e+005   1.1054330e+002  -1.3891334e+002   1.2666491e-002  -1.6751964e+000  -5.8884623e-014   2.6272741e-013   3.5263479e+003   8.3020658e-003  -3.8082400e-005   0.0000000e+000   5.7744935e-007  -1.4546782e+002   1.0381127e-014   3.3196189e-021   3.8461529e-019  -6.5771268e-008   7.5081050e+001
 -9.6703497e+001   1.0711658e-001   1.1242465e+000   3.7836462e+002   0.0000000e+000   2.8535280e-004   3.9203758e+002   4.0831039e+002   3.8994556e+002   4.9000000e+002   4.9000000e+002   4.9000000e+002   2.8047483e+005   1.1089010e+002  -1.3820965e+002   1.2666491e-002  -1.6853219e+000  -5.9323534e-014   2.6468561e-013   3.5526319e+003   8.4755525e-003  -3.4303821e-005   0.0000000e+000   2.3445627e-006  -1.4655203e+002   1.0458497e-014   3.0014563e-021   3.9257197e-019   1.3380033e-007   7.5116608e+001
 -9.6265535e+001   1.0739592e-001   1.1172546e+000   3.7489227e+002   0.0000000e+000   2.8445036e-004   3.9285050e+002   4.0917678e+002   3.9076411e+002   4.9000000e+002   4.9000000e+002   4.9000000e+002   2.8251819e+005   1.1123957e+002  -1.3750542e+002   1.2666491e-002  -1.6953589e+000  -5.9755699e-014   2.6661417e-013   3.5785140e+003   8.1271774e-003  -4.4774038e-005   0.0000000e+000  -3.3604916e-006  -1.4761984e+002   1.0534711e-014   3.8292593e-021   3.7658130e-019  -3.7120127e-007   7.5154573e+001
 -9.5829177e+001   1.0830288e-001   1.1104838e+000   3.7152521e+002   0.0000000e+000   2.8358476e-004   3.9367030e+002   4.1003877e+002   3.9157387e+002   4.9000000e+002   4.9000000e+002   4.9000000e+002   2.8461467e+005   1.1160317e+002  -1.3680144e+002   1.2666491e-002  -1.7053080e+000  -6.0199157e-014   2.6859238e-013   3.6050691e+003   8.2122145e-003  -3.7372721e-005   0.0000000e+000   2.0195829e-006  -1.4871519e+002   1.0612867e-014   3.3333922e-021   3.8047340e-019  -9.5482761e-008   7.5201522e+001
 -9.5394356e+001   1.0921103e-001   1.1038812e+000   3.6825855e+002   0.0000000e+000   2.8273300e-004   3.9449460e+002   4.1090336e+002   3.9238810e+002   4.9000000e+002   4.9000000e+002   4.9000000e+002   2.8673818e+005   1.1197684e+002  -1.3609578e+002   1.2666491e-002  -1.7151709e+000  -6.0648297e-014   2.7059641e-013   3.6319665e+003   8.3142763e-003  -3.9075642e-005   0.0000000e+000   1.1820817e-006  -1.4982473e+002   1.0692051e-014   3.3693039e-021   3.8515518e-019  -6.8380769e-008   7.5254830e+001
 -9.4961038e+001   1.1009375e-001   1.0974414e+000   3.6508200e+002   0.0000000e+000   2.8189956e-004   3.9532347e+002   4.1177157e+002   3.9320655e+002   4.9000000e+002   4.9000000e+002   4.9000000e+002   2.8888954e+005   1.1236058e+002  -1.3538793e+002   1.2666491e-002  -1.7249486e+000  -6.1103331e-014   2.7262669e-013   3.6592168e+003   8.3668534e-003  -4.0687553e-005   0.0000000e+000   7.2552512e-007  -1.5094886e+002   1.0772274e-014   3.4407181e-021   3.8756528e-019  -9.5569570e-008   7.5314410e+001
 -9.4529204e+001   1.1090610e-001   1.0911539e+000   3.6199043e+002   0.0000000e+000   2.8108276e-004   3.9615654e+002   4.1264393e+002   3.9403049e+002   4.9000000e+002   4.9000000e+002   4.9000000e+002   2.9106521e+005   1.1275379e+002  -1.3467735e+002   1.2666491e-002  -1.7346416e+000  -6.1563507e-014   2.7467989e-013   3.6867748e+003   8.3639176e-003  -4.1944357e-005   0.0000000e+000   4.2559239e-007  -1.5208569e+002   1.0853404e-014   3.5170737e-021   3.8742769e-019  -1.3701729e-007   7.5379837e+001
 -9.4098795e+001   1.1174168e-001   1.0850135e+000   3.5897973e+002   0.0000000e+000   2.8028262e-004   3.9699412e+002   4.1351930e+002   3.9485794e+002   4.9000000e+002   4.9000000e+002   4.9000000e+002   2.9327154e+005   1.1315669e+002  -1.3396343e+002   1.2666491e-002  -1.7442515e+000  -6.2030173e-014   2.7676199e-013   3.7147213e+003   8.3859717e-003  -4.0867390e-005   0.0000000e+000   8.7224117e-007  -1.5323853e+002   1.0935673e-014   3.4490077e-021   3.8843620e-019  -1.0339419e-007   7.5451120e+001
 -9.3669779e+001   1.1259432e-001   1.0790195e+000   3.5604882e+002   0.0000000e+000   2.7949951e-004   3.9783635e+002   4.1439777e+002   3.9568888e+002   4.9000000e+002   4.9000000e+002   4.9000000e+002   2.9550717e+005   1.1356946e+002  -1.3324585e+002   1.2666491e-002  -1.7537789e+000  -6.2503033e-014   2.7887177e-013   3.7430389e+003   8.4160093e-003  -4.0376607e-005   0.0000000e+000   8.5611068e-007  -1.5440667e+002   1.1019036e-014   3.4123953e-021   3.8981200e-019  -8.6291161e-008   7.5528564e+001
 -9.3242139e+001   1.1340177e-001   1.0731636e+000   3.5319396e+002   0.0000000e+000   2.7873177e-004   3.9868279e+002   4.1528123e+002   3.9652652e+002   4.9000000e+002   4.9000000e+002   4.9000000e+002   2.9776723e+005   1.1399154e+002  -1.3252417e+002   1.2666491e-002  -1.7632243e+000  -6.2981059e-014   2.8100462e-013   3.7716659e+003   8.4059973e-003  -4.1981581e-005   0.0000000e+000   3.7183408e-007  -1.5558760e+002   1.1103313e-014   3.5083049e-021   3.8935134e-019  -1.3748492e-007   7.5611644e+001
 -9.2815820e+001   1.1425675e-001   1.0674541e+000   3.5041649e+002   0.0000000e+000   2.7798226e-004   3.9953411e+002   4.1616817e+002   3.9736810e+002   4.9000000e+002   4.9000000e+002   4.9000000e+002   3.0005828e+005   1.1442387e+002  -1.3179818e+002   1.2666491e-002  -1.7725890e+000  -6.3465643e-014   2.8316668e-013   3.8006854e+003   8.4266317e-003  -4.1804949e-005   0.0000000e+000   7.7046512e-007  -1.5678469e+002   1.1188741e-014   3.4920595e-021   3.9029667e-019  -1.2870836e-007   7.5701485e+001
 -9.2390790e+001   1.1508897e-001   1.0618766e+000   3.4771182e+002   0.0000000e+000   2.7724696e-004   4.0039010e+002   4.1705957e+002   3.9821517e+002   4.9000000e+002   4.9000000e+002   4.9000000e+002   3.0237756e+005   1.1486582e+002  -1.3106702e+002   1.2666491e-002  -1.7818736e+000  -6.3956196e-014   2.8535541e-013   3.8300626e+003   8.4363648e-003  -4.2812194e-005   0.0000000e+000   5.8555840e-007  -1.5799656e+002   1.1275225e-014   3.5452086e-021   3.9074241e-019  -1.5542161e-007   7.5797532e+001
 -9.1967022e+001   1.1594636e-001   1.0564315e+000   3.4507774e+002   0.0000000e+000   2.7652753e-004   4.0125116e+002   4.1795493e+002   3.9906675e+002   4.9000000e+002   4.9000000e+002   4.9000000e+002   3.0472863e+005   1.1531794e+002  -1.3033034e+002   1.2666491e-002  -1.7910786e+000  -6.4453474e-014   2.8757412e-013   3.8598425e+003   8.4465301e-003  -4.2192880e-005   0.0000000e+000   7.6986060e-007  -1.5922503e+002   1.1362893e-014   3.5095622e-021   3.9120772e-019  -1.3649457e-007   7.5899704e+001
 -9.1544487e+001   1.1681145e-001   1.0511158e+000   3.4251296e+002   0.0000000e+000   2.7582332e-004   4.0211708e+002   4.1885501e+002   3.9992410e+002   4.9000000e+002   4.9000000e+002   4.9000000e+002   3.0710953e+005   1.1577971e+002  -1.2958748e+002   1.2666491e-002  -1.8002044e+000  -6.4957059e-014   2.8982099e-013   3.8900000e+003   8.4494827e-003  -4.2282233e-005   0.0000000e+000   6.3810426e-007  -1.6046908e+002   1.1451673e-014   3.5167967e-021   3.9134308e-019  -1.3921656e-007   7.6009733e+001
 -9.1123141e+001   1.1771823e-001   1.0459226e+000   3.4001412e+002   0.0000000e+000   2.7513302e-004   4.0298753e+002   4.1975929e+002   4.0078512e+002   4.9000000e+002   4.9000000e+002   4.9000000e+002   3.0952307e+005   1.1624908e+002  -1.2883626e+002   1.2666491e-002  -1.8092519e+000  -6.5467550e-014   2.9209866e-013   3.9205711e+003   8.4672072e-003  -4.1801569e-005   0.0000000e+000   7.9762258e-007  -1.6173019e+002   1.1541670e-014   3.4873824e-021   3.9215650e-019  -1.2373842e-007   7.6136111e+001
 -9.0702955e+001   1.1862689e-001   1.0408507e+000   3.3757954e+002   0.0000000e+000   2.7445730e-004   4.0386333e+002   4.2066690e+002   4.0165079e+002   4.9000000e+002   4.9000000e+002   4.9000000e+002   3.1196992e+005   1.1672881e+002  -1.2807814e+002   1.2666491e-002  -1.8182213e+000  -6.5985087e-014   2.9440777e-013   3.9515642e+003   8.4914008e-003  -4.1554856e-005   0.0000000e+000   8.2359029e-007  -1.6300870e+002   1.1632909e-014   3.4698822e-021   3.9326735e-019  -1.1456027e-007   7.6268361e+001
 -9.0283896e+001   1.1951471e-001   1.0358949e+000   3.3520680e+002   0.0000000e+000   2.7379509e-004   4.0474440e+002   4.2157939e+002   4.0252276e+002   4.9000000e+002   4.9000000e+002   4.9000000e+002   3.1444789e+005   1.1721871e+002  -1.2731262e+002   1.2666491e-002  -1.8271132e+000  -6.6509204e-014   2.9674625e-013   3.9829514e+003   8.4984077e-003  -4.2444676e-005   0.0000000e+000   5.8710316e-007  -1.6430348e+002   1.1725310e-014   3.5197591e-021   3.9359054e-019  -1.3837127e-007   7.6406271e+001
 -8.9865945e+001   1.2041594e-001   1.0310603e+000   3.3289674e+002   0.0000000e+000   2.7314825e-004   4.0563097e+002   4.2249669e+002   4.0340023e+002   4.9000000e+002   4.9000000e+002   4.9000000e+002   3.1695946e+005   1.1771939e+002  -1.2653954e+002   1.2666491e-002  -1.8359278e+000  -6.7040429e-014   2.9911642e-013   4.0147641e+003   8.5134748e-003  -4.2680098e-005   0.0000000e+000   7.1977445e-007  -1.6561580e+002   1.1818962e-014   3.5311963e-021   3.9428377e-019  -1.4165816e-007   7.6550191e+001
 -8.9449062e+001   1.2132781e-001   1.0263361e+000   3.3064571e+002   0.0000000e+000   2.7251379e-004   4.0652307e+002   4.2341877e+002   4.0428317e+002   4.9000000e+002   4.9000000e+002   4.9000000e+002   3.1950530e+005   1.1823051e+002  -1.2575805e+002   1.2666491e-002  -1.8446655e+000  -6.7578902e-014   3.0151895e-013   4.0470110e+003   8.5358908e-003  -4.2881092e-005   0.0000000e+000   7.9083535e-007  -1.6694604e+002   1.1913892e-014   3.5395494e-021   3.9531459e-019  -1.4410781e-007   7.6699800e+001
 -8.9033215e+001   1.2223519e-001   1.0217206e+000   3.2845150e+002   0.0000000e+000   2.7189251e-004   4.0742080e+002   4.2434591e+002   4.0517182e+002   4.9000000e+002   4.9000000e+002   4.9000000e+002   3.2208584e+005   1.1875225e+002  -1.2496769e+002   1.2666491e-002  -1.8533268e+000  -6.8124714e-014   3.0395421e-013   4.0796973e+003   8.5572390e-003  -4.3216983e-005   0.0000000e+000   7.6966704e-007  -1.6829441e+002   1.2010117e-014   3.5545798e-021   3.9629690e-019  -1.4997228e-007   7.6855140e+001
 -8.8618375e+001   1.2315072e-001   1.0172079e+000   3.2631145e+002   0.0000000e+000   2.7128322e-004   4.0832428e+002   4.2527821e+002   4.0606636e+002   4.9000000e+002   4.9000000e+002   4.9000000e+002   3.2470176e+005   1.1928456e+002  -1.2416775e+002   1.2666491e-002  -1.8619117e+000  -6.8678011e-014   3.0642288e-013   4.1128319e+003   8.5762578e-003  -4.3531335e-005   0.0000000e+000   7.6484228e-007  -1.6966126e+002   1.2107661e-014   3.5696004e-021   3.9717284e-019  -1.5515416e-007   7.7016078e+001
 -8.8204513e+001   1.2406423e-001   1.0127986e+000   3.2422482e+002   0.0000000e+000   2.7068680e-004   4.0923351e+002   4.2621570e+002   4.0696677e+002   4.9000000e+002   4.9000000e+002   4.9000000e+002   3.2735347e+005   1.1982761e+002  -1.2335797e+002   1.2666491e-002  -1.8704206e+000  -6.9238876e-014   3.0892531e-013   4.1464197e+003   8.5938269e-003  -4.3788012e-005   0.0000000e+000   7.7292741e-007  -1.7104682e+002   1.2206540e-014   3.5825804e-021   3.9798271e-019  -1.5838207e-007   7.7182708e+001
 -8.7791601e+001   1.2525910e-001   1.0085061e+000   3.2219616e+002   0.0000000e+000   2.7010636e-004   4.1015136e+002   4.2715070e+002   4.0785902e+002   4.9000000e+002   4.9000000e+002   4.9000000e+002   3.3007443e+005   1.2038481e+002  -1.2253678e+002   1.2666491e-002  -1.8788534e+000  -6.9814398e-014   3.1149301e-013   4.1808847e+003   8.7496920e-003  -3.2724827e-005   0.0000000e+000   2.9199155e-006  -1.7246851e+002   1.2307992e-014   2.9601842e-021   4.0513470e-019   1.3624471e-007   7.7356777e+001
 -8.7379614e+001   1.2589135e-001   1.0042789e+000   3.2020890e+002   0.0000000e+000   2.6952828e-004   4.1107250e+002   4.2809917e+002   4.0877133e+002   4.9000000e+002   4.9000000e+002   4.9000000e+002   3.3280094e+005   1.2094899e+002  -1.2170476e+002   1.2666491e-002  -1.8872102e+000  -7.0391062e-014   3.1406624e-013   4.2154201e+003   8.6085866e-003  -4.8508894e-005   0.0000000e+000  -1.8889316e-006  -1.7389326e+002   1.2409678e-014   3.8447828e-021   3.9867034e-019  -2.9585341e-007   7.7534198e+001
 -8.6968521e+001   1.2638649e-001   1.0001356e+000   3.1826196e+002   0.0000000e+000   2.6896281e-004   4.1199711e+002   4.2906107e+002   4.0970443e+002   4.9000000e+002   4.9000000e+002   4.9000000e+002   3.3553307e+005   1.2152136e+002  -1.2086253e+002   1.2666491e-002  -1.8954911e+000  -7.0968942e-014   3.1664455e-013   4.2500266e+003   8.3613313e-003  -6.0814851e-005   0.0000000e+000  -2.2569820e-006  -1.7532088e+002   1.2511558e-014   4.5676807e-021   3.8733600e-019  -6.4893959e-007   7.7715829e+001
 -8.6558293e+001   1.2780748e-001   9.9614169e-001   3.1638119e+002   0.0000000e+000   2.6842343e-004   4.1293293e+002   4.3001320e+002   4.1061556e+002   4.9000000e+002   4.9000000e+002   4.9000000e+002   3.3836949e+005   1.2211303e+002  -1.2000828e+002   1.2666491e-002  -1.9036963e+000  -7.1568913e-014   3.1932098e-013   4.2859541e+003   8.6671867e-003  -3.5195835e-005   0.0000000e+000   5.4789116e-006  -1.7680277e+002   1.2617295e-014   3.1068555e-021   4.0136457e-019   1.1515285e-007   7.7907850e+001
 -8.6148902e+001   1.2836408e-001   9.9218663e-001   3.1453635e+002   0.0000000e+000   2.6787660e-004   4.1386943e+002   4.3098545e+002   4.1156017e+002   4.9000000e+002   4.9000000e+002   4.9000000e+002   3.4118049e+005   1.2270851e+002  -1.1914302e+002   1.2666491e-002  -1.9118256e+000  -7.2163423e-014   3.2197413e-013   4.3215595e+003   8.4908636e-003  -6.1045694e-005   0.0000000e+000  -3.2783576e-006  -1.7827168e+002   1.2722142e-014   4.5389791e-021   3.9328771e-019  -5.9830148e-007   7.8101384e+001
 -8.5740320e+001   1.2946671e-001   9.8835547e-001   3.1274177e+002   0.0000000e+000   2.6735506e-004   4.1481499e+002   4.3195569e+002   4.1249773e+002   4.9000000e+002   4.9000000e+002   4.9000000e+002   3.4406338e+005   1.2331957e+002  -1.1826426e+002   1.2666491e-002  -1.9198791e+000  -7.2773220e-014   3.2469445e-013   4.3580757e+003   8.6060309e-003  -4.7664332e-005   0.0000000e+000   2.7221107e-006  -1.7977796e+002   1.2829622e-014   3.8005932e-021   3.9857367e-019  -2.0235895e-007   7.8303047e+001
 -8.5332521e+001   1.3009937e-001   9.8461510e-001   3.1099749e+002   0.0000000e+000   2.6684143e-004   4.1576785e+002   4.3293094e+002   4.1344340e+002   4.9000000e+002   4.9000000e+002   4.9000000e+002   3.4698069e+005   1.2394324e+002  -1.1737118e+002   1.2666491e-002  -1.9278564e+000  -7.3390282e-014   3.2744752e-013   4.3950277e+003   7.4581956e-003   5.2589759e-005   0.0000000e+000  -6.0591627e-006  -1.8130272e+002   1.2938433e-014  -9.1658601e-022   3.4588029e-019   4.8898488e-008   7.8510949e+001
 -8.4925479e+001   1.3145568e-001   9.8095719e-001   3.0929550e+002   0.0000000e+000   2.6633758e-004   4.1672702e+002   4.3391222e+002   4.1439541e+002   4.9000000e+002   4.9000000e+002   4.9000000e+002   3.4994835e+005   1.2457823e+002  -1.1646375e+002   1.2666491e-002  -1.9357573e+000  -7.4017902e-014   3.3024833e-013   4.4326176e+003   8.7642931e-003  -2.9487790e-005   0.0000000e+000   1.1801879e-005  -1.8285255e+002   1.3049047e-014   2.9006639e-021   4.0582702e-019   2.6515722e-007   7.8724372e+001
 -8.4519166e+001   1.3341562e-001   9.7739734e-001   3.0764060e+002   0.0000000e+000   2.6584781e-004   4.1769525e+002   4.3489336e+002   4.1533763e+002   4.9000000e+002   4.9000000e+002   4.9000000e+002   3.5299636e+005   1.2522800e+002  -1.1554016e+002   1.2666491e-002  -1.9435816e+000  -7.4662623e-014   3.3312462e-013   4.4712251e+003   9.5484091e-003  -7.8108535e-006   0.0000000e+000   7.7228278e-006  -1.8444507e+002   1.3162687e-014   1.9065389e-021   4.4175068e-019   1.3075323e-007   7.8945086e+001
 -8.4113556e+001   1.3356307e-001   9.7386928e-001   3.0601148e+002   0.0000000e+000   2.6535450e-004   4.1866507e+002   4.3589671e+002   4.1631558e+002   4.9000000e+002   4.9000000e+002   4.9000000e+002   3.5601354e+005   1.2588248e+002  -1.1460265e+002   1.2666491e-002  -1.9513289e+000  -7.5300797e-014   3.3597214e-013   4.5094422e+003   8.9710628e-003  -6.5361651e-005   0.0000000e+000  -1.1210189e-005  -1.8602245e+002   1.3275265e-014   4.7812555e-021   4.1532967e-019  -8.0200024e-007   7.9167510e+001
 -8.3708624e+001   1.3461110e-001   9.7045686e-001   3.0442775e+002   0.0000000e+000   2.6488570e-004   4.1964472e+002   4.3689804e+002   4.1728794e+002   4.9000000e+002   4.9000000e+002   4.9000000e+002   3.5911215e+005   1.2655378e+002  -1.1364819e+002   1.2666491e-002  -1.9589988e+000  -7.5956190e-014   3.3889607e-013   4.5486907e+003   9.0883416e-003  -4.4170864e-005   0.0000000e+000   5.8897363e-006  -1.8764118e+002   1.3390771e-014   3.6909468e-021   4.2071075e-019  -1.6866677e-007   7.9398408e+001
 -8.3304344e+001   1.3571667e-001   9.6711962e-001   3.0288696e+002   0.0000000e+000   2.6442207e-004   4.2063124e+002   4.3790684e+002   4.1826844e+002   4.9000000e+002   4.9000000e+002   4.9000000e+002   3.6225376e+005   1.2723716e+002  -1.1267676e+002   1.2666491e-002  -1.9665910e+000  -7.6620674e-014   3.4186089e-013   4.5884839e+003   9.2310434e-003  -3.5471573e-005   0.0000000e+000   2.0368468e-006  -1.8928265e+002   1.3507916e-014   3.2699277e-021   4.2725706e-019  -3.8436234e-008   7.9634983e+001
 -8.2900689e+001   1.3683267e-001   9.6386086e-001   3.0138455e+002   0.0000000e+000   2.6396896e-004   4.2162504e+002   4.3892168e+002   4.1925447e+002   4.9000000e+002   4.9000000e+002   4.9000000e+002   3.6544489e+005   1.2793335e+002  -1.1168766e+002   1.2666491e-002  -1.9741049e+000  -7.7295632e-014   3.4487239e-013   4.6289043e+003   9.3455212e-003  -2.9860802e-005   0.0000000e+000   1.7261070e-006  -1.9095006e+002   1.3626909e-014   3.0058231e-021   4.3251052e-019   2.2725976e-008   7.9877595e+001
 -8.2497635e+001   1.3794260e-001   9.6067981e-001   2.9992065e+002   0.0000000e+000   2.6352580e-004   4.2262591e+002   4.3994269e+002   4.2024600e+002   4.9000000e+002   4.9000000e+002   4.9000000e+002   3.6868704e+005   1.2864278e+002  -1.1068096e+002   1.2666491e-002  -1.9815399e+000  -7.7981383e-014   3.4793203e-013   4.6699710e+003   9.4185248e-003  -2.6013369e-005   0.0000000e+000   1.6386905e-006  -1.9264416e+002   1.3747806e-014   2.8242231e-021   4.3586575e-019   8.7364948e-008   8.0126490e+001
 -8.2095158e+001   1.3895196e-001   9.5757533e-001   2.9849461e+002   0.0000000e+000   2.6309244e-004   4.2363364e+002   4.4097009e+002   4.2124542e+002   4.9000000e+002   4.9000000e+002   4.9000000e+002   3.7197512e+005   1.2936550e+002  -1.0965638e+002   1.2666491e-002  -1.9888957e+000  -7.8676849e-014   3.5103503e-013   4.7116195e+003   9.3999711e-003  -2.7259632e-005   0.0000000e+000   4.6214586e-007  -1.9436229e+002   1.3870420e-014   2.8904244e-021   4.3503038e-019   1.2419056e-007   8.0381676e+001
 -8.1693230e+001   1.3995116e-001   9.5454511e-001   2.9710516e+002   0.0000000e+000   2.6266863e-004   4.2464917e+002   4.4200516e+002   4.2225385e+002   4.9000000e+002   4.9000000e+002   4.9000000e+002   3.7531162e+005   1.3010171e+002  -1.0861179e+002   1.2666491e-002  -1.9961713e+000  -7.9382555e-014   3.5418369e-013   4.7538812e+003   9.3744021e-003  -2.6838488e-005   0.0000000e+000   5.9581836e-007  -1.9610567e+002   1.3994833e-014   2.8729974e-021   4.3387375e-019   2.0909643e-007   8.0643056e+001
 -8.1291828e+001   1.4105667e-001   9.5158886e-001   2.9575183e+002   0.0000000e+000   2.6225454e-004   4.2567285e+002   4.4304687e+002   4.2326881e+002   4.9000000e+002   4.9000000e+002   4.9000000e+002   3.7870333e+005   1.3085193e+002  -1.0754626e+002   1.2666491e-002  -2.0033662e+000  -8.0099940e-014   3.5738446e-013   4.7968423e+003   9.4328223e-003  -2.2181308e-005   0.0000000e+000   1.6977743e-006  -1.9787783e+002   1.4121300e-014   2.6475491e-021   4.3656332e-019   3.1246132e-007   8.0910839e+001
 -8.0890926e+001   1.4211220e-001   9.4870048e-001   2.9443240e+002   0.0000000e+000   2.6184871e-004   4.2670427e+002   4.4409645e+002   4.2429244e+002   4.9000000e+002   4.9000000e+002   4.9000000e+002   3.8214493e+005   1.3161559e+002  -1.0645929e+002   1.2666491e-002  -2.0104795e+000  -8.0827877e-014   3.6063233e-013   4.8404353e+003   9.4627309e-003  -2.1427492e-005   0.0000000e+000   8.2521108e-007  -1.9967612e+002   1.4249634e-014   2.6192489e-021   4.3794807e-019   3.3837564e-007   8.1184651e+001
 -8.0490500e+001   1.4311698e-001   9.4587697e-001   2.9314487e+002   0.0000000e+000   2.6145116e-004   4.2774344e+002   4.4515390e+002   4.2532491e+002   4.9000000e+002   4.9000000e+002   4.9000000e+002   3.8563709e+005   1.3239277e+002  -1.0535011e+002   1.2666491e-002  -2.0175103e+000  -8.1566507e-014   3.6392789e-013   4.8846687e+003   9.4667213e-003  -2.0647506e-005   0.0000000e+000   7.4543795e-007  -2.0150085e+002   1.4379853e-014   2.5864684e-021   4.3814636e-019   3.9555152e-007   8.1464451e+001
 -8.0090524e+001   1.4420976e-001   9.4312362e-001   2.9189065e+002   0.0000000e+000   2.6106348e-004   4.2879104e+002   4.4621821e+002   4.2636409e+002   4.9000000e+002   4.9000000e+002   4.9000000e+002   3.8918765e+005   1.3318453e+002  -1.0421767e+002   1.2666491e-002  -2.0244578e+000  -8.2317489e-014   3.6727856e-013   4.9296418e+003   9.5234408e-003  -1.6136358e-005   0.0000000e+000   1.8258817e-006  -2.0335603e+002   1.4512245e-014   2.3673131e-021   4.4075951e-019   5.0023870e-007   8.1750769e+001
 -7.9690976e+001   1.4584147e-001   9.4045145e-001   2.9067424e+002   0.0000000e+000   2.6068770e-004   4.2984975e+002   4.4728268e+002   4.2739601e+002   4.9000000e+002   4.9000000e+002   4.9000000e+002   3.9283703e+005   1.3399430e+002  -1.0305907e+002   1.2666491e-002  -2.0313206e+000  -8.3089372e-014   3.7072245e-013   4.9758666e+003   9.8575540e-003  -9.0840659e-007   0.0000000e+000   7.0448709e-006  -2.0526265e+002   1.4648306e-014   1.6045868e-021   4.5607293e-019   5.7161073e-007   8.2045253e+001
 -7.9291829e+001   1.4581680e-001   9.3779583e-001   2.8947467e+002   0.0000000e+000   2.6030689e-004   4.3091112e+002   4.4837222e+002   4.2846849e+002   4.9000000e+002   4.9000000e+002   4.9000000e+002   3.9645445e+005   1.3481044e+002  -1.0187939e+002   1.2666491e-002  -2.0380981e+000  -8.3854498e-014   3.7413649e-013   5.0216867e+003   9.1020807e-003  -2.9194891e-005   0.0000000e+000  -1.3173826e-005  -2.0715357e+002   1.4783261e-014   3.0978386e-021   4.2148633e-019   4.4638260e-007   8.2341727e+001
 -7.8893061e+001   1.4696250e-001   9.3524032e-001   2.8831151e+002   0.0000000e+000   2.5994916e-004   4.3198418e+002   4.4946077e+002   4.2953544e+002   4.9000000e+002   4.9000000e+002   4.9000000e+002   4.0017356e+005   1.3564667e+002  -1.0067236e+002   1.2666491e-002  -2.0447889e+000  -8.4641132e-014   3.7764593e-013   5.0687947e+003   9.2587451e-003   1.5261539e-005   0.0000000e+000   7.3665739e-006  -2.0909633e+002   1.4921890e-014   9.0430705e-022   4.2864651e-019   1.3783797e-006   8.2647566e+001
 -7.8494646e+001   1.4830048e-001   9.3275192e-001   2.8718511e+002   0.0000000e+000   2.5959654e-004   4.3306539e+002   4.5055733e+002   4.3060985e+002   4.9000000e+002   4.9000000e+002   4.9000000e+002   4.0395346e+005   1.3649873e+002  -9.9440164e+001   1.2666491e-002  -2.0513920e+000  -8.5440623e-014   3.8121313e-013   5.1166729e+003   9.5190791e-003   4.6551517e-006   0.0000000e+000   3.1343720e-006  -2.1107126e+002   1.5062832e-014   1.3817939e-021   4.4061646e-019   1.1416656e-006   8.2960467e+001
 -7.8096561e+001   1.4953430e-001   9.3032655e-001   2.8608936e+002   0.0000000e+000   2.5925192e-004   4.3415513e+002   4.5166176e+002   4.3169217e+002   4.9000000e+002   4.9000000e+002   4.9000000e+002   4.0779363e+005   1.3736634e+002  -9.8181009e+001   1.2666491e-002  -2.0579060e+000  -8.6252859e-014   3.8483715e-013   5.1653143e+003   9.6299439e-003   8.4136374e-007   0.0000000e+000   1.3387218e-006  -2.1307787e+002   1.5206033e-014   1.5710336e-021   4.4571870e-019   1.0172464e-006   8.3280114e+001
 -7.7698782e+001   1.5064983e-001   9.2795849e-001   2.8502161e+002   0.0000000e+000   2.5891444e-004   4.3525381e+002   4.5277468e+002   4.3278347e+002   4.9000000e+002   4.9000000e+002   4.9000000e+002   4.1169545e+005   1.3824942e+002  -9.6893101e+001   1.2666491e-002  -2.0643297e+000  -8.7078138e-014   3.8851932e-013   5.2147367e+003   9.6475589e-003   5.4675358e-006   0.0000000e+000   1.2879923e-006  -2.1511670e+002   1.5351531e-014   1.3570696e-021   4.4654154e-019   1.1453920e-006   8.3606271e+001
 -7.7301285e+001   1.5174968e-001   9.2565152e-001   2.8398244e+002   0.0000000e+000   2.5858563e-004   4.3636170e+002   4.5389597e+002   4.3388364e+002   4.9000000e+002   4.9000000e+002   4.9000000e+002   4.1566175e+005   1.3914865e+002  -9.5575478e+001   1.2666491e-002  -2.0706615e+000  -8.7917053e-014   3.9226233e-013   5.2649757e+003   9.6472623e-003   1.5031946e-005   0.0000000e+000   1.5478346e-006  -2.1718916e+002   1.5499430e-014   9.0416972e-022   4.4653904e-019   1.3769647e-006   8.3939280e+001
 -7.6904045e+001   1.5285624e-001   9.2340329e-001   2.8297139e+002   0.0000000e+000   2.5826455e-004   4.3747943e+002   4.5502690e+002   4.3499429e+002   4.9000000e+002   4.9000000e+002   4.9000000e+002   4.1969371e+005   1.4006472e+002  -9.4226491e+001   1.2666491e-002  -2.0769000e+000  -8.8769859e-014   3.9606732e-013   5.3160466e+003   9.6242724e-003   2.6661110e-005   0.0000000e+000   1.3186630e-006  -2.1929594e+002   1.5649777e-014   3.5380156e-022   4.4549015e-019   1.6121109e-006   8.4279354e+001
 -7.6507039e+001   1.5459336e-001   9.2123309e-001   2.8199485e+002   0.0000000e+000   2.5795609e-004   4.3861011e+002   4.5615829e+002   4.3609708e+002   4.9000000e+002   4.9000000e+002   4.9000000e+002   4.2384469e+005   1.4100201e+002  -9.2842285e+001   1.2666491e-002  -2.0830431e+000  -8.9647836e-014   3.9998454e-013   5.3686250e+003   1.0029357e-002   2.1547579e-005   0.0000000e+000   8.3696675e-006  -2.2146457e+002   1.5804535e-014   5.3026658e-022   4.6409088e-019   1.3765238e-006   8.4628651e+001
 -7.6110243e+001   1.5461239e-001   9.1906758e-001   2.8103012e+002   0.0000000e+000   2.5764009e-004   4.3974407e+002   4.5731742e+002   4.3724428e+002   4.9000000e+002   4.9000000e+002   4.9000000e+002   4.2796198e+005   1.4194693e+002  -9.1430612e+001   1.2666491e-002  -2.0890897e+000  -9.0518688e-014   4.0387034e-013   5.4207765e+003   9.0701896e-003   3.7774329e-006   0.0000000e+000  -1.4834508e-005  -2.2361675e+002   1.5958136e-014   1.5501248e-021   4.2001736e-019   2.5147117e-007   8.4980088e+001
 -7.5713633e+001   1.5581419e-001   9.1699252e-001   2.8009626e+002   0.0000000e+000   2.5734646e-004   4.4089114e+002   4.5847591e+002   4.3838574e+002   4.9000000e+002   4.9000000e+002   4.9000000e+002   4.3219844e+005   1.4291453e+002  -8.9982094e+001   1.2666491e-002  -2.0950376e+000  -9.1414747e-014   4.0786798e-013   5.4744376e+003   9.2703272e-003   1.2787264e-005   0.0000000e+000   8.5633912e-006  -2.2582977e+002   1.6116050e-014   1.0063996e-021   4.2919209e-019   3.9700031e-007   8.5341559e+001
 -7.5317184e+001   1.5773258e-001   9.1498584e-001   2.7919771e+002   0.0000000e+000   2.5705945e-004   4.4205110e+002   4.5963546e+002   4.3951882e+002   4.9000000e+002   4.9000000e+002   4.9000000e+002   4.3655846e+005   1.4390352e+002  -8.8495050e+001   1.2666491e-002  -2.1008849e+000  -9.2336938e-014   4.1198256e-013   5.5296637e+003   1.0003392e-002   4.4633557e-005   0.0000000e+000   1.0663858e-005  -2.2810754e+002   1.6278600e-014  -5.7602057e-022   4.6293891e-019   1.9207748e-006   8.5712048e+001
 -7.4920872e+001   1.5788478e-001   9.1298385e-001   2.7830982e+002   0.0000000e+000   2.5676580e-004   4.4321374e+002   4.6082205e+002   4.4069534e+002   4.9000000e+002   4.9000000e+002   4.9000000e+002   4.4088584e+005   1.4490109e+002  -8.6979715e+001   1.2666491e-002  -2.1066301e+000  -9.3252227e-014   4.1606668e-013   5.5844765e+003   9.0891952e-003  -1.6922308e-005   0.0000000e+000  -1.5008961e-005  -2.3036961e+002   1.6440047e-014   2.5083815e-021   4.2091256e-019  -4.7077347e-007   8.6085165e+001
 -7.4740937e+001   1.6066406e-001   9.1219277e-001   2.7782744e+002   0.0000000e+000   2.5678001e-004   4.4375350e+002   4.6132632e+002   4.4117072e+002   4.9000000e+002   4.9000000e+002   4.9000000e+002   4.4305226e+005   1.4537625e+002  -8.6272471e+001   1.2666491e-002  -2.1092174e+000  -9.3710411e-014   4.1810954e-013   5.6119174e+003   1.0548870e-002   4.6062393e-005   0.0000000e+000   1.3418832e-004  -2.3149839e+002   1.6520524e-014  -1.1290206e-021   4.8796848e-019   1.7458280e-006   8.6265995e+001
 -7.4516017e+001   1.5912348e-001   9.1108318e-001   2.7737289e+002   0.0000000e+000   2.5658184e-004   4.4441881e+002   4.6200273e+002   4.4183465e+002   4.9000000e+002   4.9000000e+002   4.9000000e+002   4.4557453e+005   1.4595390e+002  -8.5388325e+001   1.2666491e-002  -2.1124183e+000  -9.4243948e-014   4.2049205e-013   5.6438657e+003   1.0643652e-002   1.2879718e-005   0.0000000e+000  -7.2103795e-005  -2.3281917e+002   1.6614884e-014   1.0067389e-021   4.9234200e-019   7.8028317e-007   8.6482457e+001
 -7.4234868e+001   1.5847627e-001   9.0974180e-001   2.7680461e+002   0.0000000e+000   2.5635896e-004   4.4525867e+002   4.6285505e+002   4.4267434e+002   4.9000000e+002   4.9000000e+002   4.9000000e+002   4.4877227e+005   1.4668885e+002  -8.4261451e+001   1.2666491e-002  -2.1163666e+000  -9.4920287e-014   4.2350935e-013   5.6843698e+003   9.4017541e-003   6.6430762e-006   0.0000000e+000  -2.9050238e-005  -2.3449110e+002   1.6734182e-014   1.5089448e-021   4.3540913e-019   8.4880709e-007   8.6758553e+001
 -7.3883432e+001   1.5819400e-001   9.0809968e-001   2.7611115e+002   0.0000000e+000   2.5608448e-004   4.4631506e+002   4.6394228e+002   4.4376520e+002   4.9000000e+002   4.9000000e+002   4.9000000e+002   4.5275692e+005   1.4761928e+002  -8.2825199e+001   1.2666491e-002  -2.1212179e+000  -9.5763098e-014   4.2726928e-013   5.7348415e+003   6.8836486e-003  -1.2752858e-004   0.0000000e+000  -6.5032292e-006  -2.3657341e+002   1.6882763e-014   8.0091760e-021   3.1984439e-019  -5.2691946e-006   8.7108141e+001
 -7.3487419e+001   1.6008273e-001   9.0633893e-001   2.7534658e+002   0.0000000e+000   2.5581158e-004   4.4752091e+002   4.6516442e+002   4.4498253e+002   4.9000000e+002   4.9000000e+002   4.9000000e+002   4.5739144e+005   1.4869365e+002  -8.1161615e+001   1.2666491e-002  -2.1265747e+000  -9.6743362e-014   4.3164263e-013   5.7935445e+003   8.1423147e-003  -1.3330385e-004   0.0000000e+000   8.5435298e-006  -2.3899314e+002   1.7055432e-014   7.9643162e-021   3.7751807e-019  -3.9915539e-006   8.7513170e+001
 -7.3091430e+001   1.6245782e-001   9.0463342e-001   2.7458924e+002   0.0000000e+000   2.5556532e-004   4.4873764e+002   4.6638924e+002   4.4619428e+002   4.9000000e+002   4.9000000e+002   4.9000000e+002   4.6213774e+005   1.4978806e+002  -7.9455211e+001   1.2666491e-002  -2.1318186e+000  -9.7747245e-014   4.3612188e-013   5.8536634e+003   9.5691872e-003   9.5743897e-006   0.0000000e+000   6.9200946e-006  -2.4147269e+002   1.7232388e-014   1.1024114e-021   4.4300354e-019   1.9564755e-007   8.7926213e+001
 -7.2695443e+001   1.6502094e-001   9.0298056e-001   2.7385709e+002   0.0000000e+000   2.5532562e-004   4.4996749e+002   4.6761398e+002   4.4739312e+002   4.9000000e+002   4.9000000e+002   4.9000000e+002   4.6702429e+005   1.5090485e+002  -7.7701501e+001   1.2666491e-002  -2.1369468e+000  -9.8780797e-014   4.4073341e-013   5.9155589e+003   1.0567842e-002   6.8330289e-005   0.0000000e+000   6.4609691e-006  -2.4402605e+002   1.7414608e-014  -1.6707492e-021   4.8893137e-019   2.4398773e-006   8.8348110e+001
 -7.2299432e+001   1.6477997e-001   9.0130691e-001   2.7312437e+002   0.0000000e+000   2.5507499e-004   4.5119997e+002   4.6886904e+002   4.4864247e+002   4.9000000e+002   4.9000000e+002   4.9000000e+002   4.7186660e+005   1.5202861e+002  -7.5911871e+001   1.2666491e-002  -2.1419571e+000  -9.9804988e-014   4.4530339e-013   5.9768940e+003   9.1737323e-003  -6.1240627e-005   0.0000000e+000  -8.5493396e-006  -2.4655791e+002   1.7595303e-014   4.5885101e-021   4.2487155e-019  -1.9233822e-006   8.8771104e+001
 -7.1903375e+001   1.6632808e-001   8.9973851e-001   2.7242441e+002   0.0000000e+000   2.5485304e-004   4.5244983e+002   4.7012313e+002   4.4988539e+002   4.9000000e+002   4.9000000e+002   4.9000000e+002   4.7687125e+005   1.5318339e+002  -7.4068035e+001   1.2666491e-002  -2.1468463e+000  -1.0086355e-013   4.5002598e-013   6.0402854e+003   9.3597125e-003  -6.1346382e-005   0.0000000e+000   6.4461073e-006  -2.4917202e+002   1.7781841e-014   4.4337096e-021   4.3340837e-019  -2.0071478e-006   8.9207494e+001
 -7.1507244e+001   1.6797840e-001   8.9822977e-001   2.7175796e+002   0.0000000e+000   2.5463411e-004   4.5371140e+002   4.7138971e+002   4.5114100e+002   4.9000000e+002   4.9000000e+002   4.9000000e+002   4.8196608e+005   1.5436198e+002  -7.2176176e+001   1.2666491e-002  -2.1516115e+000  -1.0194115e-013   4.5483408e-013   6.1048189e+003   9.5945138e-003  -3.6496491e-005   0.0000000e+000   2.3499321e-006  -2.5183397e+002   1.7971812e-014   3.2371133e-021   4.4420453e-019  -1.3169702e-006   8.9653574e+001
 -7.1111017e+001   1.7023260e-001   8.9679269e-001   2.7112300e+002   0.0000000e+000   2.5442646e-004   4.5498992e+002   4.7265932e+002   4.5238887e+002   4.9000000e+002   4.9000000e+002   4.9000000e+002   4.8722207e+005   1.5556929e+002  -7.0226099e+001   1.2666491e-002  -2.1562491e+000  -1.0305285e-013   4.5979416e-013   6.1713940e+003   1.0271259e-002   3.8450432e-005   0.0000000e+000   5.8770427e-006  -2.5457995e+002   1.8167773e-014  -3.4645933e-022   4.7530687e-019   1.0218720e-006   9.0111265e+001
 -7.0714667e+001   1.7087058e-001   8.9535896e-001   2.7049786e+002   0.0000000e+000   2.5421180e-004   4.5627670e+002   4.7395103e+002   4.5366701e+002   4.9000000e+002   4.9000000e+002   4.9000000e+002   4.9251131e+005   1.5679191e+002  -6.8227515e+001   1.2666491e-002  -2.1607561e+000  -1.0417158e-013   4.6478582e-013   6.2383900e+003   9.6968203e-003  -3.9872448e-005   0.0000000e+000  -3.9669871e-006  -2.5734454e+002   1.8365073e-014   3.4413640e-021   4.4894142e-019  -1.4321894e-006   9.0573729e+001
 -7.0318169e+001   1.7161042e-001   8.9396780e-001   2.6988698e+002   0.0000000e+000   2.5400776e-004   4.5757575e+002   4.7525441e+002   4.5496011e+002   4.9000000e+002   4.9000000e+002   4.9000000e+002   4.9789336e+005   1.5803715e+002  -6.6173838e+001   1.2666491e-002  -2.1651290e+000  -1.0530995e-013   4.6986478e-013   6.3065617e+003   9.1765628e-003  -1.2109101e-004   0.0000000e+000  -5.2402926e-008  -2.6015674e+002   1.8565757e-014   7.2719982e-021   4.2510495e-019  -3.6105370e-006   9.1044659e+001
 -6.9921499e+001   1.7267231e-001   8.9262335e-001   2.6929688e+002   0.0000000e+000   2.5381080e-004   4.5888773e+002   4.7657007e+002   4.5626691e+002   4.9000000e+002   4.9000000e+002   4.9000000e+002   5.0337586e+005   1.5930632e+002  -6.4062673e+001   1.2666491e-002  -2.1693643e+000  -1.0646956e-013   4.7503862e-013   6.3760058e+003   9.0120413e-003  -1.3195802e-004   0.0000000e+000   1.4343747e-006  -2.6302117e+002   1.8770172e-014   7.7832991e-021   4.1759687e-019  -3.7333557e-006   9.1524641e+001
 -6.9524630e+001   1.7385081e-001   8.9132422e-001   2.6872752e+002   0.0000000e+000   2.5362019e-004   4.6021265e+002   4.7789846e+002   4.5758676e+002   4.9000000e+002   4.9000000e+002   4.9000000e+002   5.0896072e+005   1.6059965e+002  -6.1892290e+001   1.2666491e-002  -2.1734582e+000  -1.0765082e-013   4.8030908e-013   6.4467463e+003   8.9929849e-003  -1.3000958e-004   0.0000000e+000   1.6229469e-006  -2.6593923e+002   1.8978416e-014   7.6928575e-021   4.1675470e-019  -3.5899611e-006   9.2013678e+001
 -6.9127536e+001   1.7505278e-001   8.9007014e-001   2.6817864e+002   0.0000000e+000   2.5343594e-004   4.6155097e+002   4.7923965e+002   4.5891941e+002   4.9000000e+002   4.9000000e+002   4.9000000e+002   5.1465244e+005   1.6191789e+002  -5.9660273e+001   1.2666491e-002  -2.1774066e+000  -1.0885468e-013   4.8568040e-013   6.5188405e+003   8.9633590e-003  -1.3258627e-004   0.0000000e+000   1.7786612e-006  -2.6891325e+002   1.9190653e-014   7.8215917e-021   4.1542324e-019  -3.6171156e-006   9.2512007e+001
 -6.8730192e+001   1.7631162e-001   8.8886531e-001   2.6765168e+002   0.0000000e+000   2.5325906e-004   4.6290275e+002   4.8059337e+002   4.6026562e+002   4.9000000e+002   4.9000000e+002   4.9000000e+002   5.2045479e+005   1.6326259e+002  -5.7365125e+001   1.2666491e-002  -2.1812056e+000  -1.1008194e-013   4.9115611e-013   6.5923359e+003   8.8525579e-003  -1.7623175e-004   0.0000000e+000   1.7604906e-006  -2.7194508e+002   1.9407016e-014   9.9004056e-021   4.1031453e-019  -5.2512219e-006   9.3020394e+001
 -6.8332571e+001   1.7759394e-001   8.8770986e-001   2.6714717e+002   0.0000000e+000   2.5308914e-004   4.6426788e+002   4.8196010e+002   4.6162529e+002   4.9000000e+002   4.9000000e+002   4.9000000e+002   5.2636839e+005   1.6463450e+002  -5.5005393e+001   1.2666491e-002  -2.1848508e+000  -1.1133273e-013   4.9673681e-013   6.6672404e+003   8.5180314e-003  -7.8906004e-005   0.0000000e+000   1.5440246e-006  -2.7503504e+002   1.9627527e-014   5.3344132e-021   3.9469048e-019  -3.2464818e-006   9.3539146e+001
 -6.7934647e+001   1.7890533e-001   8.8660020e-001   2.6666373e+002   0.0000000e+000   2.5292543e-004   4.6564749e+002   4.8334058e+002   4.6299927e+002   4.9000000e+002   4.9000000e+002   4.9000000e+002   5.3239875e+005   1.6603367e+002  -5.2576391e+001   1.2666491e-002  -2.1883377e+000  -1.1260822e-013   5.0242769e-013   6.7436239e+003   8.4571157e-003  -2.3035347e-005   0.0000000e+000   1.8624999e-006  -2.7818596e+002   1.9852388e-014   2.7134962e-021   3.9192157e-019  -1.3080970e-006   9.4067962e+001
 -6.7536393e+001   1.8014917e-001   8.8553200e-001   2.6619945e+002   0.0000000e+000   2.5276723e-004   4.6704123e+002   4.8473529e+002   4.6438826e+002   4.9000000e+002   4.9000000e+002   4.9000000e+002   5.3854409e+005   1.6745986e+002  -5.0076601e+001   1.2666491e-002  -2.1916616e+000  -1.1390803e-013   5.0822708e-013   6.8214638e+003   8.3657846e-003   6.4525689e-006   0.0000000e+000   1.7146940e-006  -2.8139702e+002   2.0081541e-014   1.3413635e-021   3.8776681e-019  -1.9013769e-007   9.4606596e+001
 -6.7137781e+001   1.8143240e-001   8.8450878e-001   2.6575479e+002   0.0000000e+000   2.5261604e-004   4.6845021e+002   4.8614366e+002   4.6579083e+002   4.9000000e+002   4.9000000e+002   4.9000000e+002   5.4481388e+005   1.6891488e+002  -4.7502012e+001   1.2666491e-002  -2.1948174e+000  -1.1523415e-013   5.1414400e-013   6.9008801e+003   8.2979464e-003  -5.0771358e-005   0.0000000e+000  -1.7995189e-006  -2.8467304e+002   2.0315335e-014   4.0113684e-021   3.8469941e-019  -1.9647965e-006   9.5155775e+001
 -6.6738785e+001   1.8277979e-001   8.8352922e-001   2.6533042e+002   0.0000000e+000   2.5247056e-004   4.6987437e+002   4.8756675e+002   4.6720820e+002   4.9000000e+002   4.9000000e+002   4.9000000e+002   5.5121280e+005   1.7039916e+002  -4.4850392e+001   1.2666491e-002  -2.1977999e+000  -1.1658761e-013   5.2018252e-013   6.9819320e+003   8.2386631e-003   4.8063073e-005   0.0000000e+000   6.7087987e-006  -2.8801661e+002   2.0553935e-014  -6.4220469e-022   3.8199129e-019   1.3137410e-006   9.5715576e+001
 -6.6339376e+001   1.8396536e-001   8.8258887e-001   2.6492379e+002   0.0000000e+000   2.5233052e-004   4.7131389e+002   4.8900535e+002   4.6864226e+002   4.9000000e+002   4.9000000e+002   4.9000000e+002   5.5773747e+005   1.7191280e+002  -4.2119023e+001   1.2666491e-002  -2.2006037e+000  -1.1796764e-013   5.2633998e-013   7.0645766e+003   7.6853258e-003   1.7943658e-004   0.0000000e+000   3.2352720e-006  -2.9142595e+002   2.0797243e-014  -6.7218726e-021   3.5658112e-019   5.3235789e-006   9.6285856e+001
 -6.5939526e+001   1.8517604e-001   8.8168804e-001   2.6453484e+002   0.0000000e+000   2.5219617e-004   4.7276824e+002   4.9045829e+002   4.7009246e+002   4.9000000e+002   4.9000000e+002   4.9000000e+002   5.6439047e+005   1.7345638e+002  -3.9306737e+001   1.2666491e-002  -2.2032232e+000  -1.1937482e-013   5.3261847e-013   7.1488468e+003   7.4153935e-003   2.1527720e-004   0.0000000e+000   2.2055570e-006  -2.9490221e+002   2.1045323e-014  -8.4175563e-021   3.4424153e-019   6.7502947e-006   9.6866867e+001
 -6.5539208e+001   1.8652318e-001   8.8083361e-001   2.6416602e+002   0.0000000e+000   2.5206914e-004   4.7423760e+002   4.9192521e+002   4.7155676e+002   4.9000000e+002   4.9000000e+002   4.9000000e+002   5.7118030e+005   1.7503232e+002  -3.6411225e+001   1.2666491e-002  -2.2056525e+000  -1.2081095e-013   5.3902606e-013   7.2348501e+003   7.2303024e-003   2.2523814e-004   0.0000000e+000   2.6547060e-006  -2.9844995e+002   2.1298502e-014  -8.9641563e-021   3.3576779e-019   7.1375213e-006   9.7459778e+001
 -6.5138391e+001   1.8791740e-001   8.8002244e-001   2.6381690e+002   0.0000000e+000   2.5194805e-004   4.7572363e+002   4.9340835e+002   4.7303791e+002   4.9000000e+002   4.9000000e+002   4.9000000e+002   5.7811118e+005   1.7664084e+002  -3.3425936e+001   1.2666491e-002  -2.2078854e+000  -1.2227690e-013   5.4556676e-013   7.3226399e+003   7.0950867e-003   2.4333100e-004   0.0000000e+000   2.7716944e-006  -3.0207140e+002   2.1556942e-014  -9.8896636e-021   3.2955371e-019   7.6252332e-006   9.8064286e+001
 -6.4737047e+001   1.8925097e-001   8.7925116e-001   2.6348591e+002   0.0000000e+000   2.5183243e-004   4.7722613e+002   4.9490782e+002   4.7453604e+002   4.9000000e+002   4.9000000e+002   4.9000000e+002   5.8518418e+005   1.7828200e+002  -3.0348469e+001   1.2666491e-002  -2.2099155e+000  -1.2377292e-013   5.5224159e-013   7.4122300e+003   6.9015042e-003   2.8980888e-004   0.0000000e+000   2.6598876e-006  -3.0576718e+002   2.1820687e-014  -1.2139422e-020   3.2061254e-019   8.7903511e-006   9.8680270e+001
 -6.4335147e+001   1.9059102e-001   8.7852032e-001   2.6317287e+002   0.0000000e+000   2.5172272e-004   4.7874563e+002   4.9642374e+002   4.7605133e+002   4.9000000e+002   4.9000000e+002   4.9000000e+002   5.9240558e+005   1.7995703e+002  -2.7174826e+001   1.2666491e-002  -2.2117357e+000  -1.2530033e-013   5.5905647e-013   7.5036999e+003   6.6311538e-003   3.7844848e-004   0.0000000e+000   2.8556900e-006  -3.0954049e+002   2.2089965e-014  -1.6325322e-020   3.0807033e-019   1.0939379e-005   9.9308123e+001
 -6.3932659e+001   1.9192119e-001   8.7782881e-001   2.6287739e+002   0.0000000e+000   2.5161866e-004   4.8028259e+002   4.9795597e+002   4.7758305e+002   4.9000000e+002   4.9000000e+002   4.9000000e+002   5.9978301e+005   1.8166687e+002  -2.3901103e+001   1.2666491e-002  -2.2133391e+000  -1.2686074e-013   5.6601859e-013   7.5971461e+003   5.6164640e-003   5.8671570e-004   0.0000000e+000   3.3283234e-006  -3.1339534e+002   2.2365060e-014  -2.5892865e-020   2.6152437e-019   2.1186795e-005   9.9948107e+001
 -6.3529554e+001   1.9327769e-001   8.7717752e-001   2.6259972e+002   0.0000000e+000   2.5152050e-004   4.8183760e+002   4.9950610e+002   4.7913378e+002   4.9000000e+002   4.9000000e+002   4.9000000e+002   6.0731728e+005   1.8341279e+002  -2.0522995e+001   1.2666491e-002  -2.2147179e+000  -1.2845431e-013   5.7312873e-013   7.6925787e+003   4.9968953e-003   3.6226346e-004   0.0000000e+000   2.7696812e-006  -3.1733215e+002   2.2646007e-014  -1.5649467e-020   2.3303201e-019   1.3738589e-005   1.0060063e+002
 -6.3125800e+001   1.9472165e-001   8.7656996e-001   2.6234119e+002   0.0000000e+000   2.5142897e-004   4.8341008e+002   5.0107278e+002   4.8070286e+002   4.9000000e+002   4.9000000e+002   4.9000000e+002   6.1501329e+005   1.8519658e+002  -1.7038798e+001   1.2666491e-002  -2.2158645e+000  -1.3008211e-013   5.8039150e-013   7.7900603e+003   4.3453174e-003   2.5591288e-004   0.0000000e+000   2.8526251e-006  -3.2135340e+002   2.2932978e-014  -1.0804943e-020   2.0321820e-019   1.0478152e-005   1.0126668e+002
 -6.2721365e+001   1.9621734e-001   8.7600447e-001   2.6210158e+002   0.0000000e+000   2.5134337e-004   4.8500054e+002   5.0265621e+002   4.8228846e+002   4.9000000e+002   4.9000000e+002   4.9000000e+002   6.2287946e+005   1.8701872e+002  -1.3443907e+001   1.2666491e-002  -2.2167707e+000  -1.3174589e-013   5.8781484e-013   7.8896970e+003   4.0468425e-003   9.8172490e-005   0.0000000e+000   3.4095426e-006  -3.2546352e+002   2.3226291e-014  -3.6595514e-021   1.8950240e-019   4.5522981e-006   1.0194655e+002
 -6.2316218e+001   1.9767103e-001   8.7547580e-001   2.6187882e+002   0.0000000e+000   2.5126265e-004   4.8660981e+002   5.0425866e+002   4.8389408e+002   4.9000000e+002   4.9000000e+002   4.9000000e+002   6.3091439e+005   1.8887920e+002  -9.7326006e+000   1.2666491e-002  -2.2174278e+000  -1.3344537e-013   5.9539746e-013   7.9914714e+003   3.7008145e-003   1.3078380e-005   0.0000000e+000   2.9706182e-006  -3.2966194e+002   2.3525907e-014   1.9318365e-022   1.7355969e-019   7.1834208e-007   1.0263990e+002
 -6.1910327e+001   1.9911249e-001   8.7498463e-001   2.6167250e+002   0.0000000e+000   2.5118752e-004   4.8823826e+002   5.0587986e+002   4.8551928e+002   4.9000000e+002   4.9000000e+002   4.9000000e+002   6.3912586e+005   1.9077921e+002  -5.9003315e+000   1.2666491e-002  -2.2178270e+000  -1.3518218e-013   6.0314666e-013   8.0954819e+003   3.3007740e-003  -3.2453573e-005   0.0000000e+000   3.2583942e-006  -3.3395260e+002   2.3832104e-014   2.2242534e-021   1.5511409e-019  -1.7633341e-006   1.0334706e+002
 -6.1503657e+001   2.0055735e-001   8.7453037e-001   2.6148243e+002   0.0000000e+000   2.5111785e-004   4.8988627e+002   5.0751895e+002   4.8716074e+002   4.9000000e+002   4.9000000e+002   4.9000000e+002   6.4752580e+005   1.9271994e+002  -1.9423203e+000   1.2666491e-002  -2.2179586e+000  -1.3695886e-013   6.1107372e-013   8.2018797e+003   2.9447330e-003  -5.7761188e-005   1.0748386e-020   4.2688242e-006  -3.3834171e+002   2.4145326e-014   3.1614191e-021   1.3803675e-019  -3.0472323e-006   1.0406837e+002
 -6.1096174e+001   2.0204836e-001   8.7411219e-001   2.6130846e+002   0.0000000e+000   2.5105326e-004   4.9155456e+002   5.0917778e+002   4.8882085e+002   4.9000000e+002   4.9000000e+002   4.9000000e+002   6.5611439e+005   1.9470279e+002   2.1471363e+000   1.2666491e-002  -2.2178128e+000  -1.3877544e-013   6.1917884e-013   8.3106670e+003   2.4360127e-003  -2.4039631e-005   1.0775256e-020   3.5414575e-006  -3.4282942e+002   2.4465587e-014   1.5239407e-021   1.1465949e-019  -2.1043318e-006   1.0480383e+002
 -6.0687843e+001   2.0362168e-001   8.7373487e-001   2.6115206e+002   0.0000000e+000   2.5099511e-004   4.9324313e+002   5.1085638e+002   4.9050093e+002   4.9000000e+002   4.9000000e+002   4.9000000e+002   6.6489679e+005   1.9673036e+002   6.3721986e+000   1.2666491e-002  -2.2173792e+000  -1.4063302e-013   6.2746684e-013   8.4219091e+003   1.8787692e-003   3.7641883e-005   1.0762150e-020   3.2168210e-006  -3.4741839e+002   2.4793073e-014  -1.4165136e-021   8.9109679e-020   6.1054567e-007   1.0555457e+002
 -6.0278628e+001   2.0588802e-001   8.7342887e-001   2.6102453e+002   0.0000000e+000   2.5095006e-004   4.9495919e+002   5.1254340e+002   4.9219330e+002   4.9000000e+002   4.9000000e+002   4.9000000e+002   6.7398323e+005   1.9881512e+002   1.0756203e+001   1.2666491e-002  -2.2166456e+000  -1.4255489e-013   6.3604177e-013   8.5370024e+003   2.8577026e-003  -1.2742728e-005   1.0702824e-020   1.3837877e-005  -3.5216547e+002   2.5131844e-014   7.8166769e-022   1.3393612e-019   6.1113141e-007   1.0632580e+002
 -5.9868494e+001   2.0690592e-001   8.7310715e-001   2.6089901e+002   0.0000000e+000   2.5089409e-004   4.9669113e+002   5.1426401e+002   4.9391849e+002   4.9000000e+002   4.9000000e+002   4.9000000e+002   6.8319054e+005   2.0093411e+002   1.5273613e+001   1.2666491e-002  -2.2156015e+000  -1.4450236e-013   6.4473075e-013   8.6536267e+003   1.2860910e-003   3.8764349e-005   1.0727362e-020  -8.1106930e-006  -3.5697764e+002   2.5475254e-014  -1.6556068e-021   6.1940887e-020   1.5101494e-006   1.0710705e+002
 -5.9457406e+001   2.0826045e-001   8.7281236e-001   2.6078021e+002   0.0000000e+000   2.5084676e-004   4.9844381e+002   5.1600589e+002   4.9567016e+002   4.9000000e+002   4.9000000e+002   4.9000000e+002   6.9259510e+005   2.0309781e+002   1.9941857e+001   1.2666491e-002  -2.2142352e+000  -1.4649152e-013   6.5360590e-013   8.7727496e+003   6.6012760e-004  -1.2830907e-005   1.0739012e-020   6.0150162e-008  -3.6189166e+002   2.5825940e-014   5.8139047e-022   3.3092667e-020  -7.0982346e-007   1.0790379e+002
 -5.9045324e+001   2.0981557e-001   8.7255373e-001   2.6067611e+002   0.0000000e+000   2.5080588e-004   5.0021927e+002   5.1776826e+002   4.9744280e+002   4.9000000e+002   4.9000000e+002   4.9000000e+002   7.0222782e+005   2.0531029e+002   2.4771418e+001   1.2666491e-002  -2.2125339e+000  -1.4852895e-013   6.6269628e-013   8.8947623e+003   3.7499931e-004  -5.4885447e-005   1.0739489e-020   4.0512561e-006  -3.6692456e+002   2.6185103e-014   2.3862533e-021   1.9875719e-020  -2.9753736e-006   1.0871804e+002
 -5.8632213e+001   2.1151796e-001   8.7233431e-001   2.6058896e+002   0.0000000e+000   2.5077105e-004   5.0201830e+002   5.1955298e+002   4.9923758e+002   4.9000000e+002   4.9000000e+002   4.9000000e+002   7.1210041e+005   2.0757343e+002   2.9769659e+001   1.2666491e-002  -2.2104842e+000  -1.5061711e-013   6.7201311e-013   9.0198133e+003   1.9212448e-004  -8.8659494e-005   1.0732686e-020   4.1814786e-006  -3.7208296e+002   2.6553227e-014   3.8065496e-021   1.1398967e-020  -4.7363994e-006   1.0955105e+002
 -5.8218031e+001   2.1332792e-001   8.7215482e-001   2.6051946e+002   0.0000000e+000   2.5074203e-004   5.0384006e+002   5.2135997e+002   5.0105017e+002   4.9000000e+002   4.9000000e+002   4.9000000e+002   7.2220556e+005   2.0988506e+002   3.4939258e+001   1.2666491e-002  -2.2080723e+000  -1.5275446e-013   6.8154944e-013   9.1478101e+003  -5.4546950e-005  -1.2895519e-004   1.0730179e-020   3.1719369e-006  -3.7736318e+002   2.6930045e-014   5.5161620e-021   1.9818343e-023  -6.3986186e-006   1.1041846e+002
 -5.7802740e+001   2.1513746e-001   8.7201124e-001   2.6046622e+002   0.0000000e+000   2.5071785e-004   5.0568536e+002   5.2318989e+002   5.0288552e+002   4.9000000e+002   4.9000000e+002   4.9000000e+002   7.3255436e+005   2.1224824e+002   4.0288587e+001   1.2666491e-002  -2.2052838e+000  -1.5494334e-013   6.9131565e-013   9.2788932e+003  -3.0549282e-004  -1.6091821e-004   1.0725565e-020   3.5468580e-006  -3.8277057e+002   2.7315935e-014   6.8345102e-021  -1.1512419e-020  -7.0333959e-006   1.1131104e+002
 -5.7386300e+001   2.1699818e-001   8.7190427e-001   2.6042889e+002   0.0000000e+000   2.5069924e-004   5.0755590e+002   5.2504463e+002   5.0474603e+002   4.9000000e+002   4.9000000e+002   4.9000000e+002   7.4315811e+005   2.1466720e+002   4.5828949e+001   1.2666491e-002  -2.2021029e+000  -1.5718615e-013   7.0132247e-013   9.4132054e+003  -5.7133416e-004  -1.5251066e-004   1.0722100e-020   3.8863527e-006  -3.8831121e+002   2.7711336e-014   6.3221972e-021  -2.3712910e-020  -5.6189394e-006   1.1222237e+002
 -5.6968657e+001   2.1887568e-001   8.7183006e-001   2.6040623e+002   0.0000000e+000   2.5068513e-004   5.0945170e+002   5.2692383e+002   5.0663219e+002   4.9000000e+002   4.9000000e+002   4.9000000e+002   7.5402610e+005   2.1714287e+002   5.1566997e+001   1.2666491e-002  -2.1985135e+000  -1.5948485e-013   7.1157864e-013   9.5508647e+003  -8.0128943e-004  -1.1103280e-004   1.0722817e-020   4.3206127e-006  -3.9398991e+002   2.8116589e-014   4.3164943e-021  -3.4289932e-020  -3.3183808e-006   1.1315259e+002
 -5.6549777e+001   2.2084544e-001   8.7178639e-001   2.6039710e+002   0.0000000e+000   2.5067534e-004   5.1137294e+002   5.2882894e+002   5.0854312e+002   4.9000000e+002   4.9000000e+002   4.9000000e+002   7.6515614e+005   2.1967600e+002   5.7509687e+001   1.2666491e-002  -2.1944985e+000  -1.6183898e-013   7.2208214e-013   9.6918433e+003  -1.0238976e-003  -7.3250903e-005   4.6815649e-021   3.7243366e-006  -3.9980563e+002   2.8531622e-014   2.5476899e-021  -4.4184195e-020  -1.7698029e-006   1.1410173e+002
 -5.6129618e+001   2.2297110e-001   8.7178198e-001   2.6040421e+002   0.0000000e+000   2.5067226e-004   5.1332031e+002   5.3073770e+002   5.1048075e+002   4.9000000e+002   4.9000000e+002   4.9000000e+002   7.7657393e+005   2.2227128e+002   6.3666924e+001   1.2666491e-002  -2.1900402e+000  -1.6425397e-013   7.3285714e-013   9.8364666e+003  -1.1961156e-003  -5.7554105e-005   0.0000000e+000   4.9193079e-006  -4.0577159e+002   2.8957372e-014   1.8598074e-021  -5.1878647e-020  -1.4915159e-006   1.1507174e+002
 -5.5708134e+001   2.2520970e-001   8.7182131e-001   2.6043016e+002   0.0000000e+000   2.5067602e-004   5.1529485e+002   5.3267009e+002   5.1244593e+002   4.9000000e+002   4.9000000e+002   4.9000000e+002   7.8830486e+005   2.2493258e+002   7.0049919e+001   1.2666491e-002  -2.1851194e+000  -1.6673519e-013   7.4392765e-013   9.9850563e+003  -1.3156906e-003  -6.2506016e-005   0.0000000e+000   6.1250573e-006  -4.1190110e+002   2.9394796e-014   2.0127170e-021  -5.7415664e-020  -2.1110926e-006   1.1606407e+002
 -5.5285280e+001   2.2725174e-001   8.7189973e-001   2.6047422e+002   0.0000000e+000   2.5068472e-004   5.1729934e+002   5.3463298e+002   5.1444196e+002   4.9000000e+002   4.9000000e+002   4.9000000e+002   8.0035342e+005   2.2766168e+002   7.6675244e+001   1.2666491e-002  -2.1797156e+000  -1.6928359e-013   7.5529804e-013   1.0137669e+004  -1.3722906e-003  -7.6427279e-005   0.0000000e+000   7.0944972e-006  -4.1819635e+002   2.9844052e-014   2.6118400e-021  -6.0045706e-020  -2.9157968e-006   1.1707876e+002
 -5.4860997e+001   2.2978699e-001   8.7199409e-001   2.6052647e+002   0.0000000e+000   2.5069438e-004   5.1933099e+002   5.3662428e+002   5.1646371e+002   4.9000000e+002   4.9000000e+002   4.9000000e+002   8.1269160e+005   2.3045412e+002   8.3541491e+001   1.2666491e-002  -2.1738081e+000  -1.7189326e-013   7.6694159e-013   1.0293951e+004  -1.6477775e-003  -1.1286957e-004   0.0000000e+000   1.5568623e-006  -4.2464426e+002   3.0304197e-014   4.2497933e-021  -7.2694420e-020  -4.8711594e-006   1.1811344e+002
 -5.4435240e+001   2.3242040e-001   8.7211916e-001   2.6059099e+002   0.0000000e+000   2.5070962e-004   5.2139213e+002   5.3864405e+002   5.1851409e+002   4.9000000e+002   4.9000000e+002   4.9000000e+002   8.2535138e+005   2.3331559e+002   9.0665596e+001   1.2666491e-002  -2.1673745e+000  -1.7457094e-013   7.7888870e-013   1.0454306e+004  -1.9117640e-003  -1.6464360e-004   0.0000000e+000   3.9673392e-006  -4.3125899e+002   3.0776249e-014   6.5587704e-021  -8.4784945e-020  -7.3057851e-006   1.1917036e+002
 -5.4007966e+001   2.3504630e-001   8.7230692e-001   2.6067971e+002   0.0000000e+000   2.5073742e-004   5.2348914e+002   5.4067945e+002   5.2061178e+002   4.9000000e+002   4.9000000e+002   4.9000000e+002   8.3850415e+005   2.3626164e+002   9.8081943e+001   1.2666491e-002  -2.1603898e+000  -1.7735292e-013   7.9130075e-013   1.0620905e+004  -1.9303750e-003  -1.8815249e-004   0.0000000e+000   1.3735291e-005  -4.3813062e+002   3.1266620e-014   7.3980310e-021  -8.5616700e-020  -8.2586005e-006   1.2025588e+002
 -5.3666147e+001   2.3685126e-001   8.7249389e-001   2.6077414e+002   0.0000000e+000   2.5075946e-004   5.2517791e+002   5.4232053e+002   5.2229880e+002   4.9000000e+002   4.9000000e+002   4.9000000e+002   8.4922547e+005   2.3866263e+002   1.0418039e+002   1.2666491e-002  -2.1544547e+000  -1.7962057e-013   8.0141882e-013   1.0756707e+004  -2.3090569e-003  -1.6054074e-004   0.0000000e+000   8.1862500e-006  -4.4373334e+002   3.1666465e-014   6.0198581e-021  -1.0292370e-019  -7.0309725e-006   1.2113921e+002
 -5.3238873e+001   2.3981042e-001   8.7267700e-001   2.6086732e+002   0.0000000e+000   2.5077905e-004   5.2730860e+002   5.4441834e+002   5.2441286e+002   4.9000000e+002   4.9000000e+002   4.9000000e+002   8.6270814e+005   2.4170777e+002   1.1202776e+002   1.2666491e-002  -2.1464769e+000  -1.8247225e-013   8.1414306e-013   1.0927485e+004  -3.2721759e-003  -3.9647837e-005   0.0000000e+000  -1.2499925e-005  -4.5077921e+002   3.2169313e-014   4.5135504e-022  -1.4715101e-019  -1.7338688e-006   1.2225333e+002
 -5.2897054e+001   2.4187244e-001   8.7290925e-001   2.6097419e+002   0.0000000e+000   2.5081419e-004   5.2903248e+002   5.4608974e+002   5.2613649e+002   4.9000000e+002   4.9000000e+002   4.9000000e+002   8.7390747e+005   2.4420472e+002   1.1851467e+002   1.2666491e-002  -2.1397252e+000  -1.8484115e-013   8.2471066e-013   1.1069341e+004  -3.4127199e-003  -5.8119530e-005   0.0000000e+000   2.5845211e-005  -4.5662978e+002   3.2586770e-014   9.1116369e-022  -1.5383863e-019  -2.7689903e-006   1.2316646e+002
 -5.2469780e+001   2.4498897e-001   8.7313474e-001   2.6108576e+002   0.0000000e+000   2.5084014e-004   5.3120593e+002   5.4823158e+002   5.2829217e+002   4.9000000e+002   4.9000000e+002   4.9000000e+002   8.8794980e+005   2.4736797e+002   1.2685498e+002   1.2666491e-002  -2.1306915e+000  -1.8781115e-013   8.3796373e-013   1.1247208e+004  -3.9813132e-003  -1.5240308e-004   0.0000000e+000  -1.2313757e-005  -4.6396816e+002   3.3110524e-014   5.4774821e-021  -1.8004672e-019  -7.2085624e-006   1.2431643e+002
 -5.2127961e+001   2.4700933e-001   8.7342186e-001   2.6121546e+002   0.0000000e+000   2.5088437e-004   5.3296943e+002   5.4992850e+002   5.3006408e+002   4.9000000e+002   4.9000000e+002   4.9000000e+002   8.9974260e+005   2.4997208e+002   1.3377200e+002   1.2666491e-002  -2.1230706e+000  -1.9030559e-013   8.4909109e-013   1.1396581e+004  -3.8043706e-003  -1.0636574e-004   0.0000000e+000   3.6392743e-005  -4.7012814e+002   3.3550046e-014   2.8484179e-021  -1.7201433e-019  -4.9460093e-006   1.2526308e+002
 -5.1700687e+001   2.5067924e-001   8.7367297e-001   2.6134152e+002   0.0000000e+000   2.5091097e-004   5.3518101e+002   5.5212081e+002   5.3224912e+002   4.9000000e+002   4.9000000e+002   4.9000000e+002   9.1428724e+005   2.5325415e+002   1.4261682e+002   1.2666491e-002  -2.1129145e+000  -1.9338176e-013   8.6281909e-013   1.1580811e+004  -4.7664080e-003  -1.1971913e-004   0.0000000e+000  -2.6474371e-005  -4.7773068e+002   3.4092697e-014   3.8075479e-021  -2.1651649e-019  -6.8168786e-006   1.2644853e+002
 -5.1358868e+001   2.5281718e-001   8.7400449e-001   2.6148772e+002   0.0000000e+000   2.5096425e-004   5.3697939e+002   5.5384824e+002   5.3405551e+002   4.9000000e+002   4.9000000e+002   4.9000000e+002   9.2660081e+005   2.5596391e+002   1.4997142e+002   1.2666491e-002  -2.1043707e+000  -1.9598643e-013   8.7443701e-013   1.1736781e+004  -4.4487165e-003  -1.0918962e-004   0.0000000e+000   4.5728269e-005  -4.8416191e+002   3.4551533e-014   2.8446159e-021  -2.0191200e-019  -5.8108566e-006   1.2742761e+002
 -5.0931594e+001   2.5688541e-001   8.7429073e-001   2.6162943e+002   0.0000000e+000   2.5099570e-004   5.3923467e+002   5.5608544e+002   5.3628343e+002   4.9000000e+002   4.9000000e+002   4.9000000e+002   9.4175794e+005   2.5937309e+002   1.5937280e+002   1.2666491e-002  -2.0930213e+000  -1.9919211e-013   8.8874333e-013   1.1928768e+004  -5.2839204e-003  -2.0390740e-004   0.0000000e+000  -2.7133675e-005  -4.9208468e+002   3.5117052e-014   7.8060733e-021  -2.4043631e-019  -1.0651960e-005   1.2865058e+002
 -5.0589775e+001   2.5937256e-001   8.7465583e-001   2.6179011e+002   0.0000000e+000   2.5105383e-004   5.4106919e+002   5.5784858e+002   5.3812603e+002   4.9000000e+002   4.9000000e+002   4.9000000e+002   9.5459922e+005   2.6218930e+002   1.6719407e+002   1.2666491e-002  -2.0834963e+000  -2.0190841e-013   9.0085918e-013   1.2091422e+004  -4.9773594e-003  -1.6808393e-004   0.0000000e+000   4.8144188e-005  -4.9879176e+002   3.5595569e-014   5.5905001e-021  -2.2633097e-019  -8.6199149e-006   1.2966120e+002
 -5.0162501e+001   2.6394350e-001   8.7498723e-001   2.6194981e+002   0.0000000e+000   2.5109356e-004   5.4336968e+002   5.6013077e+002   5.4039927e+002   4.9000000e+002   4.9000000e+002   4.9000000e+002   9.7041929e+005   2.6573502e+002   1.7719294e+002   1.2666491e-002  -2.0708780e+000  -2.0525430e-013   9.1579123e-013   1.2291807e+004  -5.6486836e-003  -2.3706938e-004   0.0000000e+000  -2.7416136e-005  -5.0706076e+002   3.6185801e-014   9.3079395e-021  -2.5717765e-019  -1.1745823e-005   1.3092472e+002
 -4.9820682e+001   2.6645191e-001   8.7539851e-001   2.6213075e+002   0.0000000e+000   2.5115831e-004   5.4524074e+002   5.6192441e+002   5.4227983e+002   4.9000000e+002   4.9000000e+002   4.9000000e+002   9.8385604e+005   2.6866841e+002   1.8551454e+002   1.2666491e-002  -2.0603093e+000  -2.0809656e-013   9.2846889e-013   1.2462004e+004  -5.3279282e-003  -1.8570642e-004   0.0000000e+000   5.2175076e-005  -5.1407869e+002   3.6686496e-014   6.2887385e-021  -2.4242496e-019  -9.0561900e-006   1.3197081e+002
 -4.9393408e+001   2.7162585e-001   8.7577027e-001   2.6230843e+002   0.0000000e+000   2.5120373e-004   5.4758705e+002   5.6425140e+002   5.4459663e+002   4.9000000e+002   4.9000000e+002   4.9000000e+002   1.0003673e+006   2.7235811e+002   1.9615103e+002   1.2666491e-002  -2.0463409e+000  -2.1158862e-013   9.4405342e-013   1.2671143e+004  -6.0776766e-003  -3.2642446e-004  -5.6122374e-020  -3.0981023e-005  -5.2270944e+002   3.7302555e-014   1.3525290e-020  -2.7591689e-019  -1.6047968e-005   1.3327671e+002
 -4.9051589e+001   2.7424376e-001   8.7621314e-001   2.6250384e+002   0.0000000e+000   2.5127225e-004   5.4949744e+002   5.6608263e+002   5.4651743e+002   4.9000000e+002   4.9000000e+002   4.9000000e+002   1.0144074e+006   2.7541053e+002   2.0501271e+002   1.2666491e-002  -2.0346614e+000  -2.1455852e-013   9.5730035e-013   1.2848983e+004  -5.8308471e-003  -7.6678444e-005  -8.2030595e-020   5.4179624e-005  -5.3004235e+002   3.7825720e-014   1.1465912e-021  -2.6401669e-019  -4.7740687e-006   1.3435738e+002
 -4.8624315e+001   2.7963413e-001   8.7661589e-001   2.6269460e+002   0.0000000e+000   2.5132255e-004   5.5189129e+002   5.6845837e+002   5.4888099e+002   4.9000000e+002   4.9000000e+002   4.9000000e+002   1.0316385e+006   2.7924686e+002   2.1633049e+002   1.2666491e-002  -2.0192560e+000  -2.1820281e-013   9.7356435e-013   1.3067239e+004  -6.9576795e-003  -2.3367057e-004  -9.5859639e-020  -3.2710394e-005  -5.3904902e+002   3.8468615e-014   9.1837133e-021  -3.1564294e-019  -1.6324928e-005   1.3570514e+002
 -4.8282496e+001   2.8229902e-001   8.7709257e-001   2.6290433e+002   0.0000000e+000   2.5139629e-004   5.5383955e+002   5.7035875e+002   5.5084058e+002   4.9000000e+002   4.9000000e+002   4.9000000e+002   1.0463104e+006   2.8242346e+002   2.2575991e+002   1.2666491e-002  -2.0063944e+000  -2.2130637e-013   9.8740719e-013   1.3253081e+004  -6.6271174e-003  -1.2493804e-004  -1.3454778e-019   6.0096765e-005  -5.4671195e+002   3.9015315e-014   3.4216026e-021  -2.9959396e-019  -1.0722065e-005   1.3682183e+002
 -4.7855222e+001   2.8878179e-001   8.7753079e-001   2.6310980e+002   0.0000000e+000   2.5145258e-004   5.5627911e+002   5.7282534e+002   5.5324734e+002   4.9000000e+002   4.9000000e+002   4.9000000e+002   1.0642951e+006   2.8641591e+002   2.3779613e+002   1.2666491e-002  -1.9894604e+000  -2.2511005e-013   1.0043826e-012   1.3480884e+004  -8.1406820e-003   1.0985840e-004  -1.4513247e-019  -3.5407037e-005  -5.5611323e+002   3.9686382e-014  -6.9802484e-021  -3.6849474e-019   1.9832099e-006   1.3821456e+002
 -4.7513403e+001   2.9206804e-001   8.7803619e-001   2.6333239e+002   0.0000000e+000   2.5153000e-004   5.5826671e+002   5.7476072e+002   5.5524678e+002   4.9000000e+002   4.9000000e+002   4.9000000e+002   1.0796395e+006   2.8972225e+002   2.4783481e+002   1.2666491e-002  -1.9753413e+000  -2.2835586e-013   1.0188599e-012   1.3675244e+004  -8.0676985e-003   1.8809046e-004  -1.7857828e-019   6.5110751e-005  -5.6412745e+002   4.0258143e-014  -1.1047963e-020  -3.6428140e-019   6.3654414e-006   1.3936822e+002
 -4.7086129e+001   2.9913799e-001   8.7849836e-001   2.6354816e+002   0.0000000e+000   2.5158982e-004   5.6075613e+002   5.7727687e+002   5.5770371e+002   4.9000000e+002   4.9000000e+002   4.9000000e+002   1.0984333e+006   2.9387507e+002   2.6064892e+002   1.2666491e-002  -1.9567799e+000  -2.3233065e-013   1.0365992e-012   1.3913296e+004  -9.2670489e-003  -7.7230668e-005  -2.3038912e-019  -3.6698172e-005  -5.7395115e+002   4.0959369e-014   2.2784971e-021  -4.1804667e-019  -4.6105498e-006   1.4080551e+002
 -4.6744310e+001   3.0231465e-001   8.7903217e-001   2.6378261e+002   0.0000000e+000   2.5167167e-004   5.6278570e+002   5.7925148e+002   5.5974702e+002   4.9000000e+002   4.9000000e+002   4.9000000e+002   1.1144972e+006   2.9731796e+002   2.7134598e+002   1.2666491e-002  -1.9413214e+000  -2.3572865e-013   1.0517552e-012   1.4116769e+004  -9.1666425e-003  -4.5636194e-005  -2.9254183e-019   6.9471590e-005  -5.8234085e+002   4.1557912e-014   5.0860146e-022  -4.1122689e-019  -2.1924447e-006   1.4199749e+002
 -4.6317036e+001   3.1007270e-001   8.7952803e-001   2.6401210e+002   0.0000000e+000   2.5173740e-004   5.6532527e+002   5.8181734e+002   5.6225336e+002   4.9000000e+002   4.9000000e+002   4.9000000e+002   1.1341672e+006   3.0164553e+002   2.8499315e+002   1.2666491e-002  -1.9210263e+000  -2.3988876e-013   1.0703214e-012   1.4365918e+004  -1.0238794e-002  -6.0717293e-005  -2.7134941e-019  -3.9088532e-005  -5.9262297e+002   4.2291859e-014   1.2562857e-021  -4.6147999e-019  -2.9092237e-006   1.4348410e+002
 -4.5975216e+001   3.1360606e-001   8.8007830e-001   2.6425553e+002   0.0000000e+000   2.5181970e-004   5.6739434e+002   5.8383276e+002   5.6433343e+002   4.9000000e+002   4.9000000e+002   4.9000000e+002   1.1509326e+006   3.0522937e+002   2.9637859e+002   1.2666491e-002  -1.9041417e+000  -2.4343511e-013   1.0861396e-012   1.4578277e+004  -1.0129280e-002  -6.0972111e-005  -2.7364690e-019   6.9055796e-005  -6.0137932e+002   4.2916576e-014   7.4069457e-022  -4.5646902e-019  -2.8537656e-006   1.4471513e+002
 -4.5547943e+001   3.2139582e-001   8.8059029e-001   2.6449109e+002   0.0000000e+000   2.5188851e-004   5.6998569e+002   5.8644913e+002   5.6689153e+002   4.9000000e+002   4.9000000e+002   4.9000000e+002   1.1715013e+006   3.0973191e+002   3.1091255e+002   1.2666491e-002  -1.8820009e+000  -2.4778531e-013   1.1055539e-012   1.4838810e+004  -1.1085989e-002  -9.8696120e-005  -2.9085562e-019  -3.5284731e-005  -6.1213034e+002   4.3683982e-014   3.1761351e-021  -5.0050959e-019  -4.7661683e-006   1.4624897e+002
 -4.5206123e+001   3.2491066e-001   8.8116128e-001   2.6474278e+002   0.0000000e+000   2.5197433e-004   5.7209793e+002   5.8850437e+002   5.6901719e+002   4.9000000e+002   4.9000000e+002   4.9000000e+002   1.1890615e+006   3.1346330e+002   3.2304558e+002   1.2666491e-002  -1.8635970e+000  -2.5149983e-013   1.1221218e-012   1.5061237e+004  -1.0814069e-002  -8.5944123e-005  -2.7234403e-019   7.5623244e-005  -6.2130190e+002   4.4338311e-014   1.8436339e-021  -4.8863429e-019  -4.3223140e-006   1.4752008e+002
 -4.4778850e+001   3.3454914e-001   8.8168592e-001   2.6498389e+002   0.0000000e+000   2.5204484e-004   5.7473884e+002   5.9117700e+002   5.7162156e+002   4.9000000e+002   4.9000000e+002   4.9000000e+002   1.2105290e+006   3.1814837e+002   3.3851091e+002   1.2666491e-002  -1.8394909e+000  -2.5604012e-013   1.1423847e-012   1.5333155e+004  -1.1731993e-002  -7.2072323e-005  -2.7347307e-019  -4.3523514e-005  -6.3252403e+002   4.5139356e-014   1.8843093e-021  -5.3091399e-019  -3.5538143e-006   1.4910302e+002
 -4.4437030e+001   3.4024221e-001   8.8227168e-001   2.6524084e+002   0.0000000e+000   2.5213357e-004   5.7689123e+002   5.9326846e+002   5.7378643e+002   4.9000000e+002   4.9000000e+002   4.9000000e+002   1.2288964e+006   3.2203333e+002   3.5142527e+002   1.2666491e-002  -1.8194702e+000  -2.5992538e-013   1.1597140e-012   1.5565805e+004  -1.1553163e-002  -7.4809781e-005  -2.0504070e-019   7.8063949e-005  -6.4211795e+002   4.5823812e-014   8.9051006e-022  -5.2516249e-019  -3.7942221e-006   1.5041569e+002
 -4.4009756e+001   3.4909902e-001   8.8283058e-001   2.6549451e+002   0.0000000e+000   2.5221141e-004   5.7959218e+002   5.9597514e+002   5.7646186e+002   4.9000000e+002   4.9000000e+002   4.9000000e+002   1.2515823e+006   3.2692532e+002   3.6794553e+002   1.2666491e-002  -1.7932680e+000  -2.6472335e-013   1.1811266e-012   1.5853156e+004  -1.2169912e-002  -6.2498059e-005  -1.9428880e-019  -2.8533062e-005  -6.5397405e+002   4.6670095e-014   7.7206900e-022  -5.5393824e-019  -3.2554503e-006   1.5205474e+002
 -4.3667937e+001   3.5348268e-001   8.8339479e-001   2.6574941e+002   0.0000000e+000   2.5228963e-004   5.8178476e+002   5.9812657e+002   5.7865356e+002   4.9000000e+002   4.9000000e+002   4.9000000e+002   1.2706294e+006   3.3095709e+002   3.8167515e+002   1.2666491e-002  -1.7715240e+000  -2.6875226e-013   1.1990987e-012   1.6094416e+004  -1.2157693e-002  -6.1905917e-005  -1.9629360e-019   5.8175910e-005  -6.6392346e+002   4.7379985e-014   3.8212371e-022  -5.5334487e-019  -3.5122012e-006   1.5340404e+002
 -4.3240663e+001   3.6422393e-001   8.8397011e-001   2.6600344e+002   0.0000000e+000   2.5237583e-004   5.8454299e+002   6.0089084e+002   5.8139178e+002   4.9000000e+002   4.9000000e+002   4.9000000e+002   1.2944144e+006   3.3605894e+002   3.9929647e+002   1.2666491e-002  -1.7430892e+000  -2.7378289e-013   1.2215470e-012   1.6395689e+004  -1.2654689e-002  -5.2769310e-005  -2.0971149e-019  -2.4687367e-005  -6.7635547e+002   4.8267290e-014   3.9428089e-022  -5.7610115e-019  -2.9038522e-006   1.5509882e+002
 -4.2898844e+001   3.6946292e-001   8.8453435e-001   2.6625978e+002   0.0000000e+000   2.5245223e-004   5.8677879e+002   6.0308425e+002   5.8361948e+002   4.9000000e+002   4.9000000e+002   4.9000000e+002   1.3143490e+006   3.4025855e+002   4.1392272e+002   1.2666491e-002  -1.7195081e+000  -2.7799947e-013   1.2403571e-012   1.6648190e+004  -1.2670067e-002  -5.0981425e-005  -1.8585451e-019   5.3578375e-005  -6.8676828e+002   4.9010273e-014  -2.3267008e-022  -5.7724863e-019  -3.1169382e-006   1.5649302e+002
 -4.2471570e+001   3.8010316e-001   8.8509950e-001   2.6650920e+002   0.0000000e+000   2.5253669e-004   5.8959097e+002   6.0590143e+002   5.8641525e+002   4.9000000e+002   4.9000000e+002   4.9000000e+002   1.3392273e+006   3.4556554e+002   4.3268542e+002   1.2666491e-002  -1.6886955e+000  -2.8326125e-013   1.2638377e-012   1.6963311e+004  -1.3127923e-002  -5.0254026e-005  -1.8663125e-019  -2.7943421e-005  -6.9977062e+002   4.9938309e-014   1.4438981e-022  -5.9896846e-019  -2.8378750e-006   1.5824210e+002
 -4.2129751e+001   3.8530596e-001   8.8566339e-001   2.6676362e+002   0.0000000e+000   2.5261423e-004   5.9187275e+002   6.0813877e+002   5.8868539e+002   4.9000000e+002   4.9000000e+002   4.9000000e+002   1.3601177e+006   3.4993724e+002   4.4827451e+002   1.2666491e-002  -1.6631574e+000  -2.8768005e-013   1.2835491e-012   1.7227919e+004  -1.3138763e-002  -5.3195416e-005  -1.8881939e-019   6.4541914e-005  -7.1068277e+002   5.0716893e-014  -1.6237468e-022  -5.9943890e-019  -3.3867238e-006   1.5968099e+002
 -4.1702477e+001   3.9797950e-001   8.8622161e-001   2.6700947e+002   0.0000000e+000   2.5269784e-004   5.9473899e+002   6.1101459e+002   5.9153528e+002   4.9000000e+002   4.9000000e+002   4.9000000e+002   1.3861353e+006   3.5546125e+002   4.6825277e+002   1.2666491e-002  -1.6298120e+000  -2.9318282e-013   1.3081048e-012   1.7557470e+004  -1.3662402e-002  -5.9295040e-005  -2.1026557e-019  -3.0250562e-005  -7.2428179e+002   5.1687507e-014   5.7008224e-022  -6.2266388e-019  -3.4221193e-006   1.6148545e+002
 -4.1360658e+001   4.0492044e-001   8.8678631e-001   2.6726275e+002   0.0000000e+000   2.5277645e-004   5.9706459e+002   6.1329396e+002   5.9384814e+002   4.9000000e+002   4.9000000e+002   4.9000000e+002   1.4080145e+006   3.6001546e+002   4.8485832e+002   1.2666491e-002  -1.6021897e+000  -2.9781077e-013   1.3287493e-012   1.7834603e+004  -1.3787489e-002  -7.6378793e-005  -2.1069624e-019   6.7458475e-005  -7.3571077e+002   5.2502973e-014   8.3628156e-022  -6.2843661e-019  -4.9336828e-006   1.6297234e+002
 -4.0933384e+001   4.1825217e-001   8.8733396e-001   2.6750399e+002   0.0000000e+000   2.5285812e-004   5.9998833e+002   6.1622435e+002   5.9675481e+002   4.9000000e+002   4.9000000e+002   4.9000000e+002   1.4352668e+006   3.6576627e+002   5.0614711e+002   1.2666491e-002  -1.5661458e+000  -3.0357466e-013   1.3544705e-012   1.8179793e+004  -1.4853439e-002  -3.2495503e-005  -2.6902559e-019  -2.8961479e-005  -7.4995397e+002   5.3519573e-014  -3.7420529e-022  -6.7492468e-019  -2.6461645e-006   1.6483736e+002
 -4.0746599e+001   4.1685460e-001   8.8775858e-001   2.6771885e+002   0.0000000e+000   2.5289286e-004   6.0129845e+002   6.1744028e+002   5.9805935e+002   4.9000000e+002   4.9000000e+002   4.9000000e+002   1.4484723e+006   3.6840275e+002   5.1591493e+002   1.2666491e-002  -1.5500849e+000  -3.0636861e-013   1.3669223e-012   1.8347061e+004  -1.3996768e-002  -1.5309766e-004  -3.1150828e-019   3.4956763e-004  -7.5683998e+002   5.4010466e-014   4.2571113e-021  -6.3447800e-019  -1.0145407e-005   1.6569786e+002
 -4.0513118e+001   4.2390892e-001   8.8808498e-001   2.6787402e+002   0.0000000e+000   2.5293160e-004   6.0291681e+002   6.1905573e+002   5.9966426e+002   4.9000000e+002   4.9000000e+002   4.9000000e+002   1.4639910e+006   3.7164179e+002   5.2806710e+002   1.2666491e-002  -1.5295359e+000  -3.0964977e-013   1.3815822e-012   1.8543629e+004  -1.5337662e-002   2.6140789e-005  -3.0564339e-019  -1.6630946e-004  -7.6496556e+002   5.4591073e-014  -3.0955263e-021  -6.9590757e-019  -4.9908340e-007   1.6674988e+002
 -4.0221266e+001   4.4074188e-001   8.8847648e-001   2.6803620e+002   0.0000000e+000   2.5299876e-004   6.0495214e+002   6.2109703e+002   6.0168227e+002   4.9000000e+002   4.9000000e+002   4.9000000e+002   1.4835900e+006   3.7573743e+002   5.4357144e+002   1.2666491e-002  -1.5030956e+000  -3.1379552e-013   1.4000738e-012   1.8791879e+004  -1.6948145e-002   5.0147317e-005  -3.1998896e-019  -5.1696290e-005  -7.7521080e+002   5.5322013e-014  -3.6901880e-021  -7.6986425e-019   8.9799144e-007   1.6809777e+002
 -3.9856451e+001   4.5357194e-001   8.8892138e-001   2.6822148e+002   0.0000000e+000   2.5307402e-004   6.0751722e+002   6.2366445e+002   6.0422036e+002   4.9000000e+002   4.9000000e+002   4.9000000e+002   1.5084908e+006   3.8093274e+002   5.6346406e+002   1.2666491e-002  -1.4688355e+000  -3.1906254e-013   1.4235706e-012   1.9107286e+004  -1.7759786e-002   7.9382585e-005  -3.5870681e-019   1.2618342e-005  -7.8821537e+002   5.6249957e-014  -5.2475089e-021  -8.0610709e-019   4.3044347e-006   1.6979914e+002
 -3.9400432e+001   4.6417548e-001   8.8942024e-001   2.6842766e+002   0.0000000e+000   2.5315957e-004   6.1076179e+002   6.2692241e+002   6.0738865e+002   4.9000000e+002   4.9000000e+002   4.9000000e+002   1.5402751e+006   3.8755850e+002   5.8919216e+002   1.2666491e-002  -1.4240551e+000  -3.2578519e-013   1.4535661e-012   1.9509880e+004  -1.8272828e-002   5.1515966e-005  -3.5257974e-019   1.0854455e-005  -8.0481972e+002   5.7434938e-014  -4.1421616e-021  -8.2994934e-019   3.8147512e-006   1.7195434e+002
 -3.9035617e+001   4.6741260e-001   8.8996310e-001   2.6866489e+002   0.0000000e+000   2.5323916e-004   6.1339973e+002   6.2949586e+002   6.1007004e+002   4.9000000e+002   4.9000000e+002   4.9000000e+002   1.5673115e+006   3.9303997e+002   6.1066289e+002   1.2666491e-002  -1.3869253e+000  -3.3150391e-013   1.4790784e-012   1.9852337e+004  -1.8212023e-002   1.1025963e-004  -3.4351516e-019   6.8457421e-005  -8.1894254e+002   5.8442689e-014  -7.6091290e-021  -8.2725355e-019   7.6479887e-006   1.7373462e+002
 -3.8579599e+001   4.8580496e-001   8.9044055e-001   2.6887597e+002   0.0000000e+000   2.5330844e-004   6.1671144e+002   6.3282395e+002   6.1330937e+002   4.9000000e+002   4.9000000e+002   4.9000000e+002   1.6007577e+006   3.9996413e+002   6.3819629e+002   1.2666491e-002  -1.3384204e+000  -3.3857773e-013   1.5106458e-012   2.0275983e+004  -1.9181751e-002   1.7887091e-004  -3.6297886e-019  -2.3836600e-005  -8.3642727e+002   5.9690657e-014  -1.0543537e-020  -8.7193688e-019   1.0159598e-005   1.7596418e+002
 -3.8214784e+001   4.9543131e-001   8.9096542e-001   2.6910419e+002   0.0000000e+000   2.5338570e-004   6.1940531e+002   6.3545118e+002   6.1604207e+002   4.9000000e+002   4.9000000e+002   4.9000000e+002   1.6292028e+006   4.0569392e+002   6.6118769e+002   1.2666491e-002  -1.2982186e+000  -3.4459464e-013   1.5374853e-012   2.0636282e+004  -1.9424428e-002   1.5480576e-004  -3.9731421e-019   6.6084062e-005  -8.5128597e+002   6.0750818e-014  -9.4252752e-021  -8.8161962e-019   8.2757654e-006   1.7780589e+002
 -3.7758765e+001   5.1699251e-001   8.9137847e-001   2.6928967e+002   0.0000000e+000   2.5344226e-004   6.2278577e+002   6.3884848e+002   6.1934927e+002   4.9000000e+002   4.9000000e+002   4.9000000e+002   1.6643364e+006   4.1291293e+002   6.9063344e+002   1.2666491e-002  -1.2457283e+000  -3.5202533e-013   1.5706453e-012   2.1081301e+004  -2.0371738e-002  -1.7213206e-006  -3.9127066e-019  -2.4039522e-005  -8.6964994e+002   6.2061548e-014  -1.6125126e-021  -9.2608125e-019  -1.2433559e-006   1.8010409e+002
 -3.7393951e+001   5.2625975e-001   8.9186987e-001   2.6949901e+002   0.0000000e+000   2.5351770e-004   6.2553511e+002   6.4152524e+002   6.2213939e+002   4.9000000e+002   4.9000000e+002   4.9000000e+002   1.6943087e+006   4.1889870e+002   7.1523925e+002   1.2666491e-002  -1.2022400e+000  -3.5836527e-013   1.5989258e-012   2.1460945e+004  -2.0476520e-002  -9.6166950e-006  -4.0243502e-019   7.6494209e-005  -8.8530448e+002   6.3178495e-014  -1.9929219e-021  -9.3073059e-019  -1.2879565e-006   1.8200748e+002
 -3.6937932e+001   5.4732773e-001   8.9223683e-001   2.6966411e+002   0.0000000e+000   2.5356714e-004   6.2898473e+002   6.4498735e+002   6.2552037e+002   4.9000000e+002   4.9000000e+002   4.9000000e+002   1.7313060e+006   4.2644105e+002   7.4675133e+002   1.2666491e-002  -1.1454846e+000  -3.6619013e-013   1.6338451e-012   2.1929572e+004  -2.1259669e-002  -8.2184051e-005  -4.7813103e-019  -2.4226327e-005  -9.0464227e+002   6.4558739e-014   2.1293180e-021  -9.6443277e-019  -4.3817097e-006   1.8438262e+002
 -3.6573117e+001   5.5826181e-001   8.9267351e-001   2.6984922e+002   0.0000000e+000   2.5363391e-004   6.3179531e+002   6.4772255e+002   6.2836716e+002   4.9000000e+002   4.9000000e+002   4.9000000e+002   1.7628746e+006   4.3269160e+002   7.7310912e+002   1.2666491e-002  -1.0984776e+000  -3.7286788e-013   1.6636310e-012   2.2329436e+004  -2.1571812e-002  -4.5794631e-005  -4.4385520e-019   7.4091265e-005  -9.2113251e+002   6.5735264e-014  -5.5264305e-022  -9.7962769e-019  -1.6548321e-006   1.8634687e+002
 -3.6117099e+001   5.8076930e-001   8.9294780e-001   2.6997533e+002   0.0000000e+000   2.5366705e-004   6.3531483e+002   6.5125638e+002   6.3182208e+002   4.9000000e+002   4.9000000e+002   4.9000000e+002   1.8017882e+006   4.4055809e+002   8.0680556e+002   1.2666491e-002  -1.0371579e+000  -3.8109790e-013   1.7003595e-012   2.2822334e+004  -2.2573480e-002   3.1294047e-005  -4.9503766e-019  -2.7447125e-005  -9.4147123e+002   6.7186987e-014  -3.4638452e-021  -1.0242615e-018   3.5051018e-006   1.8879472e+002
 -3.5752284e+001   5.8844465e-001   8.9334551e-001   2.7013654e+002   0.0000000e+000   2.5373351e-004   6.3818872e+002   6.5402893e+002   6.3473636e+002   4.9000000e+002   4.9000000e+002   4.9000000e+002   1.8353220e+006   4.4710279e+002   8.3507762e+002   1.2666491e-002  -9.8638311e-001  -3.8819105e-013   1.7320016e-012   2.3247089e+004  -2.2613678e-002   2.1288177e-005  -5.0006645e-019   7.6580012e-005  -9.5898478e+002   6.8436640e-014  -3.4516458e-021  -1.0262990e-018   2.3212011e-006   1.9082820e+002
 -3.5460432e+001   6.0249636e-001   8.9358758e-001   2.7026260e+002   0.0000000e+000   2.5374757e-004   6.4048914e+002   6.5629197e+002   6.3703110e+002   4.9000000e+002   4.9000000e+002   4.9000000e+002   1.8620844e+006   4.5238289e+002   8.5812656e+002   1.2666491e-002  -9.4464214e-001  -3.9385116e-013   1.7572618e-012   2.3586075e+004  -2.3082109e-002   5.4826737e-005  -5.0050201e-019  -1.8675446e-005  -9.7297673e+002   6.9435363e-014  -4.7644000e-021  -1.0480957e-018   3.9722124e-006   1.9246023e+002
 -3.5095617e+001   6.2406428e-001   8.9378579e-001   2.7034180e+002   0.0000000e+000   2.5378164e-004   6.4338603e+002   6.5917385e+002   6.3991052e+002   4.9000000e+002   4.9000000e+002   4.9000000e+002   1.8958039e+006   4.5906776e+002   8.8765683e+002   1.2666491e-002  -8.9067041e-001  -4.0098335e-013   1.7890820e-012   2.4013183e+004  -2.3681339e-002   8.2803528e-005  -5.2200065e-019  -1.7447139e-005  -9.9059828e+002   7.0692845e-014  -5.3284655e-021  -1.0745315e-018   5.1947321e-006   1.9451190e+002
 -3.4803765e+001   6.3967952e-001   8.9398820e-001   2.7042906e+002   0.0000000e+000   2.5380812e-004   6.4572158e+002   6.6147469e+002   6.4223714e+002   4.9000000e+002   4.9000000e+002   4.9000000e+002   1.9236254e+006   4.6453237e+002   9.1197114e+002   1.2666491e-002  -8.4631033e-001  -4.0686821e-013   1.8153343e-012   2.4365584e+004  -2.3924254e-002   8.1643545e-005  -5.4328805e-019   4.5594879e-005  -1.0051337e+003   7.1730000e-014  -5.0189168e-021  -1.0847438e-018   4.7577546e-006   1.9618533e+002
 -3.4438950e+001   6.5815079e-001   8.9412081e-001   2.7048016e+002   0.0000000e+000   2.5383134e-004   6.4866081e+002   6.6439516e+002   6.4515539e+002   4.9000000e+002   4.9000000e+002   4.9000000e+002   1.9587109e+006   4.7144197e+002   9.4309398e+002   1.2666491e-002  -7.8896788e-001  -4.1428894e-013   1.8484469e-012   2.4809994e+004  -2.4400152e-002   9.5756792e-005  -5.2901548e-019   2.7431173e-006  -1.0234659e+003   7.3038362e-014  -5.7107253e-021  -1.1072349e-018   5.3476683e-006   1.9828545e+002
 -3.4147099e+001   6.7153008e-001   8.9427176e-001   2.7054236e+002   0.0000000e+000   2.5385189e-004   6.5103488e+002   6.6672921e+002   6.4752287e+002   4.9000000e+002   4.9000000e+002   4.9000000e+002   1.9877345e+006   4.7709232e+002   9.6875200e+002   1.2666491e-002  -7.4184586e-001  -4.2042796e-013   1.8758346e-012   2.5177621e+004  -2.4594891e-002   8.6944416e-005  -5.2174998e-019   5.3453141e-005  -1.0386295e+003   7.4120398e-014  -5.6407033e-021  -1.1166167e-018   4.4434878e-006   1.9999818e+002
 -3.3782284e+001   6.9016167e-001   8.9434158e-001   2.7056566e+002   0.0000000e+000   2.5386545e-004   6.5402145e+002   6.6969998e+002   6.5049030e+002   4.9000000e+002   4.9000000e+002   4.9000000e+002   2.0242864e+006   4.8423952e+002   1.0015899e+003   1.2666491e-002  -6.8094672e-001  -4.2815882e-013   1.9103313e-012   2.5640605e+004  -2.5081239e-002   1.0101016e-004  -5.6585834e-019   1.4303735e-006  -1.0577301e+003   7.5483608e-014  -6.0078850e-021  -1.1369096e-018   5.0207836e-006   2.0214884e+002
 -3.3490432e+001   7.0184607e-001   8.9445996e-001   2.7061012e+002   0.0000000e+000   2.5388390e-004   6.5643885e+002   6.7205761e+002   6.5290820e+002   4.9000000e+002   4.9000000e+002   4.9000000e+002   2.0548282e+006   4.9010636e+002   1.0287413e+003   1.2666491e-002  -6.3090671e-001  -4.3461907e-013   1.9391507e-012   2.6027463e+004  -2.5222934e-002   7.1346890e-005  -5.6152550e-019   7.5172412e-005  -1.0736853e+003   7.6622079e-014  -5.0525148e-021  -1.1438011e-018   2.9259140e-006   2.0391033e+002
 -3.3125617e+001   7.2483868e-001   8.9442491e-001   2.7059317e+002   0.0000000e+000   2.5387588e-004   6.5946582e+002   6.7508116e+002   6.5590840e+002   4.9000000e+002   4.9000000e+002   4.9000000e+002   2.0926780e+006   4.9747603e+002   1.0632911e+003   1.2666491e-002  -5.6625598e-001  -4.4262426e-013   1.9748740e-012   2.6506887e+004  -2.5872048e-002   9.2045662e-005  -5.8169683e-019  -2.1108546e-005  -1.0934693e+003   7.8034146e-014  -5.7632367e-021  -1.1733514e-018   3.7440415e-006   2.0610410e+002
 -3.2833765e+001   7.3896489e-001   8.9446599e-001   2.7059868e+002   0.0000000e+000   2.5388650e-004   6.6192231e+002   6.7747907e+002   6.5836581e+002   4.9000000e+002   4.9000000e+002   4.9000000e+002   2.1244759e+006   5.0353561e+002   1.0919221e+003   1.2666491e-002  -5.1314272e-001  -4.4935058e-013   2.0048757e-012   2.6909654e+004  -2.6026579e-002  -3.3968023e-006  -6.2113274e-019   8.2164394e-005  -1.1100796e+003   7.9219209e-014  -1.5583803e-021  -1.1787146e-018  -1.9048492e-006   2.0790340e+002
 -3.2468950e+001   7.6275272e-001   8.9433090e-001   2.7053832e+002   0.0000000e+000   2.5386223e-004   6.6499565e+002   6.8055048e+002   6.6141289e+002   4.9000000e+002   4.9000000e+002   4.9000000e+002   2.1639061e+006   5.1114967e+002   1.1283388e+003   1.2666491e-002  -4.4453693e-001  -4.5768990e-013   2.0420919e-012   2.7409097e+004  -2.6806260e-002  -1.0377529e-004  -6.2125412e-019  -3.3387483e-005  -1.1306877e+003   8.0690164e-014   2.9766861e-021  -1.2150301e-018  -6.5018690e-006   2.1014542e+002
 -3.2177098e+001   7.7462255e-001   8.9430209e-001   2.7050877e+002   0.0000000e+000   2.5386573e-004   6.6748790e+002   6.8297882e+002   6.6390583e+002   4.9000000e+002   4.9000000e+002   4.9000000e+002   2.1970428e+006   5.1741275e+002   1.1585107e+003   1.2666491e-002  -3.8818468e-001  -4.6469884e-013   2.0733604e-012   2.7828823e+004  -2.6945062e-002  -1.4631156e-004  -6.1892428e-019   9.6689236e-005  -1.1479948e+003   8.1925145e-014   4.7227593e-021  -1.2217610e-018  -8.5661937e-006   2.1198583e+002
 -3.1812284e+001   7.9824318e-001   8.9407663e-001   2.7040858e+002   0.0000000e+000   2.5382751e-004   6.7060775e+002   6.8609610e+002   6.6699807e+002   4.9000000e+002   4.9000000e+002   4.9000000e+002   2.2380807e+006   5.2527684e+002   1.1968862e+003   1.2666491e-002  -3.1541103e-001  -4.7337827e-013   2.1120931e-012   2.8348628e+004  -2.7785269e-002  -1.9936572e-004  -6.1337987e-019  -2.4030692e-005  -1.1694450e+003   8.3456156e-014   7.4696534e-021  -1.2607764e-018  -9.5615326e-006   2.1427628e+002
 -3.1520432e+001   8.1009870e-001   8.9398260e-001   2.7034621e+002   0.0000000e+000   2.5382456e-004   6.7313885e+002   6.8856132e+002   6.6953422e+002   4.9000000e+002   4.9000000e+002   4.9000000e+002   2.2726691e+006   5.3174882e+002   1.2286966e+003   1.2666491e-002  -2.5564480e-001  -4.8069513e-013   2.1447261e-012   2.8786742e+004  -2.7795062e-002  -2.0279308e-004  -6.7257191e-019   9.1753056e-005  -1.1875104e+003   8.4744948e-014   7.9165479e-021  -1.2587476e-018  -1.0181930e-005   2.1615749e+002
 -3.1155617e+001   8.3635347e-001   8.9367841e-001   2.7021116e+002   0.0000000e+000   2.5377449e-004   6.7630306e+002   6.9172394e+002   6.7267130e+002   4.9000000e+002   4.9000000e+002   4.9000000e+002   2.3154309e+006   5.3987755e+002   1.2691267e+003   1.2666491e-002  -1.7847876e-001  -4.8973910e-013   2.1850861e-012   2.9328384e+004  -2.8607223e-002  -1.9854289e-004  -6.6103785e-019  -2.0923310e-005  -1.2098636e+003   8.6340419e-014   7.7126235e-021  -1.2965197e-018  -8.0114157e-006   2.1850054e+002
 -3.0863765e+001   8.5216978e-001   8.9351644e-001   2.7011622e+002   0.0000000e+000   2.5376336e-004   6.7886923e+002   6.9422225e+002   6.7524081e+002   4.9000000e+002   4.9000000e+002   4.9000000e+002   2.3514218e+006   5.4656327e+002   1.3026259e+003   1.2666491e-002  -1.1511645e-001  -4.9735194e-013   2.2190468e-012   2.9784263e+004  -2.8644575e-002  -2.2247771e-004  -6.6635222e-019   1.1958344e-004  -1.2286638e+003   8.7681882e-014   8.5522957e-021  -1.2983554e-018  -1.0052701e-005   2.2042338e+002
 -3.0498950e+001   8.8255127e-001   8.9310040e-001   2.6993406e+002   0.0000000e+000   2.5369411e-004   6.8207774e+002   6.9743344e+002   6.7842005e+002   4.9000000e+002   4.9000000e+002   4.9000000e+002   2.3958295e+006   5.5494210e+002   1.3451609e+003   1.2666491e-002  -3.3327340e-002  -5.0674429e-013   2.2609593e-012   3.0346752e+004  -2.9548557e-002  -2.0799871e-004  -6.4938875e-019  -5.5177185e-005  -1.2518765e+003   8.9338652e-014   7.9574696e-021  -1.3405738e-018  -7.7069007e-006   2.2281042e+002
 -3.0207098e+001   8.9737416e-001   8.9287414e-001   2.6980487e+002   0.0000000e+000   2.5367832e-004   6.8468366e+002   6.9996510e+002   6.8104766e+002   4.9000000e+002   4.9000000e+002   4.9000000e+002   2.4334573e+006   5.6185790e+002   1.3804898e+003   1.2666491e-002   3.3822415e-002  -5.1470349e-013   2.2964630e-012   3.0823364e+004  -2.9523936e-002  -2.4697013e-004  -6.4720895e-019   1.2543291e-004  -1.2715276e+003   9.0740741e-014   9.2912782e-021  -1.3398082e-018  -1.0709493e-005   2.2477807e+002
 -2.9842283e+001   9.2550099e-001   8.9235900e-001   2.6958140e+002   0.0000000e+000   2.5359186e-004   6.8793530e+002   7.0321305e+002   6.8428562e+002   4.9000000e+002   4.9000000e+002   4.9000000e+002   2.4797441e+006   5.7050859e+002   1.4252560e+003   1.2666491e-002   1.2048151e-001  -5.2449288e-013   2.3401512e-012   3.1409656e+004  -3.0397732e-002  -2.5942655e-004  -6.4494935e-019  -1.2882024e-005  -1.2957217e+003   9.2467670e-014   1.0273071e-020  -1.3800015e-018  -1.0292237e-005   2.2721692e+002
 -2.9550432e+001   9.4079013e-001   8.9204080e-001   2.6940986e+002   0.0000000e+000   2.5356358e-004   6.9057658e+002   7.0577878e+002   6.8691899e+002   4.9000000e+002   4.9000000e+002   4.9000000e+002   2.5188727e+006   5.7763648e+002   1.4624103e+003   1.2666491e-002   1.9161604e-001  -5.3276976e-013   2.3770702e-012   3.1905278e+004  -3.0453470e-002  -3.1351949e-004  -6.9529114e-019   1.4890711e-004  -1.3161590e+003   9.3925818e-014   1.2725952e-020  -1.3809776e-018  -1.3949742e-005   2.2922422e+002
 -2.9185617e+001   9.6983304e-001   8.9142102e-001   2.6913985e+002   0.0000000e+000   2.5346147e-004   6.9387624e+002   7.0907394e+002   6.9020804e+002   4.9000000e+002   4.9000000e+002   4.9000000e+002   2.5671452e+006   5.8656552e+002   1.5095488e+003   1.2666491e-002   2.8340034e-001  -5.4297921e-013   2.4226323e-012   3.2516721e+004  -3.1395240e-002  -3.5789680e-004  -6.8699560e-019  -4.2274529e-005  -1.3413911e+003   9.5726815e-014   1.5087228e-020  -1.4244289e-018  -1.5474991e-005   2.3171546e+002
 -2.8893765e+001   9.8657207e-001   8.9100871e-001   2.6892510e+002   0.0000000e+000   2.5342040e-004   6.9655229e+002   7.1167421e+002   6.9287570e+002   4.9000000e+002   4.9000000e+002   4.9000000e+002   2.6078946e+006   5.9391752e+002   1.5486232e+003   1.2666491e-002   3.5872844e-001  -5.5159890e-013   2.4610802e-012   3.3032873e+004  -3.1643962e-002  -4.3449445e-004  -7.0214540e-019   1.5920747e-004  -1.3626759e+003   9.7245406e-014   1.8277786e-020  -1.4354002e-018  -2.0152810e-005   2.3376491e+002
 -2.8528950e+001   1.0225597e+000   8.9024162e-001   2.6859402e+002   0.0000000e+000   2.5329250e-004   6.9989861e+002   7.1501533e+002   6.9620991e+002   4.9000000e+002   4.9000000e+002   4.9000000e+002   2.6581620e+006   6.0312058e+002   1.5982035e+003   1.2666491e-002   4.5590316e-001  -5.6223098e-013   2.5085207e-012   3.3669585e+004  -3.2974578e-002  -4.1492037e-004  -7.5934058e-019  -5.0411512e-005  -1.3889543e+003   9.9120834e-014   1.8076829e-020  -1.4936911e-018  -1.5895272e-005   2.3630693e+002
 -2.8237098e+001   1.0366616e+000   8.8969118e-001   2.6831667e+002   0.0000000e+000   2.5323174e-004   7.0261006e+002   7.1764415e+002   6.9891492e+002   4.9000000e+002   4.9000000e+002   4.9000000e+002   2.7005648e+006   6.1067700e+002   1.6392282e+003   1.2666491e-002   5.3563847e-001  -5.7119990e-013   2.5485327e-012   3.4206680e+004  -3.3300208e-002  -4.1575829e-004  -7.3325378e-019   1.2770442e-004  -1.4110947e+003   1.0070071e-013   1.7341260e-020  -1.5098576e-018  -1.5471033e-005   2.3839465e+002
 -2.7872283e+001   1.0681477e+000   8.8878031e-001   2.6792143e+002   0.0000000e+000   2.5308252e-004   7.0599556e+002   7.2102557e+002   7.0229000e+002   4.9000000e+002   4.9000000e+002   4.9000000e+002   2.7528221e+006   6.2013035e+002   1.6912172e+003   1.2666491e-002   6.3846865e-001  -5.8225150e-013   2.5978603e-012   3.4868596e+004  -3.4744870e-002  -5.9774239e-004  -6.9927066e-019  -8.1973478e-005  -1.4384123e+003   1.0265082e-013   2.5992333e-020  -1.5786814e-018  -2.5259029e-005   2.4102441e+002
 -2.7580431e+001   1.0844893e+000   8.8814189e-001   2.6759761e+002   0.0000000e+000   2.5301577e-004   7.0874314e+002   7.2368794e+002   7.0503127e+002   4.9000000e+002   4.9000000e+002   4.9000000e+002   2.7970233e+006   6.2791403e+002   1.7343274e+003   1.2666491e-002   7.2282977e-001  -5.9160126e-013   2.6395660e-012   3.5428470e+004  -3.5144963e-002  -6.2965941e-004  -7.0615508e-019   1.0548730e-004  -1.4614980e+003   1.0429795e-013   2.7492587e-020  -1.5974911e-018  -2.8247929e-005   2.4318995e+002
 -2.7215617e+001   1.1182880e+000   8.8711776e-001   2.6715271e+002   0.0000000e+000   2.5284956e-004   7.1217070e+002   7.2710931e+002   7.0844965e+002   4.9000000e+002   4.9000000e+002   4.9000000e+002   2.8513483e+006   6.3764496e+002   1.7889155e+003   1.2666491e-002   8.3160025e-001  -6.0309112e-013   2.6908388e-012   3.6116577e+004  -3.6130757e-002  -6.2455654e-004  -7.2788536e-019  -1.1834467e-004  -1.4898955e+003   1.0632478e-013   2.7903792e-020  -1.6421136e-018  -2.7581686e-005   2.4587128e+002
 -2.6923765e+001   1.1342210e+000   8.8639872e-001   2.6678861e+002   0.0000000e+000   2.5277502e-004   7.1494936e+002   7.2980419e+002   7.1122472e+002   4.9000000e+002   4.9000000e+002   4.9000000e+002   2.8973306e+006   6.4566232e+002   1.8341665e+003   1.2666491e-002   9.2081774e-001  -6.1281814e-013   2.7342205e-012   3.6699012e+004  -3.6193357e-002  -6.3362204e-004  -7.5625034e-019   1.6240825e-004  -1.5139094e+003   1.0803789e-013   2.8045804e-020  -1.6438591e-018  -2.8416645e-005   2.4807746e+002
 -2.6558950e+001   1.1733779e+000   8.8527273e-001   2.6629979e+002   0.0000000e+000   2.5259261e-004   7.1841803e+002   7.3326580e+002   7.1468439e+002   4.9000000e+002   4.9000000e+002   4.9000000e+002   2.9538577e+006   6.5569371e+002   1.8915010e+003   1.2666491e-002   1.0358257e+000  -6.2477352e-013   2.7875749e-012   3.7415012e+004  -3.7345846e-002  -5.7414700e-004  -7.5686560e-019  -1.6425178e-004  -1.5434633e+003   1.1014744e-013   2.5297140e-020  -1.6970397e-018  -2.4581824e-005   2.5081124e+002
 -2.6267098e+001   1.1944273e+000   8.8445576e-001   2.6589156e+002   0.0000000e+000   2.5250444e-004   7.2122975e+002   7.3598710e+002   7.1749210e+002   4.9000000e+002   4.9000000e+002   4.9000000e+002   3.0016643e+006   6.6394254e+002   1.9389822e+003   1.2666491e-002   1.1301416e+000  -6.3488570e-013   2.8326811e-012   3.8020554e+004  -3.7528921e-002  -6.0806801e-004  -7.8806601e-019   2.1825767e-004  -1.5684309e+003   1.1192876e-013   2.6754145e-020  -1.7042050e-018  -2.6466919e-005   2.5305413e+002
 -2.5902283e+001   1.2353863e+000   8.8318848e-001   2.6534377e+002   0.0000000e+000   2.5229810e-004   7.2473141e+002   7.3948918e+002   7.2098697e+002   4.9000000e+002   4.9000000e+002   4.9000000e+002   3.0602022e+006   6.7423820e+002   1.9989889e+003   1.2666491e-002   1.2516851e+000  -6.4726611e-013   2.8879342e-012   3.8762023e+004  -3.8704876e-002  -6.6201423e-004  -7.9241323e-019  -7.7473707e-005  -1.5990316e+003   1.1411306e-013   2.9451839e-020  -1.7584866e-018  -2.9850235e-005   2.5582597e+002
 -2.5610431e+001   1.2533138e+000   8.8228655e-001   2.6489215e+002   0.0000000e+000   2.5220298e-004   7.2757539e+002   7.4223246e+002   7.2382716e+002   4.9000000e+002   4.9000000e+002   4.9000000e+002   3.1100621e+006   6.8273564e+002   2.0488204e+003   1.2666491e-002   1.3513438e+000  -6.5781310e-013   2.9349751e-012   3.9393573e+004  -3.8826168e-002  -7.1935936e-004  -8.2605806e-019   2.9641833e-004  -1.6250667e+003   1.1597043e-013   3.2082943e-020  -1.7627759e-018  -3.3371305e-005   2.5811063e+002
 -2.5245616e+001   1.2925200e+000   8.8089593e-001   2.6429413e+002   0.0000000e+000   2.5197495e-004   7.3111676e+002   7.4576554e+002   7.2736179e+002   4.9000000e+002   4.9000000e+002   4.9000000e+002   3.1709647e+006   6.9332401e+002   2.1117363e+003   1.2666491e-002   1.4797426e+000  -6.7069358e-013   2.9924619e-012   4.0164995e+004  -4.0086954e-002  -7.3462418e-004  -8.0767354e-019  -1.1258797e-004  -1.6569055e+003   1.1824319e-013   3.2889767e-020  -1.8220810e-018  -3.5097247e-005   2.6092697e+002
 -2.4953765e+001   1.3125275e+000   8.7988566e-001   2.6379330e+002   0.0000000e+000   2.5186546e-004   7.3399070e+002   7.4853993e+002   7.3023548e+002   4.9000000e+002   4.9000000e+002   4.9000000e+002   3.2227232e+006   7.0205163e+002   2.1639253e+003   1.2666491e-002   1.5850002e+000  -6.8164200e-013   3.0412959e-012   4.0820595e+004  -4.0417107e-002  -7.0399751e-004  -8.0536012e-019   2.4960902e-004  -1.6839366e+003   1.2017170e-013   3.1011502e-020  -1.8378420e-018  -3.3865283e-005   2.6324466e+002
 -2.4588950e+001   1.3522689e+000   8.7836179e-001   2.6313956e+002   0.0000000e+000   2.5161526e-004   7.3756675e+002   7.5210355e+002   7.3380484e+002   4.9000000e+002   4.9000000e+002   4.9000000e+002   3.2860783e+006   7.1292850e+002   2.2297891e+003   1.2666491e-002   1.7205769e+000  -6.9504134e-013   3.1010947e-012   4.1623081e+004  -4.1618314e-002  -5.5659339e-004  -7.7774406e-019  -4.1631350e-005  -1.7170553e+003   1.2253568e-013   2.4122925e-020  -1.8948239e-018  -2.5150414e-005   2.6610308e+002
 -2.4297098e+001   1.3725216e+000   8.7723049e-001   2.6258538e+002   0.0000000e+000   2.5148871e-004   7.4046936e+002   7.5490241e+002   7.3670569e+002   4.9000000e+002   4.9000000e+002   4.9000000e+002   3.3398155e+006   7.2188416e+002   2.2843953e+003   1.2666491e-002   1.8316944e+000  -7.0640836e-013   3.1517974e-012   4.2303742e+004  -4.1937082e-002  -4.2451878e-004  -7.7997296e-019   1.6408569e-004  -1.7451199e+003   1.2453801e-013   1.7509087e-020  -1.9098006e-018  -1.8233911e-005   2.6845123e+002
 -2.3932283e+001   1.4184906e+000   8.7552679e-001   2.6185899e+002   0.0000000e+000   2.5120632e-004   7.4407938e+002   7.5850293e+002   7.4031278e+002   4.9000000e+002   4.9000000e+002   4.9000000e+002   3.4054318e+006   7.3302238e+002   2.3532130e+003   1.2666491e-002   1.9747755e+000  -7.2028613e-013   3.2137279e-012   4.3134870e+004  -4.3081289e-002  -2.2713820e-004  -7.4660987e-019  -5.1176621e-005  -1.7794256e+003   1.2698658e-013   8.2704387e-021  -1.9643726e-018  -6.4206929e-006   2.7133840e+002
 -2.3640431e+001   1.4371492e+000   8.7424617e-001   2.6123750e+002   0.0000000e+000   2.5105981e-004   7.4700769e+002   7.6132091e+002   7.4321960e+002   4.9000000e+002   4.9000000e+002   4.9000000e+002   3.4613299e+006   7.4219535e+002   2.4102506e+003   1.2666491e-002   2.0920149e+000  -7.3211153e-013   3.2664586e-012   4.3842904e+004  -4.3040421e-002  -7.0620552e-005  -7.7464033e-019   3.0535606e-004  -1.8086113e+003   1.2906828e-013  -2.7319047e-022  -1.9614968e-018  -2.5881870e-007   2.7371167e+002
 -2.3275616e+001   1.4795694e+000   8.7237443e-001   2.6044118e+002   0.0000000e+000   2.5074968e-004   7.5064934e+002   7.6493716e+002   7.4679526e+002   4.9000000e+002   4.9000000e+002   4.9000000e+002   3.5294711e+006   7.5360043e+002   2.4821098e+003   1.2666491e-002   2.2429333e+000  -7.4652168e-013   3.3307862e-012   4.4706014e+004  -4.4018504e-002   2.2979084e-005  -8.3219703e-019  -1.2005070e-004  -1.8442348e+003   1.3161169e-013  -3.1451538e-021  -2.0041295e-018   5.6120638e-006   2.7662857e+002
 -2.2983764e+001   1.5009222e+000   8.7097867e-001   2.5976285e+002   0.0000000e+000   2.5059378e-004   7.5360106e+002   7.6777540e+002   7.4978006e+002   4.9000000e+002   4.9000000e+002   4.9000000e+002   3.5872294e+006   7.6298760e+002   2.5416235e+003   1.2666491e-002   2.3665629e+000  -7.5873852e-013   3.3852908e-012   4.5437609e+004  -4.4469377e-002   5.8705146e-005  -8.3358377e-019  -3.1364005e-005  -1.8743983e+003   1.3376425e-013  -4.4498679e-021  -2.0251385e-018   8.8545282e-006   2.7902554e+002
 -2.2618950e+001   1.5446499e+000   8.6904094e-001   2.5893141e+002   0.0000000e+000   2.5028139e-004   7.5726913e+002   7.7142050e+002   7.5340145e+002   4.9000000e+002   4.9000000e+002   4.9000000e+002   3.6578285e+006   7.7469556e+002   2.6166876e+003   1.2666491e-002   2.5256640e+000  -7.7366940e-013   3.4519237e-012   4.6331852e+004  -4.5433255e-002  -5.0980999e-006  -8.5299264e-019   6.1278923e-005  -1.9113049e+003   1.3639840e-013  -5.0387305e-022  -2.0687662e-018   8.1279271e-006   2.8198760e+002
 -2.2327098e+001   1.5648016e+000   8.6762175e-001   2.5823767e+002   0.0000000e+000   2.5012861e-004   7.6023790e+002   7.7426601e+002   7.5636751e+002   4.9000000e+002   4.9000000e+002   4.9000000e+002   3.7177173e+006   7.8432787e+002   2.6787978e+003   1.2666491e-002   2.6559660e+000  -7.8633828e-013   3.5084308e-012   4.7090433e+004  -4.5586314e-002  -8.9504118e-005  -8.5119866e-019   2.8854653e-005  -1.9425782e+003   1.3862968e-013   3.3057600e-021  -2.0760334e-018   2.7551553e-006   2.8442228e+002
 -2.1962283e+001   1.6129873e+000   8.6564333e-001   2.5739114e+002   0.0000000e+000   2.4980906e-004   7.6392863e+002   7.7793449e+002   7.6004137e+002   4.9000000e+002   4.9000000e+002   4.9000000e+002   3.7906707e+006   7.9632830e+002   2.7570945e+003   1.2666491e-002   2.8236042e+000  -8.0176850e-013   3.5772792e-012   4.8014496e+004  -4.6431959e-002  -1.0248000e-004  -8.4832931e-019  -1.3566981e-005  -1.9807218e+003   1.4135178e-013   3.9111368e-021  -2.1156667e-018   2.4142266e-006   2.8742517e+002
 -2.1670431e+001   1.6338707e+000   8.6418923e-001   2.5668649e+002   0.0000000e+000   2.4964815e-004   7.6691819e+002   7.8079504e+002   7.6300280e+002   4.9000000e+002   4.9000000e+002   4.9000000e+002   3.8527998e+006   8.0621740e+002   2.8219536e+003   1.2666491e-002   2.9608696e+000  -8.1491145e-013   3.6358962e-012   4.8801454e+004  -4.6605892e-002  -7.8827424e-005  -8.7117604e-019   1.1277442e-004  -2.0131633e+003   1.4366622e-013   2.4124692e-021  -2.1228115e-018   3.3265386e-006   2.8989871e+002
 -2.1305616e+001   1.6844084e+000   8.6216084e-001   2.5582327e+002   0.0000000e+000   2.4931894e-004   7.7063093e+002   7.8447002e+002   7.6668569e+002   4.9000000e+002   4.9000000e+002   4.9000000e+002   3.9283714e+006   8.1851403e+002   2.9035838e+003   1.2666491e-002   3.1374147e+000  -8.3089357e-013   3.7072288e-012   4.9758680e+004  -4.7514330e-002  -9.4502997e-005  -8.7491643e-019   7.6910593e-006  -2.0526762e+003   1.4648674e-013   3.4147341e-021  -2.1647638e-018   2.7902537e-006   2.9294201e+002
 -2.1013764e+001   1.7033812e+000   8.6066828e-001   2.5510495e+002   0.0000000e+000   2.4915262e-004   7.7364319e+002   7.8731395e+002   7.6962894e+002   4.9000000e+002   4.9000000e+002   4.9000000e+002   3.9933292e+006   8.2865486e+002   2.9712848e+003   1.2666491e-002   3.2819438e+000  -8.4463448e-013   3.7685180e-012   5.0581468e+004  -4.7764245e-002  -7.7296369e-005  -8.8022007e-019   1.1752883e-004  -2.0865888e+003   1.4890631e-013   2.1562878e-021  -2.1762310e-018   3.7452245e-006   2.9544940e+002
 -2.0780283e+001   1.7419854e+000   8.5940328e-001   2.5452683e+002   0.0000000e+000   2.4898496e-004   7.7603412e+002   7.8964836e+002   7.7199576e+002   4.9000000e+002   4.9000000e+002   4.9000000e+002   4.0442149e+006   8.3675145e+002   3.0257328e+003   1.2666491e-002   3.3996859e+000  -8.5539518e-013   3.8165551e-012   5.1226011e+004  -4.8413885e-002  -1.1024871e-004  -8.7254602e-019   8.3696484e-007  -2.1132164e+003   1.5080731e-013   3.9091114e-021  -2.2067896e-018   1.6599012e-006   2.9744100e+002
 -2.0488431e+001   1.7902686e+000   8.5776975e-001   2.5382620e+002   0.0000000e+000   2.4872811e-004   7.7901812e+002   7.9257457e+002   7.7500054e+002   4.9000000e+002   4.9000000e+002   4.9000000e+002   4.1076832e+006   8.4689766e+002   3.0945267e+003   1.2666491e-002   3.5502098e+000  -8.6881974e-013   3.8764468e-012   5.2029932e+004  -4.9287031e-002  -1.3848615e-004  -9.3602819e-019   8.0751979e-005  -2.1463802e+003   1.5317384e-013   5.8220797e-021  -2.2438864e-018  -1.2903796e-007   2.9992076e+002
 -2.0123616e+001   1.8228550e+000   8.5568869e-001   2.5293581e+002   0.0000000e+000   2.4840112e-004   7.8276679e+002   7.9621375e+002   7.7872967e+002   4.9000000e+002   4.9000000e+002   4.9000000e+002   4.1889367e+006   8.5973089e+002   3.1823748e+003   1.2666491e-002   3.7437061e+000  -8.8600654e-013   3.9531210e-012   5.3059128e+004  -4.9989966e-002  -1.4343865e-004  -9.3821518e-019   9.3530617e-005  -2.1888069e+003   1.5620132e-013   5.8755601e-021  -2.2766592e-018  -5.7279836e-007   3.0303517e+002
 -1.9831764e+001   1.8476788e+000   8.5405900e-001   1.0082786e+003   0.0000000e+000   6.2076436e-005   7.8578005e+002   7.9910284e+002   7.8167250e+002   4.9000000e+002   4.9000000e+002   4.9000000e+002   4.2563299e+006   1.0878638e+003   4.0687969e+003   1.2666491e-002   3.9020060e+000  -9.0026116e-013   4.0167192e-012   5.3912763e+004  -5.0478511e-002  -1.2937024e-004  -9.1335801e-019   7.5503830e-005  -2.2240186e+003   1.5876421e-013   4.9274025e-021  -2.3010392e-018  -5.8143700e-007   7.6466020e+001
 -1.9750189e+001   1.8438702e+000   8.4375373e-001   9.8992863e+002   0.0000000e+000   6.1706105e-005   7.8651679e+002   7.9994987e+002   7.8236864e+002   4.9000000e+002   4.9000000e+002   4.9000000e+002   4.2754225e+006   1.0863930e+003   4.0734554e+003   1.2666491e-002   3.9573883e+000  -9.0430203e-013   4.0347228e-012   5.4154601e+004  -5.0991604e-002  -1.1100080e-004  -9.7437968e-019  -1.0542293e-004  -2.2340361e+003   1.5947892e-013   3.2945290e-021  -2.3222003e-018  -2.7775274e-006   7.6226332e+001
 -1.9684928e+001   1.8639673e+000   8.3569146e-001   9.7565801e+002   0.0000000e+000   6.1414614e-005   7.8709903e+002   8.0058185e+002   7.8293724e+002   4.9000000e+002   4.9000000e+002   4.9000000e+002   4.2903085e+006   1.0852296e+003   4.0771311e+003   1.2666491e-002   4.0017341e+000  -9.0744900e-013   4.0487825e-012   5.4343154e+004  -5.1383704e-002  -1.1180374e-004  -9.5210602e-019  -3.2984855e-004  -2.2418485e+003   1.6003710e-013   2.7593012e-021  -2.3403444e-018  -1.8948352e-006   7.6037156e+001
 -1.9538093e+001   1.8990409e+000   8.1821045e-001   9.4496891e+002   0.0000000e+000   6.0777361e-005   7.8839797e+002   8.0196808e+002   7.8421460e+002   4.9000000e+002   4.9000000e+002   4.9000000e+002   4.3239013e+006   1.0827453e+003   4.0856912e+003   1.2666491e-002   4.1016692e+000  -9.1455279e-013   4.0804926e-012   5.4768657e+004  -4.9865896e-002  -8.3368670e-005  -9.0072818e-019  -5.7687012e-005  -2.2593815e+003   1.6128899e-013   1.1537622e-021  -2.2718137e-018  -4.8746859e-007   7.5626084e+001
 -1.9456517e+001   1.9066982e+000   8.0886765e-001   9.2870793e+002   0.0000000e+000   6.0433829e-005   7.8911844e+002   8.0275488e+002   7.8492574e+002   4.9000000e+002   4.9000000e+002   4.9000000e+002   4.3424523e+006   1.0814615e+003   4.0907529e+003   1.2666491e-002   4.1572867e+000  -9.1847609e-013   4.0979992e-012   5.5003633e+004  -4.9003217e-002  -1.2927332e-004  -8.9953126e-019   9.8350339e-005  -2.2690431e+003   1.6197866e-013   3.5862364e-021  -2.2315844e-018  -2.7303971e-006   7.5407105e+001
 -1.9354548e+001   1.9103523e+000   7.9752939e-001   9.0910694e+002   0.0000000e+000   6.0014087e-005   7.9002409e+002   8.0376086e+002   7.8580962e+002   4.9000000e+002   4.9000000e+002   4.9000000e+002   4.3655892e+006   1.0799700e+003   4.0975428e+003   1.2666491e-002   4.2269239e+000  -9.2336981e-013   4.1198327e-012   5.5296695e+004  -4.8433655e-002  -1.3008331e-004  -8.9197985e-019   1.3436988e-004  -2.2811065e+003   1.6283975e-013   3.7183818e-021  -2.2055124e-018  -2.8762198e-006   7.5143150e+001
 -1.9282851e+001   1.9132786e+000   7.8978602e-001   8.9580518e+002   0.0000000e+000   5.9725604e-005   7.9066041e+002   8.0443206e+002   7.8642767e+002   4.9000000e+002   4.9000000e+002   4.9000000e+002   4.3828929e+006   1.0789859e+003   4.1025331e+003   1.2666491e-002   4.2759324e+000  -9.2703380e-013   4.1361350e-012   5.5515873e+004  -4.7401398e-002  -1.4198803e-004  -8.9331213e-019   1.8392695e-004  -2.2901570e+003   1.6348460e-013   4.1384318e-021  -2.1582173e-018  -2.9647052e-006   7.4963715e+001
 -1.9170824e+001   1.9237906e+000   7.7804123e-001   8.7576421e+002   0.0000000e+000   5.9285074e-005   7.9166197e+002   8.0552335e+002   7.8740263e+002   4.9000000e+002   4.9000000e+002   4.9000000e+002   4.4090412e+006   1.0775794e+003   4.1109034e+003   1.2666491e-002   4.3526483e+000  -9.3255962e-013   4.1608476e-012   5.5847080e+004  -4.7827117e-002  -9.5447136e-005  -9.0168069e-019  -6.8192902e-005  -2.3038321e+003   1.6446238e-013   2.0548905e-021  -2.1772796e-018  -1.5126102e-006   7.4694209e+001
 -1.9093028e+001   1.9322521e+000   7.7012893e-001   8.6235483e+002   0.0000000e+000   5.8986237e-005   7.9236118e+002   8.0627884e+002   7.8809155e+002   4.9000000e+002   4.9000000e+002   4.9000000e+002   4.4273171e+006   1.0766882e+003   4.1170765e+003   1.2666491e-002   4.4060306e+000  -9.3642516e-013   4.1780948e-012   5.6078571e+004  -4.7695661e-002  -9.3233378e-005  -8.8935129e-019  -8.3376558e-005  -2.3133841e+003   1.6514437e-013   1.9403678e-021  -2.1717575e-018  -5.2885578e-007   7.4514287e+001
 -1.8952994e+001   1.9457126e+000   7.5637025e-001   8.3921257e+002   0.0000000e+000   5.8462620e-005   7.9362075e+002   8.0763833e+002   7.8932889e+002   4.9000000e+002   4.9000000e+002   4.9000000e+002   4.4603429e+006   1.0752321e+003   4.1287311e+003   1.2666491e-002   4.5023227e+000  -9.4341185e-013   4.2092506e-012   5.6496893e+004  -4.7135422e-002  -8.2428862e-005  -8.7998589e-019   1.0655588e-005  -2.3306384e+003   1.6637558e-013   1.5939656e-021  -2.1461698e-018  -2.8348563e-007   7.4204015e+001
 -1.8855749e+001   1.9626268e+000   7.4717956e-001   8.2387904e+002   0.0000000e+000   5.8109964e-005   7.9448913e+002   8.0858256e+002   7.9017614e+002   4.9000000e+002   4.9000000e+002   4.9000000e+002   4.4826635e+006   1.0743082e+003   4.1370457e+003   1.2666491e-002   4.5693742e+000  -9.4813364e-013   4.2303108e-012   5.6779616e+004  -4.6807362e-002  -8.0708304e-005  -8.7498896e-019  -1.7846146e-005  -2.3423374e+003   1.6721063e-013   1.6142561e-021  -2.1311792e-018  -7.3624406e-007   7.3997781e+001
 -1.8734192e+001   1.9778168e+000   7.3609834e-001   8.0552474e+002   0.0000000e+000   5.7681641e-005   7.9557844e+002   8.0976724e+002   7.9123153e+002   4.9000000e+002   4.9000000e+002   4.9000000e+002   4.5108524e+006   1.0732981e+003   4.1480171e+003   1.2666491e-002   4.6534108e+000  -9.5409515e-013   4.2569158e-012   5.7136671e+004  -4.6250140e-002  -8.6970192e-005  -8.6586094e-019   5.5383014e-005  -2.3570415e+003   1.6826031e-013   1.9360246e-021  -2.1057742e-018  -9.7872742e-007   7.3752657e+001
 -1.8585949e+001   1.9834917e+000   7.2312453e-001   7.8422399e+002   0.0000000e+000   5.7175689e-005   7.9691008e+002   8.1121079e+002   7.9252536e+002   4.9000000e+002   4.9000000e+002   4.9000000e+002   4.5455076e+006   1.0722427e+003   4.1620895e+003   1.2666491e-002   4.7562444e+000  -9.6142513e-013   4.2896201e-012   5.7575631e+004  -4.5598122e-002  -7.6915949e-005  -8.5983129e-019   5.5915635e-005  -2.3751100e+003   1.6955015e-013   1.5430654e-021  -2.0757855e-018  -9.1461112e-007   7.3469345e+001
 -1.8351945e+001   1.9821705e+000   7.0372607e-001   7.5275657e+002   0.0000000e+000   5.6409947e-005   7.9902353e+002   8.1347211e+002   7.9458889e+002   4.9000000e+002   4.9000000e+002   4.9000000e+002   4.6014903e+006   1.0709490e+003   4.1858499e+003   1.2666491e-002   4.9192818e+000  -9.7326669e-013   4.3424536e-012   5.8284735e+004  -4.4723882e-002  -8.8728003e-005  -8.5324420e-019  -2.1245804e-004  -2.4043829e+003   1.7164015e-013   2.1991343e-021  -2.0355637e-018  -1.2208358e-006   7.3054353e+001
 -1.8233502e+001   1.9803384e+000   6.9441040e-001   7.3780714e+002   0.0000000e+000   5.6038196e-005   8.0010440e+002   8.1460464e+002   7.9564099e+002   4.9000000e+002   4.9000000e+002   4.9000000e+002   4.6314160e+006   1.0705014e+003   4.1988105e+003   1.2666491e-002   5.0021690e+000  -9.7959528e-013   4.3706921e-012   5.8663789e+004  -4.3626416e-002  -1.1744753e-004  -8.4031315e-019   1.8450779e-004  -2.4199742e+003   1.7275274e-013   3.4612359e-021  -1.9857826e-018  -1.6445927e-006   7.2861435e+001
 -1.8085724e+001   1.9954657e+000   6.8322550e-001   7.2000385e+002   0.0000000e+000   5.5588146e-005   8.0144327e+002   8.1605004e+002   7.9694449e+002   4.9000000e+002   4.9000000e+002   4.9000000e+002   4.6662423e+006   1.0700460e+003   4.2152459e+003   1.2666491e-002   5.1059885e+000  -9.8696224e-013   4.4035590e-012   5.9104916e+004  -4.3686559e-002  -6.0115977e-005  -8.3723530e-019  -8.7367897e-005  -2.4382246e+003   1.7405581e-013   9.2248096e-022  -1.9881808e-018  -9.2291770e-007   7.2631900e+001
 -1.7967503e+001   1.9997311e+000   6.7463154e-001   7.0642974e+002   0.0000000e+000   5.5239645e-005   8.0253085e+002   8.1720698e+002   7.9800011e+002   4.9000000e+002   4.9000000e+002   4.9000000e+002   4.6966356e+006   1.0698710e+003   4.2293492e+003   1.2666491e-002   5.1893220e+000  -9.9338936e-013   4.4322435e-012   5.9489892e+004  -4.2738906e-002  -7.8486672e-005  -8.2056356e-019   1.8142876e-004  -2.4540706e+003   1.7518693e-013   1.7169443e-021  -1.9455552e-018  -1.1475717e-006   7.2462732e+001
 -1.7819970e+001   2.0178917e+000   6.6428912e-001   6.9022261e+002   0.0000000e+000   5.4816857e-005   8.0387195e+002   8.1864680e+002   7.9931045e+002   4.9000000e+002   4.9000000e+002   4.9000000e+002   4.7322176e+006   1.0697125e+003   4.2469721e+003   1.2666491e-002   5.2937497e+000  -1.0009164e-012   4.4658223e-012   5.9940591e+004  -4.2866102e-002  -6.9359742e-005  -8.1840649e-019  -8.2684688e-005  -2.4727057e+003   1.7651740e-013   1.4567510e-021  -1.9510080e-018  -1.0355446e-006   7.2260867e+001
 -1.7701944e+001   2.0275248e+000   6.5634078e-001   6.7785864e+002   0.0000000e+000   5.4489494e-005   8.0495198e+002   8.1979507e+002   8.0036353e+002   4.9000000e+002   4.9000000e+002   4.9000000e+002   4.7622847e+006   1.0697341e+003   4.2617501e+003   1.2666491e-002   5.3775826e+000  -1.0072758e-012   4.4941928e-012   6.0321436e+004  -4.2508771e-002  -7.9452254e-005  -8.0578715e-019   1.0508490e-004  -2.4883964e+003   1.7763716e-013   1.8875882e-021  -1.9350038e-018  -1.2939287e-006   7.2112799e+001
 -1.7559019e+001   2.0493670e+000   6.4705776e-001   6.6352437e+002   0.0000000e+000   5.4104282e-005   8.0624949e+002   8.2118281e+002   8.0162620e+002   4.9000000e+002   4.9000000e+002   4.9000000e+002   4.7968712e+006   1.0698381e+003   4.2798226e+003   1.2666491e-002   5.4795318e+000  -1.0145916e-012   4.5268347e-012   6.0759525e+004  -4.2396788e-002  -9.1324793e-005  -8.2890116e-019  -7.6472860e-005  -2.5065013e+003   1.7892983e-013   2.5322031e-021  -1.9281812e-018  -9.6362558e-007   7.1942396e+001
 -1.7444679e+001   2.0557754e+000   6.3990526e-001   6.5255451e+002   0.0000000e+000   5.3805426e-005   8.0729957e+002   8.2228904e+002   8.0264697e+002   4.9000000e+002   4.9000000e+002   4.9000000e+002   4.8266066e+006   1.0700730e+003   4.2950513e+003   1.2666491e-002   5.5613814e+000  -1.0208803e-012   4.5548944e-012   6.1136168e+004  -4.2129488e-002  -8.9318397e-005  -8.2435078e-019   1.6688210e-004  -2.5219919e+003   1.8003540e-013   2.3860132e-021  -1.9159839e-018  -8.4224126e-007   7.1817366e+001
 -1.7340096e+001   2.0628916e+000   6.3354419e-001   6.4285601e+002   0.0000000e+000   5.3538036e-005   8.0825643e+002   8.2330373e+002   8.0358056e+002   4.9000000e+002   4.9000000e+002   4.9000000e+002   4.8531144e+006   1.0703373e+003   4.3091418e+003   1.2666491e-002   5.6364914e+000  -1.0264875e-012   4.5799108e-012   6.1471929e+004  -4.1940709e-002  -9.1566856e-005  -8.3501453e-019  -9.3342885e-006  -2.5358489e+003   1.8102476e-013   2.5373343e-021  -1.9068757e-018  -4.7463344e-007   7.1707852e+001
 -1.7246862e+001   2.0723777e+000   6.2802259e-001   6.3448079e+002   0.0000000e+000   5.3304710e-005   8.0910917e+002   8.2420944e+002   8.0441251e+002   4.9000000e+002   4.9000000e+002   4.9000000e+002   4.8768251e+006   1.0706275e+003   4.3219261e+003   1.2666491e-002   5.7036500e+000  -1.0315025e-012   4.6022873e-012   6.1772261e+004  -4.1735923e-002  -9.7081778e-005  -8.3859445e-019  -2.6749501e-005  -2.5482528e+003   1.8191027e-013   2.8367098e-021  -1.8972227e-018  -3.1460492e-007   7.1614967e+001
 -1.7155794e+001   2.0846685e+000   6.2276563e-001   6.2654469e+002   0.0000000e+000   5.3081489e-005   8.0994240e+002   8.2509466e+002   8.0522393e+002   4.9000000e+002   4.9000000e+002   4.9000000e+002   4.8999247e+006   1.0709649e+003   4.3346421e+003   1.2666491e-002   5.7694413e+000  -1.0363883e-012   4.6240872e-012   6.2064851e+004  -4.1542878e-002  -9.6104192e-005  -8.5294586e-019  -3.2851284e-005  -2.5603378e+003   1.8277301e-013   2.8989804e-021  -1.8879334e-018  -1.0439783e-007   7.1528821e+001
 -1.7062863e+001   2.1005061e+000   6.1753818e-001   6.1869000e+002   0.0000000e+000   5.2858453e-005   8.1079199e+002   8.2599726e+002   8.0604970e+002   4.9000000e+002   4.9000000e+002   4.9000000e+002   4.9234068e+006   1.0713605e+003   4.3478245e+003   1.2666491e-002   5.8367821e+000  -1.0413551e-012   4.6462467e-012   6.2362288e+004  -4.1364071e-002  -9.0982930e-005  -8.6209619e-019  -2.2770937e-005  -2.5726239e+003   1.8365004e-013   2.7845813e-021  -1.8791670e-018   2.6095697e-007   7.1445413e+001
 -1.6900617e+001   2.1285223e+000   6.0872674e-001   6.0553450e+002   0.0000000e+000   5.2480030e-005   8.1227509e+002   8.2757030e+002   8.0738144e+002   4.9000000e+002   4.9000000e+002   4.9000000e+002   4.9644244e+006   1.0721767e+003   4.3713692e+003   1.2666491e-002   5.9548388e+000  -1.0500315e-012   4.6849533e-012   6.2881836e+004  -4.1097601e-002  -7.2304334e-005  -8.7963933e-019  -1.2894972e-004  -2.5940789e+003   1.8518165e-013   2.0301469e-021  -1.8659131e-018   1.3455523e-006   7.1310486e+001
 -1.6796688e+001   2.1516770e+000   6.0330134e-001   5.9748868e+002   0.0000000e+000   5.2245407e-005   8.1322422e+002   8.2857126e+002   8.0780908e+002   4.9000000e+002   4.9000000e+002   4.9000000e+002   4.9906100e+006   1.0727798e+003   4.3867840e+003   1.2666491e-002   6.0308239e+000  -1.0555693e-012   4.7096660e-012   6.3213516e+004  -4.0988828e-002  -5.2825832e-005  -9.0349548e-019   1.6728656e-005  -2.6077621e+003   1.8615837e-013   1.2710549e-021  -1.8596901e-018   2.4158349e-006   7.1230982e+001
 -1.6685624e+001   2.1662675e+000   5.9767701e-001   5.8919203e+002   0.0000000e+000   5.2000848e-005   8.1424656e+002   8.2963128e+002   8.0826681e+002   4.9000000e+002   4.9000000e+002   4.9000000e+002   5.0189308e+006   1.0734976e+003   4.4036936e+003   1.2666491e-002   6.1123394e+000  -1.0615592e-012   4.7363930e-012   6.3572241e+004  -4.0880861e-002  -3.6976928e-005  -9.2671866e-019   7.8490112e-005  -2.6225173e+003   1.8721164e-013   6.4992096e-022  -1.8532449e-018   3.1781667e-006   7.1150995e+001
 -1.6567494e+001   2.1790213e+000   5.9186645e-001   5.8066831e+002   0.0000000e+000   5.1746741e-005   8.1533205e+002   8.3075511e+002   8.0874274e+002   4.9000000e+002   4.9000000e+002   4.9000000e+002   5.0486377e+006   1.0743103e+003   4.4218820e+003   1.2666491e-002   6.1993987e+000  -1.0678428e-012   4.7644274e-012   6.3948523e+004  -4.0730394e-002  -3.0455790e-005  -9.3160954e-019  -6.9869034e-007  -2.6380299e+003   1.8831910e-013   3.8159613e-022  -1.8460748e-018   3.4265484e-006   7.1070371e+001
 -1.6466095e+001   2.1709153e+000   5.8701476e-001   5.7358549e+002   0.0000000e+000   5.1533519e-005   8.1627526e+002   8.3171684e+002   8.0920587e+002   4.9000000e+002   4.9000000e+002   4.9000000e+002   5.0760217e+006   1.0751091e+003   4.4380850e+003   1.2666491e-002   6.2744021e+000  -1.0736339e-012   4.7902707e-012   6.4295383e+004  -4.0527401e-002  -3.4134587e-005  -9.3073885e-019   2.2551116e-004  -2.6522547e+003   1.8933441e-013   5.5560509e-022  -1.8364901e-018   3.2104497e-006   7.1007981e+001
 -1.6323501e+001   2.1628731e+000   5.8035704e-001   5.6392252e+002   0.0000000e+000   5.1239200e-005   8.1759794e+002   8.3309503e+002   8.0985307e+002   4.9000000e+002   4.9000000e+002   4.9000000e+002   5.1134704e+006   1.0762825e+003   4.4610749e+003   1.2666491e-002   6.3802873e+000  -1.0815557e-012   4.8256139e-012   6.4769726e+004  -4.0179690e-002  -3.2853012e-005  -9.1814418e-019  -1.8873661e-004  -2.6718640e+003   1.9073475e-013   4.9856753e-022  -1.8209913e-018   3.5243220e-006   7.0924905e+001
 -1.6260126e+001   2.1698130e+000   5.7747382e-001   5.5975791e+002   0.0000000e+000   5.1111114e-005   8.1818311e+002   8.3371022e+002   8.1013913e+002   4.9000000e+002   4.9000000e+002   4.9000000e+002   5.1298777e+006   1.0768264e+003   4.4713640e+003   1.2666491e-002   6.4275159e+000  -1.0850255e-012   4.8411005e-012   6.4977549e+004  -3.9965950e-002  -5.6476920e-005  -9.0275293e-019  -1.6808682e-004  -2.6804874e+003   1.9135047e-013   1.6562357e-021  -1.8119047e-018   2.3026805e-006   7.0890214e+001
 -1.6180908e+001   2.1842134e+000   5.7394403e-001   5.5467501e+002   0.0000000e+000   5.0953802e-005   8.1891772e+002   8.3447920e+002   8.1048252e+002   4.9000000e+002   4.9000000e+002   4.9000000e+002   5.1502191e+006   1.0775515e+003   4.4844654e+003   1.2666491e-002   6.4867247e+000  -1.0893277e-012   4.8602961e-012   6.5235203e+004  -3.9741549e-002  -7.3038264e-005  -8.1626535e-019  -7.1692691e-005  -2.6911495e+003   1.9211142e-013   2.1505332e-021  -1.8065565e-018   1.3460927e-006   7.0850142e+001
 -1.6081885e+001   2.2017220e+000   5.6965781e-001   5.4852687e+002   0.0000000e+000   5.0762002e-005   8.1983276e+002   8.3542943e+002   8.1093342e+002   4.9000000e+002   4.9000000e+002   4.9000000e+002   5.1757620e+006   1.0785065e+003   4.5010161e+003   1.2666491e-002   6.5610088e+000  -1.0947309e-012   4.8843954e-012   6.5558743e+004  -3.9574162e-002  -6.9697407e-005  -8.1420202e-019   2.9264135e-005  -2.7044921e+003   1.9306355e-013   1.9877840e-021  -1.7990029e-018   1.5444363e-006   7.0804499e+001
 -1.5903643e+001   2.2197395e+000   5.6218751e-001   5.3787770e+002   0.0000000e+000   5.0425572e-005   8.2148483e+002   8.3713799e+002   8.1173005e+002   4.9000000e+002   4.9000000e+002   4.9000000e+002   5.2231314e+006   1.0803538e+003   4.5314701e+003   1.2666491e-002   6.6954028e+000  -1.1047505e-012   4.9290950e-012   6.6158747e+004  -3.9452538e-002  -3.9417238e-005  -9.2580788e-019   4.2347177e-005  -2.7292068e+003   1.9482771e-013   1.0030360e-021  -1.7867700e-018   3.2253727e-006   7.0732210e+001
 -1.5824425e+001   2.2313088e+000   5.5896859e-001   5.3331560e+002   0.0000000e+000   5.0279736e-005   8.2221123e+002   8.3789111e+002   8.1209105e+002   4.9000000e+002   4.9000000e+002   4.9000000e+002   5.2435811e+006   1.0811878e+003   4.5449816e+003   1.2666491e-002   6.7554106e+000  -1.1090750e-012   4.9484014e-012   6.6417772e+004  -3.9449110e-002  -3.2134311e-005  -9.0963406e-019  -6.8947087e-005  -2.7399068e+003   1.9559194e-013   6.3385030e-022  -1.7875867e-018   3.4937414e-006   7.0702205e+001
 -1.5725401e+001   2.2461160e+000   5.5503760e-001   5.2776532e+002   0.0000000e+000   5.0100934e-005   8.2312616e+002   8.3884049e+002   8.1249000e+002   4.9000000e+002   4.9000000e+002   4.9000000e+002   5.2688083e+006   1.0823002e+003   4.5622842e+003   1.2666491e-002   6.8307059e+000  -1.1144107e-012   4.9722095e-012   6.6737312e+004  -3.9411529e-002  -3.0687578e-005  -8.7545082e-019  -8.0620436e-005  -2.7530905e+003   1.9653312e-013   4.3347415e-022  -1.7879308e-018   3.4272035e-006   7.0669416e+001
 -1.5601623e+001   2.2579982e+000   5.5025600e-001   5.2104544e+002   0.0000000e+000   4.9882384e-005   8.2427039e+002   8.4001907e+002   8.1301649e+002   4.9000000e+002   4.9000000e+002   4.9000000e+002   5.3006839e+006   1.0837463e+003   4.5841922e+003   1.2666491e-002   6.9252770e+000  -1.1211535e-012   5.0022833e-012   6.7141065e+004  -3.9288240e-002  -3.1552833e-005  -8.5647529e-019   4.4047393e-005  -2.7697246e+003   1.9772019e-013   3.9512453e-022  -1.7832495e-018   3.3375162e-006   7.0632855e+001
 -1.5446899e+001   2.2629714e+000   5.4446126e-001   5.1294793e+002   0.0000000e+000   4.9615956e-005   8.2569593e+002   8.4147869e+002   8.1369539e+002   4.9000000e+002   4.9000000e+002   4.9000000e+002   5.3411248e+006   1.0856164e+003   4.6118395e+003   1.2666491e-002   7.0442038e+000  -1.1297073e-012   5.0404460e-012   6.7653308e+004  -3.9071829e-002  -3.0528105e-005  -8.4924616e-019   8.0743686e-005  -2.7908266e+003   1.9922651e-013   2.9885757e-022  -1.7736111e-018   3.4174657e-006   7.0592843e+001
 -1.5323120e+001   2.2678078e+000   5.3997018e-001   5.0670742e+002   0.0000000e+000   4.9408260e-005   8.2683619e+002   8.4264748e+002   8.1427426e+002   4.9000000e+002   4.9000000e+002   4.9000000e+002   5.3744709e+006   1.0871794e+003   4.6342925e+003   1.2666491e-002   7.1398084e+000  -1.1367606e-012   5.0719128e-012   6.8075687e+004  -3.8891033e-002  -3.2477485e-005  -7.8832631e-019   1.0089088e-004  -2.8082514e+003   2.0047032e-013   1.5988174e-022  -1.7687057e-018   3.2831203e-006   7.0566193e+001
 -1.5168396e+001   2.2744205e+000   5.3451999e-001   4.9917417e+002   0.0000000e+000   4.9154814e-005   8.2826036e+002   8.4411501e+002   8.1492437e+002   4.9000000e+002   4.9000000e+002   4.9000000e+002   5.4137768e+006   1.0892009e+003   4.6627033e+003   1.2666491e-002   7.2600468e+000  -1.1450730e-012   5.1090186e-012   6.8573555e+004  -3.8700810e-002  -2.3987743e-005  -8.4647094e-019  -9.3662668e-005  -2.8287898e+003   2.0193704e-013   1.4319424e-022  -1.7563817e-018   3.7996365e-006   7.0538379e+001
 -1.5053258e+001   2.2801790e+000   5.3059360e-001   4.9377669e+002   0.0000000e+000   4.8971195e-005   8.2932128e+002   8.4519793e+002   8.1552173e+002   4.9000000e+002   4.9000000e+002   4.9000000e+002   5.4465221e+006   1.0907743e+003   4.6842048e+003   1.2666491e-002   7.3499351e+000  -1.1520015e-012   5.1398963e-012   6.8988323e+004  -3.8520111e-002  -2.9109534e-005  -7.8396815e-019   2.3115644e-004  -2.8459040e+003   2.0315768e-013   8.6673709e-025  -1.7517534e-018   3.1224060e-006   7.0523011e+001
 -1.4909336e+001   2.2994135e+000   5.2583207e-001   4.8726506e+002   0.0000000e+000   4.8747307e-005   8.3064553e+002   8.4656039e+002   8.1615681e+002   4.9000000e+002   4.9000000e+002   4.9000000e+002   5.4837745e+006   1.0928065e+003   4.7114029e+003   1.2666491e-002   7.4629478e+000  -1.1598781e-012   5.1750774e-012   6.9460179e+004  -3.8481639e-002  -2.3387520e-005  -8.2930695e-019  -1.3348407e-004  -2.8654031e+003   2.0455079e-013   6.5654602e-023  -1.7474891e-018   3.7291061e-006   7.0509176e+001
 -1.4749453e+001   2.3108762e+000   5.2070565e-001   4.8029321e+002   0.0000000e+000   4.8504855e-005   8.3211124e+002   8.4804785e+002   8.1692268e+002   4.9000000e+002   4.9000000e+002   4.9000000e+002   5.5276136e+006   1.0951152e+003   4.7418456e+003   1.2666491e-002   7.5893047e+000  -1.1691512e-012   5.2164392e-012   7.0015468e+004  -3.8353155e-002  -1.8304740e-005  -8.1333315e-019   9.7638781e-005  -2.8882858e+003   2.0618387e-013  -2.1199711e-022  -1.7421052e-018   3.7335003e-006   7.0498478e+001
 -1.4621546e+001   2.3204319e+000   5.1673177e-001   4.7491859e+002   0.0000000e+000   4.8315827e-005   8.3327954e+002   8.4923532e+002   8.1755952e+002   4.9000000e+002   4.9000000e+002   4.9000000e+002   5.5633604e+006   1.0970100e+003   4.7664134e+003   1.2666491e-002   7.6909140e+000  -1.1767131e-012   5.2501674e-012   7.0468254e+004  -3.8204118e-002  -2.3634656e-005  -7.7838956e-019   8.1094951e-005  -2.9069657e+003   2.0751713e-013  -1.0151206e-022  -1.7371474e-018   3.6819724e-006   7.0494181e+001
 -1.4519221e+001   2.3304560e+000   5.1363232e-001   4.7074503e+002   0.0000000e+000   4.8167714e-005   8.3421123e+002   8.5018922e+002   8.1806456e+002   4.9000000e+002   4.9000000e+002   4.9000000e+002   5.5917508e+006   1.0985555e+003   4.7861982e+003   1.2666491e-002   7.7725388e+000  -1.1827174e-012   5.2769652e-012   7.0827861e+004  -3.8124478e-002  -2.7943435e-005  -7.6762232e-019  -1.2817535e-005  -2.9218099e+003   2.0857702e-013   7.8497706e-023  -1.7336146e-018   3.8267341e-006   7.0493412e+001
 -1.4391314e+001   2.3451987e+000   5.0985526e-001   4.6567987e+002   0.0000000e+000   4.7986438e-005   8.3537649e+002   8.5137005e+002   8.1863911e+002   4.9000000e+002   4.9000000e+002   4.9000000e+002   5.6256458e+006   1.1005418e+003   4.8112321e+003   1.2666491e-002   7.8751035e+000  -1.1898853e-012   5.3089644e-012   7.1257191e+004  -3.8134523e-002  -7.2025319e-006  -7.8994224e-019  -1.6559362e-004  -2.9395279e+003   2.0984237e-013  -7.3721263e-022  -1.7327902e-018   4.4651797e-006   7.0496541e+001
 -1.4288989e+001   2.3589521e+000   5.0692685e-001   4.6177167e+002   0.0000000e+000   4.7845200e-005   8.3631070e+002   8.5232661e+002   8.1915114e+002   4.9000000e+002   4.9000000e+002   4.9000000e+002   5.6542233e+006   1.1021955e+003   4.8316148e+003   1.2666491e-002   7.9575028e+000  -1.1959301e-012   5.3359244e-012   7.1619167e+004  -3.8041075e-002  -1.0121209e-005  -7.6136423e-019   6.8637790e-005  -2.9544691e+003   2.1090871e-013  -6.7653902e-022  -1.7299987e-018   4.2482294e-006   7.0503813e+001
 -1.4161083e+001   2.3742460e+000   5.0335258e-001   4.5702158e+002   0.0000000e+000   4.7672045e-005   8.3747009e+002   8.5349842e+002   8.1972713e+002   4.9000000e+002   4.9000000e+002   4.9000000e+002   5.6882193e+006   1.1042742e+003   4.8570844e+003   1.2666491e-002   8.0610450e+000  -1.2031203e-012   5.3680127e-012   7.2049778e+004  -3.7931884e-002  -6.4940053e-006  -7.6162165e-019  -7.2811597e-005  -2.9722268e+003   2.1217656e-013  -7.3193927e-022  -1.7248592e-018   4.4547621e-006   7.0514776e+001
 -1.4058757e+001   2.3821955e+000   5.0056454e-001   4.5333118e+002   0.0000000e+000   4.7536409e-005   8.3839503e+002   8.5443790e+002   8.2023139e+002   4.9000000e+002   4.9000000e+002   4.9000000e+002   5.7167489e+006   1.1059676e+003   4.8776012e+003   1.2666491e-002   8.1442286e+000  -1.2091563e-012   5.3949207e-012   7.2411148e+004  -3.7765143e-002  -1.5748027e-005  -7.5767729e-019   1.3392975e-004  -2.9871159e+003   2.1323873e-013  -3.2687922e-022  -1.7172924e-018   4.2369519e-006   7.0526186e+001
 -1.3930851e+001   2.3909569e+000   4.9715008e-001   4.4882832e+002   0.0000000e+000   4.7369647e-005   8.3954824e+002   8.5560299e+002   8.2081192e+002   4.9000000e+002   4.9000000e+002   4.9000000e+002   5.7508254e+006   1.1081075e+003   4.9033677e+003   1.2666491e-002   8.2487574e+000  -1.2163628e-012   5.4270903e-012   7.2842778e+004  -3.7734839e-002  -1.2211207e-006  -7.5879533e-019  -6.8047694e-005  -3.0049158e+003   2.1450987e-013  -9.3924480e-022  -1.7157491e-018   4.6391575e-006   7.0542499e+001
 -1.3828526e+001   2.3959887e+000   4.9447955e-001   4.4531949e+002   0.0000000e+000   4.7238712e-005   8.4046909e+002   8.5653981e+002   8.2132120e+002   4.9000000e+002   4.9000000e+002   4.9000000e+002   5.7794796e+006   1.1098483e+003   4.9241308e+003   1.2666491e-002   8.3327345e+000  -1.2224246e-012   5.4541196e-012   7.3205725e+004  -3.7591988e-002  -1.9875924e-005  -7.5746100e-019   1.2418927e-004  -3.0198790e+003   2.1557753e-013  -1.3496147e-022  -1.7093213e-018   4.4938748e-006   7.0557918e+001
 -1.3700619e+001   2.4041613e+000   4.9120487e-001   4.4103207e+002   0.0000000e+000   4.7077550e-005   8.4161839e+002   8.5770205e+002   8.2190684e+002   4.9000000e+002   4.9000000e+002   4.9000000e+002   5.8136958e+006   1.1120482e+003   4.9502291e+003   1.2666491e-002   8.4382623e+000  -1.2296605e-012   5.4864224e-012   7.3639125e+004  -3.7609476e-002   5.3912528e-006  -7.5429174e-019  -7.7902382e-005  -3.0377636e+003   2.1685479e-013  -1.2830812e-021  -1.7102171e-018   4.9440336e-006   7.0579115e+001
 -1.3598294e+001   2.4088890e+000   4.8864063e-001   4.3768658e+002   0.0000000e+000   4.6950880e-005   8.4253577e+002   8.5863463e+002   8.2241817e+002   4.9000000e+002   4.9000000e+002   4.9000000e+002   5.8424712e+006   1.1138318e+003   4.9712298e+003   1.2666491e-002   8.5230427e+000  -1.2357479e-012   5.5135659e-012   7.4003609e+004  -3.7447818e-002  -1.7995517e-005  -7.5221781e-019   1.2799257e-004  -3.0527914e+003   2.1792706e-013  -2.5129487e-022  -1.7028791e-018   4.7542549e-006   7.0598063e+001
 -1.3470387e+001   2.4161134e+000   4.8548609e-001   4.3358439e+002   0.0000000e+000   4.6794502e-005   8.4367703e+002   8.5978725e+002   8.2300111e+002   4.9000000e+002   4.9000000e+002   4.9000000e+002   5.8767241e+006   1.1160631e+003   4.9974746e+003   1.2666491e-002   8.6295776e+000  -1.2429917e-012   5.5459027e-012   7.4437473e+004  -3.7487467e-002   9.6877357e-006  -7.5232483e-019  -8.8207259e-005  -3.0706938e+003   2.1920557e-013  -1.5152192e-021  -1.7047702e-018   5.2303928e-006   7.0622441e+001
 -1.3368062e+001   2.4213697e+000   4.8301807e-001   4.3038620e+002   0.0000000e+000   4.6671701e-005   8.4458865e+002   8.6071287e+002   8.2351348e+002   4.9000000e+002   4.9000000e+002   4.9000000e+002   5.9055865e+006   1.1178770e+003   5.0186267e+003   1.2666491e-002   8.7151663e+000  -1.2490976e-012   5.5731279e-012   7.4803058e+004  -3.7288357e-002  -8.6033532e-006  -7.5059958e-019   1.2579673e-004  -3.0857727e+003   2.2028147e-013  -6.8932002e-022  -1.6956749e-018   5.0365171e-006   7.0644244e+001
 -1.3240156e+001   2.4296566e+000   4.7998201e-001   4.2646444e+002   0.0000000e+000   4.6520116e-005   8.4572310e+002   8.6185629e+002   8.2408863e+002   4.9000000e+002   4.9000000e+002   4.9000000e+002   5.9399146e+006   1.1201464e+003   5.0450672e+003   1.2666491e-002   8.8227158e+000  -1.2563573e-012   5.6055351e-012   7.5237874e+004  -3.7361236e-002   1.3396926e-005  -7.5123480e-019  -8.5609173e-005  -3.1037158e+003   2.2156284e-013  -1.6769623e-021  -1.6989846e-018   5.6321753e-006   7.0672148e+001
 -1.3137830e+001   2.4358002e+000   4.7760450e-001   4.2340368e+002   0.0000000e+000   4.6400983e-005   8.4662788e+002   8.6277482e+002   8.2459293e+002   4.9000000e+002   4.9000000e+002   4.9000000e+002   5.9688244e+006   1.1219860e+003   5.0663348e+003   1.2666491e-002   8.9091181e+000  -1.2624729e-012   5.6328071e-012   7.5604060e+004  -3.7180408e-002  -8.1184971e-008  -7.5318897e-019   1.3267419e-004  -3.1188189e+003   2.2264056e-013  -1.0641472e-021  -1.6907265e-018   5.7377233e-006   7.0696587e+001
 -1.3009924e+001   2.4462119e+000   4.7467704e-001   4.1964621e+002   0.0000000e+000   4.6253816e-005   8.4775430e+002   8.6391084e+002   8.2514987e+002   4.9000000e+002   4.9000000e+002   4.9000000e+002   6.0026707e+006   1.1242867e+003   5.0929241e+003   1.2666491e-002   9.0176879e+000  -1.2696306e-012   5.6647611e-012   7.6032774e+004  -3.7341315e-002   1.8874463e-005  -7.5222965e-019  -1.3228429e-004  -3.1365139e+003   2.2390430e-013  -1.9218543e-021  -1.6980415e-018   6.0065469e-006   7.0727639e+001
 -1.2852616e+001   2.4529824e+000   4.7114465e-001   4.1512743e+002   0.0000000e+000   4.6075588e-005   8.4913469e+002   8.6530761e+002   8.2584393e+002   4.9000000e+002   4.9000000e+002   4.9000000e+002   6.0446813e+006   1.1271307e+003   5.1257096e+003   1.2666491e-002   9.1520732e+000  -1.2785168e-012   5.7044005e-012   7.6564900e+004  -3.7256959e-002   1.9436091e-005  -7.5157718e-019   4.1805238e-006  -3.1584463e+003   2.2546972e-013  -1.9568262e-021  -1.6942311e-018   6.0797958e-006   7.0767337e+001
 -1.2726770e+001   2.4618022e+000   4.6839851e-001   4.1163121e+002   0.0000000e+000   4.5936336e-005   8.5023584e+002   8.6641823e+002   8.2649334e+002   4.9000000e+002   4.9000000e+002   4.9000000e+002   6.0812445e+006   1.1294451e+003   5.1521442e+003   1.2666491e-002   9.2601359e+000  -1.2862517e-012   5.7388905e-012   7.7028028e+004  -3.6875620e-002   1.4595043e-005  -7.5060914e-019   2.6008186e-004  -3.1775607e+003   2.2683357e-013  -1.8428582e-021  -1.6771411e-018   5.7351302e-006   7.0802319e+001
 -1.2626094e+001   2.4684571e+000   4.6622693e-001   4.0887523e+002   0.0000000e+000   4.5825842e-005   8.5110518e+002   8.6729757e+002   8.2698086e+002   4.9000000e+002   4.9000000e+002   4.9000000e+002   6.1096945e+006   1.1312623e+003   5.1730177e+003   1.2666491e-002   9.3469363e+000  -1.2922683e-012   5.7657500e-012   7.7388390e+004  -3.6805450e-002   2.1027260e-005  -7.5588605e-019   3.4468371e-005  -3.1924241e+003   2.2789506e-013  -2.1082938e-021  -1.6738563e-018   5.8706953e-006   7.0829042e+001
 -1.2500248e+001   2.4819285e+000   4.6355450e-001   4.0549296e+002   0.0000000e+000   4.5689457e-005   8.5219176e+002   8.6838811e+002   8.2752247e+002   4.9000000e+002   4.9000000e+002   4.9000000e+002   6.1430712e+006   1.1335572e+003   5.1992773e+003   1.2666491e-002   9.4559876e+000  -1.2993263e-012   5.7972640e-012   7.7811155e+004  -3.7126681e-002   2.4895707e-005  -7.4964251e-019  -2.5673492e-004  -3.2098857e+003   2.2914231e-013  -2.2650737e-021  -1.6886022e-018   6.2528870e-006   7.0864032e+001
 -1.2342940e+001   2.4878807e+000   4.6026718e-001   4.0134244e+002   0.0000000e+000   4.5521235e-005   8.5354890e+002   8.6975460e+002   8.2819899e+002   4.9000000e+002   4.9000000e+002   4.9000000e+002   6.1849293e+006   1.1364421e+003   5.2322432e+003   1.2666491e-002   9.5931660e+000  -1.3081806e-012   5.8367561e-012   7.8341351e+004  -3.7141794e-002   2.8024650e-005  -7.4540262e-019  -5.1555862e-005  -3.2317256e+003   2.3070098e-013  -2.4303312e-021  -1.6894823e-018   6.3404140e-006   7.0908940e+001
 -1.2217095e+001   2.4828858e+000   4.5768494e-001   3.9809314e+002   0.0000000e+000   4.5388610e-005   8.5462971e+002   8.7085857e+002   8.2882759e+002   4.9000000e+002   4.9000000e+002   4.9000000e+002   6.2214470e+006   1.1387527e+003   5.2586268e+003   1.2666491e-002   9.7034621e+000  -1.3159061e-012   5.8711997e-012   7.8803902e+004  -3.6737987e-002   2.5653028e-005  -7.4512341e-019   3.1295515e-004  -3.2507666e+003   2.3205943e-013  -2.4011583e-021  -1.6712425e-018   5.9292365e-006   7.0945534e+001
 -1.2116418e+001   2.4776502e+000   4.5564153e-001   3.9552918e+002   0.0000000e+000   4.5283336e-005   8.5549027e+002   8.7174307e+002   8.2931532e+002   4.9000000e+002   4.9000000e+002   4.9000000e+002   6.2500493e+006   1.1405927e+003   5.2796854e+003   1.2666491e-002   9.7920523e+000  -1.3219553e-012   5.8982012e-012   7.9166193e+004  -3.6654844e-002   2.7273708e-005  -7.2369588e-019   6.7967283e-005  -3.2657019e+003   2.3312593e-013  -2.5057811e-021  -1.6676062e-018   6.0862724e-006   7.0974521e+001
 -1.1990572e+001   2.4841037e+000   4.5313754e-001   3.9240046e+002   0.0000000e+000   4.5153803e-005   8.5656954e+002   8.7285026e+002   8.2987196e+002   4.9000000e+002   4.9000000e+002   4.9000000e+002   6.2836922e+006   1.1429405e+003   5.3063522e+003   1.2666491e-002   9.9033494e+000  -1.3290675e-012   5.9299807e-012   7.9592330e+004  -3.6922916e-002   3.3203629e-005  -7.2993298e-019  -2.8225532e-004  -3.2833306e+003   2.3438588e-013  -2.6589490e-021  -1.6798889e-018   6.4565563e-006   7.1013705e+001
 -1.1833512e+001   2.4900311e+000   4.5005464e-001   3.8855748e+002   0.0000000e+000   4.4993906e-005   8.5790615e+002   8.7418303e+002   8.3057268e+002   4.9000000e+002   4.9000000e+002   4.9000000e+002   6.3256497e+006   1.1458485e+003   5.3394655e+003   1.2666491e-002   1.0043119e+001  -1.3379440e-012   5.9695584e-012   8.0123785e+004  -3.6748986e-002   3.8660880e-005  -7.3096823e-019  -5.8006770e-005  -3.3052518e+003   2.3594995e-013  -2.8098384e-021  -1.6717907e-018   6.8231803e-006   7.1062044e+001
 -1.1707864e+001   2.4912658e+000   4.4762923e-001   3.8554239e+002   0.0000000e+000   4.4867732e-005   8.5896757e+002   8.7527770e+002   8.3122185e+002   4.9000000e+002   4.9000000e+002   4.9000000e+002   6.3621585e+006   1.1481668e+003   5.3658727e+003   1.2666491e-002   1.0155487e+001  -1.3456683e-012   6.0039889e-012   8.0586223e+004  -3.6319825e-002   3.3851161e-005  -7.2162455e-019   3.0306060e-004  -3.3243140e+003   2.3730966e-013  -2.6664936e-021  -1.6524002e-018   6.5800673e-006   7.1100917e+001
 -1.1607346e+001   2.4944397e+000   4.4570813e-001   3.8315988e+002   0.0000000e+000   4.4767536e-005   8.5981017e+002   8.7614609e+002   8.3172206e+002   4.9000000e+002   4.9000000e+002   4.9000000e+002   6.3906990e+006   1.1500032e+003   5.3868646e+003   1.2666491e-002   1.0245733e+001  -1.3517041e-012   6.0309334e-012   8.0947731e+004  -3.6253702e-002   3.2117183e-005  -7.1592619e-019   6.4042483e-005  -3.3392352e+003   2.3837524e-013  -2.6155460e-021  -1.6494830e-018   6.6007014e-006   7.1131310e+001
 -1.1481698e+001   2.5070947e+000   4.4332326e-001   3.8020728e+002   0.0000000e+000   4.4642909e-005   8.6085731e+002   8.7720080e+002   8.3228219e+002   4.9000000e+002   4.9000000e+002   4.9000000e+002   6.4239900e+006   1.1522816e+003   5.4129956e+003   1.2666491e-002   1.0359088e+001  -1.3587437e-012   6.0623685e-012   8.1369410e+004  -3.6494658e-002   3.7626943e-005  -7.1647786e-019  -2.4707844e-004  -3.3566671e+003   2.3962049e-013  -2.8682839e-021  -1.6606314e-018   6.8089278e-006   7.1168605e+001
 -1.1325368e+001   2.5197536e+000   4.4039250e-001   3.7658471e+002   0.0000000e+000   4.4489461e-005   8.6215431e+002   8.7850327e+002   8.3297948e+002   4.9000000e+002   4.9000000e+002   4.9000000e+002   6.4655603e+006   1.1551134e+003   5.4454849e+003   1.2666491e-002   1.0500971e+001  -1.3675373e-012   6.1015882e-012   8.1895961e+004  -3.6540171e-002   4.2993708e-005  -7.2433998e-019  -5.2989616e-005  -3.3783789e+003   2.4116997e-013  -3.1355236e-021  -1.6628155e-018   6.8610128e-006   7.1215300e+001
 -1.1200304e+001   2.5211672e+000   4.3808535e-001   3.7373994e+002   0.0000000e+000   4.4368333e-005   8.6318499e+002   8.7953322e+002   8.3361609e+002   4.9000000e+002   4.9000000e+002   4.9000000e+002   6.5017296e+006   1.1573733e+003   5.4714103e+003   1.2666491e-002   1.0615017e+001  -1.3751891e-012   6.1357035e-012   8.2354099e+004  -3.6251598e-002   3.9845175e-005  -7.1110704e-019   3.0470868e-004  -3.3972375e+003   2.4251541e-013  -3.0721565e-021  -1.6498972e-018   6.4799877e-006   7.1252957e+001
 -1.1100252e+001   2.5220685e+000   4.3624974e-001   3.7148145e+002   0.0000000e+000   4.4271733e-005   8.6400094e+002   8.8036779e+002   8.3409731e+002   4.9000000e+002   4.9000000e+002   4.9000000e+002   6.5296050e+006   1.1591488e+003   5.4919169e+003   1.2666491e-002   1.0706597e+001  -1.3810839e-012   6.1620232e-012   8.2707182e+004  -3.6204254e-002   3.6721018e-005  -7.1107010e-019   1.8738506e-005  -3.4117990e+003   2.4355546e-013  -2.8472838e-021  -1.6474474e-018   6.3205519e-006   7.1281606e+001
 -1.0975188e+001   2.5228623e+000   4.3395752e-001   3.6866449e+002   0.0000000e+000   4.4150939e-005   8.6501485e+002   8.8140214e+002   8.3465106e+002   4.9000000e+002   4.9000000e+002   4.9000000e+002   6.5628765e+006   1.1613370e+003   5.5173678e+003   1.2666491e-002   1.0821601e+001  -1.3881200e-012   6.1934338e-012   8.3128615e+004  -3.6261903e-002   4.5407366e-005  -7.1040424e-019  -1.9603394e-004  -3.4291860e+003   2.4479720e-013  -3.2211059e-021  -1.6502473e-018   6.3603800e-006   7.1315655e+001
 -1.0818857e+001   2.5214387e+000   4.3110307e-001   3.6516045e+002   0.0000000e+000   4.4000314e-005   8.6627862e+002   8.8269830e+002   8.3533992e+002   4.9000000e+002   4.9000000e+002   4.9000000e+002   6.6041734e+006   1.1640526e+003   5.5491142e+003   1.2666491e-002   1.0966184e+001  -1.3968554e-012   6.2323992e-012   8.3651703e+004  -3.6243939e-002   4.8820253e-005  -7.0866264e-019  -6.3155476e-005  -3.4507599e+003   2.4633701e-013  -3.3510527e-021  -1.6493756e-018   6.3863504e-006   7.1356977e+001
 -1.0693793e+001   2.5160482e+000   4.2884306e-001   3.6239076e+002   0.0000000e+000   4.3880831e-005   8.6728440e+002   8.8372461e+002   8.3596287e+002   4.9000000e+002   4.9000000e+002   4.9000000e+002   6.6397211e+006   1.1662159e+003   5.5744464e+003   1.2666491e-002   1.1082378e+001  -1.4043755e-012   6.2659298e-012   8.4101967e+004  -3.6022861e-002   3.7466633e-005  -7.0841228e-019   2.4725858e-004  -3.4693121e+003   2.4766067e-013  -2.8655357e-021  -1.6393695e-018   6.1468008e-006   7.1389864e+001
 -1.0537462e+001   2.5117250e+000   4.2600736e-001   3.5892115e+002   0.0000000e+000   4.3730636e-005   8.6852609e+002   8.8500188e+002   8.3665687e+002   4.9000000e+002   4.9000000e+002   4.9000000e+002   6.6809749e+006   1.1688300e+003   5.6055336e+003   1.2666491e-002   1.1228431e+001  -1.4130996e-012   6.3048787e-012   8.4624507e+004  -3.5997533e-002   4.3629214e-005  -7.0841595e-019  -9.1482478e-005  -3.4908771e+003   2.4920087e-013  -3.1086773e-021  -1.6381049e-018   6.2654366e-006   7.1425996e+001
 -1.0460386e+001   2.5028538e+000   4.2463990e-001   3.5725021e+002   0.0000000e+000   4.3658103e-005   8.6914191e+002   8.8562021e+002   8.3710510e+002   4.9000000e+002   4.9000000e+002   4.9000000e+002   6.7051989e+006   1.1701594e+003   5.6211303e+003   1.2666491e-002   1.1300639e+001  -1.4182257e-012   6.3277071e-012   8.4931341e+004  -3.5644972e-002   3.9318427e-005  -6.9881584e-019   6.3218306e-004  -3.5034751e+003   2.5009876e-013  -2.9396895e-021  -1.6221215e-018   5.7870334e-006   7.1446333e+001
 -1.0389240e+001   2.4915041e+000   4.2337513e-001   3.5570770e+002   0.0000000e+000   4.3590881e-005   8.6970500e+002   8.8619270e+002   8.3744900e+002   4.9000000e+002   4.9000000e+002   4.9000000e+002   6.7249663e+006   1.1713570e+003   5.6353283e+003   1.2666491e-002   1.1367462e+001  -1.4224049e-012   6.3463910e-012   8.5181725e+004  -3.5700289e-002   4.0542663e-005  -6.9936414e-019  -1.3255767e-004  -3.5137837e+003   2.5083585e-013  -2.9025843e-021  -1.6244215e-018   5.9686676e-006   7.1463512e+001
 -1.0241220e+001   2.4491289e+000   4.2074875e-001   3.5250437e+002   0.0000000e+000   4.3451290e-005   8.7088741e+002   8.8737706e+002   8.3813780e+002   4.9000000e+002   4.9000000e+002   4.9000000e+002   6.7658461e+006   1.1738895e+003   5.6652701e+003   1.2666491e-002   1.1507037e+001  -1.4310491e-012   6.3849866e-012   8.5699528e+004  -3.6089526e-002   3.6164835e-005  -6.7681413e-019  -2.4830300e-004  -3.5350261e+003   2.5235298e-013  -2.5525904e-021  -1.6425678e-018   6.0965023e-006   7.1500756e+001
 -1.0185495e+001   2.4197565e+000   4.1977572e-001   3.5131508e+002   0.0000000e+000   4.3399690e-005   8.7134641e+002   8.8781602e+002   8.3840824e+002   4.9000000e+002   4.9000000e+002   4.9000000e+002   6.7818179e+006   1.1749148e+003   5.6771031e+003   1.2666491e-002   1.1559764e+001  -1.4344271e-012   6.4000554e-012   8.5901835e+004  -3.5748316e-002   5.1981647e-005  -6.1810079e-019  -1.1959193e-004  -3.5432462e+003   2.5293946e-013  -3.1551685e-021  -1.6278486e-018   6.3817650e-006   7.1518331e+001
 -1.0084658e+001   2.3566258e+000   4.1801818e-001   3.4916050e+002   0.0000000e+000   4.3306772e-005   8.7219625e+002   8.8862399e+002   8.3890251e+002   4.9000000e+002   4.9000000e+002   4.9000000e+002   6.8111856e+006   1.1768519e+003   5.6992069e+003   1.2666491e-002   1.1655452e+001  -1.4406377e-012   6.4277760e-012   8.6273821e+004  -3.3378800e-002   4.7629554e-005  -5.6481679e-019   2.0497078e-005  -3.5582722e+003   2.5401198e-013  -2.9278080e-021  -1.5206253e-018   6.2584956e-006   7.1553685e+001
 -9.9962370e+000   2.2803410e+000   4.1644457e-001   3.4722891e+002   0.0000000e+000   4.3223706e-005   8.7295294e+002   8.8934647e+002   8.3936010e+002   4.9000000e+002   4.9000000e+002   4.9000000e+002   6.8373548e+006   1.1785666e+003   5.7188954e+003   1.2666491e-002   1.1739660e+001  -1.4461756e-012   6.4524502e-012   8.6605292e+004  -3.1632720e-002   3.1627541e-005  -5.4714026e-019   1.0704019e-004  -3.5717899e+003   2.5497674e-013  -2.1987494e-021  -1.4406643e-018   5.3108486e-006   7.1584105e+001
 -9.8534982e+000   2.1245232e+000   4.1377260e-001   3.4393863e+002   0.0000000e+000   4.3083184e-005   8.7420342e+002   8.9055921e+002   8.4018060e+002   4.9000000e+002   4.9000000e+002   4.9000000e+002   6.8806526e+006   1.1813257e+003   5.7512162e+003   1.2666491e-002   1.1876221e+001  -1.4553327e-012   6.4933191e-012   8.7153724e+004  -2.9472848e-002   1.3161054e-006  -5.3651684e-019   2.9373265e-005  -3.5944818e+003   2.5659684e-013  -9.0401951e-022  -1.3402548e-018   4.7093438e-006   7.1627983e+001
 -9.7461117e+000   2.0013315e+000   4.1165077e-001   3.4131561e+002   0.0000000e+000   4.2972091e-005   8.7517207e+002   8.9154303e+002   8.4090932e+002   4.9000000e+002   4.9000000e+002   4.9000000e+002   6.9142856e+006   1.1834079e+003   5.7760886e+003   1.2666491e-002   1.1979489e+001  -1.4624479e-012   6.5250507e-012   8.7579735e+004  -2.8676229e-002   5.2579163e-007  -5.4125588e-019  -1.5257951e-005  -3.6123546e+003   2.5787251e-013  -8.0170824e-022  -1.3026518e-018   3.6859204e-006   7.1657301e+001
 -9.6896927e+000   1.9556890e+000   4.1052251e-001   3.3991613e+002   0.0000000e+000   4.2913244e-005   8.7569292e+002   8.9208633e+002   8.4133384e+002   4.9000000e+002   4.9000000e+002   4.9000000e+002   6.9323837e+006   1.1845372e+003   5.7895207e+003   1.2666491e-002   1.2033928e+001  -1.4662748e-012   6.5421304e-012   8.7808974e+004  -2.8470216e-002   6.4090550e-005  -5.4470330e-019   7.9805479e-005  -3.6219609e+003   2.5855826e-013  -3.6975956e-021  -1.2930914e-018   6.6538282e-006   7.1673742e+001
 -9.5976692e+000   1.9183729e+000   4.0869827e-001   3.3764624e+002   0.0000000e+000   4.2818429e-005   8.7655693e+002   8.9299992e+002   8.4206594e+002   4.9000000e+002   4.9000000e+002   4.9000000e+002   6.9624670e+006   1.1864539e+003   5.8120036e+003   1.2666491e-002   1.2122982e+001  -1.4726357e-012   6.5705320e-012   8.8190025e+004  -2.8345787e-002   2.7619713e-005  -5.5283680e-019   1.0870463e-004  -3.6377902e+003   2.5968851e-013  -1.9766371e-021  -1.2861501e-018   4.1259166e-006   7.1704307e+001
 -9.4953474e+000   1.9014890e+000   4.0663119e-001   3.3508539e+002   0.0000000e+000   4.2710502e-005   8.7748874e+002   8.9400476e+002   8.4289831e+002   4.9000000e+002   4.9000000e+002   4.9000000e+002   6.9951590e+006   1.1884103e+003   5.8357841e+003   1.2666491e-002   1.2222403e+001  -1.4795564e-012   6.6013529e-012   8.8604118e+004  -2.8280018e-002   4.1321881e-005  -5.5499879e-019   5.7617115e-006  -3.6551804e+003   2.6092929e-013  -2.6793235e-021  -1.2829492e-018   4.6753230e-006   7.1728843e+001
 -9.3608727e+000   1.9539623e+000   4.0395356e-001   3.3178336e+002   0.0000000e+000   4.2570006e-005   8.7868706e+002   8.9527767e+002   8.4394036e+002   4.9000000e+002   4.9000000e+002   4.9000000e+002   7.0375193e+006   1.1908928e+003   5.8662614e+003   1.2666491e-002   1.2353656e+001  -1.4885164e-012   6.6413227e-012   8.9140674e+004  -2.9025720e-002   5.1203280e-005  -5.4478146e-019   4.5467427e-005  -3.6776292e+003   2.6253167e-013  -2.9196046e-021  -1.3181046e-018   4.9363097e-006   7.1757887e+001
 -9.2556284e+000   2.0419827e+000   4.0193077e-001   3.2930859e+002   0.0000000e+000   4.2462980e-005   8.7960444e+002   8.9623462e+002   8.4468999e+002   4.9000000e+002   4.9000000e+002   4.9000000e+002   7.0701612e+006   1.1928059e+003   5.8897096e+003   1.2666491e-002   1.2456863e+001  -1.4954145e-012   6.6721706e-012   8.9554132e+004  -3.0490308e-002   1.5039950e-005  -5.4473025e-019  -7.3144423e-005  -3.6948830e+003   2.6376515e-013  -1.2328747e-021  -1.3859448e-018   3.9424995e-006   7.1781064e+001
 -9.1592318e+000   2.1452744e+000   4.0016853e-001   3.2716922e+002   0.0000000e+000   4.2369011e-005   8.8041788e+002   8.9704735e+002   8.4531572e+002   4.9000000e+002   4.9000000e+002   4.9000000e+002   7.0993100e+006   1.1945276e+003   5.9106561e+003   1.2666491e-002   1.2551744e+001  -1.5015821e-012   6.6996646e-012   8.9923346e+004  -3.1739738e-002  -2.7540397e-005  -5.4592347e-019  -6.6030356e-005  -3.7101658e+003   2.6485550e-013   8.8660062e-022  -1.4438515e-018   1.6526179e-006   7.1803530e+001
 -9.0687174e+000   2.2461316e+000   3.9856510e-001   3.2524014e+002   0.0000000e+000   4.2282703e-005   8.8114379e+002   8.9776263e+002   8.4585346e+002   4.9000000e+002   4.9000000e+002   4.9000000e+002   7.1255722e+006   1.1960250e+003   5.9291921e+003   1.2666491e-002   1.2641121e+001  -1.5071393e-012   6.7244345e-012   9.0255995e+004  -3.3796628e-002  -3.1790754e-005  -5.7095494e-019  -8.6139721e-005  -3.7239279e+003   2.6583720e-013   1.0283164e-021  -1.5388706e-018   2.6156448e-006   7.1820723e+001
 -8.9658984e+000   2.3644560e+000   3.9681288e-001   3.2314655e+002   0.0000000e+000   4.2187686e-005   8.8193073e+002   8.9852118e+002   8.4638223e+002   4.9000000e+002   4.9000000e+002   4.9000000e+002   7.1543119e+006   1.1976281e+003   5.9492060e+003   1.2666491e-002   1.2742985e+001  -1.5132180e-012   6.7515521e-012   9.0620026e+004  -3.5031214e-002   1.7225962e-005  -6.3270235e-019   1.4192079e-006  -3.7388913e+003   2.6690517e-013  -1.4126940e-021  -1.5949538e-018   3.8117901e-006   7.1838002e+001
 -8.8556699e+000   2.4713358e+000   3.9500688e-001   3.2100157e+002   0.0000000e+000   4.2089124e-005   8.8273535e+002   8.9929287e+002   8.4688152e+002   4.9000000e+002   4.9000000e+002   4.9000000e+002   7.1839861e+006   1.1992472e+003   5.9695815e+003   1.2666491e-002   1.2852563e+001  -1.5194941e-012   6.7795587e-012   9.0995895e+004  -3.5381946e-002   4.5682242e-006  -6.6532494e-019  -2.4893260e-005  -3.7542526e+003   2.6800191e-013  -1.1246906e-021  -1.6106079e-018   2.8144115e-006   7.1854374e+001
 -8.7858914e+000   2.5233840e+000   3.9389329e-001   3.1968543e+002   0.0000000e+000   4.2028034e-005   8.8322623e+002   8.9977581e+002   8.4716853e+002   4.9000000e+002   4.9000000e+002   4.9000000e+002   7.2021950e+006   1.2002201e+003   5.9819504e+003   1.2666491e-002   1.2922132e+001  -1.5233448e-012   6.7967437e-012   9.1226537e+004  -3.5485103e-002  -2.5827692e-005  -6.7271641e-019   4.6037247e-005  -3.7636652e+003   2.6867385e-013   1.0187810e-022  -1.6153331e-018   9.6859861e-007   7.1863304e+001
 -8.6986682e+000   2.5643281e+000   3.9252199e-001   3.1806901e+002   0.0000000e+000   4.1952593e-005   8.8382694e+002   9.0035814e+002   8.4750701e+002   4.9000000e+002   4.9000000e+002   4.9000000e+002   7.2245699e+006   1.2013989e+003   5.9970387e+003   1.2666491e-002   1.3009312e+001  -1.5280770e-012   6.8178634e-012   9.1509949e+004  -3.5650725e-002  -1.6927281e-005  -6.7709547e-019   1.9974496e-005  -3.7751908e+003   2.6949670e-013  -5.0832879e-022  -1.6229603e-018   1.1045414e-006   7.1873412e+001
 -8.5416665e+000   2.5643348e+000   3.9004662e-001   3.1515600e+002   0.0000000e+000   4.1816156e-005   8.8488786e+002   9.0137323e+002   8.4807999e+002   4.9000000e+002   4.9000000e+002   4.9000000e+002   7.2645504e+006   1.2034136e+003   6.0233929e+003   1.2666491e-002   1.3166758e+001  -1.5365334e-012   6.8555929e-012   9.2016361e+004  -3.5676857e-002  -1.6132895e-005  -6.8789343e-019   2.3341562e-006  -3.7957474e+003   2.7096407e-013  -6.2549297e-022  -1.6238497e-018   9.1173254e-007   7.1886305e+001
 -8.4718880e+000   2.5426894e+000   3.8892504e-001   3.1383624e+002   0.0000000e+000   4.1754323e-005   8.8535603e+002   9.0182439e+002   8.4833786e+002   4.9000000e+002   4.9000000e+002   4.9000000e+002   7.2823056e+006   1.2042673e+003   6.0348729e+003   1.2666491e-002   1.3236942e+001  -1.5402884e-012   6.8723515e-012   9.2241258e+004  -3.5534809e-002  -1.8927335e-005  -6.8598430e-019   4.3153320e-006  -3.8049218e+003   2.7161906e-013  -4.9730208e-022  -1.6175154e-018   9.4450526e-007   7.1889317e+001
 -8.3846648e+000   2.5076798e+000   3.8747937e-001   3.1213322e+002   0.0000000e+000   4.1674709e-005   8.8593688e+002   9.0239483e+002   8.4867315e+002   4.9000000e+002   4.9000000e+002   4.9000000e+002   7.3043045e+006   1.2052645e+003   6.0488355e+003   1.2666491e-002   1.3324875e+001  -1.5449416e-012   6.8931100e-012   9.2519906e+004  -3.5188629e-002  -1.5923721e-005  -6.8478005e-019   6.2678325e-006  -3.8163833e+003   2.7243726e-013  -5.2999591e-022  -1.6018402e-018   8.8390271e-007   7.1888422e+001
 -8.2590635e+000   2.4467834e+000   3.8534578e-001   3.0961350e+002   0.0000000e+000   4.1557497e-005   8.8677417e+002   9.0322950e+002   8.4919329e+002   4.9000000e+002   4.9000000e+002   4.9000000e+002   7.3363532e+006   1.2066403e+003   6.0686740e+003   1.2666491e-002   1.3451813e+001  -1.5517203e-012   6.9233550e-012   9.2925851e+004  -3.4703607e-002   1.6475625e-006  -6.6096673e-019  -1.0110930e-005  -3.8330822e+003   2.7362930e-013  -1.1304343e-021  -1.5802565e-018   1.9155112e-006   7.1882594e+001
 -8.1892849e+000   2.4195903e+000   3.8412382e-001   3.0816880e+002   0.0000000e+000   4.1490442e-005   8.8723604e+002   9.0370324e+002   8.4950402e+002   4.9000000e+002   4.9000000e+002   4.9000000e+002   7.3540444e+006   1.2073471e+003   6.0793803e+003   1.2666491e-002   1.3522514e+001  -1.5554624e-012   6.9400490e-012   9.3149936e+004  -3.4421653e-002   2.3806995e-005  -6.6057147e-019  -1.1506078e-006  -3.8423853e+003   2.7429341e-013  -2.1009926e-021  -1.5672471e-018   3.0442610e-006   7.1875504e+001
 -8.0322832e+000   2.3879243e+000   3.8132985e-001   3.0486111e+002   0.0000000e+000   4.1337328e-005   8.8826523e+002   9.0477092e+002   8.5023110e+002   4.9000000e+002   4.9000000e+002   4.9000000e+002   7.3937053e+006   1.2088319e+003   6.1027927e+003   1.2666491e-002   1.3682056e+001  -1.5638502e-012   6.9774817e-012   9.3652301e+004  -3.4145457e-002   2.9337956e-005  -6.5055379e-019   4.7341092e-005  -3.8632120e+003   2.7578020e-013  -2.3017635e-021  -1.5549973e-018   3.9566739e-006   7.1853227e+001
 -7.9450600e+000   2.3847626e+000   3.7976541e-001   3.0301146e+002   0.0000000e+000   4.1251476e-005   8.8882624e+002   9.0535568e+002   8.5063235e+002   4.9000000e+002   4.9000000e+002   4.9000000e+002   7.4154153e+006   1.2095887e+003   6.1153056e+003   1.2666491e-002   1.3770955e+001  -1.5684428e-012   6.9979666e-012   9.3927290e+004  -3.4053087e-002   3.2187621e-005  -6.4248348e-019  -5.3799140e-006  -3.8746318e+003   2.7659542e-013  -2.5062093e-021  -1.5512157e-018   3.9696080e-006   7.1837321e+001
 -7.8752815e+000   2.3865000e+000   3.7852256e-001   3.0154385e+002   0.0000000e+000   4.1183184e-005   8.8927260e+002   9.0581503e+002   8.5095043e+002   4.9000000e+002   4.9000000e+002   4.9000000e+002   7.4329099e+006   1.2101880e+003   6.1252500e+003   1.2666491e-002   1.3842190e+001  -1.5721426e-012   7.0144785e-012   9.4148885e+004  -3.4030265e-002   3.3518564e-005  -6.4217061e-019   2.4799065e-005  -3.8837943e+003   2.7724951e-013  -2.5426713e-021  -1.5500874e-018   3.8083827e-006   7.1824538e+001
 -7.7880583e+000   2.3983174e+000   3.7696967e-001   2.9971514e+002   0.0000000e+000   4.1097615e-005   8.8981847e+002   9.0637741e+002   8.5132480e+002   4.9000000e+002   4.9000000e+002   4.9000000e+002   7.4542328e+006   1.2108798e+003   6.1372201e+003   1.2666491e-002   1.3931408e+001  -1.5766530e-012   7.0345992e-012   9.4418971e+004  -3.4020095e-002   2.5299387e-005  -6.4786734e-019  -6.4756697e-006  -3.8950010e+003   2.7804952e-013  -2.1968770e-021  -1.5494396e-018   3.0448594e-006   7.1805936e+001
 -7.6310566e+000   2.4244750e+000   3.7420382e-001   2.9646786e+002   0.0000000e+000   4.0944728e-005   8.9077960e+002   9.0734739e+002   8.5194374e+002   4.9000000e+002   4.9000000e+002   4.9000000e+002   7.4921394e+006   1.2120476e+003   6.1580554e+003   1.2666491e-002   1.4092413e+001  -1.5846707e-012   7.0703721e-012   9.4899116e+004  -3.4201481e-002  -2.7677668e-005  -6.5416942e-019  -1.2597038e-005  -3.9148383e+003   2.7946564e-013   1.6582469e-022  -1.5575629e-018  -3.1725600e-007   7.1769823e+001
 -7.5220277e+000   2.4415686e+000   3.7230046e-001   2.9424075e+002   0.0000000e+000   4.0839148e-005   8.9143012e+002   9.0799262e+002   8.5233185e+002   4.9000000e+002   4.9000000e+002   4.9000000e+002   7.5178619e+006   1.2127922e+003   6.1719370e+003   1.2666491e-002   1.4204567e+001  -1.5901111e-012   7.0946476e-012   9.5224929e+004  -3.4307520e-002  -1.4375263e-005  -6.6885477e-019   1.1223288e-005  -3.9282643e+003   2.8042408e-013  -4.9177354e-022  -1.5617589e-018   1.8467550e-007   7.1742259e+001
 -7.4348045e+000   2.4417826e+000   3.7078857e-001   2.9247409e+002   0.0000000e+000   4.0755163e-005   8.9194562e+002   9.0849473e+002   8.5263628e+002   4.9000000e+002   4.9000000e+002   4.9000000e+002   7.5387485e+006   1.2133706e+003   6.1828723e+003   1.2666491e-002   1.4294448e+001  -1.5945286e-012   7.1143584e-012   9.5489489e+004  -3.4358828e-002   2.4817765e-006  -6.6824356e-019   6.2615189e-005  -3.9390825e+003   2.8119626e-013  -1.3316318e-021  -1.5640204e-018   8.1984037e-007   7.1719706e+001
 -7.3650260e+000   2.4348750e+000   3.6957671e-001   2.9106066e+002   0.0000000e+000   4.0687716e-005   8.9235193e+002   9.0889274e+002   8.5287174e+002   4.9000000e+002   4.9000000e+002   4.9000000e+002   7.5552073e+006   1.2137997e+003   6.1913639e+003   1.2666491e-002   1.4366452e+001  -1.5980100e-012   7.1298903e-012   9.5697964e+004  -3.4332440e-002   5.3028202e-006  -6.7245142e-019   3.6497442e-006  -3.9476230e+003   2.8180598e-013  -1.4937648e-021  -1.5626244e-018   1.1148717e-006   7.1700018e+001
 -7.2778028e+000   2.4244797e+000   3.6804304e-001   2.8927487e+002   0.0000000e+000   4.0602215e-005   8.9285041e+002   9.0938437e+002   8.5315810e+002   4.9000000e+002   4.9000000e+002   4.9000000e+002   7.5753045e+006   1.2142687e+003   6.2015086e+003   1.2666491e-002   1.4456605e+001  -1.6022611e-012   7.1488557e-012   9.5952525e+004  -3.4242246e-002  -1.7766381e-006  -6.7689255e-019  -2.6808390e-005  -3.9581261e+003   2.8255581e-013  -1.1327299e-021  -1.5581802e-018   1.0598837e-006   7.1671687e+001
 -7.1208011e+000   2.3953943e+000   3.6525604e-001   2.8603199e+002   0.0000000e+000   4.0446737e-005   8.9373753e+002   9.1026093e+002   8.5367979e+002   4.9000000e+002   4.9000000e+002   4.9000000e+002   7.6113827e+006   1.2150219e+003   6.2191540e+003   1.2666491e-002   1.4619230e+001  -1.6098922e-012   7.1829016e-012   9.6409509e+004  -3.3983269e-002  -2.3481357e-006  -6.7236712e-019  -2.4004891e-005  -3.9769578e+003   2.8390008e-013  -1.1003582e-021  -1.5463772e-018   1.1556168e-006   7.1615550e+001
 -7.0117721e+000   2.3797791e+000   3.6329139e-001   2.8374772e+002   0.0000000e+000   4.0337059e-005   8.9434215e+002   9.1086444e+002   8.5404536e+002   4.9000000e+002   4.9000000e+002   4.9000000e+002   7.6358998e+006   1.2154498e+003   6.2307517e+003   1.2666491e-002   1.4732452e+001  -1.6150774e-012   7.2060405e-012   9.6720055e+004  -3.3759577e-002  -1.0137912e-005  -6.5715534e-019  -4.0736212e-006  -3.9897877e+003   2.8481599e-013  -7.4176050e-022  -1.5367889e-018   1.0315844e-006   7.1571243e+001
 -6.9245490e+000   2.3575801e+000   3.6171805e-001   2.8191910e+002   0.0000000e+000   4.0249195e-005   8.9482468e+002   9.1134230e+002   8.5435130e+002   4.9000000e+002   4.9000000e+002   4.9000000e+002   7.6561609e+006   1.2157752e+003   6.2399106e+003   1.2666491e-002   1.4823163e+001  -1.6193624e-012   7.2251614e-012   9.6976692e+004  -3.3624517e-002  -6.7862904e-006  -6.5514436e-019   9.1630279e-005  -4.0002924e+003   2.8556579e-013  -8.2639474e-022  -1.5304032e-018   1.1803834e-006   7.1534865e+001
 -6.8547704e+000   2.3371190e+000   3.6044890e-001   2.8044668e+002   0.0000000e+000   4.0178191e-005   8.9520427e+002   9.1171991e+002   8.5459154e+002   4.9000000e+002   4.9000000e+002   4.9000000e+002   7.6720420e+006   1.2159904e+003   6.2469156e+003   1.2666491e-002   1.4895813e+001  -1.6227219e-012   7.2401476e-012   9.7177850e+004  -3.3522538e-002  -8.3314125e-006  -6.5061714e-019   3.7097736e-006  -4.0085609e+003   2.8615609e-013  -7.2514646e-022  -1.5259046e-018   1.2484920e-006   7.1503327e+001
 -6.7675473e+000   2.3244384e+000   3.5884030e-001   2.7858449e+002   0.0000000e+000   4.0088001e-005   8.9566646e+002   9.1218676e+002   8.5488259e+002   4.9000000e+002   4.9000000e+002   4.9000000e+002   7.6911046e+006   1.2161762e+003   6.2550806e+003   1.2666491e-002   1.4986745e+001  -1.6267544e-012   7.2581360e-012   9.7419307e+004  -3.3394923e-002  -1.2378873e-005  -6.5597858e-019  -7.7566436e-005  -4.0186212e+003   2.8687434e-013  -5.3503382e-022  -1.5198005e-018   1.2287268e-006   7.1459395e+001
 -6.6585183e+000   2.3161416e+000   3.5682666e-001   2.7625528e+002   0.0000000e+000   3.9975019e-005   8.9623976e+002   9.1276003e+002   8.5524238e+002   4.9000000e+002   4.9000000e+002   4.9000000e+002   7.7149734e+006   1.2163751e+003   6.2650331e+003   1.2666491e-002   1.5100590e+001  -1.6318022e-012   7.2806642e-012   9.7721641e+004  -3.3301009e-002  -1.0902786e-005  -6.5580189e-019  -1.1406475e-005  -4.0311360e+003   2.8776774e-013  -5.8446524e-022  -1.5153897e-018   1.2679737e-006   7.1402768e+001
 -6.5712951e+000   2.3014163e+000   3.5520925e-001   2.7438504e+002   0.0000000e+000   3.9884264e-005   8.9668854e+002   9.1319248e+002   8.5554375e+002   4.9000000e+002   4.9000000e+002   4.9000000e+002   7.7347077e+006   1.2165151e+003   6.2727143e+003   1.2666491e-002   1.5191777e+001  -1.6359757e-012   7.2992880e-012   9.7971605e+004  -3.3246165e-002  -3.3273282e-006  -6.4419765e-019   6.1677946e-005  -4.0413857e+003   2.8849938e-013  -9.5349027e-022  -1.5133833e-018   1.3939838e-006   7.1357501e+001
 -6.4142934e+000   2.2878887e+000   3.5228344e-001   2.7101456e+002   0.0000000e+000   3.9719475e-005   8.9746242e+002   9.1394127e+002   8.5604877e+002   4.9000000e+002   4.9000000e+002   4.9000000e+002   7.7682986e+006   1.2165871e+003   6.2851173e+003   1.2666491e-002   1.5356162e+001  -1.6430812e-012   7.3309872e-012   9.8397083e+004  -3.3153090e-002  -5.8427781e-008  -6.3526321e-019  -3.6293591e-005  -4.0590031e+003   2.8975710e-013  -1.1946365e-021  -1.5096220e-018   1.3437930e-006   7.1267329e+001
 -6.3052645e+000   2.2858668e+000   3.5025249e-001   2.6868191e+002   0.0000000e+000   3.9604746e-005   8.9798568e+002   9.1444331e+002   8.5637809e+002   4.9000000e+002   4.9000000e+002   4.9000000e+002   7.7910107e+006   1.2165599e+003   6.2931096e+003   1.2666491e-002   1.5470517e+001  -1.6478850e-012   7.3524204e-012   9.8684766e+004  -3.3107190e-002  -1.0293057e-005  -6.4039448e-019  -1.7359018e-005  -4.0708998e+003   2.9060634e-013  -6.8869479e-022  -1.5074061e-018   6.0811827e-007   7.1201042e+001
 -6.2180413e+000   2.2690467e+000   3.4863503e-001   2.6682645e+002   0.0000000e+000   3.9513264e-005   8.9840188e+002   9.1483415e+002   8.5664359e+002   4.9000000e+002   4.9000000e+002   4.9000000e+002   7.8098932e+006   1.2165242e+003   6.2993713e+003   1.2666491e-002   1.5562092e+001  -1.6518783e-012   7.3702398e-012   9.8923941e+004  -3.3074735e-002  -9.4557105e-006  -6.3237999e-019   1.2235391e-004  -4.0806508e+003   2.9130228e-013  -7.3437024e-022  -1.5060804e-018   5.4826400e-007   7.1147474e+001
 -6.1482627e+000   2.2548338e+000   3.4733229e-001   2.6533602e+002   0.0000000e+000   3.9439382e-005   8.9872433e+002   9.1514086e+002   8.5684454e+002   4.9000000e+002   4.9000000e+002   4.9000000e+002   7.8243110e+006   1.2164355e+003   6.3039205e+003   1.2666491e-002   1.5635405e+001  -1.6549288e-012   7.3838433e-012   9.9106564e+004  -3.2997257e-002  -7.6942511e-006  -6.2505168e-019  -7.9946363e-006  -4.0881822e+003   2.9183998e-013  -8.6229572e-022  -1.5027093e-018   6.4348748e-007   7.1101612e+001
 -6.0610396e+000   2.2438269e+000   3.4569518e-001   2.6346680e+002   0.0000000e+000   3.9346352e-005   8.9912022e+002   9.1551947e+002   8.5708906e+002   4.9000000e+002   4.9000000e+002   4.9000000e+002   7.8418673e+006   1.2162758e+003   6.3092524e+003   1.2666491e-002   1.5727124e+001  -1.6586419e-012   7.4004141e-012   9.9328941e+004  -3.2856036e-002  -9.6746913e-006  -6.2569405e-019  -5.4985572e-005  -4.0974106e+003   2.9249890e-013  -7.5684514e-022  -1.4961866e-018   4.0438879e-007   7.1041670e+001
 -5.9520106e+000   2.2270466e+000   3.4364312e-001   2.6112702e+002   0.0000000e+000   3.9229582e-005   8.9960999e+002   9.1598333e+002   8.5739338e+002   4.9000000e+002   4.9000000e+002   4.9000000e+002   7.8639438e+006   1.2160322e+003   6.3155920e+003   1.2666491e-002   1.5841888e+001  -1.6633107e-012   7.4212503e-012   9.9608573e+004  -3.2722523e-002  -2.0479251e-005  -6.2390398e-019   2.3736284e-005  -4.1089322e+003   2.9332142e-013  -2.1354195e-022  -1.4900458e-018  -3.0381868e-007   7.0964395e+001
 -5.8647874e+000   2.2052999e+000   3.4200019e-001   2.5925662e+002   0.0000000e+000   3.9135953e-005   8.9999735e+002   9.1634859e+002   8.5763947e+002   4.9000000e+002   4.9000000e+002   4.9000000e+002   7.8818319e+006   1.2158050e+003   6.3204138e+003   1.2666491e-002   1.5933769e+001  -1.6670945e-012   7.4381274e-012   9.9835152e+004  -3.2600763e-002  -3.1739815e-005  -6.1915482e-019   7.6891603e-005  -4.1182162e+003   2.9398393e-013   3.4195493e-022  -1.4845609e-018  -9.7945668e-007   7.0900929e+001
 -5.7557585e+000   2.1898570e+000   3.3992446e-001   2.5689992e+002   0.0000000e+000   3.9017337e-005   9.0046189e+002   9.1679445e+002   8.5792686e+002   4.9000000e+002   4.9000000e+002   4.9000000e+002   7.9026934e+006   1.2153996e+003   6.3255230e+003   1.2666491e-002   1.6048713e+001  -1.6715077e-012   7.4578138e-012   1.0009939e+005  -3.2396056e-002  -4.3676684e-005  -6.1733095e-019  -5.9513134e-005  -4.1291893e+003   2.9476736e-013   9.3342110e-022  -1.4751326e-018  -1.6859671e-006   7.0815363e+001
 -5.6194723e+000   2.1707953e+000   3.3732473e-001   2.5395478e+002   0.0000000e+000   3.8868453e-005   9.0103130e+002   9.1733497e+002   8.5828096e+002   4.9000000e+002   4.9000000e+002   4.9000000e+002   7.9287527e+006   1.2148150e+003   6.3313045e+003   1.2666491e-002   1.6192525e+001  -1.6770187e-012   7.4824096e-012   1.0042947e+005  -3.2234051e-002  -4.5562321e-005  -6.1710614e-019   1.4424022e-005  -4.1428018e+003   2.9573919e-013   1.0413751e-021  -1.4676939e-018  -1.7232988e-006   7.0704467e+001
 -5.5104433e+000   2.1385520e+000   3.3524093e-001   2.5159924e+002   0.0000000e+000   3.8748863e-005   9.0148007e+002   9.1775539e+002   8.5857197e+002   4.9000000e+002   4.9000000e+002   4.9000000e+002   7.9504359e+006   1.2142935e+003   6.3355216e+003   1.2666491e-002   1.6307651e+001  -1.6816052e-012   7.5028666e-012   1.0070412e+005  -3.2098487e-002  -3.9896680e-005  -6.0930173e-019   1.3612327e-004  -4.1540274e+003   2.9654020e-013   7.9380956e-022  -1.4615470e-018  -1.4569993e-006   7.0612933e+001
 -5.4232201e+000   2.1085940e+000   3.3355861e-001   2.4970250e+002   0.0000000e+000   3.8652064e-005   9.0182826e+002   9.1808298e+002   8.5879309e+002   4.9000000e+002   4.9000000e+002   4.9000000e+002   7.9671544e+006   1.2138002e+003   6.3383367e+003   1.2666491e-002   1.6399792e+001  -1.6851415e-012   7.5186470e-012   1.0091589e+005  -3.1849652e-002  -4.5523008e-005  -6.0225845e-019   9.0099773e-006  -4.1627365e+003   2.9716214e-013   1.0870123e-021  -1.4501331e-018  -1.5630538e-006   7.0535641e+001
 -5.3141912e+000   2.0893473e+000   3.3143485e-001   2.4731425e+002   0.0000000e+000   3.8529551e-005   9.0224897e+002   9.1848829e+002   8.5905444e+002   4.9000000e+002   4.9000000e+002   4.9000000e+002   7.9866591e+006   1.2130851e+003   6.3411366e+003   1.2666491e-002   1.6515020e+001  -1.6892672e-012   7.5370554e-012   1.0116294e+005  -3.1596524e-002  -5.3945397e-005  -6.0225035e-019  -1.1092953e-004  -4.1730461e+003   2.9789827e-013   1.4503238e-021  -1.4386460e-018  -1.9690648e-006   7.0433781e+001
 -5.1779050e+000   2.0685707e+000   3.2877328e-001   2.4432700e+002   0.0000000e+000   3.8375729e-005   9.0276279e+002   9.1897698e+002   8.5933568e+002   4.9000000e+002   4.9000000e+002   4.9000000e+002   8.0111373e+006   1.2121070e+003   6.3439653e+003   1.2666491e-002   1.6659119e+001  -1.6944445e-012   7.5601529e-012   1.0147300e+005  -3.1405791e-002  -5.7251578e-005  -5.9867056e-019   1.8439580e-005  -4.1858486e+003   2.9881195e-013   1.6145763e-021  -1.4298696e-018  -1.9588322e-006   7.0302245e+001
 -5.0688760e+000   2.0334464e+000   3.2664083e-001   2.4193910e+002   0.0000000e+000   3.8252213e-005   9.0316769e+002   9.1935274e+002   8.5956984e+002   4.9000000e+002   4.9000000e+002   4.9000000e+002   8.0317486e+006   1.2112716e+003   6.3458245e+003   1.2666491e-002   1.6774432e+001  -1.6988031e-012   7.5796055e-012   1.0173407e+005  -3.1260304e-002  -6.1890616e-005  -5.8730632e-019   1.6476296e-004  -4.1965006e+003   2.9957239e-013   1.8270796e-021  -1.4233557e-018  -2.2132636e-006   7.0194237e+001
 -4.9816528e+000   2.0098423e+000   3.2494971e-001   2.4005387e+002   0.0000000e+000   3.8153890e-005   9.0348668e+002   9.1965776e+002   8.5977503e+002   4.9000000e+002   4.9000000e+002   4.9000000e+002   8.0476294e+006   1.2105913e+003   6.3471915e+003   1.2666491e-002   1.6866703e+001  -1.7021593e-012   7.5946207e-012   1.0193522e+005  -3.1054403e-002  -4.7623738e-005  -5.7102164e-019  -8.0103925e-005  -4.2048206e+003   3.0016791e-013   1.1409872e-021  -1.4148489e-018  -1.6153367e-006   7.0107579e+001
 -4.8726239e+000   1.9968406e+000   3.2282602e-001   2.3769237e+002   0.0000000e+000   3.8030134e-005   9.0386057e+002   9.2001232e+002   8.6002058e+002   4.9000000e+002   4.9000000e+002   4.9000000e+002   8.0657452e+006   1.2096131e+003   6.3478494e+003   1.2666491e-002   1.6982053e+001  -1.7059932e-012   7.6116995e-012   1.0216469e+005  -3.0676727e-002  -1.6936327e-005  -5.5873064e-019  -1.3885800e-004  -4.2143986e+003   3.0085084e-013  -2.5244442e-022  -1.3980911e-018  -1.8113000e-008   6.9993197e+001
 -4.7363377e+000   1.9798688e+000   3.2017414e-001   2.3474892e+002   0.0000000e+000   3.7875347e-005   9.0431534e+002   9.2043368e+002   8.6033884e+002   4.9000000e+002   4.9000000e+002   4.9000000e+002   8.0884178e+006   1.2083191e+003   6.3480583e+003   1.2666491e-002   1.7126245e+001  -1.7107895e-012   7.6330862e-012   1.0245187e+005  -3.0404062e-002  -1.8165521e-005  -5.5738490e-019   1.6014777e-005  -4.2262455e+003   3.0169592e-013  -8.3942228e-023  -1.3855730e-018  -1.9232554e-007   6.9846991e+001
 -4.6273087e+000   1.9488618e+000   3.1805019e-001   2.3239649e+002   0.0000000e+000   3.7751122e-005   9.0467086e+002   9.2075528e+002   8.6060437e+002   4.9000000e+002   4.9000000e+002   4.9000000e+002   8.1072830e+006   1.2072240e+003   6.3477511e+003   1.2666491e-002   1.7241593e+001  -1.7147800e-012   7.6508852e-012   1.0269083e+005  -3.0231104e-002  -1.9806197e-005  -5.4756095e-019   1.4859493e-004  -4.2359935e+003   3.0239151e-013   2.1643535e-024  -1.3778092e-018  -3.4474207e-007   6.9727032e+001
 -4.5400855e+000   1.9188879e+000   3.1633824e-001   2.3050516e+002   0.0000000e+000   3.7650746e-005   9.0494376e+002   9.2100268e+002   8.6080693e+002   4.9000000e+002   4.9000000e+002   4.9000000e+002   8.1217119e+006   1.2062728e+003   6.3469354e+003   1.2666491e-002   1.7333860e+001  -1.7178322e-012   7.6645028e-012   1.0287359e+005  -3.0076770e-002  -2.1420078e-005  -5.4097408e-019   1.4425558e-005  -4.2434953e+003   3.0292716e-013   4.4274251e-023  -1.3709038e-018  -4.2674706e-007   6.9627169e+001
 -4.4310566e+000   1.9001782e+000   3.1417788e-001   2.2812468e+002   0.0000000e+000   3.7523755e-005   9.0526768e+002   9.2130525e+002   8.6103404e+002   4.9000000e+002   4.9000000e+002   4.9000000e+002   8.1377771e+006   1.2049747e+003   6.3450958e+003   1.2666491e-002   1.7449159e+001  -1.7212303e-012   7.6796669e-012   1.0307708e+005  -2.9838344e-002  -1.3070755e-005  -5.4066933e-019  -1.6234996e-004  -4.2520120e+003   3.0353540e-013  -3.2341923e-022  -1.3599845e-018   1.6134144e-007   6.9496673e+001
 -4.2947704e+000   1.8640468e+000   3.1147116e-001   2.2514820e+002   0.0000000e+000   3.7364344e-005   9.0566876e+002   9.2166578e+002   8.6143058e+002   4.9000000e+002   4.9000000e+002   4.9000000e+002   8.1596364e+006   1.2032972e+003   6.3423868e+003   1.2666491e-002   1.7593223e+001  -1.7258532e-012   7.7002934e-012   1.0335396e+005  -2.9576402e-002  -1.1802125e-006  -5.3124418e-019   1.1332655e-004  -4.2633691e+003   3.0434586e-013  -8.5635084e-022  -1.3481700e-018   9.1103890e-007   6.9330559e+001
 -4.1857414e+000   1.8254532e+000   3.0928750e-001   2.2275416e+002   0.0000000e+000   3.7235359e-005   9.0597225e+002   9.2193608e+002   8.6173316e+002   4.9000000e+002   4.9000000e+002   4.9000000e+002   8.1765927e+006   1.2018385e+003   6.3393222e+003   1.2666491e-002   1.7708418e+001  -1.7294399e-012   7.7162944e-012   1.0356874e+005  -2.9349813e-002   7.2410094e-006  -5.2868720e-019   5.9547035e-005  -4.2721720e+003   3.0497428e-013  -1.1844792e-021  -1.3376830e-018   1.3274423e-006   6.9191641e+001
 -4.0494552e+000   1.7875789e+000   3.0652732e-001   2.1973831e+002   0.0000000e+000   3.7071777e-005   9.0632952e+002   9.2225965e+002   8.6208700e+002   4.9000000e+002   4.9000000e+002   4.9000000e+002   8.1960006e+006   1.1998586e+003   6.3343323e+003   1.2666491e-002   1.7852298e+001  -1.7335450e-012   7.7346120e-012   1.0381457e+005  -2.8982185e-002   1.3732866e-005  -5.2906453e-019  -6.0934627e-005  -4.2823674e+003   3.0570226e-013  -1.4007216e-021  -1.3206205e-018   1.5286133e-006   6.9009670e+001
 -3.9404263e+000   1.7459407e+000   3.0431192e-001   2.1732388e+002   0.0000000e+000   3.6940166e-005   9.0660918e+002   9.2250614e+002   8.6238489e+002   4.9000000e+002   4.9000000e+002   4.9000000e+002   8.2124816e+006   1.1982164e+003   6.3299020e+003   1.2666491e-002   1.7967322e+001  -1.7370305e-012   7.7501638e-012   1.0402332e+005  -2.8729057e-002   1.3906953e-005  -5.2317039e-019   1.0534350e-004  -4.2909102e+003   3.0631191e-013  -1.3802935e-021  -1.3088943e-018   1.5662968e-006   6.8860970e+001
 -3.8041400e+000   1.7215713e+000   3.0151965e-001   2.1429275e+002   0.0000000e+000   3.6773645e-005   9.0692906e+002   9.2280228e+002   8.6269676e+002   4.9000000e+002   4.9000000e+002   4.9000000e+002   8.2292402e+006   1.1959908e+003   6.3230172e+003   1.2666491e-002   1.8110945e+001  -1.7405758e-012   7.7659806e-012   1.0423560e+005  -2.8305019e-002   2.4133848e-005  -5.2656541e-019  -1.6180099e-004  -4.2998033e+003   3.0694701e-013  -1.8589231e-021  -1.2892207e-018   1.9045896e-006   6.8666436e+001
 -3.6661214e+000   1.6683577e+000   2.9867915e-001   2.1121877e+002   0.0000000e+000   3.6603747e-005   9.0724363e+002   9.2306802e+002   8.6305399e+002   4.9000000e+002   4.9000000e+002   4.9000000e+002   8.2494688e+006   1.1936377e+003   6.3152966e+003   1.2666491e-002   1.8256217e+001  -1.7448535e-012   7.7850673e-012   1.0449182e+005  -2.8128059e-002   1.5764955e-005  -5.1775072e-019   2.3962721e-004  -4.3102279e+003   3.0769083e-013  -1.4661417e-021  -1.2811516e-018   1.7106542e-006   6.8464057e+001
 -3.5557065e+000   1.6184590e+000   2.9638735e-001   2.0874896e+002   0.0000000e+000   3.6466104e-005   9.0747930e+002   9.2328317e+002   8.6331002e+002   4.9000000e+002   4.9000000e+002   4.9000000e+002   8.2644822e+006   1.1916429e+003   6.3082892e+003   1.2666491e-002   1.8372305e+001  -1.7480294e-012   7.7992379e-012   1.0468199e+005  -2.7720988e-002   1.6278784e-005  -5.0641497e-019   2.0866246e-005  -4.3180329e+003   3.0824822e-013  -1.4960291e-021  -1.2624717e-018   1.9062113e-006   6.8296193e+001
 -3.4177249e+000   1.5879510e+000   2.9350000e-001   2.0564994e+002   0.0000000e+000   3.6292012e-005   9.0774738e+002   9.2352173e+002   8.6356836e+002   4.9000000e+002   4.9000000e+002   4.9000000e+002   8.2793471e+006   1.1889894e+003   6.2983011e+003   1.2666491e-002   1.8517146e+001  -1.7511738e-012   7.8132697e-012   1.0487028e+005  -2.7312153e-002   2.1503591e-005  -5.1895024e-019  -2.2880734e-004  -4.3259629e+003   3.0881459e-013  -1.7458188e-021  -1.2431448e-018   2.4785992e-006   6.8078228e+001
 -3.2798099e+000   1.5341137e+000   2.9060954e-001   2.0255827e+002   0.0000000e+000   3.6117167e-005   9.0800749e+002   9.2377367e+002   8.6388990e+002   4.9000000e+002   4.9000000e+002   4.9000000e+002   8.2981980e+006   1.1862551e+003   6.2876753e+003   1.2666491e-002   1.8661674e+001  -1.7551603e-012   7.8310523e-012   1.0510905e+005  -2.7109858e-002   2.8926092e-005  -5.0369513e-019   2.8437691e-004  -4.3356925e+003   3.0950860e-013  -2.1479354e-021  -1.2342419e-018   2.6547883e-006   6.7856075e+001
 -3.1694779e+000   1.4836489e+000   2.8827964e-001   2.0007741e+002   0.0000000e+000   3.5975606e-005   9.0819747e+002   9.2394896e+002   8.6410536e+002   4.9000000e+002   4.9000000e+002   4.9000000e+002   8.3117082e+006   1.1839448e+003   6.2782540e+003   1.2666491e-002   1.8777123e+001  -1.7580183e-012   7.8438054e-012   1.0528018e+005  -2.6746450e-002   2.5205329e-005  -4.9611773e-019   9.7697409e-006  -4.3427078e+003   3.1000968e-013  -2.0045161e-021  -1.2176622e-018   2.8746831e-006   6.7671919e+001
 -3.0315932e+000   1.4465849e+000   2.8534839e-001   1.9697018e+002   0.0000000e+000   3.5796737e-005   9.0840996e+002   9.2413188e+002   8.6431809e+002   4.9000000e+002   4.9000000e+002   4.9000000e+002   8.3252012e+006   1.1809045e+003   6.2653087e+003   1.2666491e-002   1.8921104e+001  -1.7608724e-012   7.8565422e-012   1.0545108e+005  -2.6313141e-002   3.3835813e-005  -5.0477546e-019  -2.0355360e-004  -4.3498910e+003   3.1052270e-013  -2.4594983e-021  -1.1975655e-018   3.5352740e-006   6.7433962e+001
 -2.8937630e+000   1.3948859e+000   2.8241926e-001   1.9387816e+002   0.0000000e+000   3.5617289e-005   9.0861318e+002   9.2432341e+002   8.6457951e+002   4.9000000e+002   4.9000000e+002   4.9000000e+002   8.3417925e+006   1.1777873e+003   6.2517460e+003   1.2666491e-002   1.9064718e+001  -1.7643810e-012   7.8721938e-012   1.0566124e+005  -2.6005068e-002   2.5780666e-005  -4.8787129e-019   2.2482390e-004  -4.3584823e+003   3.1113557e-013  -2.1030633e-021  -1.1836233e-018   3.4186476e-006   6.7192178e+001
 -2.7834989e+000   1.3461195e+000   2.8006253e-001   1.9140206e+002   0.0000000e+000   3.5472244e-005   9.0875613e+002   9.2444755e+002   8.6474422e+002   4.9000000e+002   4.9000000e+002   4.9000000e+002   8.3536170e+006   1.1751690e+003   6.2399379e+003   1.2666491e-002   1.9179391e+001  -1.7668823e-012   7.8833556e-012   1.0581101e+005  -2.5735360e-002   2.8914381e-005  -4.9042915e-019   1.5027563e-005  -4.3646168e+003   3.1157370e-013  -2.2389244e-021  -1.1710610e-018   3.5114710e-006   6.6992391e+001
 -2.6457000e+000   1.3028039e+000   2.7710297e-001   1.8830761e+002   0.0000000e+000   3.5289247e-005   9.0891186e+002   9.2457399e+002   8.6490066e+002   4.9000000e+002   4.9000000e+002   4.9000000e+002   8.3657187e+006   1.1717565e+003   6.2241055e+003   1.2666491e-002   1.9322337e+001  -1.7694422e-012   7.8947780e-012   1.0596430e+005  -2.5353288e-002   3.2513136e-005  -4.9493913e-019  -1.4902571e-004  -4.3710309e+003   3.1203173e-013  -2.4455880e-021  -1.1532799e-018   3.8274129e-006   6.6735593e+001
 -2.5079435e+000   1.2502413e+000   2.7414843e-001   1.8523326e+002   0.0000000e+000   3.5105719e-005   9.0905675e+002   9.2470426e+002   8.6508927e+002   4.9000000e+002   4.9000000e+002   4.9000000e+002   8.3799778e+006   1.1682650e+003   6.2076399e+003   1.2666491e-002   1.9464861e+001  -1.7724577e-012   7.9082302e-012   1.0614491e+005  -2.4992272e-002   3.5051134e-005  -4.7705264e-019   1.6848389e-004  -4.3784310e+003   3.1255969e-013  -2.6436566e-021  -1.1371694e-018   4.1460414e-006   6.6474920e+001
 -2.3702020e+000   1.2021865e+000   2.7118181e-001   1.8216376e+002   0.0000000e+000   3.4920427e-005   9.0917128e+002   9.2478834e+002   8.6520225e+002   4.9000000e+002   4.9000000e+002   4.9000000e+002   8.3911946e+006   1.1645979e+003   6.1897953e+003   1.2666491e-002   1.9606959e+001  -1.7748306e-012   7.9188187e-012   1.0628699e+005  -2.4627055e-002   3.8968881e-005  -4.7910677e-019  -8.9564514e-005  -4.3843157e+003   3.1298002e-013  -2.8605490e-021  -1.1200925e-018   4.4457716e-006   6.6205550e+001
 -2.2324952e+000   1.1486461e+000   2.6821696e-001   1.7911246e+002   0.0000000e+000   3.4734293e-005   9.0926942e+002   9.2486494e+002   8.6531868e+002   4.9000000e+002   4.9000000e+002   4.9000000e+002   8.4031842e+006   1.1608295e+003   6.1711431e+003   1.2666491e-002   1.9748594e+001  -1.7773662e-012   7.9301316e-012   1.0643886e+005  -2.4259635e-002   4.0473115e-005  -4.7156219e-019   9.1779851e-005  -4.3905519e+003   3.1342505e-013  -2.9033045e-021  -1.1032032e-018   4.6512788e-006   6.5931256e+001
 -2.0948083e+000   1.0946236e+000   2.6525202e-001   1.7607860e+002   0.0000000e+000   3.4547116e-005   9.0934746e+002   9.2491689e+002   8.6533424e+002   4.9000000e+002   4.9000000e+002   4.9000000e+002   8.4138142e+006   1.1569452e+003   6.1515765e+003   1.2666491e-002   1.9889759e+001  -1.7796147e-012   7.9401644e-012   1.0657350e+005  -2.3824796e-002   5.1446017e-005  -4.7250799e-019  -8.5040447e-006  -4.3961032e+003   3.1382143e-013  -3.3655482e-021  -1.0828824e-018   5.3820657e-006   6.5651305e+001
 -1.9571442e+000   1.0360586e+000   2.6228414e-001   1.7305898e+002   0.0000000e+000   3.4358725e-005   9.0940272e+002   9.2494730e+002   8.6542483e+002   4.9000000e+002   4.9000000e+002   4.9000000e+002   8.4240008e+006   1.1529253e+003   6.1309391e+003   1.2666491e-002   2.0030428e+001  -1.7817692e-012   7.9497768e-012   1.0670253e+005  -2.3325334e-002   8.3762059e-005  -4.6801122e-019   4.0380664e-005  -4.4014064e+003   3.1419995e-013  -4.7933635e-021  -1.0597442e-018   6.7589650e-006   6.5364695e+001
 -1.8194993e+000   9.7679136e-001   2.5932267e-001   1.7006360e+002   0.0000000e+000   3.4169671e-005   9.0944195e+002   9.2496504e+002   8.6549794e+002   4.9000000e+002   4.9000000e+002   4.9000000e+002   8.4336914e+006   1.1488140e+003   6.1095765e+003   1.2666491e-002   2.0170586e+001  -1.7838189e-012   7.9589221e-012   1.0682528e+005  -2.2605717e-002   9.1181699e-005  -4.3893446e-019   2.7129954e-005  -4.4064640e+003   3.1456101e-013  -5.2647232e-021  -1.0280832e-018   6.9439977e-006   6.5073697e+001
 -1.6818691e+000   9.1700663e-001   2.5636635e-001   1.6709130e+002   0.0000000e+000   3.3979856e-005   9.0946091e+002   9.2496412e+002   8.6534998e+002   4.9000000e+002   4.9000000e+002   4.9000000e+002   8.4427015e+006   1.1445916e+003   6.0873218e+003   1.2666491e-002   2.0310220e+001  -1.7857246e-012   7.9674253e-012   1.0693940e+005  -2.1866989e-002   6.7500182e-005  -4.1372358e-019   2.6429806e-005  -4.4111678e+003   3.1489681e-013  -4.2795398e-021  -9.9526094e-019   5.5351758e-006   6.4777430e+001
 -1.5442519e+000   8.5809573e-001   2.5341760e-001   1.6414469e+002   0.0000000e+000   3.3789409e-005   9.0945909e+002   9.2496127e+002   8.6537719e+002   4.9000000e+002   4.9000000e+002   4.9000000e+002   8.4509631e+006   1.1402602e+003   6.0641823e+003   1.2666491e-002   2.0449309e+001  -1.7874721e-012   7.9752218e-012   1.0704405e+005  -2.1278528e-002   6.4663655e-005  -4.1212200e-019   5.3008978e-005  -4.4154870e+003   3.1520514e-013  -4.1255435e-021  -9.6795813e-019   5.1436842e-006   6.4476069e+001
 -1.4066458e+000   8.0267736e-001   2.5048143e-001   1.6122883e+002   0.0000000e+000   3.3598637e-005   9.0943991e+002   9.2492488e+002   8.6538811e+002   4.9000000e+002   4.9000000e+002   4.9000000e+002   8.4585903e+006   1.1358423e+003   6.0403328e+003   1.2666491e-002   2.0587840e+001  -1.7890855e-012   7.9824194e-012   1.0714066e+005  -2.0704654e-002   6.8473434e-005  -3.8723284e-019  -3.8798157e-005  -4.4194855e+003   3.1549057e-013  -4.5719735e-021  -9.4252196e-019   5.3244102e-006   6.4170787e+001
 -1.2690501e+000   7.4671097e-001   2.4755940e-001   1.5834544e+002   0.0000000e+000   3.3407613e-005   9.0939714e+002   9.2491529e+002   8.6536223e+002   4.9000000e+002   4.9000000e+002   4.9000000e+002   8.4653826e+006   1.1313143e+003   6.0155550e+003   1.2666491e-002   2.0725792e+001  -1.7905220e-012   7.9888295e-012   1.0722669e+005  -2.0050651e-002   7.2422513e-005  -3.8565919e-019   1.2152107e-007  -4.4230310e+003   3.1574368e-013  -4.7202963e-021  -9.1216099e-019   5.5400150e-006   6.3860638e+001
 -1.1314632e+000   6.9227794e-001   2.4465386e-001   1.5549676e+002   0.0000000e+000   3.3216479e-005   9.0933622e+002   9.2482360e+002   8.6531115e+002   4.9000000e+002   4.9000000e+002   4.9000000e+002   8.4714936e+006   1.1267024e+003   5.9900764e+003   1.2666491e-002   2.0863152e+001  -1.7918145e-012   7.9945963e-012   1.0730410e+005  -1.9367271e-002   5.5463803e-005  -3.7624192e-019   2.2006536e-005  -4.4262261e+003   3.1597176e-013  -4.1031955e-021  -8.8064736e-019   4.5511206e-006   6.3546814e+001
 -9.9388364e-001   6.4008720e-001   2.4177023e-001   1.5268807e+002   0.0000000e+000   3.3025581e-005   9.0925609e+002   9.2471357e+002   8.6523401e+002   4.9000000e+002   4.9000000e+002   4.9000000e+002   8.4768998e+006   1.1220129e+003   5.9639187e+003   1.2666491e-002   2.0999904e+001  -1.7929580e-012   7.9996983e-012   1.0737257e+005  -1.8603205e-002   4.5020848e-005  -3.7242677e-019   1.5970224e-005  -4.4290552e+003   3.1617372e-013  -3.7577156e-021  -8.4502609e-019   4.0415307e-006   6.3229858e+001
 -8.5630984e-001   5.8702134e-001   2.3890628e-001   1.4991700e+002   0.0000000e+000   3.2834762e-005   9.0915240e+002   9.2457783e+002   8.6511837e+002   4.9000000e+002   4.9000000e+002   4.9000000e+002   8.4814402e+006   1.1172245e+003   5.9369061e+003   1.2666491e-002   2.1136031e+001  -1.7939183e-012   8.0039830e-012   1.0743008e+005  -1.7577848e-002   3.5918753e-005  -3.6468643e-019   1.7914754e-005  -4.4314163e+003   3.1634227e-013  -3.5647603e-021  -7.9780429e-019   3.5993785e-006   6.2908755e+001
 -7.1874112e-001   5.3785578e-001   2.3607097e-001   1.4719207e+002   0.0000000e+000   3.2644616e-005   9.0903213e+002   9.2442757e+002   8.6498228e+002   4.9000000e+002   4.9000000e+002   4.9000000e+002   8.4853353e+006   1.1123817e+003   5.9093850e+003   1.2666491e-002   2.1271522e+001  -1.7947422e-012   8.0076589e-012   1.0747942e+005  -1.6162811e-002   2.6034715e-005  -3.1850715e-019   1.9759295e-005  -4.4334530e+003   3.1648767e-013  -3.3861962e-021  -7.3449646e-019   3.1619469e-006   6.2585803e+001
 -5.8117610e-001   4.9255966e-001   2.3326402e-001   1.4451265e+002   0.0000000e+000   3.2455130e-005   9.0889083e+002   9.2426681e+002   8.6481593e+002   4.9000000e+002   4.9000000e+002   4.9000000e+002   8.4884500e+006   1.1074669e+003   5.8811989e+003   1.2666491e-002   2.1406363e+001  -1.7954010e-012   8.0105983e-012   1.0751887e+005  -1.3824500e-002   1.3531060e-005  -2.7136807e-019   1.7593389e-005  -4.4350761e+003   3.1660353e-013  -3.0607370e-021  -6.2796954e-019   2.2572556e-006   6.2260265e+001
 -4.4361350e-001   4.5373306e-001   2.3048869e-001   1.4188151e+002   0.0000000e+000   3.2266528e-005   9.0872938e+002   9.2413894e+002   8.6462075e+002   4.9000000e+002   4.9000000e+002   4.9000000e+002   8.4907919e+006   1.1024900e+003   5.8524176e+003   1.2666491e-002   2.1540542e+001  -1.7958963e-012   8.0128085e-012   1.0754854e+005  -1.0534361e-002   2.5448895e-005  -1.3660372e-019   1.7037550e-005  -4.4362940e+003   3.1669049e-013  -4.3000261e-021  -4.8185391e-019   2.5407225e-006   6.1932698e+001
 -3.0605176e-001   4.2716489e-001   2.2775082e-001   1.3930377e+002   0.0000000e+000   3.2079219e-005   9.0855132e+002   9.2393157e+002   8.6434542e+002   4.9000000e+002   4.9000000e+002   4.9000000e+002   8.4924781e+006   1.0974769e+003   5.8232358e+003   1.2666491e-002   2.1674051e+001  -1.7962529e-012   8.0143997e-012   1.0756990e+005  -5.2531445e-003   1.5300905e-004  -1.2351446e-019   1.8050559e-005  -4.4371808e+003   3.1675379e-013  -1.0266974e-020  -2.3724966e-019   8.5903414e-006   6.1604507e+001
 -1.6848963e-001   4.1285573e-001   2.2504826e-001   1.3677688e+002   0.0000000e+000   3.1893071e-005   9.0835013e+002   9.2369923e+002   8.6403443e+002   4.9000000e+002   4.9000000e+002   4.9000000e+002   8.4933073e+006   1.0923999e+003   5.7934140e+003   1.2666491e-002   2.1806877e+001  -1.7964283e-012   8.0151822e-012   1.0758040e+005  -1.7199895e-003   4.2722791e-005  -2.3079515e-020   1.9525220e-005  -4.4376055e+003   3.1678410e-013  -3.8350622e-021  -7.7997432e-020   3.4839608e-006   6.1274440e+001
 -3.0925645e-002   4.0795240e-001   2.2238832e-001   1.3430731e+002   0.0000000e+000   3.1708597e-005   9.0813184e+002   9.2345534e+002   8.6370280e+002   4.9000000e+002   4.9000000e+002   4.9000000e+002   8.4934287e+006   1.0872977e+003   5.7632527e+003   1.2666491e-002   2.1939013e+001  -1.7964540e-012   8.0152967e-012   1.0758194e+005  -1.8522095e-004   4.6806052e-005   2.3025828e-020   1.6767486e-005  -4.4376688e+003   3.1678862e-013  -3.6874649e-021  -9.0161580e-021   3.5903842e-006   6.0944510e+001
  1.0664174e-001   4.0884310e-001   2.1977284e-001   1.3189616e+002   0.0000000e+000   3.1525949e-005   9.0789492e+002   9.2325367e+002   8.6320824e+002   4.9000000e+002   4.9000000e+002   4.9000000e+002   8.4928220e+006   1.0821697e+003   5.7327283e+003   1.2666491e-002   2.2070452e+001  -1.7963257e-012   8.0147241e-012   1.0757425e+005   3.1446269e-004   2.9187379e-005   7.5625768e-020   1.7646092e-005  -4.4373616e+003   3.1676668e-013  -3.1949126e-021   1.1623698e-020   3.0090545e-006   6.0614821e+001
  2.4421332e-001   4.1196596e-001   2.1720089e-001   1.2954205e+002   0.0000000e+000   3.1345080e-005   9.0763467e+002   9.2296207e+002   8.6269037e+002   4.9000000e+002   4.9000000e+002   4.9000000e+002   8.4913844e+006   1.0769985e+003   5.7016860e+003   1.2666491e-002   2.2201184e+001  -1.7960216e-012   8.0133675e-012   1.0755604e+005   9.1764667e-004   8.0269108e-006   1.2395619e-019   1.9139742e-005  -4.4366034e+003   3.1671256e-013  -2.1291643e-021   3.7448679e-020   2.3994306e-006   6.0284652e+001
  3.8179067e-001   4.2004577e-001   2.1467901e-001   1.2725040e+002   0.0000000e+000   3.1166474e-005   9.0735824e+002   9.2266076e+002   8.6215882e+002   4.9000000e+002   4.9000000e+002   4.9000000e+002   8.4893006e+006   1.0718245e+003   5.6704465e+003   1.2666491e-002   2.2331205e+001  -1.7955809e-012   8.0114010e-012   1.0752965e+005   2.4074313e-003   4.4296058e-005   1.7067080e-019   2.0665676e-005  -4.4355194e+003   3.1663518e-013  -3.8943176e-021   1.0434683e-019   4.7564779e-006   5.9956006e+001
  5.1937535e-001   4.3626584e-001   2.1220640e-001   1.2501979e+002   0.0000000e+000   3.0990105e-005   9.0706070e+002   9.2238859e+002   8.6160720e+002   4.9000000e+002   4.9000000e+002   4.9000000e+002   8.4864248e+006   1.0666305e+003   5.6388521e+003   1.2666491e-002   2.2460508e+001  -1.7949726e-012   8.0086870e-012   1.0749322e+005   5.5728513e-003   3.8442342e-005   2.3102933e-019   2.2373547e-005  -4.4340145e+003   3.1652775e-013  -3.6427884e-021   2.4828683e-019   5.1159760e-006   5.9628198e+001
  6.5696883e-001   4.6324219e-001   2.0978581e-001   1.2285206e+002   0.0000000e+000   3.0816201e-005   9.0674277e+002   9.2203861e+002   8.6103628e+002   4.9000000e+002   4.9000000e+002   4.9000000e+002   8.4827808e+006   1.0614271e+003   5.6069752e+003   1.2666491e-002   2.2589089e+001  -1.7942019e-012   8.0052484e-012   1.0744707e+005   9.1015001e-003   2.7782671e-005   3.0104422e-019   1.3888962e-005  -4.4321069e+003   3.1639158e-013  -3.1620855e-021   4.0852939e-019   3.3062107e-006   5.9301867e+001
  7.9457259e-001   4.9990583e-001   2.0742103e-001   1.2074980e+002   0.0000000e+000   3.0645077e-005   9.0640781e+002   9.2169068e+002   8.6045160e+002   4.9000000e+002   4.9000000e+002   4.9000000e+002   8.4784763e+006   1.0562370e+003   5.5749850e+003   1.2666491e-002   2.2716945e+001  -1.7932914e-012   8.0011860e-012   1.0739254e+005   1.1263976e-002  -7.8301171e-005   3.2629814e-019   1.9002871e-005  -4.4298652e+003   3.1623154e-013   1.7466012e-021   5.0781159e-019  -1.0822074e-006   5.8978196e+001
  9.3218794e-001   5.4333779e-001   2.0511027e-001   1.1871069e+002   0.0000000e+000   3.0476639e-005   9.0604928e+002   9.2133909e+002   8.5984255e+002   4.9000000e+002   4.9000000e+002   4.9000000e+002   8.4732994e+006   1.0510340e+003   5.5426564e+003   1.2666491e-002   2.2844071e+001  -1.7921965e-012   7.9963006e-012   1.0732697e+005   1.2409693e-002  -7.4653006e-006   2.9573680e-019   1.9497624e-005  -4.4271526e+003   3.1603790e-013  -1.0640157e-021   5.6223938e-019   7.3625091e-007   5.8656036e+001
  1.0000000e+000   5.7261578e-001   2.0398800e-001   1.1772574e+002   0.0000000e+000   3.0394392e-005   9.0586162e+002   9.2114144e+002   8.5951014e+002   4.9000000e+002   4.9000000e+002   4.9000000e+002   8.4690305e+006   1.0484546e+003   5.5265260e+003   1.2666491e-002   2.2906532e+001  -1.7912945e-012   7.9922719e-012   1.0727290e+005   1.2597632e-002  -3.1078330e-006   2.7356997e-019  -1.7657962e-004  -4.4249997e+003   3.1588438e-013  -1.0995680e-021   5.7150626e-019   1.0082022e-006   5.8497274e+001
  1.1376146e+000   6.1282309e-001   2.0176328e-001   1.1578407e+002   0.0000000e+000   3.0230455e-005   9.0547424e+002   9.2076802e+002   8.5888693e+002   4.9000000e+002   4.9000000e+002   4.9000000e+002   8.4636837e+006   1.0432689e+003   5.4939711e+003   1.2666491e-002   2.3032540e+001  -1.7901621e-012   7.9872259e-012   1.0720517e+005   1.2955778e-002   1.4998563e-005   3.1647508e-019   1.3060002e-004  -4.4221314e+003   3.1567937e-013  -1.8679860e-021   5.8672187e-019   1.5723837e-006   5.8179243e+001
  1.2752550e+000   6.5488686e-001   1.9959979e-001   1.1391020e+002   0.0000000e+000   3.0069824e-005   9.0507080e+002   9.2033243e+002   8.5827785e+002   4.9000000e+002   4.9000000e+002   4.9000000e+002   8.4570431e+006   1.0381193e+003   5.4614569e+003   1.2666491e-002   2.3157827e+001  -1.7887580e-012   7.9809596e-012   1.0712106e+005   1.3439699e-002   1.2783081e-005   3.4372929e-019   3.1529304e-005  -4.4186286e+003   3.1542940e-013  -1.7413561e-021   6.0840193e-019   2.0520309e-006   5.7865242e+001
  1.3892154e+000   6.9893087e-001   1.9785075e-001   1.1240566e+002   0.0000000e+000   2.9939078e-005   9.0471795e+002   9.1999367e+002   8.5774004e+002   4.9000000e+002   4.9000000e+002   4.9000000e+002   8.4498218e+006   1.0338539e+003   5.4343296e+003   1.2666491e-002   2.3261043e+001  -1.7872309e-012   7.9741453e-012   1.0702959e+005   1.3660113e-002   7.0043304e-006   3.3626988e-019  -5.8319630e-005  -4.4148977e+003   3.1516316e-013  -1.3962311e-021   6.1871078e-019   1.4678136e-006   5.7606931e+001
  1.4481517e+000   7.2973335e-001   1.9695555e-001   1.1163904e+002   0.0000000e+000   2.9871864e-005   9.0452068e+002   9.1978695e+002   8.5744188e+002   4.9000000e+002   4.9000000e+002   4.9000000e+002   8.4450025e+006   1.0316093e+003   5.4199229e+003   1.2666491e-002   2.3314281e+001  -1.7862127e-012   7.9695932e-012   1.0696855e+005   1.3341614e-002   1.1573587e-005   2.9962495e-019  -1.5016375e-004  -4.4124807e+003   3.1499057e-013  -1.5442571e-021   6.0461848e-019   1.6398112e-006   5.7472105e+001
  1.5209529e+000   7.7029126e-001   1.9586768e-001   1.1071023e+002   0.0000000e+000   2.9789946e-005   9.0427843e+002   9.1954257e+002   8.5708956e+002   4.9000000e+002   4.9000000e+002   4.9000000e+002   8.4401646e+006   1.0288689e+003   5.4023199e+003   1.2666491e-002   2.3379884e+001  -1.7851867e-012   7.9650353e-012   1.0690727e+005   1.2197435e-002   1.3214782e-005   2.8889534e-019   1.6282936e-004  -4.4099897e+003   3.1481265e-013  -1.5275547e-021   5.5250715e-019   1.6461013e-006   5.7307677e+001
  1.6049463e+000   8.3057660e-001   1.9463817e-001   1.0966440e+002   0.0000000e+000   2.9697028e-005   9.0398996e+002   9.1925762e+002   8.5667349e+002   4.9000000e+002   4.9000000e+002   4.9000000e+002   8.4342610e+006   1.0257205e+003   5.3819862e+003   1.2666491e-002   2.3455320e+001  -1.7839406e-012   7.9594492e-012   1.0683249e+005   1.2261491e-002  -7.5790116e-006   2.7406587e-019   1.4522041e-004  -4.4069651e+003   3.1459647e-013  -5.9977357e-022   5.5575991e-019   1.2238455e-006   5.7119713e+001
  1.7196876e+000   9.1822847e-001   1.9300992e-001   1.0828451e+002   0.0000000e+000   2.9573541e-005   9.0357046e+002   9.1885033e+002   8.5608452e+002   4.9000000e+002   4.9000000e+002   4.9000000e+002   8.4252294e+006   1.0214300e+003   5.3539829e+003   1.2666491e-002   2.3557920e+001  -1.7820279e-012   7.9509439e-012   1.0671809e+005   1.2364337e-002   2.4517745e-005   2.7961291e-019  -1.1775095e-005  -4.4023582e+003   3.1426834e-013  -2.0722893e-021   5.6011764e-019   2.3380089e-006   5.6866016e+001
  1.8167536e+000   9.8914227e-001   1.9169077e-001   1.0716940e+002   0.0000000e+000   2.9473276e-005   9.0320009e+002   9.1848904e+002   8.5555950e+002   4.9000000e+002   4.9000000e+002   4.9000000e+002   8.4169648e+006   1.0178618e+003   5.3304483e+003   1.2666491e-002   2.3644306e+001  -1.7802817e-012   7.9431320e-012   1.0661341e+005   1.2101482e-002   1.5232573e-005   2.6598030e-019  -3.0521122e-005  -4.3981424e+003   3.1396683e-013  -1.5590621e-021   5.4833693e-019   2.4022058e-006   5.6657029e+001
  1.9025765e+000   1.0414705e+000   1.9057431e-001   1.0622636e+002   0.0000000e+000   2.9388372e-005   9.0286243e+002   9.1815725e+002   8.5506247e+002   4.9000000e+002   4.9000000e+002   4.9000000e+002   8.4092358e+006   1.0147720e+003   5.3098617e+003   1.2666491e-002   2.3720375e+001  -1.7786470e-012   7.9358358e-012   1.0651551e+005   1.1772412e-002  -5.9320906e-008   2.6349798e-019   3.2780837e-005  -4.3941229e+003   3.1367965e-013  -9.2539968e-022   5.3324116e-019   1.7972548e-006   5.6477661e+001
  2.0084083e+000   1.0914997e+000   1.8925456e-001   1.0511218e+002   0.0000000e+000   2.9287959e-005   9.0241870e+002   9.1771924e+002   8.5444491e+002   4.9000000e+002   4.9000000e+002   4.9000000e+002   8.3986379e+006   1.0109824e+003   5.2842540e+003   1.2666491e-002   2.3813774e+001  -1.7764037e-012   7.9258466e-012   1.0638127e+005   1.1546985e-002   1.6309894e-006   2.6727611e-019   2.5633229e-005  -4.3886046e+003   3.1328628e-013  -1.0601483e-021   5.2254777e-019   2.1434682e-006   5.6260443e+001
  2.1018816e+000   1.1347409e+000   1.8815019e-001   1.0417973e+002   0.0000000e+000   2.9203912e-005   9.0200374e+002   9.1729959e+002   8.5386692e+002   4.9000000e+002   4.9000000e+002   4.9000000e+002   8.3883831e+006   1.0076863e+003   5.2616482e+003   1.2666491e-002   2.3895895e+001  -1.7742361e-012   7.9161637e-012   1.0625138e+005   1.1393119e-002   3.2884121e-005   2.8273561e-019   7.4792235e-006  -4.3832841e+003   3.1290649e-013  -2.5468249e-021   5.1449715e-019   4.0331084e-006   5.6074148e+001
  2.2093465e+000   1.2228598e+000   1.8695853e-001   1.0317419e+002   0.0000000e+000   2.9113116e-005   9.0150115e+002   9.1678365e+002   8.5313375e+002   4.9000000e+002   4.9000000e+002   4.9000000e+002   8.3755992e+006   1.0039760e+003   5.2358080e+003   1.2666491e-002   2.3989876e+001  -1.7715288e-012   7.9041046e-012   1.0608945e+005   1.1019867e-002   3.9037642e-005   2.8903390e-019   1.8030245e-004  -4.3767455e+003   3.1243986e-013  -2.8505804e-021   4.9709513e-019   4.5562183e-006   5.5867594e+001
  2.3062702e+000   1.3104245e+000   1.8610423e-001   1.0244185e+002   0.0000000e+000   2.9049074e-005   9.0114891e+002   9.1630305e+002   8.5245456e+002   4.9000000e+002   4.9000000e+002   4.9000000e+002   8.3674163e+006   1.0014220e+003   5.2178440e+003   1.2666491e-002   2.4074275e+001  -1.7697705e-012   7.8964931e-012   1.0598580e+005   1.0799079e-002   2.5139229e-005   3.3895830e-019   1.1358903e-003  -4.3713919e+003   3.1206020e-013  -2.0016966e-021   4.8620031e-019   3.2934425e-006   5.5726214e+001
  2.4047805e+000   1.3583549e+000   1.8529203e-001   1.0175595e+002   0.0000000e+000   2.8987107e-005   9.0071250e+002   9.1581122e+002   8.5176256e+002   4.9000000e+002   4.9000000e+002   4.9000000e+002   8.3563439e+006   9.9867495e+002   5.1979056e+003   1.2666491e-002   2.4159779e+001  -1.7674475e-012   7.8859887e-012   1.0584555e+005   1.5828308e-002   3.3003664e-005   4.4091395e-019   2.3823491e-004  -4.3655617e+003   3.1164203e-013  -2.1527767e-021   7.1427662e-019   2.2523132e-006   5.5579419e+001
  2.5052089e+000   1.5301158e+000   1.8452063e-001   1.0110968e+002   0.0000000e+000   2.8927853e-005   9.0028690e+002   9.1530120e+002   8.5105171e+002   4.9000000e+002   4.9000000e+002   4.9000000e+002   8.3456671e+006   9.9604443e+002   5.1787599e+003   1.2666491e-002   2.4246593e+001  -1.7651716e-012   7.8759950e-012   1.0571032e+005   1.5447822e-002   5.8388176e-005   4.7911470e-019   9.6406194e-004  -4.3599410e+003   3.1124364e-013  -3.0254592e-021   6.9534697e-019   3.6046804e-006   5.5439522e+001
  2.6042236e+000   1.9583788e+000   1.8418134e-001   1.0087587e+002   0.0000000e+000   2.8893533e-005   9.0005978e+002   9.1481367e+002   8.5036233e+002   4.9000000e+002   4.9000000e+002   4.9000000e+002   8.3417838e+006   9.9507614e+002   5.1706923e+003   1.2666491e-002   2.4331964e+001  -1.7643785e-012   7.8721868e-012   1.0566113e+005   1.5936269e-002   6.1196308e-005   4.7187935e-019   2.9785245e-004  -4.3569499e+003   3.1102801e-013  -3.0692772e-021   7.1801029e-019   3.7850163e-006   5.5371598e+001
  2.7032657e+000   2.2999976e+000   1.8405064e-001   1.0072509e+002   0.0000000e+000   2.8891051e-005   8.9979673e+002   9.1455305e+002   8.4995858e+002   4.9000000e+002   4.9000000e+002   4.9000000e+002   8.3365748e+006   9.9420250e+002   5.1627900e+003   1.2666491e-002   2.4417248e+001  -1.7632564e-012   7.8674395e-012   1.0559515e+005   1.5473575e-002   2.9718044e-005   4.1247666e-019  -5.9027778e-004  -4.3544593e+003   3.1085293e-013  -1.1804401e-021   6.9973487e-019   1.1084140e-006   5.5360976e+001
  2.8023536e+000   2.6123221e+000   1.8419994e-001   1.0131544e+002   0.0000000e+000   2.8848231e-005   8.9963320e+002   9.1428874e+002   8.4960433e+002   4.9000000e+002   4.9000000e+002   4.9000000e+002   8.3349646e+006   9.9483471e+002   5.1640910e+003   1.2666491e-002   2.4502503e+001  -1.7629324e-012   7.8658923e-012   1.0557475e+005   1.4549173e-002   2.3542788e-005   4.1089784e-019  -2.1558874e-003  -4.3541804e+003   3.1083216e-013  -6.8229436e-022   6.5723635e-019   7.4381051e-007   5.5288923e+001
  2.9013738e+000   3.1119915e+000   1.8497825e-001   1.0203266e+002   0.0000000e+000   2.8902635e-005   8.9959422e+002   9.1430758e+002   8.4957833e+002   4.9000000e+002   4.9000000e+002   4.9000000e+002   8.3376486e+006   9.9655793e+002   5.1723338e+003   1.2666491e-002   2.4587793e+001  -1.7634787e-012   7.8684050e-012   1.0560875e+005   1.4059539e-002   1.7501949e-005   4.1955670e-019   1.5713702e-003  -4.3560724e+003   3.1096983e-013  -4.4717709e-022   6.3417244e-019   4.1847752e-007   5.5413843e+001
  3.0004060e+000   3.4728457e+000   1.8627848e-001   1.0336996e+002   0.0000000e+000   2.8975829e-005   8.9955825e+002   9.1542416e+002   8.4992044e+002   4.9000000e+002   4.9000000e+002   4.9000000e+002   8.3400488e+006   9.9956170e+002   5.1873126e+003   1.2666491e-002   2.4673290e+001  -1.7639759e-012   7.8707580e-012   1.0563915e+005   1.3371826e-002   1.7163843e-005   3.9817658e-019   6.1514741e-004  -4.3572592e+003   3.1105765e-013  -2.7528357e-022   6.0323082e-019   4.5819692e-007   5.5573180e+001
  3.1084409e+000   3.5773215e+000   1.8813648e-001   1.0506048e+002   0.0000000e+000   2.9108414e-005   8.9968344e+002   9.1802890e+002   8.5006119e+002   4.9000000e+002   4.9000000e+002   4.9000000e+002   8.3480717e+006   1.0040162e+003   5.2119535e+003   1.2666491e-002   2.4766927e+001  -1.7656845e-012   7.8783304e-012   1.0574077e+005   1.2990362e-002   2.8519967e-005   4.2711007e-019  -9.9059012e-004  -4.3608494e+003   3.1131569e-013  -6.5945002e-022   5.8453065e-019   1.1286764e-006   5.5868864e+001
  3.2074738e+000   3.7042476e+000   1.9004429e-001   1.0688284e+002   0.0000000e+000   2.9233656e-005   8.9986606e+002   9.1953043e+002   8.5047590e+002   4.9000000e+002   4.9000000e+002   4.9000000e+002   8.3575906e+006   1.0087208e+003   5.2384464e+003   1.2666491e-002   2.4853178e+001  -1.7676278e-012   7.8876617e-012   1.0586134e+005   1.3112599e-002   2.4315727e-005   4.5068809e-019   2.9332553e-003  -4.3661964e+003   3.1170759e-013  -2.6707749e-022   5.8935300e-019   7.6880836e-007   5.6152523e+001
  3.3065306e+000   4.0064512e+000   1.9249249e-001   1.0931561e+002   0.0000000e+000   2.9386806e-005   9.0039537e+002   9.2215600e+002   8.5094123e+002   4.9000000e+002   4.9000000e+002   4.9000000e+002   8.3786601e+006   1.0157648e+003   5.2815726e+003   1.2666491e-002   2.4940017e+001  -1.7720996e-012   7.9076047e-012   1.0612822e+005   1.3183697e-002   1.9957345e-005   4.7621809e-019  -1.6234866e-003  -4.3765178e+003   3.1244752e-013   5.0158073e-023   5.9160987e-019   6.6852219e-007   5.6532940e+001
  3.4056405e+000   4.5879892e+000   1.9589432e-001   1.1269461e+002   0.0000000e+000   2.9604123e-005   9.0123555e+002   9.2496457e+002   8.5141293e+002   4.9000000e+002   4.9000000e+002   4.9000000e+002   8.4105209e+006   1.0257715e+003   5.3445554e+003   1.2666491e-002   2.5027789e+001  -1.7788490e-012   7.9375590e-012   1.0653179e+005   1.3095852e-002   2.7023959e-005   4.7044555e-019  -1.5721053e-004  -4.3925257e+003   3.1358421e-013  -1.4623107e-022   5.8775632e-019   6.3777539e-007   5.7082782e+001
  3.5017561e+000   5.4121414e+000   2.0074756e-001   1.1719419e+002   0.0000000e+000   2.9945061e-005   9.0235686e+002   9.2574324e+002   8.5234338e+002   4.9000000e+002   4.9000000e+002   4.9000000e+002   8.4517293e+006   1.0392371e+003   5.4293145e+003   1.2666491e-002   2.5114110e+001  -1.7876107e-012   7.9759378e-012   1.0705375e+005   1.2967406e-002   2.0809983e-005   4.5368814e-019   6.2481291e-003  -4.4133441e+003   3.1504931e-013   1.3687120e-022   5.8240646e-019   6.6475088e-007   5.7902454e+001
  3.6024120e+000   6.5284792e+000   2.0846810e-001   1.2445599e+002   0.0000000e+000   3.0479941e-005   9.0388817e+002   9.2704272e+002   8.5439740e+002   4.9000000e+002   4.9000000e+002   4.9000000e+002   8.5071004e+006   1.0594743e+003   5.5552688e+003   1.2666491e-002   2.5206268e+001  -1.7993968e-012   8.0279355e-012   1.0775511e+005   1.3423326e-002   2.6606443e-005   4.5350636e-019  -6.0332909e-006  -4.4409821e+003   3.1702043e-013  -1.5832961e-022   6.0340663e-019   6.2535658e-007   5.9150854e+001
  3.7017493e+000   7.5164184e+000   2.1928946e-001   1.3527861e+002   0.0000000e+000   3.1174892e-005   9.0548270e+002   9.2607495e+002   8.5717522e+002   4.9000000e+002   4.9000000e+002   4.9000000e+002   8.5647326e+006   1.0858134e+003   5.7154482e+003   1.2666491e-002   2.5299599e+001  -1.8115271e-012   8.0822030e-012   1.0848511e+005   1.4215501e-002   2.4571290e-005   4.5081196e-019   7.8939376e-003  -4.4710436e+003   3.1916126e-013  -2.0803663e-022   6.4001305e-019   5.3615023e-007   6.0729969e+001
  3.8067702e+000   8.4464329e+000   2.3494623e-001   1.5117710e+002   0.0000000e+000   3.2180992e-005   9.0747342e+002   9.2446207e+002   8.6078241e+002   4.9000000e+002   4.9000000e+002   4.9000000e+002   8.6361215e+006   1.1214008e+003   5.9308209e+003   1.2666491e-002   2.5401598e+001  -1.8266415e-012   8.1501398e-012   1.0938935e+005   1.5423034e-002   2.8602426e-005   4.8085360e-019  -5.3313076e-003  -4.5088268e+003   3.2187796e-013  -1.1482941e-022   6.9458822e-019   8.3851994e-007   6.2972414e+001
  3.9061721e+000   8.9969433e+000   2.5335396e-001   1.7099975e+002   0.0000000e+000   3.3290513e-005   9.0942200e+002   9.2380052e+002   8.6613531e+002   4.9000000e+002   4.9000000e+002   4.9000000e+002   8.7081623e+006   1.1609544e+003   6.1686324e+003   1.2666491e-002   2.5501930e+001  -1.8416970e-012   8.2185628e-012   1.1030186e+005   1.7363340e-002   1.6478969e-005   5.3013082e-019   2.5044593e-002  -4.5481721e+003   3.2470031e-013   4.0138209e-022   7.8227132e-019   5.9435818e-007   6.5442483e+001
  4.0074024e+000   9.2804791e+000   2.7479313e-001   1.9498870e+002   0.0000000e+000   3.4556448e-005   9.1165587e+002   9.3011924e+002   8.7211320e+002   4.9000000e+002   4.9000000e+002   4.9000000e+002   8.7894681e+006   1.2049349e+003   6.4366881e+003   1.2666491e-002   2.5608410e+001  -1.8591832e-012   8.2940779e-012   1.1133172e+005   1.9585705e-002   4.1641722e-005   5.5404405e-019  -3.4977576e-003  -4.5925745e+003   3.2782046e-013  -6.5520393e-022   8.8386905e-019   1.2589084e-006   6.8279251e+001
  4.1011965e+000   9.1817094e+000   2.9544841e-001   2.1986482e+002   0.0000000e+000   3.5675151e-005   9.1376305e+002   9.3357837e+002   8.7759967e+002   4.9000000e+002   4.9000000e+002   4.9000000e+002   8.8662901e+006   1.2464092e+003   6.6915055e+003   1.2666491e-002   2.5711172e+001  -1.8758310e-012   8.3645179e-012   1.1230478e+005   2.2476949e-002   8.2608286e-006   4.7781420e-019  -2.8351805e-002  -4.6340159e+003   3.3069449e-013  -2.6977768e-022   1.0200105e-018   1.0676490e-007   7.0826146e+001
  4.2060667e+000   9.0035257e+000   3.1804311e-001   2.4774264e+002   0.0000000e+000   3.6882605e-005   9.1654009e+002   9.3416509e+002   8.8298307e+002   4.9000000e+002   4.9000000e+002   4.9000000e+002   8.9692262e+006   1.2932025e+003   6.9877542e+003   1.2666491e-002   2.5830863e+001  -1.8967733e-012   8.4667943e-012   1.1360862e+005   2.4385339e-002   3.5096218e-005   5.8730051e-019  -1.9261072e-002  -4.6865802e+003   3.3465064e-013  -7.3476626e-022   1.1045125e-018   8.6237305e-007   7.3688788e+001
  4.3031439e+000   9.4211146e+000   3.4000742e-001   2.7621465e+002   0.0000000e+000   3.7999296e-005   9.1959023e+002   9.3530817e+002   8.8712260e+002   4.9000000e+002   4.9000000e+002   4.9000000e+002   9.0814864e+006   1.3398641e+003   7.2916689e+003   1.2666491e-002   2.5946566e+001  -1.9214452e-012   8.5659640e-012   1.1503056e+005   2.7787811e-002   1.8783838e-005   5.3312834e-019   1.0598894e-002  -4.7421841e+003   3.3839462e-013  -1.0189903e-021   1.2626196e-018   4.3818511e-007   7.6444368e+001
  4.4003673e+000   8.6443260e+000   3.6145429e-001   3.0555083e+002   0.0000000e+000   3.9053380e-005   9.2112965e+002   9.3693286e+002   8.9181554e+002   4.9000000e+002   4.9000000e+002   4.9000000e+002   9.1419085e+006   1.3772999e+003   7.5238357e+003   1.2666491e-002   2.6066914e+001  -1.9338801e-012   8.6259719e-012   1.1579590e+005   3.2708290e-002   2.5643607e-005   4.7579726e-019  -1.5979368e-002  -4.7774902e+003   3.4094768e-013  -2.9164127e-021   1.4918213e-018   2.4226319e-007   7.8869465e+001
  4.5021369e+000   6.0342504e+000   3.7522111e-001   3.2501674e+002   0.0000000e+000   3.9704324e-005   9.2089273e+002   9.3948828e+002   8.9626291e+002   4.9000000e+002   4.9000000e+002   4.9000000e+002   9.1371573e+006   1.3948116e+003   7.6152156e+003   1.2666491e-002   2.6195581e+001  -1.9324588e-012   8.6230594e-012   1.1573572e+005   4.0765100e-002   7.0686091e-006   7.4343002e-019   2.2425457e-002  -4.7845306e+003   3.4157968e-013  -3.2004989e-021   1.8545872e-018   3.0379963e-008   8.0168883e+001
  4.6050278e+000   3.7077671e+000   3.7848538e-001   3.2928854e+002   0.0000000e+000   3.9866050e-005   9.2073413e+002   9.3806841e+002   8.9738398e+002   4.9000000e+002   4.9000000e+002   4.9000000e+002   9.1353562e+006   1.3992976e+003   7.6356240e+003   1.2666491e-002   2.6326342e+001  -1.9320556e-012   8.6225593e-012   1.1571291e+005   3.5501966e-002   3.0632581e-005   5.0296499e-019  -2.6029167e-003  -4.7849144e+003   3.4164827e-013  -4.1051280e-021   1.6187829e-018   5.1031364e-007   8.0496533e+001
  4.7017796e+000   4.2751193e+000   3.7940356e-001   3.2994763e+002   0.0000000e+000   3.9941076e-005   9.2180506e+002   9.3693914e+002   8.9579173e+002   4.9000000e+002   4.9000000e+002   4.9000000e+002   9.1801478e+006   1.4074541e+003   7.6996425e+003   1.2666491e-002   2.6449943e+001  -1.9416864e-012   8.6637112e-012   1.1628026e+005   2.7752787e-002  -1.1843736e-004   5.8013215e-019  -1.5036244e-002  -4.8008746e+003   3.4273980e-013   4.1487800e-021   1.2561923e-018  -8.3203273e-006   8.0895875e+001
  4.8049575e+000   5.4285210e+000   3.8298472e-001   3.3512447e+002   0.0000000e+000   4.0113917e-005   9.2335162e+002   9.3719476e+002   8.9605806e+002   4.9000000e+002   4.9000000e+002   4.9000000e+002   9.2431805e+006   1.4222311e+003   7.8096405e+003   1.2666491e-002   2.6583372e+001  -1.9554036e-012   8.7208355e-012   1.1707866e+005   2.4030937e-002   9.4246280e-005   2.3678467e-019  -1.8445935e-002  -4.8314802e+003   3.4480827e-013  -5.7687742e-021   1.1010492e-018   3.8965999e-006   8.1591646e+001
  4.9045414e+000   4.4914141e+000   3.8614551e-001   3.4106439e+002   0.0000000e+000   4.0190532e-005   9.2405259e+002   9.3876133e+002   8.9716796e+002   4.9000000e+002   4.9000000e+002   4.9000000e+002   9.2753678e+006   1.4315777e+003   7.8717963e+003   1.2666491e-002   2.6713661e+001  -1.9618808e-012   8.7528021e-012   1.1748636e+005   2.5495379e-002   1.7766406e-004   1.4862921e-019   4.4163464e-003  -4.8480561e+003   3.4606522e-013  -1.1890932e-020   1.1721218e-018   6.4871416e-006   8.1897914e+001
  5.0041236e+000   2.9231749e+000   3.8541800e-001   3.4048274e+002   0.0000000e+000   4.0136130e-005   9.2372816e+002   9.3792504e+002   8.9632987e+002   4.9000000e+002   4.9000000e+002   4.9000000e+002   9.2683812e+006   1.4299399e+003   7.8542298e+003   1.2666491e-002   2.6844211e+001  -1.9600773e-012   8.7483796e-012   1.1739787e+005   3.2273153e-002   1.3583907e-004   2.7714802e-019   1.1485553e-002  -4.8378033e+003   3.4543312e-013  -1.1329664e-020   1.4787030e-018   4.6034987e-006   8.1738824e+001
  5.1037195e+000   3.7757428e+000   3.8397940e-001   3.3832197e+002   0.0000000e+000   4.0070440e-005   9.2348165e+002   9.3463274e+002   8.9421107e+002   4.9000000e+002   4.9000000e+002   4.9000000e+002   9.2634519e+006   1.4284446e+003   7.8423250e+003   1.2666491e-002   2.6974396e+001  -1.9592980e-012   8.7423406e-012   1.1733543e+005   3.5627872e-002   5.4157422e-005   6.0943401e-019  -8.2640774e-003  -4.8278785e+003   3.4466803e-013  -5.5116241e-021   1.6206592e-018   1.5124102e-006   8.1611830e+001
  5.2032362e+000   6.7030385e+000   3.8948777e-001   3.4618295e+002   0.0000000e+000   4.0322963e-005   9.2462962e+002   9.3481784e+002   8.9449396e+002   4.9000000e+002   4.9000000e+002   4.9000000e+002   9.3103450e+006   1.4422769e+003   7.9404282e+003   1.2666491e-002   2.7105145e+001  -1.9691537e-012   8.7873560e-012   1.1792940e+005   3.3773895e-002   5.4348529e-005   5.6618740e-019  -2.3182938e-002  -4.8529739e+003   3.4648829e-013  -4.3041715e-021   1.5371278e-018   1.2286204e-006   8.2388699e+001
  5.3006972e+000   9.1821841e+000   4.0831704e-001   3.7462269e+002   0.0000000e+000   4.1143983e-005   9.2676818e+002   9.3898325e+002   8.9856792e+002   4.9000000e+002   4.9000000e+002   4.9000000e+002   9.3959570e+006   1.4773342e+003   8.1729259e+003   1.2666491e-002   2.7236028e+001  -1.9872740e-012   8.8673813e-012   1.1901380e+005   3.5346809e-002   5.7815123e-005   6.2777006e-019   3.9911838e-003  -4.9049701e+003   3.5016879e-013  -4.0688771e-021   1.6078863e-018   1.3514755e-006   8.4497404e+001
  5.4002459e+000   9.5893695e+000   4.3396280e-001   4.1370884e+002   0.0000000e+000   4.2274460e-005   9.2886474e+002   9.4257037e+002   9.0291319e+002   4.9000000e+002   4.9000000e+002   4.9000000e+002   9.4796014e+006   1.5212488e+003   8.4570792e+003   1.2666491e-002   2.7374220e+001  -2.0050414e-012   8.9459120e-012   1.2007329e+005   3.8805647e-002   5.4474726e-005   7.1452067e-019   1.4946527e-004  -4.9535891e+003   3.5361461e-013  -3.9852609e-021   1.7643473e-018   1.2434029e-006   8.7255379e+001
  5.5089793e+000   9.0168149e+000   4.5957520e-001   4.5253464e+002   0.0000000e+000   4.3419950e-005   9.3022162e+002   9.4888177e+002   9.0596869e+002   4.9000000e+002   4.9000000e+002   4.9000000e+002   9.5338065e+006   1.5618999e+003   8.7104167e+003   1.2666491e-002   2.7530076e+001  -2.0166175e-012   8.9964685e-012   1.2075987e+005   4.3122157e-002   7.3860019e-005   7.3427196e-019  -1.0069423e-002  -4.9810997e+003   3.5555629e-013  -4.9339693e-021   1.9629899e-018   1.9070752e-006   8.9904861e+001
  5.6044888e+000   8.5280688e+000   4.7961579e-001   4.8341193e+002   0.0000000e+000   4.4297021e-005   9.3085122e+002   9.5756090e+002   9.0873150e+002   4.9000000e+002   4.9000000e+002   4.9000000e+002   9.5598742e+006   1.5905252e+003   8.8814572e+003   1.2666491e-002   2.7670281e+001  -2.0220534e-012   9.0218142e-012   1.2109006e+005   4.7182041e-002   9.0255031e-005   7.8698029e-019  -1.5298258e-002  -4.9949227e+003   3.5657739e-013  -5.9439176e-021   2.1481706e-018   2.4145951e-006   9.1841537e+001
  5.7107796e+000   7.4372005e+000   4.9728915e-001   5.1153946e+002   0.0000000e+000   4.5038322e-005   9.3195185e+002   9.6576907e+002   9.0766239e+002   4.9000000e+002   4.9000000e+002   4.9000000e+002   9.6058725e+006   1.6176374e+003   9.0561606e+003   1.2666491e-002   2.7829330e+001  -2.0316440e-012   9.0658998e-012   1.2167270e+005   4.9315311e-002   8.7218577e-005   9.4091435e-019  -2.2296122e-003  -5.0247200e+003   3.5873896e-013  -5.8647735e-021   2.2404307e-018   2.4110156e-006   9.3643978e+001
  5.8119727e+000   5.8780582e+000   5.0674108e-001   5.2657033e+002   0.0000000e+000   4.5422060e-005   9.3371319e+002   9.7692196e+002   9.0764119e+002   4.9000000e+002   4.9000000e+002   4.9000000e+002   9.6786273e+006   1.6392541e+003   9.2165101e+003   1.2666491e-002   2.7983611e+001  -2.0471468e-012   9.1338628e-012   1.2259424e+005   4.9138249e-002   1.0656963e-004   9.5266133e-019  -4.8235319e-003  -5.0670297e+003   3.6172125e-013  -5.9854087e-021   2.2319967e-018   3.3290633e-006   9.4883691e+001
  5.9093705e+000   4.4714521e+000   5.0907471e-001   5.2900090e+002   0.0000000e+000   4.5558285e-005   9.3522443e+002   9.9139424e+002   9.0878518e+002   4.9000000e+002   4.9000000e+002   4.9000000e+002   9.7419949e+006   1.6510877e+003   9.3155396e+003   1.2666491e-002   2.8134227e+001  -2.0607143e-012   9.1925067e-012   1.2339689e+005   4.8004839e-002   2.3137826e-004   7.3524477e-019  -3.0353919e-003  -5.0983621e+003   3.6390411e-013  -1.1723961e-020   2.1896114e-018   7.9040120e-006   9.5534426e+001
  6.0094421e+000   3.5525321e+000   5.0700293e-001   5.2488427e+002   0.0000000e+000   4.5481041e-005   9.3576431e+002   1.0065702e+003   9.0948862e+002   4.9000000e+002   4.9000000e+002   4.9000000e+002   9.7673833e+006   1.6523502e+003   9.3328508e+003   1.2666491e-002   2.8289866e+001  -2.0659939e-012   9.2170485e-012   1.2371847e+005   4.6467652e-002   4.3791130e-004   5.5044845e-019  -3.1766731e-003  -5.1062463e+003   3.6449180e-013  -2.3499366e-020   2.1253529e-018   1.5281628e-005   9.5506936e+001
  6.1048060e+000   3.3211258e+000   5.0360325e-001   5.2005760e+002   0.0000000e+000   4.5279987e-005   9.3571687e+002   1.0200135e+003   9.0959871e+002   4.9000000e+002   4.9000000e+002   4.9000000e+002   9.7692680e+006   1.6491139e+003   9.3120632e+003   1.2666491e-002   2.8438010e+001  -2.0661984e-012   9.2199340e-012   1.2374234e+005   4.7182768e-002   4.4630962e-004   5.6149890e-019   3.3372824e-003  -5.1013768e+003   3.6420103e-013  -2.4210327e-020   2.1577366e-018   1.6214506e-005   9.5083445e+001
  6.2119182e+000   3.9456734e+000   5.0103876e-001   5.1605380e+002   0.0000000e+000   4.5133680e-005   9.3611045e+002   1.0354590e+003   9.0994352e+002   4.9000000e+002   4.9000000e+002   4.9000000e+002   9.7893232e+006   1.6491595e+003   9.3196375e+003   1.2666491e-002   2.8604219e+001  -2.0704023e-012   9.2394490e-012   1.2399637e+005   5.2109613e-002   2.7670125e-004   8.6401914e-019  -9.2001452e-003  -5.1065072e+003   3.6459563e-013  -1.4337793e-020   2.3753244e-018   1.0769381e-005   9.4879497e+001
  6.3096713e+000   5.3306533e+000   5.0280006e-001   5.1887085e+002   0.0000000e+000   4.5188197e-005   9.3736430e+002   1.0565260e+003   9.0995821e+002   4.9000000e+002   4.9000000e+002   4.9000000e+002   9.8424428e+006   1.6589393e+003   9.4025352e+003   1.2666491e-002   2.8756701e+001  -2.0816431e-012   9.2894483e-012   1.2466921e+005   5.5400853e-002   1.2121004e-004   1.2647707e-018  -5.5361120e-003  -5.1323826e+003   3.6643696e-013  -6.3070117e-021   2.5141142e-018   4.6387432e-006   9.5295840e+001
  6.4123010e+000   6.9833286e+000   5.1166601e-001   5.3682567e+002   0.0000000e+000   4.5365812e-005   9.3907906e+002   1.0802777e+003   9.1105585e+002   4.9000000e+002   4.9000000e+002   4.9000000e+002   9.9133807e+006   1.6810514e+003   9.5665543e+003   1.2666491e-002   2.8919016e+001  -2.0967742e-012   9.3554788e-012   1.2556775e+005   6.4315258e-002   9.9244079e-005   1.5385117e-018  -4.5481513e-003  -5.1718319e+003   3.6921039e-013  -4.9394800e-021   2.9151163e-018   3.2599933e-006   9.6078186e+001
  6.5081504e+000   8.1180343e+000   5.2644541e-001   5.6098049e+002   0.0000000e+000   4.5969714e-005   9.4041234e+002   1.1008038e+003   9.1053437e+002   4.9000000e+002   4.9000000e+002   4.9000000e+002   9.9689056e+006   1.7059543e+003   9.7382458e+003   1.2666491e-002   2.9073384e+001  -2.1085449e-012   9.4077018e-012   1.2627105e+005   6.4497491e-002   1.1532768e-004   1.5652794e-018  -3.2873629e-003  -5.2053533e+003   3.7159043e-013  -5.5946787e-021   2.9228242e-018   3.1699530e-006   9.7673641e+001
  6.6133615e+000   8.6725134e+000   5.4700117e-001   5.9845652e+002   0.0000000e+000   4.6664248e-005   9.4163012e+002   1.1226182e+003   9.0998258e+002   4.9000000e+002   4.9000000e+002   4.9000000e+002   1.0019669e+007   1.7384294e+003   9.9517637e+003   1.2666491e-002   2.9246268e+001  -2.1192079e-012   9.4560832e-012   1.2691404e+005   6.3519395e-002   2.3877721e-005   1.4829167e-018  -2.0055195e-003  -5.2352454e+003   3.7374759e-013  -1.1011813e-021   2.8798466e-018   2.0873449e-006   9.9434646e+001
  6.7165710e+000   8.5031517e+000   5.6821979e-001   6.3825265e+002   0.0000000e+000   4.7361476e-005   9.4294215e+002   1.1453631e+003   9.1039802e+002   4.9000000e+002   4.9000000e+002   4.9000000e+002   1.0074292e+007   1.7719167e+003   1.0174570e+004   1.2666491e-002   2.9419661e+001  -2.1307882e-012   9.5074619e-012   1.2760592e+005   6.5542151e-002   2.6656661e-005   1.5283028e-018  -1.6267127e-003  -5.2660931e+003   3.7594448e-013  -1.3154681e-021   2.9707291e-018   2.4625221e-006   1.0123220e+002
  6.8102679e+000   7.7099038e+000   5.8445233e-001   6.6903747e+002   0.0000000e+000   4.7896926e-005   9.4428829e+002   1.1672148e+003   9.1107647e+002   4.9000000e+002   4.9000000e+002   4.9000000e+002   1.0130967e+007   1.7989687e+003   1.0361640e+004   1.2666491e-002   2.9580302e+001  -2.1427892e-012   9.5609152e-012   1.2832380e+005   6.8086477e-002   2.8259488e-005   1.6210213e-018  -2.9903126e-003  -5.2979540e+003   3.7821283e-013  -1.1448508e-021   3.0845751e-018   2.9827186e-006   1.0270198e+002
  6.9154814e+000   6.2965495e+000   5.9456144e-001   6.9192272e+002   0.0000000e+000   4.8079505e-005   9.4568313e+002   1.1931205e+003   9.1157691e+002   4.9000000e+002   4.9000000e+002   4.9000000e+002   1.0191236e+007   1.8209548e+003   1.0522231e+004   1.2666491e-002   2.9763709e+001  -2.1556436e-012   9.6168687e-012   1.2908720e+005   7.0652263e-002   4.5229506e-005   1.6534266e-018   5.1221243e-003  -5.3314184e+003   3.8055888e-013  -6.8986804e-022   3.2023071e-018   4.1398685e-006   1.0345698e+002
  7.0141195e+000   4.9454576e+000   5.9570809e-001   6.9584275e+002   0.0000000e+000   4.8039035e-005   9.4658102e+002   1.2231016e+003   9.1151495e+002   4.9000000e+002   4.9000000e+002   4.9000000e+002   1.0232078e+007   1.8295657e+003   1.0594841e+004   1.2666491e-002   2.9937475e+001  -2.1642705e-012   9.6553444e-012   1.2960453e+005   7.2270520e-002   1.0701640e-004   1.7126208e-018   9.0242464e-003  -5.3528859e+003   3.8208506e-013  -3.4382053e-021   3.2762603e-018   7.3732919e-006   1.0362925e+002
  7.1004170e+000   4.1614350e+000   5.9288209e-001   6.9275244e+002   0.0000000e+000   4.7837742e-005   9.4710748e+002   1.2480083e+003   9.1142032e+002   4.9000000e+002   4.9000000e+002   4.9000000e+002   1.0257556e+007   1.8315028e+003   1.0619195e+004   1.2666491e-002   3.0090089e+001  -2.1696474e-012   9.6797325e-012   1.2992724e+005   7.1673347e-002   2.6586012e-004   1.6125277e-018  -2.1903425e-003  -5.3642207e+003   3.8291230e-013  -1.0502512e-020   3.2527119e-018   1.4254088e-005   1.0335413e+002
  7.2029877e+000   3.9155425e+000   5.8811787e-001   6.8765405e+002   0.0000000e+000   4.7523665e-005   9.4763754e+002   1.2775412e+003   9.1189660e+002   4.9000000e+002   4.9000000e+002   4.9000000e+002   1.0284143e+007   1.8316031e+003   1.0632490e+004   1.2666491e-002   3.0271727e+001  -2.1751698e-012   9.7054805e-012   1.3026400e+005   6.9552263e-002   3.6283978e-004   1.4568461e-018   2.2156911e-004  -5.3739161e+003   3.8363959e-013  -1.4837569e-020   3.1604297e-018   1.8760696e-005   1.0282934e+002
  7.3043753e+000   4.3435953e+000   5.8430831e-001   6.8215712e+002   0.0000000e+000   4.7328474e-005   9.4819734e+002   1.3064193e+003   9.1282285e+002   4.9000000e+002   4.9000000e+002   4.9000000e+002   1.0312123e+007   1.8320355e+003   1.0648535e+004   1.2666491e-002   3.0451512e+001  -2.1810537e-012   9.7321148e-012   1.3061841e+005   6.9195010e-002   2.2110022e-004   1.4760031e-018  -2.3177298e-003  -5.3843566e+003   3.8439712e-013  -8.1397480e-021   3.1427332e-018   1.3182116e-005   1.0256289e+002
  7.4090890e+000   5.2297147e+000   5.8326994e-001   6.8378326e+002   0.0000000e+000   4.7162096e-005   9.4890452e+002   1.3337777e+003   9.1317618e+002   4.9000000e+002   4.9000000e+002   4.9000000e+002   1.0345733e+007   1.8371395e+003   1.0695858e+004   1.2666491e-002   3.0637761e+001  -2.1881507e-012   9.7640863e-012   1.3104414e+005   7.1143969e-002   9.1779466e-005   1.6618875e-018  -4.9440764e-003  -5.3992913e+003   3.8547456e-013  -2.1713451e-021   3.2272831e-018   7.9376451e-006   1.0239406e+002
  7.5168047e+000   6.3566491e+000   5.8678002e-001   6.9281396e+002   0.0000000e+000   4.7215356e-005   9.4976274e+002   1.3576287e+003   9.1264148e+002   4.9000000e+002   4.9000000e+002   4.9000000e+002   1.0385424e+007   1.8480204e+003   1.0781156e+004   1.2666491e-002   3.0830613e+001  -2.1965397e-012   9.8014894e-012   1.3154688e+005   7.3726831e-002   5.4988681e-005   1.7929684e-018  -6.3504837e-003  -5.4200430e+003   3.8695420e-013  -3.7275282e-022   3.3411696e-018   5.3559485e-006   1.0274196e+002
  7.6210821e+000   7.2833430e+000   5.9524205e-001   7.1599736e+002   0.0000000e+000   4.7296651e-005   9.5074749e+002   1.3767584e+003   9.1168070e+002   4.9000000e+002   4.9000000e+002   4.9000000e+002   1.0429362e+007   1.8667460e+003   1.0916178e+004   1.2666491e-002   3.1019285e+001  -2.2058872e-012   9.8425968e-012   1.3210342e+005   7.5676250e-002  -4.8692063e-006   1.8429552e-018  -7.2835680e-003  -5.4452134e+003   3.8873641e-013   2.6259746e-021   3.4293658e-018   3.9036315e-006   1.0318231e+002
  7.7110953e+000   7.6787655e+000   6.0572734e-001   7.4403865e+002   0.0000000e+000   4.7475673e-005   9.5165911e+002   1.3900538e+003   9.1096956e+002   4.9000000e+002   4.9000000e+002   4.9000000e+002   1.0469696e+007   1.8867402e+003   1.1057362e+004   1.2666491e-002   3.1184314e+001  -2.2144454e-012   9.8806894e-012   1.3261431e+005   7.7249315e-002  -2.8263014e-005   1.8808378e-018  -9.9756330e-003  -5.4692469e+003   3.9045087e-013   3.9157061e-021   3.5008331e-018   3.4297969e-006   1.0381518e+002
  7.8195535e+000   7.5363120e+000   6.1900805e-001   7.8311947e+002   0.0000000e+000   4.7619313e-005   9.5274999e+002   1.4151712e+003   9.1040156e+002   4.9000000e+002   4.9000000e+002   4.9000000e+002   1.0517658e+007   1.9120141e+003   1.1234730e+004   1.2666491e-002   3.1386064e+001  -2.2246239e-012   9.9253870e-012   1.3322183e+005   7.9176373e-002  -3.8872683e-005   1.9401609e-018   1.2814611e-003  -5.4975725e+003   3.9244539e-013   4.5388831e-021   3.5873658e-018   3.6027845e-006   1.0442017e+002
  7.9139224e+000   6.9335233e+000   6.2768347e-001   8.1228788e+002   0.0000000e+000   4.7681140e-005   9.5349298e+002   1.4359223e+003   9.1002099e+002   4.9000000e+002   4.9000000e+002   4.9000000e+002   1.0551927e+007   1.9291664e+003   1.1355883e+004   1.2666491e-002   3.1563962e+001  -2.2319554e-012   9.9571713e-012   1.3365589e+005   8.0704643e-002  -1.5175214e-005   1.9259167e-018   2.2204204e-003  -5.5173719e+003   3.9382933e-013   3.5791325e-021   3.6586571e-018   5.2532486e-006   1.0477040e+002
  8.0211480e+000   5.9900177e+000   6.3177905e-001   8.2549844e+002   0.0000000e+000   4.7737639e-005   9.5409544e+002   1.4570945e+003   9.0942477e+002   4.9000000e+002   4.9000000e+002   4.9000000e+002   1.0580885e+007   1.9393186e+003   1.1432432e+004   1.2666491e-002   3.1767813e+001  -2.2380792e-012   9.9842780e-012   1.3402268e+005   8.1756503e-002   8.2065785e-005   1.8173399e-018   9.2724320e-003  -5.5332333e+003   3.9494888e-013  -3.5245864e-022   3.7121593e-018   9.1170701e-006   1.0507784e+002
  8.1140115e+000   5.2253671e+000   6.3083902e-001   8.3226448e+002   0.0000000e+000   4.7505297e-005   9.5445471e+002   1.4730700e+003   9.0882375e+002   4.9000000e+002   4.9000000e+002   4.9000000e+002   1.0598482e+007   1.9433108e+003   1.1466812e+004   1.2666491e-002   3.1945051e+001  -2.2417719e-012   1.0001250e-011   1.3424557e+005   8.1492168e-002   2.2596208e-004   1.6768929e-018   4.7101069e-003  -5.5418501e+003   3.9558183e-013  -6.7386168e-021   3.7061449e-018   1.5756569e-005   1.0468691e+002
  8.2069976e+000   4.7262396e+000   6.2755031e-001   8.3737442e+002   0.0000000e+000   4.7117510e-005   9.5474894e+002   1.4875532e+003   9.0835579e+002   4.9000000e+002   4.9000000e+002   4.9000000e+002   1.0613145e+007   1.9449136e+003   1.1485845e+004   1.2666491e-002   3.2122867e+001  -2.2448405e-012   1.0015329e-011   1.3443130e+005   8.0178340e-002   2.7062437e-004   1.5236068e-018   3.3866850e-003  -5.5478388e+003   3.9602299e-013  -8.0965198e-021   3.6523535e-018   1.8229675e-005   1.0393346e+002
  8.3274393e+000   4.6181519e+000   6.2243330e-001   8.3783847e+002   0.0000000e+000   4.6672461e-005   9.5503677e+002   1.5041701e+003   9.0803896e+002   4.9000000e+002   4.9000000e+002   4.9000000e+002   1.0628085e+007   1.9445625e+003   1.1493700e+004   1.2666491e-002   3.2353425e+001  -2.2479594e-012   1.0029819e-011   1.3462055e+005   7.8974158e-002   3.5895107e-004   1.4033050e-018  -2.9877780e-003  -5.5527092e+003   3.9639028e-013  -1.2100756e-020   3.6018970e-018   2.3090223e-005   1.0304175e+002
  8.4168983e+000   4.8982375e+000   6.1935444e-001   8.3769505e+002   0.0000000e+000   4.6402424e-005   9.5521530e+002   1.5141054e+003   9.0779494e+002   4.9000000e+002   4.9000000e+002   4.9000000e+002   1.0636657e+007   1.9443780e+003   1.1499622e+004   1.2666491e-002   3.2524830e+001  -2.2497502e-012   1.0038050e-011   1.3472912e+005   7.9647074e-002   2.3439021e-004   1.4021001e-018  -2.2326004e-003  -5.5552909e+003   3.9658302e-013  -6.2586132e-021   3.6333238e-018   1.7927296e-005   1.0249460e+002
  8.5106442e+000   5.4097365e+000   6.1773865e-001   8.3861448e+002   0.0000000e+000   4.6225846e-005   9.5545233e+002   1.5267507e+003   9.0737364e+002   4.9000000e+002   4.9000000e+002   4.9000000e+002   1.0645152e+007   1.9455420e+003   1.1515946e+004   1.2666491e-002   3.2704618e+001  -2.2515183e-012   1.0046570e-011   1.3483672e+005   8.0684126e-002   2.1721794e-004   1.4648220e-018  -1.2748263e-002  -5.5586485e+003   3.9684794e-013  -5.4992779e-021   3.6784573e-018   1.6949539e-005   1.0213598e+002
  8.6082062e+000   5.9975570e+000   6.1851756e-001   8.5151246e+002   0.0000000e+000   4.6009200e-005   9.5583389e+002   1.5377600e+003   9.0677996e+002   4.9000000e+002   4.9000000e+002   4.9000000e+002   1.0655844e+007   1.9508476e+003   1.1562449e+004   1.2666491e-002   3.2892263e+001  -2.2537833e-012   1.0056653e-011   1.3497215e+005   8.1580837e-002   1.3338470e-004   1.5433828e-018  -1.5813285e-002  -5.5642415e+003   3.9724723e-013  -1.6213303e-021   3.7160848e-018   1.3610350e-005   1.0169986e+002
  8.7060359e+000   6.4690039e+000   6.2190409e-001   8.7021577e+002   0.0000000e+000   4.5920859e-005   9.5637686e+002   1.5460335e+003   9.0618278e+002   4.9000000e+002   4.9000000e+002   4.9000000e+002   1.0670353e+007   1.9592270e+003   1.1632791e+004   1.2666491e-002   3.3081472e+001  -2.2568504e-012   1.0069998e-011   1.3515593e+005   8.2298131e-002   6.5436914e-005   1.6155646e-018  -3.5718866e-003  -5.5728381e+003   3.9784377e-013   1.7721717e-021   3.7462831e-018   1.1497903e-005   1.0155851e+002
  8.8049217e+000   6.6892190e+000   6.2684369e-001   8.9092167e+002   0.0000000e+000   4.5928162e-005   9.5704656e+002   1.5522952e+003   9.0558632e+002   4.9000000e+002   4.9000000e+002   4.9000000e+002   1.0686125e+007   1.9691923e+003   1.1717916e+004   1.2666491e-002   3.3274072e+001  -2.2602176e-012   1.0084498e-011   1.3535570e+005   8.3084951e-002   1.7966202e-005   1.6312898e-018   7.5349473e-003  -5.5828105e+003   3.9853392e-013   3.9745074e-021   3.7817768e-018   1.0165322e-005   1.0162323e+002
  8.9041898e+000   6.6005253e+000   6.3168136e-001   9.1217776e+002   0.0000000e+000   4.5918177e-005   9.5781293e+002   1.5567341e+003   9.0502492e+002   4.9000000e+002   4.9000000e+002   4.9000000e+002   1.0700030e+007   1.9788571e+003   1.1806728e+004   1.2666491e-002   3.3468832e+001  -2.2632208e-012   1.0097240e-011   1.3553183e+005   8.3715607e-002   4.3332267e-005   1.5733108e-018   3.1288534e-003  -5.5918782e+003   3.9916024e-013   3.0759726e-021   3.8136340e-018   1.1626901e-005   1.0162637e+002
  9.0039603e+000   6.2646196e+000   6.3518685e-001   9.4011281e+002   0.0000000e+000   4.5626699e-005   9.5861087e+002   1.5593377e+003   9.0448320e+002   4.9000000e+002   4.9000000e+002   4.9000000e+002   1.0709524e+007   1.9883982e+003   1.1899276e+004   1.2666491e-002   3.3666075e+001  -2.2652633e-012   1.0106034e-011   1.3565209e+005   8.3968604e-002   8.7529348e-005   1.4220764e-018   2.0259679e-003  -5.5979951e+003   3.9958620e-013   1.2907082e-021   3.8320392e-018   1.3894614e-005   1.0097949e+002
  9.1057791e+000   5.8250395e+000   6.3683728e-001   9.6043870e+002   0.0000000e+000   4.5343896e-005   9.5932727e+002   1.5598814e+003   9.0368738e+002   4.9000000e+002   4.9000000e+002   4.9000000e+002   1.0713888e+007   1.9944220e+003   1.1971548e+004   1.2666491e-002   3.3868772e+001  -2.2661614e-012   1.0110104e-011   1.3570737e+005   8.3537799e-002   1.1184938e-004   1.2892145e-018   1.1098640e-002  -5.6005202e+003   3.9976142e-013   2.6665640e-022   3.8182191e-018   1.5467130e-005   1.0032028e+002
  9.2109420e+000   5.4428092e+000   6.3655016e-001   9.7119205e+002   0.0000000e+000   4.5131007e-005   9.6004174e+002   1.5579585e+003   9.0294162e+002   4.9000000e+002   4.9000000e+002   4.9000000e+002   1.0713492e+007   1.9961903e+003   1.2021970e+004   1.2666491e-002   3.4079139e+001  -2.2660761e-012   1.0109934e-011   1.3570235e+005   8.2473763e-002   1.6348812e-004   1.1284562e-018   4.1292338e-003  -5.5996865e+003   3.9971288e-013  -1.6614894e-021   3.7766136e-018   1.7510198e-005   9.9764129e+001
  9.3210416e+000   5.2551897e+000   6.3515220e-001   9.7604277e+002   0.0000000e+000   4.5003672e-005   9.6086452e+002   1.6284187e+003   9.0241162e+002   4.9000000e+002   4.9000000e+002   4.9000000e+002   1.0709578e+007   1.9949047e+003   1.2062399e+004   1.2666491e-002   3.4300202e+001  -2.2652258e-012   1.0106503e-011   1.3565277e+005   8.1164059e-002   2.3945659e-004   9.9396454e-019  -2.5170770e-003  -5.5963705e+003   3.9949057e-013  -4.9762296e-021   3.7223172e-018   2.0969432e-005   9.9348445e+001
  9.4344544e+000   5.3226075e+000   6.3402456e-001   9.8358497e+002   0.0000000e+000   4.4859321e-005   9.6191603e+002   1.7259943e+003   9.0191526e+002   4.9000000e+002   4.9000000e+002   4.9000000e+002   1.0704106e+007   1.9937269e+003   1.2116146e+004   1.2666491e-002   3.4528789e+001  -2.2640306e-012   1.0101628e-011   1.3558346e+005   8.0488446e-002   2.2958933e-004   9.2009641e-019  -2.9960336e-003  -5.5922001e+003   3.9920911e-013  -4.2252360e-021   3.6943922e-018   2.0351149e-005   9.8854411e+001
  9.5096055e+000   5.4915337e+000   6.3412764e-001   9.9725409e+002   0.0000000e+000   4.4610558e-005   9.6272211e+002   1.7986691e+003   9.0161657e+002   4.9000000e+002   4.9000000e+002   4.9000000e+002   1.0700521e+007   1.9955176e+003   1.2173924e+004   1.2666491e-002   3.4680979e+001  -2.2632740e-012   1.0098285e-011   1.3553805e+005   8.0715273e-002   1.5638159e-004   9.4018052e-019  -6.2540517e-003  -5.5896267e+003   3.9902736e-013  -1.0801810e-021   3.7037690e-018   1.6586281e-005   9.8186180e+001
  9.6232373e+000   5.8423289e+000   6.3614569e-001   1.0167277e+003   0.0000000e+000   4.4445302e-005   9.6413527e+002   1.9420292e+003   9.0135552e+002   4.9000000e+002   4.9000000e+002   4.9000000e+002   1.0695749e+007   1.9989326e+003   1.2276802e+004   1.2666491e-002   3.4912682e+001  -2.2622437e-012   1.0093991e-011   1.3547761e+005   8.1284488e-002   1.4896363e-004   1.0099140e-018  -8.1386712e-003  -5.5867340e+003   3.9883075e-013  -7.9669923e-022   3.7267038e-018   1.7369908e-005   9.7614972e+001
  9.7387894e+000   6.1608400e+000   6.4064191e-001   1.0470469e+003   0.0000000e+000   4.4421734e-005   9.6588985e+002   2.0677980e+003   9.0087865e+002   4.9000000e+002   4.9000000e+002   4.9000000e+002   1.0692001e+007   2.0041293e+003   1.2409576e+004   1.2666491e-002   3.5150756e+001  -2.2614551e-012   1.0090364e-011   1.3543013e+005   8.1806737e-002   7.0967525e-005   1.2039507e-018  -7.1176447e-003  -5.5852556e+003   3.9872057e-013   2.2787289e-021   3.7415067e-018   1.4134831e-005   9.7340199e+001
  9.8174504e+000   6.2819256e+000   6.4472074e-001   1.0742205e+003   0.0000000e+000   4.4294191e-005   9.6717052e+002   2.1677443e+003   9.0036643e+002   4.9000000e+002   4.9000000e+002   4.9000000e+002   1.0689812e+007   2.0100945e+003   1.2521491e+004   1.2666491e-002   3.5314449e+001  -2.2610115e-012   1.0088115e-011   1.3540241e+005   8.2075184e-002  -5.1027139e-005   1.4002273e-018  -3.8984759e-003  -5.5847576e+003   3.9867430e-013   7.4887627e-021   3.7445601e-018   8.2606626e-006   9.6902556e+001
  9.9385447e+000   6.2787406e+000   6.5166209e-001   1.1198360e+003   0.0000000e+000   4.4129030e-005   9.6933863e+002   2.3130299e+003   8.9963849e+002   4.9000000e+002   4.9000000e+002   4.9000000e+002   1.0685280e+007   2.0193583e+003   1.2708447e+004   1.2666491e-002   3.5569487e+001  -2.2600641e-012   1.0083618e-011   1.3534501e+005   8.2055038e-002  -8.7718744e-005   1.3656207e-018   5.8692079e-004  -5.5835126e+003   3.9857312e-013   9.4498217e-021   3.7453674e-018   6.3240629e-006   9.6284486e+001
  1.0021286e+001   6.1660526e+000   6.5620088e-001   1.1459085e+003   0.0000000e+000   4.4133142e-005   9.7090322e+002   2.4144331e+003   8.9929207e+002   4.9000000e+002   4.9000000e+002   4.9000000e+002   1.0680552e+007   2.0239583e+003   1.2832903e+004   1.2666491e-002   3.5745991e+001  -2.2590797e-012   1.0078988e-011   1.3528511e+005   8.1842880e-002  -1.5685734e-004   1.4469155e-018   5.0810077e-003  -5.5815921e+003   3.9842656e-013   1.2192604e-020   3.7316521e-018   2.9323437e-006   9.6093449e+001
  1.0106082e+001   6.0047429e+000   6.6036736e-001   1.1759747e+003   0.0000000e+000   4.4037613e-005   9.7256676e+002   2.4758374e+003   8.9925803e+002   4.9000000e+002   4.9000000e+002   4.9000000e+002   1.0673752e+007   2.0283743e+003   1.2964437e+004   1.2666491e-002   3.5928694e+001  -2.2576453e-012   1.0072670e-011   1.3519899e+005   8.1376381e-002  -2.4794632e-004   1.5767829e-018   3.0029001e-003  -5.5783115e+003   3.9819577e-013   1.5734068e-020   3.7040222e-018  -1.4543714e-006   9.5670854e+001
  1.0237220e+001   5.7736813e+000   6.6591089e-001   1.2139490e+003   0.0000000e+000   4.4123099e-005   9.7523798e+002   2.4786782e+003   8.9887317e+002   4.9000000e+002   4.9000000e+002   4.9000000e+002   1.0659319e+007   2.0307184e+003   1.3146904e+004   1.2666491e-002   3.6214674e+001  -2.2545782e-012   1.0059031e-011   1.3501616e+005   8.0277023e-002  -4.2190488e-004   1.7973630e-018   5.4655154e-003  -5.5705490e+003   3.9764097e-013   2.3084177e-020   3.6425489e-018  -1.0293361e-005   9.5484375e+001
  1.0327665e+001   5.6857305e+000   6.6942557e-001   1.2445472e+003   0.0000000e+000   4.3997701e-005   9.7704632e+002   2.4693528e+003   8.9841086e+002   4.9000000e+002   4.9000000e+002   4.9000000e+002   1.0647119e+007   2.0331429e+003   1.3278396e+004   1.2666491e-002   3.6414282e+001  -2.2520053e-012   1.0047486e-011   1.3486164e+005   7.9512844e-002  -4.8634861e-004   1.8799247e-018   4.2147278e-003  -5.5636968e+003   3.9715060e-013   2.5457532e-020   3.6032884e-018  -1.3213577e-005   9.4943161e+001
  1.0420373e+001   5.6843512e+000   6.7332428e-001   1.2810305e+003   0.0000000e+000   4.3727651e-005   9.7888879e+002   2.4585280e+003   8.9812875e+002   4.9000000e+002   4.9000000e+002   4.9000000e+002   1.0633607e+007   2.0371249e+003   1.3422585e+004   1.2666491e-002   3.6620980e+001  -2.2491310e-012   1.0034943e-011   1.3469049e+005   7.9149302e-002  -6.5929254e-004   1.9795976e-018   1.0123713e-003  -5.5560734e+003   3.9661865e-013   3.2838207e-020   3.5814351e-018  -2.1334003e-005   9.4070763e+001
  1.0513243e+001   5.7638242e+000   6.7783218e-001   1.3128778e+003   0.0000000e+000   4.3736960e-005   9.8074113e+002   2.4499029e+003   8.9730019e+002   4.9000000e+002   4.9000000e+002   4.9000000e+002   1.0619953e+007   2.0390805e+003   1.3554902e+004   1.2666491e-002   3.6830252e+001  -2.2462239e-012   1.0022195e-011   1.3451754e+005   7.9194631e-002  -7.5907742e-004   2.1296878e-018   3.2272674e-004  -5.5484559e+003   3.9608246e-013   3.6713851e-020   3.5760692e-018  -2.6307924e-005   9.3795642e+001
  1.0606119e+001   5.8955965e+000   6.8313300e-001   1.3470823e+003   0.0000000e+000   4.3805799e-005   9.8270974e+002   2.4398669e+003   8.9604324e+002   4.9000000e+002   4.9000000e+002   4.9000000e+002   1.0606427e+007   2.0414479e+003   1.3692993e+004   1.2666491e-002   3.7041644e+001  -2.2433660e-012   1.0009439e-011   1.3434621e+005   7.9557580e-002  -8.0893402e-004   2.2789196e-018  -2.3174484e-003  -5.5411158e+003   3.9555992e-013   3.8410260e-020   3.5854940e-018  -2.7798297e-005   9.3633584e+001
  1.0745382e+001   6.1018046e+000   6.9249678e-001   1.4091761e+003   0.0000000e+000   4.3703102e-005   9.8573379e+002   2.4511137e+003   8.9460137e+002   4.9000000e+002   4.9000000e+002   4.9000000e+002   1.0586807e+007   2.0489471e+003   1.3928600e+004   1.2666491e-002   3.7362975e+001  -2.2392156e-012   9.9909381e-012   1.3409769e+005   8.0249536e-002  -9.0503805e-004   2.5258782e-018  -3.1936209e-003  -5.5309515e+003   3.9483682e-013   4.1941364e-020   3.6052006e-018  -3.2027081e-005   9.2953684e+001
  1.0838249e+001   6.1918860e+000   6.9949422e-001   1.4509481e+003   0.0000000e+000   4.3737532e-005   9.8777394e+002   2.4493114e+003   8.9385966e+002   4.9000000e+002   4.9000000e+002   4.9000000e+002   1.0573770e+007   2.0539584e+003   1.4085946e+004   1.2666491e-002   3.7580351e+001  -2.2364718e-012   9.9784660e-012   1.3393256e+005   8.0562504e-002  -1.0140949e-003   2.6536296e-018   1.2848722e-004  -5.5244596e+003   3.9436387e-013   4.6328098e-020   3.6134440e-018  -3.7005609e-005   9.2713485e+001
  1.0931192e+001   6.2234628e+000   7.0659150e-001   1.4980218e+003   0.0000000e+000   4.3574082e-005   9.8989741e+002   2.4564806e+003   8.9345262e+002   4.9000000e+002   4.9000000e+002   4.9000000e+002   1.0560419e+007   2.0610410e+003   1.4258774e+004   1.2666491e-002   3.7800415e+001  -2.2336431e-012   9.9658306e-012   1.3376344e+005   8.0746666e-002  -1.0965808e-003   2.7310509e-018   2.6996842e-003  -5.5178890e+003   3.9389386e-013   4.9819315e-020   3.6182319e-018  -4.0895792e-005   9.2052467e+001
  1.1024144e+001   6.1989491e+000   7.1355981e-001   1.5404802e+003   0.0000000e+000   4.3534626e-005   9.9200651e+002   2.4326891e+003   8.9335209e+002   4.9000000e+002   4.9000000e+002   4.9000000e+002   1.0546406e+007   2.0667228e+003   1.4421502e+004   1.2666491e-002   3.8023103e+001  -2.2306881e-012   9.9526175e-012   1.3358595e+005   8.0848028e-002  -1.1716726e-003   2.8634570e-018   2.3569603e-003  -5.5108763e+003   3.9339328e-013   5.2615840e-020   3.6163678e-018  -4.4304985e-005   9.1666774e+001
  1.1117110e+001   6.1419758e+000   7.2015793e-001   1.5749080e+003   0.0000000e+000   4.3707930e-005   9.9418738e+002   2.4369259e+003   8.9353619e+002   4.9000000e+002   4.9000000e+002   4.9000000e+002   1.0531217e+007   2.0697914e+003   1.4567987e+004   1.2666491e-002   3.8248244e+001  -2.2274843e-012   9.9381681e-012   1.3339356e+005   8.0649098e-002  -1.2715119e-003   2.9426562e-018   2.9529998e-003  -5.5031225e+003   3.9283415e-013   5.6682693e-020   3.6034878e-018  -4.9092990e-005   9.1726163e+001
  1.1210171e+001   6.0731076e+000   7.2619155e-001   1.6104992e+003   0.0000000e+000   4.3631283e-005   9.9627635e+002   2.4144856e+003   8.9405250e+002   4.9000000e+002   4.9000000e+002   4.9000000e+002   1.0514731e+007   2.0745587e+003   1.4720228e+004   1.2666491e-002   3.8475888e+001  -2.2239972e-012   9.9225455e-012   1.3318475e+005   8.0195129e-002  -1.2434082e-003   3.0322940e-018   6.6278114e-003  -5.4945483e+003   3.9221911e-013   5.4596031e-020   3.5781532e-018  -4.7359095e-005   9.1244776e+001
  1.1303455e+001   6.0172941e+000   7.3189745e-001   1.6394616e+003   0.0000000e+000   4.3706857e-005   9.9833713e+002   2.4080412e+003   8.9287457e+002   4.9000000e+002   4.9000000e+002   4.9000000e+002   1.0497200e+007   2.0773676e+003   1.4857618e+004   1.2666491e-002   3.8706353e+001  -2.2202841e-012   9.9061431e-012   1.3296268e+005   7.9855384e-002  -1.3144570e-003   3.1013581e-018   2.5463027e-003  -5.4852804e+003   3.9156517e-013   5.7343856e-020   3.5589915e-018  -5.0426513e-005   9.1083884e+001
  1.1443934e+001   5.9962967e+000   7.3996643e-001   1.6887774e+003   0.0000000e+000   4.3512828e-005   1.0014014e+003   2.3943085e+003   8.9088817e+002   4.9000000e+002   4.9000000e+002   4.9000000e+002   1.0469510e+007   2.0837364e+003   1.5072634e+004   1.2666491e-002   3.9057476e+001  -2.2144205e-012   9.8800915e-012   1.3261196e+005   7.9751664e-002  -1.3949279e-003   3.2074972e-018   1.1524211e-004  -5.4704561e+003   3.9051206e-013   6.0388988e-020   3.5488214e-018  -5.3997427e-005   9.0207305e+001
  1.1538053e+001   6.0279715e+000   7.4525982e-001   1.7126292e+003   0.0000000e+000   4.3678402e-005   1.0035576e+003   2.4014042e+003   8.8913476e+002   4.9000000e+002   4.9000000e+002   4.9000000e+002   1.0450319e+007   2.0851164e+003   1.5200596e+004   1.2666491e-002   3.9295421e+001  -2.2103623e-012   9.8619847e-012   1.3236887e+005   7.9886556e-002  -1.4749966e-003   3.2595009e-018  -1.1580569e-004  -5.4602300e+003   3.8978114e-013   6.3739762e-020   3.5525116e-018  -5.7309493e-005   9.0260539e+001
  1.1632612e+001   6.0806595e+000   7.5060498e-001   1.7430458e+003   0.0000000e+000   4.3520401e-005   1.0055456e+003   2.4204427e+003   8.8824085e+002   4.9000000e+002   4.9000000e+002   4.9000000e+002   1.0430700e+007   2.0897322e+003   1.5340289e+004   1.2666491e-002   3.9536531e+001  -2.2062167e-012   9.8434444e-012   1.3212036e+005   8.0198760e-002  -1.5540257e-003   3.3112506e-018  -3.3549773e-004  -5.4498498e+003   3.8903913e-013   6.7068416e-020   3.5642801e-018  -6.0714939e-005   8.9608174e+001
  1.1727641e+001   6.1420341e+000   7.5618211e-001   1.7692878e+003   0.0000000e+000   4.3498731e-005   1.0075422e+003   2.3972645e+003   8.8733729e+002   4.9000000e+002   4.9000000e+002   4.9000000e+002   1.0411147e+007   2.0935285e+003   1.5473254e+004   1.2666491e-002   3.9781004e+001  -2.2020840e-012   9.8250261e-012   1.3187270e+005   8.0568911e-002  -1.6279321e-003   3.3753247e-018  -2.0546790e-003  -5.4396163e+003   3.8831123e-013   7.0182767e-020   3.5782639e-018  -6.3858336e-005   8.9240990e+001
  1.1822712e+001   6.1957177e+000   7.6181373e-001   1.7973609e+003   0.0000000e+000   4.3385593e-005   1.0095760e+003   2.4165178e+003   8.8642492e+002   4.9000000e+002   4.9000000e+002   4.9000000e+002   1.0391650e+007   2.0984005e+003   1.5613168e+004   1.2666491e-002   4.0027757e+001  -2.1979570e-012   9.8066096e-012   1.3162574e+005   8.0934950e-002  -1.6911650e-003   3.4464369e-018  -1.4806215e-003  -5.4294880e+003   3.8758734e-013   7.2853839e-020   3.5918346e-018  -6.6424718e-005   8.8684658e+001
  1.1917645e+001   6.2305870e+000   7.6741461e-001   1.8246739e+003   0.0000000e+000   4.3281497e-005   1.0116053e+003   2.4365791e+003   8.8551014e+002   4.9000000e+002   4.9000000e+002   4.9000000e+002   1.0371926e+007   2.1032233e+003   1.5750310e+004   1.2666491e-002   4.0276344e+001  -2.1937784e-012   9.7879519e-012   1.3137590e+005   8.1369344e-002  -1.7956747e-003   3.5203821e-018   2.6001049e-003  -5.4193129e+003   3.8685852e-013   7.7337270e-020   3.6082116e-018  -7.1080325e-005   8.8157953e+001
  1.2012886e+001   6.2441964e+000   7.7280301e-001   1.8492325e+003   0.0000000e+000   4.3290659e-005   1.0136987e+003   2.4267623e+003   8.8458915e+002   4.9000000e+002   4.9000000e+002   4.9000000e+002   1.0351790e+007   2.1065837e+003   1.5876374e+004   1.2666491e-002   4.0527839e+001  -2.1895295e-012   9.7689884e-012   1.3112085e+005   8.1597060e-002  -1.7814290e-003   3.5616912e-018  -1.4704523e-003  -5.4089480e+003   3.8612068e-013   7.6406887e-020   3.6165465e-018  -7.0168264e-005   8.7885312e+001
  1.2108128e+001   6.2346894e+000   7.7798018e-001   1.8706626e+003   0.0000000e+000   4.3268010e-005   1.0156217e+003   2.4491915e+003   8.8308090e+002   4.9000000e+002   4.9000000e+002   4.9000000e+002   1.0331222e+007   2.1101755e+003   1.5996162e+004   1.2666491e-002   4.0781214e+001  -2.1851821e-012   9.7495297e-012   1.3086033e+005   8.1709883e-002  -1.7795298e-003   3.6056461e-018  -1.0987960e-004  -5.3983182e+003   3.8535928e-013   7.5855656e-020   3.6195094e-018  -6.9996911e-005   8.7539774e+001
  1.2203474e+001   6.2118746e+000   7.8283284e-001   1.8931854e+003   0.0000000e+000   4.3133528e-005   1.0174664e+003   2.4296880e+003   8.8204506e+002   4.9000000e+002   4.9000000e+002   4.9000000e+002   1.0310020e+007   2.1143840e+003   1.6113206e+004   1.2666491e-002   4.1036714e+001  -2.1806900e-012   9.7295462e-012   1.3059178e+005   8.1823530e-002  -1.8491438e-003   3.6280330e-018   2.5890502e-003  -5.3873213e+003   3.8457549e-013   7.8698006e-020   3.6236213e-018  -7.3406680e-005   8.6959655e+001
  1.2346813e+001   6.1750904e+000   7.8952861e-001   1.9209913e+003   0.0000000e+000   4.3045666e-005   1.0201144e+003   2.4359838e+003   8.8042831e+002   4.9000000e+002   4.9000000e+002   4.9000000e+002   1.0276853e+007   2.1187965e+003   1.6267051e+004   1.2666491e-002   4.1423955e+001  -2.1736744e-012   9.6982156e-012   1.3017166e+005   8.2132345e-002  -1.7991347e-003   3.6459988e-018   2.1463016e-003  -5.3699799e+003   3.8333587e-013   7.6068435e-020   3.6366600e-018  -7.1239329e-005   8.6352936e+001
  1.2442494e+001   6.1595929e+000   7.9362194e-001   1.9367353e+003   0.0000000e+000   4.2997847e-005   1.0217678e+003   2.4231247e+003   8.7957368e+002   4.9000000e+002   4.9000000e+002   4.9000000e+002   1.0253916e+007   2.1210601e+003   1.6357212e+004   1.2666491e-002   4.1684392e+001  -2.1688262e-012   9.6765491e-012   1.2988113e+005   8.2285097e-002  -1.7871929e-003   3.6306039e-018   3.0052478e-003  -5.3579117e+003   3.8247374e-013   7.5299224e-020   3.6443845e-018  -7.0604900e-005   8.5970816e+001
  1.2538289e+001   6.1604428e+000   7.9734638e-001   1.9433142e+003   0.0000000e+000   4.3259882e-005   1.0235722e+003   2.4139799e+003   8.7879833e+002   4.9000000e+002   4.9000000e+002   4.9000000e+002   1.0230533e+007   2.1199078e+003   1.6428727e+004   1.2666491e-002   4.1946423e+001  -2.1638795e-012   9.6545668e-012   1.2958495e+005   8.2299452e-002  -1.7427232e-003   3.6176827e-018  -7.3998814e-004  -5.3456276e+003   3.8160203e-013   7.3200736e-020   3.6456808e-018  -6.8413077e-005   8.6245024e+001
  1.2634145e+001   6.1691724e+000   8.0097594e-001   1.9586887e+003   0.0000000e+000   4.3131047e-005   1.0252012e+003   2.4185154e+003   8.7766096e+002   4.9000000e+002   4.9000000e+002   4.9000000e+002   1.0206909e+007   2.1223878e+003   1.6515729e+004   1.2666491e-002   4.2209821e+001  -2.1588771e-012   9.6322529e-012   1.2928572e+005   8.2509790e-002  -1.7457488e-003   3.5984912e-018   6.4744710e-004  -5.3332155e+003   3.8071501e-013   7.3357891e-020   3.6561899e-018  -6.8486019e-005   8.5723689e+001
  1.2730049e+001   6.1860280e+000   8.0459909e-001   1.9761552e+003   0.0000000e+000   4.2965334e-005   1.0267652e+003   2.4035208e+003   8.7583321e+002   4.9000000e+002   4.9000000e+002   4.9000000e+002   1.0183059e+007   2.1251116e+003   1.6597927e+004   1.2666491e-002   4.2474686e+001  -2.1538317e-012   9.6097121e-012   1.2898363e+005   8.2829189e-002  -1.7405168e-003   3.5964651e-018   2.1753822e-003  -5.3207093e+003   3.7982029e-013   7.2894316e-020   3.6707960e-018  -6.8283799e-005   8.5097684e+001
  1.2826004e+001   6.2056685e+000   8.0822949e-001   1.9935201e+003   0.0000000e+000   4.2726048e-005   1.0282952e+003   2.4107397e+003   8.7410157e+002   4.9000000e+002   4.9000000e+002   4.9000000e+002   1.0158990e+007   2.1286543e+003   1.6681879e+004   1.2666491e-002   4.2740969e+001  -2.1487420e-012   9.5870649e-012   1.2867875e+005   8.3209392e-002  -1.7206774e-003   3.5625584e-018   6.9412223e-004  -5.3081333e+003   3.7892606e-013   7.2094288e-020   3.6897836e-018  -6.7277791e-005   8.4325545e+001
  1.2921369e+001   6.2210122e+000   8.1187999e-001   2.0141811e+003   0.0000000e+000   4.2454932e-005   1.0296986e+003   2.3964325e+003   8.7248827e+002   4.9000000e+002   4.9000000e+002   4.9000000e+002   1.0134773e+007   2.1324365e+003   1.6761411e+004   1.2666491e-002   4.3006934e+001  -2.1436176e-012   9.5642542e-012   1.2837201e+005   8.3619199e-002  -1.6536048e-003   3.5306566e-018  -2.7183797e-004  -5.2955300e+003   3.7803006e-013   6.9086152e-020   3.7100298e-018  -6.4185295e-005   8.3511323e+001
  1.3017470e+001   6.2284506e+000   8.1553957e-001   2.0296272e+003   0.0000000e+000   4.2356322e-005   1.0311825e+003   2.4006630e+003   8.7101607e+002   4.9000000e+002   4.9000000e+002   4.9000000e+002   1.0110189e+007   2.1346098e+003   1.6829531e+004   1.2666491e-002   4.3276094e+001  -2.1384212e-012   9.5409851e-012   1.2806062e+005   8.3984074e-002  -1.5820872e-003   3.5042327e-018   2.6969411e-004  -5.2827489e+003   3.7711377e-013   6.5821507e-020   3.7279283e-018  -6.0832681e-005   8.3050270e+001
  1.3111438e+001   6.2280230e+000   8.1890833e-001   2.0437848e+003   0.0000000e+000   4.2237097e-005   1.0324675e+003   2.4008538e+003   8.7072962e+002   4.9000000e+002   4.9000000e+002   4.9000000e+002   1.0086056e+007   2.1366496e+003   1.6888492e+004   1.2666491e-002   4.3540243e+001  -2.1333120e-012   9.5182212e-012   1.2775493e+005   8.4285140e-002  -1.5499268e-003   3.4716358e-018   1.7983831e-003  -5.2701730e+003   3.7621633e-013   6.4346340e-020   3.7432975e-018  -5.9507515e-005   8.2562191e+001
  1.3207675e+001   6.2207091e+000   8.2215938e-001   2.0584040e+003   0.0000000e+000   4.2081213e-005   1.0336959e+003   2.4097475e+003   8.6992105e+002   4.9000000e+002   4.9000000e+002   4.9000000e+002   1.0060753e+007   2.1387344e+003   1.6943374e+004   1.2666491e-002   4.3811703e+001  -2.1279613e-012   9.4943064e-012   1.2743443e+005   8.4573023e-002  -1.4809568e-003   3.4179012e-018   2.7266172e-003  -5.2569864e+003   3.7527302e-013   6.1279720e-020   3.7590656e-018  -5.6404749e-005   8.1995800e+001
  1.3303971e+001   6.2092026e+000   8.2520188e-001   2.0731645e+003   0.0000000e+000   4.1875938e-005   1.0348868e+003   2.3883553e+003   8.6913096e+002   4.9000000e+002   4.9000000e+002   4.9000000e+002   1.0035031e+007   2.1410247e+003   1.6997589e+004   1.2666491e-002   4.4084105e+001  -2.1225257e-012   9.4700447e-012   1.2710862e+005   8.4809400e-002  -1.3869373e-003   3.3538754e-018   8.7768053e-004  -5.2435677e+003   3.7431591e-013   5.7056961e-020   3.7728449e-018  -5.2491508e-005   8.1376546e+001
  1.3400333e+001   6.1975962e+000   8.2798361e-001   2.0861999e+003   0.0000000e+000   4.1681515e-005   1.0359850e+003   2.3842808e+003   8.6840633e+002   4.9000000e+002   4.9000000e+002   4.9000000e+002   1.0008952e+007   2.1428292e+003   1.7042571e+004   1.2666491e-002   4.4357556e+001  -2.1170037e-012   9.4454500e-012   1.2677830e+005   8.5054428e-002  -1.3143121e-003   3.3064479e-018   1.9263746e-003  -5.2299395e+003   3.7334408e-013   5.3749588e-020   3.7862354e-018  -4.9543628e-005   8.0761232e+001
  1.3545007e+001   6.1866523e+000   8.3179565e-001   2.0986676e+003   0.0000000e+000   4.1638553e-005   1.0376397e+003   2.3828006e+003   8.6678299e+002   4.9000000e+002   4.9000000e+002   4.9000000e+002   9.9690735e+006   2.1425697e+003   1.7086260e+004   1.2666491e-002   4.4769079e+001  -2.1085753e-012   9.4077910e-012   1.2627318e+005   8.5446758e-002  -1.1861828e-003   3.2369233e-018   6.5317802e-004  -5.2090755e+003   3.7185324e-013   4.7939246e-020   3.8074368e-018  -4.4428990e-005   8.0355509e+001
  1.3641660e+001   6.1834441e+000   8.3406325e-001   2.1019393e+003   0.0000000e+000   4.1673008e-005   1.0386029e+003   2.3704473e+003   8.6500243e+002   4.9000000e+002   4.9000000e+002   4.9000000e+002   9.9420919e+006   2.1415672e+003   1.7103512e+004   1.2666491e-002   4.5044505e+001  -2.1028663e-012   9.3823732e-012   1.2593142e+005   8.5660244e-002  -1.1022934e-003   3.1772227e-018   4.9174321e-004  -5.1949460e+003   3.7084679e-013   4.4183915e-020   3.8200950e-018  -4.1132123e-005   8.0219001e+001
  1.3738466e+001   6.1849079e+000   8.3615853e-001   2.1107925e+003   0.0000000e+000   4.1509018e-005   1.0395203e+003   2.3611098e+003   8.6379968e+002   4.9000000e+002   4.9000000e+002   4.9000000e+002   9.9148216e+006   2.1420831e+003   1.7125793e+004   1.2666491e-002   4.5320630e+001  -2.0970966e-012   9.3566134e-012   1.2558600e+005   8.5859288e-002  -9.7036861e-004   3.1025331e-018   1.4403439e-003  -5.1806685e+003   3.6982537e-013   3.8415437e-020   3.8327073e-018  -3.5873391e-005   7.9664929e+001
  1.3835412e+001   6.1867878e+000   8.3818822e-001   2.1152586e+003   0.0000000e+000   4.1442463e-005   1.0403868e+003   2.3541787e+003   8.6273850e+002   4.9000000e+002   4.9000000e+002   4.9000000e+002   9.8872394e+006   2.1416386e+003   1.7138727e+004   1.2666491e-002   4.5597459e+001  -2.0912639e-012   9.3305960e-012   1.2523663e+005   8.6041472e-002  -8.8914482e-004   3.0577719e-018   2.6827144e-004  -5.1662623e+003   3.6879739e-013   3.4719611e-020   3.8431613e-018  -3.3205264e-005   7.9318862e+001
  1.3932370e+001   6.1897422e+000   8.4013597e-001   2.1259124e+003   0.0000000e+000   4.1304214e-005   1.0413770e+003   2.3499676e+003   8.6297097e+002   4.9000000e+002   4.9000000e+002   4.9000000e+002   9.8595163e+006   2.1414490e+003   1.7155945e+004   1.2666491e-002   4.5874491e+001  -2.0853893e-012   9.3045212e-012   1.2488547e+005   8.6189519e-002  -8.2933494e-004   3.0151075e-018   1.4381962e-004  -5.1517909e+003   3.6777080e-013   3.2017776e-020   3.8519551e-018  -3.1346699e-005   7.8870037e+001
  1.4029498e+001   6.1874320e+000   8.4201650e-001   2.1322533e+003   0.0000000e+000   4.1221213e-005   1.0421047e+003   2.3438146e+003   8.6227347e+002   4.9000000e+002   4.9000000e+002   4.9000000e+002   9.8315015e+006   2.1408017e+003   1.7160127e+004   1.2666491e-002   4.6152200e+001  -2.0794703e-012   9.2779994e-012   1.2453062e+005   8.6365921e-002  -7.7625077e-004   2.9600383e-018   1.4369825e-003  -5.1371654e+003   3.6672166e-013   2.9662021e-020   3.8627845e-018  -2.9686133e-005   7.8507248e+001
  1.4126771e+001   6.1832771e+000   8.4383488e-001   2.1392517e+003   0.0000000e+000   4.1090386e-005   1.0428212e+003   2.3400468e+003   8.6138456e+002   4.9000000e+002   4.9000000e+002   4.9000000e+002   9.8032731e+006   2.1404521e+003   1.7163693e+004   1.2666491e-002   4.6430374e+001  -2.0735053e-012   9.2513495e-012   1.2417307e+005   8.6508596e-002  -7.4786890e-004   2.9029111e-018   6.3457765e-004  -5.1224198e+003   3.6566861e-013   2.8433871e-020   3.8721195e-018  -2.9097278e-005   7.8041636e+001
  1.4224057e+001   6.1768424e+000   8.4552896e-001   2.1478063e+003   0.0000000e+000   4.0884769e-005   1.0434746e+003   2.3306303e+003   8.6015336e+002   4.9000000e+002   4.9000000e+002   4.9000000e+002   9.7747902e+006   2.1405743e+003   1.7167166e+004   1.2666491e-002   4.6708588e+001  -2.0674786e-012   9.2244730e-012   1.2381229e+005   8.6625350e-002  -6.9813118e-004   2.8577436e-018   8.8266307e-004  -5.1075487e+003   3.6460719e-013   2.6210504e-020   3.8796507e-018  -2.7757868e-005   7.7456385e+001
  1.4321597e+001   6.1685144e+000   8.4704118e-001   2.1534087e+003   0.0000000e+000   4.0764353e-005   1.0440696e+003   2.3251177e+003   8.5834479e+002   4.9000000e+002   4.9000000e+002   4.9000000e+002   9.7459520e+006   2.1396364e+003   1.7159761e+004   1.2666491e-002   4.6987525e+001  -2.0613773e-012   9.1972931e-012   1.2344701e+005   8.6704533e-002  -6.5622271e-004   2.8158620e-018   5.0992169e-004  -5.0924987e+003   3.6353370e-013   2.4292852e-020   3.8854258e-018  -2.6606097e-005   7.7027040e+001
  1.4419214e+001   6.1628959e+000   8.4855733e-001   2.1589629e+003   0.0000000e+000   4.0729296e-005   1.0447467e+003   2.3224441e+003   8.5688374e+002   4.9000000e+002   4.9000000e+002   4.9000000e+002   9.7171358e+006   2.1377144e+003   1.7147351e+004   1.2666491e-002   4.7266495e+001  -2.0552799e-012   9.1701329e-012   1.2308201e+005   8.6795281e-002  -5.9656924e-004   2.7766414e-018  -7.9444135e-004  -5.0774341e+003   3.6246040e-013   2.1535799e-020   3.8916038e-018  -2.4191263e-005   7.6799083e+001
  1.4517134e+001   6.1508688e+000   8.4995001e-001   2.1648385e+003   0.0000000e+000   4.0605872e-005   1.0452763e+003   2.3119438e+003   8.5540807e+002   4.9000000e+002   4.9000000e+002   4.9000000e+002   9.6875593e+006   2.1364663e+003   1.7133078e+004   1.2666491e-002   4.7546106e+001  -2.0490249e-012   9.1421792e-012   1.2270738e+005   8.6878799e-002  -5.7168819e-004   2.7466808e-018   1.1927773e-003  -5.0620048e+003   3.6135640e-013   2.0407066e-020   3.8968976e-018  -2.3832047e-005   7.6358997e+001
  1.4615253e+001   6.1388197e+000   8.5124183e-001   2.1662812e+003   0.0000000e+000   4.0596293e-005   1.0457734e+003   2.3145361e+003   8.5415349e+002   4.9000000e+002   4.9000000e+002   4.9000000e+002   9.6578189e+006   2.1339877e+003   1.7108745e+004   1.2666491e-002   4.7825979e+001  -2.0427394e-012   9.1140873e-012   1.2233067e+005   8.6846625e-002  -4.9980031e-004   2.7020709e-018   4.5257293e-004  -5.0464654e+003   3.6024583e-013   1.7217002e-020   3.8974374e-018  -2.2151195e-005   7.6160514e+001
  1.4713500e+001   6.1273910e+000   8.5232801e-001   2.1706760e+003   0.0000000e+000   4.0475418e-005   1.0462407e+003   2.3134579e+003   8.5300613e+002   4.9000000e+002   4.9000000e+002   4.9000000e+002   9.6277915e+006   2.1321510e+003   1.7085705e+004   1.2666491e-002   4.8105799e+001  -2.0363873e-012   9.0857938e-012   1.2195033e+005   8.6864705e-002  -4.6097326e-004   2.6681384e-018  -1.0879952e-003  -5.0307674e+003   3.5912726e-013   1.5536271e-020   3.8999095e-018  -2.1002884e-005   7.5730585e+001
  1.4811963e+001   6.1210272e+000   8.5335771e-001   2.1757942e+003   0.0000000e+000   4.0300817e-005   1.0466423e+003   2.3030687e+003   8.5204632e+002   4.9000000e+002   4.9000000e+002   4.9000000e+002   9.5978068e+006   2.1306889e+003   1.7061575e+004   1.2666491e-002   4.8385821e+001  -2.0300398e-012   9.0574949e-012   1.2157053e+005   8.6910704e-002  -4.3956226e-004   2.6255356e-018   5.9137278e-004  -5.0150601e+003   3.5800582e-013   1.4660997e-020   3.9042053e-018  -2.0513355e-005   7.5201386e+001
  1.4910011e+001   6.1183448e+000   8.5427133e-001   2.1755875e+003   0.0000000e+000   4.0371392e-005   1.0471163e+003   2.3014707e+003   8.5099417e+002   4.9000000e+002   4.9000000e+002   4.9000000e+002   9.5675737e+006   2.1266416e+003   1.7023345e+004   1.2666491e-002   4.8664182e+001  -2.0236438e-012   9.0289585e-012   1.2118758e+005   8.6953159e-002  -4.1897642e-004   2.5992495e-018   1.5324749e-003  -4.9992557e+003   3.5687707e-013   1.3734892e-020   3.9075359e-018  -1.9961811e-005   7.5177717e+001
  1.5008440e+001   6.1125106e+000   8.5515933e-001   2.1862031e+003   0.0000000e+000   4.0042788e-005   1.0475028e+003   2.2915263e+003   8.4878327e+002   4.9000000e+002   4.9000000e+002   4.9000000e+002   9.5370326e+006   2.1261975e+003   1.7002926e+004   1.2666491e-002   4.8943047e+001  -2.0171892e-012   9.0001294e-012   1.2080074e+005   8.6993326e-002  -3.7867945e-004   2.5632997e-018   2.4879114e-004  -4.9833259e+003   3.5573976e-013   1.1963526e-020   3.9111769e-018  -1.8553875e-005   7.4324363e+001
  1.5107180e+001   6.1017974e+000   8.5626237e-001   2.1899554e+003   0.0000000e+000   3.9965922e-005   1.0478324e+003   2.2990503e+003   8.4788860e+002   4.9000000e+002   4.9000000e+002   4.9000000e+002   9.5061648e+006   2.1236786e+003   1.6968385e+004   1.2666491e-002   4.9222385e+001  -2.0106576e-012   8.9710012e-012   1.2040975e+005   8.6972690e-002  -3.1595657e-004   2.5309666e-018   7.8049302e-004  -4.9672097e+003   3.5458956e-013   9.1134932e-021   3.9117944e-018  -1.6980015e-005   7.3992256e+001
  1.5245889e+001   6.0835580e+000   8.5753202e-001   2.1954278e+003   0.0000000e+000   3.9808942e-005   1.0482771e+003   2.2799200e+003   8.4626663e+002   4.9000000e+002   4.9000000e+002   4.9000000e+002   9.4620255e+006   2.1200264e+003   1.6919148e+004   1.2666491e-002   4.9613828e+001  -2.0013202e-012   8.9293461e-012   1.1985066e+005   8.6893017e-002  -2.5174238e-004   2.4947232e-018   2.6665839e-004  -4.9441953e+003   3.5294475e-013   6.2993219e-021   3.9098588e-018  -1.5272656e-005   7.3467039e+001
  1.5344949e+001   6.0708525e+000   8.5832809e-001   2.2056596e+003   0.0000000e+000   3.9495997e-005   1.0485744e+003   2.2775798e+003   8.4500808e+002   4.9000000e+002   4.9000000e+002   4.9000000e+002   9.4308302e+006   2.1189761e+003   1.6890234e+004   1.2666491e-002   4.9892627e+001  -1.9947224e-012   8.8998791e-012   1.1945553e+005   8.6875807e-002  -2.2234535e-004   2.4558754e-018   2.8391590e-003  -4.9278550e+003   3.5177856e-013   5.0746606e-021   3.9111380e-018  -1.4572260e-005   7.2668171e+001
  1.5416121e+001   6.0721527e+000   8.5919208e-001   2.2068701e+003   0.0000000e+000   3.9544956e-005   1.0489571e+003   2.2686223e+003   8.4649002e+002   4.9000000e+002   4.9000000e+002   4.9000000e+002   9.4084978e+006   2.1162128e+003   1.6863477e+004   1.2666491e-002   5.0092724e+001  -1.9900021e-012   8.8789113e-012   1.1917265e+005   8.6877618e-002  -1.7570505e-004   2.4284201e-018  -3.0531341e-003  -4.9160708e+003   3.5094314e-013   3.1839096e-021   3.9124991e-018  -1.2853456e-005   7.2669226e+001
  1.5505085e+001   6.0614434e+000   8.5996068e-001   2.2129884e+003   0.0000000e+000   3.9328869e-005   1.0490857e+003   2.2620362e+003   8.4544394e+002   4.9000000e+002   4.9000000e+002   4.9000000e+002   9.3793152e+006   2.1145017e+003   1.6828135e+004   1.2666491e-002   5.0342264e+001  -1.9838254e-012   8.8512526e-012   1.1880301e+005   8.6896258e-002  -1.7003565e-004   2.4224136e-018   2.6599947e-003  -4.9010282e+003   3.4986169e-013   2.8205884e-021   3.9137177e-018  -1.3315240e-005   7.2095743e+001
  1.5619071e+001   6.0628357e+000   8.6125507e-001   2.2174793e+003   0.0000000e+000   3.9277104e-005   1.0492783e+003   2.2514105e+003   8.4419267e+002   4.9000000e+002   4.9000000e+002   4.9000000e+002   9.3434609e+006   2.1108442e+003   1.6776914e+004   1.2666491e-002   5.0661389e+001  -1.9762382e-012   8.8174494e-012   1.1834886e+005   8.6910423e-002  -1.2678796e-004   2.4094506e-018   1.3489139e-003  -4.8821992e+003   3.4851858e-013   8.9138017e-022   3.9150677e-018  -1.1961488e-005   7.1813220e+001
  1.5716839e+001   6.0399410e+000   8.6220264e-001   2.2252754e+003   0.0000000e+000   3.9086116e-005   1.0493361e+003   2.2444653e+003   8.4334608e+002   4.9000000e+002   4.9000000e+002   4.9000000e+002   9.3117065e+006   2.1085044e+003   1.6733243e+004   1.2666491e-002   5.0934174e+001  -1.9695297e-012   8.7874030e-012   1.1794665e+005   8.6946719e-002  -1.4371471e-004   2.3752896e-018   5.4980744e-003  -4.8657035e+003   3.4733985e-013   1.6310996e-021   3.9185696e-018  -1.3578446e-005   7.1285270e+001
  1.5815807e+001   6.0162191e+000   8.6316023e-001   2.2279774e+003   0.0000000e+000   3.9121695e-005   1.0495127e+003   2.2397957e+003   8.4209645e+002   4.9000000e+002   4.9000000e+002   4.9000000e+002   9.2795855e+006   2.1039544e+003   1.6678551e+004   1.2666491e-002   5.1209484e+001  -1.9627323e-012   8.7572105e-012   1.1753979e+005   8.6810542e-002  -8.1152959e-005   2.3558603e-018  -6.4816996e-004  -4.8488991e+003   3.4614604e-013  -1.0663358e-021   3.9132498e-018  -1.1423956e-005   7.1199071e+001
  1.5914535e+001   5.9890870e+000   8.6402354e-001   2.2349016e+003   0.0000000e+000   3.8932755e-005   1.0495639e+003   2.2352585e+003   8.4075096e+002   4.9000000e+002   4.9000000e+002   4.9000000e+002   9.2467142e+006   2.1012247e+003   1.6632925e+004   1.2666491e-002   5.1483266e+001  -1.9557837e-012   8.7261745e-012   1.1712342e+005   8.6670364e-002  -3.5996321e-005   2.3341107e-018  -5.5580936e-004  -4.8317076e+003   3.4491757e-013  -2.9593454e-021   3.9077865e-018  -1.0053034e-005   7.0689717e+001
  1.6013448e+001   5.9720332e+000   8.6499552e-001   2.2434926e+003   0.0000000e+000   3.8773342e-005   1.0496115e+003   2.2298601e+003   8.3977149e+002   4.9000000e+002   4.9000000e+002   4.9000000e+002   9.2140288e+006   2.0981386e+003   1.6582929e+004   1.2666491e-002   5.1756805e+001  -1.9488645e-012   8.6952829e-012   1.1670941e+005   8.6594270e-002  -2.1103166e-008   2.3206727e-018   2.5315798e-003  -4.8145717e+003   3.4369180e-013  -4.5898862e-021   3.9050096e-018  -9.0607654e-006   7.0183052e+001
  1.6112340e+001   5.9650925e+000   8.6614565e-001   2.2486037e+003   0.0000000e+000   3.8746382e-005   1.0496810e+003   2.2235623e+003   8.3862452e+002   4.9000000e+002   4.9000000e+002   4.9000000e+002   9.1815627e+006   2.0940539e+003   1.6528868e+004   1.2666491e-002   5.2029447e+001  -1.9420021e-012   8.6646795e-012   1.1629818e+005   8.6563892e-002   3.9573676e-005   2.3078866e-018  -1.3234572e-004  -4.7975605e+003   3.4247935e-013  -6.3896605e-021   3.9042948e-018  -7.7914387e-006   6.9950680e+001
  1.6211266e+001   5.9638481e+000   8.6744440e-001   2.2537565e+003   0.0000000e+000   3.8743576e-005   1.0497430e+003   2.2166232e+003   8.3752472e+002   4.9000000e+002   4.9000000e+002   4.9000000e+002   9.1489359e+006   2.0897547e+003   1.6473783e+004   1.2666491e-002   5.2301269e+001  -1.9350975e-012   8.6338819e-012   1.1588491e+005   8.6570859e-002   5.3187885e-005   2.2975704e-018   1.4707187e-003  -4.7804823e+003   3.4125972e-013  -7.0292400e-021   3.9052071e-018  -7.8683050e-006   6.9758019e+001
  1.6310182e+001   5.9654952e+000   8.6880321e-001   2.2595396e+003   0.0000000e+000   3.8895411e-005   1.0501246e+003   2.2094797e+003   8.3640189e+002   4.9000000e+002   4.9000000e+002   4.9000000e+002   9.1161107e+006   2.0838233e+003   1.6417303e+004   1.2666491e-002   5.2572142e+001  -1.9281573e-012   8.6029339e-012   1.1546913e+005   8.6531645e-002   7.9860945e-005   2.2852813e-018  -4.2533189e-004  -4.7633626e+003   3.4003915e-013  -8.1766031e-021   3.9040140e-018  -7.2995834e-006   6.9863843e+001
  1.6409121e+001   5.9608375e+000   8.7044397e-001   2.2696343e+003   0.0000000e+000   3.8801078e-005   1.0502750e+003   2.2041322e+003   8.3577606e+002   4.9000000e+002   4.9000000e+002   4.9000000e+002   9.0835455e+006   2.0804871e+003   1.6370604e+004   1.2666491e-002   5.2842225e+001  -1.9212724e-012   8.5721954e-012   1.1505665e+005   8.6522170e-002   9.5005381e-005   2.2702885e-018  -6.1925288e-004  -4.7463428e+003   3.3882318e-013  -8.8043261e-021   3.9043692e-018  -7.4252233e-006   6.9466353e+001
  1.6507866e+001   5.9442915e+000   8.7215717e-001   2.2799575e+003   0.0000000e+000   3.8724026e-005   1.0504071e+003   2.1962455e+003   8.3495612e+002   4.9000000e+002   4.9000000e+002   4.9000000e+002   9.0497670e+006   2.0769691e+003   1.6324023e+004   1.2666491e-002   5.3111014e+001  -1.9141254e-012   8.5403294e-012   1.1462879e+005   8.6482861e-002   1.1754504e-004   2.2584415e-018  -1.0503894e-004  -4.7287945e+003   3.3757132e-013  -9.8862542e-021   3.9032201e-018  -7.4284796e-006   6.9098975e+001
  1.6606846e+001   5.9228399e+000   8.7401151e-001   2.2911979e+003   0.0000000e+000   3.8625412e-005   1.0505879e+003   2.1863126e+003   8.3433625e+002   4.9000000e+002   4.9000000e+002   4.9000000e+002   9.0166625e+006   2.0736476e+003   1.6280963e+004   1.2666491e-002   5.3379695e+001  -1.9071229e-012   8.5091028e-012   1.1420947e+005   8.6342123e-002   1.6979456e-004   2.2494804e-018  -1.6307080e-003  -4.7114979e+003   3.3633789e-013  -1.2129878e-020   3.8970590e-018  -6.1034204e-006   6.8717402e+001
  1.6705858e+001   5.9017251e+000   8.7607314e-001   2.3048519e+003   0.0000000e+000   3.8527718e-005   1.0507711e+003   2.1910953e+003   8.3328400e+002   4.9000000e+002   4.9000000e+002   4.9000000e+002   8.9832681e+006   2.0703097e+003   1.6237215e+004   1.2666491e-002   5.3647794e+001  -1.9000558e-012   8.4775426e-012   1.1378648e+005   8.6265218e-002   2.0083768e-004   2.2448689e-018   1.6045063e-003  -4.6940178e+003   3.3508705e-013  -1.3473041e-020   3.8937136e-018  -5.5988977e-006   6.8295683e+001
  1.6804607e+001   5.8901333e+000   8.7842923e-001   2.3143857e+003   0.0000000e+000   3.8693512e-005   1.0512613e+003   2.1853458e+003   8.3194100e+002   4.9000000e+002   4.9000000e+002   4.9000000e+002   8.9501155e+006   2.0647925e+003   1.6188145e+004   1.2666491e-002   5.3914400e+001  -1.8930457e-012   8.4462336e-012   1.1336656e+005   8.6232260e-002   2.2500421e-004   2.2289000e-018   2.1286204e-003  -4.6766703e+003   3.3384751e-013  -1.4525788e-020   3.8930644e-018  -5.5047893e-006   6.8375833e+001
  1.6903742e+001   5.8733180e+000   8.8086792e-001   2.3285056e+003   0.0000000e+000   3.8605545e-005   1.0515186e+003   2.1754916e+003   8.2996260e+002   4.9000000e+002   4.9000000e+002   4.9000000e+002   8.9163003e+006   2.0615592e+003   1.6150493e+004   1.2666491e-002   5.4181373e+001  -1.8858936e-012   8.4143552e-012   1.1293824e+005   8.6178569e-002   2.5891363e-004   2.2226547e-018  -3.7399249e-005  -4.6590206e+003   3.3258947e-013  -1.6023137e-020   3.8908408e-018  -4.9514446e-006   6.7980386e+001
  1.7002898e+001   5.8509327e+000   8.8348104e-001   2.3436616e+003   0.0000000e+000   3.8579134e-005   1.0518156e+003   2.1760621e+003   8.2917261e+002   4.9000000e+002   4.9000000e+002   4.9000000e+002   8.8820442e+006   2.0576826e+003   1.6110427e+004   1.2666491e-002   5.4447763e+001  -1.8786519e-012   8.3820763e-012   1.1250433e+005   8.6073368e-002   3.0818170e-004   2.2106080e-018  -2.5609342e-003  -4.6411585e+003   3.3131739e-013  -1.8231421e-020   3.8865526e-018  -3.8904951e-006   6.7671344e+001
  1.7102084e+001   5.8278511e+000   8.8633333e-001   2.3618342e+003   0.0000000e+000   3.8497925e-005   1.0521878e+003   2.1686361e+003   8.2843318e+002   4.9000000e+002   4.9000000e+002   4.9000000e+002   8.8474895e+006   2.0543532e+003   1.6076853e+004   1.2666491e-002   5.4713636e+001  -1.8713378e-012   8.3494786e-012   1.1206665e+005   8.5956178e-002   3.6972843e-004   2.2073004e-018  -1.6530616e-003  -4.6230928e+003   3.3002811e-013  -2.1016001e-020   3.8812205e-018  -2.5731252e-006   6.7244600e+001
  1.7201310e+001   5.8098516e+000   8.8949734e-001   2.3841490e+003   0.0000000e+000   3.8333610e-005   1.0525967e+003   2.1682397e+003   8.2726381e+002   4.9000000e+002   4.9000000e+002   4.9000000e+002   8.8128429e+006   2.0518189e+003   1.6049512e+004   1.2666491e-002   5.4979114e+001  -1.8640141e-012   8.3167174e-012   1.1162779e+005   8.5888285e-002   4.1443957e-004   2.2010515e-018   3.8034255e-004  -4.6049741e+003   3.2873065e-013  -2.2990335e-020   3.8783376e-018  -1.8101562e-006   6.6642408e+001
  1.7340236e+001   5.7968859e+000   8.9443479e-001   2.4162063e+003   0.0000000e+000   3.8230506e-005   1.0532879e+003   2.1664190e+003   8.2914907e+002   4.9000000e+002   4.9000000e+002   4.9000000e+002   8.7648465e+006   2.0473101e+003   1.6011542e+004   1.2666491e-002   5.5350085e+001  -1.8538573e-012   8.2714573e-012   1.1101985e+005   8.5858031e-002   4.8016635e-004   2.1804231e-018  -2.9726733e-004  -4.5798458e+003   3.2693777e-013  -2.5869046e-020   3.8780876e-018  -5.1578084e-007   6.6043706e+001
  1.7439571e+001   5.7902950e+000   8.9846956e-001   2.4434536e+003   0.0000000e+000   3.8047339e-005   1.0537835e+003   2.1632119e+003   8.2800380e+002   4.9000000e+002   4.9000000e+002   4.9000000e+002   8.7305852e+006   2.0455023e+003   1.5997020e+004   1.2666491e-002   5.5614868e+001  -1.8466124e-012   8.2390707e-012   1.1058588e+005   8.5906472e-002   5.1031723e-004   2.1895624e-018   2.2743119e-003  -4.5619168e+003   3.2565586e-013  -2.7326883e-020   3.8797439e-018  -5.6807458e-007   6.5436843e+001
  1.7528996e+001   5.7831477e+000   9.0237619e-001   2.4665075e+003   0.0000000e+000   3.8024245e-005   1.0542457e+003   2.1569642e+003   8.2656823e+002   4.9000000e+002   4.9000000e+002   4.9000000e+002   8.6994821e+006   2.0426897e+003   1.5978924e+004   1.2666491e-002   5.5853050e+001  -1.8400331e-012   8.2097748e-012   1.1019191e+005   8.5923377e-002   5.5442458e-004   2.1757552e-018  -2.2668074e-004  -4.5457128e+003   3.2450121e-013  -2.9270018e-020   3.8812309e-018   1.4183634e-007   6.5137365e+001
  1.7618421e+001   5.7751020e+000   9.0668961e-001   2.4923226e+003   0.0000000e+000   3.8001337e-005   1.0547653e+003   2.1497423e+003   8.2534353e+002   4.9000000e+002   4.9000000e+002   4.9000000e+002   8.6690668e+006   2.0400478e+003   1.5963382e+004   1.2666491e-002   5.6090999e+001  -1.8336025e-012   8.1811098e-012   1.0980666e+005   8.5920455e-002   6.1717915e-004   2.1714677e-018  -3.2318642e-003  -4.5297999e+003   3.2336780e-013  -3.2077654e-020   3.8812627e-018   1.5204843e-006   6.4808605e+001
  1.7717921e+001   5.7628468e+000   9.1186541e-001   2.5213725e+003   0.0000000e+000   3.8137097e-005   1.0556549e+003   2.1438039e+003   8.2402131e+002   4.9000000e+002   4.9000000e+002   4.9000000e+002   8.6343544e+006   2.0359555e+003   1.5949703e+004   1.2666491e-002   5.6355550e+001  -1.8262587e-012   8.1482510e-012   1.0936697e+005   8.5971503e-002   6.5468867e-004   2.1697947e-018   2.4567913e-003  -4.5116836e+003   3.2206938e-013  -3.3833293e-020   3.8836806e-018   1.2800895e-006   6.4753359e+001
  1.7817457e+001   5.7416947e+000   9.1735075e-001   2.5600889e+003   0.0000000e+000   3.7971608e-005   1.0563700e+003   2.1383817e+003   8.2315738e+002   4.9000000e+002   4.9000000e+002   4.9000000e+002   8.5996929e+006   2.0343965e+003   1.5948161e+004   1.2666491e-002   5.6620058e+001  -1.8189306e-012   8.1155739e-012   1.0892793e+005   8.5965629e-002   7.1072583e-004   2.1590666e-018  -1.8400602e-004  -4.4936175e+003   3.2078179e-013  -3.6384857e-020   3.8838616e-018   1.8655368e-006   6.4082172e+001
  1.7917016e+001   5.7156060e+000   9.2314675e-001   2.5974302e+003   0.0000000e+000   3.7925465e-005   1.0571430e+003   2.1330818e+003   8.2119944e+002   4.9000000e+002   4.9000000e+002   4.9000000e+002   8.5648796e+006   2.0319238e+003   1.5945397e+004   1.2666491e-002   5.6884606e+001  -1.8115678e-012   8.0827296e-012   1.0848697e+005   8.5933109e-002   7.8069877e-004   2.1531899e-018  -6.0747052e-004  -4.4754395e+003   3.1948467e-013  -3.9521072e-020   3.8825512e-018   3.0722542e-006   6.3643832e+001
  1.8016611e+001   5.6898035e+000   9.2920353e-001   2.6328574e+003   0.0000000e+000   3.8001765e-005   1.0579767e+003   2.1289079e+003   8.1952103e+002   4.9000000e+002   4.9000000e+002   4.9000000e+002   8.5299493e+006   2.0284734e+003   1.5940970e+004   1.2666491e-002   5.7149229e+001  -1.8041763e-012   8.0497659e-012   1.0804452e+005   8.5900566e-002   8.4833801e-004   2.1470845e-018   3.5781674e-004  -4.4571776e+003   3.1818075e-013  -4.2559126e-020   3.8812256e-018   3.9356045e-006   6.3432620e+001
  1.8116217e+001   5.6626857e+000   9.3563847e-001   2.6717786e+003   0.0000000e+000   3.8045328e-005   1.0589014e+003   2.1223983e+003   8.1830559e+002   4.9000000e+002   4.9000000e+002   4.9000000e+002   8.4940473e+006   2.0254292e+003   1.5944099e+004   1.2666491e-002   5.7413877e+001  -1.7965835e-012   8.0158638e-012   1.0758977e+005   8.5887923e-002   9.1181323e-004   2.1348707e-018   1.7438246e-003  -4.4384840e+003   3.1684474e-013  -4.5363787e-020   3.8811235e-018   4.4801888e-006   6.3139901e+001
  1.8205865e+001   5.6464890e+000   9.4183438e-001   2.7085530e+003   0.0000000e+000   3.8170882e-005   1.0599500e+003   2.1212706e+003   8.1791229e+002   4.9000000e+002   4.9000000e+002   4.9000000e+002   8.4622911e+006   2.0220776e+003   1.5950502e+004   1.2666491e-002   5.7652190e+001  -1.7898645e-012   7.9859755e-012   1.0718753e+005   8.5802359e-002   1.0117462e-003   2.1380429e-018  -1.3925376e-003  -4.4218612e+003   3.1566164e-013  -4.9925127e-020   3.8767819e-018   6.2072968e-006   6.3048011e+001
  1.8335356e+001   5.6313625e+000   9.5157643e-001   2.7737492e+003   0.0000000e+000   3.8083368e-005   1.0614387e+003   2.1123977e+003   8.1780110e+002   4.9000000e+002   4.9000000e+002   4.9000000e+002   8.4170292e+006   2.0199864e+003   1.5978135e+004   1.2666491e-002   5.7996746e+001  -1.7802956e-012   7.9431599e-012   1.0661422e+005   8.5877778e-002   1.1426339e-003   2.1192181e-018   5.2449330e-004  -4.3980427e+003   3.1395957e-013  -5.5795785e-020   3.8810654e-018   8.9222241e-006   6.2359675e+001
  1.8425004e+001   5.6303701e+000   9.5878337e-001   2.8178867e+003   0.0000000e+000   3.8137172e-005   1.0625231e+003   2.1074440e+003   8.1731799e+002   4.9000000e+002   4.9000000e+002   4.9000000e+002   8.3855833e+006   2.0177685e+003   1.5996738e+004   1.2666491e-002   5.8235658e+001  -1.7736485e-012   7.9134559e-012   1.0621592e+005   8.6011491e-002   1.2040182e-003   2.1115256e-018  -3.8407817e-004  -4.3815555e+003   3.1278064e-013  -5.8590941e-020   3.8875803e-018   9.2473516e-006   6.2088579e+001
  1.8524703e+001   5.6319758e+000   9.6726850e-001   2.8680379e+003   0.0000000e+000   3.8227781e-005   1.0638034e+003   2.1044436e+003   8.1613099e+002   4.9000000e+002   4.9000000e+002   4.9000000e+002   8.3505214e+006   2.0152757e+003   1.6021415e+004   1.2666491e-002   5.8501751e+001  -1.7662258e-012   7.8803977e-012   1.0577180e+005   8.6210101e-002   1.2500680e-003   2.1115369e-018   1.0015618e-003  -4.3632710e+003   3.1147559e-013  -6.0689260e-020   3.8965384e-018   8.7350003e-006   6.1819178e+001
  1.8624517e+001   5.6298370e+000   9.7634843e-001   2.9258996e+003   0.0000000e+000   3.8229914e-005   1.0652149e+003   2.1028250e+003   8.1492439e+002   4.9000000e+002   4.9000000e+002   4.9000000e+002   8.3151041e+006   2.0139059e+003   1.6060116e+004   1.2666491e-002   5.8768714e+001  -1.7587334e-012   7.8469395e-012   1.0532319e+005   8.6402181e-002   1.3137074e-003   2.1111099e-018   3.7793638e-003  -4.3448425e+003   3.1015667e-013  -6.3622078e-020   3.9052872e-018   8.6746180e-006   6.1389861e+001
  1.8714370e+001   5.6248488e+000   9.8486564e-001   2.9836613e+003   0.0000000e+000   3.8182660e-005   1.0666681e+003   2.1014325e+003   8.1552379e+002   4.9000000e+002   4.9000000e+002   4.9000000e+002   8.2843919e+006   2.0130963e+003   1.6104122e+004   1.2666491e-002   5.9009626e+001  -1.7522442e-012   7.8181093e-012   1.0493417e+005   8.6491523e-002   1.3943996e-003   2.1051318e-018  -4.8103530e-003  -4.3287992e+003   3.0901971e-013  -6.7240166e-020   3.9095019e-018   9.9161413e-006   6.0940774e+001
  1.8814238e+001   5.5980953e+000   9.9464289e-001   3.0479123e+003   0.0000000e+000   3.8142243e-005   1.0681796e+003   2.1044518e+003   8.1386474e+002   4.9000000e+002   4.9000000e+002   4.9000000e+002   8.2484230e+006   2.0122868e+003   1.6154271e+004   1.2666491e-002   5.9278204e+001  -1.7446310e-012   7.7840918e-012   1.0447858e+005   8.6582373e-002   1.4789336e-003   2.1018714e-018   1.5906500e-004  -4.3101152e+003   3.0768218e-013  -7.1104327e-020   3.9136696e-018   1.0404594e-005   6.0427154e+001
  1.8904115e+001   5.5725061e+000   1.0036544e+000   3.1054448e+003   0.0000000e+000   3.8204480e-005   1.0696038e+003   2.1075663e+003   8.1293790e+002   4.9000000e+002   4.9000000e+002   4.9000000e+002   8.2166926e+006   2.0106530e+003   1.6196426e+004   1.2666491e-002   5.9520656e+001  -1.7379207e-012   7.7541883e-012   1.0407666e+005   8.6577498e-002   1.5762786e-003   2.0942759e-018  -1.7118391e-003  -4.2935627e+003   3.0650213e-013  -7.5476164e-020   3.9135245e-018   1.1921824e-005   6.0129387e+001
  1.9043969e+001   5.5325139e+000   1.0180502e+000   3.1993745e+003   0.0000000e+000   3.8279086e-005   1.0719600e+003   2.1084747e+003   8.1151469e+002   4.9000000e+002   4.9000000e+002   4.9000000e+002   8.1669416e+006   2.0083459e+003   1.6271290e+004   1.2666491e-002   5.9899335e+001  -1.7273961e-012   7.7072269e-012   1.0344649e+005   8.6582801e-002   1.7176899e-003   2.0828380e-018  -1.7312532e-005  -4.2675493e+003   3.0464430e-013  -8.1776916e-020   3.9138867e-018   1.3836716e-005   5.9617254e+001
  1.9133875e+001   5.5242164e+000   1.0276805e+000   3.2624789e+003   0.0000000e+000   3.8389017e-005   1.0736506e+003   2.1105663e+003   8.1099223e+002   4.9000000e+002   4.9000000e+002   4.9000000e+002   8.1362548e+006   2.0062537e+003   1.6320868e+004   1.2666491e-002   6.0143725e+001  -1.7209139e-012   7.6782886e-012   1.0305780e+005   8.6636207e-002   1.8062282e-003   2.0843698e-018  -4.2159958e-003  -4.2513655e+003   3.0349046e-013  -8.5833593e-020   3.9160472e-018   1.4985582e-005   5.9388893e+001
  1.9233870e+001   5.5109806e+000   1.0386476e+000   3.3328191e+003   0.0000000e+000   3.8464599e-005   1.0754872e+003   2.1096360e+003   8.0949617e+002   4.9000000e+002   4.9000000e+002   4.9000000e+002   8.1001902e+006   2.0048257e+003   1.6385901e+004   1.2666491e-002   6.0416501e+001  -1.7132755e-012   7.6441762e-012   1.0260099e+005   8.6802526e-002   1.8740804e-003   2.0748593e-018   2.0421684e-003  -4.2325551e+003   3.0214450e-013  -8.8959123e-020   3.9239438e-018   1.4658851e-005   5.9056728e+001
  1.9323894e+001   5.5021802e+000   1.0488540e+000   3.4033204e+003   0.0000000e+000   3.8449425e-005   1.0772370e+003   2.1081819e+003   8.0832969e+002   4.9000000e+002   4.9000000e+002   4.9000000e+002   8.0683586e+006   2.0042294e+003   1.6452898e+004   1.2666491e-002   6.0663063e+001  -1.7065477e-012   7.6141763e-012   1.0219779e+005   8.6914557e-002   1.9557373e-003   2.0772804e-018  -1.3550310e-003  -4.2158936e+003   3.0095797e-013  -9.2753463e-020   3.9287208e-018   1.5443443e-005   5.8618154e+001
  1.9413919e+001   5.4931158e+000   1.0592508e+000   3.4702793e+003   0.0000000e+000   3.8550715e-005   1.0790219e+003   2.1060614e+003   8.0687986e+002   4.9000000e+002   4.9000000e+002   4.9000000e+002   8.0367103e+006   2.0027689e+003   1.6516796e+004   1.2666491e-002   6.0910606e+001  -1.6998526e-012   7.5842849e-012   1.0179692e+005   8.6989325e-002   2.0453578e-003   2.0710696e-018  -1.2948640e-003  -4.1993290e+003   2.9977475e-013  -9.6788846e-020   3.9321997e-018   1.6618923e-005   5.8366430e+001
  1.9503943e+001   5.4870562e+000   1.0699494e+000   3.5416008e+003   0.0000000e+000   3.8589461e-005   1.0808483e+003   2.1085912e+003   8.0545332e+002   4.9000000e+002   4.9000000e+002   4.9000000e+002   8.0050300e+006   2.0018488e+003   1.6585210e+004   1.2666491e-002   6.1159132e+001  -1.6931529e-012   7.5543721e-012   1.0139564e+005   8.7130996e-002   2.1013663e-003   2.0669898e-018   5.8003971e-004  -4.1827700e+003   2.9859112e-013  -9.9324783e-020   3.9386054e-018   1.6423773e-005   5.7978503e+001
  1.9643981e+001   5.4760431e+000   1.0870040e+000   3.6529514e+003   0.0000000e+000   3.8700063e-005   1.0839180e+003   2.1119322e+003   8.0390755e+002   4.9000000e+002   4.9000000e+002   4.9000000e+002   7.9556518e+006   2.0003860e+003   1.6698206e+004   1.2666491e-002   6.1547909e+001  -1.6827080e-012   7.5078214e-012   1.0077019e+005   8.7315744e-002   2.2034769e-003   2.0571503e-018  -6.4348172e-004  -4.1570575e+003   2.9675693e-013  -1.0391317e-019   3.9472280e-018   1.6678192e-005   5.7445264e+001
  1.9734006e+001   5.4650500e+000   1.0979919e+000   3.7288865e+003   0.0000000e+000   3.8686328e-005   1.0858682e+003   2.1179947e+003   8.0250882e+002   4.9000000e+002   4.9000000e+002   4.9000000e+002   7.9246390e+006   2.0000319e+003   1.6777655e+004   1.2666491e-002   6.1799304e+001  -1.6761524e-012   7.4785972e-012   1.0037737e+005   8.7390313e-002   2.2816250e-003   2.0542804e-018  -4.0777575e-003  -4.1408224e+003   2.9560057e-013  -1.0749855e-019   3.9505279e-018   1.7600144e-005   5.6985211e+001
  1.9834212e+001   5.4458919e+000   1.1102811e+000   3.8108544e+003   0.0000000e+000   3.8756053e-005   1.0880416e+003   2.1133422e+003   8.0097753e+002   4.9000000e+002   4.9000000e+002   4.9000000e+002   7.8889620e+006   1.9989764e+003   1.6864562e+004   1.2666491e-002   6.2080561e+001  -1.6686013e-012   7.4448386e-012   9.9925465e+004   8.7465607e-002   2.3437004e-003   2.0441993e-018   1.9852129e-003  -4.1222327e+003   2.9426845e-013  -1.1031452e-019   3.9542608e-018   1.7357147e-005   5.6612334e+001
  1.9924411e+001   5.4231709e+000   1.1215658e+000   3.8903900e+003   0.0000000e+000   3.8751171e-005   1.0900661e+003   2.1093504e+003   7.9962485e+002   4.9000000e+002   4.9000000e+002   4.9000000e+002   7.8572045e+006   1.9986963e+003   1.6949802e+004   1.2666491e-002   6.2334985e+001  -1.6618842e-012   7.4148957e-012   9.9523209e+004   8.7472303e-002   2.4313173e-003   2.0405529e-018  -7.4175156e-005  -4.1056605e+003   2.9308915e-013  -1.1430682e-019   3.9544135e-018   1.8631407e-005   5.6145748e+001
  2.0014609e+001   5.3986773e+000   1.1327651e+000   3.9672136e+003   0.0000000e+000   3.8723274e-005   1.0920861e+003   2.1076161e+003   7.9830330e+002   4.9000000e+002   4.9000000e+002   4.9000000e+002   7.8253904e+006   1.9985582e+003   1.7037251e+004   1.2666491e-002   6.2590677e+001  -1.6551549e-012   7.3848528e-012   9.9120237e+004   8.7432260e-002   2.5033856e-003   2.0323407e-018  -1.1645584e-004  -4.0890194e+003   2.9190043e-013  -1.1753722e-019   3.9525922e-018   1.9532464e-005   5.5652158e+001
  2.0104808e+001   5.3787578e+000   1.1440334e+000   4.0438318e+003   0.0000000e+000   3.8788818e-005   1.0941944e+003   2.1061778e+003   7.9704454e+002   4.9000000e+002   4.9000000e+002   4.9000000e+002   7.7935438e+006   1.9976061e+003   1.7123874e+004   1.2666491e-002   6.2847702e+001  -1.6484170e-012   7.3547879e-012   9.8716852e+004   8.7407180e-002   2.5714300e-003   2.0346136e-018   1.0444020e-003  -4.0723507e+003   2.9070989e-013  -1.2063619e-019   3.9509951e-018   2.0144601e-005   5.5320290e+001
  2.0204056e+001   5.3599547e+000   1.1561306e+000   4.1271756e+003   0.0000000e+000   3.8741888e-005   1.0964136e+003   2.1037932e+003   7.9621709e+002   4.9000000e+002   4.9000000e+002   4.9000000e+002   7.7584908e+006   1.9971841e+003   1.7217140e+004   1.2666491e-002   6.3132033e+001  -1.6410059e-012   7.3217379e-012   9.8272853e+004   8.7406664e-002   2.6272391e-003   2.0281707e-018  -8.1223736e-005  -4.0540280e+003   2.8940297e-013  -1.2316043e-019   3.9509327e-018   2.0666723e-005   5.4684779e+001
  2.0343058e+001   5.3473833e+000   1.1730771e+000   4.2445039e+003   0.0000000e+000   3.8813086e-005   1.0995775e+003   2.0997186e+003   7.9490951e+002   4.9000000e+002   4.9000000e+002   4.9000000e+002   7.7101954e+006   1.9954537e+003   1.7346704e+004   1.2666491e-002   6.3532917e+001  -1.6307954e-012   7.2761748e-012   9.7661120e+004   8.7435924e-002   2.7148721e-003   2.0135227e-018  -2.3609682e-003  -4.0287031e+003   2.8759595e-013  -1.2707421e-019   3.9525513e-018   2.1653487e-005   5.4086916e+001
  2.0442431e+001   5.3360933e+000   1.1851986e+000   4.3266724e+003   0.0000000e+000   3.8899793e-005   1.1018665e+003   2.1040857e+003   7.9432278e+002   4.9000000e+002   4.9000000e+002   4.9000000e+002   7.6744885e+006   1.9939326e+003   1.7439539e+004   1.2666491e-002   6.3821357e+001  -1.6232355e-012   7.2424275e-012   9.7208838e+004   8.7493515e-002   2.7531064e-003   2.0048186e-018   3.8013883e-003  -4.0101320e+003   2.8626587e-013  -1.2880049e-019   3.9553156e-018   2.0862769e-005   5.3729402e+001
  2.0531876e+001   5.3303003e+000   1.1961879e+000   4.4029480e+003   0.0000000e+000   3.8906133e-005   1.1039605e+003   2.0995402e+003   7.9361227e+002   4.9000000e+002   4.9000000e+002   4.9000000e+002   7.6440518e+006   1.9931579e+003   1.7526085e+004   1.2666491e-002   6.4082280e+001  -1.6168070e-012   7.2137985e-012   9.6823313e+004   8.7487542e-002   2.8070172e-003   1.9992592e-018  -4.4811702e-003  -3.9941766e+003   2.8513348e-013  -1.3125942e-019   3.9550883e-018   2.1970768e-005   5.3269286e+001
  2.0631279e+001   5.3128796e+000   1.2084741e+000   4.4844643e+003   0.0000000e+000   3.9096816e-005   1.1063918e+003   2.0978755e+003   7.9307049e+002   4.9000000e+002   4.9000000e+002   4.9000000e+002   7.6084916e+006   1.9908413e+003   1.7619229e+004   1.2666491e-002   6.4373781e+001  -1.6092800e-012   7.1801910e-012   9.6372890e+004   8.7456297e-002   2.8507670e-003   1.9936775e-018  -3.1339680e-004  -3.9756759e+003   2.8380937e-013  -1.3325473e-019   3.9535792e-018   2.1980325e-005   5.3112808e+001
  2.0720711e+001   5.2970243e+000   1.2194234e+000   4.5589710e+003   0.0000000e+000   3.9175138e-005   1.1085372e+003   2.0973684e+003   7.9261501e+002   4.9000000e+002   4.9000000e+002   4.9000000e+002   7.5772332e+006   1.9894232e+003   1.7704463e+004   1.2666491e-002   6.4637357e+001  -1.6026714e-012   7.1507055e-012   9.5976956e+004   8.7390676e-002   2.8940326e-003   1.9870396e-018  -1.4692549e-003  -3.9593535e+003   2.8264510e-013  -1.3520701e-019   3.9505760e-018   2.2710575e-005   5.2786012e+001
  2.0810142e+001   5.2839792e+000   1.2303739e+000   4.6376309e+003   0.0000000e+000   3.9133646e-005   1.1106878e+003   2.0991325e+003   7.9226292e+002   4.9000000e+002   4.9000000e+002   4.9000000e+002   7.5465099e+006   1.9888510e+003   1.7794147e+004   1.2666491e-002   6.4902221e+001  -1.5961732e-012   7.1217305e-012   9.5587799e+004   8.7310740e-002   2.9480245e-003   1.9778443e-018  -2.8094926e-003  -3.9432415e+003   2.8149579e-013  -1.3761932e-019   3.9470725e-018   2.3765838e-005   5.2265869e+001
  2.0909604e+001   5.2691675e+000   1.2423481e+000   4.7210206e+003   0.0000000e+000   3.9161889e-005   1.1130645e+003   2.1003215e+003   7.9183337e+002   4.9000000e+002   4.9000000e+002   4.9000000e+002   7.5120581e+006   1.9875380e+003   1.7889534e+004   1.2666491e-002   6.5198379e+001  -1.5888851e-012   7.0891930e-012   9.5151415e+004   8.7262634e-002   2.9744407e-003   1.9681872e-018  -1.5300696e-003  -3.9252196e+003   2.8020831e-013  -1.3883092e-019   3.9450549e-018   2.3662321e-005   5.1805345e+001
  2.1009117e+001   5.2563732e+000   1.2541702e+000   4.8012355e+003   0.0000000e+000   3.9247806e-005   1.1154485e+003   2.0952357e+003   7.9139994e+002   4.9000000e+002   4.9000000e+002   4.9000000e+002   7.4776028e+006   1.9857463e+003   1.7982011e+004   1.2666491e-002   6.5496218e+001  -1.5815962e-012   7.0566577e-012   9.4714988e+004   8.7231631e-002   2.9904286e-003   1.9644046e-018   2.6752085e-004  -3.9072202e+003   2.7892190e-013  -1.3962584e-019   3.9434818e-018   2.3188855e-005   5.1452804e+001
  2.1108655e+001   5.2407136e+000   1.2657341e+000   4.8776151e+003   0.0000000e+000   3.9460697e-005   1.1179465e+003   2.0930125e+003   7.9102832e+002   4.9000000e+002   4.9000000e+002   4.9000000e+002   7.4431291e+006   1.9827938e+003   1.8070208e+004   1.2666491e-002   6.5795641e+001  -1.5743065e-012   7.0241410e-012   9.4278327e+004   8.7156871e-002   3.0052003e-003   1.9573844e-018  -1.4713207e-003  -3.8892361e+003   2.7763929e-013  -1.4034007e-019   3.9400317e-018   2.3079139e-005   5.1335396e+001
  2.1208260e+001   5.2191864e+000   1.2770657e+000   4.9560781e+003   0.0000000e+000   3.9459335e-005   1.1203534e+003   2.1018575e+003   7.9015766e+002   4.9000000e+002   4.9000000e+002   4.9000000e+002   7.4084162e+006   1.9814491e+003   1.8164023e+004   1.2666491e-002   6.6096758e+001  -1.5669622e-012   6.9913755e-012   9.3838637e+004   8.7018567e-002   3.0227188e-003   1.9471124e-018  -2.1096872e-005  -3.8711256e+003   2.7634536e-013  -1.4107251e-019   3.9338793e-018   2.3250043e-005   5.0831671e+001
  2.1307906e+001   5.2011165e+000   1.2881603e+000   5.0293251e+003   0.0000000e+000   3.9580191e-005   1.1227376e+003   2.1047390e+003   7.8894549e+002   4.9000000e+002   4.9000000e+002   4.9000000e+002   7.3743133e+006   1.9789779e+003   1.8250050e+004   1.2666491e-002   6.6399491e+001  -1.5597497e-012   6.9592025e-012   9.3406672e+004   8.6854241e-002   3.0384424e-003   1.9376620e-018  -8.6997007e-004  -3.8532727e+003   2.7507163e-013  -1.4172081e-019   3.9265170e-018   2.3656261e-005   5.0552276e+001
  2.1407589e+001   5.1833385e+000   1.2990585e+000   5.1055546e+003   0.0000000e+000   3.9558548e-005   1.1251236e+003   2.0996872e+003   7.8755651e+002   4.9000000e+002   4.9000000e+002   4.9000000e+002   7.3399720e+006   1.9775405e+003   1.8341245e+004   1.2666491e-002   6.6703796e+001  -1.5524819e-012   6.9267866e-012   9.2971688e+004   8.6697096e-002   3.0420597e-003   1.9351149e-018   3.6237159e-004  -3.8353287e+003   2.7379027e-013  -1.4192049e-019   3.9190837e-018   2.3712950e-005   5.0046973e+001
  2.1513575e+001   5.1638384e+000   1.3105270e+000   5.1879750e+003   0.0000000e+000   3.9672913e-005   1.1277980e+003   2.0956492e+003   7.8609013e+002   4.9000000e+002   4.9000000e+002   4.9000000e+002   7.3030270e+006   1.9748885e+003   1.8436596e+004   1.2666491e-002   6.7028922e+001  -1.5446721e-012   6.8918979e-012   9.2503725e+004   8.6549410e-002   3.0282784e-003   1.9257495e-018   2.2262457e-004  -3.8160504e+003   2.7241327e-013  -1.4133283e-019   3.9123930e-018   2.2914931e-005   4.9780550e+001
  2.1601258e+001   5.1426001e+000   1.3193166e+000   5.2439817e+003   0.0000000e+000   3.9683929e-005   1.1298511e+003   2.0917738e+003   7.8489170e+002   4.9000000e+002   4.9000000e+002   4.9000000e+002   7.2725804e+006   1.9730303e+003   1.8508140e+004   1.2666491e-002   6.7299116e+001  -1.5382348e-012   6.8632053e-012   9.2118074e+004   8.6351163e-002   3.0204828e-003   1.9163660e-018  -2.1297970e-003  -3.8001826e+003   2.7128269e-013  -1.4093875e-019   3.9035779e-018   2.3323116e-005   4.9354015e+001
  2.1727912e+001   5.1229368e+000   1.3321011e+000   5.3315179e+003   0.0000000e+000   3.9707747e-005   1.1328583e+003   2.0852757e+003   7.8326549e+002   4.9000000e+002   4.9000000e+002   4.9000000e+002   7.2293088e+006   1.9702585e+003   1.8612880e+004   1.2666491e-002   6.7691236e+001  -1.5290807e-012   6.8223591e-012   9.1569974e+004   8.6075366e-002   3.0034656e-003   1.9010482e-018  -1.1691595e-003  -3.7774631e+003   2.6966016e-013  -1.4005594e-019   3.8913456e-018   2.3545745e-005   4.8796269e+001
  2.1826593e+001   5.1118451e+000   1.3418059e+000   5.3932599e+003   0.0000000e+000   3.9782695e-005   1.1351563e+003   2.0812531e+003   7.8208353e+002   4.9000000e+002   4.9000000e+002   4.9000000e+002   7.1954312e+006   1.9675745e+003   1.8688534e+004   1.2666491e-002   6.7998261e+001  -1.5219128e-012   6.7903575e-012   9.1140864e+004   8.5924508e-002   2.9701705e-003   1.8994139e-018   1.1623560e-003  -3.7597805e+003   2.6839619e-013  -1.3857690e-019   3.8842240e-018   2.3062207e-005   4.8446578e+001
  2.1902796e+001   5.1114741e+000   1.3493315e+000   5.4460847e+003   0.0000000e+000   3.9851118e-005   1.1369799e+003   2.0806080e+003   7.8111295e+002   4.9000000e+002   4.9000000e+002   4.9000000e+002   7.1697804e+006   1.9649984e+003   1.8741712e+004   1.2666491e-002   6.8236084e+001  -1.5164930e-012   6.7661699e-012   9.0815959e+004   8.5844422e-002   2.9418170e-003   1.8867745e-018  -1.0104303e-003  -3.7463214e+003   2.6743660e-013  -1.3725060e-019   3.8810259e-018   2.2625382e-005   4.8239367e+001
  2.2040657e+001   5.1020105e+000   1.3626041e+000   5.5256574e+003   0.0000000e+000   4.0020364e-005   1.1401431e+003   2.0768516e+003   7.7940341e+002   4.9000000e+002   4.9000000e+002   4.9000000e+002   7.1234740e+006   1.9607121e+003   1.8838779e+004   1.2666491e-002   6.8668182e+001  -1.5066943e-012   6.7224663e-012   9.0229418e+004   8.5674963e-002   2.8784523e-003   1.8788074e-018  -1.2354665e-004  -3.7221530e+003   2.6571073e-013  -1.3435390e-019   3.8733577e-018   2.1684639e-005   4.7861040e+001
  2.2140757e+001   5.0905887e+000   1.3723536e+000   5.5869847e+003   0.0000000e+000   4.0116140e-005   1.1424703e+003   2.0740858e+003   7.7820012e+002   4.9000000e+002   4.9000000e+002   4.9000000e+002   7.0901758e+006   1.9579586e+003   1.8912030e+004   1.2666491e-002   6.8983380e+001  -1.4996508e-012   6.6910357e-012   8.9807648e+004   8.5535142e-002   2.8337072e-003   1.8699617e-018   2.6249852e-004  -3.7047720e+003   2.6447004e-013  -1.3228633e-019   3.8672486e-018   2.1188239e-005   4.7558852e+001
  2.2240912e+001   5.0694367e+000   1.3817487e+000   5.6529314e+003   0.0000000e+000   4.0006113e-005   1.1447799e+003   2.0717651e+003   7.7689477e+002   4.9000000e+002   4.9000000e+002   4.9000000e+002   7.0566013e+006   1.9567152e+003   1.8994052e+004   1.2666491e-002   6.9300018e+001  -1.4925509e-012   6.6593693e-012   8.9382377e+004   8.5313882e-002   2.7958746e-003   1.8632395e-018  -1.1289252e-003  -3.6872738e+003   2.6322207e-013  -1.3055597e-019   3.8572128e-018   2.0863555e-005   4.6956626e+001
  2.2341127e+001   5.0409071e+000   1.3906745e+000   5.7122025e+003   0.0000000e+000   3.9947595e-005   1.1470088e+003   2.0680189e+003   7.7549558e+002   4.9000000e+002   4.9000000e+002   4.9000000e+002   7.0227313e+006   1.9547873e+003   1.9069027e+004   1.2666491e-002   6.9618148e+001  -1.4853885e-012   6.6274037e-012   8.8953363e+004   8.5013976e-002   2.7475439e-003   1.8581978e-018  -1.1038398e-003  -3.6696194e+003   2.6196166e-013  -1.2840685e-019   3.8433801e-018   2.0492742e-005   4.6476773e+001
  2.2441398e+001   5.0171718e+000   1.3993014e+000   5.7686222e+003   0.0000000e+000   3.9986861e-005   1.1492764e+003   2.0635563e+003   7.7468810e+002   4.9000000e+002   4.9000000e+002   4.9000000e+002   6.9894066e+006   1.9516277e+003   1.9132285e+004   1.2666491e-002   6.9937578e+001  -1.4783404e-012   6.5959686e-012   8.8531255e+004   8.4666038e-002   2.6984326e-003   1.8588805e-018  -2.2743820e-003  -3.6521774e+003   2.6071758e-013  -1.2619598e-019   3.8270271e-018   2.0316339e-005   4.6112460e+001
  2.2541726e+001   4.9928911e+000   1.4077809e+000   5.8233984e+003   0.0000000e+000   4.0020282e-005   1.1514667e+003   2.0624307e+003   7.7335563e+002   4.9000000e+002   4.9000000e+002   4.9000000e+002   6.9558898e+006   1.9483443e+003   1.9190650e+004   1.2666491e-002   7.0258189e+001  -1.4712499e-012   6.5643189e-012   8.8106715e+004   8.4373703e-002   2.6356646e-003   1.8551469e-018  -1.0272547e-003  -3.6346422e+003   2.5946495e-013  -1.2337037e-019   3.8135886e-018   1.9409588e-005   4.5746035e+001
  2.2642113e+001   4.9736164e+000   1.4160118e+000   5.8737821e+003   0.0000000e+000   4.0070657e-005   1.1536103e+003   2.0706729e+003   7.7205118e+002   4.9000000e+002   4.9000000e+002   4.9000000e+002   6.9222497e+006   1.9448188e+003   1.9243092e+004   1.2666491e-002   7.0579911e+001  -1.4641323e-012   6.5325653e-012   8.7680613e+004   8.4119750e-002   2.5689584e-003   1.8490691e-018   6.5837499e-004  -3.6170545e+003   2.5820827e-013  -1.2031757e-019   3.8020186e-018   1.8143093e-005   4.5396805e+001
  2.2742552e+001   4.9618673e+000   1.4240774e+000   5.9222766e+003   0.0000000e+000   4.0149959e-005   1.1557472e+003   2.0773820e+003   7.7079746e+002   4.9000000e+002   4.9000000e+002   4.9000000e+002   6.8892476e+006   1.9411706e+003   1.9295461e+004   1.2666491e-002   7.0902680e+001  -1.4571544e-012   6.5014353e-012   8.7262592e+004   8.3884338e-002   2.4948958e-003   1.8427962e-018  -1.1467941e-003  -3.5997692e+003   2.5697537e-013  -1.1692403e-019   3.7913569e-018   1.7095779e-005   4.5099207e+001
  2.2843057e+001   4.9513161e+000   1.4322619e+000   5.9737794e+003   0.0000000e+000   4.0150229e-005   1.1578856e+003   2.0843250e+003   7.7027702e+002   4.9000000e+002   4.9000000e+002   4.9000000e+002   6.8561104e+006   1.9383257e+003   1.9352946e+004   1.2666491e-002   7.1226575e+001  -1.4501437e-012   6.4701535e-012   8.6842860e+004   8.3678852e-002   2.4176804e-003   1.8378706e-018  -1.8020715e-004  -3.5824544e+003   2.5573878e-013  -1.1339588e-019   3.7820263e-018   1.5782531e-005   4.4671995e+001
  2.2943632e+001   4.9378272e+000   1.4402024e+000   6.0237135e+003   0.0000000e+000   4.0229484e-005   1.1600508e+003   2.0913744e+003   7.6926209e+002   4.9000000e+002   4.9000000e+002   4.9000000e+002   6.8228513e+006   1.9348002e+003   1.9407887e+004   1.2666491e-002   7.1551633e+001  -1.4431114e-012   6.4387681e-012   8.6421584e+004   8.3440177e-002   2.3297399e-003   1.8287182e-018  -8.5857199e-004  -3.5651061e+003   2.5450068e-013  -1.0937244e-019   3.7713373e-018   1.4235443e-005   4.4426256e+001
  2.3044275e+001   4.9211425e+000   1.4478081e+000   6.0745939e+003   0.0000000e+000   4.0201463e-005   1.1621189e+003   2.0969120e+003   7.6894221e+002   4.9000000e+002   4.9000000e+002   4.9000000e+002   6.7896964e+006   1.9316704e+003   1.9458504e+004   1.2666491e-002   7.1877770e+001  -1.4360982e-012   6.4074904e-012   8.6001628e+004   8.3158571e-002   2.2526071e-003   1.8197119e-018  -9.9784520e-004  -3.5477886e+003   2.5326473e-013  -1.0583365e-019   3.7586245e-018   1.2846089e-005   4.4001270e+001
  2.3134868e+001   4.9054568e+000   1.4540879e+000   6.1172237e+003   0.0000000e+000   4.0146869e-005   1.1639130e+003   2.1000628e+003   7.6857321e+002   4.9000000e+002   4.9000000e+002   4.9000000e+002   6.7598364e+006   1.9289154e+003   1.9501611e+004   1.2666491e-002   7.2172033e+001  -1.4297836e-012   6.3793069e-012   8.5623406e+004   8.2864110e-002   2.1683864e-003   1.8159460e-018  -1.6552996e-003  -3.5321990e+003   2.5215188e-013  -1.0200605e-019   3.7451538e-018   1.1498044e-005   4.3577553e+001
  2.3207343e+001   4.8987221e+000   1.4591579e+000   6.1492742e+003   0.0000000e+000   4.0181023e-005   1.1653339e+003   2.1029640e+003   7.6833284e+002   4.9000000e+002   4.9000000e+002   4.9000000e+002   6.7364467e+006   1.9259520e+003   1.9529045e+004   1.2666491e-002   7.2407849e+001  -1.4248382e-012   6.3572388e-012   8.5327141e+004   8.2646768e-002   2.1017190e-003   1.8096609e-018  -2.1226599e-003  -3.5199183e+003   2.5127527e-013  -9.8935706e-020   3.7353121e-018   1.0315297e-005   4.3363104e+001
  2.3348377e+001   4.8906071e+000   1.4689024e+000   6.2059652e+003   0.0000000e+000   4.0293204e-005   1.1680650e+003   2.1055907e+003   7.6758105e+002   4.9000000e+002   4.9000000e+002   4.9000000e+002   6.6913619e+006   1.9198065e+003   1.9574893e+004   1.2666491e-002   7.2867636e+001  -1.4152998e-012   6.3146679e-012   8.4756074e+004   8.2337882e-002   1.9447348e-003   1.8028431e-018  -4.3928853e-005  -3.4963451e+003   2.4959092e-013  -9.1755563e-020   3.7214679e-018   7.7388139e-006   4.3004633e+001
  2.3449302e+001   4.8766794e+000   1.4759930e+000   6.2473062e+003   0.0000000e+000   4.0363664e-005   1.1699888e+003   2.1076376e+003   7.6727687e+002   4.9000000e+002   4.9000000e+002   4.9000000e+002   6.6590188e+006   1.9159509e+003   1.9613420e+004   1.2666491e-002   7.3197397e+001  -1.4084550e-012   6.2841511e-012   8.4346401e+004   8.2120367e-002   1.8461436e-003   1.8010447e-018   7.8867264e-004  -3.4794845e+003   2.4838776e-013  -8.7278927e-020   3.7116116e-018   5.9982653e-006   4.2724257e+001
  2.3550284e+001   4.8570837e+000   1.4829252e+000   6.2917571e+003   0.0000000e+000   4.0298289e-005   1.1719266e+003   2.1135717e+003   7.6626898e+002   4.9000000e+002   4.9000000e+002   4.9000000e+002   6.6267686e+006   1.9129474e+003   1.9655177e+004   1.2666491e-002   7.3527967e+001  -1.4016393e-012   6.2537393e-012   8.3937904e+004   8.1828753e-002   1.7464114e-003   1.7987586e-018  -2.0052298e-003  -3.4626605e+003   2.4718811e-013  -8.2767267e-020   3.6982338e-018   4.4760424e-006   4.2264353e+001
  2.3600777e+001   4.8459941e+000   1.4862623e+000   6.3110076e+003   0.0000000e+000   4.0307051e-005   1.1728723e+003   2.1139290e+003   7.6563802e+002   4.9000000e+002   4.9000000e+002   4.9000000e+002   6.6106406e+006   1.9106899e+003   1.9666136e+004   1.2666491e-002   7.3693455e+001  -1.3982262e-012   6.2385133e-012   8.3733620e+004   8.1647122e-002   1.6947477e-003   1.8002415e-018  -1.5698539e-003  -3.4542440e+003   2.4658711e-013  -8.0446661e-020   3.6897591e-018   3.9197812e-006   4.2087191e+001
  2.3701826e+001   4.8223943e+000   1.4929237e+000   6.3490160e+003   0.0000000e+000   4.0335199e-005   1.1747653e+003   2.1152271e+003   7.6442426e+002   4.9000000e+002   4.9000000e+002   4.9000000e+002   6.5781842e+006   1.9068936e+003   1.9700463e+004   1.2666491e-002   7.4025085e+001  -1.3913577e-012   6.2078847e-012   8.3322510e+004   8.1271458e-002   1.5911732e-003   1.7957684e-018  -1.1202983e-005  -3.4373121e+003   2.4537775e-013  -7.5739348e-020   3.6726160e-018   1.8509331e-006   4.1750214e+001
  2.3802965e+001   4.8032411e+000   1.4994196e+000   6.3859670e+003   0.0000000e+000   4.0371119e-005   1.1766324e+003   2.1147207e+003   7.6328708e+002   4.9000000e+002   4.9000000e+002   4.9000000e+002   6.5463001e+006   1.9025432e+003   1.9725569e+004   1.2666491e-002   7.4357463e+001  -1.3846174e-012   6.1777865e-012   8.2918651e+004   8.0931235e-002   1.4703897e-003   1.7898507e-018  -8.7004856e-004  -3.4206206e+003   2.4418575e-013  -7.0238655e-020   3.6572051e-018  -2.1701445e-007   4.1427399e+001
  2.3904071e+001   4.7874371e+000   1.5059873e+000   6.4231615e+003   0.0000000e+000   4.0419746e-005   1.1785855e+003   2.1189154e+003   7.6215235e+002   4.9000000e+002   4.9000000e+002   4.9000000e+002   6.5142986e+006   1.8987040e+003   1.9759692e+004   1.2666491e-002   7.4690261e+001  -1.3778481e-012   6.1475821e-012   8.2513303e+004   8.0627152e-002   1.3555470e-003   1.7837839e-018  -4.3074828e-004  -3.4038816e+003   2.4299025e-013  -6.4972905e-020   3.6435344e-018  -2.4011752e-006   4.1142962e+001
  2.4005130e+001   4.7716308e+000   1.5123924e+000   6.4596064e+003   0.0000000e+000   4.0436652e-005   1.1804276e+003   2.1199128e+003   7.6081356e+002   4.9000000e+002   4.9000000e+002   4.9000000e+002   6.4824519e+006   1.8948534e+003   1.9788484e+004   1.2666491e-002   7.5023428e+001  -1.3711130e-012   6.1175317e-012   8.2109918e+004   8.0344862e-002   1.2380032e-003   1.7772163e-018  -6.7924177e-004  -3.3872305e+003   2.4180180e-013  -5.9607858e-020   3.6308659e-018  -4.4287852e-006   4.0790855e+001
  2.4106247e+001   4.7597150e+000   1.5187848e+000   6.4940835e+003   0.0000000e+000   4.0504870e-005   1.1822738e+003   2.1242688e+003   7.5943745e+002   4.9000000e+002   4.9000000e+002   4.9000000e+002   6.4507702e+006   1.8907576e+003   1.9816658e+004   1.2666491e-002   7.5357285e+001  -1.3644104e-012   6.0876374e-012   8.1708621e+004   8.0066568e-002   1.1102946e-003   1.7787803e-018  -7.3194105e-004  -3.3706615e+003   2.4061922e-013  -5.3853961e-020   3.6180599e-018  -6.9624706e-006   4.0521542e+001
  2.4207424e+001   4.7469980e+000   1.5251665e+000   6.5293782e+003   0.0000000e+000   4.0537178e-005   1.1841282e+003   2.1251735e+003   7.5807534e+002   4.9000000e+002   4.9000000e+002   4.9000000e+002   6.4189860e+006   1.8867136e+003   1.9842978e+004   1.2666491e-002   7.5691765e+001  -1.3576883e-012   6.0576271e-012   8.1306028e+004   7.9786678e-002   9.7336412e-004   1.7807424e-018   6.5569013e-005  -3.3540724e+003   2.3943426e-013  -4.7673709e-020   3.6050621e-018  -9.8417216e-006   4.0196330e+001
  2.4308656e+001   4.7369112e+000   1.5314423e+000   6.5653210e+003   0.0000000e+000   4.0567552e-005   1.1859202e+003   2.1294490e+003   7.5671868e+002   4.9000000e+002   4.9000000e+002   4.9000000e+002   6.3878075e+006   1.8825992e+003   1.9866045e+004   1.2666491e-002   7.6026843e+001  -1.3510950e-012   6.0282122e-012   8.0911106e+004   7.9508042e-002   8.5557149e-004   1.7758483e-018  -1.0384783e-003  -3.3377599e+003   2.3827033e-013  -4.2288714e-020   3.5926511e-018  -1.1811719e-005   3.9897852e+001
  2.4409966e+001   4.7267438e+000   1.5376796e+000   6.5983005e+003   0.0000000e+000   4.0652840e-005   1.1877468e+003   2.1308366e+003   7.5538216e+002   4.9000000e+002   4.9000000e+002   4.9000000e+002   6.3565055e+006   1.8778975e+003   1.9883476e+004   1.2666491e-002   7.6362516e+001  -1.3444733e-012   5.9986729e-012   8.0514620e+004   7.9237869e-002   7.2557887e-004   1.7734822e-018  -6.1738848e-004  -3.3214068e+003   2.3710283e-013  -3.6354434e-020   3.5804121e-018  -1.4291195e-005   3.9665805e+001
  2.4511320e+001   4.7101229e+000   1.5438522e+000   6.6309454e+003   0.0000000e+000   4.0719978e-005   1.1895596e+003   2.1320386e+003   7.5405481e+002   4.9000000e+002   4.9000000e+002   4.9000000e+002   6.3250453e+006   1.8736340e+003   1.9904746e+004   1.2666491e-002   7.6698684e+001  -1.3378181e-012   5.9689860e-012   8.0116129e+004   7.8938477e-002   5.9893360e-004   1.7748460e-018  -5.1938308e-004  -3.3049983e+003   2.3593172e-013  -3.0612582e-020   3.5666499e-018  -1.6784748e-005   3.9403126e+001
  2.4612716e+001   4.6992605e+000   1.5498055e+000   6.6633991e+003   0.0000000e+000   4.0741564e-005   1.1913510e+003   2.1343804e+003   7.5272947e+002   4.9000000e+002   4.9000000e+002   4.9000000e+002   6.2942188e+006   1.8696178e+003   1.9926178e+004   1.2666491e-002   7.7035306e+001  -1.3313004e-012   5.9399038e-012   7.9725665e+004   7.8612416e-002   4.6056764e-004   1.7814899e-018  -1.4436829e-003  -3.2888684e+003   2.3478048e-013  -2.4336715e-020   3.5513667e-018  -1.9731276e-005   3.9096056e+001
  2.4714160e+001   4.6858446e+000   1.5558038e+000   6.6974012e+003   0.0000000e+000   4.0725970e-005   1.1931283e+003   2.1370939e+003   7.5141968e+002   4.9000000e+002   4.9000000e+002   4.9000000e+002   6.2632922e+006   1.8657108e+003   1.9945620e+004   1.2666491e-002   7.7372444e+001  -1.3247556e-012   5.9107031e-012   7.9333933e+004   7.8311937e-002   3.2969030e-004   1.7823542e-018   1.4044214e-005  -3.2727170e+003   2.3362685e-013  -1.8361803e-020   3.5375986e-018  -2.2372445e-005   3.8724681e+001
  2.4815650e+001   4.6702483e+000   1.5616732e+000   6.7272850e+003   0.0000000e+000   4.0807512e-005   1.1948936e+003   2.1386806e+003   7.5012166e+002   4.9000000e+002   4.9000000e+002   4.9000000e+002   6.2324917e+006   1.8611358e+003   1.9960964e+004   1.2666491e-002   7.7710015e+001  -1.3182404e-012   5.8816389e-012   7.8943799e+004   7.8010236e-002   1.9293232e-004   1.7907502e-018  -3.5021198e-006  -3.2566322e+003   2.3247875e-013  -1.2211583e-020   3.5233997e-018  -2.5130423e-005   3.8493442e+001
  2.4917071e+001   4.6547984e+000   1.5673437e+000   6.7687883e+003   0.0000000e+000   4.0690641e-005   1.1966672e+003   2.1362920e+003   7.4883229e+002   4.9000000e+002   4.9000000e+002   4.9000000e+002   6.2018445e+006   1.8577871e+003   1.9986110e+004   1.2666491e-002   7.8047654e+001  -1.3117611e-012   5.8527225e-012   7.8555606e+004   7.7686190e-002   4.9286482e-005   1.7926385e-018  -7.6447507e-004  -3.2406190e+003   2.3133621e-013  -5.6958750e-021   3.5083378e-018  -2.8345602e-005   3.8042997e+001
  2.5018452e+001   4.6376373e+000   1.5723181e+000   6.8025373e+003   0.0000000e+000   4.0598623e-005   1.1982874e+003   2.1408034e+003   7.4755331e+002   4.9000000e+002   4.9000000e+002   4.9000000e+002   6.1713213e+006   1.8539588e+003   2.0001007e+004   1.2666491e-002   7.8385514e+001  -1.3053041e-012   5.8239085e-012   7.8168985e+004   7.7324808e-002  -8.5775222e-005   1.7992981e-018  -5.1492677e-004  -3.2246658e+003   2.3019707e-013   4.2740311e-022   3.4915502e-018  -3.1047925e-005   3.7633439e+001
  2.5119900e+001   4.6206816e+000   1.5769317e+000   6.8264384e+003   0.0000000e+000   4.0615691e-005   1.1998957e+003   2.1355404e+003   7.4628632e+002   4.9000000e+002   4.9000000e+002   4.9000000e+002   6.1406708e+006   1.8494754e+003   2.0010795e+004   1.2666491e-002   7.8723774e+001  -1.2988208e-012   5.7949768e-012   7.7780751e+004   7.6953791e-002  -2.2744881e-004   1.8005968e-018   1.8665612e-004  -3.2086586e+003   2.2905387e-013   6.8396999e-021   3.4745127e-018  -3.3969138e-005   3.7327691e+001
  2.5221397e+001   4.6094499e+000   1.5815371e+000   6.8497500e+003   0.0000000e+000   4.0663626e-005   1.2014556e+003   2.1346928e+003   7.4502552e+002   4.9000000e+002   4.9000000e+002   4.9000000e+002   6.1106253e+006   1.8444554e+003   2.0013169e+004   1.2666491e-002   7.9062296e+001  -1.2924663e-012   5.7666399e-012   7.7400180e+004   7.6594346e-002  -3.4496352e-004   1.8009689e-018  -7.9127987e-004  -3.1929277e+003   2.2793178e-013   1.2176021e-020   3.4581220e-018  -3.5889936e-005   3.7073765e+001
  2.5322967e+001   4.5974970e+000   1.5861975e+000   6.8727517e+003   0.0000000e+000   4.0729849e-005   1.2030522e+003   2.1370725e+003   7.4378345e+002   4.9000000e+002   4.9000000e+002   4.9000000e+002   6.0802233e+006   1.8396639e+003   2.0020463e+004   1.2666491e-002   7.9401172e+001  -1.2860324e-012   5.7379370e-012   7.7015093e+004   7.6263062e-002  -4.8250252e-004   1.7982180e-018   9.4040219e-004  -3.1770561e+003   2.2679797e-013   1.8447995e-020   3.4432172e-018  -3.8634662e-005   3.6848502e+001
  2.5424583e+001   4.5890630e+000   1.5906600e+000   6.8945516e+003   0.0000000e+000   4.0833051e-005   1.2047086e+003   2.1338336e+003   7.4259032e+002   4.9000000e+002   4.9000000e+002   4.9000000e+002   6.0504394e+006   1.8342977e+003   2.0022259e+004   1.2666491e-002   7.9740276e+001  -1.2797393e-012   5.7098498e-012   7.6637836e+004   7.5926958e-002  -6.0886057e-004   1.7992008e-018  -2.2347455e-003  -3.1614759e+003   2.2568767e-013   2.4156869e-020   3.4279079e-018  -4.0691038e-005   3.6686629e+001
  2.5526242e+001   4.5784045e+000   1.5952661e+000   6.9169154e+003   0.0000000e+000   4.0889310e-005   1.2062677e+003   2.1301368e+003   7.4141543e+002   4.9000000e+002   4.9000000e+002   4.9000000e+002   6.0205574e+006   1.8293961e+003   2.0024923e+004   1.2666491e-002   8.0079519e+001  -1.2734145e-012   5.6816402e-012   7.6259335e+004   7.5589423e-002  -7.4141428e-004   1.7984389e-018  -2.7207205e-004  -3.1458645e+003   2.2457240e-013   3.0197841e-020   3.4126986e-018  -4.3323945e-005   3.6449123e+001
  2.5627945e+001   4.5662048e+000   1.5998307e+000   6.9411842e+003   0.0000000e+000   4.0926321e-005   1.2077976e+003   2.1269632e+003   7.4025454e+002   4.9000000e+002   4.9000000e+002   4.9000000e+002   5.9908261e+006   1.8249481e+003   2.0031628e+004   1.2666491e-002   8.0419006e+001  -1.2671265e-012   5.6535774e-012   7.5882744e+004   7.5261160e-002  -8.5990590e-004   1.7936966e-018   7.2760697e-005  -3.1303378e+003   2.2346373e-013   3.5607954e-020   3.3979891e-018  -4.5382485e-005   3.6200441e+001
  2.5729690e+001   4.5524251e+000   1.6040200e+000   6.9631989e+003   0.0000000e+000   4.0958384e-005   1.2093247e+003   2.1282609e+003   7.3910930e+002   4.9000000e+002   4.9000000e+002   4.9000000e+002   5.9612173e+006   1.8200847e+003   2.0032665e+004   1.2666491e-002   8.0758670e+001  -1.2608647e-012   5.6256388e-012   7.5507705e+004   7.4912667e-002  -9.8771601e-004   1.7910981e-018  -5.4003053e-004  -3.1148730e+003   2.2236007e-013   4.1439881e-020   3.3823423e-018  -4.7662064e-005   3.5959304e+001
  2.5831534e+001   4.5381724e+000   1.6080759e+000   6.9852934e+003   0.0000000e+000   4.0884161e-005   1.2108009e+003   2.1230429e+003   7.3798727e+002   4.9000000e+002   4.9000000e+002   4.9000000e+002   5.9316948e+006   1.8161902e+003   2.0037255e+004   1.2666491e-002   8.1098722e+001  -1.2546198e-012   5.5977839e-012   7.5133758e+004   7.4537585e-002  -1.1143154e-003   1.7873106e-018  -5.7877610e-004  -3.0994506e+003   2.2125896e-013   4.7215505e-020   3.3655413e-018  -5.0067531e-005   3.5528943e+001
  2.5933270e+001   4.5238928e+000   1.6119244e+000   7.0037594e+003   0.0000000e+000   4.0954610e-005   1.2122759e+003   2.1198114e+003   7.3689325e+002   4.9000000e+002   4.9000000e+002   4.9000000e+002   5.9023192e+006   1.8109821e+003   2.0033696e+004   1.2666491e-002   8.1438430e+001  -1.2484059e-012   5.5700513e-012   7.4761673e+004   7.4160100e-002  -1.2362419e-003   1.7807627e-018  -1.3135627e-004  -3.0841072e+003   2.2016326e-013   5.2755928e-020   3.3486374e-018  -5.2441082e-005   3.5341253e+001
  2.6034942e+001   4.5096402e+000   1.6155839e+000   7.0199719e+003   0.0000000e+000   4.0997231e-005   1.2136930e+003   2.1178326e+003   7.3583020e+002   4.9000000e+002   4.9000000e+002   4.9000000e+002   5.8731486e+006   1.8059588e+003   2.0027625e+004   1.2666491e-002   8.1777827e+001  -1.2422385e-012   5.5425271e-012   7.4392183e+004   7.3779191e-002  -1.3622003e-003   1.7752664e-018  -7.7857977e-004  -3.0688571e+003   2.1907472e-013   5.8510700e-020   3.3315595e-018  -5.5122499e-005   3.5101015e+001
  2.6136679e+001   4.4964005e+000   1.6191377e+000   7.0358081e+003   0.0000000e+000   4.1037925e-005   1.2151197e+003   2.1158775e+003   7.3479994e+002   4.9000000e+002   4.9000000e+002   4.9000000e+002   5.8440721e+006   1.8008839e+003   2.0021831e+004   1.2666491e-002   8.2117345e+001  -1.2360880e-012   5.5150908e-012   7.4023886e+004   7.3413645e-002  -1.4879099e-003   1.7716295e-018  -7.8129242e-004  -3.0536614e+003   2.1799013e-013   6.4241809e-020   3.3151053e-018  -5.7853254e-005   3.4861165e+001
  2.6238469e+001   4.4836654e+000   1.6226218e+000   7.0504086e+003   0.0000000e+000   4.1094836e-005   1.2165182e+003   2.1134686e+003   7.3380100e+002   4.9000000e+002   4.9000000e+002   4.9000000e+002   5.8151186e+006   1.7956920e+003   2.0012900e+004   1.2666491e-002   8.2456907e+001  -1.2299641e-012   5.4877705e-012   7.3657147e+004   7.3064622e-002  -1.6106915e-003   1.7647111e-018  -9.9322400e-004  -3.0385307e+003   2.1691015e-013   6.9901784e-020   3.2996118e-018  -6.0479835e-005   3.4648330e+001
  2.6340309e+001   4.4748385e+000   1.6259492e+000   7.0697010e+003   0.0000000e+000   4.1045207e-005   1.2178736e+003   2.1132999e+003   7.3266067e+002   4.9000000e+002   4.9000000e+002   4.9000000e+002   5.7866468e+006   1.7910062e+003   2.0005694e+004   1.2666491e-002   8.2796455e+001  -1.2239442e-012   5.4609042e-012   7.3296509e+004   7.2725641e-002  -1.7215751e-003   1.7583827e-018  -2.0510853e-003  -3.0236257e+003   2.1584653e-013   7.4970134e-020   3.2845167e-018  -6.2523547e-005   3.4338397e+001
  2.6442199e+001   4.4561240e+000   1.6292115e+000   7.0851145e+003   0.0000000e+000   4.1090285e-005   1.2193243e+003   2.1167980e+003   7.3135680e+002   4.9000000e+002   4.9000000e+002   4.9000000e+002   5.7568143e+006   1.7862230e+003   2.0005166e+004   1.2666491e-002   8.3136101e+001  -1.2176225e-012   5.4327186e-012   7.2918636e+004   7.2384586e-002  -1.8616163e-003   1.7574326e-018   3.8547312e-003  -3.0081270e+003   2.1473766e-013   8.1311385e-020   3.2691179e-018  -6.6149664e-005   3.4147402e+001
  2.6515570e+001   4.4461269e+000   1.6309560e+000   7.0921775e+003   0.0000000e+000   4.1116950e-005   1.2202590e+003   2.1140371e+003   7.3041575e+002   4.9000000e+002   4.9000000e+002   4.9000000e+002   5.7365420e+006   1.7824616e+003   1.9995719e+004   1.2666491e-002   8.3380656e+001  -1.2133491e-012   5.4136187e-012   7.2661857e+004   7.2090771e-002  -1.9262426e-003   1.7526319e-018  -2.6564698e-003  -2.9974848e+003   2.1398054e-013   8.4244458e-020   3.2558891e-018  -6.7099411e-005   3.3998312e+001
  2.6600354e+001   4.4409213e+000   1.6327694e+000   7.0969329e+003   0.0000000e+000   4.1147101e-005   1.2213127e+003   2.1123012e+003   7.2932917e+002   4.9000000e+002   4.9000000e+002   4.9000000e+002   5.7128044e+006   1.7778255e+003   1.9979407e+004   1.2666491e-002   8.3663049e+001  -1.2083288e-012   5.3912344e-012   7.2361184e+004   7.1749122e-002  -2.0082301e-003   1.7418268e-018  -3.7344826e-003  -2.9850461e+003   2.1309306e-013   8.8028163e-020   3.2407866e-018  -6.8522575e-005   3.3814891e+001
  2.6732422e+001   4.4346100e+000   1.6355198e+000   7.1068062e+003   0.0000000e+000   4.1167124e-005   1.2229711e+003   2.1113753e+003   7.2765728e+002   4.9000000e+002   4.9000000e+002   4.9000000e+002   5.6759754e+006   1.7709863e+003   1.9959611e+004   1.2666491e-002   8.4102533e+001  -1.2005297e-012   5.3564574e-012   7.1894691e+004   7.1289868e-002  -2.1441235e-003   1.7414791e-018   2.6607086e-004  -2.9658110e+003   2.1171910e-013   9.4247011e-020   3.2200500e-018  -7.1127942e-005   3.3532884e+001
  2.6805793e+001   4.4308662e+000   1.6371152e+000   7.1126479e+003   0.0000000e+000   4.1173439e-005   1.2238056e+003   2.1106610e+003   7.2673607e+002   4.9000000e+002   4.9000000e+002   4.9000000e+002   5.6559456e+006   1.7670793e+003   1.9943871e+004   1.2666491e-002   8.4346450e+001  -1.1962972e-012   5.3375570e-012   7.1640983e+004   7.1034876e-002  -2.2133381e-003   1.7356363e-018  -7.9567033e-004  -2.9553270e+003   2.1097077e-013   9.7409322e-020   3.2086493e-018  -7.2329787e-005   3.3366257e+001
  2.6907808e+001   4.4222290e+000   1.6392587e+000   7.1254514e+003   0.0000000e+000   4.1148969e-005   1.2249448e+003   2.1108236e+003   7.2546345e+002   4.9000000e+002   4.9000000e+002   4.9000000e+002   5.6280940e+006   1.7616937e+003   1.9920088e+004   1.2666491e-002   8.4685209e+001  -1.1904040e-012   5.3112596e-012   7.1288201e+004   7.0703502e-002  -2.3230306e-003   1.7344657e-018   6.1737168e-004  -2.9407850e+003   2.0993178e-013   1.0241040e-019   3.1937138e-018  -7.4573198e-005   3.3105144e+001
  2.7009960e+001   4.4079938e+000   1.6413935e+000   7.1369430e+003   0.0000000e+000   4.1116068e-005   1.2261003e+003   2.1088370e+003   7.2420831e+002   4.9000000e+002   4.9000000e+002   4.9000000e+002   5.6001823e+006   1.7566658e+003   1.9901631e+004   1.2666491e-002   8.5024082e+001  -1.1845002e-012   5.2849251e-012   7.0934658e+004   7.0341445e-002  -2.4256574e-003   1.7297086e-018   2.5480183e-004  -2.9262216e+003   2.0889262e-013   1.0710875e-019   3.1774119e-018  -7.6747735e-005   3.2837094e+001
  2.7112146e+001   4.3916023e+000   1.6431204e+000   7.1436544e+003   0.0000000e+000   4.1122889e-005   1.2271930e+003   2.1057670e+003   7.2296155e+002   4.9000000e+002   4.9000000e+002   4.9000000e+002   5.5724106e+006   1.7513454e+003   1.9878636e+004   1.2666491e-002   8.5362738e+001  -1.1786298e-012   5.2587306e-012   7.0582888e+004   6.9929112e-002  -2.5157092e-003   1.7248363e-018  -1.7883674e-003  -2.9117192e+003   2.0785834e-013   1.1121081e-019   3.1587990e-018  -7.8373298e-005   3.2610239e+001
  2.7214371e+001   4.3768762e+000   1.6446341e+000   7.1453058e+003   0.0000000e+000   4.1207361e-005   1.2282901e+003   2.1034870e+003   7.2172165e+002   4.9000000e+002   4.9000000e+002   4.9000000e+002   5.5446296e+006   1.7453537e+003   1.9849094e+004   1.2666491e-002   8.5701063e+001  -1.1727528e-012   5.2324988e-012   7.0231001e+004   6.9497010e-002  -2.6063175e-003   1.7205451e-018  -7.6881261e-004  -2.8972094e+003   2.0682165e-013   1.1532908e-019   3.1393157e-018  -8.0033996e-005   3.2491312e+001
  2.7317855e+001   4.3599627e+000   1.6460063e+000   7.1481483e+003   0.0000000e+000   4.1177756e-005   1.2293350e+003   2.0977029e+003   7.2047378e+002   4.9000000e+002   4.9000000e+002   4.9000000e+002   5.5166966e+006   1.7398389e+003   1.9818857e+004   1.2666491e-002   8.6043017e+001  -1.1668433e-012   5.2061341e-012   6.9877187e+004   6.9061705e-002  -2.6900844e-003   1.7144768e-018  -2.4634961e-004  -2.8826151e+003   2.0577988e-013   1.1914690e-019   3.1197216e-018  -8.1497398e-005   3.2198378e+001
  2.7421387e+001   4.3446017e+000   1.6471311e+000   7.1481830e+003   0.0000000e+000   4.1183330e-005   1.2303370e+003   2.0999752e+003   7.1926032e+002   4.9000000e+002   4.9000000e+002   4.9000000e+002   5.4891915e+006   1.7341275e+003   1.9785955e+004   1.2666491e-002   8.6384591e+001  -1.1610278e-012   5.1801946e-012   6.9528794e+004   6.8643778e-002  -2.7689620e-003   1.7101300e-018  -1.7582190e-003  -2.8682196e+003   2.0475322e-013   1.2275325e-019   3.1008742e-018  -8.2619257e-005   3.1957784e+001
  2.7524969e+001   4.3282261e+000   1.6483859e+000   7.1501260e+003   0.0000000e+000   4.1192081e-005   1.2313663e+003   2.0921592e+003   7.1808991e+002   4.9000000e+002   4.9000000e+002   4.9000000e+002   5.4610850e+006   1.7288688e+003   1.9761508e+004   1.2666491e-002   8.6725837e+001  -1.1550759e-012   5.1536472e-012   6.9172783e+004   6.8257942e-002  -2.8644003e-003   1.7066834e-018   1.9551152e-003  -2.8535525e+003   2.0370455e-013   1.2709412e-019   3.0833989e-018  -8.4546639e-005   3.1747071e+001
  2.7628601e+001   4.3149156e+000   1.6493355e+000   7.1487062e+003   0.0000000e+000   4.1225165e-005   1.2323370e+003   2.0894114e+003   7.1692933e+002   4.9000000e+002   4.9000000e+002   4.9000000e+002   5.4336091e+006   1.7232503e+003   1.9730051e+004   1.2666491e-002   8.7066758e+001  -1.1492702e-012   5.1277355e-012   6.8824760e+004   6.7851628e-002  -2.9303849e-003   1.7052290e-018  -1.0121869e-003  -2.8391800e+003   2.0267981e-013   1.3007702e-019   3.0648841e-018  -8.5292871e-005   3.1558527e+001
  2.7732265e+001   4.3090097e+000   1.6500842e+000   7.1449299e+003   0.0000000e+000   4.1267626e-005   1.2332840e+003   2.0818196e+003   7.1577705e+002   4.9000000e+002   4.9000000e+002   4.9000000e+002   5.4065108e+006   1.7171749e+003   1.9690570e+004   1.2666491e-002   8.7407171e+001  -1.1435414e-012   5.1021759e-012   6.8481520e+004   6.7467023e-002  -2.9972037e-003   1.6989095e-018  -2.7390661e-003  -2.8249881e+003   2.0166745e-013   1.3315798e-019   3.0476455e-018  -8.6046277e-005   3.1384999e+001
  2.7834624e+001   4.2968818e+000   1.6509917e+000   7.1459549e+003   0.0000000e+000   4.1191098e-005   1.2342416e+003   2.0758738e+003   7.1466594e+002   4.9000000e+002   4.9000000e+002   4.9000000e+002   5.3791465e+006   1.7121819e+003   1.9660326e+004   1.2666491e-002   8.7742699e+001  -1.1377476e-012   5.0763409e-012   6.8134910e+004   6.7087507e-002  -3.0765768e-003   1.6924781e-018   1.3107550e-004  -2.8107171e+003   2.0064770e-013   1.3678784e-019   3.0305646e-018  -8.7648029e-005   3.1041705e+001
  2.7937021e+001   4.2849540e+000   1.6514871e+000   7.1449079e+003   0.0000000e+000   4.1162592e-005   1.2351095e+003   2.0772357e+003   7.1356987e+002   4.9000000e+002   4.9000000e+002   4.9000000e+002   5.3523810e+006   1.7066468e+003   1.9624528e+004   1.2666491e-002   8.8077742e+001  -1.1320891e-012   5.0510756e-012   6.7795886e+004   6.6694478e-002  -3.1491112e-003   1.6880266e-018  -6.9821553e-004  -2.7967339e+003   1.9964943e-013   1.4009959e-019   3.0128111e-018  -8.8882905e-005   3.0812190e+001
  2.8039426e+001   4.2727940e+000   1.6516968e+000   7.1380791e+003   0.0000000e+000   4.1189317e-005   1.2359348e+003   2.0695385e+003   7.1248989e+002   4.9000000e+002   4.9000000e+002   4.9000000e+002   5.3256754e+006   1.7005068e+003   1.9580799e+004   1.2666491e-002   8.8412121e+001  -1.1264403e-012   5.0258744e-012   6.7457620e+004   6.6298129e-002  -3.2166436e-003   1.6813242e-018  -6.0518717e-004  -2.7827787e+003   1.9865320e-013   1.4317826e-019   2.9949359e-018  -9.0151666e-005   3.0631511e+001
  2.8141824e+001   4.2613273e+000   1.6518381e+000   7.1303996e+003   0.0000000e+000   4.1217302e-005   1.2367537e+003   2.0654039e+003   7.1152786e+002   4.9000000e+002   4.9000000e+002   4.9000000e+002   5.2991303e+006   1.6947616e+003   1.9541119e+004   1.2666491e-002   8.8745791e+001  -1.1208252e-012   5.0008242e-012   6.7121386e+004   6.5903905e-002  -3.2802856e-003   1.6782681e-018  -3.9902389e-004  -2.7689077e+003   1.9766299e-013   1.4607160e-019   2.9770423e-018  -9.1281901e-005   3.0452385e+001
  2.8244234e+001   4.2503272e+000   1.6519357e+000   7.1240584e+003   0.0000000e+000   4.1238044e-005   1.2375799e+003   2.0577826e+003   7.1057713e+002   4.9000000e+002   4.9000000e+002   4.9000000e+002   5.2727227e+006   1.6887209e+003   1.9498063e+004   1.2666491e-002   8.9078758e+001  -1.1152403e-012   4.9759033e-012   6.6786894e+004   6.5506376e-002  -3.3458469e-003   1.6734566e-018  -5.2242301e-004  -2.7551105e+003   1.9667809e-013   1.4907058e-019   2.9590164e-018  -9.2533010e-005   3.0288081e+001
  2.8346658e+001   4.2380840e+000   1.6519163e+000   7.1169055e+003   0.0000000e+000   4.1236825e-005   1.2383421e+003   2.0522087e+003   7.0963592e+002   4.9000000e+002   4.9000000e+002   4.9000000e+002   5.2463736e+006   1.6830060e+003   1.9455515e+004   1.2666491e-002   8.9411022e+001  -1.1096637e-012   4.9510262e-012   6.6453143e+004   6.5110959e-002  -3.4105128e-003   1.6660795e-018   1.1341988e-003  -2.7413549e+003   1.9569538e-013   1.5204453e-019   2.9412279e-018  -9.3754065e-005   3.0095994e+001
  2.8449103e+001   4.2237307e+000   1.6516684e+000   7.1072361e+003   0.0000000e+000   4.1245074e-005   1.2390776e+003   2.0482065e+003   7.0870222e+002   4.9000000e+002   4.9000000e+002   4.9000000e+002   5.2203123e+006   1.6768931e+003   1.9406276e+004   1.2666491e-002   8.9742593e+001  -1.1041558e-012   4.9264436e-012   6.6123039e+004   6.4703962e-002  -3.4677680e-003   1.6599031e-018  -8.3506977e-004  -2.7277329e+003   1.9472381e-013   1.5466190e-019   2.9227981e-018  -9.4810255e-005   2.9902463e+001
  2.8500342e+001   4.2172598e+000   1.6513988e+000   7.1011794e+003   0.0000000e+000   4.1255610e-005   1.2394499e+003   2.0472220e+003   7.0823565e+002   4.9000000e+002   4.9000000e+002   4.9000000e+002   5.2072997e+006   1.6735746e+003   1.9378944e+004   1.2666491e-002   8.9908088e+001  -1.1014040e-012   4.9141626e-012   6.5958214e+004   6.4496304e-002  -3.4978848e-003   1.6574529e-018  -1.0643492e-003  -2.7209311e+003   1.9423819e-013   1.5604445e-019   2.9134269e-018  -9.5381670e-005   2.9816414e+001
  2.8602840e+001   4.2050431e+000   1.6509818e+000   7.0891176e+003   0.0000000e+000   4.1280800e-005   1.2401410e+003   2.0447042e+003   7.0730268e+002   4.9000000e+002   4.9000000e+002   4.9000000e+002   5.1813483e+006   1.6675089e+003   1.9329595e+004   1.2666491e-002   9.0238500e+001  -1.0959139e-012   4.8896738e-012   6.5629501e+004   6.4092002e-002  -3.5531379e-003   1.6493337e-018  -8.2268040e-004  -2.7073652e+003   1.9326978e-013   1.5856991e-019   2.8951794e-018  -9.6404750e-005   2.9646626e+001
  2.8705386e+001   4.1942150e+000   1.6504582e+000   7.0766378e+003   0.0000000e+000   4.1288882e-005   1.2408290e+003   2.0418841e+003   7.0637068e+002   4.9000000e+002   4.9000000e+002   4.9000000e+002   5.1554951e+006   1.6613725e+003   1.9277728e+004   1.2666491e-002   9.0568206e+001  -1.0904446e-012   4.8652761e-012   6.5302032e+004   6.3694674e-002  -3.6037726e-003   1.6436150e-018  -3.8879393e-004  -2.6938531e+003   1.9230521e-013   1.6088571e-019   2.8771823e-018  -9.7309422e-005   2.9455419e+001
  2.8807956e+001   4.1836504e+000   1.6498606e+000   7.0635975e+003   0.0000000e+000   4.1253342e-005   1.2415075e+003   2.0323499e+003   7.0544073e+002   4.9000000e+002   4.9000000e+002   4.9000000e+002   5.1297742e+006   1.6559020e+003   1.9229893e+004   1.2666491e-002   9.0897116e+001  -1.0850056e-012   4.8409984e-012   6.4976238e+004   6.3299138e-002  -3.6788068e-003   1.6370602e-018  -6.8229384e-004  -2.6804123e+003   1.9134556e-013   1.6437777e-019   2.8592762e-018  -9.9594577e-005   2.9205915e+001
  2.8910541e+001   4.1751670e+000   1.6491510e+000   7.0499021e+003   0.0000000e+000   4.1257310e-005   1.2421280e+003   2.0284238e+003   7.0451387e+002   4.9000000e+002   4.9000000e+002   4.9000000e+002   5.1045073e+006   1.6495635e+003   1.9172432e+004   1.2666491e-002   9.1225137e+001  -1.0796635e-012   4.8171601e-012   6.4656196e+004   6.2926881e-002  -3.7191393e-003   1.6351051e-018  -1.8033338e-003  -2.6671899e+003   1.9040208e-013   1.6619284e-019   2.8423538e-018  -1.0011002e-004   2.9023593e+001
  2.9013184e+001   4.1605321e+000   1.6484561e+000   7.0456582e+003   0.0000000e+000   4.1123379e-005   1.2427534e+003   2.0268633e+003   7.0359826e+002   4.9000000e+002   4.9000000e+002   4.9000000e+002   5.0787411e+006   1.6447683e+003   1.9130677e+004   1.2666491e-002   9.1552569e+001  -1.0742094e-012   4.7928336e-012   6.4329828e+004   6.2534413e-002  -3.7749710e-003   1.6294094e-018   1.1772326e-004  -2.6537536e+003   1.8944237e-013   1.6873659e-019   2.8245547e-018  -1.0131881e-004   2.8701958e+001
  2.9115879e+001   4.1473890e+000   1.6472075e+000   7.0287293e+003   0.0000000e+000   4.1125155e-005   1.2433053e+003   2.0235707e+003   7.0268584e+002   4.9000000e+002   4.9000000e+002   4.9000000e+002   5.0534777e+006   1.6385550e+003   1.9072493e+004   1.2666491e-002   9.1879251e+001  -1.0688690e-012   4.7690033e-012   6.4009830e+004   6.2126533e-002  -3.8171598e-003   1.6219179e-018  -1.2607314e-003  -2.6405504e+003   1.8850043e-013   1.7066239e-019   2.8061368e-018  -1.0200401e-004   2.8518800e+001
  2.9218602e+001   4.1380969e+000   1.6457968e+000   7.0154864e+003   0.0000000e+000   4.0990006e-005   1.2437797e+003   2.0196387e+003   7.0179085e+002   4.9000000e+002   4.9000000e+002   4.9000000e+002   5.0285767e+006   1.6324779e+003   1.9008019e+004   1.2666491e-002   9.2204949e+001  -1.0636039e-012   4.7455062e-012   6.3694421e+004   6.1728130e-002  -3.8546336e-003   1.6134041e-018  -2.1370900e-003  -2.6275169e+003   1.8757024e-013   1.7238549e-019   2.7881901e-018  -1.0261741e-004   2.8190527e+001
  2.9321352e+001   4.1229827e+000   1.6442899e+000   7.0006447e+003   0.0000000e+000   4.0942765e-005   1.2442747e+003   2.0151187e+003   7.0092376e+002   4.9000000e+002   4.9000000e+002   4.9000000e+002   5.0031556e+006   1.6263222e+003   1.8950025e+004   1.2666491e-002   9.2529708e+001  -1.0582231e-012   4.7215045e-012   6.3372424e+004   6.1304013e-002  -3.9097618e-003   1.6100256e-018  -3.4342845e-005  -2.6142593e+003   1.8662307e-013   1.7489779e-019   2.7688355e-018  -1.0402795e-004   2.7991678e+001
  2.9424097e+001   4.1091575e+000   1.6424330e+000   6.9804264e+003   0.0000000e+000   4.0935417e-005   1.2446891e+003   2.0120511e+003   7.0007869e+002   4.9000000e+002   4.9000000e+002   4.9000000e+002   4.9782483e+006   1.6196883e+003   1.8882794e+004   1.2666491e-002   9.2853339e+001  -1.0529573e-012   4.6980029e-012   6.3056937e+004   6.0881643e-002  -3.9461409e-003   1.6034880e-018  -9.7125803e-004  -2.6012428e+003   1.8569413e-013   1.7655314e-019   2.7497416e-018  -1.0448393e-004   2.7812747e+001
  2.9526979e+001   4.0972145e+000   1.6405784e+000   6.9618936e+003   0.0000000e+000   4.0894761e-005   1.2450813e+003   2.0087999e+003   6.9925665e+002   4.9000000e+002   4.9000000e+002   4.9000000e+002   4.9533315e+006   1.6136571e+003   1.8822199e+004   1.2666491e-002   9.3176289e+001  -1.0476826e-012   4.6744826e-012   6.2741329e+004   6.0470942e-002  -3.9837409e-003   1.5954041e-018   9.1363632e-004  -2.5882287e+003   1.8476452e-013   1.7829513e-019   2.7312219e-018  -1.0510821e-004   2.7612490e+001
  2.9629868e+001   4.0838684e+000   1.6384860e+000   6.9462219e+003   0.0000000e+000   4.0831443e-005   1.2454551e+003   2.0054422e+003   6.9845823e+002   4.9000000e+002   4.9000000e+002   4.9000000e+002   4.9286374e+006   1.6072738e+003   1.8757148e+004   1.2666491e-002   9.3498178e+001  -1.0424586e-012   4.6511837e-012   6.2428541e+004   6.0051222e-002  -4.0192920e-003   1.5889677e-018   1.0626860e-003  -2.5753276e+003   1.8384374e-013   1.7994376e-019   2.7121910e-018  -1.0567411e-004   2.7416170e+001
  2.9732772e+001   4.0726674e+000   1.6360347e+000   6.9225879e+003   0.0000000e+000   4.0830948e-005   1.2457521e+003   2.0018998e+003   6.9768114e+002   4.9000000e+002   4.9000000e+002   4.9000000e+002   4.9044457e+006   1.6005743e+003   1.8686379e+004   1.2666491e-002   9.3818990e+001  -1.0373494e-012   4.6283687e-012   6.2122117e+004   5.9637736e-002  -4.0452642e-003   1.5834448e-018  -2.3614499e-003  -2.5626610e+003   1.8294066e-013   1.8112321e-019   2.6934462e-018  -1.0579486e-004   2.7261705e+001
  2.9835832e+001   4.0587210e+000   1.6337602e+000   6.9032400e+003   0.0000000e+000   4.0788609e-005   1.2461176e+003   1.9984730e+003   6.9692924e+002   4.9000000e+002   4.9000000e+002   4.9000000e+002   4.8796477e+006   1.5939190e+003   1.8617401e+004   1.2666491e-002   9.4139051e+001  -1.0320992e-012   4.6049584e-012   6.1808014e+004   5.9210809e-002  -4.0824310e-003   1.5749009e-018  -1.8843552e-004  -2.5497211e+003   1.8201647e-013   1.8283712e-019   2.6741594e-018  -1.0654853e-004   2.7099691e+001
  2.9938961e+001   4.0469490e+000   1.6309041e+000   6.8816632e+003   0.0000000e+000   4.0669561e-005   1.2463758e+003   1.9919210e+003   6.9620080e+002   4.9000000e+002   4.9000000e+002   4.9000000e+002   4.8553110e+006   1.5877314e+003   1.8547588e+004   1.2666491e-002   9.4458148e+001  -1.0269536e-012   4.5820016e-012   6.1499753e+004   5.8779951e-002  -4.1079309e-003   1.5668600e-018  -1.0123718e-003  -2.5369982e+003   1.8110897e-013   1.8402472e-019   2.6547327e-018  -1.0676918e-004   2.6813467e+001
  3.0042124e+001   4.0354863e+000   1.6279742e+000   6.8553363e+003   0.0000000e+000   4.0649022e-005   1.2465906e+003   1.9856867e+003   6.9549610e+002   4.9000000e+002   4.9000000e+002   4.9000000e+002   4.8310554e+006   1.5803209e+003   1.8464998e+004   1.2666491e-002   9.4775991e+001  -1.0218223e-012   4.5590975e-012   6.1192519e+004   5.8359992e-002  -4.1329671e-003   1.5589490e-018  -4.8522203e-004  -2.5243220e+003   1.8020343e-013   1.8516869e-019   2.6357683e-018  -1.0704553e-004   2.6643204e+001
  3.0145260e+001   4.0241247e+000   1.6251136e+000   6.8288107e+003   0.0000000e+000   4.0645376e-005   1.2468070e+003   1.9834373e+003   6.9481530e+002   4.9000000e+002   4.9000000e+002   4.9000000e+002   4.8068882e+006   1.5725756e+003   1.8378364e+004   1.2666491e-002   9.5092225e+001  -1.0167071e-012   4.5362844e-012   6.0886405e+004   5.7948987e-002  -4.1564562e-003   1.5505722e-018   1.2054152e-003  -2.5117049e+003   1.7930221e-013   1.8626597e-019   2.6172048e-018  -1.0729271e-004   2.6492101e+001
  3.0248405e+001   4.0102729e+000   1.6222230e+000   6.8029162e+003   0.0000000e+000   4.0617450e-005   1.2470318e+003   1.9833508e+003   6.9387439e+002   4.9000000e+002   4.9000000e+002   4.9000000e+002   4.7830040e+006   1.5657550e+003   1.8302123e+004   1.2666491e-002   9.5407187e+001  -1.0116597e-012   4.5137437e-012   6.0583877e+004   5.7530256e-002  -4.1818478e-003   1.5425697e-018  -3.9990285e-004  -2.4992213e+003   1.7841128e-013   1.8744924e-019   2.5982807e-018  -1.0764109e-004   2.6310917e+001
  3.0351587e+001   3.9993726e+000   1.6192489e+000   6.7781130e+003   0.0000000e+000   4.0614042e-005   1.2472490e+003   1.9795145e+003   6.9282269e+002   4.9000000e+002   4.9000000e+002   4.9000000e+002   4.7591481e+006   1.5586093e+003   1.8222931e+004   1.2666491e-002   9.5720887e+001  -1.0066146e-012   4.4912374e-012   6.0281706e+004   5.7114043e-002  -4.2026946e-003   1.5356999e-018  -8.5406947e-004  -2.4867532e+003   1.7752151e-013   1.8838492e-019   2.5793947e-018  -1.0788749e-004   2.6192218e+001
  3.0403203e+001   3.9937224e+000   1.6175865e+000   6.7638628e+003   0.0000000e+000   4.0607836e-005   1.2473682e+003   1.9778278e+003   6.9233681e+002   4.9000000e+002   4.9000000e+002   4.9000000e+002   4.7472793e+006   1.5553703e+003   1.8188419e+004   1.2666491e-002   9.5877355e+001  -1.0041034e-012   4.4800437e-012   6.0131370e+004   5.6902064e-002  -4.2105328e-003   1.5281843e-018  -7.9120886e-004  -2.4805482e+003   1.7707875e-013   1.8879912e-019   2.5699640e-018  -1.0794058e-004   2.6117588e+001
  3.0506513e+001   3.9823581e+000   1.6144378e+000   6.7355414e+003   0.0000000e+000   4.0601296e-005   1.2475345e+003   1.9741582e+003   6.9129034e+002   4.9000000e+002   4.9000000e+002   4.9000000e+002   4.7235940e+006   1.5486823e+003   1.8113330e+004   1.2666491e-002   9.6189571e+001  -9.9909239e-013   4.4576915e-012   5.9831360e+004   5.6495627e-002  -4.2322589e-003   1.5202701e-018  -3.8536793e-004  -2.4681710e+003   1.7619515e-013   1.8981686e-019   2.5516036e-018  -1.0823229e-004   2.5970971e+001
  3.0609859e+001   3.9712266e+000   1.6113528e+000   6.7079419e+003   0.0000000e+000   4.0557787e-005   1.2476802e+003   1.9724606e+003   6.9032752e+002   4.9000000e+002   4.9000000e+002   4.9000000e+002   4.6999626e+006   1.5422679e+003   1.8038730e+004   1.2666491e-002   9.6500552e+001  -9.9408981e-013   4.4353823e-012   5.9532034e+004   5.6094888e-002  -4.2524122e-003   1.5151228e-018   1.4714581e-003  -2.4558331e+003   1.7531379e-013   1.9072937e-019   2.5333993e-018  -1.0857034e-004   2.5771017e+001
  3.0713370e+001   3.9577283e+000   1.6081902e+000   6.6797788e+003   0.0000000e+000   4.0550286e-005   1.2478125e+003   1.9706433e+003   6.8928717e+002   4.9000000e+002   4.9000000e+002   4.9000000e+002   4.6766088e+006   1.5354469e+003   1.7960953e+004   1.2666491e-002   9.6810711e+001  -9.8915579e-013   4.4133486e-012   5.9236223e+004   5.5687874e-002  -4.2716642e-003   1.5061573e-018  -6.8120950e-004  -2.4436265e+003   1.7444295e-013   1.9160652e-019   2.5149830e-018  -1.0883568e-004   2.5627313e+001
  3.0816953e+001   3.9458347e+000   1.6049837e+000   6.6507986e+003   0.0000000e+000   4.0564617e-005   1.2479456e+003   1.9657969e+003   6.8824870e+002   4.9000000e+002   4.9000000e+002   4.9000000e+002   4.6532854e+006   1.5287365e+003   1.7884848e+004   1.2666491e-002   9.7119781e+001  -9.8422277e-013   4.3913421e-012   5.8940798e+004   5.5281788e-002  -4.2892827e-003   1.4990298e-018  -8.8830610e-004  -2.4314367e+003   1.7357289e-013   1.9242127e-019   2.4965689e-018  -1.0917291e-004   2.5515380e+001
  3.0922110e+001   3.9336991e+000   1.6015443e+000   6.6292255e+003   0.0000000e+000   4.0435804e-005   1.2480465e+003   1.9632472e+003   6.8727831e+002   4.9000000e+002   4.9000000e+002   4.9000000e+002   4.6297355e+006   1.5225137e+003   1.7809428e+004   1.2666491e-002   9.7432202e+001  -9.7924169e-013   4.3691116e-012   5.8642503e+004   5.4870383e-002  -4.3025812e-003   1.4923226e-018  -6.2707894e-004  -2.4191293e+003   1.7269408e-013   1.9300965e-019   2.4778575e-018  -1.0935412e-004   2.5266253e+001
  3.1027346e+001   3.9204750e+000   1.5977714e+000   6.6005297e+003   0.0000000e+000   4.0374077e-005   1.2480708e+003   1.9585130e+003   6.8631197e+002   4.9000000e+002   4.9000000e+002   4.9000000e+002   4.6062908e+006   1.5159862e+003   1.7731345e+004   1.2666491e-002   9.7743522e+001  -9.7428116e-013   4.3469891e-012   5.8345541e+004   5.4456975e-002  -4.3161302e-003   1.4880574e-018  -1.2504230e-004  -2.4068785e+003   1.7181966e-013   1.9362786e-019   2.4590101e-018  -1.0948270e-004   2.5088281e+001
  3.1132661e+001   3.9082768e+000   1.5938543e+000   6.5679996e+003   0.0000000e+000   4.0358439e-005   1.2480823e+003   1.9588317e+003   6.8526676e+002   4.9000000e+002   4.9000000e+002   4.9000000e+002   4.5830034e+006   1.5088682e+003   1.7647175e+004   1.2666491e-002   9.8053665e+001  -9.6935992e-013   4.3250125e-012   5.8050571e+004   5.4041792e-002  -4.3279263e-003   1.4842168e-018  -1.6565503e-003  -2.3947034e+003   1.7095068e-013   1.9414780e-019   2.4400595e-018  -1.0957174e-004   2.4947669e+001
[truncated: 194,821 more chars]
