# Supplementary material for: Research on combustion and emissions of heavy duty diesel engines under low-speed and low-load conditions in low temperature environments
Source: PLoS One. 2025 Feb 21;20(2):e0318933. doi: 10.1371/journal.pone.0318933 (PMC11844864; doi:10.1371/journal.pone.0318933)
Supplement: S1 File — (ZIP) [file pone.0318933.s001.zip › 1000rpm_30%/4-gaibianpenyoudingshi/1/cell_count_regions.out]

# CONVERGE Release Build 2.3.20/  Jan 30, 2017        Run Date:Mon Mar 18 19:29:13 2024
# column       1                2                3 
#          Crank      Total_Cells          Region0 
#          (DEG)           (none)           (none) 
#
 -1.4600000e+002             5408             5408 
 -1.4587230e+002             5404             5404 
 -1.4579372e+002             5404             5404 
 -1.4567094e+002             5404             5404 
 -1.4558567e+002             5400             5400 
 -1.4547909e+002             5394             5394 
 -1.4534587e+002             5382             5382 
 -1.4517933e+002             5382             5382 
 -1.4497117e+002             5380             5380 
 -1.4471096e+002             5378             5378 
 -1.4438570e+002             5372             5372 
 -1.4397912e+002             5368             5368 
 -1.4347090e+002             5364             5364 
 -1.4287090e+002             5360             5360 
 -1.4227090e+002             5340             5340 
 -1.4167090e+002             5328             5328 
 -1.4107090e+002             5292             5292 
 -1.4047090e+002             5288             5288 
 -1.3987090e+002             5282             5282 
 -1.3927090e+002             5268             5268 
 -1.3867090e+002             5252             5252 
 -1.3807090e+002             5242             5242 
 -1.3747090e+002             5238             5238 
 -1.3687090e+002             5234             5234 
 -1.3627090e+002             5204             5204 
 -1.3567090e+002             5168             5168 
 -1.3507090e+002             5162             5162 
 -1.3447090e+002             5156             5156 
 -1.3387090e+002             5134             5134 
 -1.3327090e+002             5122             5122 
 -1.3267090e+002             5116             5116 
 -1.3207090e+002             5110             5110 
 -1.3147090e+002             5084             5084 
 -1.3087090e+002             5044             5044 
 -1.3027090e+002             5036             5036 
 -1.2967090e+002             5030             5030 
 -1.2907090e+002             5004             5004 
 -1.2847090e+002             4996             4996 
 -1.2787090e+002             4988             4988 
 -1.2727090e+002             4982             4982 
 -1.2667090e+002             4952             4952 
 -1.2607090e+002             4912             4912 
 -1.2547090e+002             4906             4906 
 -1.2487090e+002             4894             4894 
 -1.2427090e+002             4870             4870 
 -1.2367090e+002             4862             4862 
 -1.2307090e+002             4856             4856 
 -1.2247090e+002             4826             4826 
 -1.2187090e+002             4784             4784 
 -1.2127090e+002             4778             4778 
 -1.2067611e+002             4752             4752 
 -1.2008717e+002             4740             4740 
 -1.1950389e+002             4734             4734 
 -1.1892610e+002             4730             4730 
 -1.1835364e+002             4668             4668 
 -1.1778632e+002             4658             4658 
 -1.1722396e+002             4650             4650 
 -1.1666646e+002             4622             4622 
 -1.1611365e+002             4612             4612 
 -1.1556538e+002             4606             4606 
 -1.1502155e+002             4578             4578 
 -1.1448200e+002             4538             4538 
 -1.1394661e+002             4528             4528 
 -1.1341530e+002             4516             4516 
 -1.1288790e+002             4492             4492 
 -1.1236435e+002             4484             4484 
 -1.1184453e+002             4478             4478 
 -1.1132833e+002             4446             4446 
 -1.1081566e+002             4406             4406 
 -1.1030642e+002             4400             4400 
 -1.0980052e+002             4374             4374 
 -1.0929789e+002             4362             4362 
 -1.0879844e+002             4356             4356 
 -1.0830207e+002             4332             4332 
 -1.0780872e+002             4286             4286 
 -1.0731831e+002             4278             4278 
 -1.0683077e+002             4270             4270 
 -1.0634601e+002             4244             4244 
 -1.0586398e+002             4234             4234 
 -1.0538460e+002             4226             4226 
 -1.0490780e+002             4196             4196 
 -1.0443354e+002             4156             4156 
 -1.0396174e+002             4148             4148 
 -1.0349235e+002             4134             4134 
 -1.0302529e+002             4114             4114 
 -1.0256053e+002             4104             4104 
 -1.0209800e+002             4100             4100 
 -1.0163764e+002             4040             4040 
 -1.0117943e+002             4028             4028 
 -1.0072328e+002             4022             4022 
 -1.0026915e+002             3996             3996 
 -9.9817011e+001             3984             3984 
 -9.9366792e+001             3976             3976 
 -9.8918464e+001             3950             3950 
 -9.8471966e+001             3908             3908 
 -9.8027267e+001             3900             3900 
 -9.7584316e+001             3892             3892 
 -9.7143069e+001             3864             3864 
 -9.6703497e+001             3856             3856 
 -9.6265535e+001             3848             3848 
 -9.5829177e+001             3818             3818 
 -9.5394356e+001             3778             3778 
 -9.4961038e+001             3770             3770 
 -9.4529204e+001             3746             3746 
 -9.4098795e+001             3732             3732 
 -9.3669779e+001             3726             3726 
 -9.3242139e+001             3722             3722 
 -9.2815820e+001             3660             3660 
 -9.2390790e+001             3650             3650 
 -9.1967022e+001             3644             3644 
 -9.1544487e+001             3616             3616 
 -9.1123141e+001             3604             3604 
 -9.0702955e+001             3598             3598 
 -9.0283896e+001             3572             3572 
 -8.9865945e+001             3530             3530 
 -8.9449062e+001             3520             3520 
 -8.9033215e+001             3512             3512 
 -8.8618375e+001             3484             3484 
 -8.8204513e+001             3476             3476 
 -8.7791601e+001             3470             3470 
 -8.7379614e+001             3440             3440 
 -8.6968521e+001             3398             3398 
 -8.6558293e+001             3392             3392 
 -8.6148902e+001             3366             3366 
 -8.5740320e+001             3354             3354 
 -8.5332521e+001             3348             3348 
 -8.4925479e+001             3344             3344 
 -8.4519166e+001             3282             3282 
 -8.4113556e+001             3272             3272 
 -8.3708624e+001             3266             3266 
 -8.3304344e+001             3236             3236 
 -8.2900689e+001             3226             3226 
 -8.2497635e+001             3220             3220 
 -8.2095158e+001             3194             3194 
 -8.1693230e+001             3152             3152 
 -8.1291828e+001             3142             3142 
 -8.0890926e+001             3134             3134 
 -8.0490500e+001             3106             3106 
 -8.0090524e+001             3098             3098 
 -7.9690976e+001             3092             3092 
 -7.9291829e+001             3062             3062 
 -7.8893061e+001             3020             3020 
 -7.8494646e+001             3014             3014 
 -7.8096561e+001             2988             2988 
 -7.7698782e+001             2976             2976 
 -7.7301285e+001             2970             2970 
 -7.6904045e+001             2966             2966 
 -7.6507039e+001             2904             2904 
 -7.6110243e+001             2894             2894 
 -7.5713633e+001             2886             2886 
 -7.5317184e+001             2858             2858 
 -7.4920872e+001             2848             2848 
 -7.4740937e+001             2844             2844 
 -7.4516017e+001             2842             2842 
 -7.4234868e+001             2822             2822 
 -7.3883432e+001             2778             2778 
 -7.3487419e+001             2768             2768 
 -7.3091430e+001             2762             2762 
 -7.2695443e+001             2734             2734 
 -7.2299432e+001             2722             2722 
 -7.1903375e+001             2716             2716 
 -7.1507244e+001             2690             2690 
 -7.1111017e+001             2648             2648 
 -7.0714667e+001             2638             2638 
 -7.0318169e+001             2630             2630 
 -6.9921499e+001             2602             2602 
 -6.9524630e+001             2594             2594 
 -6.9127536e+001             2588             2588 
 -6.8730192e+001             2558             2558 
 -6.8332571e+001             2516             2516 
 -6.7934647e+001             2510             2510 
 -6.7536393e+001             2484             2484 
 -6.7137781e+001             2472             2472 
 -6.6738785e+001             2466             2466 
 -6.6339376e+001             2462             2462 
 -6.5939526e+001             2400             2400 
 -6.5539208e+001             2390             2390 
 -6.5138391e+001             2384             2384 
 -6.4737047e+001             2356             2356 
 -6.4335147e+001             2344             2344 
 -6.3932659e+001             2338             2338 
 -6.3529554e+001             2312             2312 
 -6.3125800e+001             2270             2270 
 -6.2721365e+001             2262             2262 
 -6.2316218e+001             2254             2254 
 -6.1910327e+001             2226             2226 
 -6.1503657e+001             2218             2218 
 -6.1096174e+001             2210             2210 
 -6.0687843e+001             2180             2180 
 -6.0278628e+001             2138             2138 
 -5.9868494e+001             2132             2132 
 -5.9457406e+001             2110             2110 
 -5.9045324e+001             2096             2096 
 -5.8632213e+001             2088             2088 
 -5.8218031e+001             2084             2084 
 -5.7802740e+001             2022             2022 
 -5.7386300e+001             2012             2012 
 -5.6968657e+001             2006             2006 
 -5.6549777e+001             1978             1978 
 -5.6129618e+001             1968             1968 
 -5.5708134e+001             1960             1960 
 -5.5285280e+001             1934             1934 
 -5.4860997e+001             1892             1892 
 -5.4435240e+001             1884             1884 
 -5.4007966e+001             1876             1876 
 -5.3666147e+001             1850             1850 
 -5.3238873e+001             1840             1840 
 -5.2897054e+001             1836             1836 
 -5.2469780e+001             1814             1814 
 -5.2127961e+001             1772             1772 
 -5.1700687e+001             1760             1760 
 -5.1358868e+001             1754             1754 
 -5.0931594e+001             1728             1728 
 -5.0589775e+001             1720             1720 
 -5.0162501e+001             1712             1712 
 -4.9820682e+001             1706             1706 
 -4.9393408e+001             1680             1680 
 -4.9051589e+001             1640             1640 
 -4.8624315e+001             1634             1634 
 -4.8282496e+001             1628             1628 
 -4.7855222e+001             1602             1602 
 -4.7513403e+001             1594             1594 
 -4.7086129e+001             1584             1584 
 -4.6744310e+001             1580             1580 
 -4.6317036e+001             1554             1554 
 -4.5975216e+001             1514             1514 
 -4.5547943e+001             1508             1508 
 -4.5206123e+001             1502             1502 
 -4.4778850e+001             1476             1476 
 -4.4437030e+001             1468             1468 
 -4.4009756e+001             1462             1462 
 -4.3667937e+001             1456             1456 
 -4.3240663e+001             1430             1430 
 -4.2898844e+001             1394             1394 
 -4.2471570e+001             1382             1382 
 -4.2129751e+001             1376             1376 
 -4.1702477e+001             1370             1370 
 -4.1360658e+001             1348             1348 
 -4.0933384e+001             1338             1338 
 -4.0746599e+001             1336             1336 
 -4.0513118e+001             1332             1332 
 -4.0221266e+001             1328             1328 
 -3.9856451e+001             1304             1304 
 -3.9400432e+001             1262             1262 
 -3.9035617e+001             1256             1256 
 -3.8579599e+001             1250             1250 
 -3.8214784e+001             1240             1240 
 -3.7758765e+001             1220             1220 
 -3.7393951e+001             1210             1210 
 -3.6937932e+001             1206             1206 
 -3.6573117e+001             1202             1202 
 -3.6117099e+001             1172             1172 
 -3.5752284e+001             1136             1136 
 -3.5460432e+001             1130             1130 
 -3.5095617e+001             1126             1126 
 -3.4803765e+001             1124             1124 
 -3.4438950e+001             1110             1110 
 -3.4147099e+001             1094             1094 
 -3.3782284e+001             1086             1086 
 -3.3490432e+001             1084             1084 
 -3.3125617e+001             1080             1080 
 -3.2833765e+001             1076             1076 
 -3.2468950e+001             1052             1052 
 -3.2177098e+001             1046             1046 
 -3.1812284e+001             1010             1010 
 -3.1520432e+001             1004             1004 
 -3.1155617e+001             1000             1000 
 -3.0863765e+001              998              998 
 -3.0498950e+001              990              990 
 -3.0207098e+001              972              972 
 -2.9842283e+001              964              964 
 -2.9550432e+001              960              960 
 -2.9185617e+001              956              956 
 -2.8893765e+001              954              954 
 -2.8528950e+001              950              950 
 -2.8237098e+001              932              932 
 -2.7872283e+001              920              920 
 -2.7580431e+001              886              886 
 -2.7215617e+001              880              880 
 -2.6923765e+001              878              878 
 -2.6558950e+001              872              872 
 -2.6267098e+001              872              872 
 -2.5902283e+001              862              862 
 -2.5610431e+001              846              846 
 -2.5245616e+001              838              838 
 -2.4953765e+001              834              834 
 -2.4588950e+001              832              832 
 -2.4297098e+001              828              828 
 -2.3932283e+001              826              826 
 -2.3640431e+001              824              824 
 -2.3275616e+001              802              802 
 -2.2983764e+001              794              794 
 -2.2618950e+001              762              762 
 -2.2327098e+001              758              758 
 -2.1962283e+001              752              752 
 -2.1670431e+001              752              752 
 -2.1305616e+001              746              746 
 -2.1013764e+001              746              746 
 -2.0780283e+001              742              742 
 -2.0488431e+001              736              736 
 -2.0123616e+001              720              720 
 -1.9831764e+001            26480            26480 
 -1.9750189e+001            25872            25872 
 -1.9684928e+001            25834            25834 
 -1.9538093e+001            25766            25766 
 -1.9456517e+001            25724            25724 
 -1.9354548e+001            25704            25704 
 -1.9282851e+001            25706            25706 
 -1.9170824e+001            25674            25674 
 -1.9093028e+001            25696            25696 
 -1.8952994e+001            36124            36124 
 -1.8855749e+001            36036            36036 
 -1.8734192e+001            35936            35936 
 -1.8585949e+001            35928            35928 
 -1.8351945e+001            35834            35834 
 -1.8233502e+001            35827            35827 
 -1.8085724e+001            35036            35036 
 -1.7967503e+001            35004            35004 
 -1.7819970e+001            34944            34944 
 -1.7701944e+001            34886            34886 
 -1.7559019e+001            34862            34862 
 -1.7444679e+001            34830            34830 
 -1.7340096e+001            34808            34808 
 -1.7246862e+001            34775            34775 
 -1.7155794e+001            34662            34662 
 -1.7062863e+001            34612            34612 
 -1.6900617e+001            34520            34520 
 -1.6796688e+001            34486            34486 
 -1.6685624e+001            34448            34448 
 -1.6567494e+001            34530            34530 
 -1.6466095e+001            29282            29282 
 -1.6323501e+001            28638            28638 
 -1.6260126e+001            28604            28604 
 -1.6180908e+001            28575            28575 
 -1.6081885e+001            24658            24658 
 -1.5903643e+001            24596            24596 
 -1.5824425e+001            24618            24618 
 -1.5725401e+001            24600            24600 
 -1.5601623e+001            24562            24562 
 -1.5446899e+001            24544            24544 
 -1.5323120e+001            24432            24432 
 -1.5168396e+001            24410            24410 
 -1.5053258e+001            24332            24332 
 -1.4909336e+001            23889            23889 
 -1.4749453e+001            23853            23853 
 -1.4621546e+001            23799            23799 
 -1.4519221e+001            23827            23827 
 -1.4391314e+001            23218            23218 
 -1.4288989e+001            23265            23265 
 -1.4161083e+001            23259            23259 
 -1.4058757e+001            23239            23239 
 -1.3930851e+001            23235            23235 
 -1.3828526e+001            23230            23230 
 -1.3700619e+001            23149            23149 
 -1.3598294e+001            23169            23169 
 -1.3470387e+001            23179            23179 
 -1.3368062e+001            23205            23205 
 -1.3240156e+001            23229            23229 
 -1.3137830e+001            23153            23153 
 -1.3009924e+001            23139            23139 
 -1.2852616e+001            23057            23057 
 -1.2726770e+001            23087            23087 
 -1.2626094e+001            23059            23059 
 -1.2500248e+001            22996            22996 
 -1.2342940e+001            23056            23056 
 -1.2217095e+001            23075            23075 
 -1.2116418e+001            22505            22505 
 -1.1990572e+001            22483            22483 
 -1.1833512e+001            22525            22525 
 -1.1707864e+001            22567            22567 
 -1.1607346e+001            22574            22574 
 -1.1481698e+001            22545            22545 
 -1.1325368e+001            22610            22610 
 -1.1200304e+001            22567            22567 
 -1.1100252e+001            22540            22540 
 -1.0975188e+001            22606            22606 
 -1.0818857e+001            22616            22616 
 -1.0693793e+001            22664            22664 
 -1.0537462e+001            22516            22516 
 -1.0460386e+001            22550            22550 
 -1.0389240e+001            22506            22506 
 -1.0241220e+001            22461            22461 
 -1.0185495e+001            22427            22427 
 -1.0084658e+001            22455            22455 
 -9.9962370e+000            22571            22571 
 -9.8534982e+000            22880            22880 
 -9.7461117e+000            22977            22977 
 -9.6896927e+000            23009            23009 
 -9.5976692e+000            23128            23128 
 -9.4953474e+000            23374            23374 
 -9.3608727e+000            23550            23550 
 -9.2556284e+000            23130            23130 
 -9.1592318e+000            23216            23216 
 -9.0687174e+000            23331            23331 
 -8.9658984e+000            23466            23466 
 -8.8556699e+000            23514            23514 
 -8.7858914e+000            23535            23535 
 -8.6986682e+000            23572            23572 
 -8.5416665e+000            23686            23686 
 -8.4718880e+000            23715            23715 
 -8.3846648e+000            23746            23746 
 -8.2590635e+000            23817            23817 
 -8.1892849e+000            23808            23808 
 -8.0322832e+000            23843            23843 
 -7.9450600e+000            23818            23818 
 -7.8752815e+000            23837            23837 
 -7.7880583e+000            23857            23857 
 -7.6310566e+000            23900            23900 
 -7.5220277e+000            23900            23900 
 -7.4348045e+000            23930            23930 
 -7.3650260e+000            23945            23945 
 -7.2778028e+000            23949            23949 
 -7.1208011e+000            23951            23951 
 -7.0117721e+000            23943            23943 
 -6.9245490e+000            23967            23967 
 -6.8547704e+000            23970            23970 
 -6.7675473e+000            23949            23949 
 -6.6585183e+000            23953            23953 
 -6.5712951e+000            23935            23935 
 -6.4142934e+000            23972            23972 
 -6.3052645e+000            23987            23987 
 -6.2180413e+000            23997            23997 
 -6.1482627e+000            24023            24023 
 -6.0610396e+000            24047            24047 
 -5.9520106e+000            24037            24037 
 -5.8647874e+000            24142            24142 
 -5.7557585e+000            24187            24187 
 -5.6194723e+000            24212            24212 
 -5.5104433e+000            24207            24207 
 -5.4232201e+000            24264            24264 
 -5.3141912e+000            24257            24257 
 -5.1779050e+000            24291            24291 
 -5.0688760e+000            23732            23732 
 -4.9816528e+000            23739            23739 
 -4.8726239e+000            23771            23771 
 -4.7363377e+000            23803            23803 
 -4.6273087e+000            23806            23806 
 -4.5400855e+000            23837            23837 
 -4.4310566e+000            23843            23843 
 -4.2947704e+000            23892            23892 
 -4.1857414e+000            23905            23905 
 -4.0494552e+000            23921            23921 
 -3.9404263e+000            23941            23941 
 -3.8041400e+000            23942            23942 
 -3.6661214e+000            23932            23932 
 -3.5557065e+000            23929            23929 
 -3.4177249e+000            23951            23951 
 -3.2798099e+000            23982            23982 
 -3.1694779e+000            24003            24003 
 -3.0315932e+000            24040            24040 
 -2.8937630e+000            24108            24108 
 -2.7834989e+000            24108            24108 
 -2.6457000e+000            24158            24158 
 -2.5079435e+000            24270            24270 
 -2.3702020e+000            24297            24297 
 -2.2324952e+000            24310            24310 
 -2.0948083e+000            24354            24354 
 -1.9571442e+000            24495            24495 
 -1.8194993e+000            24542            24542 
 -1.6818691e+000            24540            24540 
 -1.5442519e+000            24590            24590 
 -1.4066458e+000            24684            24684 
 -1.2690501e+000            24740            24740 
 -1.1314632e+000            24899            24899 
 -9.9388364e-001            24960            24960 
 -8.5630984e-001            24984            24984 
 -7.1874112e-001            25038            25038 
 -5.8117610e-001            25081            25081 
 -4.4361350e-001            25137            25137 
 -3.0605176e-001            25145            25145 
 -1.6848963e-001            25243            25243 
 -3.0925645e-002            25290            25290 
  1.0664174e-001            25171            25171 
  2.4421332e-001            25243            25243 
  3.8179067e-001            25303            25303 
  5.1937535e-001            25354            25354 
  6.5696883e-001            25358            25358 
  7.9457259e-001            25369            25369 
  9.3218794e-001            25464            25464 
  1.0000000e+000            25541            25541 
  1.1376146e+000            25594            25594 
  1.2752550e+000            25631            25631 
  1.3892154e+000            25662            25662 
  1.4481517e+000            25748            25748 
  1.5209529e+000            25773            25773 
  1.6049463e+000            25968            25968 
  1.7196876e+000            26197            26197 
  1.8167536e+000            26352            26352 
  1.9025765e+000            26435            26435 
  2.0084083e+000            31208            31208 
  2.1018816e+000            31310            31310 
  2.2093465e+000            31357            31357 
  2.3062702e+000            31388            31388 
  2.4047805e+000            31661            31661 
  2.5052089e+000            31777            31777 
  2.6042236e+000            32100            32100 
  2.7032657e+000            32279            32279 
  2.8023536e+000            32366            32366 
  2.9013738e+000            32425            32425 
  3.0004060e+000            32550            32550 
  3.1084409e+000            32700            32700 
  3.2074738e+000            32956            32956 
  3.3065306e+000            33686            33686 
  3.4056405e+000            34293            34293 
  3.5017561e+000            35228            35228 
  3.6024120e+000            36405            36405 
  3.7017493e+000            37719            37719 
  3.8067702e+000            39602            39602 
  3.9061721e+000            41718            41718 
  4.0074024e+000            44802            44802 
  4.1011965e+000            47282            47282 
  4.2060667e+000            49962            49962 
  4.3031439e+000            51958            51958 
  4.4003673e+000            53322            53322 
  4.5021369e+000            54534            54534 
  4.6050278e+000            55621            55621 
  4.7017796e+000            57015            57015 
  4.8049575e+000            58558            58558 
  4.9045414e+000            60060            60060 
  5.0041236e+000            61286            61286 
  5.1037195e+000            62324            62324 
  5.2032362e+000            64287            64287 
  5.3006972e+000            65578            65578 
  5.4002459e+000            67169            67169 
  5.5089793e+000            68116            68116 
  5.6044888e+000            69332            69332 
  5.7107796e+000            70468            70468 
  5.8119727e+000            71779            71779 
  5.9093705e+000            72744            72744 
  6.0094421e+000            73778            73778 
  6.1048060e+000            74496            74496 
  6.2119182e+000            75755            75755 
  6.3096713e+000            76892            76892 
  6.4123010e+000            78275            78275 
  6.5081504e+000            79437            79437 
  6.6133615e+000            80713            80713 
  6.7165710e+000            81882            81882 
  6.8102679e+000            83125            83125 
  6.9154814e+000            84788            84788 
  7.0141195e+000            86100            86100 
  7.1004170e+000            87050            87050 
  7.2029877e+000            88294            88294 
  7.3043753e+000            89619            89619 
  7.4090890e+000            90840            90840 
  7.5168047e+000            92166            92166 
  7.6210821e+000            93376            93376 
  7.7110953e+000            94788            94788 
  7.8195535e+000            95987            95987 
  7.9139224e+000            97180            97180 
  8.0211480e+000            98095            98095 
  8.1140115e+000            98885            98885 
  8.2069976e+000           100028           100028 
  8.3274393e+000           101222           101222 
  8.4168983e+000           101723           101723 
  8.5106442e+000           102646           102646 
  8.6082062e+000           103712           103712 
  8.7060359e+000           104259           104259 
  8.8049217e+000           105444           105444 
  8.9041898e+000           106534           106534 
  9.0039603e+000           106807           106807 
  9.1057791e+000           107864           107864 
  9.2109420e+000           108811           108811 
  9.3210416e+000           110740           110740 
  9.4344544e+000           110280           110280 
  9.5096055e+000           111003           111003 
  9.6232373e+000           111951           111951 
  9.7387894e+000           111907           111907 
  9.8174504e+000           112805           112805 
  9.9385447e+000           113877           113877 
  1.0021286e+001           114509           114509 
  1.0106082e+001           115421           115421 
  1.0237220e+001           115267           115267 
  1.0327665e+001           116016           116016 
  1.0420373e+001           116975           116975 
  1.0513243e+001           117760           117760 
  1.0606119e+001           116959           116959 
  1.0745382e+001           118074           118074 
  1.0838249e+001           119524           119524 
  1.0931192e+001           120511           120511 
  1.1024144e+001           121310           121310 
  1.1117110e+001           120660           120660 
  1.1210171e+001           121444           121444 
  1.1303455e+001           122057           122057 
  1.1443934e+001           123069           123069 
  1.1538053e+001           122718           122718 
  1.1632612e+001           123414           123414 
  1.1727641e+001           124048           124048 
  1.1822712e+001           125105           125105 
  1.1917645e+001           125983           125983 
  1.2012886e+001           125574           125574 
  1.2108128e+001           126399           126399 
  1.2203474e+001           128286           128286 
  1.2346813e+001           129327           129327 
  1.2442494e+001           130200           130200 
  1.2538289e+001           129663           129663 
  1.2634145e+001           130552           130552 
  1.2730049e+001           131264           131264 
  1.2826004e+001           132115           132115 
  1.2921369e+001           133042           133042 
  1.3017470e+001           132652           132652 
  1.3111438e+001           133383           133383 
  1.3207675e+001           134202           134202 
  1.3303971e+001           135148           135148 
  1.3400333e+001           136956           136956 
  1.3545007e+001           136907           136907 
  1.3641660e+001           137684           137684 
  1.3738466e+001           138446           138446 
  1.3835412e+001           139173           139173 
  1.3932370e+001           138750           138750 
  1.4029498e+001           139428           139428 
  1.4126771e+001           140318           140318 
  1.4224057e+001           141268           141268 
  1.4321597e+001           142008           142008 
  1.4419214e+001           141436           141436 
  1.4517134e+001           143541           143541 
  1.4615253e+001           144130           144130 
  1.4713500e+001           144706           144706 
  1.4811963e+001           145505           145505 
  1.4910011e+001           144712           144712 
  1.5008440e+001           145625           145625 
  1.5107180e+001           146471           146471 
  1.5245889e+001           147857           147857 
  1.5344949e+001           148858           148858 
  1.5416121e+001           147865           147865 
  1.5505085e+001           149682           149682 
  1.5619071e+001           150447           150447 
  1.5716839e+001           151285           151285 
  1.5815807e+001           150689           150689 
  1.5914535e+001           151758           151758 
  1.6013448e+001           152480           152480 
  1.6112340e+001           153112           153112 
  1.6211266e+001           153993           153993 
  1.6310182e+001           152555           152555 
  1.6409121e+001           153343           153343 
  1.6507866e+001           155613           155613 
  1.6606846e+001           156335           156335 
  1.6705858e+001           157184           157184 
  1.6804607e+001           155255           155255 
  1.6903742e+001           156093           156093 
  1.7002898e+001           156844           156844 
  1.7102084e+001           157843           157843 
  1.7201310e+001           158662           158662 
  1.7340236e+001           158200           158200 
  1.7439571e+001           159072           159072 
  1.7528996e+001           159712           159712 
  1.7618421e+001           160213           160213 
  1.7717921e+001           157604           157604 
  1.7817457e+001           158365           158365 
  1.7917016e+001           159035           159035 
  1.8016611e+001           159883           159883 
  1.8116217e+001           160598           160598 
  1.8205865e+001           159581           159581 
  1.8335356e+001           160567           160567 
  1.8425004e+001           161278           161278 
  1.8524703e+001           161977           161977 
  1.8624517e+001           162721           162721 
  1.8714370e+001           160058           160058 
  1.8814238e+001           160929           160929 
  1.8904115e+001           161714           161714 
  1.9043969e+001           164320           164320 
  1.9133875e+001           160979           160979 
  1.9233870e+001           161849           161849 
  1.9323894e+001           162454           162454 
  1.9413919e+001           162930           162930 
  1.9503943e+001           163501           163501 
  1.9643981e+001           161002           161002 
  1.9734006e+001           161811           161811 
  1.9834212e+001           164203           164203 
  1.9924411e+001           164925           164925 
  2.0014609e+001           165807           165807 
  2.0104808e+001           162406           162406 
  2.0204056e+001           163306           163306 
  2.0343058e+001           164416           164416 
  2.0442431e+001           165454           165454 
  2.0531876e+001           166311           166311 
  2.0631279e+001           164090           164090 
  2.0720711e+001           164764           164764 
  2.0810142e+001           165578           165578 
  2.0909604e+001           166451           166451 
  2.1009117e+001           167196           167196 
  2.1108655e+001           163534           163534 
  2.1208260e+001           164206           164206 
  2.1307906e+001           164907           164907 
  2.1407589e+001           167278           167278 
  2.1513575e+001           163569           163569 
  2.1601258e+001           164287           164287 
  2.1727912e+001           165321           165321 
  2.1826593e+001           166147           166147 
  2.1902796e+001           163264           163264 
  2.2040657e+001           164464           164464 
  2.2140757e+001           166296           166296 
  2.2240912e+001           167300           167300 
  2.2341127e+001           168457           168457 
  2.2441398e+001           164296           164296 
  2.2541726e+001           165061           165061 
  2.2642113e+001           165776           165776 
  2.2742552e+001           166482           166482 
  2.2843057e+001           168754           168754 
  2.2943632e+001           164634           164634 
  2.3044275e+001           165412           165412 
  2.3134868e+001           166211           166211 
  2.3207343e+001           166707           166707 
  2.3348377e+001           163376           163376 
  2.3449302e+001           165453           165453 
  2.3550284e+001           166347           166347 
  2.3600777e+001           166800           166800 
  2.3701826e+001           167579           167579 
  2.3802965e+001           168368           168368 
  2.3904071e+001           164238           164238 
  2.4005130e+001           165066           165066 
  2.4106247e+001           167194           167194 
  2.4207424e+001           167886           167886 
  2.4308656e+001           168741           168741 
  2.4409966e+001           164936           164936 
  2.4511320e+001           165692           165692 
  2.4612716e+001           166549           166549 
  2.4714160e+001           167540           167540 
  2.4815650e+001           169440           169440 
  2.4917071e+001           165202           165202 
  2.5018452e+001           166042           166042 
  2.5119900e+001           166895           166895 
  2.5221397e+001           167796           167796 
  2.5322967e+001           168632           168632 
  2.5424583e+001           165875           165875 
  2.5526242e+001           166683           166683 
  2.5627945e+001           167435           167435 
  2.5729690e+001           168197           168197 
  2.5831534e+001           169148           169148 
  2.5933270e+001           164504           164504 
  2.6034942e+001           166221           166221 
  2.6136679e+001           167064           167064 
  2.6238469e+001           167795           167795 
  2.6340309e+001           168588           168588 
  2.6442199e+001           164419           164419 
  2.6515570e+001           165038           165038 
  2.6600354e+001           166901           166901 
  2.6732422e+001           164156           164156 
  2.6805793e+001           164636           164636 
  2.6907808e+001           165474           165474 
  2.7009960e+001           166450           166450 
  2.7112146e+001           167179           167179 
  2.7214371e+001           163820           163820 
  2.7317855e+001           164640           164640 
  2.7421387e+001           165393           165393 
  2.7524969e+001           166118           166118 
  2.7628601e+001           166922           166922 
  2.7732265e+001           162695           162695 
  2.7834624e+001           164870           164870 
  2.7937021e+001           165563           165563 
  2.8039426e+001           166335           166335 
  2.8141824e+001           167039           167039 
  2.8244234e+001           162400           162400 
  2.8346658e+001           164045           164045 
  2.8449103e+001           164747           164747 
  2.8500342e+001           165108           165108 
  2.8602840e+001           165989           165989 
  2.8705386e+001           166802           166802 
  2.8807956e+001           162258           162258 
  2.8910541e+001           164171           164171 
  2.9013184e+001           165025           165025 
  2.9115879e+001           165801           165801 
  2.9218602e+001           166668           166668 
  2.9321352e+001           161397           161397 
  2.9424097e+001           162407           162407 
  2.9526979e+001           163965           163965 
  2.9629868e+001           164740           164740 
  2.9732772e+001           165597           165597 
  2.9835832e+001           161383           161383 
  2.9938961e+001           162248           162248 
  3.0042124e+001           164204           164204 
  3.0145260e+001           165087           165087 
  3.0248405e+001           166082           166082 
  3.0351587e+001           161178           161178 
  3.0403203e+001           161642           161642 
  3.0506513e+001           162548           162548 
  3.0609859e+001           164208           164208 
  3.0713370e+001           164954           164954 
  3.0816953e+001           159679           159679 
  3.0922110e+001           160584           160584 
  3.1027346e+001           161503           161503 
  3.1132661e+001           163497           163497 
  3.1238059e+001           164352           164352 
  3.1343538e+001           159373           159373 
  3.1449104e+001           160240           160240 
  3.1501921e+001           160753           160753 
  3.1607625e+001           162511           162511 
  3.1713420e+001           163366           163366 
  3.1819319e+001           164250           164250 
  3.1925329e+001           158402           158402 
  3.2031432e+001           159439           159439 
  3.2137648e+001           161568           161568 
  3.2243851e+001           162320           162320 
  3.2349875e+001           163278           163278 
  3.2402825e+001           157380           157380 
  3.2508603e+001           158376           158376 
  3.2614245e+001           160032           160032 
  3.2719750e+001           160923           160923 
  3.2825137e+001           161775           161775 
  3.2930392e+001           156324           156324 
  3.3035555e+001           157214           157214 
  3.3140608e+001           159491           159491 
  3.3245544e+001           160242           160242 
  3.3350371e+001           161086           161086 
  3.3402735e+001           161555           161555 
  3.3507381e+001           156056           156056 
  3.3611934e+001           157598           157598 
  3.3716381e+001           158579           158579 
  3.3820752e+001           159406           159406 
  3.3925042e+001           160301           160301 
  3.4029290e+001           154509           154509 
  3.4133489e+001           156617           156617 
  3.4237646e+001           157459           157459 
  3.4341768e+001           158330           158330 
  3.4445866e+001           159324           159324 
  3.4549925e+001           154170           154170 
  3.4601936e+001           155366           155366 
  3.4701609e+001           156233           156233 
  3.4847353e+001           157548           157548 
  3.4951294e+001           158720           158720 
  3.5003257e+001           152819           152819 
  3.5107166e+001           154630           154630 
  3.5211070e+001           155466           155466 
  3.5301792e+001           156333           156333 
  3.5440149e+001           152989           152989 
  3.5543991e+001           154495           154495 
  3.5647823e+001           155297           155297 
  3.5749820e+001           156223           156223 
  3.5801723e+001           156716           156716 
  3.5928353e+001           151103           151103 
  3.6021768e+001           153063           153063 
  3.6123071e+001           153867           153867 
  3.6231018e+001           154735           154735 
  3.6305750e+001           150947           150947 
  3.6425497e+001           152062           152062 
  3.6531535e+001           153630           153630 
  3.6609744e+001           154461           154461 
  3.6731409e+001           150975           150975 
  3.6809620e+001           151653           151653 
  3.6922592e+001           153720           153720 
  3.7012969e+001           150093           150093 
  3.7134661e+001           150968           150968 
  3.7232058e+001           151904           151904 
  3.7338151e+001           153041           153041 
  3.7416417e+001           149917           149917 
  3.7513814e+001           150815           150815 
  3.7635560e+001           152126           152126 
  3.7713825e+001           152892           152892 
  3.7826875e+001           150501           150501 
  3.7905140e+001           151232           151232 
  3.8026887e+001           152310           152310 
  3.8105152e+001           153056           153056 
  3.8202549e+001           148834           148834 
  3.8324295e+001           150426           150426 
  3.8402560e+001           151069           151069 
  3.8515610e+001           152101           152101 
  3.8621703e+001           148536           148536 
  3.8734753e+001           150407           150407 
  3.8825193e+001           151171           151171 
  3.8903459e+001           147124           147124 
  3.9016509e+001           148165           148165 
  3.9103652e+001           149059           149059 
  3.9217176e+001           150475           150475 
  3.9339432e+001           146854           146854 
  3.9418025e+001           147536           147536 
  3.9515830e+001           148576           148576 
  3.9638086e+001           150659           150659 
  3.9716679e+001           146941           146941 
  3.9830203e+001           147853           147853 
  3.9908796e+001           148649           148649 
  4.0031052e+001           143653           143653 
  4.0109645e+001           141699           141699 
  4.0223169e+001           142632           142632 
  4.0301762e+001           143289           143289 
  4.0408299e+001           144396           144396 
  4.0521823e+001           140231           140231 
  4.0600416e+001           140750           140750 
  4.0722672e+001           141977           141977 
  4.0801265e+001           142917           142917 
  4.0914789e+001           138786           138786 
  4.1002579e+001           139494           139494 
  4.1126148e+001           140622           140622 
  4.1205610e+001           141489           141489 
  4.1329241e+001           138041           138041 
  4.1408726e+001           138714           138714 
  4.1532370e+001           139985           139985 
  4.1611855e+001           140753           140753 
  4.1735591e+001           136930           136930 
  4.1815229e+001           137622           137622 
  4.1930230e+001           138978           138978 
  4.2009841e+001           139825           139825 
  4.2133681e+001           136099           136099 
  4.2213293e+001           136726           136726 
  4.2328287e+001           137739           137739 
  4.2416989e+001           138808           138808 
  4.2532620e+001           134830           134830 
  4.2612671e+001           135952           135952 
  4.2701646e+001           136659           136659 
  4.2826265e+001           138059           138059 
  4.2906377e+001           133722           133722 
  4.3031160e+001           135655           135655 
  4.3120270e+001           136397           136397 
  4.3200468e+001           137098           137098 
  4.3316310e+001           133248           133248 
  4.3405477e+001           134354           134354 
  4.3530372e+001           135295           135295 
  4.3619584e+001           136017           136017 
  4.3735568e+001           132845           132845 
  4.3815864e+001           134119           134119 
  4.3905308e+001           134726           134726 
  4.4021877e+001           135840           135840 
  4.4102579e+001           131797           131797 
  4.4228362e+001           133232           133232 
  4.4309270e+001           133900           133900 
  4.4435111e+001           135146           135146 
  4.4516012e+001           131119           131119 
  4.4641856e+001           132865           132865 
  4.4722756e+001           133427           133427 
  4.4803720e+001           134116           134116 
  4.4929690e+001           130478           130478 
  4.5010680e+001           131632           131632 
  4.5100718e+001           132197           132197 
  4.5235833e+001           133594           133594 
  4.5316907e+001           134358           134358 
  4.5443064e+001           131092           131092 
  4.5533260e+001           131839           131839 
  4.5614423e+001           132410           132410 
  4.5704614e+001           133179           133179 
  4.5830915e+001           130081           130081 
  4.5921236e+001           130697           130697 
  4.6011547e+001           131374           131374 
  4.6101858e+001           132342           132342 
  4.6228317e+001           129159           129159 
  4.6309635e+001           129632           129632 
  4.6400532e+001           130388           130388 
  4.6527814e+001           131490           131490 
  4.6609640e+001           132581           132581 
  4.6736924e+001           128936           128936 
  4.6818884e+001           129660           129660 
  4.6909939e+001           130520           130520 
  4.7037433e+001           132142           132142 
  4.7128538e+001           127918           127918 
  4.7219733e+001           128737           128737 
  4.7301801e+001           129480           129480 
  4.7429470e+001           130985           130985 
  4.7520696e+001           126707           126707 
  4.7603317e+001           127479           127479 
  4.7741045e+001           129193           129193 
  4.7823695e+001           129755           129755 
  4.7915558e+001           130562           130562 
  4.8034988e+001           126699           126699 
  4.8126905e+001           127837           127837 
  4.8209670e+001           128426           128426 
  4.8301650e+001           129305           129305 
  4.8439661e+001           125696           125696 
  4.8531768e+001           126775           126775 
  4.8623866e+001           127413           127413 
  4.8715979e+001           128166           128166 
  4.8844953e+001           125013           125013 
  4.8937151e+001           125821           125821 
  4.9029379e+001           126500           126500 
  4.9121611e+001           127238           127238 
  4.9204631e+001           127905           127905 
  4.9333772e+001           124550           124550 
  4.9416907e+001           125117           125117 
  4.9509274e+001           125778           125778 
  4.9601653e+001           126993           126993 
  4.9721754e+001           123742           123742 
  4.9804901e+001           124339           124339 
  4.9934241e+001           125459           125459 
  5.0017503e+001            49291            49291 
  5.0110011e+001            49543            49543 
  5.0214151e+001            16114            16114 
  5.0376871e+001            16320            16320 
  5.0488250e+001            16407            16407 
  5.0599515e+001            16466            16466 
  5.0710647e+001            16641            16641 
  5.0821636e+001            16758            16758 
  5.0932493e+001            16831            16831 
  5.1043222e+001            16998            16998 
  5.1153822e+001             5121             5121 
  5.1292072e+001             5147             5147 
  5.1464885e+001             5176             5176 
  5.1680901e+001             5222             5222 
  5.1900770e+001             5272             5272 
  5.2120157e+001             5304             5304 
  5.2339048e+001             5435             5435 
  5.2557468e+001             5519             5519 
  5.2775426e+001             5545             5545 
  5.2992928e+001             5579             5579 
  5.3209983e+001             2290             2290 
  5.3481301e+001             2296             2296 
  5.3820449e+001             2304             2304 
  5.4091767e+001             2328             2328 
  5.4430915e+001             2334             2334 
  5.4702233e+001             2336             2336 
  5.5041381e+001             2348             2348 
  5.5312699e+001             2386             2386 
  5.5651847e+001             2410             2410 
  5.5923165e+001             2414             2414 
  5.6262313e+001             2420             2420 
  5.6533632e+001             2428             2428 
  5.6872779e+001             2452             2452 
  5.7144098e+001             2456             2456 
  5.7483246e+001             2462             2462 
  5.7754564e+001             2470             2470 
  5.8093712e+001             2510             2510 
  5.8365030e+001             2534             2534 
  5.8704178e+001             2540             2540 
  5.8975496e+001             2544             2544 
  5.9314644e+001             2554             2554 
  5.9585962e+001             2578             2578 
  5.9925110e+001             2582             2582 
  6.0196428e+001             2588             2588 
  6.0535576e+001             2598             2598 
  6.0806894e+001             2636             2636 
  6.1146042e+001             2660             2660 
  6.1544852e+001             2668             2668 
  6.1863900e+001             2674             2674 
  6.2262710e+001             2698             2698 
  6.2581758e+001             2708             2708 
  6.2980568e+001             2714             2714 
  6.3299616e+001             2726             2726 
  6.3698426e+001             2786             2786 
  6.4017474e+001             2790             2790 
  6.4416284e+001             2796             2796 
  6.4735332e+001             2806             2806 
  6.5134142e+001             2834             2834 
  6.5453190e+001             2838             2838 
  6.5852000e+001             2846             2846 
  6.6171048e+001             2886             2886 
  6.6569858e+001             2914             2914 
  6.6888906e+001             2920             2920 
  6.7287716e+001             2928             2928 
  6.7606764e+001             2948             2948 
  6.8005574e+001             2960             2960 
  6.8324622e+001             2966             2966 
  6.8722847e+001             3008             3008 
  6.9041427e+001             3038             3038 
  6.9439081e+001             3042             3042 
  6.9757204e+001             3048             3048 
  7.0154373e+001             3060             3060 
  7.0472108e+001             3086             3086 
  7.0868877e+001             3092             3092 
  7.1186292e+001             3098             3098 
  7.1582744e+001             3146             3146 
  7.1899906e+001             3166             3166 
  7.2296124e+001             3172             3172 
  7.2692255e+001             3184             3184 
  7.3009160e+001             3208             3208 
  7.3405173e+001             3216             3216 
  7.3801164e+001             3224             3224 
  7.4117956e+001             3264             3264 
  7.4513946e+001             3292             3292 
  7.4909987e+001             3298             3298 
  7.5226821e+001             3308             3308 
  7.5622862e+001             3334             3334 
  7.6019146e+001             3342             3342 
  7.6336172e+001             3348             3348 
  7.6732456e+001             3388             3388 
  7.7129169e+001             3416             3416 
  7.7446540e+001             3422             3422 
  7.7843253e+001             3430             3430 
  7.8240584e+001             3458             3458 
  7.8638181e+001             3466             3466 
  7.8956258e+001             3472             3472 
  7.9353855e+001             3512             3512 
  7.9752324e+001             3542             3542 
  8.0151149e+001             3550             3550 
  8.0550355e+001             3560             3560 
  8.0949967e+001             3586             3586 
  8.1350008e+001             3594             3594 
  8.1750502e+001             3602             3602 
  8.2151475e+001             3644             3644 
  8.2552951e+001             3670             3670 
  8.2954953e+001             3678             3678 
  8.3357508e+001             3690             3690 
  8.3760640e+001             3716             3716 
  8.4164373e+001             3722             3722 
  8.4568734e+001             3734             3734 
  8.4973748e+001             3794             3794 
  8.5379439e+001             3798             3798 
  8.5785835e+001             3806             3806 
  8.6192960e+001             3828             3828 
  8.6600842e+001             3842             3842 
  8.7009507e+001             3850             3850 
  8.7418985e+001             3890             3890 
  8.7829299e+001             3920             3920 
  8.8240478e+001             3928             3928 
  8.8652548e+001             3938             3938 
  8.9065537e+001             3964             3964 
  8.9479473e+001             3972             3972 
  8.9894386e+001             3980             3980 
  9.0310302e+001             4022             4022 
  9.0727259e+001             4048             4048 
  9.1145282e+001             4056             4056 
  9.1564399e+001             4066             4066 
  9.1984640e+001             4094             4094 
  9.2406035e+001             4100             4100 
  9.2828620e+001             4110             4110 
  9.3252432e+001             4172             4172 
  9.3677495e+001             4176             4176 
  9.4103839e+001             4184             4184 
  9.4531501e+001             4198             4198 
  9.4960529e+001             4220             4220 
  9.5390940e+001             4226             4226 
  9.5822769e+001             4268             4268 
  9.6256067e+001             4298             4298 
  9.6690863e+001             4306             4306 
  9.7127183e+001             4314             4314 
  9.7565088e+001             4342             4342 
  9.8004602e+001             4348             4348 
  9.8445758e+001             4358             4358 
  9.8888623e+001             4400             4400 
  9.9333206e+001             4426             4426 
  9.9779578e+001             4432             4432 
  1.0022776e+002             4444             4444 
  1.0067781e+002             4472             4472 
  1.0112977e+002             4478             4478 
  1.0158225e+002             4488             4488 
  1.0203470e+002             4550             4550 
  1.0248712e+002             4554             4554 
  1.0293952e+002             4560             4560 
  1.0339189e+002             4572             4572 
  1.0384423e+002             4598             4598 
  1.0429654e+002             4604             4604 
  1.0474882e+002             4616             4616 
  1.0520105e+002             4676             4676 
  1.0565320e+002             4680             4680 
  1.0610529e+002             4686             4686 
  1.0655731e+002             4698             4698 
  1.0700925e+002             4724             4724 
  1.0746114e+002             4730             4730 
  1.0791296e+002             4740             4740 
  1.0836471e+002             4802             4802 
  1.0881640e+002             4806             4806 
  1.0926803e+002             4812             4812 
  1.0971960e+002             4822             4822 
  1.1017110e+002             4848             4848 
  1.1062254e+002             4854             4854 
  1.1107392e+002             4862             4862 
  1.1152524e+002             4902             4902 
  1.1197650e+002             4928             4928 
  1.1242770e+002             4936             4936 
  1.1287885e+002             4942             4942 
  1.1332994e+002             4960             4960 
  1.1378098e+002             4976             4976 
  1.1423196e+002             4982             4982 
  1.1468290e+002             4992             4992 
  1.1513379e+002             5032             5032 
  1.1558463e+002             5056             5056 
  1.1603542e+002             5062             5062 
  1.1648617e+002             5068             5068 
  1.1693687e+002             5088             5088 
  1.1738753e+002             5102             5102 
  1.1783816e+002             5108             5108 
  1.1828874e+002             5114             5114 
  1.1873945e+002             5156             5156 
  1.1919011e+002             5180             5180 
  1.1964073e+002             5186             5186 
  1.2009147e+002             5190             5190 
  1.2054216e+002             5202             5202 
  1.2099279e+002             5224             5224 
  1.2144354e+002             5230             5230 
