# Supplementary material for: Research on combustion and emissions of heavy duty diesel engines under low-speed and low-load conditions in low temperature environments
Source: PLoS One. 2025 Feb 21;20(2):e0318933. doi: 10.1371/journal.pone.0318933 (PMC11844864; doi:10.1371/journal.pone.0318933)
Supplement: S1 File — (ZIP) [file pone.0318933.s001.zip › 1000rpm_30%/4-gaibianpenyoudingshi/1/dynamic.out]

# CONVERGE Release Build 2.3.20/  Jan 30, 2017        Run Date:Mon Mar 18 19:29:13 2024
# column       1                2                3                4                5                6                7                8 
#          Crank   Tumble_Ratio_X   Tumble_Ratio_Y      Swirl_Ratio        Ang_Mom_X        Ang_Mom_Y        Ang_Mom_Z    Mag_Vorticity
#          (DEG)           (none)           (none)           (none)       (kg*m^2/s)       (kg*m^2/s)       (kg*m^2/s)            (1/s)
#
 -1.4600000e+002   1.4362319e-009  -1.7068583e-001   0.0000000e+000   1.7102036e-013  -3.5347575e-005   0.0000000e+000   9.9999982e-011
 -1.4587230e+002   2.2545312e-008  -1.7049121e-001   8.0941468e-009   2.6821638e-012  -3.5288776e-005   7.9029416e-013   1.8600632e-001
 -1.4579372e+002   8.4829273e-009  -1.7023023e-001   1.0617675e-008   1.0086283e-012  -3.5223242e-005   1.0366746e-012   2.3338278e-001
 -1.4567094e+002  -4.0260607e-008  -1.6956152e-001   8.7612712e-009  -4.7828251e-012  -3.5066772e-005   8.5539748e-013   2.8254754e-001
 -1.4558567e+002  -8.9838664e-008  -1.6890682e-001   3.6500536e-009  -1.0666028e-011  -3.4918749e-005   3.5635957e-013   3.3528494e-001
 -1.4547909e+002  -1.5461476e-007  -1.6794251e-001  -3.8594285e-009  -1.8342555e-011  -3.4703625e-005  -3.7678576e-013   4.1323395e-001
 -1.4534587e+002  -2.0782872e-007  -1.6667894e-001   4.3766548e-010  -2.4632154e-011  -3.4422904e-005   4.2725594e-014   5.0488657e-001
 -1.4517933e+002  -2.7766384e-007  -1.6533394e-001  -7.2140437e-009  -3.2870209e-011  -3.4120811e-005  -7.0419003e-013   6.0061629e-001
 -1.4497117e+002  -3.1623118e-007  -1.6437256e-001  -6.9085927e-009  -3.7380581e-011  -3.3892270e-005  -6.7430818e-013   6.5833155e-001
 -1.4471096e+002  -2.7680059e-007  -1.6421218e-001   4.5723398e-009  -3.2658928e-011  -3.3821674e-005   4.4623286e-013   6.7688369e-001
 -1.4438570e+002  -1.4982640e-007  -1.6486075e-001   2.0590925e-008  -1.7636094e-011  -3.3908033e-005   2.0093343e-012   7.0602048e-001
 -1.4397912e+002   4.1370645e-007  -1.6621586e-001   1.0740220e-007   4.8552034e-011  -3.4126551e-005   1.0479414e-011   7.7602772e-001
 -1.4347090e+002   1.7224695e-006  -1.6880996e-001   1.7522189e-007   2.0137950e-010  -3.4581679e-005   1.7094061e-011   7.6751811e-001
 -1.4287090e+002   4.5806520e-006  -1.7330026e-001   3.5047060e-007   5.3310028e-010  -3.5406372e-005   3.4184251e-011   9.4319529e-001
 -1.4227090e+002   8.0887821e-006  -1.7855415e-001   2.8479793e-007   9.3703511e-010  -3.6381019e-005   2.7773586e-011   1.1535887e+000
 -1.4167090e+002   1.0503173e-005  -1.8373790e-001   2.7282244e-008   1.2110235e-009  -3.7334647e-005   2.6601092e-012   1.3516711e+000
 -1.4107090e+002   1.2858903e-005  -1.8812151e-001  -1.8697440e-007   1.4755772e-009  -3.8119240e-005  -1.8227526e-011   1.4786020e+000
 -1.4047090e+002   1.5216794e-005  -1.9160148e-001  -3.8505639e-007   1.7376838e-009  -3.8715021e-005  -3.7531649e-011   1.6523259e+000
 -1.3987090e+002   1.7491741e-005  -1.9439882e-001  -5.7555478e-007   1.9876280e-009  -3.9168057e-005  -5.6090395e-011   1.8540427e+000
 -1.3927090e+002   1.8945065e-005  -1.9687833e-001  -9.2611637e-007   2.1420015e-009  -3.9552954e-005  -9.0239679e-011   1.9775625e+000
 -1.3867090e+002   2.0630271e-005  -1.9960092e-001  -9.1031770e-007   2.3206707e-009  -3.9982253e-005  -8.8685806e-011   2.1148118e+000
 -1.3807090e+002   2.2474926e-005  -2.0264058e-001  -1.2433819e-006   2.5151081e-009  -4.0470548e-005  -1.2111472e-010   2.3042771e+000
 -1.3747090e+002   2.3530734e-005  -2.0612050e-001  -1.4332230e-006   2.6194458e-009  -4.1041690e-005  -1.3958462e-010   2.3191553e+000
 -1.3687090e+002   2.4831663e-005  -2.0992032e-001  -1.5870898e-006   2.7495103e-009  -4.1670668e-005  -1.5454570e-010   2.5018741e+000
 -1.3627090e+002   2.6819270e-005  -2.1384143e-001  -8.3357685e-007   2.9535064e-009  -4.2317910e-005  -8.1158484e-011   2.6015739e+000
 -1.3567090e+002   2.9435329e-005  -2.1777242e-001  -9.9674045e-007   3.2237497e-009  -4.2960824e-005  -9.7029489e-011   2.7386929e+000
 -1.3507090e+002   3.0628673e-005  -2.2153220e-001  -1.2202916e-006   3.3356891e-009  -4.3563927e-005  -1.1877337e-010   2.8247587e+000
 -1.3447090e+002   3.2158401e-005  -2.2520419e-001  -1.4785995e-006   3.4823926e-009  -4.4143716e-005  -1.4389319e-010   2.9909295e+000
 -1.3387090e+002   3.3911025e-005  -2.2875985e-001  -2.3358915e-006   3.6510134e-009  -4.4694873e-005  -2.2728825e-010   3.0657985e+000
 -1.3327090e+002   3.6026678e-005  -2.3230636e-001  -2.5295825e-006   3.8560895e-009  -4.5238340e-005  -2.4609793e-010   3.2027114e+000
 -1.3267090e+002   3.7961090e-005  -2.3588441e-001  -2.7229963e-006   4.0389977e-009  -4.5782026e-005  -2.6487507e-010   3.3721817e+000
 -1.3207090e+002   3.9737106e-005  -2.3956551e-001  -3.0174431e-006   4.2024805e-009  -4.6339720e-005  -2.9347286e-010   3.4556493e+000
 -1.3147090e+002   4.2085719e-005  -2.4338575e-001  -3.2446073e-006   4.4236339e-009  -4.6918021e-005  -3.1551916e-010   3.5625325e+000
 -1.3087090e+002   4.4777652e-005  -2.4732367e-001  -3.4578903e-006   4.6773318e-009  -4.7512362e-005  -3.3620966e-010   3.6806775e+000
 -1.3027090e+002   4.6595842e-005  -2.5122709e-001  -3.6923789e-006   4.8365694e-009  -4.8093521e-005  -3.5895531e-010   3.7844461e+000
 -1.2967090e+002   4.8339321e-005  -2.5516907e-001  -4.0311568e-006   4.9854294e-009  -4.8675331e-005  -3.9183121e-010   3.9438583e+000
 -1.2907090e+002   4.9980215e-005  -2.5904972e-001  -4.1337803e-006   5.1212192e-009  -4.9238899e-005  -4.0174640e-010   3.9885419e+000
 -1.2847090e+002   5.3552460e-005  -2.6295287e-001  -4.3761101e-006   5.4511182e-009  -4.9799959e-005  -4.2523406e-010   4.1561118e+000
 -1.2787090e+002   5.6579465e-005  -2.6682508e-001  -4.2417304e-006   5.7207790e-009  -5.0348457e-005  -4.1211440e-010   4.3361147e+000
 -1.2727090e+002   5.6999848e-005  -2.7072322e-001  -4.7666726e-006   5.7242735e-009  -5.0895262e-005  -4.6304748e-010   4.4558490e+000
 -1.2667090e+002   5.7900801e-005  -2.7483569e-001  -5.6451771e-006   5.7748340e-009  -5.1475308e-005  -5.4830514e-010   4.5235415e+000
 -1.2607090e+002   5.8702988e-005  -2.7906769e-001  -6.0376193e-006   5.8140125e-009  -5.2070061e-005  -5.8633192e-010   4.5571129e+000
 -1.2547090e+002   6.1167862e-005  -2.8317315e-001  -6.7301961e-006   6.0153158e-009  -5.2634176e-005  -6.5349237e-010   4.7439204e+000
 -1.2487090e+002   6.2743577e-005  -2.8729640e-001  -6.7062853e-006   6.1260659e-009  -5.3194279e-005  -6.5107063e-010   4.7980857e+000
 -1.2427090e+002   6.4715073e-005  -2.9130874e-001  -7.2229765e-006   6.2726672e-009  -5.3726802e-005  -7.0112675e-010   4.9573799e+000
 -1.2367090e+002   6.6559170e-005  -2.9538588e-001  -7.4208906e-006   6.4039089e-009  -5.4263999e-005  -7.2022739e-010   5.1327167e+000
 -1.2307090e+002   6.8304263e-005  -2.9951410e-001  -7.5570908e-006   6.5227898e-009  -5.4803367e-005  -7.3333224e-010   5.2504008e+000
 -1.2247090e+002   7.1538179e-005  -3.0380580e-001  -6.8923421e-006   6.7799866e-009  -5.5365273e-005  -6.6872192e-010   5.3457711e+000
 -1.2187090e+002   7.3073613e-005  -3.0819096e-001  -7.4177790e-006   6.8723796e-009  -5.5936148e-005  -7.1958922e-010   5.3874931e+000
 -1.2127090e+002   7.5630720e-005  -3.1258635e-001  -7.8396166e-006   7.0575652e-009  -5.6501051e-005  -7.6039166e-010   5.5783454e+000
 -1.2067611e+002   7.8501825e-005  -3.1688169e-001  -8.3151084e-006   7.2682985e-009  -5.7042284e-005  -8.0638490e-010   5.6100431e+000
 -1.2008717e+002   8.1206782e-005  -3.2110880e-001  -8.8070997e-006   7.4598685e-009  -5.7566028e-005  -8.5396356e-010   5.7979855e+000
 -1.1950389e+002   8.3159518e-005  -3.2529311e-001  -9.3559365e-006   7.5792975e-009  -5.8077204e-005  -9.0703811e-010   5.8730721e+000
 -1.1892610e+002   8.3597288e-005  -3.2955041e-001  -9.6314731e-006   7.5591657e-009  -5.8596158e-005  -9.3360460e-010   6.0689872e+000
 -1.1835364e+002   8.5806129e-005  -3.3380285e-001  -1.0366851e-005   7.6976095e-009  -5.9109365e-005  -1.0047317e-009   6.1913146e+000
 -1.1778632e+002   8.4684651e-005  -3.3806163e-001  -1.1075061e-005   7.5367401e-009  -5.9618322e-005  -1.0732015e-009   6.2144576e+000
 -1.1722396e+002   8.5207539e-005  -3.4237386e-001  -1.1666045e-005   7.5229098e-009  -6.0131596e-005  -1.1302931e-009   6.3765971e+000
 -1.1666646e+002   8.7315748e-005  -3.4663464e-001  -1.2046287e-005   7.6474953e-009  -6.0630893e-005  -1.1669522e-009   6.4029248e+000
 -1.1611365e+002   9.0455720e-005  -3.5087100e-001  -1.2345407e-005   7.8590375e-009  -6.1120852e-005  -1.1957405e-009   6.6199196e+000
 -1.1556538e+002   9.4504879e-005  -3.5498985e-001  -1.2959751e-005   8.1448897e-009  -6.1585877e-005  -1.2550495e-009   6.7468835e+000
 -1.1502155e+002   9.7581560e-005  -3.5921799e-001  -1.3040039e-005   8.3423175e-009  -6.2065131e-005  -1.2626269e-009   6.8165700e+000
 -1.1448200e+002   1.0041624e-004  -3.6341907e-001  -1.3448632e-005   8.5151710e-009  -6.2534547e-005  -1.3019854e-009   6.9105420e+000
 -1.1394661e+002   1.0261689e-004  -3.6758514e-001  -1.4025461e-005   8.6311321e-009  -6.2993344e-005  -1.3576171e-009   7.0638427e+000
 -1.1341530e+002   1.0492946e-004  -3.7174424e-001  -1.4533103e-005   8.7537552e-009  -6.3446366e-005  -1.4065358e-009   7.1521390e+000
 -1.1288790e+002   1.0632417e-004  -3.7585947e-001  -1.5096837e-005   8.7976076e-009  -6.3887318e-005  -1.4608662e-009   7.3258023e+000
 -1.1236435e+002   1.0905245e-004  -3.7994030e-001  -1.5582291e-005   8.9493393e-009  -6.4317899e-005  -1.5076047e-009   7.5776011e+000
 -1.1184453e+002   1.0909160e-004  -3.8399300e-001  -1.6180662e-005   8.8789076e-009  -6.4739552e-005  -1.5652526e-009   7.6119492e+000
 -1.1132833e+002   1.0882843e-004  -3.8825406e-001  -1.6483173e-005   8.7843904e-009  -6.5191864e-005  -1.5942653e-009   7.6801683e+000
 -1.1081566e+002   1.1013938e-004  -3.9248164e-001  -1.7345471e-005   8.8165060e-009  -6.5633535e-005  -1.6773968e-009   7.6498200e+000
 -1.1030642e+002   1.1059889e-004  -3.9662352e-001  -1.8269424e-005   8.7796295e-009  -6.6056608e-005  -1.7664687e-009   7.8576057e+000
 -1.0980052e+002   1.0953860e-004  -4.0069202e-001  -1.8836047e-005   8.6228806e-009  -6.6463171e-005  -1.8209657e-009   7.8426937e+000
 -1.0929789e+002   1.1092721e-004  -4.0471303e-001  -1.9050808e-005   8.6590342e-009  -6.6857587e-005  -1.8414322e-009   8.0454639e+000
 -1.0879844e+002   1.1193363e-004  -4.0869506e-001  -1.9306514e-005   8.6641803e-009  -6.7241613e-005  -1.8658465e-009   8.0088393e+000
 -1.0830207e+002   1.1448503e-004  -4.1278308e-001  -1.9339441e-005   8.7869275e-009  -6.7638817e-005  -1.8687229e-009   8.1999495e+000
 -1.0780872e+002   1.1541488e-004  -4.1683747e-001  -2.0591610e-005   8.7833211e-009  -6.8026602e-005  -1.9893988e-009   8.3149971e+000
 -1.0731831e+002   1.1547152e-004  -4.2084010e-001  -2.1174306e-005   8.7129370e-009  -6.8401665e-005  -2.0453608e-009   8.3647046e+000
 -1.0683077e+002   1.1495271e-004  -4.2500169e-001  -2.1366566e-005   8.5997771e-009  -6.8798293e-005  -2.0635912e-009   8.5447304e+000
 -1.0634601e+002   1.1982625e-004  -4.2905344e-001  -2.1563713e-005   8.8876267e-009  -6.9173233e-005  -2.0822884e-009   8.5992089e+000
 -1.0586398e+002   1.2422889e-004  -4.3301797e-001  -2.1809324e-005   9.1349983e-009  -6.9530211e-005  -2.1056573e-009   8.8667347e+000
 -1.0538460e+002   1.2879365e-004  -4.3689776e-001  -2.2167374e-005   9.3890312e-009  -6.9869967e-005  -2.1398696e-009   8.9084202e+000
 -1.0490780e+002   1.3228554e-004  -4.4087184e-001  -2.2019285e-005   9.5602121e-009  -7.0221298e-005  -2.1252210e-009   9.0068644e+000
 -1.0443354e+002   1.3356045e-004  -4.4481156e-001  -2.2714102e-005   9.5684746e-009  -7.0562965e-005  -2.1919129e-009   8.9456194e+000
 -1.0396174e+002   1.3461835e-004  -4.4880347e-001  -2.3739923e-005   9.5601497e-009  -7.0909225e-005  -2.2905181e-009   9.1822455e+000
 -1.0349235e+002   1.3506166e-004  -4.5281497e-001  -2.4256087e-005   9.5076687e-009  -7.1254845e-005  -2.3399216e-009   9.2748149e+000
 -1.0302529e+002   1.3876471e-004  -4.5675800e-001  -2.4655844e-005   9.6825147e-009  -7.1586015e-005  -2.3780778e-009   9.4642274e+000
 -1.0256053e+002   1.4112886e-004  -4.6066159e-001  -2.5156019e-005   9.7606704e-009  -7.1907562e-005  -2.4259009e-009   9.3789496e+000
 -1.0209800e+002   1.4418562e-004  -4.6461628e-001  -2.5855759e-005   9.8838129e-009  -7.2233484e-005  -2.4929456e-009   9.6927313e+000
 -1.0163764e+002   1.4557407e-004  -4.6853351e-001  -2.3908039e-005   9.8903680e-009  -7.2550243e-005  -2.3047523e-009   9.7938329e+000
 -1.0117943e+002   1.5231763e-004  -4.7239168e-001  -2.3856957e-005   1.0256205e-008  -7.2854105e-005  -2.2994221e-009   9.7749985e+000
 -1.0072328e+002   1.6129890e-004  -4.7641538e-001  -1.9742444e-005   1.0763672e-008  -7.3179911e-005  -1.9025078e-009   1.0010302e+001
 -1.0026915e+002   1.6538423e-004  -4.8028228e-001  -1.6037753e-005   1.0937100e-008  -7.3478348e-005  -1.5452233e-009   1.0033708e+001
 -9.9817011e+001   1.5442089e-004  -4.8405441e-001  -1.7395989e-005   1.0119919e-008  -7.3759050e-005  -1.6757879e-009   1.0301855e+001
 -9.9366792e+001   1.5726518e-004  -4.8777797e-001  -1.6619332e-005   1.0213004e-008  -7.4029370e-005  -1.6006821e-009   1.0300428e+001
 -9.8918464e+001   1.6537239e-004  -4.9164407e-001  -1.9977450e-005   1.0641900e-008  -7.4318226e-005  -1.9237674e-009   1.0475803e+001
 -9.8471966e+001   1.7476728e-004  -4.9543354e-001  -2.1140498e-005   1.1143805e-008  -7.4592237e-005  -2.0353965e-009   1.0550939e+001
 -9.8027267e+001   1.7788790e-004  -4.9923075e-001  -2.3664727e-005   1.1238829e-008  -7.4864132e-005  -2.2780047e-009   1.0566383e+001
 -9.7584316e+001   1.9031761e-004  -5.0308597e-001  -2.3381244e-005   1.1913470e-008  -7.5141618e-005  -2.2502966e-009   1.0660946e+001
 -9.7143069e+001   1.8295379e-004  -5.0690384e-001  -2.3186021e-005   1.1346695e-008  -7.5410455e-005  -2.2310894e-009   1.0857804e+001
 -9.6703497e+001   1.8293579e-004  -5.1059997e-001  -2.4084439e-005   1.1240338e-008  -7.5658355e-005  -2.3171072e-009   1.1173455e+001
 -9.6265535e+001   2.0182144e-004  -5.1429402e-001  -2.2884364e-005   1.2285325e-008  -7.5902958e-005  -2.2012265e-009   1.1071460e+001
 -9.5829177e+001   2.1185879e-004  -5.1808069e-001  -2.3358936e-005   1.2775885e-008  -7.6158738e-005  -2.2464447e-009   1.1218505e+001
 -9.5394356e+001   2.0784439e-004  -5.2180911e-001  -2.2576139e-005   1.2416122e-008  -7.6402589e-005  -2.1707399e-009   1.1089156e+001
 -9.4961038e+001   2.0569463e-004  -5.2555690e-001  -2.2511668e-005   1.2171889e-008  -7.6646573e-005  -2.1641195e-009   1.1371538e+001
 -9.4529204e+001   2.0336457e-004  -5.2927117e-001  -1.9732124e-005   1.1920150e-008  -7.6882927e-005  -1.8965405e-009   1.1413409e+001
 -9.4098795e+001   2.0456457e-004  -5.3290801e-001  -2.2874224e-005   1.1876582e-008  -7.7105319e-005  -2.1981051e-009   1.1728239e+001
 -9.3669779e+001   2.3049896e-004  -5.3645325e-001  -2.1911040e-005   1.3254695e-008  -7.7312047e-005  -2.1051251e-009   1.1568199e+001
 -9.3242139e+001   2.2597236e-004  -5.4009452e-001  -2.3716265e-005   1.2869987e-008  -7.7530043e-005  -2.2781031e-009   1.1981478e+001
 -9.2815820e+001   2.4151177e-004  -5.4365494e-001  -2.2068136e-005   1.3622904e-008  -7.7734269e-005  -2.1193616e-009   1.2101410e+001
 -9.2390790e+001   2.3336771e-004  -5.4721179e-001  -2.1611454e-005   1.3036410e-008  -7.7934986e-005  -2.0750739e-009   1.2025986e+001
 -9.1967022e+001   2.2297741e-004  -5.5082836e-001  -2.2079528e-005   1.2335227e-008  -7.8141856e-005  -2.1195763e-009   1.2296895e+001
 -9.1544487e+001   2.0931354e-004  -5.5441534e-001  -1.7432805e-005   1.1466644e-008  -7.8342163e-005  -1.6731524e-009   1.2380707e+001
 -9.1123141e+001   1.9956853e-004  -5.5794974e-001  -1.7153418e-005   1.0825918e-008  -7.8532597e-005  -1.6459890e-009   1.2712847e+001
 -9.0702955e+001   1.9426962e-004  -5.6140913e-001  -1.7189663e-005   1.0435081e-008  -7.8710354e-005  -1.6491136e-009   1.2652032e+001
 -9.0283896e+001   1.9455107e-004  -5.6499001e-001  -1.5329673e-005   1.0347302e-008  -7.8903126e-005  -1.4703568e-009   1.2891567e+001
 -8.9865945e+001   2.3831000e-004  -5.6846088e-001  -1.7561953e-005   1.2549232e-008  -7.9078079e-005  -1.6841032e-009   1.2769761e+001
 -8.9449062e+001   2.6731040e-004  -5.7193995e-001  -1.6931172e-005   1.3936508e-008  -7.9251893e-005  -1.6232559e-009   1.2935354e+001
 -8.9033215e+001   2.7954924e-004  -5.7545812e-001  -1.6806323e-005   1.4429149e-008  -7.9428966e-005  -1.6109283e-009   1.3090906e+001
 -8.8618375e+001   2.8543027e-004  -5.7890087e-001  -1.7204989e-005   1.4585098e-008  -7.9593611e-005  -1.6487723e-009   1.3319744e+001
 -8.8204513e+001   2.6579047e-004  -5.8216240e-001  -2.1394730e-005   1.3444856e-008  -7.9731303e-005  -2.0498148e-009   1.3717669e+001
 -8.7791601e+001   2.5501865e-004  -5.8540129e-001  -2.5486925e-005   1.2769677e-008  -7.9864394e-005  -2.4413303e-009   1.3582314e+001
 -8.7379614e+001   2.4910254e-004  -5.8894863e-001  -2.1871799e-005   1.2346993e-008  -8.0037737e-005  -2.0945649e-009   1.3748373e+001
 -8.6968521e+001   2.5484056e-004  -5.9226042e-001  -2.4188022e-005   1.2502743e-008  -8.0176630e-005  -2.3158299e-009   1.3510322e+001
 -8.6558293e+001   2.4453037e-004  -5.9552511e-001  -2.5428005e-005   1.1874112e-008  -8.0307452e-005  -2.4339753e-009   1.3851826e+001
 -8.6148902e+001   2.3904886e-004  -5.9882755e-001  -2.6000629e-005   1.1488620e-008  -8.0441459e-005  -2.4881893e-009   1.3907003e+001
 -8.5740320e+001   2.3948951e-004  -6.0205685e-001  -2.6610928e-005   1.1390972e-008  -8.0563986e-005  -2.5459772e-009   1.4319941e+001
 -8.5332521e+001   2.9285028e-004  -6.0537391e-001  -2.3430860e-005   1.3784622e-008  -8.0696277e-005  -2.2411605e-009   1.4068969e+001
 -8.4925479e+001   3.1740819e-004  -6.0856240e-001  -2.3005470e-005   1.4785022e-008  -8.0809957e-005  -2.1999216e-009   1.4521774e+001
 -8.4519166e+001   3.2427127e-004  -6.1153902e-001  -1.8713465e-005   1.4946881e-008  -8.0894917e-005  -1.7890625e-009   1.4719660e+001
 -8.4113556e+001   3.2450579e-004  -6.1467359e-001  -1.9097674e-005   1.4800631e-008  -8.0998511e-005  -1.8253275e-009   1.4525971e+001
 -8.3708624e+001   3.3095183e-004  -6.1786645e-001  -2.1509175e-005   1.4935420e-008  -8.1108332e-005  -2.0552869e-009   1.4892698e+001
 -8.3304344e+001   3.4984957e-004  -6.2096974e-001  -2.2375726e-005   1.5621043e-008  -8.1205106e-005  -2.1375366e-009   1.5005396e+001
 -8.2900689e+001   3.6220517e-004  -6.2402807e-001  -2.3225538e-005   1.6000658e-008  -8.1294585e-005  -2.2181394e-009   1.5478032e+001
 -8.2497635e+001   3.7135285e-004  -6.2697605e-001  -2.3967976e-005   1.6229555e-008  -8.1368567e-005  -2.2884408e-009   1.5328651e+001
 -8.2095158e+001   3.7503674e-004  -6.3006725e-001  -2.1251282e-005   1.6214870e-008  -8.1460175e-005  -2.0285142e-009   1.5666223e+001
 -8.1693230e+001   3.5388243e-004  -6.3294088e-001  -2.3443509e-005   1.5135300e-008  -8.1521895e-005  -2.2371626e-009   1.5484551e+001
 -8.1291828e+001   3.4606970e-004  -6.3584364e-001  -2.3995778e-005   1.4640988e-008  -8.1586543e-005  -2.2892380e-009   1.5666426e+001
 -8.0890926e+001   3.4681768e-004  -6.3882698e-001  -2.4277392e-005   1.4513119e-008  -8.1660365e-005  -2.3154648e-009   1.5921903e+001
 -8.0490500e+001   3.8262132e-004  -6.4176568e-001  -2.4671615e-005   1.5836525e-008  -8.1727307e-005  -2.3524053e-009   1.6253620e+001
 -8.0090524e+001   4.0083028e-004  -6.4458555e-001  -2.5488187e-005   1.6408196e-008  -8.1778053e-005  -2.4295749e-009   1.6810750e+001
 -7.9690976e+001   3.9683522e-004  -6.4724726e-001  -2.4913940e-005   1.6065751e-008  -8.1808347e-005  -2.3741678e-009   1.6495233e+001
 -7.9291829e+001   3.7570499e-004  -6.5027722e-001  -2.1716575e-005   1.5042143e-008  -8.1883982e-005  -2.0688705e-009   1.6718564e+001
 -7.8893061e+001   3.8592264e-004  -6.5294425e-001  -2.7968183e-005   1.5279529e-008  -8.1912592e-005  -2.6636472e-009   1.6423500e+001
 -7.8494646e+001   4.1041426e-004  -6.5563848e-001  -3.0159011e-005   1.6067848e-008  -8.1944073e-005  -2.8714395e-009   1.6846144e+001
 -7.8096561e+001   3.9863221e-004  -6.5831029e-001  -3.1951194e-005   1.5431603e-008  -8.1972032e-005  -3.0411571e-009   1.7000961e+001
 -7.7698782e+001   3.9440843e-004  -6.6095604e-001  -2.7269067e-005   1.5096124e-008  -8.1996021e-005  -2.5947134e-009   1.7551430e+001
 -7.7301285e+001   4.4265470e-004  -6.6345924e-001  -2.9220317e-005   1.6751204e-008  -8.2001826e-005  -2.7795164e-009   1.7130867e+001
 -7.6904045e+001   4.3009194e-004  -6.6628251e-001  -2.4853819e-005   1.6090836e-008  -8.2046248e-005  -2.3634167e-009   1.7781637e+001
 -7.6507039e+001   4.7989282e-004  -6.6870006e-001  -2.5315283e-005   1.7749221e-008  -8.2040915e-005  -2.4065538e-009   1.8044048e+001
 -7.6110243e+001   4.8779706e-004  -6.7111890e-001  -2.4742596e-005   1.7834721e-008  -8.2034193e-005  -2.3513399e-009   1.7759332e+001
 -7.5713633e+001   4.9586431e-004  -6.7355590e-001  -2.3272767e-005   1.7920882e-008  -8.2029416e-005  -2.2109286e-009   1.8198138e+001
 -7.5317184e+001   5.1146692e-004  -6.7584244e-001  -2.3062180e-005   1.8271051e-008  -8.2006728e-005  -2.1902105e-009   1.8438804e+001
 -7.4920872e+001   5.1506767e-004  -6.7832941e-001  -2.4211300e-005   1.8185821e-008  -8.2007112e-005  -2.2985615e-009   1.9057417e+001
 -7.4740937e+001   5.3318515e-004  -6.7986443e-001  -2.2203153e-005   1.8725712e-008  -8.2057184e-005  -2.1076093e-009   1.8235749e+001
 -7.4516017e+001   5.4114906e-004  -6.8205844e-001  -2.2418085e-005   1.8878982e-008  -8.2151774e-005  -2.1276149e-009   1.8788803e+001
 -7.4234868e+001   5.4523834e-004  -6.8439969e-001  -2.2570892e-005   1.8863121e-008  -8.2220578e-005  -2.1415975e-009   1.9046992e+001
 -7.3883432e+001   5.4584937e-004  -6.8633558e-001  -2.2047603e-005   1.8687047e-008  -8.2186217e-005  -2.0912733e-009   1.9228227e+001
 -7.3487419e+001   5.5186775e-004  -6.8739865e-001  -2.2171641e-005   1.8670021e-008  -8.2014178e-005  -2.1022706e-009   1.8909193e+001
 -7.3091430e+001   5.5966240e-004  -6.8862808e-001  -2.2207532e-005   1.8709113e-008  -8.1863337e-005  -2.1049160e-009   1.9419119e+001
 -7.2695443e+001   5.6707195e-004  -6.9012411e-001  -2.2232752e-005   1.8731014e-008  -8.1745585e-005  -2.1065601e-009   1.9704628e+001
 -7.2299432e+001   5.7640358e-004  -6.9243925e-001  -2.2245800e-005   1.8811296e-008  -8.1723900e-005  -2.1070108e-009   2.0354725e+001
 -7.1903375e+001   5.8682323e-004  -6.9462669e-001  -2.2527487e-005   1.8921151e-008  -8.1687110e-005  -2.1328823e-009   2.0045510e+001
 -7.1507244e+001   5.9460427e-004  -6.9697226e-001  -2.1063725e-005   1.8940690e-008  -8.1669154e-005  -1.9935350e-009   2.0613232e+001
 -7.1111017e+001   6.0666185e-004  -6.9866195e-001  -2.1607244e-005   1.9090313e-008  -8.1574554e-005  -2.0441986e-009   2.0293131e+001
 -7.0714667e+001   6.1840416e-004  -7.0048507e-001  -2.2231454e-005   1.9222793e-008  -8.1495781e-005  -2.1024370e-009   2.0491211e+001
 -7.0318169e+001   6.3217285e-004  -7.0248382e-001  -2.3814468e-005   1.9410250e-008  -8.1437278e-005  -2.2512495e-009   2.0913069e+001
 -6.9921499e+001   6.5122322e-004  -7.0437585e-001  -2.3935132e-005   1.9749290e-008  -8.1366408e-005  -2.2617409e-009   2.1369263e+001
 -6.9524630e+001   6.6605316e-004  -7.0609122e-001  -2.4089166e-005   1.9949478e-008  -8.1275270e-005  -2.2753593e-009   2.2200831e+001
 -6.9127536e+001   6.7628806e-004  -7.0762042e-001  -2.4199955e-005   2.0004738e-008  -8.1163172e-005  -2.2848674e-009   2.1619603e+001
 -6.8730192e+001   6.9096985e-004  -7.0958780e-001  -2.3967209e-005   2.0184475e-008  -8.1101932e-005  -2.2619361e-009   2.2027695e+001
 -6.8332571e+001   6.8455686e-004  -7.1095971e-001  -2.6856028e-005   1.9746853e-008  -8.0972650e-005  -2.5334764e-009   2.1495755e+001
 -6.7934647e+001   6.9603497e-004  -7.1240538e-001  -2.7089659e-005   1.9825501e-008  -8.0852430e-005  -2.5543976e-009   2.2097563e+001
 -6.7536393e+001   7.0709359e-004  -7.1386775e-001  -2.6951367e-005   1.9886126e-008  -8.0734694e-005  -2.5402296e-009   2.2384782e+001
 -6.7137781e+001   6.4041625e-004  -7.1555389e-001  -1.2087317e-005   1.7782351e-008  -8.0642605e-005  -1.1387455e-009   2.3194381e+001
 -6.6738785e+001   6.4586042e-004  -7.1673330e-001  -1.2297675e-005   1.7705045e-008  -8.0494066e-005  -1.1580316e-009   2.2441796e+001
 -6.6339376e+001   6.5943682e-004  -7.1813835e-001  -1.3410652e-005   1.7845725e-008  -8.0371243e-005  -1.2622456e-009   2.3472876e+001
 -6.5939526e+001   7.1294397e-004  -7.1926924e-001  -1.9158098e-005   1.9045762e-008  -8.0218686e-005  -1.8023535e-009   2.3809148e+001
 -6.5539208e+001   7.2399692e-004  -7.2022884e-001  -1.9189988e-005   1.9091322e-008  -8.0047592e-005  -1.8044748e-009   2.3409117e+001
 -6.5138391e+001   7.3485192e-004  -7.2136226e-001  -2.0059762e-005   1.9126200e-008  -7.9896731e-005  -1.8853328e-009   2.4003480e+001
 -6.4737047e+001   7.4206785e-004  -7.2247350e-001  -1.9285544e-005   1.9062415e-008  -7.9744264e-005  -1.8116609e-009   2.4440515e+001
 -6.4335147e+001   7.3742482e-004  -7.2355081e-001  -1.9609553e-005   1.8695175e-008  -7.9588670e-005  -1.8411590e-009   2.5394916e+001
 -6.3932659e+001   7.4736238e-004  -7.2438951e-001  -2.0006770e-005   1.8698096e-008  -7.9407698e-005  -1.8774773e-009   2.4807549e+001
 -6.3529554e+001   7.9280799e-004  -7.2554058e-001  -2.5802185e-005   1.9573318e-008  -7.9261908e-005  -2.4200507e-009   2.5573125e+001
 -6.3125800e+001   8.5427011e-004  -7.2615203e-001  -2.5843044e-005   2.0811000e-008  -7.9057886e-005  -2.4225773e-009   2.5674728e+001
 -6.2721365e+001   8.9055025e-004  -7.2668431e-001  -2.5109377e-005   2.1406051e-008  -7.8846513e-005  -2.3525096e-009   2.5432375e+001
 -6.2316218e+001   8.8020733e-004  -7.2747115e-001  -1.8857239e-005   2.0874454e-008  -7.8663799e-005  -1.7657598e-009   2.6095999e+001
 -6.1910327e+001   8.5381630e-004  -7.2812415e-001  -1.8721988e-005   1.9976577e-008  -7.8467580e-005  -1.7520997e-009   2.6755630e+001
 -6.1503657e+001   8.5473784e-004  -7.2857295e-001  -1.8874730e-005   1.9728273e-008  -7.8250286e-005  -1.7653691e-009   2.7964083e+001
 -6.1096174e+001   8.8977208e-004  -7.2886836e-001  -1.9087525e-005   2.0258656e-008  -7.8017744e-005  -1.7842150e-009   2.7127077e+001
 -6.0687843e+001   9.5055055e-004  -7.2977805e-001  -2.1302087e-005   2.1348138e-008  -7.7852182e-005  -1.9900230e-009   2.7758071e+001
 -6.0278628e+001   1.0837470e-003  -7.2959733e-001  -3.5417678e-005   2.4007311e-008  -7.7571905e-005  -3.3066778e-009   2.7029898e+001
 -5.9868494e+001   1.1564369e-003  -7.2974611e-001  -3.5787522e-005   2.5266212e-008  -7.7327885e-005  -3.3391299e-009   2.7823558e+001
 -5.9457406e+001   1.1843886e-003  -7.3003639e-001  -3.8477968e-005   2.5520471e-008  -7.7099812e-005  -3.5878709e-009   2.8591261e+001
 -5.9045324e+001   1.2231886e-003  -7.3024374e-001  -3.9283146e-005   2.5991830e-008  -7.6863953e-005  -3.6605578e-009   2.9424402e+001
 -5.8632213e+001   1.2582682e-003  -7.3021140e-001  -3.9712455e-005   2.6365908e-008  -7.6604189e-005  -3.6980953e-009   2.8274327e+001
 -5.8218031e+001   1.3022896e-003  -7.3046736e-001  -3.9106250e-005   2.6907557e-008  -7.6375758e-005  -3.6391661e-009   2.9707815e+001
 -5.7802740e+001   1.3386651e-003  -7.3035201e-001  -3.6159345e-005   2.7271858e-008  -7.6110062e-005  -3.3626023e-009   3.0195849e+001
 -5.7386300e+001   1.3435343e-003  -7.2970803e-001  -3.6006817e-005   2.6986474e-008  -7.5790665e-005  -3.3460399e-009   2.9621536e+001
 -5.6968657e+001   1.3559118e-003  -7.2932579e-001  -3.8785156e-005   2.6850694e-008  -7.5500083e-005  -3.6016210e-009   3.0480611e+001
 -5.6549777e+001   1.3957975e-003  -7.2893309e-001  -4.3178232e-005   2.7248974e-008  -7.5209896e-005  -4.0066045e-009   3.1103745e+001
 -5.6129618e+001   1.4556471e-003  -7.2853915e-001  -4.4692055e-005   2.8012984e-008  -7.4920859e-005  -4.1439426e-009   3.2613398e+001
 -5.5708134e+001   1.5624177e-003  -7.2787111e-001  -4.9745923e-005   2.9638258e-008  -7.4605209e-005  -4.6089885e-009   3.1668201e+001
 -5.5285280e+001   1.5123199e-003  -7.2763767e-001  -4.9317176e-005   2.8276803e-008  -7.4335637e-005  -4.5656658e-009   3.2821923e+001
 -5.4860997e+001   1.6359065e-003  -7.2672735e-001  -4.8950324e-005   3.0147425e-008  -7.3998234e-005  -4.5280477e-009   3.2972873e+001
 -5.4435240e+001   1.6984246e-003  -7.2554823e-001  -4.9022396e-005   3.0847841e-008  -7.3635027e-005  -4.5309510e-009   3.2608267e+001
 -5.4007966e+001   1.7343789e-003  -7.2462794e-001  -4.9900956e-005   3.1044239e-008  -7.3300449e-005  -4.6082943e-009   3.3603031e+001
 -5.3666147e+001   1.8020908e-003  -7.2485482e-001  -5.0111741e-005   3.1881739e-008  -7.3131820e-005  -4.6246124e-009   3.4236512e+001
 -5.3238873e+001   1.8562297e-003  -7.2347201e-001  -5.1525534e-005   3.2363434e-008  -7.2753924e-005  -4.7509125e-009   3.5838135e+001
 -5.2897054e+001   1.8987151e-003  -7.2295786e-001  -5.0106239e-005   3.2719900e-008  -7.2513259e-005  -4.6167616e-009   3.3864934e+001
 -5.2469780e+001   1.9480756e-003  -7.2157538e-001  -5.1105638e-005   3.3083956e-008  -7.2139678e-005  -4.7045484e-009   3.5619504e+001
 -5.2127961e+001   1.8771813e-003  -7.2086577e-001  -5.0377367e-005   3.1510027e-008  -7.1883239e-005  -4.6341274e-009   3.6101625e+001
 -5.1700687e+001   1.8889641e-003  -7.1852887e-001  -5.0181053e-005   3.1249736e-008  -7.1419420e-005  -4.6116926e-009   3.5214087e+001
 -5.1358868e+001   1.9317087e-003  -7.1757055e-001  -5.1342199e-005   3.1586974e-008  -7.1141965e-005  -4.7148350e-009   3.6036363e+001
 -5.0931594e+001   1.9623907e-003  -7.1584639e-001  -4.8873406e-005   3.1625553e-008  -7.0743894e-005  -4.4837198e-009   3.6756743e+001
 -5.0589775e+001   2.0269634e-003  -7.1501562e-001  -4.9126920e-005   3.2288791e-008  -7.0482305e-005  -4.5034314e-009   3.8132611e+001
 -5.0162501e+001   2.0722061e-003  -7.1302386e-001  -5.0021901e-005   3.2533829e-008  -7.0062176e-005  -4.5807996e-009   4.0208422e+001
 -4.9820682e+001   2.0969456e-003  -7.1205851e-001  -5.2455964e-005   3.2542744e-008  -6.9790642e-005  -4.7997796e-009   3.8258601e+001
 -4.9393408e+001   2.1601471e-003  -7.1043162e-001  -4.9289658e-005   3.3042030e-008  -6.9410784e-005  -4.5052875e-009   3.9235290e+001
 -4.9051589e+001   2.0056781e-003  -7.0838136e-001  -5.6644703e-005   3.0326879e-008  -6.9036583e-005  -5.1731699e-009   3.9571964e+001
 -4.8624315e+001   2.0540808e-003  -7.0556888e-001  -5.8217119e-005   3.0615202e-008  -6.8546314e-005  -5.3109394e-009   3.8982818e+001
 -4.8282496e+001   2.1387805e-003  -7.0436323e-001  -5.3799558e-005   3.1513099e-008  -6.8258580e-005  -4.9036410e-009   4.0009667e+001
 -4.7855222e+001   2.2977182e-003  -7.0178157e-001  -5.6281314e-005   3.3372938e-008  -6.7795500e-005  -5.1240077e-009   4.0881642e+001
 -4.7513403e+001   2.3585970e-003  -7.0051911e-001  -5.6350599e-005   3.3867120e-008  -6.7505409e-005  -5.1256321e-009   4.2516450e+001
 -4.7086129e+001   2.4068890e-003  -6.9773128e-001  -5.5560463e-005   3.4070332e-008  -6.7026840e-005  -5.0477778e-009   4.5018240e+001
 -4.6744310e+001   2.5688764e-003  -6.9617709e-001  -5.6273685e-005   3.5951150e-008  -6.6711931e-005  -5.1077236e-009   4.2470963e+001
 -4.6317036e+001   2.5445771e-003  -6.9387758e-001  -5.1473794e-005   3.5108907e-008  -6.6284764e-005  -4.6663121e-009   4.3570775e+001
 -4.5975216e+001   2.7178414e-003  -6.9130225e-001  -5.0771595e-005   3.7077255e-008  -6.5875554e-005  -4.5980950e-009   4.3962489e+001
 -4.5547943e+001   2.9031562e-003  -6.8769330e-001  -4.8657653e-005   3.9051848e-008  -6.5328808e-005  -4.4010229e-009   4.3234322e+001
 -4.5206123e+001   3.0518210e-003  -6.8608946e-001  -4.5369393e-005   4.0592619e-008  -6.5016346e-005  -4.0994149e-009   4.4381177e+001
 -4.4778850e+001   2.9582082e-003  -6.8282997e-001  -3.7232517e-005   3.8800554e-008  -6.4507391e-005  -3.3597354e-009   4.5345020e+001
 -4.4437030e+001   3.2510195e-003  -6.8101524e-001  -3.0567765e-005   4.2167407e-008  -6.4177535e-005  -2.7553741e-009   4.7189087e+001
 -4.4009756e+001   3.3496528e-003  -6.7726542e-001  -2.8773853e-005   4.2846444e-008  -6.3626866e-005  -2.5900927e-009   5.0061899e+001
 -4.3667937e+001   3.3751535e-003  -6.7544742e-001  -2.6876358e-005   4.2696804e-008  -6.3300061e-005  -2.4165997e-009   4.7105285e+001
 -4.3240663e+001   3.4819780e-003  -6.7244418e-001  -2.3117386e-005   4.3444446e-008  -6.2823607e-005  -2.0756205e-009   4.8965569e+001
 -4.2898844e+001   3.3725128e-003  -6.6966592e-001  -4.4849940e-005   4.1618545e-008  -6.2409945e-005  -4.0222292e-009   4.9580444e+001
 -4.2471570e+001   3.6406682e-003  -6.6466257e-001  -4.1678988e-005   4.4319883e-008  -6.1752433e-005  -3.7322696e-009   4.8044455e+001
 -4.2129751e+001   3.7871472e-003  -6.6223622e-001  -3.9844511e-005   4.5605082e-008  -6.1375913e-005  -3.5637140e-009   4.9123410e+001
 -4.1702477e+001   3.8794127e-003  -6.5869852e-001  -5.0201065e-005   4.6089022e-008  -6.0859148e-005  -4.4830433e-009   5.0783116e+001
 -4.1360658e+001   4.3016089e-003  -6.5634996e-001  -4.6751207e-005   5.0558074e-008  -6.0492688e-005  -4.1697347e-009   5.1887544e+001
 -4.0933384e+001   4.2263969e-003  -6.5233749e-001  -4.4919480e-005   4.9013453e-008  -5.9936088e-005  -3.9998841e-009   5.4954738e+001
 -4.0746599e+001   4.1797247e-003  -6.5205285e-001  -3.6412448e-005   4.8190331e-008  -5.9830234e-005  -3.2401389e-009   5.6612442e+001
 -4.0513118e+001   4.4317043e-003  -6.5143076e-001  -3.4252144e-005   5.0725829e-008  -5.9672610e-005  -3.0452073e-009   5.1362337e+001
 -4.0221266e+001   4.6008771e-003  -6.4882226e-001  -3.3253753e-005   5.2187081e-008  -5.9306738e-005  -2.9530388e-009   5.3919654e+001
 -3.9856451e+001   4.4629897e-003  -6.4438910e-001  -4.0618202e-005   5.0055705e-008  -5.8743284e-005  -3.6016899e-009   5.5744940e+001
 -3.9400432e+001   4.3505609e-003  -6.3802248e-001  -4.0854184e-005   4.8117782e-008  -5.7967273e-005  -3.6157736e-009   5.6109731e+001
 -3.9035617e+001   4.3642534e-003  -6.3341297e-001  -4.0760606e-005   4.7738607e-008  -5.7395551e-005  -3.6020579e-009   5.4581624e+001
 -3.8579599e+001   4.4551384e-003  -6.2926788e-001  -4.2029553e-005   4.8066341e-008  -5.6828135e-005  -3.7069606e-009   5.6268574e+001
 -3.8214784e+001   4.6469548e-003  -6.2564542e-001  -5.4814272e-005   4.9591029e-008  -5.6349661e-005  -4.8269598e-009   5.7975245e+001
 -3.7758765e+001   4.9346631e-003  -6.2103807e-001  -5.3599434e-005   5.1951086e-008  -5.5744430e-005  -4.7103259e-009   5.9935155e+001
 -3.7393951e+001   4.9651746e-003  -6.1736345e-001  -5.4926519e-005   5.1711618e-008  -5.5264506e-005  -4.8189965e-009   6.3172469e+001
 -3.6937932e+001   4.9390748e-003  -6.1224544e-001  -5.3376951e-005   5.0754719e-008  -5.4617986e-005  -4.6730413e-009   5.8769060e+001
 -3.6573117e+001   4.9578810e-003  -6.0898917e-001  -4.9762999e-005   5.0408716e-008  -5.4178544e-005  -4.3491319e-009   6.2254958e+001
 -3.6117099e+001   4.7805965e-003  -6.0423828e-001  -3.4212666e-005   4.7968060e-008  -5.3568674e-005  -2.9833900e-009   6.4194633e+001
 -3.5752284e+001   4.4156164e-003  -5.9781638e-001  -3.3982189e-005   4.3846643e-008  -5.2853074e-005  -2.9579719e-009   6.4880498e+001
 -3.5460432e+001   4.2521896e-003  -5.9467717e-001  -3.3513713e-005   4.1876468e-008  -5.2458956e-005  -2.9129351e-009   6.2636834e+001
 -3.5095617e+001   4.2075621e-003  -5.9084166e-001  -3.1882998e-005   4.1012688e-008  -5.1974046e-005  -2.7659868e-009   6.4043087e+001
 -3.4803765e+001   4.1597584e-003  -5.8807891e-001  -3.0069600e-005   4.0216289e-008  -5.1614009e-005  -2.6046744e-009   6.5540703e+001
 -3.4438950e+001   4.1495854e-003  -5.8341783e-001  -2.8037153e-005   3.9712267e-008  -5.1058697e-005  -2.4238631e-009   6.7719630e+001
 -3.4147099e+001   4.1716521e-003  -5.8061375e-001  -2.5572458e-005   3.9602464e-008  -5.0696975e-005  -2.2072798e-009   6.9059440e+001
 -3.3782284e+001   4.2388511e-003  -5.7592526e-001  -2.3003258e-005   3.9838485e-008  -5.0142166e-005  -1.9814930e-009   7.2314511e+001
 -3.3490432e+001   4.2902783e-003  -5.7249244e-001  -2.1104841e-005   4.0001526e-008  -4.9728082e-005  -1.8149939e-009   7.5496396e+001
 -3.3125617e+001   4.3627820e-003  -5.6743894e-001  -1.9043447e-005   4.0276169e-008  -4.9144296e-005  -1.6342674e-009   6.8733601e+001
 -3.2833765e+001   4.4939227e-003  -5.6502143e-001  -2.1042499e-005   4.1161266e-008  -4.8819877e-005  -1.8027540e-009   7.2285456e+001
 -3.2468950e+001   4.6840184e-003  -5.6047786e-001  -1.7297015e-005   4.2484254e-008  -4.8282431e-005  -1.4786236e-009   7.4711534e+001
 -3.2177098e+001   4.7338997e-003  -5.5588312e-001  -1.4591224e-005   4.2604580e-008  -4.7772182e-005  -1.2451197e-009   7.5812776e+001
 -3.1812284e+001   4.7924740e-003  -5.4913914e-001  -2.1313216e-005   4.2721289e-008  -4.7049638e-005  -1.8145999e-009   7.6584808e+001
 -3.1520432e+001   4.9570313e-003  -5.4408491e-001  -2.3994625e-005   4.3854678e-008  -4.6504033e-005  -2.0391709e-009   7.3355776e+001
 -3.1155617e+001   5.0499766e-003  -5.3898692e-001  -2.7307470e-005   4.4257465e-008  -4.5926712e-005  -2.3152698e-009   7.4926502e+001
 -3.0863765e+001   4.6930986e-003  -5.3567163e-001  -2.2582704e-005   4.0822985e-008  -4.5531977e-005  -1.9110619e-009   7.6548381e+001
 -3.0498950e+001   5.2594385e-003  -5.3041926e-001  -3.6787944e-005   4.5325271e-008  -4.4943947e-005  -3.1055763e-009   7.9244181e+001
 -3.0207098e+001   5.7295114e-003  -5.2658819e-001  -4.5429184e-005   4.9013004e-008  -4.4507384e-005  -3.8275207e-009   8.0150988e+001
 -2.9842283e+001   5.8276456e-003  -5.2120162e-001  -4.1852600e-005   4.9397272e-008  -4.3911320e-005  -3.5172682e-009   8.3849793e+001
 -2.9550432e+001   5.7513333e-003  -5.1716422e-001  -3.9508538e-005   4.8396565e-008  -4.3459824e-005  -3.3135214e-009   8.8089903e+001
 -2.9185617e+001   5.8803580e-003  -5.1148368e-001  -3.6016349e-005   4.9035988e-008  -4.2842408e-005  -3.0127265e-009   9.2554989e+001
 -2.8893765e+001   5.7643781e-003  -5.0734356e-001  -2.6086918e-005   4.7724297e-008  -4.2384776e-005  -2.1775393e-009   8.3013973e+001
 -2.8528950e+001   6.4287398e-003  -5.0205531e-001  -2.6297119e-005   5.2750297e-008  -4.1802854e-005  -2.1890923e-009   8.7923076e+001
 -2.8237098e+001   6.7057585e-003  -4.9757779e-001  -3.6836426e-005   5.4633993e-008  -4.1319421e-005  -3.0597131e-009   9.0677052e+001
 -2.7872283e+001   5.2240111e-003  -4.9159023e-001  -1.6911403e-005   4.2188306e-008  -4.0683222e-005  -1.4007320e-009   9.2305806e+001
 -2.7580431e+001   4.5861096e-003  -4.8404095e-001  -2.0262040e-005   3.6781250e-008  -3.9949538e-005  -1.6744439e-009   9.2646348e+001
 -2.7215617e+001   4.4178582e-003  -4.7764120e-001  -2.4729683e-005   3.5129684e-008  -3.9284859e-005  -2.0376834e-009   8.8832971e+001
 -2.6923765e+001   4.8924832e-003  -4.7349490e-001  -5.7666279e-005   3.8639103e-008  -3.8836108e-005  -4.7404731e-009   8.9920870e+001
 -2.6558950e+001   5.5138899e-003  -4.6790352e-001  -5.8665038e-005   4.3179173e-008  -3.8241435e-005  -4.8079873e-009   9.1941509e+001
 -2.6267098e+001   5.6963424e-003  -4.6304252e-001  -5.9574911e-005   4.4308807e-008  -3.7736797e-005  -4.8706827e-009   9.3999845e+001
 -2.5902283e+001   5.6062979e-003  -4.5795175e-001  -5.6095856e-005   4.3244630e-008  -3.7186135e-005  -4.5718298e-009   9.7661061e+001
 -2.5610431e+001   5.5544160e-003  -4.5352473e-001  -5.7849501e-005   4.2560832e-008  -3.6719760e-005  -4.7028777e-009   9.8489540e+001
 -2.5245616e+001   5.6502876e-003  -4.4813610e-001  -5.3449905e-005   4.2939390e-008  -3.6148643e-005  -4.3311060e-009   1.0288649e+002
 -2.4953765e+001   5.6483147e-003  -4.4324199e-001  -5.0585213e-005   4.2643446e-008  -3.5647558e-005  -4.0882874e-009   1.0727994e+002
 -2.4588950e+001   6.3239241e-003  -4.3742346e-001  -5.6085960e-005   4.7355264e-008  -3.5045703e-005  -4.5176275e-009   1.1298674e+002
 -2.4297098e+001   6.8579800e-003  -4.3192813e-001  -4.8700301e-005   5.1021836e-008  -3.4499978e-005  -3.9121362e-009   1.0154277e+002
 -2.3932283e+001   7.2431284e-003  -4.2866050e-001  -3.6506440e-005   5.3453252e-008  -3.4105176e-005  -2.9223738e-009   1.0853740e+002
 -2.3640431e+001   6.7099412e-003  -4.2306747e-001  -2.8031469e-005   4.9201445e-008  -3.3554931e-005  -2.2376716e-009   1.1226245e+002
 -2.3275616e+001   5.8916101e-003  -4.1750825e-001   2.0982537e-005   4.2856713e-008  -3.2981521e-005   1.6689516e-009   1.1592733e+002
 -2.2983764e+001   5.0432256e-003  -4.1020466e-001   2.1253588e-005   3.6453331e-008  -3.2300745e-005   1.6856190e-009   1.1686562e+002
 -2.2618950e+001   4.8987752e-003  -4.0155457e-001   1.1866897e-005   3.5132920e-008  -3.1490092e-005   9.3765693e-010   1.1921590e+002
 -2.2327098e+001   4.9206442e-003  -3.9483306e-001   6.7553297e-006   3.5073295e-008  -3.0862191e-005   5.3218270e-010   1.1619709e+002
 -2.1962283e+001   5.0647504e-003  -3.9022326e-001   4.6500130e-006   3.5823577e-008  -3.0374233e-005   3.6492060e-010   1.1286802e+002
 -2.1670431e+001   5.1221797e-003  -3.8457500e-001   3.0627485e-006   3.6008928e-008  -2.9834643e-005   2.3961854e-010   1.1385265e+002
 -2.1305616e+001   5.2864376e-003  -3.7909448e-001   2.4446521e-006   3.6880784e-008  -2.9283432e-005   1.9050397e-010   1.1587649e+002
 -2.1013764e+001   5.3343013e-003  -3.7261279e-001   1.5502393e-006   3.6990324e-008  -2.8684814e-005   1.2042463e-010   1.1780969e+002
 -2.0780283e+001   5.5400487e-003  -3.6925783e-001  -4.7158237e-006   3.8231533e-008  -2.8348022e-005  -3.6539271e-010   1.2048876e+002
 -2.0488431e+001   6.0494093e-003  -3.6479165e-001  -5.7701328e-006   4.1494774e-008  -2.7906019e-005  -4.4560897e-010   1.2391362e+002
 -2.0123616e+001   6.3260315e-003  -3.5805213e-001  -5.7486256e-006   4.3067293e-008  -2.7268082e-005  -4.4209415e-010   1.2476279e+002
 -1.9831764e+001   6.3251229e-003  -3.5151074e-001  -5.5086240e-006   4.3453280e-008  -2.6710428e-005  -4.2281509e-010   1.9630794e+002
 -1.9750189e+001   5.8155383e-003  -3.5021701e-001  -5.6569556e-006   3.9887101e-008  -2.6585567e-005  -4.3379444e-010   1.9760671e+002
 -1.9684928e+001   5.5519343e-003  -3.4657865e-001  -5.7130117e-006   3.8029354e-008  -2.6288310e-005  -4.3776427e-010   1.9782976e+002
 -1.9538093e+001   5.4209246e-003  -3.3734366e-001  -5.7573052e-006   3.7022643e-008  -2.5541393e-005  -4.4040691e-010   1.9740299e+002
 -1.9456517e+001   5.4441973e-003  -3.3503061e-001  -5.7460198e-006   3.7120913e-008  -2.5340535e-005  -4.3912468e-010   1.9709287e+002
 -1.9354548e+001   5.4623968e-003  -3.3435247e-001  -5.7110091e-006   3.7169417e-008  -2.5257080e-005  -4.3592711e-010   1.9709989e+002
 -1.9282851e+001   5.4411553e-003  -3.3490429e-001  -5.7191982e-006   3.6971935e-008  -2.5276145e-005  -4.3618481e-010   1.9731082e+002
 -1.9170824e+001   5.4183764e-003  -3.3512646e-001  -5.7161645e-006   3.6734780e-008  -2.5257330e-005  -4.3537569e-010   1.9748675e+002
 -1.9093028e+001   5.4087188e-003  -3.3457141e-001  -5.7224168e-006   3.6612606e-008  -2.5190693e-005  -4.3544763e-010   1.9779607e+002
 -1.8952994e+001   5.3943321e-003  -3.3173640e-001  -5.7273992e-006   3.6426279e-008  -2.4933593e-005  -4.3510855e-010   2.0444880e+002
 -1.8855749e+001   5.4061049e-003  -3.2992180e-001  -5.6772249e-006   3.6434688e-008  -2.4766168e-005  -4.3078669e-010   2.0496833e+002
 -1.8734192e+001   5.4138606e-003  -3.2695322e-001  -5.6491406e-006   3.6397987e-008  -2.4504601e-005  -4.2801576e-010   2.0516975e+002
 -1.8585949e+001   5.4296987e-003  -3.2331757e-001  -5.5975343e-006   3.6396719e-008  -2.4185390e-005  -4.2333105e-010   1.9755670e+002
 -1.8351945e+001   5.4396763e-003  -3.1911843e-001  -5.5608986e-006   3.6295067e-008  -2.3799122e-005  -4.1935520e-010   1.9834981e+002
 -1.8233502e+001   5.4262602e-003  -3.1654705e-001  -5.5742903e-006   3.6121459e-008  -2.3571267e-005  -4.1975550e-010   1.9911512e+002
 -1.8085724e+001   5.4473914e-003  -3.1453438e-001  -5.5179321e-006   3.6155823e-008  -2.3376300e-005  -4.1475209e-010   1.9739062e+002
 -1.7967503e+001   5.4231364e-003  -3.1038406e-001  -5.5323834e-006   3.5911884e-008  -2.3032497e-005  -4.1523270e-010   1.9800673e+002
 -1.7819970e+001   5.4380837e-003  -3.0699801e-001  -5.4741870e-006   3.5906668e-008  -2.2737288e-005  -4.1011106e-010   1.9931256e+002
 -1.7701944e+001   5.4246257e-003  -3.0406851e-001  -5.4448471e-006   3.5735170e-008  -2.2485515e-005  -4.0731282e-010   2.0073550e+002
 -1.7559019e+001   5.4373234e-003  -3.0174333e-001  -5.4034778e-006   3.5718526e-008  -2.2271344e-005  -4.0348914e-010   2.0299360e+002
 -1.7444679e+001   5.4243023e-003  -2.9889963e-001  -5.4054425e-006   3.5553780e-008  -2.2028079e-005  -4.0305327e-010   2.0520906e+002
 -1.7340096e+001   5.4251287e-003  -2.9677163e-001  -5.3821329e-006   3.5487257e-008  -2.1840963e-005  -4.0078471e-010   2.0768983e+002
 -1.7246862e+001   5.4220071e-003  -2.9519367e-001  -5.3756183e-006   3.5402855e-008  -2.1697953e-005  -3.9982661e-010   2.1072883e+002
 -1.7155794e+001   5.4175172e-003  -2.9374279e-001  -5.3589603e-006   3.5311167e-008  -2.1565111e-005  -3.9812557e-010   2.1382313e+002
 -1.7062863e+001   5.4272770e-003  -2.9224297e-001  -5.3406937e-006   3.5310858e-008  -2.1428258e-005  -3.9629570e-010   2.1691006e+002
 -1.6900617e+001   5.4435655e-003  -2.8920573e-001  -5.3165038e-006   3.5305037e-008  -2.1159113e-005  -3.9367382e-010   2.1132853e+002
 -1.6796688e+001   5.4522108e-003  -2.8718106e-001  -5.3036560e-006   3.5288951e-008  -2.0981025e-005  -3.9218595e-010   2.1339980e+002
 -1.6685624e+001   5.4528916e-003  -2.8433414e-001  -5.2718867e-006   3.5216593e-008  -2.0741222e-005  -3.8926399e-010   2.1560740e+002
 -1.6567494e+001   5.4656050e-003  -2.8207335e-001  -5.2220579e-006   3.5217421e-008  -2.0542647e-005  -3.8497922e-010   2.1784209e+002
 -1.6466095e+001   5.4550763e-003  -2.7912265e-001  -5.4809490e-006   3.5076390e-008  -2.0299244e-005  -4.0352052e-010   2.1791347e+002
 -1.6323501e+001   5.4395385e-003  -2.7641872e-001  -5.4733789e-006   3.4881142e-008  -2.0063697e-005  -4.0221421e-010   2.1861731e+002
 -1.6260126e+001   5.4337621e-003  -2.7585089e-001  -5.4613748e-006   3.4801725e-008  -2.0005260e-005  -4.0100074e-010   2.1966263e+002
 -1.6180908e+001   5.4373932e-003  -2.7497382e-001  -5.4485226e-006   3.4771617e-008  -1.9920059e-005  -3.9964121e-010   2.2107487e+002
 -1.6081885e+001   5.4376138e-003  -2.7287769e-001  -5.4311838e-006   3.4703980e-008  -1.9741101e-005  -3.9784453e-010   2.2140582e+002
 -1.5903643e+001   5.4419705e-003  -2.6802490e-001  -5.4283918e-006   3.4612530e-008  -1.9342257e-005  -3.9669734e-010   2.2470743e+002
 -1.5824425e+001   5.4363507e-003  -2.6673665e-001  -5.3962724e-006   3.4524493e-008  -1.9228112e-005  -3.9393234e-010   2.2636749e+002
 -1.5725401e+001   5.4410717e-003  -2.6570601e-001  -5.3679545e-006   3.4488862e-008  -1.9127295e-005  -3.9134238e-010   2.2819820e+002
 -1.5601623e+001   5.4494001e-003  -2.6377607e-001  -5.3358423e-006   3.4459307e-008  -1.8955314e-005  -3.8834852e-010   2.3008904e+002
 -1.5446899e+001   5.4716650e-003  -2.6040237e-001  -5.3471877e-006   3.4497788e-008  -1.8672144e-005  -3.8835694e-010   2.3307442e+002
 -1.5323120e+001   5.4778214e-003  -2.5781578e-001  -5.3305047e-006   3.4455050e-008  -1.8454521e-005  -3.8649532e-010   2.3559362e+002
 -1.5168396e+001   5.4956819e-003  -2.5509905e-001  -5.3061271e-006   3.4465650e-008  -1.8220301e-005  -3.8391911e-010   2.3921812e+002
 -1.5053258e+001   5.4891527e-003  -2.5246606e-001  -5.3328891e-006   3.4348973e-008  -1.8003048e-005  -3.8525171e-010   2.3095070e+002
 -1.4909336e+001   5.5164302e-003  -2.5022492e-001  -5.3855057e-006   3.4418273e-008  -1.7806591e-005  -3.8828023e-010   2.3219904e+002
 -1.4749453e+001   5.5511582e-003  -2.4681859e-001  -5.4071916e-006   3.4529648e-008  -1.7524357e-005  -3.8898825e-010   2.3373844e+002
 -1.4621546e+001   5.5637856e-003  -2.4431066e-001  -5.3821232e-006   3.4523758e-008  -1.7314787e-005  -3.8650401e-010   2.3479444e+002
 -1.4519221e+001   5.5630872e-003  -2.4226869e-001  -5.3704897e-006   3.4452489e-008  -1.7145110e-005  -3.8512560e-010   2.3621787e+002
 -1.4391314e+001   5.5527425e-003  -2.4040907e-001  -5.3495038e-006   3.4305295e-008  -1.6982456e-005  -3.8294235e-010   2.3489506e+002
 -1.4288989e+001   5.5507610e-003  -2.3742404e-001  -5.3609832e-006   3.4226874e-008  -1.6747106e-005  -3.8322082e-010   2.3629196e+002
 -1.4161083e+001   5.5502941e-003  -2.3432799e-001  -5.3384520e-006   3.4141806e-008  -1.6498450e-005  -3.8093246e-010   2.3766488e+002
 -1.4058757e+001   5.5564032e-003  -2.3179606e-001  -5.3492461e-006   3.4113398e-008  -1.6296248e-005  -3.8115951e-010   2.3848400e+002
 -1.3930851e+001   5.5552312e-003  -2.2964140e-001  -5.3334094e-006   3.4024370e-008  -1.6115116e-005  -3.7935365e-010   2.3995696e+002
 -1.3828526e+001   5.5637705e-003  -2.2763521e-001  -5.3521661e-006   3.4011053e-008  -1.5950863e-005  -3.8014466e-010   2.4154695e+002
 -1.3700619e+001   5.5626242e-003  -2.2589034e-001  -5.3331329e-006   3.3922731e-008  -1.5799480e-005  -3.7811606e-010   2.4293065e+002
 -1.3598294e+001   5.5727925e-003  -2.2373925e-001  -5.3449309e-006   3.3919548e-008  -1.5626007e-005  -3.7841084e-010   2.4420653e+002
 -1.3470387e+001   5.5710853e-003  -2.2155053e-001  -5.3381287e-006   3.3828584e-008  -1.5444671e-005  -3.7725327e-010   2.4549593e+002
 -1.3368062e+001   5.5812764e-003  -2.1934762e-001  -5.3389968e-006   3.3826091e-008  -1.5268606e-005  -3.7677482e-010   2.4681140e+002
 -1.3240156e+001   5.5789175e-003  -2.1720654e-001  -5.3146614e-006   3.3732001e-008  -1.5091722e-005  -3.7438562e-010   2.4867196e+002
 -1.3137830e+001   5.5892393e-003  -2.1493870e-001  -5.3225175e-006   3.3730603e-008  -1.4912155e-005  -3.7440168e-010   2.5057303e+002
 -1.3009924e+001   5.5844896e-003  -2.1308792e-001  -5.2907171e-006   3.3622450e-008  -1.4756447e-005  -3.7149582e-010   2.5292082e+002
 -1.2852616e+001   5.6007019e-003  -2.1028314e-001  -5.2654446e-006   3.3622593e-008  -1.4529110e-005  -3.6890282e-010   2.4808544e+002
 -1.2726770e+001   5.6433463e-003  -2.0698571e-001  -5.2886915e-006   3.3799889e-008  -1.4275296e-005  -3.6987542e-010   2.5008267e+002
 -1.2626094e+001   5.6551732e-003  -2.0457314e-001  -5.2973823e-006   3.3807938e-008  -1.4088431e-005  -3.6995909e-010   2.5114542e+002
 -1.2500248e+001   5.6380137e-003  -2.0345047e-001  -5.2736883e-006   3.3627859e-008  -1.3985615e-005  -3.6765093e-010   2.5214114e+002
 -1.2342940e+001   5.6525704e-003  -2.0139771e-001  -5.2273939e-006   3.3618437e-008  -1.3812986e-005  -3.6361458e-010   2.5342751e+002
 -1.2217095e+001   5.6944733e-003  -1.9837101e-001  -5.2401716e-006   3.3790038e-008  -1.3580765e-005  -3.6385951e-010   2.5469113e+002
 -1.2116418e+001   5.6999899e-003  -1.9584568e-001  -5.2714967e-006   3.3761196e-008  -1.3388595e-005  -3.6552097e-010   2.5284253e+002
 -1.1990572e+001   5.6743858e-003  -1.9293052e-001  -5.2487629e-006   3.3534183e-008  -1.3165705e-005  -3.6330931e-010   2.5447556e+002
 -1.1833512e+001   5.6807016e-003  -1.9011411e-001  -5.2071930e-006   3.3478020e-008  -1.2944576e-005  -3.5964761e-010   2.5642373e+002
 -1.1707864e+001   5.7188810e-003  -1.8722430e-001  -5.2187695e-006   3.3627458e-008  -1.2725144e-005  -3.5982140e-010   2.5713569e+002
 -1.1607346e+001   5.7208149e-003  -1.8505697e-001  -5.2279273e-006   3.3578852e-008  -1.2560002e-005  -3.5995368e-010   2.5852740e+002
 -1.1481698e+001   5.6975436e-003  -1.8397192e-001  -5.2189605e-006   3.3368283e-008  -1.2464155e-005  -3.5871232e-010   2.5975401e+002
 -1.1325368e+001   5.7054282e-003  -1.8236770e-001  -5.1829376e-006   3.3323022e-008  -1.2328039e-005  -3.5546374e-010   2.6177058e+002
 -1.1200304e+001   5.7469538e-003  -1.7937748e-001  -5.1686148e-006   3.3491833e-008  -1.2104450e-005  -3.5386833e-010   2.6299890e+002
 -1.1100252e+001   5.7473562e-003  -1.7709773e-001  -5.1666179e-006   3.3435568e-008  -1.1933772e-005  -3.5324421e-010   2.6441336e+002
 -1.0975188e+001   5.7354996e-003  -1.7535441e-001  -5.1264294e-006   3.3294908e-008  -1.1795565e-005  -3.4989520e-010   2.6538375e+002
 -1.0818857e+001   5.7389761e-003  -1.7357711e-001  -5.0764144e-006   3.3225877e-008  -1.1650471e-005  -3.4574044e-010   2.6780328e+002
 -1.0693793e+001   5.7717374e-003  -1.7073346e-001  -5.1156807e-006   3.3344124e-008  -1.1439702e-005  -3.4782273e-010   2.6972161e+002
 -1.0537462e+001   5.7631933e-003  -1.6816356e-001  -5.0171648e-006   3.3206675e-008  -1.1243197e-005  -3.4040444e-010   2.7231706e+002
 -1.0460386e+001   5.8062475e-003  -1.6516999e-001  -5.0528439e-006   3.3411193e-008  -1.1031430e-005  -3.4247203e-010   2.7431250e+002
 -1.0389240e+001   5.7898955e-003  -1.6290498e-001  -5.0358719e-006   3.3277541e-008  -1.0869695e-005  -3.4100066e-010   2.7590648e+002
 -1.0241220e+001   5.7514267e-003  -1.5857281e-001  -5.0664137e-006   3.2977695e-008  -1.0559956e-005  -3.4241284e-010   2.7352582e+002
 -1.0185495e+001   5.7467191e-003  -1.5624834e-001  -5.1237631e-006   3.2921741e-008  -1.0397728e-005  -3.4604699e-010   2.7504066e+002
 -1.0084658e+001   5.7481867e-003  -1.5015295e-001  -5.1613303e-006   3.2880594e-008  -9.9797827e-006  -3.4816451e-010   2.7944373e+002
 -9.9962370e+000   5.7616078e-003  -1.4411383e-001  -5.0890847e-006   3.2917274e-008  -9.5688805e-006  -3.4295879e-010   2.8080356e+002
 -9.8534982e+000   5.7702339e-003  -1.4022543e-001  -5.1290925e-006   3.2907887e-008  -9.2975030e-006  -3.4518014e-010   2.8386564e+002
 -9.7461117e+000   5.7755405e-003  -1.4119841e-001  -5.1048816e-006   3.2896369e-008  -9.3530346e-006  -3.4323362e-010   2.8198604e+002
 -9.6896927e+000   5.7588373e-003  -1.4156371e-001  -5.0676048e-006   3.2779601e-008  -9.3726607e-006  -3.4056800e-010   2.8170940e+002
 -9.5976692e+000   5.7683598e-003  -1.3915014e-001  -5.0831738e-006   3.2799297e-008  -9.2056948e-006  -3.4135980e-010   2.8232435e+002
 -9.4953474e+000   5.7773055e-003  -1.3600066e-001  -5.0377268e-006   3.2812083e-008  -8.9896429e-006  -3.3803089e-010   2.8227055e+002
 -9.3608727e+000   5.7840773e-003  -1.3496191e-001  -5.0543579e-006   3.2800522e-008  -8.9107056e-006  -3.3877159e-010   2.8223812e+002
 -9.2556284e+000   5.7764257e-003  -1.3590657e-001  -5.0736329e-006   3.2716426e-008  -8.9643657e-006  -3.3974450e-010   2.7921453e+002
 -9.1592318e+000   5.7989166e-003  -1.3534617e-001  -5.0885740e-006   3.2804519e-008  -8.9188607e-006  -3.4042856e-010   2.7943497e+002
 -9.0687174e+000   5.7847206e-003  -1.3484039e-001  -5.0410875e-006   3.2685736e-008  -8.8769603e-006  -3.3693477e-010   2.7960443e+002
 -8.9658984e+000   5.7907867e-003  -1.3478185e-001  -5.0845490e-006   3.2673719e-008  -8.8626112e-006  -3.3944672e-010   2.7965182e+002
 -8.8556699e+000   5.8122311e-003  -1.3470172e-001  -5.1800789e-006   3.2742060e-008  -8.8453187e-006  -3.4536425e-010   2.8003578e+002
 -8.7858914e+000   5.8080945e-003  -1.3491091e-001  -5.2158967e-006   3.2684050e-008  -8.8510961e-006  -3.4744561e-010   2.8061216e+002
 -8.6986682e+000   5.8138170e-003  -1.3466383e-001  -5.1524206e-006   3.2672213e-008  -8.8247646e-006  -3.4283096e-010   2.8072578e+002
 -8.5416665e+000   5.8223362e-003  -1.3238615e-001  -5.1703814e-006   3.2641367e-008  -8.6576891e-006  -3.4333165e-010   2.8201192e+002
 -8.4718880e+000   5.8256476e-003  -1.3152406e-001  -5.2042693e-006   3.2625541e-008  -8.5935980e-006  -3.4527747e-010   2.8238968e+002
 -8.3846648e+000   5.8294449e-003  -1.3100034e-001  -5.2288290e-006   3.2604203e-008  -8.5499496e-006  -3.4653169e-010   2.8310066e+002
 -8.2590635e+000   5.8318591e-003  -1.2914025e-001  -5.2423376e-006   3.2557489e-008  -8.4155049e-006  -3.4689958e-010   2.8369603e+002
 -8.1892849e+000   5.8333456e-003  -1.2864620e-001  -5.2537082e-006   3.2532736e-008  -8.3762450e-006  -3.4736492e-010   2.8426150e+002
 -8.0322832e+000   5.8422547e-003  -1.2643365e-001  -5.2907829e-006   3.2508248e-008  -8.2167403e-006  -3.4917349e-010   2.8428584e+002
 -7.9450600e+000   5.8462928e-003  -1.2519652e-001  -5.3032099e-006   3.2489864e-008  -8.1279179e-006  -3.4963871e-010   2.8503565e+002
 -7.8752815e+000   5.8476405e-003  -1.2399088e-001  -5.3180244e-006   3.2465039e-008  -8.0430047e-006  -3.5033198e-010   2.8519748e+002
 -7.7880583e+000   5.8523830e-003  -1.2318971e-001  -5.3412737e-006   3.2450838e-008  -7.9827635e-006  -3.5150653e-010   2.8502052e+002
 -7.6310566e+000   5.8598174e-003  -1.2167003e-001  -5.3432984e-006   3.2419901e-008  -7.8695510e-006  -3.5099493e-010   2.8601029e+002
 -7.5220277e+000   5.8635703e-003  -1.2092049e-001  -5.3539320e-006   3.2390250e-008  -7.8108072e-006  -3.5124016e-010   2.8677486e+002
 -7.4348045e+000   5.8671751e-003  -1.1912120e-001  -5.3820405e-006   3.2370550e-008  -7.6865537e-006  -3.5272217e-010   2.8748330e+002
 -7.3650260e+000   5.8679642e-003  -1.1766766e-001  -5.3948898e-006   3.2343301e-008  -7.5864724e-006  -3.5327653e-010   2.8825292e+002
 -7.2778028e+000   5.8683859e-003  -1.1693619e-001  -5.3974462e-006   3.2306501e-008  -7.5315670e-006  -3.5308720e-010   2.8895209e+002
 -7.1208011e+000   5.8745664e-003  -1.1552293e-001  -5.4222716e-006   3.2270920e-008  -7.4269780e-006  -3.5407602e-010   2.9020302e+002
 -7.0117721e+000   5.8795443e-003  -1.1475980e-001  -5.4458495e-006   3.2249980e-008  -7.3686494e-006  -3.5517702e-010   2.9109500e+002
 -6.9245490e+000   5.8832083e-003  -1.1256185e-001  -5.4732365e-006   3.2232498e-008  -7.2203883e-006  -3.5661726e-010   2.9222896e+002
 -6.8547704e+000   5.8815075e-003  -1.1082731e-001  -5.4777244e-006   3.2193500e-008  -7.1036053e-006  -3.5663760e-010   2.9267983e+002
 -6.7675473e+000   5.8818787e-003  -1.1053749e-001  -5.4969773e-006   3.2158492e-008  -7.0782008e-006  -3.5755254e-010   2.9285153e+002
 -6.6585183e+000   5.8838689e-003  -1.1002317e-001  -5.5222795e-006   3.2123695e-008  -7.0368207e-006  -3.5877528e-010   2.8891551e+002
 -6.5712951e+000   5.9034024e-003  -1.0787332e-001  -5.5331121e-006   3.2194054e-008  -6.8927913e-006  -3.5914499e-010   2.9010881e+002
 -6.4142934e+000   5.9212939e-003  -1.0590773e-001  -5.5340169e-006   3.2226952e-008  -6.7557812e-006  -3.5860874e-010   2.9143299e+002
 -6.3052645e+000   5.9305294e-003  -1.0534591e-001  -5.5273892e-006   3.2232480e-008  -6.7120853e-006  -3.5776781e-010   2.9178859e+002
 -6.2180413e+000   5.9351917e-003  -1.0328958e-001  -5.5545373e-006   3.2222724e-008  -6.5750092e-006  -3.5919981e-010   2.9263979e+002
 -6.1482627e+000   5.9254989e-003  -1.0208593e-001  -5.5642226e-006   3.2142409e-008  -6.4936610e-006  -3.5956885e-010   2.9303137e+002
 -6.0610396e+000   5.9270720e-003  -1.0186134e-001  -5.5784884e-006   3.2116524e-008  -6.4735176e-006  -3.6017057e-010   2.9324247e+002
 -5.9520106e+000   5.9405816e-003  -1.0107664e-001  -5.5709488e-006   3.2147089e-008  -6.4164604e-006  -3.5928836e-010   2.9302034e+002
 -5.8647874e+000   5.9453718e-003  -9.9484236e-002  -5.6006172e-006   3.2139953e-008  -6.3098209e-006  -3.6088978e-010   2.9372343e+002
 -5.7557585e+000   5.9508748e-003  -9.8850693e-002  -5.5909024e-006   3.2128331e-008  -6.2627923e-006  -3.5987734e-010   2.9435390e+002
 -5.6194723e+000   5.9592598e-003  -9.7615200e-002  -5.6313393e-006   3.2122383e-008  -6.1761712e-006  -3.6199964e-010   2.9436225e+002
 -5.5104433e+000   5.9639821e-003  -9.5165849e-002  -5.6538095e-006   3.2107978e-008  -6.0148761e-006  -3.6306900e-010   2.9506634e+002
 -5.4232201e+000   5.9649357e-003  -9.3483648e-002  -5.6643945e-006   3.2082189e-008  -5.9037160e-006  -3.6345607e-010   2.9546355e+002
 -5.3141912e+000   5.9678166e-003  -9.3634253e-002  -5.6599800e-006   3.2058917e-008  -5.9072155e-006  -3.6281022e-010   2.9565369e+002
 -5.1779050e+000   5.9730058e-003  -9.2631448e-002  -5.6627911e-006   3.2038945e-008  -5.8365966e-006  -3.6254175e-010   2.9619525e+002
 -5.0688760e+000   5.9736936e-003  -8.9864073e-002  -5.6660034e-006   3.2005676e-008  -5.6567046e-006  -3.6239969e-010   2.9373282e+002
 -4.9816528e+000   5.9730758e-003  -8.7117871e-002  -5.6854332e-006   3.1973645e-008  -5.4796868e-006  -3.6337195e-010   2.9479309e+002
 -4.8726239e+000   5.9743813e-003  -8.6715459e-002  -5.6754311e-006   3.1944871e-008  -5.4492477e-006  -3.6239788e-010   2.9557843e+002
 -4.7363377e+000   5.9752033e-003  -8.5739607e-002  -5.6569682e-006   3.1905547e-008  -5.3816486e-006  -3.6080567e-010   2.9570802e+002
 -4.6273087e+000   5.9692370e-003  -8.3549358e-002  -5.6849779e-006   3.1839573e-008  -5.2394151e-006  -3.6226890e-010   2.9669345e+002
 -4.5400855e+000   5.9674695e-003  -8.2104508e-002  -5.6787324e-006   3.1803629e-008  -5.1451707e-006  -3.6161971e-010   2.9685206e+002
 -4.4310566e+000   5.9696868e-003  -8.2725328e-002  -5.6448665e-006   3.1782284e-008  -5.1795197e-006  -3.5915294e-010   2.9733071e+002
 -4.2947704e+000   5.9725848e-003  -8.1093951e-002  -5.6634405e-006   3.1757754e-008  -5.0719574e-006  -3.5995678e-010   2.9768348e+002
 -4.1857414e+000   5.9730873e-003  -7.9141466e-002  -5.6780621e-006   3.1729411e-008  -4.9457477e-006  -3.6059289e-010   2.9839595e+002
 -4.0494552e+000   5.9723718e-003  -7.8420012e-002  -5.6762846e-006   3.1687677e-008  -4.8957215e-006  -3.6012308e-010   2.9840533e+002
 -3.9404263e+000   5.9734723e-003  -7.6623015e-002  -5.6877479e-006   3.1664399e-008  -4.7798140e-006  -3.6057456e-010   2.9884402e+002
 -3.8041400e+000   5.9776231e-003  -7.6889439e-002  -5.6476245e-006   3.1649936e-008  -4.7917941e-006  -3.5769103e-010   2.9923642e+002
 -3.6661214e+000   5.9779638e-003  -7.3641415e-002  -5.6739540e-006   3.1616908e-008  -4.5851127e-006  -3.5903065e-010   3.0035891e+002
 -3.5557065e+000   5.9730116e-003  -7.1763287e-002  -5.6746274e-006   3.1564189e-008  -4.4650185e-006  -3.5882412e-010   3.0069204e+002
 -3.4177249e+000   5.9752353e-003  -7.2712683e-002  -5.6587985e-006   3.1542956e-008  -4.5201301e-006  -3.5751615e-010   3.0023519e+002
 -3.2798099e+000   5.9710138e-003  -6.9583919e-002  -5.6994846e-006   3.1489780e-008  -4.3220503e-006  -3.5979377e-010   3.0087202e+002
 -3.1694779e+000   5.9664787e-003  -6.7586444e-002  -5.6989486e-006   3.1442432e-008  -4.1953483e-006  -3.5953844e-010   3.0144475e+002
 -3.0315932e+000   5.9661158e-003  -6.8093484e-002  -5.6814555e-006   3.1411521e-008  -4.2235727e-006  -3.5816475e-010   3.0093407e+002
 -2.8937630e+000   5.9637849e-003  -6.5558763e-002  -5.7174102e-006   3.1372264e-008  -4.0633999e-006  -3.6017445e-010   3.0160532e+002
 -2.7834989e+000   5.9565859e-003  -6.3677634e-002  -5.7131502e-006   3.1313731e-008  -3.9446351e-006  -3.5971197e-010   3.0209969e+002
 -2.6457000e+000   5.9607548e-003  -6.3643020e-002  -5.7080589e-006   3.1310672e-008  -3.9398753e-006  -3.5915785e-010   3.0217560e+002
 -2.5079435e+000   5.9589562e-003  -6.1487497e-002  -5.7480044e-006   3.1278027e-008  -3.8040661e-006  -3.6145054e-010   3.0230495e+002
 -2.3702020e+000   5.9596573e-003  -6.0437635e-002  -5.7358213e-006   3.1259356e-008  -3.7369011e-006  -3.6047535e-010   3.0223941e+002
 -2.2324952e+000   5.9562155e-003  -5.8657012e-002  -5.7375717e-006   3.1220556e-008  -3.6248001e-006  -3.6039019e-010   3.0220023e+002
 -2.0948083e+000   5.9517149e-003  -5.7348013e-002  -5.7286465e-006   3.1177605e-008  -3.5420898e-006  -3.5964884e-010   3.0219118e+002
 -1.9571442e+000   5.9479480e-003  -5.5704620e-002  -5.7523973e-006   3.1140310e-008  -3.4389667e-006  -3.6097364e-010   3.0254271e+002
 -1.8194993e+000   5.9446694e-003  -5.4215053e-002  -5.7585576e-006   3.1106833e-008  -3.3455746e-006  -3.6120907e-010   3.0276258e+002
 -1.6818691e+000   5.9362443e-003  -5.2673724e-002  -5.7657537e-006   3.1047921e-008  -3.2492097e-006  -3.6152466e-010   3.0256048e+002
 -1.5442519e+000   5.9371510e-003  -5.1071639e-002  -5.7789265e-006   3.1039520e-008  -3.1493059e-006  -3.6222978e-010   3.0250711e+002
 -1.4066458e+000   5.9264121e-003  -4.9843049e-002  -5.7600869e-006   3.0971672e-008  -3.0726154e-006  -3.6094265e-010   3.0228802e+002
 -1.2690501e+000   5.9198792e-003  -4.8377378e-002  -5.7649350e-006   3.0927057e-008  -2.9814773e-006  -3.6115406e-010   3.0177903e+002
 -1.1314632e+000   5.9107237e-003  -4.7029048e-002  -5.7543668e-006   3.0870587e-008  -2.8977345e-006  -3.6041425e-010   3.0148995e+002
 -9.9388364e-001   5.9026336e-003  -4.5693207e-002  -5.7327462e-006   3.0820685e-008  -2.8149049e-006  -3.5899607e-010   3.0100200e+002
 -8.5630984e-001   5.8920295e-003  -4.4187582e-002  -5.7165941e-006   3.0759155e-008  -2.7217583e-006  -3.5793499e-010   3.0043942e+002
 -7.1874112e-001   5.8809009e-003  -4.2879022e-002  -5.6960725e-006   3.0696458e-008  -2.6408822e-006  -3.5661493e-010   3.0022905e+002
 -5.8117610e-001   5.8683488e-003  -4.1450976e-002  -5.6860797e-006   3.0627632e-008  -2.5527673e-006  -3.5596835e-010   2.9997849e+002
 -4.4361350e-001   5.8563196e-003  -4.0002628e-002  -5.6777822e-006   3.0563163e-008  -2.4635162e-006  -3.5544261e-010   2.9966774e+002
 -3.0605176e-001   5.8431812e-003  -3.8682611e-002  -5.6575068e-006   3.0494278e-008  -2.3822682e-006  -3.5418121e-010   2.9935993e+002
 -1.6848963e-001   5.8287178e-003  -3.7160737e-002  -5.6367088e-006   3.0420060e-008  -2.2886814e-006  -3.5290158e-010   2.9911807e+002
 -3.0925645e-002   5.8144795e-003  -3.5800252e-002  -5.6205181e-006   3.0348355e-008  -2.2051150e-006  -3.5192464e-010   2.9872093e+002
  1.0664174e-001   5.7985175e-003  -3.4473029e-002  -5.5735860e-006   3.0268803e-008  -2.1236641e-006  -3.4903602e-010   2.9827207e+002
  2.4421332e-001   5.7845793e-003  -3.2958425e-002  -5.5614781e-006   3.0201465e-008  -2.0307294e-006  -3.4834188e-010   2.9794376e+002
  3.8179067e-001   5.7676898e-003  -3.1631555e-002  -5.5382141e-006   3.0120061e-008  -1.9494087e-006  -3.4696241e-010   2.9760766e+002
  5.1937535e-001   5.7479896e-003  -3.0188226e-002  -5.5099177e-006   3.0025275e-008  -1.8609479e-006  -3.4528072e-010   2.9716004e+002
  6.5696883e-001   5.7330511e-003  -2.8740829e-002  -5.4879499e-006   2.9956651e-008  -1.7722621e-006  -3.4400864e-010   2.9668701e+002
  7.9457259e-001   5.7128276e-003  -2.7418187e-002  -5.4660464e-006   2.9861692e-008  -1.6912847e-006  -3.4275331e-010   2.9617541e+002
  9.3218794e-001   5.6925700e-003  -2.5889373e-002  -5.4325247e-006   2.9768158e-008  -1.5975959e-006  -3.4078226e-010   2.9568874e+002
  1.0000000e+000   5.6877953e-003  -2.5748147e-002  -5.4086258e-006   2.9749371e-008  -1.5891883e-006  -3.3934857e-010   2.9525428e+002
  1.1376146e+000   5.6612204e-003  -2.3807968e-002  -5.4055609e-006   2.9624195e-008  -1.4700782e-006  -3.3930293e-010   2.9527767e+002
  1.2752550e+000   5.6407611e-003  -2.2018281e-002  -5.3644790e-006   2.9532772e-008  -1.3602333e-006  -3.3688769e-010   2.9539749e+002
  1.3892154e+000   5.6283213e-003  -2.1236628e-002  -5.3732556e-006   2.9481530e-008  -1.3125092e-006  -3.3758329e-010   2.9976243e+002
  1.4481517e+000   5.6257122e-003  -2.1062059e-002  -5.2435030e-006   2.9474952e-008  -1.3020099e-006  -3.2950431e-010   3.0995798e+002
  1.5209529e+000   5.6088965e-003  -2.0645098e-002  -5.5418617e-006   2.9395815e-008  -1.2765874e-006  -3.4834898e-010   3.3674401e+002
  1.6049463e+000   5.5980035e-003  -1.9956066e-002  -6.0858152e-006   2.9349629e-008  -1.2343831e-006  -3.8266401e-010   3.8268124e+002
  1.7196876e+000   5.5959518e-003  -1.9446421e-002  -7.3438594e-006   2.9354131e-008  -1.2034027e-006  -4.6197336e-010   4.7621792e+002
  1.8167536e+000   5.5971374e-003  -1.9644280e-002  -7.4140134e-006   2.9372987e-008  -1.2161011e-006  -4.6655834e-010   5.8525503e+002
  1.9025765e+000   5.5658250e-003  -1.8576267e-002  -4.1481440e-006   2.9219408e-008  -1.1503519e-006  -2.6112163e-010   7.1606212e+002
  2.0084083e+000   5.4565584e-003  -1.4508584e-002   5.2159051e-006   2.8668040e-008  -8.9883291e-007   3.2847109e-010   9.2140205e+002
  2.1018816e+000   5.3880632e-003  -1.1126232e-002   9.9520800e-006   2.8319487e-008  -6.8953601e-007   6.2695027e-010   1.1436294e+003
  2.2093465e+000   5.3481442e-003  -1.0109181e-002   2.0768847e-005   2.8122690e-008  -6.2677618e-007   1.3089267e-009   1.4573277e+003
  2.3062702e+000   5.3055321e-003  -2.9070513e-003   1.7811518e-005   2.7912298e-008  -1.8031891e-007   1.1230294e-009   1.8164027e+003
  2.4047805e+000   5.3426805e-003   1.9372642e-002   4.1135118e-005   2.8123541e-008   1.2023541e-006   2.5950981e-009   2.1722030e+003
  2.5052089e+000   5.1557516e-003   2.5997538e-002   5.4485203e-005   2.7160327e-008   1.6148798e-006   3.4401714e-009   2.6317174e+003
  2.6042236e+000   5.2352277e-003   3.8109832e-002   2.9001054e-005   2.7608126e-008   2.3696893e-006   1.8329799e-009   3.0823931e+003
  2.7032657e+000   5.3390722e-003   4.8635601e-002  -3.3132216e-005   2.8192560e-008   3.0281567e-006  -2.0968205e-009   3.4517524e+003
  2.8023536e+000   5.1310483e-003   4.2697012e-002  -2.1063114e-004   2.7134058e-008   2.6626879e-006  -1.3351524e-008   3.8677745e+003
  2.9013738e+000   4.7604578e-003   5.0610204e-002  -1.4498349e-004   2.5214941e-008   3.1613983e-006  -9.2054757e-009   4.2697257e+003
  3.0004060e+000   5.1574157e-003   7.9620844e-002  -2.3945235e-004   2.7369993e-008   4.9829936e-006  -1.5232498e-008   4.6661084e+003
  3.1084409e+000   4.8914476e-003   9.3896637e-002  -1.7329451e-004   2.6028393e-008   5.8907864e-006  -1.1050785e-008   5.1319426e+003
  3.2074738e+000   5.1550058e-003   7.7024329e-002  -3.4722346e-005   2.7513034e-008   4.8442268e-006  -2.2196754e-009   5.6043961e+003
  3.3065306e+000   4.6956842e-003   6.2370621e-002  -2.4275630e-004   2.5159935e-008   3.9339256e-006  -1.5563169e-008   6.1686940e+003
  3.4056405e+000   3.4943960e-003   4.9393858e-002  -3.4790500e-004   1.8811593e-008   3.1242065e-006  -2.2367200e-008   6.6615007e+003
  3.5017561e+000   4.4483358e-003   3.1650616e-002  -7.0266043e-004   2.4072079e-008   2.0070222e-006  -4.5291050e-008   6.9881758e+003
  3.6024120e+000   2.8290789e-003   3.4253949e-002  -1.3741483e-004   1.5403201e-008   2.1772563e-006  -8.8788743e-009   7.0644987e+003
  3.7017493e+000   4.5075009e-003   4.1018799e-002  -4.6263134e-005   2.4686811e-008   2.6123315e-006  -2.9954045e-009   7.0628474e+003
  3.8067702e+000   6.2367589e-003   3.9991992e-002   1.0510003e-005   3.4378094e-008   2.5517741e-006   6.8189474e-010   7.1909949e+003
  3.9061721e+000   9.9102475e-003   3.0128951e-003   7.2078795e-005   5.4939339e-008   1.9257098e-007   4.6853895e-009   7.3169972e+003
  4.0074024e+000   1.5518895e-002  -4.3160593e-002   1.7418590e-004   8.6464870e-008  -2.7631522e-006   1.1343906e-008   7.4776203e+003
  4.1011965e+000   1.0161182e-002  -1.6186794e-001   1.9474618e-004   5.6820886e-008  -1.0376326e-005   1.2702356e-008   7.6352835e+003
  4.2060667e+000   2.7449370e-002  -4.3768866e-001   1.4407443e-004   1.5390189e-007  -2.8081784e-005   9.4088828e-009   7.9543564e+003
  4.3031439e+000   1.6064745e-002  -3.1551909e-001   1.2600117e-004   9.0063960e-008  -2.0270643e-005   8.2419630e-009   8.1443255e+003
  4.4003673e+000   3.4763992e-003   2.1738890e-001   8.3261181e-005   1.9513955e-008   1.4003874e-005   5.4616643e-009   8.3294192e+003
  4.5021369e+000   1.1975255e-002   3.5712885e-001   6.2918817e-005   6.7389496e-008   2.3077109e-005   4.1402820e-009   8.5930448e+003
  4.6050278e+000   3.5113906e-003  -4.1822125e-002   1.0402601e-004   1.9772019e-008  -2.7084656e-006   6.8609760e-009   8.6562707e+003
  4.7017796e+000   6.3846657e-003  -2.9681923e-001   1.7095629e-004   3.5914652e-008  -1.9239969e-005   1.1286809e-008   8.8054067e+003
  4.8049575e+000   2.6019161e-003  -2.1508754e-001   1.7449025e-004   1.4604171e-008  -1.3940566e-005   1.1519733e-008   8.8797233e+003
  4.9045414e+000   6.0790102e-003  -2.2383429e-002   1.4255949e-004   3.4035699e-008  -1.4503048e-006   9.4090953e-009   9.0191170e+003
  5.0041236e+000   3.9254379e-003   1.0956233e-001   1.5940356e-004   2.1931119e-008   7.1017678e-006   1.0525359e-008   9.1790128e+003
  5.1037195e+000  -1.1995921e-004   2.0291383e-002   2.0006080e-004  -6.6913464e-010   1.3169211e-006   1.3227236e-008   9.2766175e+003
  5.2032362e+000   5.8079594e-004  -1.8428820e-001   2.2573795e-004   3.2353271e-009  -1.1984050e-005   1.4955647e-008   9.3360670e+003
  5.3006972e+000  -4.9354086e-004  -2.1328869e-001   2.2262369e-004  -2.7457499e-009  -1.3904073e-005   1.4787284e-008   9.4272143e+003
  5.4002459e+000  -6.7089814e-003  -2.4870055e-002   2.1775066e-004  -3.7276607e-008  -1.6259203e-006   1.4507183e-008   9.5429310e+003
  5.5089793e+000  -1.3579958e-002   1.8807581e-001   2.3428288e-004  -7.5382685e-008   1.2339456e-005   1.5666578e-008   9.7130450e+003
  5.6044888e+000  -2.1835580e-002   2.2097160e-001   1.8681630e-004  -1.2121307e-007   1.4548419e-005   1.2537773e-008   9.6699889e+003
  5.7107796e+000  -3.0446833e-002   4.1235004e-002   1.6479443e-004  -1.6911368e-007   2.7251343e-006   1.1103025e-008   9.4710947e+003
  5.8119727e+000  -3.5922848e-002  -1.3700643e-001   1.2451471e-004  -1.9953164e-007  -9.0796919e-006   8.4135295e-009   9.1361498e+003
  5.9093705e+000  -4.0586380e-002  -6.8758026e-002   1.0406197e-004  -2.2527101e-007  -4.5648204e-006   7.0447384e-009   8.8141943e+003
  6.0094421e+000  -4.4088653e-002   1.3518587e-001   6.6336206e-005  -2.4449531e-007   8.9861632e-006   4.4966897e-009   8.5425632e+003
  6.1048060e+000  -4.7783245e-002   1.7878070e-001   2.1048821e-005  -2.6483455e-007   1.1896604e-005   1.4283726e-009   8.2902841e+003
  6.2119182e+000  -4.9581765e-002   4.0502293e-002  -1.8812143e-005  -2.7470400e-007   2.6991051e-006  -1.2785326e-009   8.0221556e+003
  6.3096713e+000  -5.1109280e-002  -3.6619740e-002  -5.2583817e-005  -2.8321408e-007  -2.4451511e-006  -3.5810642e-009   7.7967147e+003
  6.4123010e+000  -5.2149303e-002   5.0837628e-002  -7.9873028e-005  -2.8925754e-007   3.4043072e-006  -5.4558491e-009   7.6105323e+003
  6.5081504e+000  -5.2246651e-002   1.7705011e-001  -9.7748070e-005  -2.9025880e-007   1.1896242e-005  -6.7002514e-009   7.4369579e+003
  6.6133615e+000  -5.2405573e-002   2.2761755e-001  -1.1285156e-004  -2.9172643e-007   1.5356287e-005  -7.7681697e-009   7.2013281e+003
  6.7165710e+000  -5.1382568e-002   1.8630288e-001  -1.1913585e-004  -2.8649756e-007   1.2616860e-005  -8.2332774e-009   6.6968859e+003
  6.8102679e+000  -5.1381184e-002   1.0556828e-001  -1.2897930e-004  -2.8683576e-007   7.1717232e-006  -8.9427273e-009   6.5766633e+003
  6.9154814e+000  -5.2702287e-002   8.0092834e-002  -1.4119675e-004  -2.9457099e-007   5.4578856e-006  -9.8214620e-009   6.4585295e+003
  7.0141195e+000  -5.0782891e-002   8.4161341e-002  -1.6005541e-004  -2.8408989e-007   5.7488370e-006  -1.1161007e-008   6.3579202e+003
  7.1004170e+000  -5.0714905e-002   7.8741890e-002  -1.7847565e-004  -2.8383291e-007   5.3876594e-006  -1.2467287e-008   6.2465309e+003
  7.2029877e+000  -5.0034489e-002   6.7068456e-002  -1.9758028e-004  -2.8007946e-007   4.5965626e-006  -1.3825949e-008   6.0907021e+003
  7.3043753e+000  -4.9485889e-002   7.2862851e-002  -2.1288294e-004  -2.7704613e-007   5.0019600e-006  -1.4922849e-008   5.9622726e+003
  7.4090890e+000  -4.8483100e-002   1.0379485e-001  -2.2608269e-004  -2.7158847e-007   7.1409925e-006  -1.5884521e-008   5.8727007e+003
  7.5168047e+000  -4.6914861e-002   1.4313844e-001  -2.3425425e-004  -2.6314910e-007   9.8775020e-006  -1.6510434e-008   5.8258741e+003
  7.6210821e+000  -4.4694447e-002   1.7452028e-001  -2.4399576e-004  -2.5115597e-007   1.2086155e-005  -1.7261018e-008   5.7579838e+003
  7.7110953e+000  -4.5149691e-002   1.9285183e-001  -2.4834927e-004  -2.5417994e-007   1.3400969e-005  -1.7630866e-008   5.6920692e+003
  7.8195535e+000  -4.3111370e-002   2.0044708e-001  -2.6146147e-004  -2.4325374e-007   1.3986024e-005  -1.8641004e-008   5.6152812e+003
  7.9139224e+000  -4.3668053e-002   2.0235609e-001  -2.6882219e-004  -2.4684265e-007   1.4166735e-005  -1.9232768e-008   5.5583204e+003
  8.0211480e+000  -4.2754824e-002   1.8743173e-001  -2.7604070e-004  -2.4212413e-007   1.3166767e-005  -1.9819205e-008   5.5115395e+003
  8.1140115e+000  -4.2246303e-002   1.6653785e-001  -2.8324044e-004  -2.3956990e-007   1.1729075e-005  -2.0390174e-008   5.4706069e+003
  8.2069976e+000  -4.2667724e-002   1.5133111e-001  -2.9016292e-004  -2.4225280e-007   1.0682428e-005  -2.0937788e-008   5.4173667e+003
  8.3274393e+000  -4.2862663e-002   1.6357731e-001  -3.0285636e-004  -2.4372327e-007   1.1579047e-005  -2.1916523e-008   5.3454662e+003
  8.4168983e+000  -4.3036604e-002   1.9116266e-001  -3.1085021e-004  -2.4501891e-007   1.3561061e-005  -2.2545249e-008   5.3037051e+003
  8.5106442e+000  -4.3403026e-002   2.2090183e-001  -3.1496336e-004  -2.4749351e-007   1.5710465e-005  -2.2903112e-008   5.2706087e+003
  8.6082062e+000  -4.3264399e-002   2.4031580e-001  -3.1802643e-004  -2.4718587e-007   1.7142154e-005  -2.3196799e-008   5.2407890e+003
  8.7060359e+000  -4.3991817e-002   2.5152384e-001  -3.2093221e-004  -2.5190371e-007   1.8000804e-005  -2.3488163e-008   5.2039081e+003
  8.8049217e+000  -4.4335822e-002   2.6370592e-001  -3.2684864e-004  -2.5449595e-007   1.8938938e-005  -2.4007600e-008   5.1681792e+003
  8.9041898e+000  -4.4472135e-002   2.7222021e-001  -3.3144294e-004  -2.5592062e-007   1.9619486e-005  -2.4433411e-008   5.1195635e+003
  9.0039603e+000  -4.4220372e-002   2.7511523e-001  -3.3439394e-004  -2.5509765e-007   1.9895508e-005  -2.4736857e-008   5.0667173e+003
  9.1057791e+000  -4.4277695e-002   2.7265129e-001  -3.3393073e-004  -2.5603365e-007   1.9780756e-005  -2.4783925e-008   5.0163409e+003
  9.2109420e+000  -4.5559450e-002   2.6797905e-001  -3.3364720e-004  -2.6404899e-007   1.9501250e-005  -2.4840230e-008   4.9722662e+003
  9.3210416e+000  -4.5883148e-002   2.6918701e-001  -3.3268016e-004  -2.6654197e-007   1.9648370e-005  -2.4844536e-008   4.9150022e+003
  9.4344544e+000  -4.6362517e-002   2.7919839e-001  -3.3027979e-004  -2.6998093e-007   2.0442206e-005  -2.4743013e-008   4.8722053e+003
  9.5096055e+000  -4.6539822e-002   2.8915374e-001  -3.2844747e-004  -2.7147514e-007   2.1216074e-005  -2.4658944e-008   4.8436420e+003
  9.6232373e+000  -4.7001625e-002   3.0777781e-001  -3.2525353e-004  -2.7492665e-007   2.2659360e-005  -2.4503696e-008   4.8039601e+003
  9.7387894e+000  -4.6691117e-002   3.2228983e-001  -3.2122923e-004  -2.7394059e-007   2.3815229e-005  -2.4291394e-008   4.7613008e+003
  9.8174504e+000  -4.6490348e-002   3.2942348e-001  -3.1922245e-004  -2.7335765e-007   2.4405518e-005  -2.4203442e-008   4.7364402e+003
  9.9385447e+000  -4.6290625e-002   3.3683872e-001  -3.1757321e-004  -2.7311783e-007   2.5054982e-005  -2.4176725e-008   4.6898975e+003
  1.0021286e+001  -4.5700100e-002   3.3948714e-001  -3.1630271e-004  -2.7026668e-007   2.5319571e-005  -2.4145527e-008   4.6531433e+003
  1.0106082e+001  -4.4767681e-002   3.4151083e-001  -3.1397378e-004  -2.6538272e-007   2.5538063e-005  -2.4032269e-008   4.6110267e+003
  1.0237220e+001  -4.4276649e-002   3.4567646e-001  -3.1296504e-004  -2.6342300e-007   2.5950773e-005  -2.4050017e-008   4.5428209e+003
  1.0327665e+001  -4.4605369e-002   3.5138095e-001  -3.1105754e-004  -2.6603904e-007   2.6447559e-005  -2.3966181e-008   4.3538103e+003
  1.0420373e+001  -4.4001032e-002   3.5718510e-001  -3.0739949e-004  -2.6310827e-007   2.6955218e-005  -2.3747275e-008   4.3155658e+003
  1.0513243e+001  -4.3255398e-002   3.6316119e-001  -3.0550913e-004  -2.5932910e-007   2.7479009e-005  -2.3664472e-008   4.2815602e+003
  1.0606119e+001  -4.2672415e-002   3.7025756e-001  -3.0360439e-004  -2.5652219e-007   2.8091886e-005  -2.3581221e-008   4.2452862e+003
  1.0745382e+001  -4.1488357e-002   3.8244091e-001  -2.9818386e-004  -2.5045763e-007   2.9137929e-005  -2.3258184e-008   4.1936935e+003
  1.0838249e+001  -4.0523222e-002   3.8883247e-001  -2.9500331e-004  -2.4534202e-007   2.9709391e-005  -2.3076314e-008   4.1649942e+003
  1.0931192e+001  -3.9798629e-002   3.9327915e-001  -2.9043652e-004  -2.4166520e-007   3.0135232e-005  -2.2784720e-008   4.1287265e+003
  1.1024144e+001  -3.9011555e-002   3.9719022e-001  -2.8713582e-004  -2.3758679e-007   3.0521280e-005  -2.2590193e-008   4.0946407e+003
  1.1117110e+001  -3.7873638e-002   4.0086619e-001  -2.8269277e-004  -2.3133802e-007   3.0889645e-005  -2.2303055e-008   4.0625902e+003
  1.1210171e+001  -3.6842040e-002   4.0282107e-001  -2.7885983e-004  -2.2569955e-007   3.1125042e-005  -2.2061040e-008   4.0280980e+003
  1.1303455e+001  -3.6106119e-002   4.0478897e-001  -2.7471904e-004  -2.2183995e-007   3.1360962e-005  -2.1791959e-008   4.0063231e+003
  1.1443934e+001  -3.4632469e-002   4.1041386e-001  -2.6980354e-004  -2.1372714e-007   3.1923193e-005  -2.1487385e-008   3.9578426e+003
  1.1538053e+001  -3.3266607e-002   4.1509969e-001  -2.6505013e-004  -2.0591011e-007   3.2373281e-005  -2.1164899e-008   3.9241269e+003
  1.1632612e+001  -3.2056272e-002   4.1943582e-001  -2.5954578e-004  -1.9902100e-007   3.2799038e-005  -2.0780943e-008   3.8906183e+003
  1.1727641e+001  -3.0651478e-002   4.2265138e-001  -2.5433653e-004  -1.9088551e-007   3.3140054e-005  -2.0419124e-008   3.8569456e+003
  1.1822712e+001  -2.9269715e-002   4.2658515e-001  -2.5014695e-004  -1.8284780e-007   3.3539760e-005  -2.0137636e-008   3.8229429e+003
  1.1917645e+001  -2.7929641e-002   4.3041360e-001  -2.4590319e-004  -1.7502335e-007   3.3933225e-005  -1.9850136e-008   3.7859547e+003
  1.2012886e+001  -2.6732661e-002   4.3345934e-001  -2.4172202e-004  -1.6805005e-007   3.4266778e-005  -1.9565982e-008   3.7508948e+003
  1.2108128e+001  -2.5202862e-002   4.3602344e-001  -2.3701622e-004  -1.5893372e-007   3.4562973e-005  -1.9237093e-008   3.7166703e+003
  1.2203474e+001  -2.3879404e-002   4.3882729e-001  -2.3223030e-004  -1.5106272e-007   3.4878592e-005  -1.8899174e-008   3.6721408e+003
  1.2346813e+001  -2.1846640e-002   4.4376536e-001  -2.2559042e-004  -1.3885693e-007   3.5411243e-005  -1.8431592e-008   3.6229537e+003
  1.2442494e+001  -2.0178530e-002   4.4679318e-001  -2.2122105e-004  -1.2865778e-007   3.5746031e-005  -1.8121667e-008   3.5899683e+003
  1.2538289e+001  -1.8717474e-002   4.4942916e-001  -2.1835191e-004  -1.1971632e-007   3.6050284e-005  -1.7932882e-008   3.5639993e+003
  1.2634145e+001  -1.7239628e-002   4.5213198e-001  -2.1480161e-004  -1.1061116e-007   3.6360834e-005  -1.7686691e-008   3.5332779e+003
  1.2730049e+001  -1.5616024e-002   4.5485952e-001  -2.1153334e-004  -1.0050956e-007   3.6674546e-005  -1.7462283e-008   3.5015526e+003
  1.2826004e+001  -1.3869637e-002   4.5751124e-001  -2.0846700e-004  -8.9551081e-008   3.6983447e-005  -1.7253272e-008   3.4671427e+003
  1.2921369e+001  -1.2232413e-002   4.6024754e-001  -2.0561365e-004  -7.9228532e-008   3.7299763e-005  -1.7060374e-008   3.3429690e+003
  1.3017470e+001  -1.0659110e-002   4.6220201e-001  -2.0239783e-004  -6.9255799e-008   3.7554137e-005  -1.6836309e-008   3.3120259e+003
  1.3111438e+001  -8.9148957e-003   4.6431740e-001  -1.9983186e-004  -5.8101606e-008   3.7819970e-005  -1.6663980e-008   3.2823970e+003
  1.3207675e+001  -7.2619869e-003   4.6721173e-001  -1.9716167e-004  -4.7478041e-008   3.8151996e-005  -1.6482592e-008   3.2533424e+003
  1.3303971e+001  -5.4755651e-003   4.6919156e-001  -1.9421064e-004  -3.5911119e-008   3.8409764e-005  -1.6276273e-008   3.2255383e+003
  1.3400333e+001  -3.5983021e-003   4.7125024e-001  -1.9187899e-004  -2.3673067e-008   3.8674194e-005  -1.6120478e-008   3.1988151e+003
  1.3545007e+001  -9.4254484e-004   4.7445288e-001  -1.8865836e-004  -6.2299092e-009   3.9080848e-005  -1.5907872e-008   3.1584987e+003
  1.3641660e+001   7.5846124e-004   4.7641481e-001  -1.8652781e-004   5.0287699e-009   3.9338324e-005  -1.5766239e-008   3.1320564e+003
  1.3738466e+001   2.4325613e-003   4.7904373e-001  -1.8530807e-004   1.6178572e-008   3.9651628e-005  -1.5700821e-008   3.1117704e+003
  1.3835412e+001   4.0504980e-003   4.8088379e-001  -1.8356230e-004   2.7022805e-008   3.9900391e-005  -1.5590157e-008   3.0879532e+003
  1.3932370e+001   5.8068459e-003   4.8278389e-001  -1.8192835e-004   3.8859821e-008   4.0154580e-005  -1.5488168e-008   3.0652100e+003
  1.4029498e+001   7.4622384e-003   4.8456884e-001  -1.8057755e-004   5.0092099e-008   4.0399748e-005  -1.5409597e-008   3.0400147e+003
  1.4126771e+001   9.0345879e-003   4.8632810e-001  -1.7929352e-004   6.0833785e-008   4.0643195e-005  -1.5336065e-008   3.0150157e+003
  1.4224057e+001   1.0475609e-002   4.8810483e-001  -1.7782123e-004   7.0753616e-008   4.0888389e-005  -1.5245699e-008   2.9897313e+003
  1.4321597e+001   1.1900491e-002   4.8960805e-001  -1.7652289e-004   8.0623847e-008   4.1111039e-005  -1.5169565e-008   2.9659960e+003
  1.4419214e+001   1.3438965e-002   4.9120326e-001  -1.7580712e-004   9.1324171e-008   4.1341558e-005  -1.5142903e-008   2.9440057e+003
  1.4517134e+001   1.4809609e-002   4.9393200e-001  -1.7483100e-004   1.0094559e-007   4.1668067e-005  -1.5093357e-008   2.9174831e+003
  1.4615253e+001   1.6235463e-002   4.9589945e-001  -1.7409864e-004   1.1100100e-007   4.1930934e-005  -1.5064379e-008   2.8942143e+003
  1.4713500e+001   1.7644764e-002   4.9751974e-001  -1.7292284e-004   1.2100159e-007   4.2164662e-005  -1.4996461e-008   2.8714680e+003
  1.4811963e+001   1.8771673e-002   4.9930586e-001  -1.7246576e-004   1.2911877e-007   4.2412883e-005  -1.4990458e-008   2.8522655e+003
  1.4910011e+001   1.9876863e-002   5.0077294e-001  -1.7242217e-004   1.3712934e-007   4.2633855e-005  -1.5020009e-008   2.8333708e+003
  1.5008440e+001   2.1200849e-002   5.0222322e-001  -1.7276858e-004   1.4670152e-007   4.2853958e-005  -1.5083570e-008   2.8066469e+003
  1.5107180e+001   2.2212770e-002   5.0461719e-001  -1.7300004e-004   1.5416290e-007   4.3155108e-005  -1.5137113e-008   2.7203440e+003
  1.5245889e+001   2.3679614e-002   5.0712210e-001  -1.7229798e-004   1.6502930e-007   4.3505017e-005  -1.5121914e-008   2.6917517e+003
  1.5344949e+001   2.4529552e-002   5.0884010e-001  -1.7336653e-004   1.7145813e-007   4.3748872e-005  -1.5248635e-008   2.6700193e+003
  1.5416121e+001   2.5127263e-002   5.0998935e-001  -1.7230439e-004   1.7600768e-007   4.3916929e-005  -1.5178646e-008   2.6588059e+003
  1.5505085e+001   2.6129481e-002   5.1098040e-001  -1.7285968e-004   1.8350995e-007   4.4088687e-005  -1.5256819e-008   2.6424338e+003
  1.5619071e+001   2.6951057e-002   5.1233331e-001  -1.7220865e-004   1.8991919e-007   4.4316310e-005  -1.5236655e-008   2.6218681e+003
  1.5716839e+001   2.7508693e-002   5.1599175e-001  -1.7350307e-004   1.9440265e-007   4.4727631e-005  -1.5383064e-008   2.6022776e+003
  1.5815807e+001   2.8048287e-002   5.1909229e-001  -1.7427892e-004   1.9878586e-007   4.5091995e-005  -1.5483901e-008   2.5869409e+003
  1.5914535e+001   2.8662627e-002   5.2023057e-001  -1.7471693e-004   2.0372042e-007   4.5285532e-005  -1.5554528e-008   2.5697116e+003
  1.6013448e+001   2.8986356e-002   5.2023399e-001  -1.7539931e-004   2.0660656e-007   4.5379906e-005  -1.5646896e-008   2.5507228e+003
  1.6112340e+001   2.9589911e-002   5.2069744e-001  -1.7598068e-004   2.1150386e-007   4.5513993e-005  -1.5730299e-008   2.5319644e+003
  1.6211266e+001   2.9892002e-002   5.2216429e-001  -1.7702024e-004   2.1426405e-007   4.5735921e-005  -1.5854864e-008   2.5134078e+003
  1.6310182e+001   3.0216046e-002   5.2421125e-001  -1.7839204e-004   2.1719085e-007   4.6008997e-005  -1.6009500e-008   2.4979413e+003
  1.6409121e+001   3.0380863e-002   5.2544701e-001  -1.7955096e-004   2.1898477e-007   4.6211269e-005  -1.6145411e-008   2.4800796e+003
  1.6507866e+001   3.0577265e-002   5.2831192e-001  -1.8003712e-004   2.2101041e-007   4.6556671e-005  -1.6220783e-008   2.4619211e+003
  1.6606846e+001   3.0707754e-002   5.2973573e-001  -1.8042538e-004   2.2256514e-007   4.6775310e-005  -1.6287287e-008   2.4441488e+003
  1.6705858e+001   3.0660841e-002   5.3121023e-001  -1.8117478e-004   2.2283398e-007   4.6998162e-005  -1.6386311e-008   2.4250917e+003
  1.6804607e+001   3.0502080e-002   5.3245936e-001  -1.8242949e-004   2.2227904e-007   4.7200572e-005  -1.6531030e-008   2.4115540e+003
  1.6903742e+001   3.0457418e-002   5.3384063e-001  -1.8322744e-004   2.2255466e-007   4.7414831e-005  -1.6634569e-008   2.3929216e+003
  1.7002898e+001   3.0309458e-002   5.3529285e-001  -1.8332674e-004   2.2206876e-007   4.7634979e-005  -1.6674495e-008   2.3252770e+003
  1.7102084e+001   3.0174342e-002   5.3755580e-001  -1.8310476e-004   2.2166943e-007   4.7927016e-005  -1.6684848e-008   2.3077135e+003
  1.7201310e+001   2.9952350e-002   5.3895804e-001  -1.8296421e-004   2.2062293e-007   4.8142244e-005  -1.6702311e-008   2.2910077e+003
  1.7340236e+001   2.9677797e-002   5.4065998e-001  -1.8277062e-004   2.1940539e-007   4.8420007e-005  -1.6726621e-008   2.2717357e+003
  1.7439571e+001   2.9284073e-002   5.4196132e-001  -1.8289433e-004   2.1706284e-007   4.8626435e-005  -1.6767894e-008   2.2556006e+003
  1.7528996e+001   2.8953566e-002   5.4365266e-001  -1.8195442e-004   2.1511853e-007   4.8859038e-005  -1.6708421e-008   2.2423952e+003
  1.7618421e+001   2.8614869e-002   5.4425550e-001  -1.8144935e-004   2.1310094e-007   4.8993887e-005  -1.6688569e-008   2.2278675e+003
  1.7717921e+001   2.8058870e-002   5.4603112e-001  -1.8217103e-004   2.0949905e-007   4.9243169e-005  -1.6784368e-008   2.2160653e+003
  1.7817457e+001   2.7574205e-002   5.4801983e-001  -1.8210405e-004   2.0641134e-007   4.9511567e-005  -1.6807341e-008   2.2000485e+003
  1.7917016e+001   2.7035826e-002   5.4926575e-001  -1.8214556e-004   2.0289979e-007   4.9712444e-005  -1.6839985e-008   2.1850256e+003
  1.8016611e+001   2.6376118e-002   5.5011603e-001  -1.8224499e-004   1.9845197e-007   4.9876859e-005  -1.6877655e-008   2.1705674e+003
  1.8116217e+001   2.5774962e-002   5.5152709e-001  -1.8180311e-004   1.9441749e-007   5.0091353e-005  -1.6864743e-008   2.1576310e+003
  1.8205865e+001   2.5170497e-002   5.5257277e-001  -1.8055359e-004   1.9028361e-007   5.0263444e-005  -1.6773538e-008   2.1494636e+003
  1.8335356e+001   2.4194619e-002   5.5509302e-001  -1.7874606e-004   1.8349949e-007   5.0603815e-005  -1.6640674e-008   2.1303662e+003
  1.8425004e+001   2.3606489e-002   5.5650801e-001  -1.7770618e-004   1.7943908e-007   5.0809679e-005  -1.6567903e-008   2.1189331e+003
  1.8524703e+001   2.2869746e-002   5.5814104e-001  -1.7696064e-004   1.7426991e-007   5.1044597e-005  -1.6525033e-008   2.1044504e+003
  1.8624517e+001   2.2071017e-002   5.5955070e-001  -1.7649782e-004   1.6860023e-007   5.1259634e-005  -1.6508407e-008   2.0913091e+003
  1.8714370e+001   2.1572592e-002   5.6053169e-001  -1.7538539e-004   1.6515668e-007   5.1426768e-005  -1.6428010e-008   2.0405598e+003
  1.8814238e+001   2.0755681e-002   5.6232737e-001  -1.7471833e-004   1.5929173e-007   5.1676796e-005  -1.6391421e-008   2.0269105e+003
  1.8904115e+001   2.0078239e-002   5.6345673e-001  -1.7371812e-004   1.5443039e-007   5.1856469e-005  -1.6320418e-008   2.0162711e+003
  1.9043969e+001   1.9008235e-002   5.6508859e-001  -1.7199599e-004   1.4669463e-007   5.2122984e-005  -1.6193128e-008   2.0024625e+003
  1.9133875e+001   1.8283729e-002   5.6577543e-001  -1.7098729e-004   1.4140572e-007   5.2260423e-005  -1.6119954e-008   1.9919854e+003
  1.9233870e+001   1.7245829e-002   5.6702027e-001  -1.7008503e-004   1.3369697e-007   5.2457540e-005  -1.6058855e-008   1.9804713e+003
  1.9323894e+001   1.6460993e-002   5.6940025e-001  -1.6903853e-004   1.2788566e-007   5.2751504e-005  -1.5981334e-008   1.9686857e+003
  1.9413919e+001   1.5703259e-002   5.7055003e-001  -1.6806151e-004   1.2225922e-007   5.2931646e-005  -1.5910028e-008   1.9598987e+003
  1.9503943e+001   1.5023387e-002   5.7141800e-001  -1.6708162e-004   1.1721513e-007   5.3085712e-005  -1.5838142e-008   1.9490260e+003
  1.9643981e+001   1.3898511e-002   5.7317885e-001  -1.6560949e-004   1.0879438e-007   5.3363288e-005  -1.5730545e-008   1.9320135e+003
  1.9734006e+001   1.3145752e-002   5.7407434e-001  -1.6467721e-004   1.0311916e-007   5.3519595e-005  -1.5662273e-008   1.9226491e+003
  1.9834212e+001   1.2248860e-002   5.7500711e-001  -1.6381726e-004   9.6308058e-008   5.3687230e-005  -1.5602747e-008   1.9153579e+003
  1.9924411e+001   1.1383798e-002   5.7756506e-001  -1.6271052e-004   8.9693651e-008   5.3998045e-005  -1.5516940e-008   1.9036855e+003
  2.0014609e+001   1.0653812e-002   5.7878899e-001  -1.6135425e-004   8.4117075e-008   5.4183764e-005  -1.5406785e-008   1.8926492e+003
  2.0104808e+001   9.7316426e-003   5.8000334e-001  -1.5976509e-004   7.6993837e-008   5.4367924e-005  -1.5273761e-008   1.8791954e+003
  2.0204056e+001   8.9083272e-003   5.8094302e-001  -1.5808780e-004   7.0639830e-008   5.4533033e-005  -1.5133592e-008   1.8688408e+003
  2.0343058e+001   7.6331440e-003   5.8277935e-001  -1.5569175e-004   6.0719703e-008   5.4812935e-005  -1.4931859e-008   1.8213401e+003
  2.0442431e+001   6.5506996e-003   5.8361912e-001  -1.5389583e-004   5.2226521e-008   5.4968579e-005  -1.4779055e-008   1.8109266e+003
  2.0531876e+001   5.8073220e-003   5.8541378e-001  -1.5214229e-004   4.6393504e-008   5.5206521e-005  -1.4627860e-008   1.8027486e+003
  2.0631279e+001   4.8381524e-003   5.8640839e-001  -1.5017605e-004   3.8736901e-008   5.5376365e-005  -1.4457501e-008   1.7944166e+003
  2.0720711e+001   4.0087956e-003   5.8802363e-001  -1.4844045e-004   3.2161070e-008   5.5596949e-005  -1.4306876e-008   1.7853723e+003
  2.0810142e+001   3.1875423e-003   5.8891292e-001  -1.4668358e-004   2.5623727e-008   5.5748696e-005  -1.4153682e-008   1.7764235e+003
  2.0909604e+001   2.2668230e-003   5.8996642e-001  -1.4483271e-004   1.8262757e-008   5.5923267e-005  -1.3992665e-008   1.7659524e+003
  2.1009117e+001   1.3211667e-003   5.9091991e-001  -1.4281893e-004   1.0667603e-008   5.6088342e-005  -1.3815364e-008   1.7566387e+003
  2.1108655e+001   3.5137325e-004   5.9241574e-001  -1.4090399e-004   2.8433325e-009   5.6304522e-005  -1.3646969e-008   1.7472801e+003
  2.1208260e+001  -6.1474832e-004   5.9353810e-001  -1.3891422e-004  -4.9855233e-009   5.6484977e-005  -1.3470715e-008   1.7370302e+003
  2.1307906e+001  -1.5521803e-003   5.9486652e-001  -1.3679063e-004  -1.2615578e-008   5.6684658e-005  -1.3280826e-008   1.7288342e+003
  2.1407589e+001  -2.5571635e-003   5.9604080e-001  -1.3483677e-004  -2.0829196e-008   5.6869340e-005  -1.3106781e-008   1.7222617e+003
  2.1513575e+001  -3.6072390e-003   5.9860414e-001  -1.3247038e-004  -2.9450162e-008   5.7190800e-005  -1.2892901e-008   1.7131038e+003
  2.1601258e+001  -4.2944790e-003   5.9969582e-001  -1.3103825e-004  -3.5128032e-008   5.7358190e-005  -1.2766569e-008   1.7018545e+003
  2.1727912e+001  -5.5015568e-003   6.0151494e-001  -1.2905486e-004  -4.5125483e-008   5.7622584e-005  -1.2591679e-008   1.6917290e+003
  2.1826593e+001  -6.4862018e-003   6.0232700e-001  -1.2750875e-004  -5.3315602e-008   5.7770506e-005  -1.2454857e-008   1.6534923e+003
  2.1902796e+001  -7.3034243e-003   6.0406306e-001  -1.2626088e-004  -6.0131461e-008   5.7991238e-005  -1.2343667e-008   1.6476266e+003
  2.2040657e+001  -8.5565616e-003   6.0437527e-001  -1.2345972e-004  -7.0659663e-008   5.8119765e-005  -1.2088827e-008   1.6371098e+003
  2.2140757e+001  -9.6124679e-003   6.0605315e-001  -1.2106821e-004  -7.9550960e-008   5.8352664e-005  -1.1868150e-008   1.6292145e+003
  2.2240912e+001  -1.0536544e-002   6.0804882e-001  -1.1872533e-004  -8.7386984e-008   5.8615973e-005  -1.1651574e-008   1.6197084e+003
  2.2341127e+001  -1.1430294e-002   6.0972737e-001  -1.1655667e-004  -9.5004016e-008   5.8848210e-005  -1.1451400e-008   1.6099393e+003
  2.2441398e+001  -1.2278649e-002   6.1103427e-001  -1.1377342e-004  -1.0227239e-007   5.9043783e-005  -1.1190080e-008   1.6018476e+003
  2.2541726e+001  -1.3255771e-002   6.1151658e-001  -1.1101488e-004  -1.1064760e-007   5.9159074e-005  -1.0930434e-008   1.5924709e+003
  2.2642113e+001  -1.4160892e-002   6.1212484e-001  -1.0837678e-004  -1.1845531e-007   5.9286101e-005  -1.0681968e-008   1.5839395e+003
  2.2742552e+001  -1.5092720e-002   6.1333903e-001  -1.0531542e-004  -1.2651951e-007   5.9471714e-005  -1.0391131e-008   1.5765994e+003
  2.2843057e+001  -1.6048682e-002   6.1464173e-001  -1.0222452e-004  -1.3482086e-007   5.9666080e-005  -1.0096715e-008   1.5718130e+003
  2.2943632e+001  -1.6935108e-002   6.1674191e-001  -9.9689015e-005  -1.4256916e-007   5.9937807e-005  -9.8564964e-009   1.5642346e+003
  2.3044275e+001  -1.7825079e-002   6.1892173e-001  -9.7520433e-005  -1.5038212e-007   6.0217400e-005  -9.6520090e-009   1.5544243e+003
  2.3134868e+001  -1.8596266e-002   6.2031523e-001  -9.6399606e-005  -1.5718973e-007   6.0413533e-005  -9.5498094e-009   1.5474113e+003
  2.3207343e+001  -1.9216687e-002   6.2139188e-001  -9.5240751e-005  -1.6268334e-007   6.0566686e-005  -9.4418704e-009   1.5145344e+003
  2.3348377e+001  -2.0573529e-002   6.2168323e-001  -9.1394360e-005  -1.7468886e-007   6.0689168e-005  -9.0733709e-009   1.5041491e+003
  2.3449302e+001  -2.1511830e-002   6.2246416e-001  -8.7751791e-005  -1.8304654e-007   6.0832721e-005  -8.7205392e-009   1.4972940e+003
  2.3550284e+001  -2.2391190e-002   6.2453054e-001  -8.4664739e-005  -1.9093644e-007   6.1101680e-005  -8.4221553e-009   1.4887306e+003
  2.3600777e+001  -2.2869322e-002   6.2512919e-001  -8.2710870e-005  -1.9522188e-007   6.1193554e-005  -8.2318592e-009   1.4842896e+003
  2.3701826e+001  -2.3764202e-002   6.2656183e-001  -7.9305119e-005  -2.0329457e-007   6.1399951e-005  -7.9006134e-009   1.4752546e+003
  2.3802965e+001  -2.4652722e-002   6.2787875e-001  -7.5494466e-005  -2.1134543e-007   6.1594553e-005  -7.5282295e-009   1.4673050e+003
  2.3904071e+001  -2.5536243e-002   6.2862812e-001  -7.1619034e-005  -2.1938176e-007   6.1732921e-005  -7.1485530e-009   1.4588001e+003
  2.4005130e+001  -2.6427987e-002   6.2949015e-001  -6.7572690e-005  -2.2752526e-007   6.1882098e-005  -6.7510155e-009   1.4517683e+003
  2.4106247e+001  -2.7314814e-002   6.3053857e-001  -6.3646156e-005  -2.3566013e-007   6.2049503e-005  -6.3646642e-009   1.4487519e+003
  2.4207424e+001  -2.8216199e-002   6.3195378e-001  -6.0120917e-005  -2.4395538e-007   6.2252984e-005  -6.0177143e-009   1.4409655e+003
  2.4308656e+001  -2.9063408e-002   6.3412421e-001  -5.5959191e-005  -2.5181573e-007   6.2531035e-005  -5.6063226e-009   1.4305755e+003
  2.4409966e+001  -2.9939034e-002   6.3585698e-001  -5.2330581e-005  -2.5995256e-007   6.2766063e-005  -5.2475953e-009   1.4242932e+003
  2.4511320e+001  -3.0824594e-002   6.3691497e-001  -4.9316548e-005  -2.6821396e-007   6.2934384e-005  -4.9498498e-009   1.3926659e+003
  2.4612716e+001  -3.1624782e-002   6.3832425e-001  -4.5110546e-005  -2.7576440e-007   6.3137278e-005  -4.5317791e-009   1.3848268e+003
  2.4714160e+001  -3.2561849e-002   6.3899371e-001  -4.0856916e-005  -2.8454310e-007   6.3266803e-005  -4.1081282e-009   1.3784540e+003
  2.4815650e+001  -3.3440241e-002   6.4003774e-001  -3.6714981e-005  -2.9284362e-007   6.3433115e-005  -3.6949239e-009   1.3715923e+003
  2.4917071e+001  -3.4219340e-002   6.4126806e-001  -3.2460017e-005  -3.0029960e-007   6.3617391e-005  -3.2695584e-009   1.3639428e+003
  2.5018452e+001  -3.5028955e-002   6.4278668e-001  -2.7946060e-005  -3.0806043e-007   6.3830072e-005  -2.8173130e-009   1.3558470e+003
  2.5119900e+001  -3.5889819e-002   6.4384734e-001  -2.3916744e-005  -3.1630530e-007   6.3997035e-005  -2.4131625e-009   1.3481291e+003
  2.5221397e+001  -3.6644609e-002   6.4538687e-001  -1.9476739e-005  -3.2364722e-007   6.4211503e-005  -1.9668344e-009   1.3407644e+003
  2.5322967e+001  -3.7535078e-002   6.4617104e-001  -1.5551162e-005  -3.3222133e-007   6.4350769e-005  -1.5717333e-009   1.3353269e+003
  2.5424583e+001  -3.8228921e-002   6.4773570e-001  -1.1388048e-005  -3.3907956e-007   6.4567523e-005  -1.1519297e-009   1.3321658e+003
  2.5526242e+001  -3.9069374e-002   6.4897649e-001  -6.8664323e-006  -3.4727777e-007   6.4752185e-005  -6.9513192e-010   1.3248748e+003
  2.5627945e+001  -3.9884524e-002   6.5076066e-001  -2.3305275e-006  -3.5528519e-007   6.4991097e-005  -2.3612794e-010   1.3163589e+003
  2.5729690e+001  -4.0600715e-002   6.5230392e-001   2.2192275e-006  -3.6244281e-007   6.5205916e-005   2.2503442e-010   1.3096488e+003
  2.5831534e+001  -4.1423536e-002   6.5363772e-001   6.8972404e-006  -3.7058501e-007   6.5399677e-005   6.9995977e-010   1.2816825e+003
  2.5933270e+001  -4.2179937e-002   6.5474145e-001   1.1748569e-005  -3.7815513e-007   6.5569920e-005   1.1932404e-009   1.2760193e+003
  2.6034942e+001  -4.2906644e-002   6.5574331e-001   1.6267689e-005  -3.8549807e-007   6.5729724e-005   1.6535235e-009   1.2697580e+003
  2.6136679e+001  -4.3709269e-002   6.5683941e-001   2.0918869e-005  -3.9355561e-007   6.5898734e-005   2.1279463e-009   1.2630255e+003
  2.6238469e+001  -4.4374223e-002   6.5808336e-001   2.5606198e-005  -4.0040406e-007   6.6082390e-005   2.6067670e-009   1.2561115e+003
  2.6340309e+001  -4.5089314e-002   6.5977601e-001   3.1272519e-005  -4.0773513e-007   6.6311134e-005   3.1860489e-009   1.2498820e+003
  2.6442199e+001  -4.5935686e-002   6.5943091e-001   3.3914842e-005  -4.1627978e-007   6.6334694e-005   3.4578632e-009   1.2435314e+003
  2.6515570e+001  -4.6267364e-002   6.6129808e-001   3.4475970e-005  -4.1993805e-007   6.6564128e-005   3.5169596e-009   1.2399580e+003
  2.6600354e+001  -4.6719870e-002   6.6340511e-001   3.5271714e-005  -4.2480751e-007   6.6824171e-005   3.6003467e-009   1.2379833e+003
  2.6732422e+001  -4.7726784e-002   6.6492183e-001   3.6029900e-005  -4.3517865e-007   6.7051573e-005   3.6812384e-009   1.2304420e+003
  2.6805793e+001  -4.8145729e-002   6.6600487e-001   3.7812450e-005  -4.3968560e-007   6.7202337e-005   3.8654061e-009   1.2251644e+003
  2.6907808e+001  -4.8900341e-002   6.6728859e-001   4.2167106e-005  -4.4755107e-007   6.7389986e-005   4.3137424e-009   1.2195993e+003
  2.7009960e+001  -4.9637835e-002   6.6845204e-001   4.6436227e-005  -4.5529543e-007   6.7565597e-005   4.7539648e-009   1.1930564e+003
  2.7112146e+001  -5.0211548e-002   6.7009194e-001   5.0076748e-005  -4.6156586e-007   6.7788990e-005   5.1303742e-009   1.1879378e+003
  2.7214371e+001  -5.0903890e-002   6.7141186e-001   5.4144184e-005  -4.6894698e-007   6.7979533e-005   5.5510243e-009   1.1820048e+003
  2.7317855e+001  -5.1557737e-002   6.7242927e-001   5.8631397e-005  -4.7602622e-007   6.8139780e-005   6.0153252e-009   1.1756519e+003
  2.7421387e+001  -5.2168955e-002   6.7379867e-001   6.3990427e-005  -4.8274052e-007   6.8335339e-005   6.5697241e-009   1.1690379e+003
  2.7524969e+001  -5.2940140e-002   6.7387594e-001   6.9610621e-005  -4.9096895e-007   6.8399666e-005   7.1516812e-009   1.1630868e+003
  2.7628601e+001  -5.3471092e-002   6.7531529e-001   7.3913607e-005  -4.9699864e-007   6.8601901e-005   7.5989546e-009   1.1572565e+003
  2.7732265e+001  -5.4004743e-002   6.7761420e-001   7.8066843e-005  -5.0306677e-007   6.8891406e-005   8.0313809e-009   1.1520132e+003
  2.7834624e+001  -5.4716331e-002   6.7824371e-001   8.1974193e-005  -5.1082491e-007   6.9010700e-005   8.4389814e-009   1.1489658e+003
  2.7937021e+001  -5.5217004e-002   6.8018892e-001   8.5883215e-005  -5.1664241e-007   6.9263788e-005   8.8472432e-009   1.1434310e+003
  2.8039426e+001  -5.5782613e-002   6.8191157e-001   8.9809836e-005  -5.2309443e-007   6.9494258e-005   9.2578072e-009   1.1370528e+003
  2.8141824e+001  -5.6350610e-002   6.8321321e-001   9.3743190e-005  -5.2959733e-007   6.9681771e-005   9.6695442e-009   1.1126891e+003
  2.8244234e+001  -5.6901256e-002   6.8464750e-001   9.7861164e-005  -5.3595162e-007   6.9882550e-005   1.0100785e-008   1.1079298e+003
  2.8346658e+001  -5.7474715e-002   6.8551263e-001   1.0281990e-004  -5.4256265e-007   7.0025333e-005   1.0619377e-008   1.1027541e+003
  2.8449103e+001  -5.7953009e-002   6.8639775e-001   1.0666851e-004  -5.4830234e-007   7.0169843e-005   1.1023808e-008   1.0974436e+003
  2.8500342e+001  -5.8179673e-002   6.8691242e-001   1.0864824e-004  -5.5106242e-007   7.0249356e-005   1.1231910e-008   1.0950566e+003
  2.8602840e+001  -5.8705320e-002   6.8843142e-001   1.1265303e-004  -5.5728812e-007   7.0458341e-005   1.1653128e-008   1.0892296e+003
  2.8705386e+001  -5.9236006e-002   6.8983300e-001   1.1658665e-004  -5.6359060e-007   7.0655250e-005   1.2067426e-008   1.0836901e+003
  2.8807956e+001  -5.9691670e-002   6.9117673e-001   1.2030112e-004  -5.6919375e-007   7.0846022e-005   1.2459441e-008   1.0782894e+003
  2.8910541e+001  -6.0159136e-002   6.9300378e-001   1.2507763e-004  -5.7494565e-007   7.1086563e-005   1.2961962e-008   1.0758891e+003
  2.9013184e+001  -6.0715442e-002   6.9342945e-001   1.2900606e-004  -5.8157894e-007   7.1183315e-005   1.3377077e-008   1.0705672e+003
  2.9115879e+001  -6.1076335e-002   6.9527094e-001   1.3299169e-004  -5.8636423e-007   7.1425252e-005   1.3798536e-008   1.0652407e+003
  2.9218602e+001  -6.1495096e-002   6.9761366e-001   1.3780560e-004  -5.9172767e-007   7.1718793e-005   1.4306417e-008   1.0602414e+003
  2.9321352e+001  -6.2058043e-002   6.9829511e-001   1.4122581e-004  -5.9849414e-007   7.1841340e-005   1.4670000e-008   1.0378430e+003
  2.9424097e+001  -6.2432611e-002   6.9955631e-001   1.4503318e-004  -6.0348364e-007   7.2023415e-005   1.5074160e-008   1.0334260e+003
  2.9526979e+001  -6.2927770e-002   7.0065270e-001   1.4985815e-004  -6.0966498e-007   7.2188529e-005   1.5584546e-008   1.0288163e+003
  2.9629868e+001  -6.3366249e-002   7.0146753e-001   1.5450629e-004  -6.1532472e-007   7.2324507e-005   1.6077021e-008   1.0238543e+003
  2.9732772e+001  -6.3637519e-002   7.0332309e-001   1.5911657e-004  -6.1938048e-007   7.2567622e-005   1.6566001e-008   1.0191129e+003
  2.9835832e+001  -6.4104549e-002   7.0420071e-001   1.6254173e-004  -6.2535068e-007   7.2709615e-005   1.6931942e-008   1.0140397e+003
  2.9938961e+001  -6.4440429e-002   7.0579002e-001   1.6621502e-004  -6.3008332e-007   7.2925153e-005   1.7324080e-008   1.0098768e+003
  3.0042124e+001  -6.4824387e-002   7.0725121e-001   1.6985399e-004  -6.3531009e-007   7.3127465e-005   1.7712983e-008   1.0079652e+003
  3.0145260e+001  -6.5262123e-002   7.0856180e-001   1.7432634e-004  -6.4108995e-007   7.3314272e-005   1.8189199e-008   1.0030556e+003
  3.0248405e+001  -6.5602076e-002   7.0995529e-001   1.7774124e-004  -6.4593562e-007   7.3509578e-005   1.8555425e-008   9.9804172e+002
  3.0351587e+001  -6.5953907e-002   7.1167561e-001   1.8074541e-004  -6.5089823e-007   7.3738397e-005   1.8878975e-008   9.7741675e+002
  3.0403203e+001  -6.6156120e-002   7.1256651e-001   1.8240006e-004  -6.5365873e-007   7.3856122e-005   1.9056809e-008   9.7528596e+002
  3.0506513e+001  -6.6543243e-002   7.1388361e-001   1.8573951e-004  -6.5902998e-007   7.4043440e-005   1.9415845e-008   9.7093292e+002
  3.0609859e+001  -6.6942127e-002   7.1492225e-001   1.9008870e-004  -6.6454494e-007   7.4201957e-005   1.9880802e-008   9.6655307e+002
  3.0713370e+001  -6.7241380e-002   7.1572352e-001   1.9340331e-004  -6.6909727e-007   7.4335696e-005   2.0237865e-008   9.6184295e+002
  3.0816953e+001  -6.7527423e-002   7.1717291e-001   1.9677010e-004  -6.7351984e-007   7.4536365e-005   2.0600576e-008   9.5716522e+002
  3.0922110e+001  -6.7848665e-002   7.1871466e-001   2.0029310e-004  -6.7835596e-007   7.4747558e-005   2.0980119e-008   9.5261549e+002
  3.1027346e+001  -6.8202532e-002   7.2005077e-001   2.0375314e-004  -6.8354583e-007   7.4937391e-005   2.1353351e-008   9.4856857e+002
  3.1132661e+001  -6.8449297e-002   7.2139238e-001   2.0655649e-004  -6.8768558e-007   7.5127659e-005   2.1657966e-008   9.4646928e+002
  3.1238059e+001  -6.8836758e-002   7.2306557e-001   2.1098490e-004  -6.9326247e-007   7.5352694e-005   2.2133332e-008   9.4152810e+002
  3.1343538e+001  -6.9135169e-002   7.2491232e-001   2.1576652e-004  -6.9795108e-007   7.5595841e-005   2.2646137e-008   9.3681782e+002
  3.1449104e+001  -6.9507718e-002   7.2594640e-001   2.2082182e-004  -7.0343559e-007   7.5754483e-005   2.3188143e-008   9.1837658e+002
  3.1501921e+001  -6.9656987e-002   7.2624922e-001   2.2334226e-004  -7.0581298e-007   7.5811371e-005   2.3458533e-008   9.1627894e+002
  3.1607625e+001  -6.9991997e-002   7.2654022e-001   2.2756602e-004  -7.1095756e-007   7.5892020e-005   2.3913696e-008   9.1191058e+002
  3.1713420e+001  -7.0143727e-002   7.2886483e-001   2.3259445e-004  -7.1425631e-007   7.6184928e-005   2.4453744e-008   9.0781536e+002
  3.1819319e+001  -7.0524244e-002   7.3006807e-001   2.3765324e-004  -7.1991246e-007   7.6360759e-005   2.4997405e-008   9.0300755e+002
  3.1925329e+001  -7.0917374e-002   7.2996170e-001   2.4060770e-004  -7.2570696e-007   7.6399066e-005   2.5319868e-008   8.9792446e+002
  3.2031432e+001  -7.0909791e-002   7.3316995e-001   2.4454308e-004  -7.2743555e-007   7.6784393e-005   2.5745822e-008   8.9395397e+002
  3.2137648e+001  -7.1328592e-002   7.3474165e-001   2.4949696e-004  -7.3356406e-007   7.6998875e-005   2.6279471e-008   8.9218783e+002
  3.2243851e+001  -7.1654990e-002   7.3547048e-001   2.5419622e-004  -7.3877636e-007   7.7125143e-005   2.6786699e-008   8.8786491e+002
  3.2349875e+001  -7.1896560e-002   7.3682204e-001   2.5889089e-004  -7.4313423e-007   7.7316623e-005   2.7293787e-008   8.8317362e+002
  3.2402825e+001  -7.1987597e-002   7.3748797e-001   2.6096917e-004  -7.4498526e-007   7.7410968e-005   2.7518977e-008   8.8058004e+002
  3.2508603e+001  -7.2205384e-002   7.3907633e-001   2.6471701e-004  -7.4912149e-007   7.7626937e-005   2.7926546e-008   8.6373076e+002
  3.2614245e+001  -7.2469995e-002   7.4084698e-001   2.6955413e-004  -7.5376176e-007   7.7862074e-005   2.8449330e-008   8.5963948e+002
  3.2719750e+001  -7.2758641e-002   7.4171325e-001   2.7406008e-004  -7.5867693e-007   7.8002118e-005   2.8937465e-008   8.5580594e+002
  3.2825137e+001  -7.3099674e-002   7.4145625e-001   2.7729408e-004  -7.6416525e-007   7.8023636e-005   2.9291435e-008   8.5145901e+002
  3.2930392e+001  -7.3062094e-002   7.4449750e-001   2.8010416e-004  -7.6567727e-007   7.8391679e-005   2.9600623e-008   8.4683700e+002
  3.3035555e+001  -7.3414389e-002   7.4633258e-001   2.8462065e-004  -7.7131586e-007   7.8633328e-005   3.0090525e-008   8.4291296e+002
  3.3140608e+001  -7.3724060e-002   7.4693381e-001   2.8886515e-004  -7.7654036e-007   7.8745081e-005   3.0551976e-008   8.4164095e+002
  3.3245544e+001  -7.3883455e-002   7.4796383e-001   2.9314409e-004  -7.8020026e-007   7.8901812e-005   3.1017273e-008   8.3771136e+002
  3.3350371e+001  -7.4120599e-002   7.4955076e-001   2.9738930e-004  -7.8469777e-007   7.9117225e-005   3.1479242e-008   8.3350522e+002
  3.3402735e+001  -7.4246356e-002   7.5022579e-001   2.9945991e-004  -7.8703051e-007   7.9212427e-005   3.1704815e-008   8.3180446e+002
  3.3507381e+001  -7.4487373e-002   7.5193345e-001   3.0261146e-004  -7.9157262e-007   7.9440271e-005   3.2051188e-008   8.1573734e+002
  3.3611934e+001  -7.4655164e-002   7.5317291e-001   3.0666101e-004  -7.9538439e-007   7.9618908e-005   3.2492949e-008   8.1200994e+002
  3.3716381e+001  -7.4853439e-002   7.5427847e-001   3.1082730e-004  -7.9953968e-007   7.9783318e-005   3.2947283e-008   8.0864756e+002
  3.3820752e+001  -7.5124251e-002   7.5421403e-001   3.1360547e-004  -8.0449472e-007   7.9823702e-005   3.3254566e-008   8.0483373e+002
  3.3925042e+001  -7.5138939e-002   7.5720394e-001   3.1769407e-004  -8.0671276e-007   8.0187303e-005   3.3700975e-008   8.0116470e+002
  3.4029290e+001  -7.5424093e-002   7.5860025e-001   3.2132674e-004  -8.1183034e-007   8.0382108e-005   3.4099157e-008   7.9691510e+002
  3.4133489e+001  -7.5636253e-002   7.5940987e-001   3.2506315e-004  -8.1621617e-007   8.0515056e-005   3.4508639e-008   7.9588283e+002
  3.4237646e+001  -7.5769381e-002   7.6048873e-001   3.2881915e-004  -8.1976682e-007   8.0676394e-005   3.4920329e-008   7.9220603e+002
  3.4341768e+001  -7.5947707e-002   7.6209441e-001   3.3241447e-004  -8.2382450e-007   8.0893630e-005   3.5315126e-008   7.8879701e+002
  3.4445866e+001  -7.6159995e-002   7.6383627e-001   3.3607488e-004  -8.2827231e-007   8.1125430e-005   3.5717024e-008   7.7466411e+002
  3.4549925e+001  -7.6378888e-002   7.6438911e-001   3.3812188e-004  -8.3279554e-007   8.1230670e-005   3.5947436e-008   7.7071121e+002
  3.4601936e+001  -7.6427681e-002   7.6438332e-001   3.3863309e-004  -8.3441481e-007   8.1253277e-005   3.6008177e-008   7.6933613e+002
  3.4701609e+001  -7.6353914e-002   7.6701759e-001   3.4050569e-004  -8.3568868e-007   8.1577828e-005   3.6219551e-008   7.6648361e+002
  3.4847353e+001  -7.6721150e-002   7.6946067e-001   3.4331686e-004  -8.4278548e-007   8.1903083e-005   3.6536583e-008   7.6185073e+002
  3.4951294e+001  -7.6877780e-002   7.7053118e-001   3.4541648e-004  -8.4672306e-007   8.2063757e-005   3.6772871e-008   7.5871453e+002
  3.5003257e+001  -7.6940526e-002   7.7089311e-001   3.4543528e-004  -8.4849674e-007   8.2125264e-005   3.6781112e-008   7.5608099e+002
  3.5107166e+001  -7.7037904e-002   7.7191036e-001   3.4731060e-004  -8.5180584e-007   8.2280061e-005   3.6993449e-008   7.5517446e+002
  3.5211070e+001  -7.7175567e-002   7.7402596e-001   3.5091429e-004  -8.5557410e-007   8.2552079e-005   3.7390022e-008   7.5180799e+002
  3.5301792e+001  -7.7450707e-002   7.7223828e-001   3.5063700e-004  -8.6062394e-007   8.2401716e-005   3.7371347e-008   7.4934066e+002
  3.5440149e+001  -7.7294300e-002   7.7872658e-001   3.5344773e-004  -8.6187525e-007   8.3155601e-005   3.7687513e-008   7.3501554e+002
  3.5543991e+001  -7.7677693e-002   7.7926923e-001   3.5565291e-004  -8.6845206e-007   8.3260223e-005   3.7935282e-008   7.3210429e+002
  3.5647823e+001  -7.7785732e-002   7.7828698e-001   3.5693235e-004  -8.7198306e-007   8.3201554e-005   3.8084176e-008   7.2928739e+002
  3.5749820e+001  -7.7863046e-002   7.7896406e-001   3.5902586e-004  -8.7513680e-007   8.3319157e-005   3.8319661e-008   7.2617995e+002
  3.5801723e+001  -7.7938696e-002   7.7923902e-001   3.5904137e-004  -8.7715741e-007   8.3371452e-005   3.8327387e-008   7.2467275e+002
  3.5928353e+001  -7.7892866e-002   7.8187751e-001   3.5783564e-004  -8.7947491e-007   8.3709254e-005   3.8213163e-008   7.2083935e+002
  3.6021768e+001  -7.8039994e-002   7.8412152e-001   3.5815121e-004  -8.8325960e-007   8.3990976e-005   3.8257696e-008   7.2079346e+002
  3.6123071e+001  -7.8133025e-002   7.8563746e-001   3.5766890e-004  -8.8664014e-007   8.4198488e-005   3.8217836e-008   7.1798936e+002
  3.6231018e+001  -7.8164847e-002   7.8740380e-001   3.5743578e-004  -8.8949520e-007   8.4435967e-005   3.8205261e-008   7.1517262e+002
  3.6305750e+001  -7.8216921e-002   7.8836892e-001   3.5686745e-004  -8.9180509e-007   8.4572543e-005   3.8152872e-008   7.0365858e+002
  3.6425497e+001  -7.8356358e-002   7.8993325e-001   3.5638090e-004  -8.9618932e-007   8.4793677e-005   3.8114251e-008   7.0063686e+002
  3.6531535e+001  -7.8439491e-002   7.9080188e-001   3.5595826e-004  -8.9963268e-007   8.4934119e-005   3.8080792e-008   6.9811086e+002
  3.6609744e+001  -7.8476270e-002   7.9165429e-001   3.5580303e-004  -9.0190076e-007   8.5060486e-005   3.8072789e-008   6.9604913e+002
  3.6731409e+001  -7.8590053e-002   7.9262908e-001   3.5501631e-004  -9.0608067e-007   8.5219066e-005   3.8001726e-008   6.9276209e+002
  3.6809620e+001  -7.8618572e-002   7.9334253e-001   3.5469681e-004  -9.0827667e-007   8.5330418e-005   3.7975897e-008   6.9077454e+002
  3.6922592e+001  -7.8661479e-002   7.9484011e-001   3.5424753e-004  -9.1148269e-007   8.5541486e-005   3.7939740e-008   6.9037462e+002
  3.7012969e+001  -7.8734979e-002   7.9602183e-001   3.5374341e-004  -9.1448887e-007   8.5708284e-005   3.7895043e-008   6.8779318e+002
  3.7134661e+001  -7.8841991e-002   7.9810298e-001   3.5342082e-004  -9.1868871e-007   8.5986249e-005   3.7873084e-008   6.8476317e+002
  3.7232058e+001  -7.8949325e-002   7.9947758e-001   3.5294462e-004  -9.2232719e-007   8.6177563e-005   3.7832047e-008   6.7393991e+002
  3.7338151e+001  -7.8951542e-002   8.0081791e-001   3.5255656e-004  -9.2496571e-007   8.6369204e-005   3.7801273e-008   6.7140795e+002
  3.7416417e+001  -7.9000494e-002   8.0148262e-001   3.5121981e-004  -9.2745762e-007   8.6475488e-005   3.7665776e-008   6.6941377e+002
  3.7513814e+001  -7.9047463e-002   8.0218366e-001   3.5065432e-004  -9.3043012e-007   8.6594451e-005   3.7614896e-008   6.6710523e+002
  3.7635560e+001  -7.9103324e-002   8.0345958e-001   3.5019499e-004  -9.3412841e-007   8.6786280e-005   3.7577680e-008   6.6418640e+002
  3.7713825e+001  -7.9137412e-002   8.0426872e-001   3.4986756e-004  -9.3649606e-007   8.6908386e-005   3.7550194e-008   6.6221151e+002
  3.7826875e+001  -7.9190877e-002   8.0562243e-001   3.4910023e-004  -9.3996700e-007   8.7104529e-005   3.7478646e-008   6.6162570e+002
  3.7905140e+001  -7.9211794e-002   8.0650937e-001   3.4882350e-004  -9.4220078e-007   8.7234999e-005   3.7456362e-008   6.5968403e+002
  3.8026887e+001  -7.9271453e-002   8.0838839e-001   3.4841089e-004  -9.4601779e-007   8.7492131e-005   3.7423506e-008   6.5685812e+002
  3.8105152e+001  -7.9307127e-002   8.0946060e-001   3.4808670e-004  -9.4845305e-007   8.7642891e-005   3.7395997e-008   6.4724911e+002
  3.8202549e+001  -7.9354495e-002   8.1071728e-001   3.4755677e-004  -9.5151946e-007   8.7822048e-005   3.7348028e-008   6.4487500e+002
  3.8324295e+001  -7.9416985e-002   8.1191019e-001   3.4707540e-004  -9.5542896e-007   8.8005508e-005   3.7307537e-008   6.4241517e+002
  3.8402560e+001  -7.9452712e-002   8.1249103e-001   3.4672844e-004  -9.5790110e-007   8.8103352e-005   3.7277408e-008   6.4062346e+002
  3.8515610e+001  -7.9462313e-002   8.1350921e-001   3.4625103e-004  -9.6098062e-007   8.8264143e-005   3.7236324e-008   6.3807126e+002
  3.8621703e+001  -7.9521676e-002   8.1450234e-001   3.4525542e-004  -9.6447123e-007   8.8418805e-005   3.7138607e-008   6.3526727e+002
  3.8734753e+001  -7.9523873e-002   8.1581642e-001   3.4470268e-004  -9.6749324e-007   8.8611706e-005   3.7089074e-008   6.3504469e+002
  3.8825193e+001  -7.9555391e-002   8.1686336e-001   3.4420880e-004  -9.7028794e-007   8.8765578e-005   3.7043752e-008   6.3300123e+002
  3.8903459e+001  -7.9564223e-002   8.1797664e-001   3.4353230e-004  -9.7245875e-007   8.8920935e-005   3.6977498e-008   6.3094881e+002
  3.9016509e+001  -7.9572065e-002   8.1978450e-001   3.4288241e-004  -9.7559548e-007   8.9167827e-005   3.6917150e-008   6.2125439e+002
  3.9103652e+001  -7.9605310e-002   8.2077313e-001   3.4247630e-004  -9.7835871e-007   8.9314254e-005   3.6880783e-008   6.1948638e+002
  3.9217176e+001  -7.9639669e-002   8.2172401e-001   3.4189920e-004  -9.8186857e-007   8.9468502e-005   3.6828147e-008   6.1722915e+002
  3.9339432e+001  -7.9637069e-002   8.2266845e-001   3.4050479e-004  -9.8516020e-007   8.9625832e-005   3.6687979e-008   6.1423558e+002
  3.9418025e+001  -7.9648199e-002   8.2328237e-001   3.4000153e-004  -9.8745610e-007   8.9727901e-005   3.6640191e-008   6.1257575e+002
  3.9515830e+001  -7.9668476e-002   8.2414944e-001   3.3941456e-004  -9.9040640e-007   8.9866191e-005   3.6584855e-008   6.1052890e+002
  3.9638086e+001  -7.9677231e-002   8.2553385e-001   3.3870442e-004  -9.9390411e-007   9.0071840e-005   3.6518055e-008   6.1006977e+002
  3.9716679e+001  -7.9687050e-002   8.2643994e-001   3.3820264e-004  -9.9620385e-007   9.0205647e-005   3.6470059e-008   6.0805815e+002
  3.9830203e+001  -7.9689345e-002   8.2802716e-001   3.3761098e-004  -9.9941236e-007   9.0429726e-005   3.6415076e-008   6.0601161e+002
  3.9908796e+001  -7.9707492e-002   8.2914472e-001   3.3717884e-004  -1.0018527e-006   9.0587035e-005   3.6374522e-008   5.9743672e+002
  4.0031052e+001  -7.9739160e-002   8.3050420e-001   3.3776493e-004  -1.0055219e-006   9.0787938e-005   3.6446157e-008   5.9735953e+002
  4.0109645e+001  -7.9755545e-002   8.3120372e-001   3.3706969e-004  -1.0078967e-006   9.0899021e-005   3.6376808e-008   5.8837482e+002
  4.0223169e+001  -7.9736726e-002   8.3235692e-001   3.3653176e-004  -1.0108991e-006   9.1076344e-005   3.6327317e-008   5.8612909e+002
  4.0301762e+001  -7.9774517e-002   8.3277196e-001   3.3613181e-004  -1.0136312e-006   9.1157213e-005   3.6290018e-008   5.8443561e+002
  4.0408299e+001  -7.9768735e-002   8.3353358e-001   3.3562154e-004  -1.0166252e-006   9.1288647e-005   3.6242799e-008   5.8217354e+002
  4.0521823e+001  -7.9767664e-002   8.3446651e-001   3.3466053e-004  -1.0198572e-006   9.1441478e-005   3.6147080e-008   5.7937119e+002
  4.0600416e+001  -7.9742971e-002   8.3523020e-001   3.3422271e-004  -1.0218237e-006   9.1560522e-005   3.6105400e-008   5.7780827e+002
  4.0722672e+001  -7.9740701e-002   8.3663711e-001   3.3357978e-004  -1.0253627e-006   9.1769813e-005   3.6044560e-008   5.7406591e+002
  4.0801265e+001  -7.9751896e-002   8.3750547e-001   3.3312985e-004  -1.0278118e-006   9.1900501e-005   3.6001422e-008   5.7247763e+002
  4.0914789e+001  -7.9742936e-002   8.3865045e-001   3.3188497e-004  -1.0310059e-006   9.2076986e-005   3.5874566e-008   5.6972004e+002
  4.1002579e+001  -7.9708253e-002   8.3936933e-001   3.3144741e-004  -1.0331525e-006   9.2195643e-005   3.5833287e-008   5.6799943e+002
  4.1126148e+001  -7.9686661e-002   8.4036209e-001   3.3065886e-004  -1.0365436e-006   9.2360773e-005   3.5756439e-008   5.6556397e+002
  4.1205610e+001  -7.9663947e-002   8.4082076e-001   3.3014293e-004  -1.0386194e-006   9.2447302e-005   3.5706007e-008   5.6393469e+002
  4.1329241e+001  -7.9630461e-002   8.4201367e-001   3.2862833e-004  -1.0418524e-006   9.2634263e-005   3.5550271e-008   5.6114419e+002
  4.1408726e+001  -7.9607200e-002   8.4285251e-001   3.2801253e-004  -1.0439404e-006   9.2762627e-005   3.5488821e-008   5.5959380e+002
  4.1532370e+001  -7.9550797e-002   8.4490853e-001   3.2705417e-004  -1.0469427e-006   9.3045284e-005   3.5393087e-008   5.5724051e+002
  4.1611855e+001  -7.9556578e-002   8.4622467e-001   3.2642852e-004  -1.0494385e-006   9.3226591e-005   3.5330450e-008   5.5440792e+002
  4.1735591e+001  -7.9527734e-002   8.4756432e-001   3.2516661e-004  -1.0528132e-006   9.3430616e-005   3.5201577e-008   5.5227824e+002
  4.1815229e+001  -7.9504009e-002   8.4785059e-001   3.2455617e-004  -1.0549449e-006   9.3498786e-005   3.5140486e-008   5.4201609e+002
  4.1930230e+001  -7.9489366e-002   8.4868828e-001   3.2370050e-004  -1.0582975e-006   9.3644112e-005   3.5054972e-008   5.3993398e+002
  4.2009841e+001  -7.9465841e-002   8.4887413e-001   3.2305818e-004  -1.0604488e-006   9.3701258e-005   3.4990284e-008   5.3844772e+002
  4.2133681e+001  -7.9465873e-002   8.4967094e-001   3.2215357e-004  -1.0642693e-006   9.3845820e-005   3.4899651e-008   5.3606260e+002
  4.2213293e+001  -7.9421062e-002   8.5038637e-001   3.2150969e-004  -1.0661534e-006   9.3961468e-005   3.4834619e-008   5.3462615e+002
  4.2328287e+001  -7.9369326e-002   8.5167871e-001   3.2060734e-004  -1.0690628e-006   9.4157266e-005   3.4743579e-008   5.3247211e+002
  4.2416989e+001  -7.9334502e-002   8.5272232e-001   3.2000470e-004  -1.0713858e-006   9.4313615e-005   3.4683412e-008   5.2990815e+002
  4.2532620e+001  -7.9342391e-002   8.5385084e-001   3.1828769e-004  -1.0751198e-006   9.4491597e-005   3.4503802e-008   5.2766522e+002
  4.2612671e+001  -7.9283011e-002   8.5441145e-001   3.1763770e-004  -1.0768563e-006   9.4590774e-005   3.4437875e-008   5.2621971e+002
  4.2701646e+001  -7.9248449e-002   8.5506938e-001   3.1701163e-004  -1.0792190e-006   9.4704952e-005   3.4374998e-008   5.2463407e+002
  4.2826265e+001  -7.9199359e-002   8.5588541e-001   3.1618495e-004  -1.0825368e-006   9.4853379e-005   3.4292288e-008   5.2228243e+002
  4.2906377e+001  -7.9149017e-002   8.5639252e-001   3.1516116e-004  -1.0843826e-006   9.4946457e-005   3.4185512e-008   5.2044309e+002
  4.3031160e+001  -7.9092493e-002   8.5748176e-001   3.1421081e-004  -1.0876282e-006   9.5125404e-005   3.4089155e-008   5.1835011e+002
  4.3120270e+001  -7.9048265e-002   8.5842721e-001   3.1357743e-004  -1.0899041e-006   9.5271844e-005   3.4025150e-008   5.1663055e+002
  4.3200468e+001  -7.8999232e-002   8.5952622e-001   3.1302188e-004  -1.0918366e-006   9.5431351e-005   3.3969077e-008   5.1423084e+002
  4.3316310e+001  -7.8965876e-002   8.6137824e-001   3.1271536e-004  -1.0951311e-006   9.5691000e-005   3.3941708e-008   5.1259066e+002
  4.3405477e+001  -7.8937646e-002   8.6232480e-001   3.1208956e-004  -1.0976646e-006   9.5838221e-005   3.3878407e-008   5.1098295e+002
  4.3530372e+001  -7.8843880e-002   8.6324790e-001   3.1117062e-004  -1.1004738e-006   9.5999971e-005   3.3785084e-008   5.0115819e+002
  4.3619584e+001  -7.8784716e-002   8.6355406e-001   3.1051042e-004  -1.1025941e-006   9.6076306e-005   3.3717946e-008   4.9952318e+002
  4.3735568e+001  -7.8720866e-002   8.6384279e-001   3.0939871e-004  -1.1055228e-006   9.6163107e-005   3.3602936e-008   4.9713013e+002
  4.3815864e+001  -7.8670110e-002   8.6418170e-001   3.0869998e-004  -1.1074808e-006   9.6238913e-005   3.3531009e-008   4.9585425e+002
  4.3905308e+001  -7.8617152e-002   8.6488172e-001   3.0798492e-004  -1.1097195e-006   9.6359307e-005   3.3457687e-008   4.9446679e+002
  4.4021877e+001  -7.8543750e-002   8.6604623e-001   3.0708189e-004  -1.1125917e-006   9.6544501e-005   3.3365172e-008   4.9186842e+002
  4.4102579e+001  -7.8510284e-002   8.6694473e-001   3.0648568e-004  -1.1148019e-006   9.6682699e-005   3.3304086e-008   4.9039615e+002
  4.4228362e+001  -7.8433603e-002   8.6812941e-001   3.0537537e-004  -1.1179593e-006   9.6874915e-005   3.3189319e-008   4.8851023e+002
  4.4309270e+001  -7.8381415e-002   8.6872311e-001   3.0470104e-004  -1.1199598e-006   9.6979954e-005   3.3119788e-008   4.8729973e+002
  4.4435111e+001  -7.8293711e-002   8.6951002e-001   3.0361359e-004  -1.1229875e-006   9.7128280e-005   3.3007367e-008   4.8529659e+002
  4.4516012e+001  -7.8226198e-002   8.6990142e-001   3.0245394e-004  -1.1247466e-006   9.7210492e-005   3.2884832e-008   4.8381273e+002
  4.4641856e+001  -7.8144127e-002   8.7073171e-001   3.0126803e-004  -1.1278749e-006   9.7363928e-005   3.2761505e-008   4.8187525e+002
  4.4722756e+001  -7.8078130e-002   8.7147585e-001   3.0055435e-004  -1.1297044e-006   9.7486165e-005   3.2687438e-008   4.8070519e+002
  4.4803720e+001  -7.8023244e-002   8.7228441e-001   2.9983150e-004  -1.1317050e-006   9.7615788e-005   3.2612331e-008   4.7942184e+002
  4.4929690e+001  -7.7957668e-002   8.7397685e-001   2.9857733e-004  -1.1350937e-006   9.7865995e-005   3.2481186e-008   4.7704716e+002
  4.5010680e+001  -7.7901983e-002   8.7484034e-001   2.9775233e-004  -1.1371066e-006   9.8002241e-005   3.2394892e-008   4.7580259e+002
  4.5100718e+001  -7.7849690e-002   8.7572723e-001   2.9696265e-004  -1.1394877e-006   9.8145666e-005   3.2312790e-008   4.6763457e+002
  4.5235833e+001  -7.7753892e-002   8.7630258e-001   2.9588922e-004  -1.1428224e-006   9.8276458e-005   3.2201637e-008   4.6544110e+002
  4.5316907e+001  -7.7672224e-002   8.7642374e-001   2.9519849e-004  -1.1444737e-006   9.8329874e-005   3.2129803e-008   4.6404542e+002
  4.5443064e+001  -7.7553149e-002   8.7680925e-001   2.9405698e-004  -1.1471354e-006   9.8434651e-005   3.2010524e-008   4.6209227e+002
  4.5533260e+001  -7.7478095e-002   8.7752227e-001   2.9329658e-004  -1.1492143e-006   9.8559048e-005   3.1931330e-008   4.6096148e+002
  4.5614423e+001  -7.7443911e-002   8.7790640e-001   2.9257355e-004  -1.1515885e-006   9.8642154e-005   3.1855784e-008   4.5903754e+002
  4.5704614e+001  -7.7381131e-002   8.7867799e-001   2.9180268e-004  -1.1538655e-006   9.8773364e-005   3.1775342e-008   4.5759823e+002
  4.5830915e+001  -7.7281971e-002   8.7979852e-001   2.9052663e-004  -1.1568710e-006   9.8961480e-005   3.1641096e-008   4.5555797e+002
  4.5921236e+001  -7.7208456e-002   8.8052889e-001   2.8977001e-004  -1.1590086e-006   9.9088535e-005   3.1562123e-008   4.5420070e+002
  4.6011547e+001  -7.7137581e-002   8.8115798e-001   2.8911232e-004  -1.1611912e-006   9.9204340e-005   3.1493888e-008   4.5281067e+002
  4.6101858e+001  -7.7070493e-002   8.8145253e-001   2.8835666e-004  -1.1634420e-006   9.9282650e-005   3.1414946e-008   4.5163695e+002
  4.6228317e+001  -7.6931139e-002   8.8206451e-001   2.8732413e-004  -1.1658873e-006   9.9414471e-005   3.1306968e-008   4.4997055e+002
  4.6309635e+001  -7.6853832e-002   8.8258114e-001   2.8651418e-004  -1.1676681e-006   9.9513418e-005   3.1221630e-008   4.4881917e+002
  4.6400532e+001  -7.6780057e-002   8.8340384e-001   2.8563222e-004  -1.1698619e-006   9.9651897e-005   3.1128766e-008   4.4693053e+002
  4.6527814e+001  -7.6702970e-002   8.8485465e-001   2.8443237e-004  -1.1733472e-006   9.9879890e-005   3.1002488e-008   4.4551862e+002
  4.6609640e+001  -7.6626630e-002   8.8551392e-001   2.8362963e-004  -1.1751866e-006   9.9995839e-005   3.0917856e-008   4.4433013e+002
  4.6736924e+001  -7.6490832e-002   8.8660745e-001   2.8202098e-004  -1.1777650e-006   1.0018377e-004   3.0746807e-008   4.3636697e+002
  4.6818884e+001  -7.6421171e-002   8.8676355e-001   2.8121073e-004  -1.1797235e-006   1.0024327e-004   3.0661285e-008   4.3535350e+002
  4.6909939e+001  -7.6331332e-002   8.8689858e-001   2.8033012e-004  -1.1817094e-006   1.0030506e-004   3.0568344e-008   4.3392853e+002
  4.7037433e+001  -7.6226499e-002   8.8722711e-001   2.7912656e-004  -1.1848246e-006   1.0040743e-004   3.0441315e-008   4.3241195e+002
  4.7128538e+001  -7.6140595e-002   8.8769169e-001   2.7805535e-004  -1.1868510e-006   1.0050613e-004   3.0327297e-008   4.3091866e+002
  4.7219733e+001  -7.6059814e-002   8.8824634e-001   2.7716851e-004  -1.1890004e-006   1.0061568e-004   3.0233471e-008   4.2915570e+002
  4.7301801e+001  -7.5976168e-002   8.8871433e-001   2.7638272e-004  -1.1907696e-006   1.0071088e-004   3.0150339e-008   4.2800834e+002
  4.7429470e+001  -7.5825302e-002   8.8976348e-001   2.7528741e-004  -1.1932036e-006   1.0089569e-004   3.0034844e-008   4.2645423e+002
  4.7520696e+001  -7.5735091e-002   8.9045468e-001   2.7402037e-004  -1.1951878e-006   1.0102078e-004   2.9899276e-008   4.2520510e+002
  4.7603317e+001  -7.5675319e-002   8.9059449e-001   2.7310653e-004  -1.1973730e-006   1.0107962e-004   2.9802111e-008   4.2425709e+002
  4.7741045e+001  -7.5528691e-002   8.9107036e-001   2.7174492e-004  -1.2002750e-006   1.0120541e-004   2.9657700e-008   4.2252624e+002
  4.7823695e+001  -7.5432931e-002   8.9155285e-001   2.7096500e-004  -1.2018958e-006   1.0130331e-004   2.9575020e-008   4.2141161e+002
  4.7915558e+001  -7.5348651e-002   8.9211130e-001   2.7006184e-004  -1.2040580e-006   1.0141481e-004   2.9479131e-008   4.2051212e+002
  4.8034988e+001  -7.5222775e-002   8.9318574e-001   2.6884082e-004  -1.2065840e-006   1.0159905e-004   2.9349109e-008   4.1894135e+002
  4.8126905e+001  -7.5125003e-002   8.9401869e-001   2.6832312e-004  -1.2085469e-006   1.0174225e-004   2.9295209e-008   4.1768828e+002
  4.8209670e+001  -7.5041722e-002   8.9492160e-001   2.6753674e-004  -1.2103934e-006   1.0188882e-004   2.9211708e-008   4.1104400e+002
  4.8301650e+001  -7.4972568e-002   8.9533041e-001   2.6664197e-004  -1.2128282e-006   1.0198419e-004   2.9116606e-008   4.0983107e+002
  4.8439661e+001  -7.4824395e-002   8.9566457e-001   2.6502643e-004  -1.2157366e-006   1.0209514e-004   2.8943869e-008   4.0759506e+002
  4.8531768e+001  -7.4723985e-002   8.9561972e-001   2.6411886e-004  -1.2176807e-006   1.0213910e-004   2.8847253e-008   4.0658444e+002
  4.8623866e+001  -7.4612078e-002   8.9580722e-001   2.6324986e-004  -1.2194400e-006   1.0220960e-004   2.8754795e-008   4.0560871e+002
  4.8715979e+001  -7.4513934e-002   8.9602896e-001   2.6237147e-004  -1.2214290e-006   1.0228412e-004   2.8661265e-008   4.0416307e+002
  4.8844953e+001  -7.4363631e-002   8.9673157e-001   2.6098044e-004  -1.2239773e-006   1.0243296e-004   2.8512511e-008   4.0234489e+002
  4.8937151e+001  -7.4258711e-002   8.9732069e-001   2.6001728e-004  -1.2258634e-006   1.0254982e-004   2.8409638e-008   4.0119134e+002
  4.9029379e+001  -7.4153829e-002   8.9793800e-001   2.5912422e-004  -1.2277550e-006   1.0267013e-004   2.8314399e-008   4.0002668e+002
  4.9121611e+001  -7.4058031e-002   8.9843620e-001   2.5823889e-004  -1.2298014e-006   1.0277703e-004   2.8219980e-008   3.9893078e+002
  4.9204631e+001  -7.3964327e-002   8.9871099e-001   2.5740579e-004  -1.2315229e-006   1.0285353e-004   2.8131010e-008   3.9781368e+002
  4.9333772e+001  -7.3823388e-002   8.9925485e-001   2.5592307e-004  -1.2342581e-006   1.0298553e-004   2.7971982e-008   3.9635674e+002
  4.9416907e+001  -7.3719817e-002   8.9955686e-001   2.5500116e-004  -1.2358292e-006   1.0306545e-004   2.7873204e-008   3.9553149e+002
  4.9509274e+001  -7.3611452e-002   9.0023666e-001   2.5411417e-004  -1.2376895e-006   1.0319386e-004   2.7778429e-008   3.9401626e+002
  4.9601653e+001  -7.3515903e-002   9.0081962e-001   2.5316164e-004  -1.2397745e-006   1.0331144e-004   2.7676468e-008   3.9340353e+002
  4.9721754e+001  -7.3383975e-002   9.0165454e-001   2.5161631e-004  -1.2423316e-006   1.0347298e-004   2.7510192e-008   3.8701923e+002
  4.9804901e+001  -7.3291806e-002   9.0203633e-001   2.5067294e-004  -1.2441093e-006   1.0356282e-004   2.7408966e-008   3.8617319e+002
  4.9934241e+001  -7.3143023e-002   9.0226331e-001   2.4935033e-004  -1.2467868e-006   1.0366067e-004   2.7267292e-008   3.8460479e+002
  5.0017503e+001  -7.2952270e-002   9.0240071e-001   1.9574527e-004  -1.2445826e-006   1.0367233e-004   2.1396806e-008   3.6251421e+002
  5.0110011e+001  -7.2625978e-002   9.0673009e-001   1.9487244e-004  -1.2426499e-006   1.0421829e-004   2.1302582e-008   3.6060914e+002
  5.0214151e+001  -7.2383577e-002   9.0814178e-001   1.9650196e-004  -1.2405814e-006   1.0440613e-004   2.1475948e-008   3.4053782e+002
  5.0376871e+001  -7.2644877e-002   9.0667748e-001   1.9390668e-004  -1.2515413e-006   1.0432429e-004   2.1194211e-008   3.3780812e+002
  5.0488250e+001  -7.2537531e-002   9.0530907e-001   1.9168680e-004  -1.2541615e-006   1.0422761e-004   2.0953143e-008   3.3665033e+002
  5.0599515e+001  -7.2352739e-002   9.0427141e-001   1.8978831e-004  -1.2554313e-006   1.0416925e-004   2.0747221e-008   3.3525287e+002
  5.0710647e+001  -7.2188598e-002   9.0404325e-001   1.8797723e-004  -1.2570499e-006   1.0420432e-004   2.0550858e-008   3.3405645e+002
  5.0821636e+001  -7.2035244e-002   9.0426327e-001   1.8634781e-004  -1.2588544e-006   1.0429116e-004   2.0374315e-008   3.3275127e+002
  5.0932493e+001  -7.1818189e-002   9.0493447e-001   1.8457958e-004  -1.2595291e-006   1.0443005e-004   2.0182516e-008   3.3121283e+002
  5.1043222e+001  -7.1685690e-002   9.0571354e-001   1.8328106e-004  -1.2616766e-006   1.0458144e-004   2.0041993e-008   3.2977840e+002
  5.1153822e+001  -7.1652821e-002   9.0668820e-001   1.8181179e-004  -1.2625485e-006   1.0468513e-004   1.9868617e-008   3.0340138e+002
  5.1292072e+001  -7.1241196e-002   9.1083414e-001   1.8022123e-004  -1.2608885e-006   1.0523919e-004   1.9696171e-008   3.0119447e+002
  5.1464885e+001  -7.1069736e-002   9.1333298e-001   1.7582990e-004  -1.2648257e-006   1.0562334e-004   1.9218046e-008   2.9943161e+002
  5.1680901e+001  -7.0982266e-002   9.1399573e-001   1.7152271e-004  -1.2719995e-006   1.0582216e-004   1.8749890e-008   2.9761469e+002
  5.1900770e+001  -7.0766490e-002   9.1079832e-001   1.6534624e-004  -1.2771216e-006   1.0557576e-004   1.8077004e-008   2.9458514e+002
  5.2120157e+001  -7.0621736e-002   9.0935260e-001   1.5936360e-004  -1.2835260e-006   1.0553190e-004   1.7425041e-008   2.9272332e+002
  5.2339048e+001  -7.0462134e-002   9.1021362e-001   1.5548919e-004  -1.2897127e-006   1.0575768e-004   1.7003641e-008   2.9056937e+002
  5.2557468e+001  -7.0545795e-002   9.0950292e-001   1.5073440e-004  -1.3003399e-006   1.0579852e-004   1.6485413e-008   2.8813644e+002
  5.2775426e+001  -6.9861904e-002   9.1262429e-001   1.4798853e-004  -1.2968456e-006   1.0628773e-004   1.6186948e-008   2.8447741e+002
  5.2992928e+001  -6.9279613e-002   9.1399256e-001   1.4479058e-004  -1.2951392e-006   1.0657343e-004   1.5838809e-008   2.8291248e+002
  5.3209983e+001  -6.9063619e-002   9.1508310e-001   1.4404200e-004  -1.2977169e-006   1.0676134e-004   1.5747847e-008   2.5943494e+002
  5.3481301e+001  -6.8677458e-002   9.2278779e-001   1.3500353e-004  -1.3018923e-006   1.0782454e-004   1.4761954e-008   2.5796849e+002
  5.3820449e+001  -6.8107972e-002   9.2335309e-001   1.2758345e-004  -1.3053618e-006   1.0809815e-004   1.3953414e-008   2.5565973e+002
  5.4091767e+001  -6.7741445e-002   9.1723637e-001   1.1805414e-004  -1.3097497e-006   1.0754057e-004   1.2912254e-008   2.5188582e+002
  5.4430915e+001  -6.7280687e-002   9.2028434e-001   1.0737174e-004  -1.3152356e-006   1.0810582e-004   1.1745846e-008   2.5082325e+002
  5.4702233e+001  -6.6825867e-002   9.1652382e-001   9.9537116e-005  -1.3178644e-006   1.0782606e-004   1.0889657e-008   2.4844595e+002
  5.5041381e+001  -6.6293652e-002   9.2005170e-001   9.0545849e-005  -1.3218434e-006   1.0845269e-004   9.9075971e-009   2.4582238e+002
  5.5312699e+001  -6.5996525e-002   9.1587992e-001   8.3970836e-005  -1.3275260e-006   1.0812567e-004   9.1888540e-009   2.4316877e+002
  5.5651847e+001  -6.5689955e-002   9.2019654e-001   7.7254377e-005  -1.3360263e-006   1.0885046e-004   8.4551735e-009   2.4225457e+002
  5.5923165e+001  -6.5173692e-002   9.1702391e-001   7.4487147e-005  -1.3372894e-006   1.0864360e-004   8.1528651e-009   2.3403237e+002
  5.6262313e+001  -6.4597168e-002   9.2230609e-001   6.6127598e-005  -1.3402635e-006   1.0949043e-004   7.2389652e-009   2.3316519e+002
  5.6533632e+001  -6.4190501e-002   9.1898970e-001   5.9388715e-005  -1.3436538e-006   1.0926948e-004   6.5017188e-009   2.3084348e+002
  5.6872779e+001  -6.3676853e-002   9.2152352e-001   5.2345529e-005  -1.3477384e-006   1.0979510e-004   5.7314911e-009   2.2876659e+002
  5.7144098e+001  -6.3219856e-002   9.1851936e-001   4.2640080e-005  -1.3499752e-006   1.0961494e-004   4.6692047e-009   2.2728772e+002
  5.7483246e+001  -6.2616188e-002   9.1986359e-001   3.4176604e-005  -1.3519870e-006   1.1000210e-004   3.7429007e-009   2.2580840e+002
  5.7754564e+001  -6.2171071e-002   9.1674121e-001   2.7638567e-005  -1.3543139e-006   1.0980853e-004   3.0270999e-009   2.2329781e+002
  5.8093712e+001  -6.1562541e-002   9.1832637e-001   2.0272494e-005  -1.3559696e-006   1.1022790e-004   2.2205931e-009   2.2147891e+002
  5.8365030e+001  -6.1355115e-002   9.1613245e-001   1.6653068e-005  -1.3634333e-006   1.1014761e-004   1.8242592e-009   2.1947067e+002
  5.8704178e+001  -6.0717953e-002   9.1849140e-001   1.4972327e-005  -1.3643166e-006   1.1066550e-004   1.6403260e-009   2.1398060e+002
  5.8975496e+001  -6.0273113e-002   9.1744890e-001   9.7002978e-006  -1.3663980e-006   1.1072732e-004   1.0628116e-009   2.1273609e+002
  5.9314644e+001  -5.9680822e-002   9.1988446e-001   4.6253309e-006  -1.3680341e-006   1.1126195e-004   5.0683957e-010   2.1138873e+002
  5.9585962e+001  -5.9248601e-002   9.1522553e-001   1.6633314e-007  -1.3701979e-006   1.1088701e-004   1.8227587e-011   2.0963948e+002
  5.9925110e+001  -5.8651610e-002   9.1644796e-001  -9.1160429e-006  -1.3714852e-006   1.1127655e-004  -9.9907757e-010   2.0838960e+002
  6.0196428e+001  -5.8181427e-002   9.1385178e-001  -1.4712140e-005  -1.3725921e-006   1.1115437e-004  -1.6124837e-009   2.0717434e+002
  6.0535576e+001  -5.7593223e-002   9.1598173e-001  -2.0716467e-005  -1.3738293e-006   1.1166161e-004  -2.2708456e-009   2.0539377e+002
  6.0806894e+001  -5.7217279e-002   9.1114010e-001  -2.5230855e-005  -1.3769802e-006   1.1126601e-004  -2.7658190e-009   2.0365105e+002
  6.1146042e+001  -5.6770948e-002   9.1551733e-001  -2.1288935e-005  -1.3814780e-006   1.1206000e-004  -2.3341462e-009   2.0279244e+002
  6.1544852e+001  -5.6012044e-002   9.1663609e-001  -1.5977172e-005  -1.3808165e-006   1.1250290e-004  -1.7521080e-009   1.9783939e+002
  6.1863900e+001  -5.5427174e-002   9.0872406e-001  -1.9087867e-005  -1.3805439e-006   1.1176078e-004  -2.0932285e-009   1.9539066e+002
  6.2262710e+001  -5.4687354e-002   9.1245029e-001  -2.4980646e-005  -1.3798352e-006   1.1252385e-004  -2.7398262e-009   1.9414041e+002
  6.2581758e+001  -5.4213343e-002   9.0587409e-001  -2.9536254e-005  -1.3819974e-006   1.1194737e-004  -3.2395201e-009   1.9207181e+002
  6.2980568e+001  -5.3477842e-002   9.0992282e-001  -3.4699135e-005  -1.3809573e-006   1.1275848e-004  -3.8063236e-009   1.9132710e+002
  6.3299616e+001  -5.2963126e-002   9.0131951e-001  -3.6341684e-005  -1.3816873e-006   1.1192654e-004  -3.9864115e-009   1.8894804e+002
  6.3698426e+001  -5.2316678e-002   9.0694538e-001  -4.0515864e-005  -1.3824914e-006   1.1294194e-004  -4.4449681e-009   1.8790640e+002
  6.4017474e+001  -5.1788879e-002   8.9960937e-001  -4.1028955e-005  -1.3825644e-006   1.1226841e-004  -4.5011992e-009   1.8611062e+002
  6.4416284e+001  -5.1145613e-002   9.0493045e-001  -4.5633312e-005  -1.3830350e-006   1.1325473e-004  -5.0070708e-009   1.8258192e+002
  6.4735332e+001  -5.0650919e-002   8.9895400e-001  -4.6661848e-005  -1.3836718e-006   1.1275479e-004  -5.1200145e-009   1.8080003e+002
  6.5134142e+001  -5.0021767e-002   9.0160778e-001  -5.0886532e-005  -1.3840137e-006   1.1341160e-004  -5.5842569e-009   1.7964072e+002
  6.5453190e+001  -4.9524601e-002   8.9474416e-001  -5.2167098e-005  -1.3842152e-006   1.1279884e-004  -5.7248213e-009   1.7817678e+002
  6.5852000e+001  -4.8886356e-002   8.9753720e-001  -5.5586789e-005  -1.3838461e-006   1.1347914e-004  -6.1008005e-009   1.7691602e+002
  6.6171048e+001  -4.8415016e-002   8.9054040e-001  -5.6919235e-005  -1.3844053e-006   1.1284849e-004  -6.2470625e-009   1.7522973e+002
  6.6569858e+001  -4.7905676e-002   8.9331635e-001  -5.9074930e-005  -1.3872569e-006   1.1353206e-004  -6.4843768e-009   1.7416807e+002
  6.6888906e+001  -4.7399742e-002   8.8721634e-001  -5.7122486e-005  -1.3864523e-006   1.1301373e-004  -6.2700445e-009   1.7058312e+002
  6.7287716e+001  -4.6809689e-002   8.9085272e-001  -5.9915055e-005  -1.3865364e-006   1.1381353e-004  -6.5772470e-009   1.6955054e+002
  6.7606764e+001  -4.6327220e-002   8.8479227e-001  -6.0952542e-005  -1.3860150e-006   1.1330051e-004  -6.6911431e-009   1.6774018e+002
  6.8005574e+001  -4.5748703e-002   8.8692162e-001  -6.6602495e-005  -1.3859502e-006   1.1391405e-004  -7.3121276e-009   1.6675660e+002
  6.8324622e+001  -4.5295071e-002   8.8027046e-001  -6.8091896e-005  -1.3859136e-006   1.1332425e-004  -7.4756332e-009   1.6543574e+002
  6.8722847e+001  -4.4704848e-002   8.8210312e-001  -7.0615572e-005  -1.3849595e-006   1.1390367e-004  -7.7534374e-009   1.6415634e+002
  6.9041427e+001  -4.4282088e-002   8.7540540e-001  -7.0561021e-005  -1.3854582e-006   1.1330555e-004  -7.7474157e-009   1.6265055e+002
  6.9439081e+001  -4.3732272e-002   8.7789708e-001  -7.3180752e-005  -1.3852323e-006   1.1397426e-004  -8.0357547e-009   1.6178612e+002
  6.9757204e+001  -4.3289296e-002   8.7198054e-001  -7.3135609e-005  -1.3847251e-006   1.1347661e-004  -8.0307633e-009   1.5867845e+002
  7.0154373e+001  -4.2773364e-002   8.7401591e-001  -7.6401839e-005  -1.3850816e-006   1.1409122e-004  -8.3901211e-009   1.5775587e+002
  7.0472108e+001  -4.2333383e-002   8.6788432e-001  -7.8500094e-005  -1.3842252e-006   1.1356347e-004  -8.6205057e-009   1.5619731e+002
  7.0868877e+001  -4.1810594e-002   8.6933695e-001  -8.0980081e-005  -1.3838454e-006   1.1410636e-004  -8.8935920e-009   1.5554967e+002
  7.1186292e+001  -4.1385510e-002   8.6271855e-001  -8.2247271e-005  -1.3830504e-006   1.1351208e-004  -9.0326665e-009   1.5407675e+002
  7.1582744e+001  -4.0883607e-002   8.6373896e-001  -8.4526899e-005  -1.3828398e-006   1.1400083e-004  -9.2837220e-009   1.5295029e+002
  7.1899906e+001  -4.0484884e-002   8.5796761e-001  -8.3760114e-005  -1.3825320e-006   1.1351596e-004  -9.1993938e-009   1.5193204e+002
  7.2296124e+001  -3.9987207e-002   8.6086540e-001  -8.5363654e-005  -1.3820217e-006   1.1426134e-004  -9.3764871e-009   1.4966744e+002
  7.2692255e+001  -3.9484487e-002   8.5664287e-001  -8.4319569e-005  -1.3809861e-006   1.1405673e-004  -9.2621301e-009   1.4810700e+002
  7.3009160e+001  -3.9094922e-002   8.4824469e-001  -8.6117689e-005  -1.3803448e-006   1.1321502e-004  -9.4591801e-009   1.4669763e+002
  7.3405173e+001  -3.8622686e-002   8.5170435e-001  -8.8046758e-005  -1.3799172e-006   1.1404115e-004  -9.6719632e-009   1.4630327e+002
  7.3801164e+001  -3.8120097e-002   8.4796095e-001  -8.6912568e-005  -1.3780582e-006   1.1389943e-004  -9.5477046e-009   1.4480302e+002
  7.4117956e+001  -3.7761587e-002   8.3958948e-001  -8.8565157e-005  -1.3778995e-006   1.1305441e-004  -9.7287655e-009   1.4365621e+002
  7.4513946e+001  -3.7376751e-002   8.4275745e-001  -9.0060802e-005  -1.3798970e-006   1.1384806e-004  -9.8938829e-009   1.4291978e+002
  7.4909987e+001  -3.6895263e-002   8.3932764e-001  -8.5177343e-005  -1.3780231e-006   1.1374745e-004  -9.3576548e-009   1.4064322e+002
  7.5226821e+001  -3.6525593e-002   8.3208135e-001  -8.6510226e-005  -1.3768642e-006   1.1304841e-004  -9.5035998e-009   1.3951217e+002
  7.5622862e+001  -3.6098422e-002   8.3504347e-001  -8.8165349e-005  -1.3765720e-006   1.1382165e-004  -9.6861679e-009   1.3870527e+002
  7.6019146e+001  -3.5647503e-002   8.3116921e-001  -8.6463181e-005  -1.3750661e-006   1.1366025e-004  -9.4994033e-009   1.3740957e+002
  7.6336172e+001  -3.5301916e-002   8.2311066e-001  -8.8023150e-005  -1.3741983e-006   1.1284387e-004  -9.6702975e-009   1.3649120e+002
  7.6732456e+001  -3.4880403e-002   8.2547469e-001  -8.9573845e-005  -1.3733626e-006   1.1354101e-004  -9.8413415e-009   1.3559095e+002
  7.7129169e+001  -3.4503041e-002   8.2141439e-001  -8.7931930e-005  -1.3739858e-006   1.1335159e-004  -9.6611373e-009   1.3433596e+002
  7.7446540e+001  -3.4167065e-002   8.1400143e-001  -8.7920417e-005  -1.3729113e-006   1.1261668e-004  -9.6593470e-009   1.3264065e+002
  7.7843253e+001  -3.3771264e-002   8.1688065e-001  -8.8884060e-005  -1.3723871e-006   1.1339114e-004  -9.7658383e-009   1.3198223e+002
  7.8240584e+001  -3.3349727e-002   8.1483118e-001  -8.6574863e-005  -1.3705411e-006   1.1348282e-004  -9.5125578e-009   1.3069221e+002
  7.8638181e+001  -3.2947609e-002   8.0799297e-001  -8.6723842e-005  -1.3691788e-006   1.1289979e-004  -9.5287298e-009   1.2956041e+002
  7.8956258e+001  -3.2627570e-002   8.0001493e-001  -8.8101337e-005  -1.3679366e-006   1.1207534e-004  -9.6795005e-009   1.2888666e+002
  7.9353855e+001  -3.2242832e-002   8.0269458e-001  -8.9012725e-005  -1.3668514e-006   1.1282907e-004  -9.7802040e-009   1.2813776e+002
  7.9752324e+001  -3.1851788e-002   8.0108855e-001  -8.6579107e-005  -1.3652418e-006   1.1298202e-004  -9.5131842e-009   1.2702375e+002
  8.0151149e+001  -3.1476674e-002   7.9651515e-001  -8.5967839e-005  -1.3640381e-006   1.1271268e-004  -9.4460183e-009   1.2541639e+002
  8.0550355e+001  -3.1106258e-002   7.9184922e-001  -8.5783887e-005  -1.3627938e-006   1.1242820e-004  -9.4257467e-009   1.2454704e+002
  8.0949967e+001  -3.0736900e-002   7.8769839e-001  -8.5197148e-005  -1.3613360e-006   1.1221545e-004  -9.3612617e-009   1.2333052e+002
  8.1350008e+001  -3.0367158e-002   7.8402429e-001  -8.4109678e-005  -1.3596001e-006   1.1206932e-004  -9.2417610e-009   1.2262580e+002
  8.1750502e+001  -2.9999348e-002   7.8029795e-001  -8.3817249e-005  -1.3576804e-006   1.1191397e-004  -9.2095645e-009   1.2165447e+002
  8.2151475e+001  -2.9639235e-002   7.7651369e-001  -8.3108810e-005  -1.3558452e-006   1.1174903e-004  -9.1316550e-009   1.2081908e+002
  8.2552951e+001  -2.9326733e-002   7.7316308e-001  -8.1735606e-005  -1.3559597e-006   1.1164552e-004  -8.9806906e-009   1.2006722e+002
  8.2954953e+001  -2.8966880e-002   7.6942849e-001  -7.8595017e-005  -1.3536549e-006   1.1148577e-004  -8.6355329e-009   1.1874933e+002
  8.3357508e+001  -2.8624310e-002   7.6598099e-001  -7.7968609e-005  -1.3519016e-006   1.1136647e-004  -8.5666142e-009   1.1779033e+002
  8.3760640e+001  -2.8291556e-002   7.6236752e-001  -7.9456466e-005  -1.3503606e-006   1.1122201e-004  -8.7300155e-009   1.1680518e+002
  8.4164373e+001  -2.7950214e-002   7.5842127e-001  -7.9122010e-005  -1.3481495e-006   1.1102717e-004  -8.6931676e-009   1.1615253e+002
  8.4568734e+001  -2.7601695e-002   7.5410988e-001  -7.8420493e-005  -1.3453285e-006   1.1077657e-004  -8.6159373e-009   1.1531381e+002
  8.4973748e+001  -2.7275844e-002   7.5013673e-001  -7.7763952e-005  -1.3433601e-006   1.1057413e-004  -8.5436730e-009   1.1453730e+002
  8.5379439e+001  -2.6966845e-002   7.4659143e-001  -7.8432119e-005  -1.3419832e-006   1.1043312e-004  -8.6169219e-009   1.1382015e+002
  8.5785835e+001  -2.6655591e-002   7.4290657e-001  -7.6875616e-005  -1.3402712e-006   1.1027048e-004  -8.4457619e-009   1.1251904e+002
  8.6192960e+001  -2.6342601e-002   7.3914056e-001  -7.6566272e-005  -1.3382292e-006   1.1009426e-004  -8.4116243e-009   1.1164013e+002
  8.6600842e+001  -2.6036005e-002   7.3513651e-001  -7.7195257e-005  -1.3362664e-006   1.0988055e-004  -8.4805496e-009   1.1089728e+002
  8.7009507e+001  -2.5736073e-002   7.3104210e-001  -7.6873605e-005  -1.3344070e-006   1.0965126e-004  -8.4450240e-009   1.1032295e+002
  8.7418985e+001  -2.5432039e-002   7.2687371e-001  -7.5974962e-005  -1.3320943e-006   1.0940862e-004  -8.3460991e-009   1.0957004e+002
  8.7829299e+001  -2.5140989e-002   7.2268479e-001  -7.4724168e-005  -1.3302257e-006   1.0916070e-004  -8.2084877e-009   1.0884793e+002
  8.8240478e+001  -2.4865132e-002   7.1889637e-001  -7.4168903e-005  -1.3289403e-006   1.0897126e-004  -8.1472652e-009   1.0778531e+002
  8.8652548e+001  -2.4575990e-002   7.1508729e-001  -7.3743393e-005  -1.3267260e-006   1.0877709e-004  -8.1002969e-009   1.0714962e+002
  8.9065537e+001  -2.4293687e-002   7.1111474e-001  -7.2897521e-005  -1.3246473e-006   1.0855608e-004  -8.0071547e-009   1.0630602e+002
  8.9479473e+001  -2.4015048e-002   7.0698559e-001  -7.2229563e-005  -1.3225391e-006   1.0830894e-004  -7.9335536e-009   1.0568725e+002
  8.9894386e+001  -2.3743866e-002   7.0283939e-001  -7.1712521e-005  -1.3206135e-006   1.0805665e-004  -7.8765102e-009   1.0502073e+002
  9.0310302e+001  -2.3472758e-002   6.9843278e-001  -7.0454376e-005  -1.3184630e-006   1.0776164e-004  -7.7380632e-009   1.0443870e+002
  9.0727259e+001  -2.3207052e-002   6.9447353e-001  -6.8585251e-005  -1.3164028e-006   1.0753344e-004  -7.5325123e-009   1.0388933e+002
  9.1145282e+001  -2.2945315e-002   6.9021755e-001  -6.7476827e-005  -1.3143491e-006   1.0725682e-004  -7.4104980e-009   1.0299108e+002
  9.1564399e+001  -2.2681476e-002   6.8617624e-001  -6.6839273e-005  -1.3119536e-006   1.0701114e-004  -7.3401997e-009   1.0230638e+002
  9.1984640e+001  -2.2427923e-002   6.8215829e-001  -6.7307525e-005  -1.3099332e-006   1.0676683e-004  -7.3913473e-009   1.0154556e+002
  9.2406035e+001  -2.2174063e-002   6.7796763e-001  -6.6719992e-005  -1.3076768e-006   1.0649294e-004  -7.3265483e-009   1.0106436e+002
  9.2828620e+001  -2.1920891e-002   6.7358373e-001  -6.6088145e-005  -1.3052372e-006   1.0618549e-004  -7.2568506e-009   1.0045965e+002
  9.3252432e+001  -2.1677938e-002   6.6916099e-001  -6.5097695e-005  -1.3031929e-006   1.0586907e-004  -7.1477795e-009   9.9937567e+001
  9.3677495e+001  -2.1434990e-002   6.6505671e-001  -6.4302275e-005  -1.3009393e-006   1.0560021e-004  -7.0601186e-009   9.9448037e+001
  9.4103839e+001  -2.1192163e-002   6.6096306e-001  -6.2929423e-005  -1.2984856e-006   1.0533064e-004  -6.9090705e-009   9.8586274e+001
  9.4531501e+001  -2.0952185e-002   6.5670843e-001  -6.2095136e-005  -1.2959913e-006   1.0503260e-004  -6.8171556e-009   9.7904337e+001
  9.4960529e+001  -2.0719243e-002   6.5250625e-001  -6.2384947e-005  -1.2937215e-006   1.0474011e-004  -6.8486520e-009   9.7333921e+001
  9.5390940e+001  -2.0486378e-002   6.4811674e-001  -6.1685020e-005  -1.2912462e-006   1.0441439e-004  -6.7714797e-009   9.6925228e+001
  9.5822769e+001  -2.0253413e-002   6.4359650e-001  -6.0938827e-005  -1.2885510e-006   1.0406411e-004  -6.6892106e-009   9.6379878e+001
  9.6256067e+001  -2.0027799e-002   6.3914657e-001  -6.0078253e-005  -1.2861177e-006   1.0372207e-004  -6.5943983e-009   9.5878624e+001
  9.6690863e+001  -1.9807958e-002   6.3488634e-001  -5.9074768e-005  -1.2838535e-006   1.0340752e-004  -6.4838890e-009   9.5189604e+001
  9.7127183e+001  -1.9584298e-002   6.3067707e-001  -5.7967455e-005  -1.2811415e-006   1.0309834e-004  -6.3619944e-009   9.4724539e+001
  9.7565088e+001  -1.9363576e-002   6.2641087e-001  -5.6861904e-005  -1.2784148e-006   1.0277676e-004  -6.2403049e-009   9.4137077e+001
  9.8004602e+001  -1.9148379e-002   6.2207734e-001  -5.5752477e-005  -1.2758501e-006   1.0244085e-004  -6.1181924e-009   9.3626016e+001
  9.8445758e+001  -1.8932078e-002   6.1760604e-001  -5.4756791e-005  -1.2730045e-006   1.0207864e-004  -6.0085628e-009   9.3182456e+001
  9.8888623e+001  -1.8721058e-002   6.1301053e-001  -5.3249047e-005  -1.2703103e-006   1.0169218e-004  -5.8427475e-009   9.2770242e+001
  9.9333206e+001  -1.8526575e-002   6.0864027e-001  -5.1735106e-005  -1.2685532e-006   1.0133970e-004  -5.6762690e-009   9.2381714e+001
  9.9779578e+001  -1.8317823e-002   6.0420271e-001  -4.9470175e-005  -1.2656279e-006   1.0097242e-004  -5.4274083e-009   9.1773014e+001
  1.0022776e+002  -1.8087098e-002   6.0180905e-001  -4.5752239e-005  -1.2610059e-006   1.0094794e-004  -5.0193692e-009   9.1221961e+001
  1.0067781e+002  -1.7864978e-002   5.9581560e-001  -4.5106781e-005  -1.2567230e-006   1.0031196e-004  -4.9481506e-009   9.0594551e+001
  1.0112977e+002  -1.7658398e-002   5.9012794e-001  -4.4308148e-005  -1.2533165e-006   9.9722115e-005  -4.8601528e-009   9.0358298e+001
  1.0158225e+002  -1.7450107e-002   5.8542339e-001  -4.3471587e-005  -1.2495480e-006   9.9292988e-005  -4.7680387e-009   8.9943287e+001
  1.0203470e+002  -1.7251260e-002   5.8100640e-001  -4.2732019e-005  -1.2462012e-006   9.8906976e-005  -4.6865712e-009   8.9648538e+001
  1.0248712e+002  -1.7052792e-002   5.7879918e-001  -4.1532229e-005  -1.2426507e-006   9.8895302e-005  -4.5547751e-009   8.9204869e+001
  1.0293952e+002  -1.6852608e-002   5.7277351e-001  -4.0465780e-005  -1.2387105e-006   9.8222788e-005  -4.4373911e-009   8.8563476e+001
  1.0339189e+002  -1.6666489e-002   5.6564359e-001  -4.0608768e-005  -1.2355583e-006   9.7351479e-005  -4.4525453e-009   8.8402181e+001
  1.0384423e+002  -1.6486081e-002   5.6272457e-001  -4.1191534e-005  -1.2326167e-006   9.7202256e-005  -4.5161507e-009   8.7941259e+001
  1.0429654e+002  -1.6301257e-002   5.5830416e-001  -4.0835220e-005  -1.2290998e-006   9.6787027e-005  -4.4766658e-009   8.7616469e+001
  1.0474882e+002  -1.6121779e-002   5.5586863e-001  -4.0563790e-005  -1.2257644e-006   9.6713336e-005  -4.4466083e-009   8.7169482e+001
  1.0520105e+002  -1.5942853e-002   5.5211372e-001  -3.9962383e-005  -1.2222395e-006   9.6405641e-005  -4.3803523e-009   8.6790703e+001
  1.0565320e+002  -1.5767049e-002   5.4734961e-001  -3.9450997e-005  -1.2187231e-006   9.5915640e-005  -4.3239287e-009   8.6576226e+001
  1.0610529e+002  -1.5594211e-002   5.4218585e-001  -3.8901952e-005  -1.2152149e-006   9.5349325e-005  -4.2633821e-009   8.6040207e+001
  1.0655731e+002  -1.5425091e-002   5.3724252e-001  -3.8315260e-005  -1.2117718e-006   9.4815081e-005  -4.1987134e-009   8.5806407e+001
  1.0700925e+002  -1.5260919e-002   5.3281337e-001  -3.8759806e-005  -1.2084998e-006   9.4365536e-005  -4.2470548e-009   8.5412440e+001
  1.0746114e+002  -1.5096014e-002   5.2863056e-001  -3.8575383e-005  -1.2049536e-006   9.3953914e-005  -4.2264721e-009   8.5199517e+001
  1.0791296e+002  -1.4936071e-002   5.2455044e-001  -3.8339903e-005  -1.2015882e-006   9.3554896e-005  -4.2002881e-009   8.4859800e+001
  1.0836471e+002  -1.4779869e-002   5.2027433e-001  -3.8055068e-005  -1.1983151e-006   9.3115341e-005  -4.1686980e-009   8.4652435e+001
  1.0881640e+002  -1.4629324e-002   5.1613654e-001  -3.8653000e-005  -1.1953002e-006   9.2695000e-005  -4.2338011e-009   8.4407616e+001
  1.0926803e+002  -1.4480687e-002   5.1188292e-001  -3.7954631e-005  -1.1922441e-006   9.2248326e-005  -4.1569165e-009   8.3876585e+001
  1.0971960e+002  -1.4330999e-002   5.0755204e-001  -3.7695408e-005  -1.1889002e-006   9.1781808e-005  -4.1281288e-009   8.3613639e+001
  1.1017110e+002  -1.4185223e-002   5.0345966e-001  -3.7483130e-005  -1.1856832e-006   9.1352866e-005  -4.1044944e-009   8.3270617e+001
  1.1062254e+002  -1.4042170e-002   4.9934819e-001  -3.7482203e-005  -1.1824988e-006   9.0914832e-005  -4.1040005e-009   8.3115554e+001
  1.1107392e+002  -1.3898502e-002   4.9506104e-001  -3.7418122e-005  -1.1790679e-006   9.0438866e-005  -4.0965738e-009   8.2862272e+001
  1.1152524e+002  -1.3760961e-002   4.9077591e-001  -3.7277874e-005  -1.1759647e-006   8.9957404e-005  -4.0808106e-009   8.2711374e+001
  1.1197650e+002  -1.3629263e-002   4.8669284e-001  -3.7008530e-005  -1.1731816e-006   8.9507438e-005  -4.0509201e-009   8.2449920e+001
  1.1242770e+002  -1.3490889e-002   4.8262036e-001  -3.6932163e-005  -1.1696372e-006   8.9053676e-005  -4.0421501e-009   8.1994115e+001
  1.1287885e+002  -1.3360096e-002   4.7979763e-001  -3.6496640e-005  -1.1665735e-006   8.8826900e-005  -3.9941568e-009   8.1735078e+001
  1.1332994e+002  -1.3223110e-002   4.7462780e-001  -3.6334987e-005  -1.1627749e-006   8.8158030e-005  -3.9759979e-009   8.1484228e+001
  1.1378098e+002  -1.3096460e-002   4.7110113e-001  -3.7058424e-005  -1.1597153e-006   8.7790056e-005  -4.0547914e-009   8.1295292e+001
  1.1423196e+002  -1.2968141e-002   4.6579195e-001  -3.7142329e-005  -1.1563200e-006   8.7082100e-005  -4.0634837e-009   8.1251087e+001
  1.1468290e+002  -1.2844908e-002   4.6251228e-001  -3.7295260e-005  -1.1532138e-006   8.6749231e-005  -4.0798320e-009   8.1000252e+001
  1.1513379e+002  -1.2719339e-002   4.5754321e-001  -3.7171056e-005  -1.1497142e-006   8.6092124e-005  -4.0657487e-009   8.0830162e+001
  1.1558463e+002  -1.2600240e-002   4.5464325e-001  -3.7702003e-005  -1.1466420e-006   8.5820515e-005  -4.1234288e-009   8.0663714e+001
  1.1603542e+002  -1.2473716e-002   4.5122335e-001  -3.7082809e-005  -1.1427193e-006   8.5445812e-005  -4.0552982e-009   8.0132011e+001
  1.1648617e+002  -1.2352417e-002   4.4705898e-001  -3.6911080e-005  -1.1391010e-006   8.4924291e-005  -4.0360684e-009   7.9993370e+001
  1.1693687e+002  -1.2233705e-002   4.4263187e-001  -3.6784544e-005  -1.1355540e-006   8.4346853e-005  -4.0217751e-009   7.9827516e+001
  1.1738753e+002  -1.2118767e-002   4.3831322e-001  -3.7214838e-005  -1.1321947e-006   8.3784129e-005  -4.0683595e-009   7.9714536e+001
  1.1783816e+002  -1.2007977e-002   4.3422450e-001  -3.7285539e-005  -1.1290623e-006   8.3259456e-005  -4.0756242e-009   7.9675007e+001
  1.1828874e+002  -1.1896439e-002   4.3038837e-001  -3.7289382e-005  -1.1257020e-006   8.2777584e-005  -4.0755718e-009   7.9476931e+001
  1.1873945e+002  -1.1787072e-002   4.2661702e-001  -3.7180957e-005  -1.1223931e-006   8.2302900e-005  -4.0632497e-009   7.9330288e+001
  1.1919011e+002  -1.1684091e-002   4.2296592e-001  -3.7179321e-005  -1.1195440e-006   8.1846226e-005  -4.0625934e-009   7.9149474e+001
  1.1964073e+002  -1.1574141e-002   4.1923546e-001  -3.6676366e-005  -1.1158744e-006   8.1368906e-005  -4.0071614e-009   7.8748874e+001
  1.2009147e+002  -1.1467058e-002   4.1536057e-001  -3.6514571e-005  -1.1123304e-006   8.0858247e-005  -3.9890056e-009   7.8639233e+001
  1.2054216e+002  -1.1362839e-002   4.1158009e-001  -3.6446679e-005  -1.1089139e-006   8.0360581e-005  -3.9811082e-009   7.8516649e+001
  1.2099279e+002  -1.1260273e-002   4.0785977e-001  -3.6456948e-005  -1.1055118e-006   7.9869398e-005  -3.9817476e-009   7.8346942e+001
  1.2144354e+002  -1.1159718e-002   4.0416545e-001  -3.6319903e-005  -1.1021625e-006   7.9378098e-005  -3.9662972e-009   7.8302658e+001
