# Supplementary material for: Research on combustion and emissions of heavy duty diesel engines under low-speed and low-load conditions in low temperature environments
Source: PLoS One. 2025 Feb 21;20(2):e0318933. doi: 10.1371/journal.pone.0318933 (PMC11844864; doi:10.1371/journal.pone.0318933)
Supplement: S1 File — (ZIP) [file pone.0318933.s001.zip › 1000rpm_30%/4-gaibianpenyoudingshi/1/emissions.out]

# CONVERGE Release Build 2.3.20/ Jan 30, 2017 Run Date:Thu Aug 31 10:12:01 2023
# column 1 2 3 4 5 6 7 8 9 10
# Crank Hiroy_Soot NOx Molefrac_NOx HC Molefrac_HC CO Molefrac_CO CO2 Molefrac_CO2
# (DEG) (g/kWh) (g/kWh) (none) (g/kWh) (none) (g/kWh) (none) (kg) (none)
#
	-1.46E+02	0.00E+00	0.00E+00	0.00E+00	0.00E+00	0.00E+00	0.00E+00	0.00E+00	0.00E+00	0.00E+00
	-1.46E+02	0.00E+00	0.00E+00	0.00E+00	0.00E+00	0.00E+00	0.00E+00	0.00E+00	0.00E+00	0.00E+00
	-1.46E+02	0.00E+00	0.00E+00	0.00E+00	0.00E+00	0.00E+00	0.00E+00	0.00E+00	0.00E+00	0.00E+00
	-1.46E+02	0.00E+00	0.00E+00	0.00E+00	0.00E+00	0.00E+00	0.00E+00	0.00E+00	0.00E+00	0.00E+00
	-1.46E+02	0.00E+00	0.00E+00	0.00E+00	0.00E+00	0.00E+00	0.00E+00	0.00E+00	0.00E+00	0.00E+00
	-1.45E+02	0.00E+00	0.00E+00	0.00E+00	0.00E+00	0.00E+00	0.00E+00	0.00E+00	0.00E+00	0.00E+00
	-1.45E+02	0.00E+00	0.00E+00	0.00E+00	0.00E+00	0.00E+00	0.00E+00	0.00E+00	0.00E+00	0.00E+00
	-1.45E+02	0.00E+00	0.00E+00	0.00E+00	0.00E+00	0.00E+00	0.00E+00	0.00E+00	0.00E+00	0.00E+00
	-1.45E+02	0.00E+00	0.00E+00	0.00E+00	0.00E+00	0.00E+00	0.00E+00	0.00E+00	0.00E+00	0.00E+00
	-1.45E+02	0.00E+00	0.00E+00	0.00E+00	0.00E+00	0.00E+00	0.00E+00	0.00E+00	0.00E+00	0.00E+00
	-1.44E+02	0.00E+00	0.00E+00	0.00E+00	0.00E+00	0.00E+00	0.00E+00	0.00E+00	0.00E+00	0.00E+00
	-1.44E+02	0.00E+00	0.00E+00	0.00E+00	0.00E+00	0.00E+00	0.00E+00	0.00E+00	0.00E+00	0.00E+00
	-1.43E+02	0.00E+00	0.00E+00	0.00E+00	0.00E+00	0.00E+00	0.00E+00	0.00E+00	0.00E+00	0.00E+00
	-1.43E+02	0.00E+00	0.00E+00	0.00E+00	0.00E+00	0.00E+00	0.00E+00	0.00E+00	0.00E+00	0.00E+00
	-1.42E+02	0.00E+00	0.00E+00	0.00E+00	0.00E+00	0.00E+00	0.00E+00	0.00E+00	0.00E+00	0.00E+00
	-1.42E+02	0.00E+00	0.00E+00	0.00E+00	0.00E+00	0.00E+00	0.00E+00	0.00E+00	0.00E+00	0.00E+00
	-1.41E+02	0.00E+00	0.00E+00	0.00E+00	0.00E+00	0.00E+00	0.00E+00	0.00E+00	0.00E+00	0.00E+00
	-1.40E+02	0.00E+00	0.00E+00	0.00E+00	0.00E+00	0.00E+00	0.00E+00	0.00E+00	0.00E+00	0.00E+00
	-1.40E+02	0.00E+00	0.00E+00	0.00E+00	0.00E+00	0.00E+00	0.00E+00	0.00E+00	0.00E+00	0.00E+00
	-1.39E+02	0.00E+00	0.00E+00	0.00E+00	0.00E+00	0.00E+00	0.00E+00	0.00E+00	0.00E+00	0.00E+00
	-1.39E+02	0.00E+00	0.00E+00	0.00E+00	0.00E+00	0.00E+00	0.00E+00	0.00E+00	0.00E+00	0.00E+00
	-1.38E+02	0.00E+00	0.00E+00	0.00E+00	0.00E+00	0.00E+00	0.00E+00	0.00E+00	0.00E+00	0.00E+00
	-1.37E+02	0.00E+00	0.00E+00	0.00E+00	0.00E+00	0.00E+00	0.00E+00	0.00E+00	0.00E+00	0.00E+00
	-1.37E+02	0.00E+00	0.00E+00	0.00E+00	0.00E+00	0.00E+00	0.00E+00	0.00E+00	0.00E+00	0.00E+00
	-1.36E+02	0.00E+00	0.00E+00	0.00E+00	0.00E+00	0.00E+00	0.00E+00	0.00E+00	0.00E+00	0.00E+00
	-1.36E+02	0.00E+00	0.00E+00	0.00E+00	0.00E+00	0.00E+00	0.00E+00	0.00E+00	0.00E+00	0.00E+00
	-1.35E+02	0.00E+00	0.00E+00	0.00E+00	0.00E+00	0.00E+00	0.00E+00	0.00E+00	0.00E+00	0.00E+00
	-1.34E+02	0.00E+00	0.00E+00	0.00E+00	0.00E+00	0.00E+00	0.00E+00	0.00E+00	0.00E+00	0.00E+00
	-1.34E+02	0.00E+00	0.00E+00	0.00E+00	0.00E+00	0.00E+00	0.00E+00	0.00E+00	0.00E+00	0.00E+00
	-1.33E+02	0.00E+00	0.00E+00	0.00E+00	0.00E+00	0.00E+00	0.00E+00	0.00E+00	0.00E+00	0.00E+00
	-1.33E+02	0.00E+00	0.00E+00	0.00E+00	0.00E+00	0.00E+00	0.00E+00	0.00E+00	0.00E+00	0.00E+00
	-1.32E+02	0.00E+00	0.00E+00	0.00E+00	0.00E+00	0.00E+00	0.00E+00	0.00E+00	0.00E+00	0.00E+00
	-1.31E+02	0.00E+00	0.00E+00	0.00E+00	0.00E+00	0.00E+00	0.00E+00	0.00E+00	0.00E+00	0.00E+00
	-1.31E+02	0.00E+00	0.00E+00	0.00E+00	0.00E+00	0.00E+00	0.00E+00	0.00E+00	0.00E+00	0.00E+00
	-1.30E+02	0.00E+00	0.00E+00	0.00E+00	0.00E+00	0.00E+00	0.00E+00	0.00E+00	0.00E+00	0.00E+00
	-1.30E+02	0.00E+00	0.00E+00	0.00E+00	0.00E+00	0.00E+00	0.00E+00	0.00E+00	0.00E+00	0.00E+00
	-1.29E+02	0.00E+00	0.00E+00	0.00E+00	0.00E+00	0.00E+00	0.00E+00	0.00E+00	0.00E+00	0.00E+00
	-1.28E+02	0.00E+00	0.00E+00	0.00E+00	0.00E+00	0.00E+00	0.00E+00	0.00E+00	0.00E+00	0.00E+00
	-1.28E+02	0.00E+00	0.00E+00	0.00E+00	0.00E+00	0.00E+00	0.00E+00	0.00E+00	0.00E+00	0.00E+00
	-1.27E+02	0.00E+00	0.00E+00	0.00E+00	0.00E+00	0.00E+00	0.00E+00	0.00E+00	0.00E+00	0.00E+00
	-1.27E+02	0.00E+00	0.00E+00	0.00E+00	0.00E+00	0.00E+00	0.00E+00	0.00E+00	0.00E+00	0.00E+00
	-1.26E+02	0.00E+00	0.00E+00	0.00E+00	0.00E+00	0.00E+00	0.00E+00	0.00E+00	0.00E+00	0.00E+00
	-1.25E+02	0.00E+00	0.00E+00	0.00E+00	0.00E+00	0.00E+00	0.00E+00	0.00E+00	0.00E+00	0.00E+00
	-1.25E+02	0.00E+00	0.00E+00	0.00E+00	0.00E+00	0.00E+00	0.00E+00	0.00E+00	0.00E+00	0.00E+00
	-1.24E+02	0.00E+00	0.00E+00	0.00E+00	0.00E+00	0.00E+00	0.00E+00	0.00E+00	0.00E+00	0.00E+00
	-1.24E+02	0.00E+00	0.00E+00	0.00E+00	0.00E+00	0.00E+00	0.00E+00	0.00E+00	0.00E+00	0.00E+00
	-1.23E+02	0.00E+00	0.00E+00	0.00E+00	0.00E+00	0.00E+00	0.00E+00	0.00E+00	0.00E+00	0.00E+00
	-1.22E+02	0.00E+00	0.00E+00	0.00E+00	0.00E+00	0.00E+00	0.00E+00	0.00E+00	0.00E+00	0.00E+00
	-1.22E+02	0.00E+00	0.00E+00	0.00E+00	0.00E+00	0.00E+00	0.00E+00	0.00E+00	0.00E+00	0.00E+00
	-1.21E+02	0.00E+00	0.00E+00	0.00E+00	0.00E+00	0.00E+00	0.00E+00	0.00E+00	0.00E+00	0.00E+00
	-1.21E+02	0.00E+00	0.00E+00	0.00E+00	0.00E+00	0.00E+00	0.00E+00	0.00E+00	0.00E+00	0.00E+00
	-1.20E+02	0.00E+00	0.00E+00	0.00E+00	0.00E+00	0.00E+00	0.00E+00	0.00E+00	0.00E+00	0.00E+00
	-1.20E+02	0.00E+00	0.00E+00	0.00E+00	0.00E+00	0.00E+00	0.00E+00	0.00E+00	0.00E+00	0.00E+00
	-1.19E+02	0.00E+00	0.00E+00	0.00E+00	0.00E+00	0.00E+00	0.00E+00	0.00E+00	0.00E+00	0.00E+00
	-1.18E+02	0.00E+00	0.00E+00	0.00E+00	0.00E+00	0.00E+00	0.00E+00	0.00E+00	0.00E+00	0.00E+00
	-1.18E+02	0.00E+00	0.00E+00	0.00E+00	0.00E+00	0.00E+00	0.00E+00	0.00E+00	0.00E+00	0.00E+00
	-1.17E+02	0.00E+00	0.00E+00	0.00E+00	0.00E+00	0.00E+00	0.00E+00	0.00E+00	0.00E+00	0.00E+00
	-1.17E+02	0.00E+00	0.00E+00	0.00E+00	0.00E+00	0.00E+00	0.00E+00	0.00E+00	0.00E+00	0.00E+00
	-1.16E+02	0.00E+00	0.00E+00	0.00E+00	0.00E+00	0.00E+00	0.00E+00	0.00E+00	0.00E+00	0.00E+00
	-1.16E+02	0.00E+00	0.00E+00	0.00E+00	0.00E+00	0.00E+00	0.00E+00	0.00E+00	0.00E+00	0.00E+00
	-1.15E+02	0.00E+00	0.00E+00	0.00E+00	0.00E+00	0.00E+00	0.00E+00	0.00E+00	0.00E+00	0.00E+00
	-1.14E+02	0.00E+00	0.00E+00	0.00E+00	0.00E+00	0.00E+00	0.00E+00	0.00E+00	0.00E+00	0.00E+00
	-1.14E+02	0.00E+00	0.00E+00	0.00E+00	0.00E+00	0.00E+00	0.00E+00	0.00E+00	0.00E+00	0.00E+00
	-1.13E+02	0.00E+00	0.00E+00	0.00E+00	0.00E+00	0.00E+00	0.00E+00	0.00E+00	0.00E+00	0.00E+00
	-1.13E+02	0.00E+00	0.00E+00	0.00E+00	0.00E+00	0.00E+00	0.00E+00	0.00E+00	0.00E+00	0.00E+00
	-1.12E+02	0.00E+00	0.00E+00	0.00E+00	0.00E+00	0.00E+00	0.00E+00	0.00E+00	0.00E+00	0.00E+00
	-1.12E+02	0.00E+00	0.00E+00	0.00E+00	0.00E+00	0.00E+00	0.00E+00	0.00E+00	0.00E+00	0.00E+00
	-1.11E+02	0.00E+00	0.00E+00	0.00E+00	0.00E+00	0.00E+00	0.00E+00	0.00E+00	0.00E+00	0.00E+00
	-1.11E+02	0.00E+00	0.00E+00	0.00E+00	0.00E+00	0.00E+00	0.00E+00	0.00E+00	0.00E+00	0.00E+00
	-1.10E+02	0.00E+00	0.00E+00	0.00E+00	0.00E+00	0.00E+00	0.00E+00	0.00E+00	0.00E+00	0.00E+00
	-1.10E+02	0.00E+00	0.00E+00	0.00E+00	0.00E+00	0.00E+00	0.00E+00	0.00E+00	0.00E+00	0.00E+00
	-1.09E+02	0.00E+00	0.00E+00	0.00E+00	0.00E+00	0.00E+00	0.00E+00	0.00E+00	0.00E+00	0.00E+00
	-1.09E+02	0.00E+00	0.00E+00	0.00E+00	0.00E+00	0.00E+00	0.00E+00	0.00E+00	0.00E+00	0.00E+00
	-1.08E+02	0.00E+00	0.00E+00	0.00E+00	0.00E+00	0.00E+00	0.00E+00	0.00E+00	0.00E+00	0.00E+00
	-1.08E+02	0.00E+00	0.00E+00	0.00E+00	0.00E+00	0.00E+00	0.00E+00	0.00E+00	0.00E+00	0.00E+00
	-1.07E+02	0.00E+00	0.00E+00	0.00E+00	0.00E+00	0.00E+00	0.00E+00	0.00E+00	0.00E+00	0.00E+00
	-1.07E+02	0.00E+00	0.00E+00	0.00E+00	0.00E+00	0.00E+00	0.00E+00	0.00E+00	0.00E+00	0.00E+00
	-1.06E+02	0.00E+00	0.00E+00	0.00E+00	0.00E+00	0.00E+00	0.00E+00	0.00E+00	0.00E+00	0.00E+00
	-1.06E+02	0.00E+00	0.00E+00	0.00E+00	0.00E+00	0.00E+00	0.00E+00	0.00E+00	0.00E+00	0.00E+00
	-1.05E+02	0.00E+00	0.00E+00	0.00E+00	0.00E+00	0.00E+00	0.00E+00	0.00E+00	0.00E+00	0.00E+00
	-1.05E+02	0.00E+00	0.00E+00	0.00E+00	0.00E+00	0.00E+00	0.00E+00	0.00E+00	0.00E+00	0.00E+00
	-1.04E+02	0.00E+00	0.00E+00	0.00E+00	0.00E+00	0.00E+00	0.00E+00	0.00E+00	0.00E+00	0.00E+00
	-1.04E+02	0.00E+00	0.00E+00	0.00E+00	0.00E+00	0.00E+00	0.00E+00	0.00E+00	0.00E+00	0.00E+00
	-1.03E+02	0.00E+00	0.00E+00	0.00E+00	0.00E+00	0.00E+00	0.00E+00	0.00E+00	0.00E+00	0.00E+00
	-1.03E+02	0.00E+00	0.00E+00	0.00E+00	0.00E+00	0.00E+00	0.00E+00	0.00E+00	0.00E+00	0.00E+00
	-1.03E+02	0.00E+00	0.00E+00	0.00E+00	0.00E+00	0.00E+00	0.00E+00	0.00E+00	0.00E+00	0.00E+00
	-1.02E+02	0.00E+00	0.00E+00	0.00E+00	0.00E+00	0.00E+00	0.00E+00	0.00E+00	0.00E+00	0.00E+00
	-1.02E+02	0.00E+00	0.00E+00	0.00E+00	0.00E+00	0.00E+00	0.00E+00	0.00E+00	0.00E+00	0.00E+00
	-1.01E+02	0.00E+00	0.00E+00	0.00E+00	0.00E+00	0.00E+00	0.00E+00	0.00E+00	0.00E+00	0.00E+00
	-1.01E+02	0.00E+00	0.00E+00	0.00E+00	0.00E+00	0.00E+00	0.00E+00	0.00E+00	0.00E+00	0.00E+00
	-1.00E+02	0.00E+00	0.00E+00	0.00E+00	0.00E+00	0.00E+00	0.00E+00	0.00E+00	0.00E+00	0.00E+00
	-9.98E+01	0.00E+00	0.00E+00	0.00E+00	0.00E+00	0.00E+00	0.00E+00	0.00E+00	0.00E+00	0.00E+00
	-9.94E+01	0.00E+00	0.00E+00	0.00E+00	0.00E+00	0.00E+00	0.00E+00	0.00E+00	0.00E+00	0.00E+00
	-9.89E+01	0.00E+00	0.00E+00	0.00E+00	0.00E+00	0.00E+00	0.00E+00	0.00E+00	0.00E+00	0.00E+00
	-9.85E+01	0.00E+00	0.00E+00	0.00E+00	0.00E+00	0.00E+00	0.00E+00	0.00E+00	0.00E+00	0.00E+00
	-9.80E+01	0.00E+00	0.00E+00	0.00E+00	0.00E+00	0.00E+00	0.00E+00	0.00E+00	0.00E+00	0.00E+00
	-9.76E+01	0.00E+00	0.00E+00	0.00E+00	0.00E+00	0.00E+00	0.00E+00	0.00E+00	0.00E+00	0.00E+00
	-9.71E+01	0.00E+00	0.00E+00	0.00E+00	0.00E+00	0.00E+00	0.00E+00	0.00E+00	0.00E+00	0.00E+00
	-9.67E+01	0.00E+00	0.00E+00	0.00E+00	0.00E+00	0.00E+00	0.00E+00	0.00E+00	0.00E+00	0.00E+00
	-9.63E+01	0.00E+00	0.00E+00	0.00E+00	0.00E+00	0.00E+00	0.00E+00	0.00E+00	0.00E+00	0.00E+00
	-9.58E+01	0.00E+00	0.00E+00	0.00E+00	0.00E+00	0.00E+00	0.00E+00	0.00E+00	0.00E+00	0.00E+00
	-9.54E+01	0.00E+00	0.00E+00	0.00E+00	0.00E+00	0.00E+00	0.00E+00	0.00E+00	0.00E+00	0.00E+00
	-9.50E+01	0.00E+00	0.00E+00	0.00E+00	0.00E+00	0.00E+00	0.00E+00	0.00E+00	0.00E+00	0.00E+00
	-9.45E+01	0.00E+00	0.00E+00	0.00E+00	0.00E+00	0.00E+00	0.00E+00	0.00E+00	0.00E+00	0.00E+00
	-9.41E+01	0.00E+00	0.00E+00	0.00E+00	0.00E+00	0.00E+00	0.00E+00	0.00E+00	0.00E+00	0.00E+00
	-9.37E+01	0.00E+00	0.00E+00	0.00E+00	0.00E+00	0.00E+00	0.00E+00	0.00E+00	0.00E+00	0.00E+00
	-9.32E+01	0.00E+00	0.00E+00	0.00E+00	0.00E+00	0.00E+00	0.00E+00	0.00E+00	0.00E+00	0.00E+00
	-9.28E+01	0.00E+00	0.00E+00	0.00E+00	0.00E+00	0.00E+00	0.00E+00	0.00E+00	0.00E+00	0.00E+00
	-9.24E+01	0.00E+00	0.00E+00	0.00E+00	0.00E+00	0.00E+00	0.00E+00	0.00E+00	0.00E+00	0.00E+00
	-9.20E+01	0.00E+00	0.00E+00	0.00E+00	0.00E+00	0.00E+00	0.00E+00	0.00E+00	0.00E+00	0.00E+00
	-9.15E+01	0.00E+00	0.00E+00	0.00E+00	0.00E+00	0.00E+00	0.00E+00	0.00E+00	0.00E+00	0.00E+00
	-9.11E+01	0.00E+00	0.00E+00	0.00E+00	0.00E+00	0.00E+00	0.00E+00	0.00E+00	0.00E+00	0.00E+00
	-9.07E+01	0.00E+00	0.00E+00	0.00E+00	0.00E+00	0.00E+00	0.00E+00	0.00E+00	0.00E+00	0.00E+00
	-9.03E+01	0.00E+00	0.00E+00	0.00E+00	0.00E+00	0.00E+00	0.00E+00	0.00E+00	0.00E+00	0.00E+00
	-8.99E+01	0.00E+00	0.00E+00	0.00E+00	0.00E+00	0.00E+00	0.00E+00	0.00E+00	0.00E+00	0.00E+00
	-8.94E+01	0.00E+00	0.00E+00	0.00E+00	0.00E+00	0.00E+00	0.00E+00	0.00E+00	0.00E+00	0.00E+00
	-8.90E+01	0.00E+00	0.00E+00	0.00E+00	0.00E+00	0.00E+00	0.00E+00	0.00E+00	0.00E+00	0.00E+00
	-8.86E+01	0.00E+00	0.00E+00	0.00E+00	0.00E+00	0.00E+00	0.00E+00	0.00E+00	0.00E+00	0.00E+00
	-8.82E+01	0.00E+00	0.00E+00	0.00E+00	0.00E+00	0.00E+00	0.00E+00	0.00E+00	0.00E+00	0.00E+00
	-8.78E+01	0.00E+00	0.00E+00	0.00E+00	0.00E+00	0.00E+00	0.00E+00	0.00E+00	0.00E+00	0.00E+00
	-8.74E+01	0.00E+00	0.00E+00	0.00E+00	0.00E+00	0.00E+00	0.00E+00	0.00E+00	0.00E+00	0.00E+00
	-8.70E+01	0.00E+00	0.00E+00	0.00E+00	0.00E+00	0.00E+00	0.00E+00	0.00E+00	0.00E+00	0.00E+00
	-8.66E+01	0.00E+00	0.00E+00	0.00E+00	0.00E+00	0.00E+00	0.00E+00	0.00E+00	0.00E+00	0.00E+00
	-8.61E+01	0.00E+00	0.00E+00	0.00E+00	0.00E+00	0.00E+00	0.00E+00	0.00E+00	0.00E+00	0.00E+00
	-8.57E+01	0.00E+00	0.00E+00	0.00E+00	0.00E+00	0.00E+00	0.00E+00	0.00E+00	0.00E+00	0.00E+00
	-8.53E+01	0.00E+00	0.00E+00	0.00E+00	0.00E+00	0.00E+00	0.00E+00	0.00E+00	0.00E+00	0.00E+00
	-8.49E+01	0.00E+00	0.00E+00	0.00E+00	0.00E+00	0.00E+00	0.00E+00	0.00E+00	0.00E+00	0.00E+00
	-8.45E+01	0.00E+00	0.00E+00	0.00E+00	0.00E+00	0.00E+00	0.00E+00	0.00E+00	0.00E+00	0.00E+00
	-8.41E+01	0.00E+00	0.00E+00	0.00E+00	0.00E+00	0.00E+00	0.00E+00	0.00E+00	0.00E+00	0.00E+00
	-8.37E+01	0.00E+00	0.00E+00	0.00E+00	0.00E+00	0.00E+00	0.00E+00	0.00E+00	0.00E+00	0.00E+00
	-8.33E+01	0.00E+00	0.00E+00	0.00E+00	0.00E+00	0.00E+00	0.00E+00	0.00E+00	0.00E+00	0.00E+00
	-8.29E+01	0.00E+00	0.00E+00	0.00E+00	0.00E+00	0.00E+00	0.00E+00	0.00E+00	0.00E+00	0.00E+00
	-8.25E+01	0.00E+00	0.00E+00	0.00E+00	0.00E+00	0.00E+00	0.00E+00	0.00E+00	0.00E+00	0.00E+00
	-8.21E+01	0.00E+00	0.00E+00	0.00E+00	0.00E+00	0.00E+00	0.00E+00	0.00E+00	0.00E+00	0.00E+00
	-8.17E+01	0.00E+00	0.00E+00	0.00E+00	0.00E+00	0.00E+00	0.00E+00	0.00E+00	0.00E+00	0.00E+00
	-8.13E+01	0.00E+00	0.00E+00	0.00E+00	0.00E+00	0.00E+00	0.00E+00	0.00E+00	0.00E+00	0.00E+00
	-8.09E+01	0.00E+00	0.00E+00	0.00E+00	0.00E+00	0.00E+00	0.00E+00	0.00E+00	0.00E+00	0.00E+00
	-8.05E+01	0.00E+00	0.00E+00	0.00E+00	0.00E+00	0.00E+00	0.00E+00	0.00E+00	0.00E+00	0.00E+00
	-8.01E+01	0.00E+00	0.00E+00	0.00E+00	0.00E+00	0.00E+00	0.00E+00	0.00E+00	0.00E+00	0.00E+00
	-7.97E+01	0.00E+00	0.00E+00	0.00E+00	0.00E+00	0.00E+00	0.00E+00	0.00E+00	0.00E+00	0.00E+00
	-7.93E+01	0.00E+00	0.00E+00	0.00E+00	0.00E+00	0.00E+00	0.00E+00	0.00E+00	0.00E+00	0.00E+00
	-7.89E+01	0.00E+00	0.00E+00	0.00E+00	0.00E+00	0.00E+00	0.00E+00	0.00E+00	0.00E+00	0.00E+00
	-7.85E+01	0.00E+00	0.00E+00	0.00E+00	0.00E+00	0.00E+00	0.00E+00	0.00E+00	0.00E+00	0.00E+00
	-7.81E+01	0.00E+00	0.00E+00	0.00E+00	0.00E+00	0.00E+00	0.00E+00	0.00E+00	0.00E+00	0.00E+00
	-7.77E+01	0.00E+00	0.00E+00	0.00E+00	0.00E+00	0.00E+00	0.00E+00	0.00E+00	0.00E+00	0.00E+00
	-7.73E+01	0.00E+00	0.00E+00	0.00E+00	0.00E+00	0.00E+00	0.00E+00	0.00E+00	0.00E+00	0.00E+00
	-7.69E+01	0.00E+00	0.00E+00	0.00E+00	0.00E+00	0.00E+00	0.00E+00	0.00E+00	0.00E+00	0.00E+00
	-7.65E+01	0.00E+00	0.00E+00	0.00E+00	0.00E+00	0.00E+00	0.00E+00	0.00E+00	0.00E+00	0.00E+00
	-7.61E+01	0.00E+00	0.00E+00	0.00E+00	0.00E+00	0.00E+00	0.00E+00	0.00E+00	0.00E+00	0.00E+00
	-7.57E+01	0.00E+00	0.00E+00	0.00E+00	0.00E+00	0.00E+00	0.00E+00	0.00E+00	0.00E+00	0.00E+00
	-7.53E+01	0.00E+00	0.00E+00	0.00E+00	0.00E+00	0.00E+00	0.00E+00	0.00E+00	0.00E+00	0.00E+00
	-7.49E+01	0.00E+00	0.00E+00	0.00E+00	0.00E+00	0.00E+00	0.00E+00	0.00E+00	0.00E+00	0.00E+00
	-7.47E+01	0.00E+00	0.00E+00	0.00E+00	0.00E+00	0.00E+00	0.00E+00	0.00E+00	0.00E+00	0.00E+00
	-7.45E+01	0.00E+00	0.00E+00	0.00E+00	0.00E+00	0.00E+00	0.00E+00	0.00E+00	0.00E+00	0.00E+00
	-7.42E+01	0.00E+00	0.00E+00	0.00E+00	0.00E+00	0.00E+00	0.00E+00	0.00E+00	0.00E+00	0.00E+00
	-7.39E+01	0.00E+00	0.00E+00	0.00E+00	0.00E+00	0.00E+00	0.00E+00	0.00E+00	0.00E+00	0.00E+00
	-7.35E+01	0.00E+00	0.00E+00	0.00E+00	0.00E+00	0.00E+00	0.00E+00	0.00E+00	0.00E+00	0.00E+00
	-7.31E+01	0.00E+00	0.00E+00	0.00E+00	0.00E+00	0.00E+00	0.00E+00	0.00E+00	0.00E+00	0.00E+00
	-7.27E+01	0.00E+00	0.00E+00	0.00E+00	0.00E+00	0.00E+00	0.00E+00	0.00E+00	0.00E+00	0.00E+00
	-7.23E+01	0.00E+00	0.00E+00	0.00E+00	0.00E+00	0.00E+00	0.00E+00	0.00E+00	0.00E+00	0.00E+00
	-7.19E+01	0.00E+00	0.00E+00	0.00E+00	0.00E+00	0.00E+00	0.00E+00	0.00E+00	0.00E+00	0.00E+00
	-7.15E+01	0.00E+00	0.00E+00	0.00E+00	0.00E+00	0.00E+00	0.00E+00	0.00E+00	0.00E+00	0.00E+00
	-7.11E+01	0.00E+00	0.00E+00	0.00E+00	0.00E+00	0.00E+00	0.00E+00	0.00E+00	0.00E+00	0.00E+00
	-7.07E+01	0.00E+00	0.00E+00	0.00E+00	0.00E+00	0.00E+00	0.00E+00	0.00E+00	0.00E+00	0.00E+00
	-7.03E+01	0.00E+00	0.00E+00	0.00E+00	0.00E+00	0.00E+00	0.00E+00	0.00E+00	0.00E+00	0.00E+00
	-6.99E+01	0.00E+00	0.00E+00	0.00E+00	0.00E+00	0.00E+00	0.00E+00	0.00E+00	0.00E+00	0.00E+00
	-6.95E+01	0.00E+00	0.00E+00	0.00E+00	0.00E+00	0.00E+00	0.00E+00	0.00E+00	0.00E+00	0.00E+00
	-6.91E+01	0.00E+00	0.00E+00	0.00E+00	0.00E+00	0.00E+00	0.00E+00	0.00E+00	0.00E+00	0.00E+00
	-6.87E+01	0.00E+00	0.00E+00	0.00E+00	0.00E+00	0.00E+00	0.00E+00	0.00E+00	0.00E+00	0.00E+00
	-6.83E+01	0.00E+00	0.00E+00	0.00E+00	0.00E+00	0.00E+00	0.00E+00	0.00E+00	0.00E+00	0.00E+00
	-6.79E+01	0.00E+00	0.00E+00	0.00E+00	0.00E+00	0.00E+00	0.00E+00	0.00E+00	0.00E+00	0.00E+00
	-6.75E+01	0.00E+00	0.00E+00	0.00E+00	0.00E+00	0.00E+00	0.00E+00	0.00E+00	0.00E+00	0.00E+00
	-6.71E+01	0.00E+00	0.00E+00	0.00E+00	0.00E+00	0.00E+00	0.00E+00	0.00E+00	0.00E+00	0.00E+00
	-6.67E+01	0.00E+00	0.00E+00	0.00E+00	0.00E+00	0.00E+00	0.00E+00	0.00E+00	0.00E+00	0.00E+00
	-6.63E+01	0.00E+00	0.00E+00	0.00E+00	0.00E+00	0.00E+00	0.00E+00	0.00E+00	0.00E+00	0.00E+00
	-6.59E+01	0.00E+00	0.00E+00	0.00E+00	0.00E+00	0.00E+00	0.00E+00	0.00E+00	0.00E+00	0.00E+00
	-6.55E+01	0.00E+00	0.00E+00	0.00E+00	0.00E+00	0.00E+00	0.00E+00	0.00E+00	0.00E+00	0.00E+00
	-6.51E+01	0.00E+00	0.00E+00	0.00E+00	0.00E+00	0.00E+00	0.00E+00	0.00E+00	0.00E+00	0.00E+00
	-6.47E+01	0.00E+00	0.00E+00	0.00E+00	0.00E+00	0.00E+00	0.00E+00	0.00E+00	0.00E+00	0.00E+00
	-6.43E+01	0.00E+00	0.00E+00	0.00E+00	0.00E+00	0.00E+00	0.00E+00	0.00E+00	0.00E+00	0.00E+00
	-6.39E+01	0.00E+00	0.00E+00	0.00E+00	0.00E+00	0.00E+00	0.00E+00	0.00E+00	0.00E+00	0.00E+00
	-6.35E+01	0.00E+00	0.00E+00	0.00E+00	0.00E+00	0.00E+00	0.00E+00	0.00E+00	0.00E+00	0.00E+00
	-6.31E+01	0.00E+00	0.00E+00	0.00E+00	0.00E+00	0.00E+00	0.00E+00	0.00E+00	0.00E+00	0.00E+00
	-6.27E+01	0.00E+00	0.00E+00	0.00E+00	0.00E+00	0.00E+00	0.00E+00	0.00E+00	0.00E+00	0.00E+00
	-6.23E+01	0.00E+00	0.00E+00	0.00E+00	0.00E+00	0.00E+00	0.00E+00	0.00E+00	0.00E+00	0.00E+00
	-6.19E+01	0.00E+00	0.00E+00	0.00E+00	0.00E+00	0.00E+00	0.00E+00	0.00E+00	0.00E+00	0.00E+00
	-6.15E+01	0.00E+00	0.00E+00	0.00E+00	0.00E+00	0.00E+00	0.00E+00	0.00E+00	0.00E+00	0.00E+00
	-6.11E+01	0.00E+00	0.00E+00	0.00E+00	0.00E+00	0.00E+00	0.00E+00	0.00E+00	0.00E+00	0.00E+00
	-6.07E+01	0.00E+00	0.00E+00	0.00E+00	0.00E+00	0.00E+00	0.00E+00	0.00E+00	0.00E+00	0.00E+00
	-6.03E+01	0.00E+00	0.00E+00	0.00E+00	0.00E+00	0.00E+00	0.00E+00	0.00E+00	0.00E+00	0.00E+00
	-5.99E+01	0.00E+00	0.00E+00	0.00E+00	0.00E+00	0.00E+00	0.00E+00	0.00E+00	0.00E+00	0.00E+00
	-5.95E+01	0.00E+00	0.00E+00	0.00E+00	0.00E+00	0.00E+00	0.00E+00	0.00E+00	0.00E+00	0.00E+00
	-5.90E+01	0.00E+00	0.00E+00	0.00E+00	0.00E+00	0.00E+00	0.00E+00	0.00E+00	0.00E+00	0.00E+00
	-5.86E+01	0.00E+00	0.00E+00	0.00E+00	0.00E+00	0.00E+00	0.00E+00	0.00E+00	0.00E+00	0.00E+00
	-5.82E+01	0.00E+00	0.00E+00	0.00E+00	0.00E+00	0.00E+00	0.00E+00	0.00E+00	0.00E+00	0.00E+00
	-5.78E+01	0.00E+00	0.00E+00	0.00E+00	0.00E+00	0.00E+00	0.00E+00	0.00E+00	0.00E+00	0.00E+00
	-5.74E+01	0.00E+00	0.00E+00	0.00E+00	0.00E+00	0.00E+00	0.00E+00	0.00E+00	0.00E+00	0.00E+00
	-5.70E+01	0.00E+00	0.00E+00	0.00E+00	0.00E+00	0.00E+00	0.00E+00	0.00E+00	0.00E+00	0.00E+00
	-5.65E+01	0.00E+00	0.00E+00	0.00E+00	0.00E+00	0.00E+00	0.00E+00	0.00E+00	0.00E+00	0.00E+00
	-5.61E+01	0.00E+00	0.00E+00	0.00E+00	0.00E+00	0.00E+00	0.00E+00	0.00E+00	0.00E+00	0.00E+00
	-5.57E+01	0.00E+00	0.00E+00	0.00E+00	0.00E+00	0.00E+00	0.00E+00	0.00E+00	0.00E+00	0.00E+00
	-5.53E+01	0.00E+00	0.00E+00	0.00E+00	0.00E+00	0.00E+00	0.00E+00	0.00E+00	0.00E+00	0.00E+00
	-5.49E+01	0.00E+00	0.00E+00	0.00E+00	0.00E+00	0.00E+00	0.00E+00	0.00E+00	0.00E+00	0.00E+00
	-5.44E+01	0.00E+00	0.00E+00	0.00E+00	0.00E+00	0.00E+00	0.00E+00	0.00E+00	0.00E+00	0.00E+00
	-5.40E+01	0.00E+00	0.00E+00	0.00E+00	0.00E+00	0.00E+00	0.00E+00	0.00E+00	0.00E+00	0.00E+00
	-5.37E+01	0.00E+00	0.00E+00	0.00E+00	0.00E+00	0.00E+00	0.00E+00	0.00E+00	0.00E+00	0.00E+00
	-5.32E+01	0.00E+00	0.00E+00	0.00E+00	0.00E+00	0.00E+00	0.00E+00	0.00E+00	0.00E+00	0.00E+00
	-5.29E+01	0.00E+00	0.00E+00	0.00E+00	0.00E+00	0.00E+00	0.00E+00	0.00E+00	0.00E+00	0.00E+00
	-5.25E+01	0.00E+00	0.00E+00	0.00E+00	0.00E+00	0.00E+00	0.00E+00	0.00E+00	0.00E+00	0.00E+00
	-5.21E+01	0.00E+00	0.00E+00	0.00E+00	0.00E+00	0.00E+00	0.00E+00	0.00E+00	0.00E+00	0.00E+00
	-5.17E+01	0.00E+00	0.00E+00	0.00E+00	0.00E+00	0.00E+00	0.00E+00	0.00E+00	0.00E+00	0.00E+00
	-5.14E+01	0.00E+00	0.00E+00	0.00E+00	0.00E+00	0.00E+00	0.00E+00	0.00E+00	0.00E+00	0.00E+00
	-5.09E+01	0.00E+00	0.00E+00	0.00E+00	0.00E+00	0.00E+00	0.00E+00	0.00E+00	0.00E+00	0.00E+00
	-5.06E+01	0.00E+00	0.00E+00	0.00E+00	0.00E+00	0.00E+00	0.00E+00	0.00E+00	0.00E+00	0.00E+00
	-5.02E+01	0.00E+00	0.00E+00	0.00E+00	0.00E+00	0.00E+00	0.00E+00	0.00E+00	0.00E+00	0.00E+00
	-4.98E+01	0.00E+00	0.00E+00	0.00E+00	0.00E+00	0.00E+00	0.00E+00	0.00E+00	0.00E+00	0.00E+00
	-4.94E+01	0.00E+00	0.00E+00	0.00E+00	0.00E+00	0.00E+00	0.00E+00	0.00E+00	0.00E+00	0.00E+00
	-4.91E+01	0.00E+00	0.00E+00	0.00E+00	0.00E+00	0.00E+00	0.00E+00	0.00E+00	0.00E+00	0.00E+00
	-4.86E+01	0.00E+00	0.00E+00	0.00E+00	0.00E+00	0.00E+00	0.00E+00	0.00E+00	0.00E+00	0.00E+00
	-4.83E+01	0.00E+00	0.00E+00	0.00E+00	0.00E+00	0.00E+00	0.00E+00	0.00E+00	0.00E+00	0.00E+00
	-4.79E+01	0.00E+00	0.00E+00	0.00E+00	0.00E+00	0.00E+00	0.00E+00	0.00E+00	0.00E+00	0.00E+00
	-4.75E+01	0.00E+00	0.00E+00	0.00E+00	0.00E+00	0.00E+00	0.00E+00	0.00E+00	0.00E+00	0.00E+00
	-4.71E+01	0.00E+00	0.00E+00	0.00E+00	0.00E+00	0.00E+00	0.00E+00	0.00E+00	0.00E+00	0.00E+00
	-4.67E+01	0.00E+00	0.00E+00	0.00E+00	0.00E+00	0.00E+00	0.00E+00	0.00E+00	0.00E+00	0.00E+00
	-4.63E+01	0.00E+00	0.00E+00	0.00E+00	0.00E+00	0.00E+00	0.00E+00	0.00E+00	0.00E+00	0.00E+00
	-4.60E+01	0.00E+00	0.00E+00	0.00E+00	0.00E+00	0.00E+00	0.00E+00	0.00E+00	0.00E+00	0.00E+00
	-4.55E+01	0.00E+00	0.00E+00	0.00E+00	0.00E+00	0.00E+00	0.00E+00	0.00E+00	0.00E+00	0.00E+00
	-4.52E+01	0.00E+00	0.00E+00	0.00E+00	0.00E+00	0.00E+00	0.00E+00	0.00E+00	0.00E+00	0.00E+00
	-4.48E+01	0.00E+00	0.00E+00	0.00E+00	0.00E+00	0.00E+00	0.00E+00	0.00E+00	0.00E+00	0.00E+00
	-4.44E+01	0.00E+00	0.00E+00	0.00E+00	0.00E+00	0.00E+00	0.00E+00	0.00E+00	0.00E+00	0.00E+00
	-4.40E+01	0.00E+00	0.00E+00	0.00E+00	0.00E+00	0.00E+00	0.00E+00	0.00E+00	0.00E+00	0.00E+00
	-4.37E+01	0.00E+00	0.00E+00	0.00E+00	0.00E+00	0.00E+00	0.00E+00	0.00E+00	0.00E+00	0.00E+00
	-4.32E+01	0.00E+00	0.00E+00	0.00E+00	0.00E+00	0.00E+00	0.00E+00	0.00E+00	0.00E+00	0.00E+00
	-4.29E+01	0.00E+00	0.00E+00	0.00E+00	0.00E+00	0.00E+00	0.00E+00	0.00E+00	0.00E+00	0.00E+00
	-4.25E+01	0.00E+00	0.00E+00	0.00E+00	0.00E+00	0.00E+00	0.00E+00	0.00E+00	0.00E+00	0.00E+00
	-4.21E+01	0.00E+00	0.00E+00	0.00E+00	0.00E+00	0.00E+00	0.00E+00	0.00E+00	0.00E+00	0.00E+00
	-4.17E+01	0.00E+00	0.00E+00	0.00E+00	0.00E+00	0.00E+00	0.00E+00	0.00E+00	0.00E+00	0.00E+00
	-4.14E+01	0.00E+00	0.00E+00	0.00E+00	0.00E+00	0.00E+00	0.00E+00	0.00E+00	0.00E+00	0.00E+00
	-4.09E+01	0.00E+00	0.00E+00	0.00E+00	0.00E+00	0.00E+00	0.00E+00	0.00E+00	0.00E+00	0.00E+00
	-4.07E+01	0.00E+00	0.00E+00	0.00E+00	0.00E+00	0.00E+00	0.00E+00	0.00E+00	0.00E+00	0.00E+00
	-4.05E+01	0.00E+00	0.00E+00	0.00E+00	0.00E+00	0.00E+00	0.00E+00	0.00E+00	0.00E+00	0.00E+00
	-4.02E+01	0.00E+00	0.00E+00	0.00E+00	0.00E+00	0.00E+00	0.00E+00	0.00E+00	0.00E+00	0.00E+00
	-3.99E+01	0.00E+00	0.00E+00	0.00E+00	0.00E+00	0.00E+00	0.00E+00	0.00E+00	0.00E+00	0.00E+00
	-3.94E+01	0.00E+00	0.00E+00	0.00E+00	0.00E+00	0.00E+00	0.00E+00	0.00E+00	0.00E+00	0.00E+00
	-3.90E+01	0.00E+00	0.00E+00	0.00E+00	0.00E+00	0.00E+00	0.00E+00	0.00E+00	0.00E+00	0.00E+00
	-3.86E+01	0.00E+00	0.00E+00	0.00E+00	0.00E+00	0.00E+00	0.00E+00	0.00E+00	0.00E+00	0.00E+00
	-3.82E+01	0.00E+00	0.00E+00	0.00E+00	0.00E+00	0.00E+00	0.00E+00	0.00E+00	0.00E+00	0.00E+00
	-3.78E+01	0.00E+00	0.00E+00	0.00E+00	0.00E+00	0.00E+00	0.00E+00	0.00E+00	0.00E+00	0.00E+00
	-3.74E+01	0.00E+00	0.00E+00	0.00E+00	0.00E+00	0.00E+00	0.00E+00	0.00E+00	0.00E+00	0.00E+00
	-3.69E+01	0.00E+00	0.00E+00	0.00E+00	0.00E+00	0.00E+00	0.00E+00	0.00E+00	0.00E+00	0.00E+00
	-3.66E+01	0.00E+00	0.00E+00	0.00E+00	0.00E+00	0.00E+00	0.00E+00	0.00E+00	0.00E+00	0.00E+00
	-3.61E+01	0.00E+00	0.00E+00	0.00E+00	0.00E+00	0.00E+00	0.00E+00	0.00E+00	0.00E+00	0.00E+00
	-3.58E+01	0.00E+00	0.00E+00	0.00E+00	0.00E+00	0.00E+00	0.00E+00	0.00E+00	0.00E+00	0.00E+00
	-3.55E+01	0.00E+00	0.00E+00	0.00E+00	0.00E+00	0.00E+00	0.00E+00	0.00E+00	0.00E+00	0.00E+00
	-3.51E+01	0.00E+00	0.00E+00	0.00E+00	0.00E+00	0.00E+00	0.00E+00	0.00E+00	0.00E+00	0.00E+00
	-3.48E+01	0.00E+00	0.00E+00	0.00E+00	0.00E+00	0.00E+00	0.00E+00	0.00E+00	0.00E+00	0.00E+00
	-3.44E+01	0.00E+00	0.00E+00	0.00E+00	0.00E+00	0.00E+00	0.00E+00	0.00E+00	0.00E+00	0.00E+00
	-3.41E+01	0.00E+00	0.00E+00	0.00E+00	0.00E+00	0.00E+00	0.00E+00	0.00E+00	0.00E+00	0.00E+00
	-3.38E+01	0.00E+00	0.00E+00	0.00E+00	0.00E+00	0.00E+00	0.00E+00	0.00E+00	0.00E+00	0.00E+00
	-3.35E+01	0.00E+00	0.00E+00	0.00E+00	0.00E+00	0.00E+00	0.00E+00	0.00E+00	0.00E+00	0.00E+00
	-3.31E+01	0.00E+00	0.00E+00	0.00E+00	0.00E+00	0.00E+00	0.00E+00	0.00E+00	0.00E+00	0.00E+00
	-3.28E+01	0.00E+00	0.00E+00	0.00E+00	0.00E+00	0.00E+00	0.00E+00	0.00E+00	0.00E+00	0.00E+00
	-3.25E+01	0.00E+00	0.00E+00	0.00E+00	0.00E+00	0.00E+00	0.00E+00	0.00E+00	0.00E+00	0.00E+00
	-3.22E+01	0.00E+00	0.00E+00	0.00E+00	0.00E+00	0.00E+00	0.00E+00	0.00E+00	0.00E+00	0.00E+00
	-3.18E+01	0.00E+00	0.00E+00	0.00E+00	0.00E+00	0.00E+00	0.00E+00	0.00E+00	0.00E+00	0.00E+00
	-3.15E+01	0.00E+00	0.00E+00	0.00E+00	0.00E+00	0.00E+00	0.00E+00	0.00E+00	0.00E+00	0.00E+00
	-3.12E+01	0.00E+00	0.00E+00	0.00E+00	0.00E+00	0.00E+00	0.00E+00	0.00E+00	0.00E+00	0.00E+00
	-3.09E+01	0.00E+00	0.00E+00	0.00E+00	0.00E+00	0.00E+00	0.00E+00	0.00E+00	0.00E+00	0.00E+00
	-3.05E+01	0.00E+00	0.00E+00	0.00E+00	0.00E+00	0.00E+00	0.00E+00	0.00E+00	0.00E+00	0.00E+00
	-3.02E+01	0.00E+00	0.00E+00	0.00E+00	0.00E+00	0.00E+00	0.00E+00	0.00E+00	0.00E+00	0.00E+00
	-2.98E+01	0.00E+00	0.00E+00	0.00E+00	0.00E+00	0.00E+00	0.00E+00	0.00E+00	0.00E+00	0.00E+00
	-2.96E+01	0.00E+00	0.00E+00	0.00E+00	0.00E+00	0.00E+00	0.00E+00	0.00E+00	0.00E+00	0.00E+00
	-2.92E+01	0.00E+00	0.00E+00	0.00E+00	0.00E+00	0.00E+00	0.00E+00	0.00E+00	0.00E+00	0.00E+00
	-2.89E+01	0.00E+00	0.00E+00	0.00E+00	0.00E+00	0.00E+00	0.00E+00	0.00E+00	0.00E+00	0.00E+00
	-2.85E+01	0.00E+00	0.00E+00	0.00E+00	0.00E+00	0.00E+00	0.00E+00	0.00E+00	0.00E+00	0.00E+00
	-2.82E+01	0.00E+00	0.00E+00	0.00E+00	0.00E+00	0.00E+00	0.00E+00	0.00E+00	0.00E+00	0.00E+00
	-2.79E+01	0.00E+00	0.00E+00	0.00E+00	0.00E+00	0.00E+00	0.00E+00	0.00E+00	0.00E+00	0.00E+00
	-2.76E+01	0.00E+00	0.00E+00	0.00E+00	0.00E+00	0.00E+00	0.00E+00	0.00E+00	0.00E+00	0.00E+00
	-2.72E+01	0.00E+00	0.00E+00	0.00E+00	0.00E+00	0.00E+00	0.00E+00	0.00E+00	0.00E+00	0.00E+00
	-2.69E+01	0.00E+00	0.00E+00	0.00E+00	0.00E+00	0.00E+00	0.00E+00	0.00E+00	0.00E+00	0.00E+00
	-2.66E+01	0.00E+00	0.00E+00	0.00E+00	0.00E+00	0.00E+00	0.00E+00	0.00E+00	0.00E+00	0.00E+00
	-2.63E+01	0.00E+00	0.00E+00	0.00E+00	0.00E+00	0.00E+00	0.00E+00	0.00E+00	0.00E+00	0.00E+00
	-2.59E+01	0.00E+00	0.00E+00	0.00E+00	0.00E+00	0.00E+00	0.00E+00	0.00E+00	0.00E+00	0.00E+00
	-2.56E+01	0.00E+00	0.00E+00	0.00E+00	0.00E+00	0.00E+00	0.00E+00	0.00E+00	0.00E+00	0.00E+00
	-2.52E+01	0.00E+00	0.00E+00	0.00E+00	0.00E+00	0.00E+00	0.00E+00	0.00E+00	0.00E+00	0.00E+00
	-2.50E+01	0.00E+00	0.00E+00	0.00E+00	0.00E+00	0.00E+00	0.00E+00	0.00E+00	0.00E+00	0.00E+00
	-2.46E+01	0.00E+00	0.00E+00	0.00E+00	0.00E+00	0.00E+00	0.00E+00	0.00E+00	0.00E+00	0.00E+00
	-2.43E+01	0.00E+00	0.00E+00	0.00E+00	0.00E+00	0.00E+00	0.00E+00	0.00E+00	0.00E+00	0.00E+00
	-2.39E+01	0.00E+00	0.00E+00	0.00E+00	0.00E+00	0.00E+00	0.00E+00	0.00E+00	0.00E+00	0.00E+00
	-2.36E+01	0.00E+00	0.00E+00	0.00E+00	0.00E+00	0.00E+00	0.00E+00	0.00E+00	0.00E+00	0.00E+00
	-2.33E+01	0.00E+00	0.00E+00	0.00E+00	0.00E+00	0.00E+00	0.00E+00	0.00E+00	0.00E+00	0.00E+00
	-2.30E+01	0.00E+00	0.00E+00	0.00E+00	0.00E+00	0.00E+00	0.00E+00	0.00E+00	0.00E+00	0.00E+00
	-2.26E+01	0.00E+00	0.00E+00	0.00E+00	0.00E+00	0.00E+00	0.00E+00	0.00E+00	0.00E+00	0.00E+00
	-2.23E+01	0.00E+00	0.00E+00	0.00E+00	0.00E+00	0.00E+00	0.00E+00	0.00E+00	0.00E+00	0.00E+00
	-2.20E+01	0.00E+00	0.00E+00	0.00E+00	0.00E+00	0.00E+00	0.00E+00	0.00E+00	0.00E+00	0.00E+00
	-2.17E+01	0.00E+00	0.00E+00	0.00E+00	0.00E+00	0.00E+00	0.00E+00	0.00E+00	0.00E+00	0.00E+00
	-2.13E+01	0.00E+00	0.00E+00	0.00E+00	0.00E+00	0.00E+00	0.00E+00	0.00E+00	0.00E+00	0.00E+00
	-2.10E+01	0.00E+00	0.00E+00	0.00E+00	0.00E+00	0.00E+00	0.00E+00	0.00E+00	0.00E+00	0.00E+00
	-2.08E+01	0.00E+00	0.00E+00	0.00E+00	0.00E+00	0.00E+00	0.00E+00	0.00E+00	0.00E+00	0.00E+00
	-2.05E+01	0.00E+00	0.00E+00	0.00E+00	0.00E+00	0.00E+00	0.00E+00	0.00E+00	0.00E+00	0.00E+00
	-2.01E+01	0.00E+00	0.00E+00	0.00E+00	0.00E+00	0.00E+00	0.00E+00	0.00E+00	0.00E+00	0.00E+00
	-1.98E+01	0.00E+00	7.16E-26	2.94E-30	0.00E+00	0.00E+00	0.00E+00	0.00E+00	0.00E+00	0.00E+00
	-1.98E+01	0.00E+00	1.00E-25	4.11E-30	0.00E+00	0.00E+00	0.00E+00	0.00E+00	0.00E+00	0.00E+00
	-1.97E+01	0.00E+00	1.25E-25	5.14E-30	0.00E+00	0.00E+00	0.00E+00	0.00E+00	0.00E+00	0.00E+00
	-1.95E+01	0.00E+00	1.89E-25	7.75E-30	0.00E+00	0.00E+00	0.00E+00	0.00E+00	0.00E+00	0.00E+00
	-1.95E+01	0.00E+00	2.29E-25	9.40E-30	0.00E+00	0.00E+00	0.00E+00	0.00E+00	0.00E+00	0.00E+00
	-1.94E+01	0.00E+00	2.85E-25	1.17E-29	0.00E+00	0.00E+00	0.00E+00	0.00E+00	0.00E+00	0.00E+00
	-1.93E+01	0.00E+00	3.29E-25	1.35E-29	0.00E+00	0.00E+00	0.00E+00	0.00E+00	0.00E+00	0.00E+00
	-1.92E+01	0.00E+00	4.06E-25	1.67E-29	0.00E+00	0.00E+00	0.00E+00	0.00E+00	0.00E+00	0.00E+00
	-1.91E+01	0.00E+00	4.65E-25	1.91E-29	0.00E+00	0.00E+00	0.00E+00	0.00E+00	0.00E+00	0.00E+00
	-1.90E+01	0.00E+00	5.87E-25	2.41E-29	0.00E+00	0.00E+00	0.00E+00	0.00E+00	0.00E+00	0.00E+00
	-1.89E+01	0.00E+00	6.82E-25	2.80E-29	0.00E+00	0.00E+00	0.00E+00	0.00E+00	0.00E+00	0.00E+00
	-1.87E+01	0.00E+00	8.15E-25	3.34E-29	0.00E+00	0.00E+00	0.00E+00	0.00E+00	0.00E+00	0.00E+00
	-1.86E+01	0.00E+00	1.00E-24	4.11E-29	0.00E+00	0.00E+00	0.00E+00	0.00E+00	0.00E+00	0.00E+00
	-1.84E+01	0.00E+00	1.38E-24	5.65E-29	0.00E+00	0.00E+00	0.00E+00	0.00E+00	0.00E+00	0.00E+00
	-1.82E+01	0.00E+00	1.61E-24	6.60E-29	2.31E-14	6.55E-19	0.00E+00	0.00E+00	0.00E+00	0.00E+00
	-1.81E+01	0.00E+00	1.94E-24	7.96E-29	1.57E-13	4.44E-18	0.00E+00	0.00E+00	0.00E+00	0.00E+00
	-1.80E+01	0.00E+00	2.26E-24	9.25E-29	4.77E-13	1.35E-17	0.00E+00	0.00E+00	0.00E+00	0.00E+00
	-1.78E+01	0.00E+00	2.70E-24	1.11E-28	1.26E-12	3.57E-17	0.00E+00	0.00E+00	0.00E+00	0.00E+00
	-1.77E+01	0.00E+00	3.13E-24	1.28E-28	2.67E-12	7.56E-17	0.00E+00	0.00E+00	0.00E+00	0.00E+00
	-1.76E+01	0.00E+00	3.72E-24	1.53E-28	7.21E-12	2.04E-16	0.00E+00	0.00E+00	0.00E+00	0.00E+00
	-1.74E+01	0.00E+00	4.27E-24	1.75E-28	4.33E-10	1.23E-14	0.00E+00	0.00E+00	0.00E+00	0.00E+00
	-1.73E+01	0.00E+00	4.85E-24	1.99E-28	1.55E-07	4.39E-12	0.00E+00	0.00E+00	0.00E+00	0.00E+00
	-1.72E+01	3.29E-29	5.42E-24	2.23E-28	1.13E-06	3.19E-11	2.85E-21	5.98E-25	1.06E-28	1.84E-26
	-1.72E+01	1.19E-28	6.05E-24	2.48E-28	7.40E-06	2.10E-10	2.02E-20	4.23E-24	2.51E-26	4.33E-24
	-1.71E+01	6.63E-28	6.75E-24	2.77E-28	4.07E-05	1.15E-09	1.78E-19	3.74E-23	4.53E-24	7.82E-22
	-1.69E+01	1.02E-26	8.18E-24	3.36E-28	3.28E-04	9.29E-09	2.38E-18	5.00E-22	1.55E-22	2.67E-20
	-1.68E+01	4.17E-26	9.22E-24	3.78E-28	7.88E-04	2.23E-08	9.94E-18	2.09E-21	2.18E-21	3.77E-19
	-1.67E+01	1.75E-25	1.05E-23	4.30E-28	1.74E-03	4.94E-08	4.22E-17	8.85E-21	1.34E-20	2.32E-18
	-1.66E+01	8.28E-25	1.20E-23	4.91E-28	3.44E-03	9.75E-08	2.36E-16	4.95E-20	4.11E-20	7.11E-18
	-1.65E+01	2.10E-24	1.34E-23	5.51E-28	5.76E-03	1.63E-07	5.29E-16	1.11E-19	2.99E-19	5.16E-17
	-1.63E+01	6.05E-24	1.58E-23	6.49E-28	1.10E-02	3.11E-07	1.40E-15	2.93E-19	1.22E-18	2.10E-16
	-1.63E+01	9.40E-24	1.70E-23	6.98E-28	1.45E-02	4.12E-07	2.12E-15	4.45E-19	2.38E-18	4.12E-16
	-1.62E+01	1.65E-23	1.86E-23	7.63E-28	1.97E-02	5.59E-07	3.82E-15	8.02E-19	3.77E-18	6.51E-16
	-1.61E+01	3.72E-23	2.08E-23	8.52E-28	2.74E-02	7.77E-07	8.94E-15	1.88E-18	6.48E-18	1.12E-15
	-1.59E+01	1.34E-22	2.53E-23	1.04E-27	4.62E-02	1.31E-06	3.95E-14	8.29E-18	1.78E-17	3.07E-15
	-1.58E+01	2.26E-22	2.76E-23	1.13E-27	5.65E-02	1.60E-06	8.01E-14	1.68E-17	3.23E-17	5.59E-15
	-1.57E+01	4.37E-22	3.08E-23	1.26E-27	7.04E-02	2.00E-06	1.93E-13	4.05E-17	4.41E-17	7.63E-15
	-1.56E+01	9.98E-22	3.51E-23	1.44E-27	8.92E-02	2.53E-06	4.87E-13	1.02E-16	7.35E-17	1.27E-14
	-1.54E+01	2.55E-21	4.13E-23	1.70E-27	1.14E-01	3.24E-06	1.50E-12	3.14E-16	1.12E-16	1.94E-14
	-1.53E+01	4.73E-21	4.72E-23	1.94E-27	1.35E-01	3.84E-06	3.36E-12	7.05E-16	1.90E-16	3.29E-14
	-1.52E+01	1.01E-20	5.55E-23	2.28E-27	1.62E-01	4.59E-06	7.40E-12	1.55E-15	2.56E-16	4.42E-14
	-1.51E+01	1.65E-20	6.27E-23	2.57E-27	1.83E-01	5.18E-06	1.34E-11	2.80E-15	3.39E-16	5.86E-14
	-1.49E+01	3.07E-20	7.29E-23	2.99E-27	2.09E-01	5.93E-06	2.76E-11	5.79E-15	4.16E-16	7.19E-14
	-1.47E+01	5.90E-20	8.59E-23	3.52E-27	2.40E-01	6.80E-06	5.85E-11	1.23E-14	4.97E-16	8.59E-14
	-1.46E+01	9.50E-20	9.82E-23	4.03E-27	2.66E-01	7.54E-06	1.03E-10	2.16E-14	5.06E-16	8.74E-14
	-1.45E+01	1.36E-19	1.09E-22	4.49E-27	2.88E-01	8.17E-06	1.55E-10	3.25E-14	5.32E-16	9.19E-14
	-1.44E+01	2.14E-19	1.25E-22	5.12E-27	3.16E-01	8.96E-06	2.63E-10	5.52E-14	6.40E-16	1.11E-13
	-1.43E+01	3.01E-19	1.39E-22	5.69E-27	3.40E-01	9.62E-06	3.96E-10	8.30E-14	6.48E-16	1.12E-13
	-1.42E+01	4.61E-19	1.58E-22	6.49E-27	3.69E-01	1.04E-05	6.60E-10	1.38E-13	6.62E-16	1.14E-13
	-1.41E+01	6.35E-19	1.76E-22	7.21E-27	3.93E-01	1.11E-05	9.77E-10	2.05E-13	6.99E-16	1.21E-13
	-1.39E+01	9.46E-19	2.00E-22	8.20E-27	4.24E-01	1.20E-05	1.59E-09	3.33E-13	7.11E-16	1.23E-13
	-1.38E+01	1.28E-18	2.22E-22	9.10E-27	4.51E-01	1.28E-05	2.33E-09	4.90E-13	7.24E-16	1.25E-13
	-1.37E+01	1.87E-18	2.52E-22	1.03E-26	4.84E-01	1.37E-05	3.79E-09	7.94E-13	7.37E-16	1.27E-13
	-1.36E+01	2.49E-18	2.80E-22	1.15E-26	5.11E-01	1.45E-05	5.55E-09	1.16E-12	7.60E-16	1.31E-13
	-1.35E+01	3.58E-18	3.17E-22	1.30E-26	5.44E-01	1.54E-05	9.18E-09	1.93E-12	7.77E-16	1.34E-13
	-1.34E+01	4.73E-18	3.51E-22	1.44E-26	5.72E-01	1.62E-05	1.38E-08	2.89E-12	8.04E-16	1.39E-13
	-1.32E+01	6.75E-18	3.98E-22	1.63E-26	6.06E-01	1.72E-05	2.38E-08	5.00E-12	8.29E-16	1.43E-13
	-1.31E+01	8.91E-18	4.41E-22	1.81E-26	6.34E-01	1.80E-05	3.71E-08	7.78E-12	8.56E-16	1.48E-13
	-1.30E+01	1.29E-17	4.99E-22	2.05E-26	6.68E-01	1.89E-05	6.95E-08	1.46E-11	9.03E-16	1.56E-13
	-1.29E+01	2.20E-17	5.79E-22	2.38E-26	7.11E-01	2.01E-05	1.78E-07	3.73E-11	1.08E-15	1.87E-13
	-1.27E+01	4.05E-17	6.53E-22	2.68E-26	7.46E-01	2.11E-05	4.77E-07	1.00E-10	1.79E-15	3.09E-13
	-1.26E+01	1.32E-16	7.20E-22	2.95E-26	7.75E-01	2.20E-05	1.57E-06	3.29E-10	6.01E-15	1.04E-12
	-1.25E+01	9.23E-15	8.10E-22	3.33E-26	8.11E-01	2.30E-05	2.20E-05	4.61E-09	2.03E-13	3.51E-11
	-1.23E+01	8.76E-13	9.38E-22	3.85E-26	8.59E-01	2.44E-05	9.28E-04	1.95E-07	2.40E-11	4.14E-09
	-1.22E+01	3.01E-12	1.05E-21	4.33E-26	8.98E-01	2.57E-05	3.06E-03	6.43E-07	8.87E-11	1.53E-08
	-1.21E+01	6.77E-12	1.16E-21	4.76E-26	9.30E-01	2.70E-05	6.67E-03	1.40E-06	2.14E-10	3.70E-08
	-1.20E+01	1.67E-11	1.30E-21	5.35E-26	9.69E-01	2.87E-05	1.36E-02	2.86E-06	5.11E-10	8.83E-08
	-1.18E+01	4.02E-11	1.51E-21	6.20E-26	1.02E+00	3.09E-05	2.26E-02	4.75E-06	1.00E-09	1.73E-07
	-1.17E+01	6.52E-11	1.71E-21	7.00E-26	1.06E+00	3.26E-05	2.88E-02	6.05E-06	1.42E-09	2.45E-07
	-1.16E+01	9.04E-11	1.89E-21	7.74E-26	1.09E+00	3.40E-05	3.44E-02	7.22E-06	1.85E-09	3.20E-07
	-1.15E+01	1.28E-10	2.12E-21	8.71E-26	1.13E+00	3.57E-05	4.12E-02	8.65E-06	2.36E-09	4.08E-07
	-1.13E+01	1.90E-10	2.58E-21	1.06E-25	1.19E+00	3.80E-05	4.89E-02	1.03E-05	3.04E-09	5.26E-07
	-1.12E+01	2.48E-10	2.91E-21	1.19E-25	1.24E+00	4.00E-05	5.64E-02	1.18E-05	3.71E-09	6.40E-07
	-1.11E+01	3.03E-10	3.22E-21	1.32E-25	1.28E+00	4.17E-05	6.33E-02	1.33E-05	4.39E-09	7.59E-07
	-1.10E+01	3.93E-10	3.73E-21	1.53E-25	1.33E+00	4.42E-05	7.42E-02	1.56E-05	5.51E-09	9.52E-07
	-1.08E+01	5.66E-10	5.38E-21	2.21E-25	1.41E+00	4.79E-05	8.91E-02	1.87E-05	7.39E-09	1.28E-06
	-1.07E+01	7.84E-10	9.38E-21	3.85E-25	1.49E+00	5.18E-05	1.03E-01	2.17E-05	9.56E-09	1.65E-06
	-1.05E+01	1.56E-09	7.17E-19	2.94E-23	1.62E+00	5.77E-05	1.23E-01	2.57E-05	1.33E-08	2.30E-06
	-1.05E+01	2.02E-08	5.80E-13	2.38E-17	1.67E+00	6.06E-05	1.34E-01	2.81E-05	1.66E-08	2.87E-06
	-1.04E+01	5.65E-07	1.74E-06	7.13E-11	1.71E+00	6.30E-05	1.48E-01	3.10E-05	2.31E-08	4.00E-06
	-1.02E+01	9.42E-06	2.12E-04	8.69E-09	1.79E+00	6.88E-05	1.84E-01	3.86E-05	5.93E-08	1.02E-05
	-1.02E+01	1.78E-05	2.96E-04	1.22E-08	1.82E+00	7.19E-05	2.08E-01	4.36E-05	8.30E-08	1.43E-05
	-1.01E+01	4.53E-05	5.09E-04	2.09E-08	1.91E+00	7.84E-05	2.51E-01	5.27E-05	1.62E-07	2.81E-05
	-1.00E+01	8.81E-05	6.96E-04	2.86E-08	2.00E+00	8.62E-05	2.98E-01	6.24E-05	2.49E-07	4.29E-05
	-9.85E+00	2.25E-04	1.15E-03	4.70E-08	1.99E+00	9.48E-05	3.89E-01	8.16E-05	4.14E-07	7.15E-05
	-9.75E+00	4.22E-04	1.50E-03	6.17E-08	1.91E+00	1.03E-04	4.83E-01	1.01E-04	5.31E-07	9.17E-05
	-9.69E+00	5.68E-04	1.69E-03	6.92E-08	1.85E+00	1.06E-04	5.31E-01	1.11E-04	5.99E-07	1.04E-04
	-9.60E+00	8.60E-04	2.13E-03	8.72E-08	1.73E+00	1.10E-04	6.00E-01	1.26E-04	7.28E-07	1.26E-04
	-9.50E+00	1.29E-03	2.52E-03	1.04E-07	1.58E+00	1.13E-04	6.85E-01	1.44E-04	8.51E-07	1.47E-04
	-9.36E+00	2.03E-03	3.04E-03	1.25E-07	1.38E+00	1.11E-04	7.71E-01	1.62E-04	1.02E-06	1.76E-04
	-9.26E+00	2.76E-03	3.66E-03	1.50E-07	1.25E+00	1.07E-04	8.20E-01	1.72E-04	1.14E-06	1.98E-04
	-9.16E+00	3.54E-03	4.31E-03	1.77E-07	1.15E+00	1.04E-04	8.48E-01	1.78E-04	1.25E-06	2.16E-04
	-9.07E+00	4.33E-03	4.80E-03	1.97E-07	1.08E+00	1.01E-04	8.61E-01	1.81E-04	1.34E-06	2.32E-04
	-8.97E+00	5.30E-03	5.32E-03	2.18E-07	1.02E+00	9.80E-05	8.71E-01	1.83E-04	1.42E-06	2.45E-04
	-8.86E+00	6.42E-03	5.92E-03	2.43E-07	9.73E-01	9.63E-05	8.79E-01	1.84E-04	1.48E-06	2.55E-04
	-8.79E+00	7.15E-03	6.22E-03	2.55E-07	9.49E-01	9.54E-05	8.86E-01	1.86E-04	1.50E-06	2.60E-04
	-8.70E+00	8.08E-03	6.60E-03	2.71E-07	9.28E-01	9.43E-05	8.91E-01	1.87E-04	1.53E-06	2.64E-04
	-8.54E+00	9.77E-03	7.32E-03	3.00E-07	8.91E-01	9.23E-05	8.99E-01	1.88E-04	1.57E-06	2.71E-04
	-8.47E+00	1.05E-02	7.64E-03	3.13E-07	8.75E-01	9.13E-05	9.01E-01	1.89E-04	1.59E-06	2.75E-04
	-8.38E+00	1.15E-02	8.05E-03	3.30E-07	8.58E-01	9.03E-05	9.06E-01	1.90E-04	1.61E-06	2.78E-04
	-8.26E+00	1.28E-02	8.65E-03	3.55E-07	8.33E-01	8.85E-05	9.10E-01	1.91E-04	1.63E-06	2.82E-04
	-8.19E+00	1.35E-02	8.98E-03	3.68E-07	8.22E-01	8.78E-05	9.13E-01	1.92E-04	1.65E-06	2.84E-04
	-8.03E+00	1.52E-02	9.76E-03	4.00E-07	7.97E-01	8.59E-05	9.18E-01	1.92E-04	1.67E-06	2.89E-04
	-7.95E+00	1.61E-02	1.02E-02	4.18E-07	7.85E-01	8.50E-05	9.21E-01	1.93E-04	1.69E-06	2.91E-04
	-7.88E+00	1.68E-02	1.06E-02	4.33E-07	7.74E-01	8.41E-05	9.22E-01	1.93E-04	1.70E-06	2.93E-04
	-7.79E+00	1.76E-02	1.10E-02	4.52E-07	7.63E-01	8.33E-05	9.25E-01	1.94E-04	1.71E-06	2.95E-04
	-7.63E+00	1.92E-02	1.19E-02	4.86E-07	7.42E-01	8.16E-05	9.29E-01	1.95E-04	1.73E-06	2.99E-04
	-7.52E+00	2.02E-02	1.25E-02	5.11E-07	7.30E-01	8.05E-05	9.32E-01	1.95E-04	1.74E-06	3.01E-04
	-7.43E+00	2.10E-02	1.29E-02	5.31E-07	7.18E-01	7.95E-05	9.33E-01	1.96E-04	1.76E-06	3.03E-04
	-7.37E+00	2.17E-02	1.33E-02	5.47E-07	7.09E-01	7.87E-05	9.34E-01	1.96E-04	1.77E-06	3.05E-04
	-7.28E+00	2.25E-02	1.38E-02	5.66E-07	6.99E-01	7.79E-05	9.37E-01	1.96E-04	1.77E-06	3.07E-04
	-7.12E+00	2.39E-02	1.47E-02	6.02E-07	6.82E-01	7.63E-05	9.40E-01	1.97E-04	1.79E-06	3.10E-04
	-7.01E+00	2.48E-02	1.53E-02	6.27E-07	6.70E-01	7.52E-05	9.43E-01	1.98E-04	1.80E-06	3.11E-04
	-6.92E+00	2.56E-02	1.58E-02	6.48E-07	6.60E-01	7.43E-05	9.44E-01	1.98E-04	1.81E-06	3.13E-04
	-6.85E+00	2.62E-02	1.62E-02	6.64E-07	6.52E-01	7.35E-05	9.44E-01	1.98E-04	1.82E-06	3.15E-04
	-6.77E+00	2.69E-02	1.67E-02	6.84E-07	6.44E-01	7.27E-05	9.47E-01	1.98E-04	1.83E-06	3.16E-04
	-6.66E+00	2.78E-02	1.73E-02	7.09E-07	6.33E-01	7.17E-05	9.49E-01	1.99E-04	1.84E-06	3.18E-04
	-6.57E+00	2.85E-02	1.78E-02	7.30E-07	6.24E-01	7.08E-05	9.49E-01	1.99E-04	1.85E-06	3.20E-04
	-6.41E+00	2.97E-02	1.87E-02	7.67E-07	6.09E-01	6.93E-05	9.52E-01	2.00E-04	1.87E-06	3.23E-04
	-6.31E+00	3.05E-02	1.93E-02	7.93E-07	5.99E-01	6.83E-05	9.54E-01	2.00E-04	1.88E-06	3.24E-04
	-6.22E+00	3.11E-02	1.98E-02	8.14E-07	5.90E-01	6.74E-05	9.54E-01	2.00E-04	1.89E-06	3.26E-04
	-6.15E+00	3.16E-02	2.03E-02	8.31E-07	5.83E-01	6.67E-05	9.54E-01	2.00E-04	1.90E-06	3.28E-04
	-6.06E+00	3.22E-02	2.08E-02	8.53E-07	5.76E-01	6.60E-05	9.56E-01	2.00E-04	1.90E-06	3.29E-04
	-5.95E+00	3.29E-02	2.15E-02	8.80E-07	5.66E-01	6.50E-05	9.58E-01	2.01E-04	1.91E-06	3.30E-04
	-5.86E+00	3.35E-02	2.20E-02	9.03E-07	5.58E-01	6.41E-05	9.57E-01	2.01E-04	1.92E-06	3.32E-04
	-5.76E+00	3.42E-02	2.27E-02	9.31E-07	5.49E-01	6.32E-05	9.59E-01	2.01E-04	1.93E-06	3.34E-04
	-5.62E+00	3.50E-02	2.36E-02	9.67E-07	5.38E-01	6.20E-05	9.62E-01	2.02E-04	1.94E-06	3.35E-04
	-5.51E+00	3.57E-02	2.43E-02	9.98E-07	5.29E-01	6.10E-05	9.61E-01	2.01E-04	1.95E-06	3.37E-04
	-5.42E+00	3.61E-02	2.49E-02	1.02E-06	5.21E-01	6.01E-05	9.60E-01	2.01E-04	1.96E-06	3.39E-04
	-5.31E+00	3.67E-02	2.57E-02	1.05E-06	5.13E-01	5.92E-05	9.61E-01	2.02E-04	1.97E-06	3.41E-04
	-5.18E+00	3.75E-02	2.66E-02	1.09E-06	5.02E-01	5.81E-05	9.63E-01	2.02E-04	1.98E-06	3.42E-04
	-5.07E+00	3.80E-02	2.74E-02	1.12E-06	4.93E-01	5.70E-05	9.62E-01	2.02E-04	1.99E-06	3.45E-04
	-4.98E+00	3.84E-02	2.81E-02	1.15E-06	4.86E-01	5.62E-05	9.60E-01	2.01E-04	2.00E-06	3.46E-04
	-4.87E+00	3.89E-02	2.88E-02	1.18E-06	4.78E-01	5.53E-05	9.62E-01	2.02E-04	2.01E-06	3.48E-04
	-4.74E+00	3.95E-02	2.98E-02	1.22E-06	4.69E-01	5.42E-05	9.63E-01	2.02E-04	2.02E-06	3.49E-04
	-4.63E+00	3.99E-02	3.06E-02	1.26E-06	4.60E-01	5.31E-05	9.61E-01	2.01E-04	2.03E-06	3.52E-04
	-4.54E+00	4.03E-02	3.13E-02	1.28E-06	4.53E-01	5.23E-05	9.59E-01	2.01E-04	2.04E-06	3.53E-04
	-4.43E+00	4.07E-02	3.21E-02	1.32E-06	4.46E-01	5.14E-05	9.60E-01	2.01E-04	2.05E-06	3.55E-04
	-4.29E+00	4.12E-02	3.31E-02	1.36E-06	4.37E-01	5.04E-05	9.61E-01	2.01E-04	2.06E-06	3.56E-04
	-4.19E+00	4.15E-02	3.39E-02	1.39E-06	4.29E-01	4.94E-05	9.58E-01	2.01E-04	2.08E-06	3.59E-04
	-4.05E+00	4.19E-02	3.49E-02	1.43E-06	4.21E-01	4.83E-05	9.58E-01	2.01E-04	2.09E-06	3.60E-04
	-3.94E+00	4.22E-02	3.57E-02	1.47E-06	4.13E-01	4.74E-05	9.55E-01	2.00E-04	2.10E-06	3.62E-04
	-3.80E+00	4.26E-02	3.68E-02	1.51E-06	4.05E-01	4.63E-05	9.55E-01	2.00E-04	2.11E-06	3.64E-04
	-3.67E+00	4.29E-02	3.78E-02	1.55E-06	3.96E-01	4.53E-05	9.54E-01	2.00E-04	2.12E-06	3.66E-04
	-3.56E+00	4.31E-02	3.87E-02	1.59E-06	3.89E-01	4.43E-05	9.50E-01	1.99E-04	2.13E-06	3.68E-04
	-3.42E+00	4.34E-02	3.97E-02	1.63E-06	3.81E-01	4.33E-05	9.49E-01	1.99E-04	2.14E-06	3.70E-04
	-3.28E+00	4.37E-02	4.08E-02	1.67E-06	3.73E-01	4.22E-05	9.47E-01	1.99E-04	2.15E-06	3.72E-04
	-3.17E+00	4.38E-02	4.16E-02	1.71E-06	3.66E-01	4.13E-05	9.44E-01	1.98E-04	2.17E-06	3.74E-04
	-3.03E+00	4.40E-02	4.26E-02	1.75E-06	3.58E-01	4.03E-05	9.43E-01	1.98E-04	2.18E-06	3.76E-04
	-2.89E+00	4.42E-02	4.37E-02	1.79E-06	3.51E-01	3.93E-05	9.40E-01	1.97E-04	2.19E-06	3.78E-04
	-2.78E+00	4.43E-02	4.45E-02	1.83E-06	3.44E-01	3.84E-05	9.36E-01	1.96E-04	2.20E-06	3.81E-04
	-2.65E+00	4.44E-02	4.55E-02	1.87E-06	3.37E-01	3.75E-05	9.34E-01	1.96E-04	2.21E-06	3.82E-04
	-2.51E+00	4.45E-02	4.66E-02	1.91E-06	3.29E-01	3.65E-05	9.31E-01	1.95E-04	2.23E-06	3.84E-04
	-2.37E+00	4.45E-02	4.76E-02	1.95E-06	3.22E-01	3.55E-05	9.28E-01	1.95E-04	2.24E-06	3.87E-04
	-2.23E+00	4.45E-02	4.87E-02	2.00E-06	3.15E-01	3.45E-05	9.24E-01	1.94E-04	2.25E-06	3.89E-04
	-2.09E+00	4.45E-02	4.97E-02	2.04E-06	3.08E-01	3.36E-05	9.21E-01	1.93E-04	2.26E-06	3.91E-04
	-1.96E+00	4.45E-02	5.08E-02	2.08E-06	3.01E-01	3.26E-05	9.17E-01	1.92E-04	2.28E-06	3.93E-04
	-1.82E+00	4.44E-02	5.18E-02	2.13E-06	2.95E-01	3.17E-05	9.13E-01	1.91E-04	2.29E-06	3.95E-04
	-1.68E+00	4.43E-02	5.29E-02	2.17E-06	2.88E-01	3.08E-05	9.08E-01	1.90E-04	2.30E-06	3.98E-04
	-1.54E+00	4.42E-02	5.39E-02	2.21E-06	2.82E-01	2.99E-05	9.03E-01	1.89E-04	2.32E-06	4.00E-04
	-1.41E+00	4.40E-02	5.49E-02	2.25E-06	2.75E-01	2.90E-05	8.98E-01	1.88E-04	2.33E-06	4.02E-04
	-1.27E+00	4.39E-02	5.60E-02	2.30E-06	2.69E-01	2.81E-05	8.92E-01	1.87E-04	2.34E-06	4.05E-04
	-1.13E+00	4.36E-02	5.70E-02	2.34E-06	2.63E-01	2.73E-05	8.87E-01	1.86E-04	2.36E-06	4.07E-04
	-9.94E-01	4.34E-02	5.81E-02	2.38E-06	2.57E-01	2.65E-05	8.81E-01	1.85E-04	2.37E-06	4.10E-04
	-8.56E-01	4.31E-02	5.91E-02	2.42E-06	2.52E-01	2.56E-05	8.75E-01	1.83E-04	2.39E-06	4.12E-04
	-7.19E-01	4.29E-02	6.01E-02	2.46E-06	2.46E-01	2.48E-05	8.68E-01	1.82E-04	2.40E-06	4.15E-04
	-5.81E-01	4.26E-02	6.11E-02	2.51E-06	2.40E-01	2.41E-05	8.62E-01	1.81E-04	2.41E-06	4.17E-04
	-4.44E-01	4.22E-02	6.21E-02	2.54E-06	2.35E-01	2.33E-05	8.56E-01	1.79E-04	2.43E-06	4.20E-04
	-3.06E-01	4.19E-02	6.30E-02	2.58E-06	2.30E-01	2.25E-05	8.49E-01	1.78E-04	2.44E-06	4.22E-04
	-1.68E-01	4.16E-02	6.39E-02	2.62E-06	2.25E-01	2.18E-05	8.42E-01	1.77E-04	2.46E-06	4.25E-04
	-3.09E-02	4.12E-02	6.49E-02	2.66E-06	2.20E-01	2.11E-05	8.35E-01	1.75E-04	2.47E-06	4.27E-04
	1.07E-01	4.08E-02	6.58E-02	2.70E-06	2.15E-01	2.04E-05	8.27E-01	1.73E-04	2.49E-06	4.30E-04
	2.44E-01	4.04E-02	6.67E-02	2.74E-06	2.10E-01	1.98E-05	8.19E-01	1.72E-04	2.50E-06	4.32E-04
	3.82E-01	4.00E-02	6.77E-02	2.78E-06	2.06E-01	1.91E-05	8.12E-01	1.70E-04	2.52E-06	4.35E-04
	5.19E-01	3.95E-02	6.87E-02	2.82E-06	2.02E-01	1.85E-05	8.04E-01	1.68E-04	2.53E-06	4.38E-04
	6.57E-01	3.90E-02	6.97E-02	2.86E-06	1.97E-01	1.79E-05	7.95E-01	1.67E-04	2.55E-06	4.40E-04
	7.95E-01	3.85E-02	7.07E-02	2.90E-06	1.93E-01	1.73E-05	7.87E-01	1.65E-04	2.56E-06	4.43E-04
	9.32E-01	3.80E-02	7.17E-02	2.94E-06	1.90E-01	1.68E-05	7.79E-01	1.63E-04	2.58E-06	4.45E-04
	1.00E+00	3.77E-02	7.22E-02	2.96E-06	1.87E-01	1.64E-05	7.69E-01	1.61E-04	2.59E-06	4.48E-04
	1.14E+00	3.73E-02	7.32E-02	3.00E-06	1.84E-01	1.60E-05	7.66E-01	1.61E-04	2.60E-06	4.49E-04
	1.28E+00	3.68E-02	7.42E-02	3.04E-06	1.80E-01	1.54E-05	7.57E-01	1.59E-04	2.61E-06	4.52E-04
	1.39E+00	3.63E-02	7.50E-02	3.08E-06	1.77E-01	1.50E-05	7.48E-01	1.57E-04	2.63E-06	4.54E-04
	1.45E+00	3.60E-02	7.54E-02	3.09E-06	1.76E-01	1.48E-05	7.39E-01	1.55E-04	2.64E-06	4.57E-04
	1.52E+00	3.57E-02	7.59E-02	3.11E-06	1.79E-01	1.46E-05	7.34E-01	1.54E-04	2.65E-06	4.58E-04
	1.60E+00	3.53E-02	7.65E-02	3.14E-06	3.04E-01	1.79E-05	7.28E-01	1.53E-04	2.66E-06	4.60E-04
	1.72E+00	3.49E-02	7.73E-02	3.17E-06	6.72E-01	2.81E-05	7.22E-01	1.51E-04	2.67E-06	4.62E-04
	1.82E+00	3.45E-02	7.79E-02	3.20E-06	1.06E+00	3.88E-05	7.17E-01	1.50E-04	2.68E-06	4.63E-04
	1.90E+00	3.42E-02	7.85E-02	3.22E-06	1.66E+00	5.59E-05	7.16E-01	1.50E-04	2.69E-06	4.64E-04
	2.01E+00	3.39E-02	7.92E-02	3.25E-06	2.48E+00	8.00E-05	7.19E-01	1.51E-04	2.70E-06	4.66E-04
	2.10E+00	3.36E-02	7.98E-02	3.27E-06	3.55E+00	1.11E-04	7.27E-01	1.53E-04	2.71E-06	4.68E-04
	2.21E+00	3.32E-02	8.05E-02	3.30E-06	5.34E+00	1.64E-04	7.38E-01	1.55E-04	2.72E-06	4.70E-04
	2.31E+00	3.27E-02	8.12E-02	3.33E-06	8.82E+00	2.80E-04	8.47E-01	1.78E-04	2.85E-06	4.93E-04
	2.40E+00	3.21E-02	8.18E-02	3.35E-06	1.19E+01	4.23E-04	1.04E+00	2.17E-04	2.96E-06	5.12E-04
	2.51E+00	3.14E-02	8.24E-02	3.38E-06	1.55E+01	5.90E-04	1.25E+00	2.61E-04	3.12E-06	5.39E-04
	2.60E+00	3.17E-02	8.32E-02	3.41E-06	1.95E+01	7.82E-04	1.56E+00	3.28E-04	3.42E-06	5.91E-04
	2.70E+00	3.26E-02	8.38E-02	3.43E-06	2.22E+01	9.18E-04	1.84E+00	3.85E-04	3.68E-06	6.35E-04
	2.80E+00	3.39E-02	8.45E-02	3.46E-06	2.64E+01	1.09E-03	2.12E+00	4.43E-04	3.91E-06	6.75E-04
	2.90E+00	3.54E-02	8.52E-02	3.49E-06	2.94E+01	1.25E-03	2.49E+00	5.21E-04	4.20E-06	7.24E-04
	3.00E+00	3.72E-02	8.59E-02	3.51E-06	3.29E+01	1.44E-03	2.99E+00	6.26E-04	4.55E-06	7.84E-04
	3.11E+00	3.96E-02	8.67E-02	3.54E-06	3.87E+01	1.75E-03	3.73E+00	7.79E-04	5.04E-06	8.68E-04
	3.21E+00	4.23E-02	8.75E-02	3.58E-06	4.41E+01	2.04E-03	4.58E+00	9.58E-04	5.62E-06	9.68E-04
	3.31E+00	4.55E-02	8.84E-02	3.61E-06	5.15E+01	2.42E-03	5.68E+00	1.19E-03	6.40E-06	1.10E-03
	3.41E+00	4.95E-02	8.96E-02	3.66E-06	5.70E+01	2.77E-03	7.01E+00	1.46E-03	7.43E-06	1.28E-03
	3.50E+00	5.46E-02	9.12E-02	3.72E-06	6.21E+01	3.11E-03	8.44E+00	1.76E-03	8.73E-06	1.50E-03
	3.60E+00	6.11E-02	9.35E-02	3.81E-06	6.65E+01	3.46E-03	9.94E+00	2.07E-03	1.03E-05	1.77E-03
	3.70E+00	6.88E-02	9.65E-02	3.93E-06	6.87E+01	3.79E-03	1.15E+01	2.39E-03	1.21E-05	2.08E-03
	3.81E+00	7.84E-02	1.00E-01	4.09E-06	7.14E+01	4.18E-03	1.32E+01	2.74E-03	1.42E-05	2.43E-03
	3.91E+00	8.91E-02	1.05E-01	4.27E-06	7.35E+01	4.58E-03	1.49E+01	3.09E-03	1.63E-05	2.79E-03
	4.01E+00	1.02E-01	1.11E-01	4.50E-06	7.48E+01	4.91E-03	1.67E+01	3.47E-03	1.87E-05	3.20E-03
	4.10E+00	1.16E-01	1.17E-01	4.73E-06	7.59E+01	5.13E-03	1.86E+01	3.85E-03	2.12E-05	3.61E-03
	4.21E+00	1.35E-01	1.25E-01	5.06E-06	7.79E+01	5.35E-03	2.00E+01	4.14E-03	2.46E-05	4.20E-03
	4.30E+00	1.56E-01	1.33E-01	5.39E-06	8.11E+01	5.65E-03	2.09E+01	4.32E-03	2.69E-05	4.59E-03
	4.40E+00	1.81E-01	1.42E-01	5.73E-06	8.41E+01	6.00E-03	2.19E+01	4.53E-03	2.85E-05	4.85E-03
	4.50E+00	2.11E-01	1.51E-01	6.09E-06	8.81E+01	6.40E-03	2.32E+01	4.79E-03	3.00E-05	5.11E-03
	4.61E+00	2.45E-01	1.60E-01	6.47E-06	9.08E+01	6.78E-03	2.45E+01	5.06E-03	3.15E-05	5.36E-03
	4.70E+00	2.80E-01	1.69E-01	6.83E-06	9.33E+01	7.13E-03	2.59E+01	5.33E-03	3.30E-05	5.60E-03
	4.80E+00	3.20E-01	1.79E-01	7.21E-06	9.59E+01	7.50E-03	2.73E+01	5.62E-03	3.46E-05	5.86E-03
	4.90E+00	3.62E-01	1.89E-01	7.59E-06	9.92E+01	7.87E-03	2.88E+01	5.92E-03	3.61E-05	6.12E-03
	5.00E+00	4.07E-01	1.98E-01	7.97E-06	1.02E+02	8.22E-03	3.03E+01	6.23E-03	3.77E-05	6.38E-03
	5.10E+00	4.56E-01	2.08E-01	8.36E-06	1.04E+02	8.54E-03	3.20E+01	6.56E-03	3.93E-05	6.65E-03
	5.20E+00	5.08E-01	2.18E-01	8.76E-06	1.06E+02	8.88E-03	3.37E+01	6.90E-03	4.10E-05	6.93E-03
	5.30E+00	5.62E-01	2.29E-01	9.16E-06	1.08E+02	9.18E-03	3.53E+01	7.24E-03	4.28E-05	7.22E-03
	5.40E+00	6.21E-01	2.39E-01	9.58E-06	1.10E+02	9.49E-03	3.71E+01	7.60E-03	4.46E-05	7.53E-03
	5.51E+00	6.90E-01	2.52E-01	1.01E-05	1.13E+02	9.85E-03	3.91E+01	8.00E-03	4.66E-05	7.85E-03
	5.60E+00	7.56E-01	2.63E-01	1.05E-05	1.15E+02	1.01E-02	4.10E+01	8.37E-03	4.83E-05	8.12E-03
	5.71E+00	8.37E-01	2.76E-01	1.10E-05	1.17E+02	1.05E-02	4.31E+01	8.80E-03	5.00E-05	8.41E-03
	5.81E+00	9.19E-01	2.89E-01	1.15E-05	1.17E+02	1.08E-02	4.52E+01	9.21E-03	5.17E-05	8.68E-03
	5.91E+00	1.00E+00	3.02E-01	1.20E-05	1.15E+02	1.10E-02	4.73E+01	9.62E-03	5.33E-05	8.93E-03
	6.01E+00	1.10E+00	3.15E-01	1.25E-05	1.12E+02	1.11E-02	4.94E+01	1.01E-02	5.48E-05	9.19E-03
	6.10E+00	1.19E+00	3.29E-01	1.31E-05	1.09E+02	1.12E-02	5.14E+01	1.05E-02	5.63E-05	9.43E-03
	6.21E+00	1.31E+00	3.46E-01	1.37E-05	1.05E+02	1.12E-02	5.36E+01	1.09E-02	5.79E-05	9.70E-03
	6.31E+00	1.42E+00	3.62E-01	1.44E-05	1.02E+02	1.11E-02	5.55E+01	1.13E-02	5.95E-05	9.95E-03
	6.41E+00	1.54E+00	3.80E-01	1.51E-05	9.83E+01	1.10E-02	5.73E+01	1.16E-02	6.12E-05	1.02E-02
	6.51E+00	1.67E+00	3.98E-01	1.58E-05	9.53E+01	1.09E-02	5.89E+01	1.19E-02	6.28E-05	1.05E-02
	6.61E+00	1.81E+00	4.18E-01	1.66E-05	9.21E+01	1.07E-02	6.06E+01	1.23E-02	6.45E-05	1.08E-02
	6.72E+00	1.95E+00	4.40E-01	1.74E-05	8.90E+01	1.05E-02	6.21E+01	1.26E-02	6.61E-05	1.10E-02
	6.81E+00	2.08E+00	4.62E-01	1.83E-05	8.62E+01	1.04E-02	6.35E+01	1.29E-02	6.77E-05	1.13E-02
	6.92E+00	2.23E+00	4.86E-01	1.93E-05	8.31E+01	1.01E-02	6.50E+01	1.32E-02	6.94E-05	1.16E-02
	7.01E+00	2.38E+00	5.11E-01	2.02E-05	8.04E+01	9.93E-03	6.64E+01	1.34E-02	7.09E-05	1.18E-02
	7.10E+00	2.50E+00	5.34E-01	2.11E-05	7.80E+01	9.73E-03	6.76E+01	1.37E-02	7.23E-05	1.21E-02
	7.20E+00	2.65E+00	5.63E-01	2.23E-05	7.53E+01	9.47E-03	6.88E+01	1.39E-02	7.40E-05	1.23E-02
	7.30E+00	2.79E+00	5.93E-01	2.35E-05	7.26E+01	9.22E-03	7.00E+01	1.42E-02	7.57E-05	1.26E-02
	7.41E+00	2.93E+00	6.26E-01	2.48E-05	7.00E+01	8.96E-03	7.12E+01	1.44E-02	7.74E-05	1.29E-02
	7.52E+00	3.08E+00	6.62E-01	2.62E-05	6.73E+01	8.69E-03	7.22E+01	1.46E-02	7.92E-05	1.32E-02
	7.62E+00	3.21E+00	6.98E-01	2.76E-05	6.49E+01	8.43E-03	7.32E+01	1.48E-02	8.10E-05	1.35E-02
	7.71E+00	3.32E+00	7.30E-01	2.89E-05	6.28E+01	8.22E-03	7.38E+01	1.49E-02	8.26E-05	1.38E-02
	7.82E+00	3.45E+00	7.70E-01	3.04E-05	6.04E+01	7.97E-03	7.45E+01	1.51E-02	8.46E-05	1.41E-02
	7.91E+00	3.55E+00	8.05E-01	3.18E-05	5.84E+01	7.76E-03	7.51E+01	1.52E-02	8.62E-05	1.44E-02
	8.02E+00	3.67E+00	8.47E-01	3.35E-05	5.63E+01	7.53E-03	7.57E+01	1.53E-02	8.80E-05	1.47E-02
	8.11E+00	3.76E+00	8.85E-01	3.50E-05	5.45E+01	7.33E-03	7.62E+01	1.54E-02	8.96E-05	1.49E-02
	8.21E+00	3.86E+00	9.25E-01	3.66E-05	5.27E+01	7.14E-03	7.67E+01	1.55E-02	9.11E-05	1.52E-02
	8.33E+00	3.97E+00	9.76E-01	3.86E-05	5.05E+01	6.90E-03	7.73E+01	1.56E-02	9.30E-05	1.55E-02
	8.42E+00	4.06E+00	1.02E+00	4.01E-05	4.89E+01	6.72E-03	7.77E+01	1.57E-02	9.43E-05	1.57E-02
	8.51E+00	4.14E+00	1.06E+00	4.18E-05	4.73E+01	6.54E-03	7.82E+01	1.58E-02	9.57E-05	1.59E-02
	8.61E+00	4.22E+00	1.10E+00	4.35E-05	4.57E+01	6.36E-03	7.86E+01	1.59E-02	9.71E-05	1.62E-02
	8.71E+00	4.30E+00	1.14E+00	4.51E-05	4.42E+01	6.18E-03	7.90E+01	1.60E-02	9.85E-05	1.64E-02
	8.80E+00	4.38E+00	1.18E+00	4.68E-05	4.26E+01	6.00E-03	7.94E+01	1.60E-02	9.98E-05	1.66E-02
	8.90E+00	4.45E+00	1.22E+00	4.84E-05	4.11E+01	5.82E-03	7.97E+01	1.61E-02	1.01E-04	1.69E-02
	9.00E+00	4.52E+00	1.26E+00	5.00E-05	3.97E+01	5.65E-03	8.01E+01	1.62E-02	1.02E-04	1.71E-02
	9.11E+00	4.58E+00	1.30E+00	5.15E-05	3.82E+01	5.47E-03	8.04E+01	1.63E-02	1.04E-04	1.73E-02
	9.21E+00	4.64E+00	1.34E+00	5.30E-05	3.68E+01	5.29E-03	8.08E+01	1.63E-02	1.05E-04	1.75E-02
	9.32E+00	4.70E+00	1.38E+00	5.44E-05	3.53E+01	5.11E-03	8.11E+01	1.64E-02	1.06E-04	1.77E-02
	9.43E+00	4.76E+00	1.41E+00	5.59E-05	3.38E+01	4.92E-03	8.14E+01	1.65E-02	1.08E-04	1.79E-02
	9.51E+00	4.79E+00	1.44E+00	5.68E-05	3.29E+01	4.79E-03	8.16E+01	1.65E-02	1.09E-04	1.81E-02
	9.62E+00	4.84E+00	1.47E+00	5.82E-05	3.15E+01	4.61E-03	8.19E+01	1.66E-02	1.10E-04	1.83E-02
	9.74E+00	4.88E+00	1.51E+00	5.95E-05	3.01E+01	4.42E-03	8.21E+01	1.66E-02	1.11E-04	1.85E-02
	9.82E+00	4.90E+00	1.53E+00	6.04E-05	2.92E+01	4.30E-03	8.23E+01	1.66E-02	1.12E-04	1.86E-02
	9.94E+00	4.93E+00	1.56E+00	6.18E-05	2.78E+01	4.12E-03	8.26E+01	1.67E-02	1.13E-04	1.88E-02
	1.00E+01	4.95E+00	1.59E+00	6.27E-05	2.69E+01	3.99E-03	8.27E+01	1.67E-02	1.14E-04	1.90E-02
	1.01E+01	4.96E+00	1.61E+00	6.36E-05	2.60E+01	3.87E-03	8.29E+01	1.67E-02	1.15E-04	1.91E-02
	1.02E+01	4.98E+00	1.64E+00	6.50E-05	2.47E+01	3.68E-03	8.30E+01	1.68E-02	1.16E-04	1.93E-02
	1.03E+01	5.00E+00	1.67E+00	6.60E-05	2.38E+01	3.56E-03	8.32E+01	1.68E-02	1.17E-04	1.95E-02
	1.04E+01	5.00E+00	1.69E+00	6.70E-05	2.29E+01	3.43E-03	8.33E+01	1.68E-02	1.18E-04	1.96E-02
	1.05E+01	5.01E+00	1.72E+00	6.80E-05	2.20E+01	3.31E-03	8.33E+01	1.68E-02	1.19E-04	1.98E-02
	1.06E+01	5.01E+00	1.74E+00	6.90E-05	2.12E+01	3.19E-03	8.34E+01	1.69E-02	1.20E-04	1.99E-02
	1.07E+01	5.01E+00	1.78E+00	7.04E-05	2.00E+01	3.02E-03	8.34E+01	1.69E-02	1.21E-04	2.01E-02
	1.08E+01	5.01E+00	1.81E+00	7.14E-05	1.92E+01	2.91E-03	8.34E+01	1.69E-02	1.22E-04	2.03E-02
	1.09E+01	5.00E+00	1.83E+00	7.24E-05	1.85E+01	2.80E-03	8.33E+01	1.68E-02	1.23E-04	2.04E-02
	1.10E+01	4.99E+00	1.86E+00	7.34E-05	1.78E+01	2.70E-03	8.32E+01	1.68E-02	1.24E-04	2.06E-02
	1.11E+01	4.98E+00	1.88E+00	7.43E-05	1.71E+01	2.59E-03	8.31E+01	1.68E-02	1.24E-04	2.07E-02
	1.12E+01	4.97E+00	1.90E+00	7.53E-05	1.64E+01	2.50E-03	8.30E+01	1.68E-02	1.25E-04	2.09E-02
	1.13E+01	4.96E+00	1.93E+00	7.63E-05	1.58E+01	2.40E-03	8.29E+01	1.68E-02	1.26E-04	2.10E-02
	1.14E+01	4.93E+00	1.97E+00	7.77E-05	1.48E+01	2.26E-03	8.26E+01	1.67E-02	1.28E-04	2.13E-02
	1.15E+01	4.92E+00	1.99E+00	7.87E-05	1.42E+01	2.18E-03	8.24E+01	1.67E-02	1.28E-04	2.14E-02
	1.16E+01	4.90E+00	2.01E+00	7.96E-05	1.36E+01	2.09E-03	8.22E+01	1.66E-02	1.29E-04	2.16E-02
	1.17E+01	4.87E+00	2.04E+00	8.06E-05	1.31E+01	2.01E-03	8.19E+01	1.66E-02	1.30E-04	2.17E-02
	1.18E+01	4.85E+00	2.06E+00	8.16E-05	1.25E+01	1.93E-03	8.17E+01	1.65E-02	1.31E-04	2.19E-02
	1.19E+01	4.82E+00	2.09E+00	8.25E-05	1.20E+01	1.85E-03	8.14E+01	1.65E-02	1.32E-04	2.20E-02
	1.20E+01	4.80E+00	2.11E+00	8.35E-05	1.15E+01	1.78E-03	8.10E+01	1.64E-02	1.33E-04	2.22E-02
	1.21E+01	4.77E+00	2.13E+00	8.44E-05	1.10E+01	1.70E-03	8.07E+01	1.63E-02	1.34E-04	2.23E-02
	1.22E+01	4.74E+00	2.16E+00	8.54E-05	1.06E+01	1.63E-03	8.03E+01	1.62E-02	1.35E-04	2.25E-02
	1.23E+01	4.69E+00	2.19E+00	8.68E-05	9.92E+00	1.53E-03	7.97E+01	1.61E-02	1.37E-04	2.28E-02
	1.24E+01	4.66E+00	2.22E+00	8.78E-05	9.50E+00	1.47E-03	7.93E+01	1.60E-02	1.37E-04	2.29E-02
	1.25E+01	4.62E+00	2.24E+00	8.88E-05	9.09E+00	1.41E-03	7.89E+01	1.60E-02	1.38E-04	2.31E-02
	1.26E+01	4.59E+00	2.27E+00	8.97E-05	8.70E+00	1.35E-03	7.84E+01	1.59E-02	1.39E-04	2.32E-02
	1.27E+01	4.55E+00	2.29E+00	9.07E-05	8.32E+00	1.29E-03	7.80E+01	1.58E-02	1.40E-04	2.34E-02
	1.28E+01	4.52E+00	2.32E+00	9.17E-05	7.96E+00	1.24E-03	7.75E+01	1.57E-02	1.41E-04	2.36E-02
	1.29E+01	4.48E+00	2.34E+00	9.27E-05	7.61E+00	1.18E-03	7.70E+01	1.56E-02	1.42E-04	2.37E-02
	1.30E+01	4.44E+00	2.37E+00	9.37E-05	7.28E+00	1.13E-03	7.65E+01	1.55E-02	1.43E-04	2.39E-02
	1.31E+01	4.40E+00	2.39E+00	9.46E-05	6.96E+00	1.08E-03	7.60E+01	1.54E-02	1.44E-04	2.41E-02
	1.32E+01	4.36E+00	2.41E+00	9.56E-05	6.65E+00	1.04E-03	7.55E+01	1.53E-02	1.45E-04	2.42E-02
	1.33E+01	4.32E+00	2.44E+00	9.66E-05	6.35E+00	9.90E-04	7.50E+01	1.52E-02	1.46E-04	2.44E-02
	1.34E+01	4.28E+00	2.46E+00	9.76E-05	6.06E+00	9.46E-04	7.44E+01	1.51E-02	1.47E-04	2.45E-02
	1.35E+01	4.22E+00	2.50E+00	9.91E-05	5.64E+00	8.82E-04	7.36E+01	1.49E-02	1.49E-04	2.48E-02
	1.36E+01	4.18E+00	2.53E+00	1.00E-04	5.38E+00	8.42E-04	7.30E+01	1.48E-02	1.50E-04	2.50E-02
	1.37E+01	4.14E+00	2.55E+00	1.01E-04	5.13E+00	8.02E-04	7.24E+01	1.47E-02	1.51E-04	2.51E-02
	1.38E+01	4.09E+00	2.58E+00	1.02E-04	4.89E+00	7.65E-04	7.19E+01	1.46E-02	1.52E-04	2.53E-02
	1.39E+01	4.05E+00	2.60E+00	1.03E-04	4.65E+00	7.28E-04	7.13E+01	1.44E-02	1.52E-04	2.55E-02
	1.40E+01	4.01E+00	2.63E+00	1.04E-04	4.43E+00	6.93E-04	7.07E+01	1.43E-02	1.53E-04	2.56E-02
	1.41E+01	3.96E+00	2.65E+00	1.05E-04	4.21E+00	6.60E-04	7.01E+01	1.42E-02	1.54E-04	2.58E-02
	1.42E+01	3.92E+00	2.68E+00	1.06E-04	4.00E+00	6.27E-04	6.95E+01	1.41E-02	1.55E-04	2.59E-02
	1.43E+01	3.87E+00	2.71E+00	1.07E-04	3.80E+00	5.96E-04	6.88E+01	1.40E-02	1.56E-04	2.61E-02
	1.44E+01	3.83E+00	2.73E+00	1.08E-04	3.61E+00	5.66E-04	6.82E+01	1.38E-02	1.57E-04	2.63E-02
	1.45E+01	3.78E+00	2.76E+00	1.09E-04	3.43E+00	5.37E-04	6.76E+01	1.37E-02	1.58E-04	2.64E-02
	1.46E+01	3.74E+00	2.78E+00	1.10E-04	3.25E+00	5.10E-04	6.70E+01	1.36E-02	1.59E-04	2.66E-02
	1.47E+01	3.69E+00	2.81E+00	1.11E-04	3.08E+00	4.83E-04	6.63E+01	1.34E-02	1.60E-04	2.68E-02
	1.48E+01	3.65E+00	2.84E+00	1.13E-04	2.92E+00	4.58E-04	6.57E+01	1.33E-02	1.61E-04	2.69E-02
	1.49E+01	3.60E+00	2.86E+00	1.14E-04	2.76E+00	4.33E-04	6.50E+01	1.32E-02	1.62E-04	2.71E-02
	1.50E+01	3.56E+00	2.89E+00	1.15E-04	2.61E+00	4.10E-04	6.44E+01	1.31E-02	1.63E-04	2.72E-02
	1.51E+01	3.51E+00	2.91E+00	1.16E-04	2.47E+00	3.88E-04	6.37E+01	1.29E-02	1.64E-04	2.74E-02
	1.52E+01	3.45E+00	2.95E+00	1.17E-04	2.28E+00	3.58E-04	6.28E+01	1.27E-02	1.65E-04	2.76E-02
	1.53E+01	3.41E+00	2.97E+00	1.18E-04	2.16E+00	3.38E-04	6.21E+01	1.26E-02	1.66E-04	2.78E-02
	1.54E+01	3.37E+00	2.99E+00	1.19E-04	2.06E+00	3.23E-04	6.15E+01	1.25E-02	1.67E-04	2.79E-02
	1.55E+01	3.33E+00	3.02E+00	1.20E-04	1.96E+00	3.07E-04	6.11E+01	1.24E-02	1.68E-04	2.81E-02
	1.56E+01	3.28E+00	3.04E+00	1.21E-04	1.83E+00	2.87E-04	6.02E+01	1.22E-02	1.69E-04	2.83E-02
	1.57E+01	3.24E+00	3.07E+00	1.22E-04	1.73E+00	2.71E-04	5.96E+01	1.21E-02	1.70E-04	2.84E-02
	1.58E+01	3.19E+00	3.09E+00	1.23E-04	1.63E+00	2.55E-04	5.90E+01	1.20E-02	1.71E-04	2.86E-02
	1.59E+01	3.15E+00	3.12E+00	1.24E-04	1.54E+00	2.40E-04	5.83E+01	1.18E-02	1.72E-04	2.87E-02
	1.60E+01	3.11E+00	3.14E+00	1.25E-04	1.45E+00	2.26E-04	5.76E+01	1.17E-02	1.72E-04	2.89E-02
	1.61E+01	3.06E+00	3.17E+00	1.26E-04	1.36E+00	2.12E-04	5.70E+01	1.16E-02	1.73E-04	2.90E-02
	1.62E+01	3.02E+00	3.19E+00	1.27E-04	1.28E+00	1.99E-04	5.63E+01	1.14E-02	1.74E-04	2.92E-02
	1.63E+01	2.98E+00	3.22E+00	1.28E-04	1.20E+00	1.87E-04	5.56E+01	1.13E-02	1.75E-04	2.93E-02
	1.64E+01	2.94E+00	3.24E+00	1.29E-04	1.13E+00	1.75E-04	5.50E+01	1.12E-02	1.76E-04	2.95E-02
	1.65E+01	2.90E+00	3.26E+00	1.30E-04	1.06E+00	1.64E-04	5.43E+01	1.10E-02	1.77E-04	2.96E-02
	1.66E+01	2.85E+00	3.29E+00	1.31E-04	9.96E-01	1.54E-04	5.37E+01	1.09E-02	1.78E-04	2.98E-02
	1.67E+01	2.81E+00	3.31E+00	1.32E-04	9.35E-01	1.44E-04	5.30E+01	1.08E-02	1.79E-04	2.99E-02
	1.68E+01	2.77E+00	3.33E+00	1.33E-04	8.77E-01	1.35E-04	5.24E+01	1.06E-02	1.79E-04	3.01E-02
	1.69E+01	2.73E+00	3.36E+00	1.33E-04	8.22E-01	1.26E-04	5.17E+01	1.05E-02	1.80E-04	3.02E-02
	1.70E+01	2.69E+00	3.38E+00	1.34E-04	7.71E-01	1.18E-04	5.11E+01	1.04E-02	1.81E-04	3.03E-02
	1.71E+01	2.65E+00	3.40E+00	1.35E-04	7.23E-01	1.10E-04	5.04E+01	1.03E-02	1.82E-04	3.05E-02
	1.72E+01	2.61E+00	3.43E+00	1.36E-04	6.77E-01	1.03E-04	4.98E+01	1.01E-02	1.83E-04	3.06E-02
	1.73E+01	2.56E+00	3.46E+00	1.38E-04	6.18E-01	9.37E-05	4.89E+01	9.95E-03	1.84E-04	3.08E-02
	1.74E+01	2.52E+00	3.48E+00	1.38E-04	5.78E-01	8.74E-05	4.83E+01	9.82E-03	1.85E-04	3.10E-02
	1.75E+01	2.49E+00	3.50E+00	1.39E-04	5.45E-01	8.20E-05	4.77E+01	9.71E-03	1.85E-04	3.11E-02
	1.76E+01	2.45E+00	3.52E+00	1.40E-04	5.13E-01	7.70E-05	4.72E+01	9.60E-03	1.86E-04	3.12E-02
	1.77E+01	2.42E+00	3.54E+00	1.41E-04	4.81E-01	7.18E-05	4.66E+01	9.47E-03	1.87E-04	3.13E-02
	1.78E+01	2.38E+00	3.56E+00	1.42E-04	4.50E-01	6.69E-05	4.60E+01	9.35E-03	1.88E-04	3.15E-02
	1.79E+01	2.34E+00	3.58E+00	1.43E-04	4.21E-01	6.23E-05	4.54E+01	9.23E-03	1.88E-04	3.16E-02
	1.80E+01	2.31E+00	3.61E+00	1.44E-04	3.94E-01	5.80E-05	4.48E+01	9.11E-03	1.89E-04	3.17E-02
	1.81E+01	2.27E+00	3.63E+00	1.44E-04	3.69E-01	5.39E-05	4.42E+01	8.99E-03	1.90E-04	3.19E-02
	1.82E+01	2.24E+00	3.64E+00	1.45E-04	3.47E-01	5.05E-05	4.36E+01	8.88E-03	1.91E-04	3.20E-02
	1.83E+01	2.20E+00	3.67E+00	1.46E-04	3.18E-01	4.58E-05	4.29E+01	8.72E-03	1.92E-04	3.21E-02
	1.84E+01	2.17E+00	3.69E+00	1.47E-04	2.99E-01	4.28E-05	4.23E+01	8.62E-03	1.92E-04	3.23E-02
	1.85E+01	2.13E+00	3.71E+00	1.48E-04	2.80E-01	3.97E-05	4.18E+01	8.52E-03	1.93E-04	3.24E-02
	1.86E+01	2.10E+00	3.73E+00	1.48E-04	2.62E-01	3.68E-05	4.13E+01	8.40E-03	1.94E-04	3.25E-02
	1.87E+01	2.07E+00	3.74E+00	1.49E-04	2.46E-01	3.43E-05	4.08E+01	8.30E-03	1.94E-04	3.26E-02
	1.88E+01	2.04E+00	3.76E+00	1.50E-04	2.30E-01	3.18E-05	4.02E+01	8.19E-03	1.95E-04	3.27E-02
	1.89E+01	2.01E+00	3.78E+00	1.51E-04	2.17E-01	2.96E-05	3.97E+01	8.09E-03	1.96E-04	3.28E-02
	1.90E+01	1.97E+00	3.80E+00	1.52E-04	1.97E-01	2.64E-05	3.90E+01	7.94E-03	1.96E-04	3.30E-02
	1.91E+01	1.94E+00	3.82E+00	1.52E-04	1.86E-01	2.46E-05	3.85E+01	7.85E-03	1.97E-04	3.31E-02
	1.92E+01	1.91E+00	3.84E+00	1.53E-04	1.74E-01	2.27E-05	3.80E+01	7.74E-03	1.98E-04	3.32E-02
	1.93E+01	1.88E+00	3.85E+00	1.54E-04	1.64E-01	2.11E-05	3.75E+01	7.64E-03	1.98E-04	3.33E-02
	1.94E+01	1.86E+00	3.87E+00	1.54E-04	1.55E-01	1.96E-05	3.70E+01	7.55E-03	1.99E-04	3.34E-02
	1.95E+01	1.83E+00	3.88E+00	1.55E-04	1.46E-01	1.83E-05	3.66E+01	7.46E-03	1.99E-04	3.35E-02
	1.96E+01	1.79E+00	3.91E+00	1.56E-04	1.34E-01	1.63E-05	3.59E+01	7.32E-03	2.00E-04	3.36E-02
	1.97E+01	1.77E+00	3.92E+00	1.56E-04	1.27E-01	1.52E-05	3.55E+01	7.23E-03	2.01E-04	3.37E-02
	1.98E+01	1.74E+00	3.94E+00	1.57E-04	1.19E-01	1.40E-05	3.50E+01	7.14E-03	2.01E-04	3.38E-02
	1.99E+01	1.71E+00	3.95E+00	1.57E-04	1.13E-01	1.31E-05	3.46E+01	7.05E-03	2.02E-04	3.39E-02
	2.00E+01	1.69E+00	3.96E+00	1.58E-04	1.08E-01	1.22E-05	3.41E+01	6.96E-03	2.02E-04	3.40E-02
	2.01E+01	1.67E+00	3.98E+00	1.59E-04	1.02E-01	1.13E-05	3.37E+01	6.88E-03	2.03E-04	3.41E-02
	2.02E+01	1.64E+00	3.99E+00	1.59E-04	9.74E-02	1.05E-05	3.33E+01	6.79E-03	2.03E-04	3.42E-02
	2.03E+01	1.61E+00	4.01E+00	1.60E-04	9.07E-02	9.49E-06	3.27E+01	6.67E-03	2.04E-04	3.43E-02
	2.04E+01	1.58E+00	4.02E+00	1.61E-04	8.66E-02	8.84E-06	3.23E+01	6.58E-03	2.05E-04	3.44E-02
	2.05E+01	1.56E+00	4.04E+00	1.61E-04	8.31E-02	8.30E-06	3.19E+01	6.50E-03	2.05E-04	3.45E-02
	2.06E+01	1.54E+00	4.05E+00	1.62E-04	7.97E-02	7.76E-06	3.15E+01	6.42E-03	2.06E-04	3.46E-02
	2.07E+01	1.52E+00	4.06E+00	1.62E-04	7.69E-02	7.32E-06	3.11E+01	6.34E-03	2.06E-04	3.46E-02
	2.08E+01	1.50E+00	4.07E+00	1.62E-04	7.43E-02	6.92E-06	3.07E+01	6.27E-03	2.07E-04	3.47E-02
	2.09E+01	1.47E+00	4.09E+00	1.63E-04	7.19E-02	6.53E-06	3.03E+01	6.18E-03	2.07E-04	3.48E-02
	2.10E+01	1.45E+00	4.10E+00	1.63E-04	6.95E-02	6.17E-06	2.99E+01	6.10E-03	2.08E-04	3.49E-02
	2.11E+01	1.43E+00	4.11E+00	1.64E-04	6.75E-02	5.85E-06	2.95E+01	6.02E-03	2.08E-04	3.50E-02
	2.12E+01	1.41E+00	4.12E+00	1.64E-04	6.56E-02	5.56E-06	2.91E+01	5.95E-03	2.09E-04	3.51E-02
	2.13E+01	1.39E+00	4.13E+00	1.65E-04	6.38E-02	5.31E-06	2.88E+01	5.87E-03	2.09E-04	3.51E-02
	2.14E+01	1.37E+00	4.14E+00	1.65E-04	6.23E-02	5.08E-06	2.84E+01	5.79E-03	2.09E-04	3.52E-02
	2.15E+01	1.34E+00	4.16E+00	1.66E-04	6.08E-02	4.87E-06	2.80E+01	5.71E-03	2.10E-04	3.53E-02
	2.16E+01	1.33E+00	4.16E+00	1.66E-04	5.98E-02	4.72E-06	2.77E+01	5.65E-03	2.10E-04	3.54E-02
	2.17E+01	1.30E+00	4.18E+00	1.67E-04	5.86E-02	4.53E-06	2.72E+01	5.55E-03	2.11E-04	3.55E-02
	2.18E+01	1.28E+00	4.19E+00	1.67E-04	5.78E-02	4.41E-06	2.69E+01	5.49E-03	2.11E-04	3.55E-02
	2.19E+01	1.27E+00	4.20E+00	1.67E-04	5.71E-02	4.32E-06	2.66E+01	5.42E-03	2.12E-04	3.56E-02
	2.20E+01	1.24E+00	4.21E+00	1.68E-04	5.63E-02	4.19E-06	2.61E+01	5.33E-03	2.12E-04	3.57E-02
	2.21E+01	1.23E+00	4.22E+00	1.68E-04	5.56E-02	4.10E-06	2.58E+01	5.27E-03	2.13E-04	3.58E-02
	2.22E+01	1.21E+00	4.23E+00	1.69E-04	5.52E-02	4.03E-06	2.55E+01	5.20E-03	2.13E-04	3.58E-02
	2.23E+01	1.19E+00	4.24E+00	1.69E-04	5.46E-02	3.97E-06	2.51E+01	5.13E-03	2.13E-04	3.59E-02
	2.24E+01	1.17E+00	4.24E+00	1.69E-04	5.41E-02	3.91E-06	2.48E+01	5.07E-03	2.14E-04	3.60E-02
	2.25E+01	1.16E+00	4.25E+00	1.70E-04	5.37E-02	3.86E-06	2.45E+01	5.00E-03	2.14E-04	3.60E-02
	2.26E+01	1.14E+00	4.26E+00	1.70E-04	5.33E-02	3.81E-06	2.42E+01	4.94E-03	2.15E-04	3.61E-02
	2.27E+01	1.13E+00	4.27E+00	1.70E-04	5.31E-02	3.78E-06	2.39E+01	4.87E-03	2.15E-04	3.62E-02
	2.28E+01	1.11E+00	4.28E+00	1.71E-04	5.27E-02	3.74E-06	2.35E+01	4.81E-03	2.15E-04	3.62E-02
	2.29E+01	1.09E+00	4.28E+00	1.71E-04	5.24E-02	3.70E-06	2.32E+01	4.75E-03	2.16E-04	3.63E-02
	2.30E+01	1.08E+00	4.29E+00	1.71E-04	5.22E-02	3.67E-06	2.29E+01	4.68E-03	2.16E-04	3.64E-02
	2.31E+01	1.06E+00	4.30E+00	1.72E-04	5.19E-02	3.65E-06	2.27E+01	4.63E-03	2.16E-04	3.64E-02
	2.32E+01	1.05E+00	4.30E+00	1.72E-04	5.16E-02	3.63E-06	2.24E+01	4.58E-03	2.17E-04	3.65E-02
	2.33E+01	1.03E+00	4.31E+00	1.72E-04	5.13E-02	3.59E-06	2.20E+01	4.50E-03	2.17E-04	3.65E-02
	2.34E+01	1.02E+00	4.32E+00	1.72E-04	5.10E-02	3.57E-06	2.17E+01	4.44E-03	2.18E-04	3.66E-02
	2.36E+01	1.00E+00	4.32E+00	1.73E-04	5.08E-02	3.55E-06	2.14E+01	4.38E-03	2.18E-04	3.67E-02
	2.36E+01	9.97E-01	4.33E+00	1.73E-04	5.07E-02	3.54E-06	2.13E+01	4.35E-03	2.18E-04	3.67E-02
	2.37E+01	9.82E-01	4.33E+00	1.73E-04	5.06E-02	3.52E-06	2.10E+01	4.29E-03	2.18E-04	3.68E-02
	2.38E+01	9.69E-01	4.34E+00	1.73E-04	5.04E-02	3.50E-06	2.07E+01	4.23E-03	2.19E-04	3.68E-02
	2.39E+01	9.55E-01	4.34E+00	1.74E-04	5.02E-02	3.49E-06	2.04E+01	4.17E-03	2.19E-04	3.69E-02
	2.40E+01	9.41E-01	4.35E+00	1.74E-04	5.02E-02	3.48E-06	2.01E+01	4.12E-03	2.19E-04	3.69E-02
	2.41E+01	9.28E-01	4.35E+00	1.74E-04	5.00E-02	3.46E-06	1.99E+01	4.06E-03	2.20E-04	3.70E-02
	2.42E+01	9.14E-01	4.36E+00	1.74E-04	4.98E-02	3.45E-06	1.96E+01	4.00E-03	2.20E-04	3.71E-02
	2.43E+01	9.01E-01	4.36E+00	1.74E-04	4.96E-02	3.43E-06	1.93E+01	3.95E-03	2.20E-04	3.71E-02
	2.44E+01	8.88E-01	4.37E+00	1.75E-04	4.94E-02	3.41E-06	1.90E+01	3.89E-03	2.21E-04	3.72E-02
	2.45E+01	8.75E-01	4.37E+00	1.75E-04	4.92E-02	3.40E-06	1.88E+01	3.83E-03	2.21E-04	3.72E-02
	2.46E+01	8.62E-01	4.38E+00	1.75E-04	4.92E-02	3.39E-06	1.85E+01	3.78E-03	2.21E-04	3.73E-02
	2.47E+01	8.50E-01	4.38E+00	1.75E-04	4.90E-02	3.38E-06	1.82E+01	3.73E-03	2.22E-04	3.73E-02
	2.48E+01	8.37E-01	4.39E+00	1.75E-04	4.88E-02	3.36E-06	1.80E+01	3.67E-03	2.22E-04	3.74E-02
	2.49E+01	8.24E-01	4.39E+00	1.76E-04	4.87E-02	3.35E-06	1.77E+01	3.62E-03	2.22E-04	3.75E-02
	2.50E+01	8.12E-01	4.40E+00	1.76E-04	4.85E-02	3.34E-06	1.74E+01	3.57E-03	2.23E-04	3.75E-02
	2.51E+01	8.00E-01	4.40E+00	1.76E-04	4.84E-02	3.33E-06	1.72E+01	3.51E-03	2.23E-04	3.76E-02
	2.52E+01	7.88E-01	4.40E+00	1.76E-04	4.83E-02	3.32E-06	1.69E+01	3.46E-03	2.23E-04	3.76E-02
	2.53E+01	7.76E-01	4.41E+00	1.76E-04	4.81E-02	3.31E-06	1.67E+01	3.41E-03	2.24E-04	3.77E-02
	2.54E+01	7.64E-01	4.41E+00	1.76E-04	4.80E-02	3.30E-06	1.64E+01	3.36E-03	2.24E-04	3.77E-02
	2.55E+01	7.52E-01	4.41E+00	1.76E-04	4.79E-02	3.29E-06	1.62E+01	3.31E-03	2.24E-04	3.78E-02
	2.56E+01	7.40E-01	4.42E+00	1.77E-04	4.77E-02	3.28E-06	1.59E+01	3.26E-03	2.25E-04	3.78E-02
	2.57E+01	7.29E-01	4.42E+00	1.77E-04	4.76E-02	3.27E-06	1.57E+01	3.21E-03	2.25E-04	3.79E-02
	2.58E+01	7.17E-01	4.42E+00	1.77E-04	4.75E-02	3.26E-06	1.55E+01	3.16E-03	2.25E-04	3.79E-02
	2.59E+01	7.06E-01	4.43E+00	1.77E-04	4.74E-02	3.25E-06	1.52E+01	3.11E-03	2.25E-04	3.80E-02
	2.60E+01	6.95E-01	4.43E+00	1.77E-04	4.73E-02	3.24E-06	1.50E+01	3.06E-03	2.26E-04	3.80E-02
	2.61E+01	6.84E-01	4.43E+00	1.77E-04	4.72E-02	3.23E-06	1.48E+01	3.02E-03	2.26E-04	3.81E-02
	2.62E+01	6.73E-01	4.44E+00	1.77E-04	4.71E-02	3.23E-06	1.45E+01	2.97E-03	2.26E-04	3.81E-02
	2.63E+01	6.62E-01	4.44E+00	1.77E-04	4.70E-02	3.22E-06	1.43E+01	2.92E-03	2.27E-04	3.82E-02
	2.64E+01	6.52E-01	4.44E+00	1.78E-04	4.69E-02	3.21E-06	1.41E+01	2.88E-03	2.27E-04	3.82E-02
	2.65E+01	6.44E-01	4.44E+00	1.78E-04	4.68E-02	3.21E-06	1.39E+01	2.84E-03	2.27E-04	3.83E-02
	2.66E+01	6.35E-01	4.44E+00	1.78E-04	4.67E-02	3.20E-06	1.37E+01	2.80E-03	2.27E-04	3.83E-02
	2.67E+01	6.21E-01	4.45E+00	1.78E-04	4.66E-02	3.19E-06	1.34E+01	2.74E-03	2.28E-04	3.84E-02
	2.68E+01	6.14E-01	4.45E+00	1.78E-04	4.65E-02	3.18E-06	1.33E+01	2.71E-03	2.28E-04	3.84E-02
	2.69E+01	6.04E-01	4.45E+00	1.78E-04	4.64E-02	3.18E-06	1.31E+01	2.67E-03	2.28E-04	3.84E-02
	2.70E+01	5.94E-01	4.45E+00	1.78E-04	4.63E-02	3.17E-06	1.29E+01	2.63E-03	2.28E-04	3.85E-02
	2.71E+01	5.85E-01	4.46E+00	1.78E-04	4.63E-02	3.16E-06	1.26E+01	2.59E-03	2.29E-04	3.85E-02
	2.72E+01	5.75E-01	4.46E+00	1.78E-04	4.62E-02	3.16E-06	1.24E+01	2.54E-03	2.29E-04	3.86E-02
	2.73E+01	5.65E-01	4.46E+00	1.78E-04	4.61E-02	3.15E-06	1.22E+01	2.50E-03	2.29E-04	3.86E-02
	2.74E+01	5.56E-01	4.46E+00	1.79E-04	4.60E-02	3.14E-06	1.20E+01	2.46E-03	2.29E-04	3.86E-02
	2.75E+01	5.47E-01	4.46E+00	1.79E-04	4.59E-02	3.13E-06	1.18E+01	2.42E-03	2.30E-04	3.87E-02
	2.76E+01	5.37E-01	4.47E+00	1.79E-04	4.58E-02	3.13E-06	1.16E+01	2.38E-03	2.30E-04	3.87E-02
	2.77E+01	5.28E-01	4.47E+00	1.79E-04	4.57E-02	3.12E-06	1.14E+01	2.34E-03	2.30E-04	3.88E-02
	2.78E+01	5.19E-01	4.47E+00	1.79E-04	4.56E-02	3.12E-06	1.12E+01	2.30E-03	2.30E-04	3.88E-02
	2.79E+01	5.10E-01	4.47E+00	1.79E-04	4.56E-02	3.11E-06	1.10E+01	2.26E-03	2.31E-04	3.89E-02
	2.80E+01	5.01E-01	4.47E+00	1.79E-04	4.57E-02	3.11E-06	1.09E+01	2.22E-03	2.31E-04	3.89E-02
	2.81E+01	4.93E-01	4.48E+00	1.79E-04	4.56E-02	3.10E-06	1.07E+01	2.18E-03	2.31E-04	3.89E-02
	2.82E+01	4.84E-01	4.48E+00	1.79E-04	4.55E-02	3.10E-06	1.05E+01	2.15E-03	2.31E-04	3.90E-02
	2.83E+01	4.76E-01	4.48E+00	1.79E-04	4.55E-02	3.09E-06	1.03E+01	2.11E-03	2.31E-04	3.90E-02
	2.84E+01	4.68E-01	4.48E+00	1.79E-04	4.54E-02	3.09E-06	1.01E+01	2.07E-03	2.32E-04	3.90E-02
	2.85E+01	4.64E-01	4.48E+00	1.79E-04	4.54E-02	3.09E-06	1.00E+01	2.06E-03	2.32E-04	3.91E-02
	2.86E+01	4.55E-01	4.48E+00	1.79E-04	4.53E-02	3.08E-06	9.88E+00	2.02E-03	2.32E-04	3.91E-02
	2.87E+01	4.48E-01	4.48E+00	1.79E-04	4.52E-02	3.08E-06	9.70E+00	1.99E-03	2.32E-04	3.91E-02
	2.88E+01	4.40E-01	4.49E+00	1.79E-04	4.52E-02	3.07E-06	9.54E+00	1.95E-03	2.32E-04	3.92E-02
	2.89E+01	4.32E-01	4.49E+00	1.80E-04	4.52E-02	3.07E-06	9.37E+00	1.92E-03	2.33E-04	3.92E-02
	2.90E+01	4.24E-01	4.49E+00	1.80E-04	4.51E-02	3.07E-06	9.21E+00	1.88E-03	2.33E-04	3.92E-02
	2.91E+01	4.17E-01	4.49E+00	1.80E-04	4.50E-02	3.06E-06	9.04E+00	1.85E-03	2.33E-04	3.93E-02
	2.92E+01	4.09E-01	4.49E+00	1.80E-04	4.50E-02	3.06E-06	8.89E+00	1.82E-03	2.33E-04	3.93E-02
	2.93E+01	4.02E-01	4.49E+00	1.80E-04	4.49E-02	3.05E-06	8.73E+00	1.79E-03	2.33E-04	3.93E-02
	2.94E+01	3.95E-01	4.49E+00	1.80E-04	4.49E-02	3.05E-06	8.57E+00	1.75E-03	2.34E-04	3.94E-02
	2.95E+01	3.88E-01	4.49E+00	1.80E-04	4.48E-02	3.04E-06	8.42E+00	1.72E-03	2.34E-04	3.94E-02
	2.96E+01	3.81E-01	4.50E+00	1.80E-04	4.47E-02	3.04E-06	8.27E+00	1.69E-03	2.34E-04	3.94E-02
	2.97E+01	3.74E-01	4.50E+00	1.80E-04	4.47E-02	3.03E-06	8.12E+00	1.66E-03	2.34E-04	3.95E-02
	2.98E+01	3.67E-01	4.50E+00	1.80E-04	4.46E-02	3.03E-06	7.98E+00	1.63E-03	2.34E-04	3.95E-02
	2.99E+01	3.60E-01	4.50E+00	1.80E-04	4.46E-02	3.02E-06	7.83E+00	1.60E-03	2.34E-04	3.95E-02
	3.00E+01	3.54E-01	4.50E+00	1.80E-04	4.45E-02	3.02E-06	7.69E+00	1.57E-03	2.35E-04	3.96E-02
	3.01E+01	3.47E-01	4.50E+00	1.80E-04	4.44E-02	3.01E-06	7.55E+00	1.55E-03	2.35E-04	3.96E-02
	3.02E+01	3.41E-01	4.50E+00	1.80E-04	4.44E-02	3.01E-06	7.41E+00	1.52E-03	2.35E-04	3.96E-02
	3.04E+01	3.34E-01	4.50E+00	1.80E-04	4.43E-02	3.01E-06	7.28E+00	1.49E-03	2.35E-04	3.96E-02
	3.04E+01	3.31E-01	4.50E+00	1.80E-04	4.43E-02	3.00E-06	7.21E+00	1.48E-03	2.35E-04	3.97E-02
	3.05E+01	3.25E-01	4.50E+00	1.80E-04	4.42E-02	3.00E-06	7.08E+00	1.45E-03	2.35E-04	3.97E-02
	3.06E+01	3.19E-01	4.50E+00	1.80E-04	4.42E-02	3.00E-06	6.95E+00	1.42E-03	2.36E-04	3.97E-02
	3.07E+01	3.13E-01	4.51E+00	1.80E-04	4.41E-02	2.99E-06	6.82E+00	1.40E-03	2.36E-04	3.97E-02
	3.08E+01	3.07E-01	4.51E+00	1.80E-04	4.41E-02	2.99E-06	6.70E+00	1.37E-03	2.36E-04	3.98E-02
	3.09E+01	3.01E-01	4.51E+00	1.80E-04	4.40E-02	2.98E-06	6.57E+00	1.34E-03	2.36E-04	3.98E-02
	3.10E+01	2.95E-01	4.51E+00	1.80E-04	4.40E-02	2.98E-06	6.44E+00	1.32E-03	2.36E-04	3.98E-02
	3.11E+01	2.89E-01	4.51E+00	1.80E-04	4.40E-02	2.98E-06	6.32E+00	1.29E-03	2.36E-04	3.98E-02
	3.12E+01	2.84E-01	4.51E+00	1.81E-04	4.39E-02	2.97E-06	6.20E+00	1.27E-03	2.36E-04	3.99E-02
	3.13E+01	2.78E-01	4.51E+00	1.81E-04	4.39E-02	2.97E-06	6.08E+00	1.25E-03	2.37E-04	3.99E-02
	3.14E+01	2.73E-01	4.51E+00	1.81E-04	4.38E-02	2.97E-06	5.97E+00	1.22E-03	2.37E-04	3.99E-02
	3.15E+01	2.70E-01	4.51E+00	1.81E-04	4.38E-02	2.96E-06	5.91E+00	1.21E-03	2.37E-04	3.99E-02
	3.16E+01	2.64E-01	4.51E+00	1.81E-04	4.38E-02	2.96E-06	5.79E+00	1.19E-03	2.37E-04	4.00E-02
	3.17E+01	2.59E-01	4.51E+00	1.81E-04	4.37E-02	2.96E-06	5.68E+00	1.16E-03	2.37E-04	4.00E-02
	3.18E+01	2.54E-01	4.51E+00	1.81E-04	4.37E-02	2.95E-06	5.57E+00	1.14E-03	2.37E-04	4.00E-02
	3.19E+01	2.49E-01	4.51E+00	1.81E-04	4.36E-02	2.95E-06	5.46E+00	1.12E-03	2.37E-04	4.00E-02
	3.20E+01	2.44E-01	4.51E+00	1.81E-04	4.36E-02	2.95E-06	5.36E+00	1.10E-03	2.37E-04	4.00E-02
	3.21E+01	2.39E-01	4.51E+00	1.81E-04	4.35E-02	2.94E-06	5.25E+00	1.08E-03	2.38E-04	4.01E-02
	3.22E+01	2.34E-01	4.52E+00	1.81E-04	4.35E-02	2.94E-06	5.15E+00	1.05E-03	2.38E-04	4.01E-02
	3.23E+01	2.29E-01	4.52E+00	1.81E-04	4.34E-02	2.94E-06	5.05E+00	1.03E-03	2.38E-04	4.01E-02
	3.24E+01	2.27E-01	4.52E+00	1.81E-04	4.34E-02	2.93E-06	5.00E+00	1.02E-03	2.38E-04	4.01E-02
	3.25E+01	2.22E-01	4.52E+00	1.81E-04	4.34E-02	2.93E-06	4.90E+00	1.00E-03	2.38E-04	4.01E-02
	3.26E+01	2.18E-01	4.52E+00	1.81E-04	4.34E-02	2.93E-06	4.80E+00	9.83E-04	2.38E-04	4.02E-02
	3.27E+01	2.13E-01	4.52E+00	1.81E-04	4.33E-02	2.93E-06	4.71E+00	9.63E-04	2.38E-04	4.02E-02
	3.28E+01	2.09E-01	4.52E+00	1.81E-04	4.33E-02	2.92E-06	4.61E+00	9.44E-04	2.38E-04	4.02E-02
	3.29E+01	2.05E-01	4.52E+00	1.81E-04	4.32E-02	2.92E-06	4.52E+00	9.26E-04	2.38E-04	4.02E-02
	3.30E+01	2.00E-01	4.52E+00	1.81E-04	4.32E-02	2.92E-06	4.43E+00	9.07E-04	2.39E-04	4.02E-02
	3.31E+01	1.96E-01	4.52E+00	1.81E-04	4.31E-02	2.91E-06	4.34E+00	8.89E-04	2.39E-04	4.03E-02
	3.32E+01	1.92E-01	4.52E+00	1.81E-04	4.31E-02	2.91E-06	4.26E+00	8.72E-04	2.39E-04	4.03E-02
	3.34E+01	1.88E-01	4.52E+00	1.81E-04	4.31E-02	2.91E-06	4.17E+00	8.55E-04	2.39E-04	4.03E-02
	3.34E+01	1.86E-01	4.52E+00	1.81E-04	4.31E-02	2.91E-06	4.13E+00	8.46E-04	2.39E-04	4.03E-02
	3.35E+01	1.82E-01	4.52E+00	1.81E-04	4.30E-02	2.90E-06	4.05E+00	8.29E-04	2.39E-04	4.03E-02
	3.36E+01	1.78E-01	4.52E+00	1.81E-04	4.30E-02	2.90E-06	3.97E+00	8.13E-04	2.39E-04	4.03E-02
	3.37E+01	1.75E-01	4.52E+00	1.81E-04	4.29E-02	2.90E-06	3.89E+00	7.97E-04	2.39E-04	4.04E-02
	3.38E+01	1.71E-01	4.52E+00	1.81E-04	4.29E-02	2.89E-06	3.81E+00	7.81E-04	2.39E-04	4.04E-02
	3.39E+01	1.68E-01	4.52E+00	1.81E-04	4.29E-02	2.89E-06	3.74E+00	7.66E-04	2.39E-04	4.04E-02
	3.40E+01	1.64E-01	4.52E+00	1.81E-04	4.28E-02	2.89E-06	3.66E+00	7.50E-04	2.39E-04	4.04E-02
	3.41E+01	1.61E-01	4.52E+00	1.81E-04	4.28E-02	2.88E-06	3.59E+00	7.35E-04	2.40E-04	4.04E-02
	3.42E+01	1.57E-01	4.52E+00	1.81E-04	4.28E-02	2.88E-06	3.52E+00	7.21E-04	2.40E-04	4.04E-02
	3.43E+01	1.54E-01	4.52E+00	1.81E-04	4.27E-02	2.88E-06	3.45E+00	7.06E-04	2.40E-04	4.04E-02
	3.44E+01	1.51E-01	4.52E+00	1.81E-04	4.27E-02	2.88E-06	3.38E+00	6.92E-04	2.40E-04	4.05E-02
	3.45E+01	1.48E-01	4.52E+00	1.81E-04	4.27E-02	2.88E-06	3.31E+00	6.78E-04	2.40E-04	4.05E-02
	3.46E+01	1.46E-01	4.52E+00	1.81E-04	4.27E-02	2.88E-06	3.28E+00	6.72E-04	2.40E-04	4.05E-02
	3.47E+01	1.43E-01	4.52E+00	1.81E-04	4.28E-02	2.88E-06	3.22E+00	6.59E-04	2.40E-04	4.05E-02
	3.48E+01	1.39E-01	4.53E+00	1.81E-04	4.27E-02	2.87E-06	3.13E+00	6.40E-04	2.40E-04	4.05E-02
	3.50E+01	1.36E-01	4.53E+00	1.81E-04	4.27E-02	2.87E-06	3.06E+00	6.28E-04	2.40E-04	4.05E-02
	3.50E+01	1.35E-01	4.53E+00	1.81E-04	4.27E-02	2.87E-06	3.03E+00	6.21E-04	2.40E-04	4.05E-02
	3.51E+01	1.32E-01	4.53E+00	1.81E-04	4.26E-02	2.87E-06	2.97E+00	6.09E-04	2.40E-04	4.05E-02
	3.52E+01	1.29E-01	4.53E+00	1.81E-04	4.26E-02	2.87E-06	2.91E+00	5.96E-04	2.40E-04	4.06E-02
	3.53E+01	1.26E-01	4.53E+00	1.81E-04	4.25E-02	2.86E-06	2.86E+00	5.85E-04	2.40E-04	4.06E-02
	3.54E+01	1.23E-01	4.53E+00	1.81E-04	4.25E-02	2.86E-06	2.78E+00	5.70E-04	2.41E-04	4.06E-02
	3.55E+01	1.20E-01	4.53E+00	1.81E-04	4.25E-02	2.86E-06	2.73E+00	5.59E-04	2.41E-04	4.06E-02
	3.56E+01	1.18E-01	4.53E+00	1.81E-04	4.24E-02	2.85E-06	2.67E+00	5.47E-04	2.41E-04	4.06E-02
	3.57E+01	1.15E-01	4.53E+00	1.81E-04	4.24E-02	2.85E-06	2.62E+00	5.37E-04	2.41E-04	4.06E-02
	3.58E+01	1.14E-01	4.53E+00	1.81E-04	4.24E-02	2.85E-06	2.59E+00	5.31E-04	2.41E-04	4.06E-02
	3.59E+01	1.11E-01	4.53E+00	1.81E-04	4.25E-02	2.85E-06	2.53E+00	5.18E-04	2.41E-04	4.06E-02
	3.60E+01	1.09E-01	4.53E+00	1.81E-04	4.23E-02	2.85E-06	2.48E+00	5.08E-04	2.41E-04	4.07E-02
	3.61E+01	1.07E-01	4.53E+00	1.81E-04	4.23E-02	2.84E-06	2.43E+00	4.98E-04	2.41E-04	4.07E-02
	3.62E+01	1.04E-01	4.53E+00	1.81E-04	4.22E-02	2.84E-06	2.38E+00	4.87E-04	2.41E-04	4.07E-02
	3.63E+01	1.03E-01	4.53E+00	1.81E-04	4.22E-02	2.84E-06	2.34E+00	4.80E-04	2.41E-04	4.07E-02
	3.64E+01	1.00E-01	4.53E+00	1.81E-04	4.22E-02	2.83E-06	2.29E+00	4.69E-04	2.41E-04	4.07E-02
	3.65E+01	9.80E-02	4.53E+00	1.81E-04	4.21E-02	2.83E-06	2.24E+00	4.59E-04	2.41E-04	4.07E-02
	3.66E+01	9.65E-02	4.53E+00	1.81E-04	4.21E-02	2.83E-06	2.21E+00	4.52E-04	2.41E-04	4.07E-02
	3.67E+01	9.41E-02	4.53E+00	1.81E-04	4.20E-02	2.83E-06	2.15E+00	4.41E-04	2.41E-04	4.07E-02
	3.68E+01	9.26E-02	4.53E+00	1.81E-04	4.20E-02	2.82E-06	2.12E+00	4.34E-04	2.41E-04	4.07E-02
	3.69E+01	9.04E-02	4.53E+00	1.81E-04	4.20E-02	2.82E-06	2.07E+00	4.25E-04	2.41E-04	4.07E-02
	3.70E+01	8.87E-02	4.53E+00	1.81E-04	4.19E-02	2.82E-06	2.04E+00	4.17E-04	2.41E-04	4.07E-02
	3.71E+01	8.65E-02	4.53E+00	1.81E-04	4.19E-02	2.82E-06	1.99E+00	4.07E-04	2.42E-04	4.08E-02
	3.72E+01	8.48E-02	4.53E+00	1.81E-04	4.19E-02	2.81E-06	1.95E+00	3.99E-04	2.42E-04	4.08E-02
	3.73E+01	8.30E-02	4.53E+00	1.81E-04	4.18E-02	2.81E-06	1.91E+00	3.91E-04	2.42E-04	4.08E-02
	3.74E+01	8.16E-02	4.53E+00	1.81E-04	4.18E-02	2.81E-06	1.88E+00	3.85E-04	2.42E-04	4.08E-02
	3.75E+01	8.00E-02	4.53E+00	1.81E-04	4.18E-02	2.81E-06	1.84E+00	3.78E-04	2.42E-04	4.08E-02
	3.76E+01	7.80E-02	4.53E+00	1.81E-04	4.18E-02	2.81E-06	1.80E+00	3.69E-04	2.42E-04	4.08E-02
	3.77E+01	7.68E-02	4.53E+00	1.81E-04	4.18E-02	2.80E-06	1.77E+00	3.63E-04	2.42E-04	4.08E-02
	3.78E+01	7.50E-02	4.53E+00	1.81E-04	4.18E-02	2.80E-06	1.73E+00	3.55E-04	2.42E-04	4.08E-02
	3.79E+01	7.38E-02	4.53E+00	1.81E-04	4.17E-02	2.80E-06	1.71E+00	3.49E-04	2.42E-04	4.08E-02
	3.80E+01	7.20E-02	4.53E+00	1.81E-04	4.17E-02	2.80E-06	1.67E+00	3.41E-04	2.42E-04	4.08E-02
	3.81E+01	7.09E-02	4.53E+00	1.81E-04	4.17E-02	2.80E-06	1.64E+00	3.36E-04	2.42E-04	4.08E-02
	3.82E+01	6.95E-02	4.53E+00	1.81E-04	4.16E-02	2.79E-06	1.61E+00	3.29E-04	2.42E-04	4.08E-02
	3.83E+01	6.78E-02	4.53E+00	1.81E-04	4.16E-02	2.79E-06	1.57E+00	3.21E-04	2.42E-04	4.08E-02
	3.84E+01	6.67E-02	4.53E+00	1.81E-04	4.16E-02	2.79E-06	1.54E+00	3.16E-04	2.42E-04	4.08E-02
	3.85E+01	6.52E-02	4.53E+00	1.81E-04	4.15E-02	2.79E-06	1.51E+00	3.09E-04	2.42E-04	4.09E-02
	3.86E+01	6.38E-02	4.53E+00	1.81E-04	4.15E-02	2.78E-06	1.48E+00	3.03E-04	2.42E-04	4.09E-02
	3.87E+01	6.24E-02	4.53E+00	1.81E-04	4.15E-02	2.78E-06	1.45E+00	2.96E-04	2.42E-04	4.09E-02
	3.88E+01	6.13E-02	4.53E+00	1.81E-04	4.14E-02	2.78E-06	1.42E+00	2.91E-04	2.42E-04	4.09E-02
	3.89E+01	6.03E-02	4.53E+00	1.81E-04	4.14E-02	2.78E-06	1.40E+00	2.86E-04	2.42E-04	4.09E-02
	3.90E+01	5.90E-02	4.53E+00	1.81E-04	4.14E-02	2.78E-06	1.37E+00	2.80E-04	2.42E-04	4.09E-02
	3.91E+01	5.79E-02	4.53E+00	1.81E-04	4.14E-02	2.77E-06	1.34E+00	2.75E-04	2.42E-04	4.09E-02
	3.92E+01	5.66E-02	4.53E+00	1.81E-04	4.14E-02	2.77E-06	1.31E+00	2.69E-04	2.42E-04	4.09E-02
	3.93E+01	5.53E-02	4.53E+00	1.81E-04	4.13E-02	2.77E-06	1.28E+00	2.62E-04	2.42E-04	4.09E-02
	3.94E+01	5.44E-02	4.53E+00	1.81E-04	4.13E-02	2.77E-06	1.26E+00	2.58E-04	2.42E-04	4.09E-02
	3.95E+01	5.34E-02	4.53E+00	1.82E-04	4.13E-02	2.77E-06	1.24E+00	2.53E-04	2.42E-04	4.09E-02
	3.96E+01	5.21E-02	4.53E+00	1.82E-04	4.13E-02	2.76E-06	1.21E+00	2.47E-04	2.42E-04	4.09E-02
	3.97E+01	5.13E-02	4.53E+00	1.82E-04	4.13E-02	2.76E-06	1.19E+00	2.43E-04	2.43E-04	4.09E-02
	3.98E+01	5.02E-02	4.53E+00	1.82E-04	4.12E-02	2.76E-06	1.16E+00	2.38E-04	2.43E-04	4.09E-02
	3.99E+01	4.95E-02	4.53E+00	1.82E-04	4.12E-02	2.76E-06	1.14E+00	2.34E-04	2.43E-04	4.09E-02
	4.00E+01	4.83E-02	4.53E+00	1.82E-04	4.12E-02	2.76E-06	1.11E+00	2.28E-04	2.43E-04	4.09E-02
	4.01E+01	4.76E-02	4.53E+00	1.82E-04	4.12E-02	2.75E-06	1.10E+00	2.24E-04	2.43E-04	4.09E-02
	4.02E+01	4.65E-02	4.53E+00	1.82E-04	4.11E-02	2.75E-06	1.07E+00	2.19E-04	2.43E-04	4.09E-02
	4.03E+01	4.58E-02	4.53E+00	1.82E-04	4.11E-02	2.75E-06	1.05E+00	2.16E-04	2.43E-04	4.10E-02
	4.04E+01	4.49E-02	4.53E+00	1.82E-04	4.11E-02	2.75E-06	1.03E+00	2.11E-04	2.43E-04	4.10E-02
	4.05E+01	4.40E-02	4.53E+00	1.82E-04	4.11E-02	2.75E-06	1.01E+00	2.06E-04	2.43E-04	4.10E-02
	4.06E+01	4.33E-02	4.53E+00	1.82E-04	4.10E-02	2.74E-06	9.91E-01	2.03E-04	2.43E-04	4.10E-02
	4.07E+01	4.23E-02	4.53E+00	1.82E-04	4.10E-02	2.74E-06	9.67E-01	1.98E-04	2.43E-04	4.10E-02
	4.08E+01	4.17E-02	4.53E+00	1.82E-04	4.10E-02	2.74E-06	9.51E-01	1.95E-04	2.43E-04	4.10E-02
	4.09E+01	4.09E-02	4.53E+00	1.82E-04	4.10E-02	2.74E-06	9.30E-01	1.90E-04	2.43E-04	4.10E-02
	4.10E+01	4.02E-02	4.53E+00	1.82E-04	4.09E-02	2.74E-06	9.13E-01	1.87E-04	2.43E-04	4.10E-02
	4.11E+01	3.93E-02	4.53E+00	1.82E-04	4.09E-02	2.73E-06	8.91E-01	1.82E-04	2.43E-04	4.10E-02
	4.12E+01	3.88E-02	4.53E+00	1.82E-04	4.09E-02	2.73E-06	8.77E-01	1.80E-04	2.43E-04	4.10E-02
	4.13E+01	3.79E-02	4.53E+00	1.82E-04	4.09E-02	2.73E-06	8.55E-01	1.75E-04	2.43E-04	4.10E-02
	4.14E+01	3.74E-02	4.53E+00	1.82E-04	4.09E-02	2.73E-06	8.42E-01	1.72E-04	2.43E-04	4.10E-02
	4.15E+01	3.66E-02	4.53E+00	1.82E-04	4.08E-02	2.73E-06	8.21E-01	1.68E-04	2.43E-04	4.10E-02
	4.16E+01	3.61E-02	4.53E+00	1.82E-04	4.08E-02	2.73E-06	8.08E-01	1.65E-04	2.43E-04	4.10E-02
	4.17E+01	3.53E-02	4.53E+00	1.82E-04	4.08E-02	2.73E-06	7.88E-01	1.61E-04	2.43E-04	4.10E-02
	4.18E+01	3.49E-02	4.53E+00	1.82E-04	4.08E-02	2.73E-06	7.76E-01	1.59E-04	2.43E-04	4.10E-02
	4.19E+01	3.42E-02	4.53E+00	1.82E-04	4.08E-02	2.72E-06	7.58E-01	1.55E-04	2.43E-04	4.10E-02
	4.20E+01	3.37E-02	4.53E+00	1.82E-04	4.08E-02	2.72E-06	7.46E-01	1.53E-04	2.43E-04	4.10E-02
	4.21E+01	3.31E-02	4.53E+00	1.82E-04	4.07E-02	2.72E-06	7.28E-01	1.49E-04	2.43E-04	4.10E-02
	4.22E+01	3.26E-02	4.53E+00	1.82E-04	4.07E-02	2.72E-06	7.16E-01	1.47E-04	2.43E-04	4.10E-02
	4.23E+01	3.20E-02	4.53E+00	1.82E-04	4.07E-02	2.72E-06	7.00E-01	1.43E-04	2.43E-04	4.10E-02
	4.24E+01	3.16E-02	4.53E+00	1.82E-04	4.07E-02	2.71E-06	6.88E-01	1.41E-04	2.43E-04	4.10E-02
	4.25E+01	3.10E-02	4.53E+00	1.82E-04	4.07E-02	2.71E-06	6.72E-01	1.38E-04	2.43E-04	4.10E-02
	4.26E+01	3.07E-02	4.53E+00	1.82E-04	4.06E-02	2.71E-06	6.61E-01	1.35E-04	2.43E-04	4.10E-02
	4.27E+01	3.03E-02	4.53E+00	1.82E-04	4.06E-02	2.71E-06	6.50E-01	1.33E-04	2.43E-04	4.10E-02
	4.28E+01	2.97E-02	4.53E+00	1.82E-04	4.06E-02	2.71E-06	6.34E-01	1.30E-04	2.43E-04	4.10E-02
	4.29E+01	2.94E-02	4.53E+00	1.82E-04	4.06E-02	2.71E-06	6.24E-01	1.28E-04	2.43E-04	4.10E-02
	4.30E+01	2.88E-02	4.53E+00	1.82E-04	4.06E-02	2.70E-06	6.09E-01	1.25E-04	2.43E-04	4.10E-02
	4.31E+01	2.85E-02	4.53E+00	1.82E-04	4.05E-02	2.70E-06	5.98E-01	1.23E-04	2.43E-04	4.10E-02
	4.32E+01	2.82E-02	4.53E+00	1.82E-04	4.05E-02	2.70E-06	5.89E-01	1.21E-04	2.43E-04	4.11E-02
	4.33E+01	2.77E-02	4.53E+00	1.82E-04	4.05E-02	2.70E-06	5.76E-01	1.18E-04	2.43E-04	4.11E-02
	4.34E+01	2.74E-02	4.53E+00	1.82E-04	4.05E-02	2.70E-06	5.66E-01	1.16E-04	2.43E-04	4.11E-02
	4.35E+01	2.69E-02	4.53E+00	1.82E-04	4.05E-02	2.70E-06	5.52E-01	1.13E-04	2.43E-04	4.11E-02
	4.36E+01	2.66E-02	4.53E+00	1.82E-04	4.05E-02	2.69E-06	5.43E-01	1.11E-04	2.43E-04	4.11E-02
	4.37E+01	2.62E-02	4.53E+00	1.82E-04	4.04E-02	2.69E-06	5.31E-01	1.09E-04	2.43E-04	4.11E-02
	4.38E+01	2.60E-02	4.53E+00	1.82E-04	4.04E-02	2.69E-06	5.22E-01	1.07E-04	2.43E-04	4.11E-02
	4.39E+01	2.57E-02	4.53E+00	1.82E-04	4.04E-02	2.69E-06	5.14E-01	1.05E-04	2.43E-04	4.11E-02
	4.40E+01	2.53E-02	4.53E+00	1.82E-04	4.04E-02	2.69E-06	5.02E-01	1.03E-04	2.43E-04	4.11E-02
	4.41E+01	2.51E-02	4.53E+00	1.82E-04	4.04E-02	2.69E-06	4.94E-01	1.01E-04	2.43E-04	4.11E-02
	4.42E+01	2.47E-02	4.53E+00	1.82E-04	4.04E-02	2.68E-06	4.82E-01	9.88E-05	2.43E-04	4.11E-02
	4.43E+01	2.45E-02	4.53E+00	1.82E-04	4.03E-02	2.68E-06	4.75E-01	9.73E-05	2.43E-04	4.11E-02
	4.44E+01	2.41E-02	4.53E+00	1.82E-04	4.03E-02	2.68E-06	4.64E-01	9.50E-05	2.43E-04	4.11E-02
	4.45E+01	2.39E-02	4.53E+00	1.82E-04	4.03E-02	2.68E-06	4.57E-01	9.35E-05	2.43E-04	4.11E-02
	4.46E+01	2.36E-02	4.53E+00	1.82E-04	4.03E-02	2.68E-06	4.46E-01	9.13E-05	2.43E-04	4.11E-02
	4.47E+01	2.34E-02	4.53E+00	1.82E-04	4.03E-02	2.68E-06	4.39E-01	8.99E-05	2.43E-04	4.11E-02
	4.48E+01	2.32E-02	4.53E+00	1.82E-04	4.03E-02	2.68E-06	4.32E-01	8.86E-05	2.43E-04	4.11E-02
	4.49E+01	2.29E-02	4.53E+00	1.82E-04	4.03E-02	2.67E-06	4.22E-01	8.65E-05	2.43E-04	4.11E-02
	4.50E+01	2.27E-02	4.53E+00	1.82E-04	4.02E-02	2.67E-06	4.16E-01	8.52E-05	2.43E-04	4.11E-02
	4.51E+01	2.25E-02	4.53E+00	1.82E-04	4.02E-02	2.67E-06	4.09E-01	8.37E-05	2.43E-04	4.11E-02
	4.52E+01	2.22E-02	4.53E+00	1.82E-04	4.02E-02	2.67E-06	3.99E-01	8.17E-05	2.43E-04	4.11E-02
	4.53E+01	2.21E-02	4.53E+00	1.82E-04	4.02E-02	2.67E-06	3.93E-01	8.04E-05	2.43E-04	4.11E-02
	4.54E+01	2.18E-02	4.53E+00	1.82E-04	4.02E-02	2.67E-06	3.84E-01	7.86E-05	2.43E-04	4.11E-02
	4.55E+01	2.16E-02	4.53E+00	1.82E-04	4.02E-02	2.67E-06	3.77E-01	7.73E-05	2.43E-04	4.11E-02
	4.56E+01	2.15E-02	4.53E+00	1.82E-04	4.01E-02	2.66E-06	3.72E-01	7.61E-05	2.44E-04	4.11E-02
	4.57E+01	2.13E-02	4.53E+00	1.82E-04	4.01E-02	2.66E-06	3.66E-01	7.49E-05	2.44E-04	4.11E-02
	4.58E+01	2.11E-02	4.53E+00	1.82E-04	4.01E-02	2.66E-06	3.57E-01	7.32E-05	2.44E-04	4.11E-02
	4.59E+01	2.09E-02	4.53E+00	1.82E-04	4.01E-02	2.66E-06	3.51E-01	7.20E-05	2.44E-04	4.11E-02
	4.60E+01	2.08E-02	4.53E+00	1.82E-04	4.01E-02	2.66E-06	3.46E-01	7.08E-05	2.44E-04	4.11E-02
	4.61E+01	2.06E-02	4.53E+00	1.82E-04	4.01E-02	2.66E-06	3.40E-01	6.97E-05	2.44E-04	4.11E-02
	4.62E+01	2.04E-02	4.53E+00	1.82E-04	4.01E-02	2.66E-06	3.33E-01	6.81E-05	2.44E-04	4.11E-02
	4.63E+01	2.03E-02	4.53E+00	1.82E-04	4.01E-02	2.65E-06	3.28E-01	6.71E-05	2.44E-04	4.11E-02
	4.64E+01	2.02E-02	4.53E+00	1.82E-04	4.00E-02	2.65E-06	3.22E-01	6.61E-05	2.44E-04	4.11E-02
	4.65E+01	2.00E-02	4.53E+00	1.82E-04	4.00E-02	2.65E-06	3.15E-01	6.46E-05	2.44E-04	4.11E-02
	4.66E+01	1.99E-02	4.53E+00	1.82E-04	4.00E-02	2.65E-06	3.11E-01	6.36E-05	2.44E-04	4.11E-02
	4.67E+01	1.97E-02	4.53E+00	1.82E-04	4.00E-02	2.65E-06	3.04E-01	6.22E-05	2.44E-04	4.11E-02
	4.68E+01	1.96E-02	4.53E+00	1.82E-04	4.00E-02	2.65E-06	2.99E-01	6.13E-05	2.44E-04	4.11E-02
	4.69E+01	1.95E-02	4.53E+00	1.82E-04	4.00E-02	2.65E-06	2.95E-01	6.04E-05	2.44E-04	4.11E-02
	4.70E+01	1.93E-02	4.53E+00	1.82E-04	4.00E-02	2.65E-06	2.88E-01	5.91E-05	2.44E-04	4.11E-02
	4.71E+01	1.92E-02	4.53E+00	1.82E-04	4.00E-02	2.64E-06	2.84E-01	5.81E-05	2.44E-04	4.11E-02
	4.72E+01	1.91E-02	4.53E+00	1.82E-04	3.99E-02	2.64E-06	2.79E-01	5.72E-05	2.44E-04	4.11E-02
	4.73E+01	1.90E-02	4.53E+00	1.82E-04	3.99E-02	2.64E-06	2.76E-01	5.64E-05	2.44E-04	4.11E-02
	4.74E+01	1.89E-02	4.53E+00	1.82E-04	3.99E-02	2.64E-06	2.70E-01	5.52E-05	2.44E-04	4.11E-02
	4.75E+01	1.88E-02	4.53E+00	1.82E-04	3.99E-02	2.64E-06	2.65E-01	5.44E-05	2.44E-04	4.11E-02
	4.76E+01	1.87E-02	4.53E+00	1.82E-04	3.99E-02	2.64E-06	2.62E-01	5.36E-05	2.44E-04	4.11E-02
	4.77E+01	1.85E-02	4.53E+00	1.82E-04	3.99E-02	2.64E-06	2.56E-01	5.24E-05	2.44E-04	4.11E-02
	4.78E+01	1.85E-02	4.53E+00	1.82E-04	3.99E-02	2.64E-06	2.52E-01	5.17E-05	2.44E-04	4.11E-02
	4.79E+01	1.84E-02	4.53E+00	1.82E-04	3.99E-02	2.64E-06	2.48E-01	5.09E-05	2.44E-04	4.11E-02
	4.80E+01	1.83E-02	4.53E+00	1.82E-04	3.99E-02	2.63E-06	2.44E-01	4.99E-05	2.44E-04	4.11E-02
	4.81E+01	1.82E-02	4.53E+00	1.82E-04	3.99E-02	2.63E-06	2.40E-01	4.91E-05	2.44E-04	4.11E-02
	4.82E+01	1.81E-02	4.53E+00	1.82E-04	3.98E-02	2.63E-06	2.37E-01	4.85E-05	2.44E-04	4.11E-02
	4.83E+01	1.80E-02	4.53E+00	1.82E-04	3.98E-02	2.63E-06	2.33E-01	4.78E-05	2.44E-04	4.11E-02
	4.84E+01	1.79E-02	4.53E+00	1.82E-04	3.98E-02	2.63E-06	2.28E-01	4.67E-05	2.44E-04	4.11E-02
	4.85E+01	1.78E-02	4.53E+00	1.82E-04	3.98E-02	2.63E-06	2.25E-01	4.60E-05	2.44E-04	4.11E-02
	4.86E+01	1.78E-02	4.53E+00	1.82E-04	3.98E-02	2.63E-06	2.21E-01	4.53E-05	2.44E-04	4.11E-02
	4.87E+01	1.77E-02	4.53E+00	1.82E-04	3.98E-02	2.63E-06	2.18E-01	4.47E-05	2.44E-04	4.11E-02
	4.88E+01	1.76E-02	4.53E+00	1.82E-04	3.98E-02	2.63E-06	2.14E-01	4.37E-05	2.44E-04	4.11E-02
	4.89E+01	1.75E-02	4.53E+00	1.82E-04	3.98E-02	2.63E-06	2.10E-01	4.31E-05	2.44E-04	4.11E-02
	4.90E+01	1.75E-02	4.53E+00	1.82E-04	3.98E-02	2.62E-06	2.07E-01	4.25E-05	2.44E-04	4.11E-02
	4.91E+01	1.74E-02	4.53E+00	1.82E-04	3.98E-02	2.62E-06	2.04E-01	4.19E-05	2.44E-04	4.11E-02
	4.92E+01	1.74E-02	4.53E+00	1.82E-04	3.98E-02	2.62E-06	2.02E-01	4.13E-05	2.44E-04	4.11E-02
	4.93E+01	1.73E-02	4.53E+00	1.82E-04	3.98E-02	2.62E-06	1.98E-01	4.05E-05	2.44E-04	4.11E-02
	4.94E+01	1.72E-02	4.53E+00	1.82E-04	3.98E-02	2.62E-06	1.95E-01	4.00E-05	2.44E-04	4.11E-02
	4.95E+01	1.72E-02	4.53E+00	1.82E-04	3.97E-02	2.62E-06	1.93E-01	3.94E-05	2.44E-04	4.11E-02
	4.96E+01	1.71E-02	4.53E+00	1.82E-04	3.97E-02	2.62E-06	1.90E-01	3.89E-05	2.44E-04	4.11E-02
	4.97E+01	1.70E-02	4.53E+00	1.82E-04	3.97E-02	2.62E-06	1.86E-01	3.82E-05	2.44E-04	4.11E-02
	4.98E+01	1.70E-02	4.53E+00	1.82E-04	3.97E-02	2.62E-06	1.84E-01	3.77E-05	2.44E-04	4.11E-02
	4.99E+01	1.69E-02	4.53E+00	1.82E-04	3.97E-02	2.62E-06	1.81E-01	3.70E-05	2.44E-04	4.11E-02
	5.00E+01	1.69E-02	4.53E+00	1.82E-04	3.97E-02	2.62E-06	1.78E-01	3.65E-05	2.44E-04	4.11E-02
	5.01E+01	1.68E-02	4.53E+00	1.82E-04	3.97E-02	2.61E-06	1.75E-01	3.59E-05	2.44E-04	4.11E-02
	5.02E+01	1.67E-02	4.53E+00	1.82E-04	3.97E-02	2.61E-06	1.71E-01	3.51E-05	2.44E-04	4.11E-02
	5.04E+01	1.66E-02	4.53E+00	1.82E-04	3.97E-02	2.61E-06	1.66E-01	3.39E-05	2.44E-04	4.11E-02
	5.05E+01	1.66E-02	4.53E+00	1.82E-04	3.96E-02	2.61E-06	1.62E-01	3.32E-05	2.44E-04	4.11E-02
	5.06E+01	1.65E-02	4.53E+00	1.82E-04	3.96E-02	2.61E-06	1.58E-01	3.24E-05	2.44E-04	4.11E-02
	5.07E+01	1.64E-02	4.53E+00	1.82E-04	3.96E-02	2.61E-06	1.55E-01	3.17E-05	2.44E-04	4.11E-02
	5.08E+01	1.64E-02	4.53E+00	1.82E-04	3.96E-02	2.61E-06	1.52E-01	3.11E-05	2.44E-04	4.11E-02
	5.09E+01	1.63E-02	4.53E+00	1.82E-04	3.96E-02	2.60E-06	1.49E-01	3.04E-05	2.44E-04	4.11E-02
	5.10E+01	1.63E-02	4.53E+00	1.82E-04	3.96E-02	2.60E-06	1.46E-01	2.98E-05	2.44E-04	4.11E-02
	5.12E+01	1.62E-02	4.53E+00	1.82E-04	3.96E-02	2.60E-06	1.43E-01	2.92E-05	2.44E-04	4.11E-02
	5.13E+01	1.61E-02	4.53E+00	1.82E-04	3.95E-02	2.60E-06	1.39E-01	2.84E-05	2.44E-04	4.11E-02
	5.15E+01	1.61E-02	4.53E+00	1.82E-04	3.95E-02	2.60E-06	1.34E-01	2.74E-05	2.44E-04	4.11E-02
	5.17E+01	1.60E-02	4.53E+00	1.82E-04	3.95E-02	2.60E-06	1.28E-01	2.63E-05	2.44E-04	4.11E-02
	5.19E+01	1.59E-02	4.53E+00	1.82E-04	3.95E-02	2.60E-06	1.23E-01	2.52E-05	2.44E-04	4.12E-02
	5.21E+01	1.58E-02	4.53E+00	1.82E-04	3.94E-02	2.59E-06	1.18E-01	2.43E-05	2.44E-04	4.12E-02
	5.23E+01	1.57E-02	4.53E+00	1.82E-04	3.94E-02	2.59E-06	1.14E-01	2.34E-05	2.44E-04	4.12E-02
	5.26E+01	1.56E-02	4.53E+00	1.82E-04	3.94E-02	2.59E-06	1.10E-01	2.25E-05	2.44E-04	4.12E-02
	5.28E+01	1.55E-02	4.53E+00	1.82E-04	3.93E-02	2.59E-06	1.06E-01	2.18E-05	2.44E-04	4.12E-02
	5.30E+01	1.55E-02	4.53E+00	1.82E-04	3.93E-02	2.59E-06	1.03E-01	2.10E-05	2.44E-04	4.12E-02
	5.32E+01	1.54E-02	4.53E+00	1.82E-04	3.93E-02	2.58E-06	9.96E-02	2.04E-05	2.44E-04	4.12E-02
	5.35E+01	1.53E-02	4.53E+00	1.82E-04	3.92E-02	2.58E-06	9.48E-02	1.94E-05	2.44E-04	4.12E-02
	5.38E+01	1.53E-02	4.53E+00	1.82E-04	3.92E-02	2.58E-06	8.95E-02	1.83E-05	2.44E-04	4.12E-02
	5.41E+01	1.52E-02	4.53E+00	1.82E-04	3.91E-02	2.57E-06	8.60E-02	1.76E-05	2.44E-04	4.12E-02
	5.44E+01	1.51E-02	4.53E+00	1.82E-04	3.91E-02	2.57E-06	8.23E-02	1.69E-05	2.44E-04	4.12E-02
	5.47E+01	1.51E-02	4.53E+00	1.81E-04	3.91E-02	2.57E-06	7.97E-02	1.63E-05	2.44E-04	4.12E-02
	5.50E+01	1.50E-02	4.53E+00	1.81E-04	3.90E-02	2.57E-06	7.69E-02	1.58E-05	2.44E-04	4.12E-02
	5.53E+01	1.50E-02	4.53E+00	1.81E-04	3.90E-02	2.56E-06	7.49E-02	1.53E-05	2.44E-04	4.12E-02
	5.57E+01	1.49E-02	4.53E+00	1.81E-04	3.90E-02	2.56E-06	7.27E-02	1.49E-05	2.44E-04	4.12E-02
	5.59E+01	1.49E-02	4.53E+00	1.81E-04	3.90E-02	2.56E-06	7.12E-02	1.46E-05	2.44E-04	4.12E-02
	5.63E+01	1.48E-02	4.53E+00	1.81E-04	3.89E-02	2.56E-06	6.94E-02	1.42E-05	2.44E-04	4.12E-02
	5.65E+01	1.48E-02	4.53E+00	1.81E-04	3.89E-02	2.56E-06	6.82E-02	1.40E-05	2.44E-04	4.12E-02
	5.69E+01	1.48E-02	4.53E+00	1.81E-04	3.89E-02	2.55E-06	6.69E-02	1.37E-05	2.44E-04	4.12E-02
	5.71E+01	1.47E-02	4.53E+00	1.81E-04	3.89E-02	2.55E-06	6.60E-02	1.35E-05	2.44E-04	4.12E-02
	5.75E+01	1.47E-02	4.53E+00	1.81E-04	3.89E-02	2.55E-06	6.50E-02	1.33E-05	2.44E-04	4.12E-02
	5.78E+01	1.47E-02	4.53E+00	1.81E-04	3.89E-02	2.55E-06	6.42E-02	1.32E-05	2.44E-04	4.12E-02
	5.81E+01	1.47E-02	4.53E+00	1.81E-04	3.89E-02	2.55E-06	6.33E-02	1.30E-05	2.44E-04	4.12E-02
	5.84E+01	1.46E-02	4.53E+00	1.81E-04	3.89E-02	2.55E-06	6.27E-02	1.29E-05	2.44E-04	4.12E-02
	5.87E+01	1.46E-02	4.53E+00	1.81E-04	3.89E-02	2.55E-06	6.20E-02	1.27E-05	2.44E-04	4.12E-02
	5.90E+01	1.46E-02	4.53E+00	1.81E-04	3.89E-02	2.54E-06	6.16E-02	1.26E-05	2.44E-04	4.12E-02
	5.93E+01	1.46E-02	4.53E+00	1.81E-04	3.89E-02	2.54E-06	6.10E-02	1.25E-05	2.44E-04	4.12E-02
	5.96E+01	1.46E-02	4.53E+00	1.81E-04	3.89E-02	2.54E-06	6.06E-02	1.24E-05	2.44E-04	4.12E-02
	5.99E+01	1.45E-02	4.53E+00	1.81E-04	3.89E-02	2.54E-06	6.01E-02	1.23E-05	2.44E-04	4.12E-02
	6.02E+01	1.45E-02	4.53E+00	1.81E-04	3.89E-02	2.54E-06	5.97E-02	1.22E-05	2.44E-04	4.12E-02
	6.05E+01	1.45E-02	4.53E+00	1.81E-04	3.89E-02	2.54E-06	5.93E-02	1.21E-05	2.44E-04	4.12E-02
	6.08E+01	1.45E-02	4.53E+00	1.81E-04	3.89E-02	2.54E-06	5.90E-02	1.21E-05	2.44E-04	4.12E-02
	6.11E+01	1.45E-02	4.53E+00	1.81E-04	3.89E-02	2.54E-06	5.86E-02	1.20E-05	2.44E-04	4.12E-02
	6.15E+01	1.45E-02	4.53E+00	1.81E-04	3.89E-02	2.54E-06	5.82E-02	1.19E-05	2.44E-04	4.12E-02
	6.19E+01	1.45E-02	4.53E+00	1.81E-04	3.89E-02	2.54E-06	5.79E-02	1.19E-05	2.44E-04	4.12E-02
	6.23E+01	1.44E-02	4.53E+00	1.81E-04	3.89E-02	2.54E-06	5.76E-02	1.18E-05	2.44E-04	4.12E-02
	6.26E+01	1.44E-02	4.53E+00	1.81E-04	3.89E-02	2.54E-06	5.73E-02	1.17E-05	2.44E-04	4.12E-02
	6.30E+01	1.44E-02	4.52E+00	1.81E-04	3.89E-02	2.54E-06	5.70E-02	1.17E-05	2.44E-04	4.12E-02
	6.33E+01	1.44E-02	4.52E+00	1.81E-04	3.89E-02	2.54E-06	5.68E-02	1.16E-05	2.44E-04	4.12E-02
	6.37E+01	1.44E-02	4.52E+00	1.81E-04	3.90E-02	2.54E-06	5.65E-02	1.16E-05	2.44E-04	4.12E-02
	6.40E+01	1.44E-02	4.52E+00	1.81E-04	3.90E-02	2.54E-06	5.63E-02	1.15E-05	2.44E-04	4.12E-02
	6.44E+01	1.44E-02	4.52E+00	1.81E-04	3.90E-02	2.54E-06	5.60E-02	1.15E-05	2.44E-04	4.12E-02
	6.47E+01	1.44E-02	4.52E+00	1.81E-04	3.90E-02	2.53E-06	5.58E-02	1.14E-05	2.44E-04	4.12E-02
	6.51E+01	1.43E-02	4.52E+00	1.81E-04	3.90E-02	2.53E-06	5.56E-02	1.14E-05	2.44E-04	4.12E-02
	6.55E+01	1.43E-02	4.52E+00	1.81E-04	3.90E-02	2.53E-06	5.54E-02	1.14E-05	2.44E-04	4.12E-02
	6.59E+01	1.43E-02	4.52E+00	1.81E-04	3.90E-02	2.53E-06	5.52E-02	1.13E-05	2.44E-04	4.12E-02
	6.62E+01	1.43E-02	4.52E+00	1.81E-04	3.91E-02	2.53E-06	5.51E-02	1.13E-05	2.44E-04	4.12E-02
	6.66E+01	1.43E-02	4.52E+00	1.81E-04	3.91E-02	2.53E-06	5.49E-02	1.12E-05	2.44E-04	4.12E-02
	6.69E+01	1.43E-02	4.52E+00	1.81E-04	3.91E-02	2.53E-06	5.48E-02	1.12E-05	2.44E-04	4.12E-02
	6.73E+01	1.43E-02	4.52E+00	1.81E-04	3.91E-02	2.53E-06	5.46E-02	1.12E-05	2.44E-04	4.12E-02
	6.76E+01	1.43E-02	4.52E+00	1.81E-04	3.91E-02	2.53E-06	5.45E-02	1.12E-05	2.44E-04	4.12E-02
	6.80E+01	1.43E-02	4.52E+00	1.81E-04	3.91E-02	2.53E-06	5.43E-02	1.11E-05	2.44E-04	4.12E-02
	6.83E+01	1.43E-02	4.52E+00	1.81E-04	3.92E-02	2.53E-06	5.42E-02	1.11E-05	2.44E-04	4.12E-02
	6.87E+01	1.43E-02	4.52E+00	1.81E-04	3.92E-02	2.53E-06	5.41E-02	1.11E-05	2.44E-04	4.12E-02
	6.90E+01	1.43E-02	4.52E+00	1.81E-04	3.92E-02	2.53E-06	5.40E-02	1.11E-05	2.44E-04	4.12E-02
	6.94E+01	1.42E-02	4.52E+00	1.81E-04	3.92E-02	2.53E-06	5.39E-02	1.10E-05	2.44E-04	4.12E-02
	6.98E+01	1.42E-02	4.52E+00	1.81E-04	3.92E-02	2.53E-06	5.38E-02	1.10E-05	2.44E-04	4.12E-02
	7.02E+01	1.42E-02	4.52E+00	1.81E-04	3.92E-02	2.53E-06	5.37E-02	1.10E-05	2.44E-04	4.12E-02
	7.05E+01	1.42E-02	4.52E+00	1.81E-04	3.93E-02	2.54E-06	5.36E-02	1.10E-05	2.44E-04	4.12E-02
	7.09E+01	1.42E-02	4.52E+00	1.81E-04	3.93E-02	2.54E-06	5.35E-02	1.10E-05	2.44E-04	4.12E-02
	7.12E+01	1.42E-02	4.52E+00	1.81E-04	3.93E-02	2.54E-06	5.34E-02	1.09E-05	2.44E-04	4.12E-02
	7.16E+01	1.42E-02	4.52E+00	1.81E-04	3.93E-02	2.54E-06	5.33E-02	1.09E-05	2.44E-04	4.12E-02
	7.19E+01	1.42E-02	4.52E+00	1.81E-04	3.93E-02	2.54E-06	5.32E-02	1.09E-05	2.44E-04	4.12E-02
	7.23E+01	1.42E-02	4.52E+00	1.81E-04	3.94E-02	2.54E-06	5.31E-02	1.09E-05	2.44E-04	4.12E-02
	7.27E+01	1.42E-02	4.52E+00	1.81E-04	3.94E-02	2.54E-06	5.30E-02	1.09E-05	2.44E-04	4.12E-02
	7.30E+01	1.42E-02	4.52E+00	1.81E-04	3.94E-02	2.54E-06	5.30E-02	1.08E-05	2.44E-04	4.12E-02
	7.34E+01	1.42E-02	4.52E+00	1.81E-04	3.94E-02	2.54E-06	5.29E-02	1.08E-05	2.44E-04	4.12E-02
	7.38E+01	1.42E-02	4.52E+00	1.81E-04	3.95E-02	2.54E-06	5.28E-02	1.08E-05	2.44E-04	4.12E-02
	7.41E+01	1.42E-02	4.52E+00	1.81E-04	3.95E-02	2.54E-06	5.27E-02	1.08E-05	2.44E-04	4.12E-02
	7.45E+01	1.42E-02	4.52E+00	1.81E-04	3.95E-02	2.54E-06	5.27E-02	1.08E-05	2.44E-04	4.12E-02
	7.49E+01	1.42E-02	4.52E+00	1.81E-04	3.95E-02	2.54E-06	5.26E-02	1.08E-05	2.44E-04	4.12E-02
	7.52E+01	1.42E-02	4.52E+00	1.81E-04	3.95E-02	2.54E-06	5.25E-02	1.08E-05	2.44E-04	4.12E-02
	7.56E+01	1.42E-02	4.52E+00	1.81E-04	3.96E-02	2.54E-06	5.25E-02	1.07E-05	2.44E-04	4.12E-02
	7.60E+01	1.41E-02	4.52E+00	1.81E-04	3.96E-02	2.54E-06	5.24E-02	1.07E-05	2.44E-04	4.12E-02
	7.63E+01	1.41E-02	4.52E+00	1.81E-04	3.96E-02	2.54E-06	5.24E-02	1.07E-05	2.44E-04	4.12E-02
	7.67E+01	1.41E-02	4.52E+00	1.81E-04	3.96E-02	2.54E-06	5.23E-02	1.07E-05	2.44E-04	4.12E-02
	7.71E+01	1.41E-02	4.52E+00	1.81E-04	3.96E-02	2.54E-06	5.22E-02	1.07E-05	2.44E-04	4.12E-02
	7.74E+01	1.41E-02	4.52E+00	1.81E-04	3.97E-02	2.54E-06	5.22E-02	1.07E-05	2.44E-04	4.12E-02
	7.78E+01	1.41E-02	4.52E+00	1.81E-04	3.97E-02	2.54E-06	5.21E-02	1.07E-05	2.44E-04	4.12E-02
	7.82E+01	1.41E-02	4.52E+00	1.81E-04	3.97E-02	2.54E-06	5.21E-02	1.07E-05	2.44E-04	4.12E-02
	7.86E+01	1.41E-02	4.52E+00	1.81E-04	3.97E-02	2.54E-06	5.20E-02	1.07E-05	2.44E-04	4.12E-02
	7.90E+01	1.41E-02	4.52E+00	1.81E-04	3.97E-02	2.54E-06	5.20E-02	1.06E-05	2.44E-04	4.12E-02
	7.94E+01	1.41E-02	4.52E+00	1.81E-04	3.98E-02	2.54E-06	5.19E-02	1.06E-05	2.44E-04	4.12E-02
	7.98E+01	1.41E-02	4.51E+00	1.81E-04	3.98E-02	2.55E-06	5.19E-02	1.06E-05	2.44E-04	4.12E-02
	8.02E+01	1.41E-02	4.51E+00	1.81E-04	3.98E-02	2.55E-06	5.18E-02	1.06E-05	2.44E-04	4.12E-02
	8.06E+01	1.41E-02	4.51E+00	1.81E-04	3.98E-02	2.55E-06	5.18E-02	1.06E-05	2.44E-04	4.12E-02
	8.09E+01	1.41E-02	4.51E+00	1.81E-04	3.99E-02	2.55E-06	5.17E-02	1.06E-05	2.44E-04	4.12E-02
	8.14E+01	1.41E-02	4.51E+00	1.81E-04	3.99E-02	2.55E-06	5.17E-02	1.06E-05	2.44E-04	4.12E-02
	8.18E+01	1.41E-02	4.51E+00	1.81E-04	3.99E-02	2.55E-06	5.17E-02	1.06E-05	2.44E-04	4.12E-02
	8.22E+01	1.41E-02	4.51E+00	1.81E-04	3.99E-02	2.55E-06	5.16E-02	1.06E-05	2.44E-04	4.12E-02
	8.26E+01	1.41E-02	4.51E+00	1.81E-04	4.00E-02	2.55E-06	5.16E-02	1.06E-05	2.44E-04	4.12E-02
	8.30E+01	1.41E-02	4.51E+00	1.81E-04	4.00E-02	2.55E-06	5.15E-02	1.06E-05	2.44E-04	4.12E-02
	8.34E+01	1.41E-02	4.51E+00	1.81E-04	4.00E-02	2.55E-06	5.15E-02	1.05E-05	2.44E-04	4.12E-02
	8.38E+01	1.41E-02	4.51E+00	1.81E-04	4.00E-02	2.55E-06	5.15E-02	1.05E-05	2.44E-04	4.12E-02
	8.42E+01	1.41E-02	4.51E+00	1.81E-04	4.00E-02	2.55E-06	5.14E-02	1.05E-05	2.44E-04	4.12E-02
	8.46E+01	1.41E-02	4.51E+00	1.81E-04	4.01E-02	2.55E-06	5.14E-02	1.05E-05	2.44E-04	4.12E-02
	8.50E+01	1.41E-02	4.51E+00	1.81E-04	4.01E-02	2.55E-06	5.14E-02	1.05E-05	2.44E-04	4.12E-02
	8.54E+01	1.41E-02	4.51E+00	1.81E-04	4.01E-02	2.55E-06	5.13E-02	1.05E-05	2.44E-04	4.12E-02
	8.58E+01	1.41E-02	4.51E+00	1.81E-04	4.01E-02	2.55E-06	5.13E-02	1.05E-05	2.44E-04	4.12E-02
	8.62E+01	1.41E-02	4.51E+00	1.81E-04	4.02E-02	2.55E-06	5.13E-02	1.05E-05	2.44E-04	4.12E-02
	8.66E+01	1.41E-02	4.51E+00	1.81E-04	4.02E-02	2.56E-06	5.12E-02	1.05E-05	2.44E-04	4.12E-02
	8.70E+01	1.41E-02	4.51E+00	1.81E-04	4.02E-02	2.56E-06	5.12E-02	1.05E-05	2.44E-04	4.12E-02
	8.74E+01	1.41E-02	4.51E+00	1.81E-04	4.02E-02	2.56E-06	5.12E-02	1.05E-05	2.44E-04	4.12E-02
	8.78E+01	1.41E-02	4.51E+00	1.81E-04	4.02E-02	2.56E-06	5.11E-02	1.05E-05	2.44E-04	4.12E-02
	8.82E+01	1.41E-02	4.51E+00	1.81E-04	4.03E-02	2.56E-06	5.11E-02	1.05E-05	2.44E-04	4.12E-02
	8.87E+01	1.41E-02	4.51E+00	1.81E-04	4.03E-02	2.56E-06	5.11E-02	1.05E-05	2.44E-04	4.12E-02
	8.91E+01	1.41E-02	4.51E+00	1.81E-04	4.03E-02	2.56E-06	5.10E-02	1.05E-05	2.44E-04	4.12E-02
	8.95E+01	1.41E-02	4.51E+00	1.81E-04	4.03E-02	2.56E-06	5.10E-02	1.05E-05	2.44E-04	4.12E-02
	8.99E+01	1.41E-02	4.51E+00	1.81E-04	4.04E-02	2.56E-06	5.10E-02	1.04E-05	2.44E-04	4.12E-02
	9.03E+01	1.41E-02	4.51E+00	1.81E-04	4.04E-02	2.56E-06	5.10E-02	1.04E-05	2.44E-04	4.12E-02
	9.07E+01	1.40E-02	4.51E+00	1.81E-04	4.04E-02	2.56E-06	5.09E-02	1.04E-05	2.44E-04	4.12E-02
	9.11E+01	1.40E-02	4.51E+00	1.81E-04	4.04E-02	2.56E-06	5.09E-02	1.04E-05	2.44E-04	4.12E-02
	9.16E+01	1.40E-02	4.51E+00	1.81E-04	4.04E-02	2.56E-06	5.09E-02	1.04E-05	2.44E-04	4.12E-02
	9.20E+01	1.40E-02	4.51E+00	1.81E-04	4.05E-02	2.56E-06	5.09E-02	1.04E-05	2.44E-04	4.12E-02
	9.24E+01	1.40E-02	4.51E+00	1.81E-04	4.05E-02	2.57E-06	5.08E-02	1.04E-05	2.44E-04	4.12E-02
	9.28E+01	1.40E-02	4.51E+00	1.81E-04	4.05E-02	2.57E-06	5.08E-02	1.04E-05	2.44E-04	4.12E-02
	9.33E+01	1.40E-02	4.51E+00	1.81E-04	4.05E-02	2.57E-06	5.08E-02	1.04E-05	2.44E-04	4.12E-02
	9.37E+01	1.40E-02	4.51E+00	1.81E-04	4.06E-02	2.57E-06	5.08E-02	1.04E-05	2.44E-04	4.12E-02
	9.41E+01	1.40E-02	4.51E+00	1.81E-04	4.06E-02	2.57E-06	5.08E-02	1.04E-05	2.44E-04	4.12E-02
	9.45E+01	1.40E-02	4.51E+00	1.81E-04	4.06E-02	2.57E-06	5.07E-02	1.04E-05	2.44E-04	4.12E-02
	9.50E+01	1.40E-02	4.51E+00	1.81E-04	4.06E-02	2.57E-06	5.07E-02	1.04E-05	2.44E-04	4.12E-02
	9.54E+01	1.40E-02	4.51E+00	1.81E-04	4.07E-02	2.57E-06	5.07E-02	1.04E-05	2.44E-04	4.12E-02
	9.58E+01	1.40E-02	4.51E+00	1.81E-04	4.07E-02	2.57E-06	5.07E-02	1.04E-05	2.44E-04	4.12E-02
	9.63E+01	1.40E-02	4.51E+00	1.81E-04	4.07E-02	2.57E-06	5.07E-02	1.04E-05	2.44E-04	4.12E-02
	9.67E+01	1.40E-02	4.51E+00	1.81E-04	4.07E-02	2.57E-06	5.06E-02	1.04E-05	2.44E-04	4.12E-02
	9.71E+01	1.40E-02	4.51E+00	1.81E-04	4.08E-02	2.57E-06	5.06E-02	1.04E-05	2.44E-04	4.12E-02
	9.76E+01	1.40E-02	4.51E+00	1.81E-04	4.08E-02	2.57E-06	5.06E-02	1.04E-05	2.44E-04	4.12E-02
	9.80E+01	1.40E-02	4.51E+00	1.81E-04	4.08E-02	2.57E-06	5.06E-02	1.04E-05	2.44E-04	4.12E-02
	9.84E+01	1.40E-02	4.51E+00	1.81E-04	4.08E-02	2.58E-06	5.06E-02	1.04E-05	2.44E-04	4.12E-02
	9.89E+01	1.40E-02	4.51E+00	1.81E-04	4.09E-02	2.58E-06	5.05E-02	1.04E-05	2.44E-04	4.12E-02
	9.93E+01	1.40E-02	4.51E+00	1.81E-04	4.09E-02	2.58E-06	5.05E-02	1.04E-05	2.44E-04	4.12E-02
	9.98E+01	1.40E-02	4.51E+00	1.81E-04	4.09E-02	2.58E-06	5.05E-02	1.03E-05	2.44E-04	4.12E-02
	1.00E+02	1.40E-02	4.51E+00	1.81E-04	4.09E-02	2.58E-06	5.05E-02	1.03E-05	2.44E-04	4.12E-02
	1.01E+02	1.40E-02	4.51E+00	1.81E-04	4.10E-02	2.58E-06	5.05E-02	1.03E-05	2.44E-04	4.12E-02
	1.01E+02	1.40E-02	4.51E+00	1.81E-04	4.10E-02	2.58E-06	5.05E-02	1.03E-05	2.44E-04	4.12E-02
	1.02E+02	1.40E-02	4.51E+00	1.81E-04	4.10E-02	2.58E-06	5.04E-02	1.03E-05	2.44E-04	4.12E-02
	1.02E+02	1.40E-02	4.51E+00	1.81E-04	4.10E-02	2.58E-06	5.04E-02	1.03E-05	2.44E-04	4.12E-02
	1.02E+02	1.40E-02	4.51E+00	1.81E-04	4.10E-02	2.58E-06	5.04E-02	1.03E-05	2.44E-04	4.12E-02
	1.03E+02	1.40E-02	4.51E+00	1.81E-04	4.11E-02	2.58E-06	5.04E-02	1.03E-05	2.44E-04	4.12E-02
	1.03E+02	1.40E-02	4.51E+00	1.81E-04	4.11E-02	2.58E-06	5.04E-02	1.03E-05	2.44E-04	4.12E-02
	1.04E+02	1.40E-02	4.51E+00	1.81E-04	4.11E-02	2.58E-06	5.04E-02	1.03E-05	2.44E-04	4.12E-02
	1.04E+02	1.40E-02	4.50E+00	1.80E-04	4.11E-02	2.58E-06	5.04E-02	1.03E-05	2.44E-04	4.12E-02
	1.05E+02	1.40E-02	4.50E+00	1.80E-04	4.12E-02	2.59E-06	5.03E-02	1.03E-05	2.44E-04	4.12E-02
	1.05E+02	1.40E-02	4.50E+00	1.80E-04	4.12E-02	2.59E-06	5.03E-02	1.03E-05	2.44E-04	4.12E-02
	1.06E+02	1.40E-02	4.50E+00	1.80E-04	4.12E-02	2.59E-06	5.03E-02	1.03E-05	2.44E-04	4.12E-02
	1.06E+02	1.40E-02	4.50E+00	1.80E-04	4.12E-02	2.59E-06	5.03E-02	1.03E-05	2.44E-04	4.12E-02
	1.07E+02	1.40E-02	4.50E+00	1.80E-04	4.13E-02	2.59E-06	5.03E-02	1.03E-05	2.44E-04	4.12E-02
	1.07E+02	1.40E-02	4.50E+00	1.80E-04	4.13E-02	2.59E-06	5.03E-02	1.03E-05	2.44E-04	4.12E-02
	1.07E+02	1.40E-02	4.50E+00	1.80E-04	4.13E-02	2.59E-06	5.03E-02	1.03E-05	2.44E-04	4.12E-02
	1.08E+02	1.40E-02	4.50E+00	1.80E-04	4.13E-02	2.59E-06	5.03E-02	1.03E-05	2.44E-04	4.12E-02
	1.08E+02	1.40E-02	4.50E+00	1.80E-04	4.14E-02	2.59E-06	5.02E-02	1.03E-05	2.44E-04	4.12E-02
	1.09E+02	1.40E-02	4.50E+00	1.80E-04	4.14E-02	2.59E-06	5.02E-02	1.03E-05	2.44E-04	4.12E-02
	1.09E+02	1.40E-02	4.50E+00	1.80E-04	4.14E-02	2.59E-06	5.02E-02	1.03E-05	2.44E-04	4.12E-02
	1.10E+02	1.40E-02	4.50E+00	1.80E-04	4.14E-02	2.59E-06	5.02E-02	1.03E-05	2.44E-04	4.12E-02
	1.10E+02	1.40E-02	4.50E+00	1.80E-04	4.15E-02	2.59E-06	5.02E-02	1.03E-05	2.44E-04	4.12E-02
	1.11E+02	1.40E-02	4.50E+00	1.80E-04	4.15E-02	2.59E-06	5.02E-02	1.03E-05	2.44E-04	4.12E-02
	1.11E+02	1.40E-02	4.50E+00	1.80E-04	4.15E-02	2.60E-06	5.02E-02	1.03E-05	2.44E-04	4.12E-02
	1.12E+02	1.40E-02	4.50E+00	1.80E-04	4.15E-02	2.60E-06	5.02E-02	1.03E-05	2.44E-04	4.12E-02
	1.12E+02	1.40E-02	4.50E+00	1.80E-04	4.15E-02	2.60E-06	5.02E-02	1.03E-05	2.44E-04	4.12E-02
	1.12E+02	1.40E-02	4.50E+00	1.80E-04	4.16E-02	2.60E-06	5.02E-02	1.03E-05	2.44E-04	4.12E-02
	1.13E+02	1.40E-02	4.50E+00	1.80E-04	4.16E-02	2.60E-06	5.01E-02	1.03E-05	2.44E-04	4.12E-02
	1.13E+02	1.40E-02	4.50E+00	1.80E-04	4.16E-02	2.60E-06	5.01E-02	1.03E-05	2.44E-04	4.12E-02
	1.14E+02	1.40E-02	4.50E+00	1.80E-04	4.16E-02	2.60E-06	5.01E-02	1.03E-05	2.44E-04	4.12E-02
	1.14E+02	1.40E-02	4.50E+00	1.80E-04	4.17E-02	2.60E-06	5.01E-02	1.03E-05	2.44E-04	4.12E-02
	1.15E+02	1.40E-02	4.50E+00	1.80E-04	4.17E-02	2.60E-06	5.01E-02	1.03E-05	2.44E-04	4.12E-02
	1.15E+02	1.40E-02	4.50E+00	1.80E-04	4.17E-02	2.60E-06	5.01E-02	1.03E-05	2.44E-04	4.12E-02
	1.16E+02	1.40E-02	4.50E+00	1.80E-04	4.17E-02	2.60E-06	5.01E-02	1.03E-05	2.44E-04	4.12E-02
	1.16E+02	1.40E-02	4.50E+00	1.80E-04	4.18E-02	2.60E-06	5.01E-02	1.03E-05	2.44E-04	4.12E-02
	1.16E+02	1.40E-02	4.50E+00	1.80E-04	4.18E-02	2.60E-06	5.01E-02	1.03E-05	2.44E-04	4.12E-02
	1.17E+02	1.40E-02	4.50E+00	1.80E-04	4.18E-02	2.60E-06	5.01E-02	1.03E-05	2.44E-04	4.12E-02
	1.17E+02	1.40E-02	4.50E+00	1.80E-04	4.18E-02	2.60E-06	5.01E-02	1.03E-05	2.44E-04	4.12E-02
	1.18E+02	1.40E-02	4.50E+00	1.80E-04	4.18E-02	2.61E-06	5.01E-02	1.03E-05	2.44E-04	4.12E-02
	1.18E+02	1.40E-02	4.50E+00	1.80E-04	4.19E-02	2.61E-06	5.00E-02	1.03E-05	2.44E-04	4.12E-02
	1.19E+02	1.40E-02	4.50E+00	1.80E-04	4.19E-02	2.61E-06	5.00E-02	1.03E-05	2.44E-04	4.12E-02
	1.19E+02	1.40E-02	4.50E+00	1.80E-04	4.19E-02	2.61E-06	5.00E-02	1.02E-05	2.44E-04	4.12E-02
	1.20E+02	1.40E-02	4.50E+00	1.80E-04	4.19E-02	2.61E-06	5.00E-02	1.02E-05	2.44E-04	4.12E-02
	1.20E+02	1.40E-02	4.50E+00	1.80E-04	4.19E-02	2.61E-06	5.00E-02	1.02E-05	2.44E-04	4.12E-02
	1.21E+02	1.40E-02	4.50E+00	1.80E-04	4.20E-02	2.61E-06	5.00E-02	1.02E-05	2.44E-04	4.12E-02
	1.21E+02	1.40E-02	4.50E+00	1.80E-04	4.20E-02	2.61E-06	5.00E-02	1.02E-05	2.44E-04	4.12E-02
	1.21E+02	1.40E-02	4.50E+00	1.80E-04	4.20E-02	2.61E-06	5.00E-02	1.02E-05	2.44E-04	4.12E-02
