# Supplementary material for: Research on combustion and emissions of heavy duty diesel engines under low-speed and low-load conditions in low temperature environments
Source: PLoS One. 2025 Feb 21;20(2):e0318933. doi: 10.1371/journal.pone.0318933 (PMC11844864; doi:10.1371/journal.pone.0318933)
Supplement: S1 File — (ZIP) [file pone.0318933.s001.zip › 1000rpm_30%/4-gaibianpenyoudingshi/1/equiv_ratio_bin.out]

# CONVERGE Release Build 2.3.20/  Jan 30, 2017        Run Date:Mon Mar 18 19:29:13 2024
# column       1                2                3                4                5                6                7                8                9               10               11               12               13               14               15               16               17               18               19               20               21 
#          Crank          0.0-0.1          0.1-0.2          0.2-0.3          0.3-0.4          0.4-0.5          0.5-0.6          0.6-0.7          0.7-0.8          0.8-0.9          0.9-1.0          1.0-1.1          1.1-1.2          1.2-1.3          1.3-1.4          1.4-1.5          1.5-1.6          1.6-1.7          1.7-1.8          1.8-1.9          1.9-2.0
#          (DEG)           (None)           (None)           (None)           (None)           (None)           (None)           (None)           (None)           (None)           (None)           (None)           (None)           (None)           (None)           (None)           (None)           (None)           (None)           (None)           (None)
#
 -1.4600000e+002   1.0000000e+000   0.0000000e+000   0.0000000e+000   0.0000000e+000   0.0000000e+000   0.0000000e+000   0.0000000e+000   0.0000000e+000   0.0000000e+000   0.0000000e+000   0.0000000e+000   0.0000000e+000   0.0000000e+000   0.0000000e+000   0.0000000e+000   0.0000000e+000   0.0000000e+000   0.0000000e+000   0.0000000e+000   0.0000000e+000
 -1.4587230e+002   1.0000000e+000   0.0000000e+000   0.0000000e+000   0.0000000e+000   0.0000000e+000   0.0000000e+000   0.0000000e+000   0.0000000e+000   0.0000000e+000   0.0000000e+000   0.0000000e+000   0.0000000e+000   0.0000000e+000   0.0000000e+000   0.0000000e+000   0.0000000e+000   0.0000000e+000   0.0000000e+000   0.0000000e+000   0.0000000e+000
 -1.4579372e+002   1.0000000e+000   0.0000000e+000   0.0000000e+000   0.0000000e+000   0.0000000e+000   0.0000000e+000   0.0000000e+000   0.0000000e+000   0.0000000e+000   0.0000000e+000   0.0000000e+000   0.0000000e+000   0.0000000e+000   0.0000000e+000   0.0000000e+000   0.0000000e+000   0.0000000e+000   0.0000000e+000   0.0000000e+000   0.0000000e+000
 -1.4567094e+002   1.0000000e+000   0.0000000e+000   0.0000000e+000   0.0000000e+000   0.0000000e+000   0.0000000e+000   0.0000000e+000   0.0000000e+000   0.0000000e+000   0.0000000e+000   0.0000000e+000   0.0000000e+000   0.0000000e+000   0.0000000e+000   0.0000000e+000   0.0000000e+000   0.0000000e+000   0.0000000e+000   0.0000000e+000   0.0000000e+000
 -1.4558567e+002   1.0000000e+000   0.0000000e+000   0.0000000e+000   0.0000000e+000   0.0000000e+000   0.0000000e+000   0.0000000e+000   0.0000000e+000   0.0000000e+000   0.0000000e+000   0.0000000e+000   0.0000000e+000   0.0000000e+000   0.0000000e+000   0.0000000e+000   0.0000000e+000   0.0000000e+000   0.0000000e+000   0.0000000e+000   0.0000000e+000
 -1.4547909e+002   1.0000000e+000   0.0000000e+000   0.0000000e+000   0.0000000e+000   0.0000000e+000   0.0000000e+000   0.0000000e+000   0.0000000e+000   0.0000000e+000   0.0000000e+000   0.0000000e+000   0.0000000e+000   0.0000000e+000   0.0000000e+000   0.0000000e+000   0.0000000e+000   0.0000000e+000   0.0000000e+000   0.0000000e+000   0.0000000e+000
 -1.4534587e+002   1.0000000e+000   0.0000000e+000   0.0000000e+000   0.0000000e+000   0.0000000e+000   0.0000000e+000   0.0000000e+000   0.0000000e+000   0.0000000e+000   0.0000000e+000   0.0000000e+000   0.0000000e+000   0.0000000e+000   0.0000000e+000   0.0000000e+000   0.0000000e+000   0.0000000e+000   0.0000000e+000   0.0000000e+000   0.0000000e+000
 -1.4517933e+002   1.0000000e+000   0.0000000e+000   0.0000000e+000   0.0000000e+000   0.0000000e+000   0.0000000e+000   0.0000000e+000   0.0000000e+000   0.0000000e+000   0.0000000e+000   0.0000000e+000   0.0000000e+000   0.0000000e+000   0.0000000e+000   0.0000000e+000   0.0000000e+000   0.0000000e+000   0.0000000e+000   0.0000000e+000   0.0000000e+000
 -1.4497117e+002   1.0000000e+000   0.0000000e+000   0.0000000e+000   0.0000000e+000   0.0000000e+000   0.0000000e+000   0.0000000e+000   0.0000000e+000   0.0000000e+000   0.0000000e+000   0.0000000e+000   0.0000000e+000   0.0000000e+000   0.0000000e+000   0.0000000e+000   0.0000000e+000   0.0000000e+000   0.0000000e+000   0.0000000e+000   0.0000000e+000
 -1.4471096e+002   1.0000000e+000   0.0000000e+000   0.0000000e+000   0.0000000e+000   0.0000000e+000   0.0000000e+000   0.0000000e+000   0.0000000e+000   0.0000000e+000   0.0000000e+000   0.0000000e+000   0.0000000e+000   0.0000000e+000   0.0000000e+000   0.0000000e+000   0.0000000e+000   0.0000000e+000   0.0000000e+000   0.0000000e+000   0.0000000e+000
 -1.4438570e+002   1.0000000e+000   0.0000000e+000   0.0000000e+000   0.0000000e+000   0.0000000e+000   0.0000000e+000   0.0000000e+000   0.0000000e+000   0.0000000e+000   0.0000000e+000   0.0000000e+000   0.0000000e+000   0.0000000e+000   0.0000000e+000   0.0000000e+000   0.0000000e+000   0.0000000e+000   0.0000000e+000   0.0000000e+000   0.0000000e+000
 -1.4397912e+002   1.0000000e+000   0.0000000e+000   0.0000000e+000   0.0000000e+000   0.0000000e+000   0.0000000e+000   0.0000000e+000   0.0000000e+000   0.0000000e+000   0.0000000e+000   0.0000000e+000   0.0000000e+000   0.0000000e+000   0.0000000e+000   0.0000000e+000   0.0000000e+000   0.0000000e+000   0.0000000e+000   0.0000000e+000   0.0000000e+000
 -1.4347090e+002   1.0000000e+000   0.0000000e+000   0.0000000e+000   0.0000000e+000   0.0000000e+000   0.0000000e+000   0.0000000e+000   0.0000000e+000   0.0000000e+000   0.0000000e+000   0.0000000e+000   0.0000000e+000   0.0000000e+000   0.0000000e+000   0.0000000e+000   0.0000000e+000   0.0000000e+000   0.0000000e+000   0.0000000e+000   0.0000000e+000
 -1.4287090e+002   1.0000000e+000   0.0000000e+000   0.0000000e+000   0.0000000e+000   0.0000000e+000   0.0000000e+000   0.0000000e+000   0.0000000e+000   0.0000000e+000   0.0000000e+000   0.0000000e+000   0.0000000e+000   0.0000000e+000   0.0000000e+000   0.0000000e+000   0.0000000e+000   0.0000000e+000   0.0000000e+000   0.0000000e+000   0.0000000e+000
 -1.4227090e+002   1.0000000e+000   0.0000000e+000   0.0000000e+000   0.0000000e+000   0.0000000e+000   0.0000000e+000   0.0000000e+000   0.0000000e+000   0.0000000e+000   0.0000000e+000   0.0000000e+000   0.0000000e+000   0.0000000e+000   0.0000000e+000   0.0000000e+000   0.0000000e+000   0.0000000e+000   0.0000000e+000   0.0000000e+000   0.0000000e+000
 -1.4167090e+002   1.0000000e+000   0.0000000e+000   0.0000000e+000   0.0000000e+000   0.0000000e+000   0.0000000e+000   0.0000000e+000   0.0000000e+000   0.0000000e+000   0.0000000e+000   0.0000000e+000   0.0000000e+000   0.0000000e+000   0.0000000e+000   0.0000000e+000   0.0000000e+000   0.0000000e+000   0.0000000e+000   0.0000000e+000   0.0000000e+000
 -1.4107090e+002   1.0000000e+000   0.0000000e+000   0.0000000e+000   0.0000000e+000   0.0000000e+000   0.0000000e+000   0.0000000e+000   0.0000000e+000   0.0000000e+000   0.0000000e+000   0.0000000e+000   0.0000000e+000   0.0000000e+000   0.0000000e+000   0.0000000e+000   0.0000000e+000   0.0000000e+000   0.0000000e+000   0.0000000e+000   0.0000000e+000
 -1.4047090e+002   1.0000000e+000   0.0000000e+000   0.0000000e+000   0.0000000e+000   0.0000000e+000   0.0000000e+000   0.0000000e+000   0.0000000e+000   0.0000000e+000   0.0000000e+000   0.0000000e+000   0.0000000e+000   0.0000000e+000   0.0000000e+000   0.0000000e+000   0.0000000e+000   0.0000000e+000   0.0000000e+000   0.0000000e+000   0.0000000e+000
 -1.3987090e+002   1.0000000e+000   0.0000000e+000   0.0000000e+000   0.0000000e+000   0.0000000e+000   0.0000000e+000   0.0000000e+000   0.0000000e+000   0.0000000e+000   0.0000000e+000   0.0000000e+000   0.0000000e+000   0.0000000e+000   0.0000000e+000   0.0000000e+000   0.0000000e+000   0.0000000e+000   0.0000000e+000   0.0000000e+000   0.0000000e+000
 -1.3927090e+002   1.0000000e+000   0.0000000e+000   0.0000000e+000   0.0000000e+000   0.0000000e+000   0.0000000e+000   0.0000000e+000   0.0000000e+000   0.0000000e+000   0.0000000e+000   0.0000000e+000   0.0000000e+000   0.0000000e+000   0.0000000e+000   0.0000000e+000   0.0000000e+000   0.0000000e+000   0.0000000e+000   0.0000000e+000   0.0000000e+000
 -1.3867090e+002   1.0000000e+000   0.0000000e+000   0.0000000e+000   0.0000000e+000   0.0000000e+000   0.0000000e+000   0.0000000e+000   0.0000000e+000   0.0000000e+000   0.0000000e+000   0.0000000e+000   0.0000000e+000   0.0000000e+000   0.0000000e+000   0.0000000e+000   0.0000000e+000   0.0000000e+000   0.0000000e+000   0.0000000e+000   0.0000000e+000
 -1.3807090e+002   1.0000000e+000   0.0000000e+000   0.0000000e+000   0.0000000e+000   0.0000000e+000   0.0000000e+000   0.0000000e+000   0.0000000e+000   0.0000000e+000   0.0000000e+000   0.0000000e+000   0.0000000e+000   0.0000000e+000   0.0000000e+000   0.0000000e+000   0.0000000e+000   0.0000000e+000   0.0000000e+000   0.0000000e+000   0.0000000e+000
 -1.3747090e+002   1.0000000e+000   0.0000000e+000   0.0000000e+000   0.0000000e+000   0.0000000e+000   0.0000000e+000   0.0000000e+000   0.0000000e+000   0.0000000e+000   0.0000000e+000   0.0000000e+000   0.0000000e+000   0.0000000e+000   0.0000000e+000   0.0000000e+000   0.0000000e+000   0.0000000e+000   0.0000000e+000   0.0000000e+000   0.0000000e+000
 -1.3687090e+002   1.0000000e+000   0.0000000e+000   0.0000000e+000   0.0000000e+000   0.0000000e+000   0.0000000e+000   0.0000000e+000   0.0000000e+000   0.0000000e+000   0.0000000e+000   0.0000000e+000   0.0000000e+000   0.0000000e+000   0.0000000e+000   0.0000000e+000   0.0000000e+000   0.0000000e+000   0.0000000e+000   0.0000000e+000   0.0000000e+000
 -1.3627090e+002   1.0000000e+000   0.0000000e+000   0.0000000e+000   0.0000000e+000   0.0000000e+000   0.0000000e+000   0.0000000e+000   0.0000000e+000   0.0000000e+000   0.0000000e+000   0.0000000e+000   0.0000000e+000   0.0000000e+000   0.0000000e+000   0.0000000e+000   0.0000000e+000   0.0000000e+000   0.0000000e+000   0.0000000e+000   0.0000000e+000
 -1.3567090e+002   1.0000000e+000   0.0000000e+000   0.0000000e+000   0.0000000e+000   0.0000000e+000   0.0000000e+000   0.0000000e+000   0.0000000e+000   0.0000000e+000   0.0000000e+000   0.0000000e+000   0.0000000e+000   0.0000000e+000   0.0000000e+000   0.0000000e+000   0.0000000e+000   0.0000000e+000   0.0000000e+000   0.0000000e+000   0.0000000e+000
 -1.3507090e+002   1.0000000e+000   0.0000000e+000   0.0000000e+000   0.0000000e+000   0.0000000e+000   0.0000000e+000   0.0000000e+000   0.0000000e+000   0.0000000e+000   0.0000000e+000   0.0000000e+000   0.0000000e+000   0.0000000e+000   0.0000000e+000   0.0000000e+000   0.0000000e+000   0.0000000e+000   0.0000000e+000   0.0000000e+000   0.0000000e+000
 -1.3447090e+002   1.0000000e+000   0.0000000e+000   0.0000000e+000   0.0000000e+000   0.0000000e+000   0.0000000e+000   0.0000000e+000   0.0000000e+000   0.0000000e+000   0.0000000e+000   0.0000000e+000   0.0000000e+000   0.0000000e+000   0.0000000e+000   0.0000000e+000   0.0000000e+000   0.0000000e+000   0.0000000e+000   0.0000000e+000   0.0000000e+000
 -1.3387090e+002   1.0000000e+000   0.0000000e+000   0.0000000e+000   0.0000000e+000   0.0000000e+000   0.0000000e+000   0.0000000e+000   0.0000000e+000   0.0000000e+000   0.0000000e+000   0.0000000e+000   0.0000000e+000   0.0000000e+000   0.0000000e+000   0.0000000e+000   0.0000000e+000   0.0000000e+000   0.0000000e+000   0.0000000e+000   0.0000000e+000
 -1.3327090e+002   1.0000000e+000   0.0000000e+000   0.0000000e+000   0.0000000e+000   0.0000000e+000   0.0000000e+000   0.0000000e+000   0.0000000e+000   0.0000000e+000   0.0000000e+000   0.0000000e+000   0.0000000e+000   0.0000000e+000   0.0000000e+000   0.0000000e+000   0.0000000e+000   0.0000000e+000   0.0000000e+000   0.0000000e+000   0.0000000e+000
 -1.3267090e+002   1.0000000e+000   0.0000000e+000   0.0000000e+000   0.0000000e+000   0.0000000e+000   0.0000000e+000   0.0000000e+000   0.0000000e+000   0.0000000e+000   0.0000000e+000   0.0000000e+000   0.0000000e+000   0.0000000e+000   0.0000000e+000   0.0000000e+000   0.0000000e+000   0.0000000e+000   0.0000000e+000   0.0000000e+000   0.0000000e+000
 -1.3207090e+002   1.0000000e+000   0.0000000e+000   0.0000000e+000   0.0000000e+000   0.0000000e+000   0.0000000e+000   0.0000000e+000   0.0000000e+000   0.0000000e+000   0.0000000e+000   0.0000000e+000   0.0000000e+000   0.0000000e+000   0.0000000e+000   0.0000000e+000   0.0000000e+000   0.0000000e+000   0.0000000e+000   0.0000000e+000   0.0000000e+000
 -1.3147090e+002   1.0000000e+000   0.0000000e+000   0.0000000e+000   0.0000000e+000   0.0000000e+000   0.0000000e+000   0.0000000e+000   0.0000000e+000   0.0000000e+000   0.0000000e+000   0.0000000e+000   0.0000000e+000   0.0000000e+000   0.0000000e+000   0.0000000e+000   0.0000000e+000   0.0000000e+000   0.0000000e+000   0.0000000e+000   0.0000000e+000
 -1.3087090e+002   1.0000000e+000   0.0000000e+000   0.0000000e+000   0.0000000e+000   0.0000000e+000   0.0000000e+000   0.0000000e+000   0.0000000e+000   0.0000000e+000   0.0000000e+000   0.0000000e+000   0.0000000e+000   0.0000000e+000   0.0000000e+000   0.0000000e+000   0.0000000e+000   0.0000000e+000   0.0000000e+000   0.0000000e+000   0.0000000e+000
 -1.3027090e+002   1.0000000e+000   0.0000000e+000   0.0000000e+000   0.0000000e+000   0.0000000e+000   0.0000000e+000   0.0000000e+000   0.0000000e+000   0.0000000e+000   0.0000000e+000   0.0000000e+000   0.0000000e+000   0.0000000e+000   0.0000000e+000   0.0000000e+000   0.0000000e+000   0.0000000e+000   0.0000000e+000   0.0000000e+000   0.0000000e+000
 -1.2967090e+002   1.0000000e+000   0.0000000e+000   0.0000000e+000   0.0000000e+000   0.0000000e+000   0.0000000e+000   0.0000000e+000   0.0000000e+000   0.0000000e+000   0.0000000e+000   0.0000000e+000   0.0000000e+000   0.0000000e+000   0.0000000e+000   0.0000000e+000   0.0000000e+000   0.0000000e+000   0.0000000e+000   0.0000000e+000   0.0000000e+000
 -1.2907090e+002   1.0000000e+000   0.0000000e+000   0.0000000e+000   0.0000000e+000   0.0000000e+000   0.0000000e+000   0.0000000e+000   0.0000000e+000   0.0000000e+000   0.0000000e+000   0.0000000e+000   0.0000000e+000   0.0000000e+000   0.0000000e+000   0.0000000e+000   0.0000000e+000   0.0000000e+000   0.0000000e+000   0.0000000e+000   0.0000000e+000
 -1.2847090e+002   1.0000000e+000   0.0000000e+000   0.0000000e+000   0.0000000e+000   0.0000000e+000   0.0000000e+000   0.0000000e+000   0.0000000e+000   0.0000000e+000   0.0000000e+000   0.0000000e+000   0.0000000e+000   0.0000000e+000   0.0000000e+000   0.0000000e+000   0.0000000e+000   0.0000000e+000   0.0000000e+000   0.0000000e+000   0.0000000e+000
 -1.2787090e+002   1.0000000e+000   0.0000000e+000   0.0000000e+000   0.0000000e+000   0.0000000e+000   0.0000000e+000   0.0000000e+000   0.0000000e+000   0.0000000e+000   0.0000000e+000   0.0000000e+000   0.0000000e+000   0.0000000e+000   0.0000000e+000   0.0000000e+000   0.0000000e+000   0.0000000e+000   0.0000000e+000   0.0000000e+000   0.0000000e+000
 -1.2727090e+002   1.0000000e+000   0.0000000e+000   0.0000000e+000   0.0000000e+000   0.0000000e+000   0.0000000e+000   0.0000000e+000   0.0000000e+000   0.0000000e+000   0.0000000e+000   0.0000000e+000   0.0000000e+000   0.0000000e+000   0.0000000e+000   0.0000000e+000   0.0000000e+000   0.0000000e+000   0.0000000e+000   0.0000000e+000   0.0000000e+000
 -1.2667090e+002   1.0000000e+000   0.0000000e+000   0.0000000e+000   0.0000000e+000   0.0000000e+000   0.0000000e+000   0.0000000e+000   0.0000000e+000   0.0000000e+000   0.0000000e+000   0.0000000e+000   0.0000000e+000   0.0000000e+000   0.0000000e+000   0.0000000e+000   0.0000000e+000   0.0000000e+000   0.0000000e+000   0.0000000e+000   0.0000000e+000
 -1.2607090e+002   1.0000000e+000   0.0000000e+000   0.0000000e+000   0.0000000e+000   0.0000000e+000   0.0000000e+000   0.0000000e+000   0.0000000e+000   0.0000000e+000   0.0000000e+000   0.0000000e+000   0.0000000e+000   0.0000000e+000   0.0000000e+000   0.0000000e+000   0.0000000e+000   0.0000000e+000   0.0000000e+000   0.0000000e+000   0.0000000e+000
 -1.2547090e+002   1.0000000e+000   0.0000000e+000   0.0000000e+000   0.0000000e+000   0.0000000e+000   0.0000000e+000   0.0000000e+000   0.0000000e+000   0.0000000e+000   0.0000000e+000   0.0000000e+000   0.0000000e+000   0.0000000e+000   0.0000000e+000   0.0000000e+000   0.0000000e+000   0.0000000e+000   0.0000000e+000   0.0000000e+000   0.0000000e+000
 -1.2487090e+002   1.0000000e+000   0.0000000e+000   0.0000000e+000   0.0000000e+000   0.0000000e+000   0.0000000e+000   0.0000000e+000   0.0000000e+000   0.0000000e+000   0.0000000e+000   0.0000000e+000   0.0000000e+000   0.0000000e+000   0.0000000e+000   0.0000000e+000   0.0000000e+000   0.0000000e+000   0.0000000e+000   0.0000000e+000   0.0000000e+000
 -1.2427090e+002   1.0000000e+000   0.0000000e+000   0.0000000e+000   0.0000000e+000   0.0000000e+000   0.0000000e+000   0.0000000e+000   0.0000000e+000   0.0000000e+000   0.0000000e+000   0.0000000e+000   0.0000000e+000   0.0000000e+000   0.0000000e+000   0.0000000e+000   0.0000000e+000   0.0000000e+000   0.0000000e+000   0.0000000e+000   0.0000000e+000
 -1.2367090e+002   1.0000000e+000   0.0000000e+000   0.0000000e+000   0.0000000e+000   0.0000000e+000   0.0000000e+000   0.0000000e+000   0.0000000e+000   0.0000000e+000   0.0000000e+000   0.0000000e+000   0.0000000e+000   0.0000000e+000   0.0000000e+000   0.0000000e+000   0.0000000e+000   0.0000000e+000   0.0000000e+000   0.0000000e+000   0.0000000e+000
 -1.2307090e+002   1.0000000e+000   0.0000000e+000   0.0000000e+000   0.0000000e+000   0.0000000e+000   0.0000000e+000   0.0000000e+000   0.0000000e+000   0.0000000e+000   0.0000000e+000   0.0000000e+000   0.0000000e+000   0.0000000e+000   0.0000000e+000   0.0000000e+000   0.0000000e+000   0.0000000e+000   0.0000000e+000   0.0000000e+000   0.0000000e+000
 -1.2247090e+002   1.0000000e+000   0.0000000e+000   0.0000000e+000   0.0000000e+000   0.0000000e+000   0.0000000e+000   0.0000000e+000   0.0000000e+000   0.0000000e+000   0.0000000e+000   0.0000000e+000   0.0000000e+000   0.0000000e+000   0.0000000e+000   0.0000000e+000   0.0000000e+000   0.0000000e+000   0.0000000e+000   0.0000000e+000   0.0000000e+000
 -1.2187090e+002   1.0000000e+000   0.0000000e+000   0.0000000e+000   0.0000000e+000   0.0000000e+000   0.0000000e+000   0.0000000e+000   0.0000000e+000   0.0000000e+000   0.0000000e+000   0.0000000e+000   0.0000000e+000   0.0000000e+000   0.0000000e+000   0.0000000e+000   0.0000000e+000   0.0000000e+000   0.0000000e+000   0.0000000e+000   0.0000000e+000
 -1.2127090e+002   1.0000000e+000   0.0000000e+000   0.0000000e+000   0.0000000e+000   0.0000000e+000   0.0000000e+000   0.0000000e+000   0.0000000e+000   0.0000000e+000   0.0000000e+000   0.0000000e+000   0.0000000e+000   0.0000000e+000   0.0000000e+000   0.0000000e+000   0.0000000e+000   0.0000000e+000   0.0000000e+000   0.0000000e+000   0.0000000e+000
 -1.2067611e+002   1.0000000e+000   0.0000000e+000   0.0000000e+000   0.0000000e+000   0.0000000e+000   0.0000000e+000   0.0000000e+000   0.0000000e+000   0.0000000e+000   0.0000000e+000   0.0000000e+000   0.0000000e+000   0.0000000e+000   0.0000000e+000   0.0000000e+000   0.0000000e+000   0.0000000e+000   0.0000000e+000   0.0000000e+000   0.0000000e+000
 -1.2008717e+002   1.0000000e+000   0.0000000e+000   0.0000000e+000   0.0000000e+000   0.0000000e+000   0.0000000e+000   0.0000000e+000   0.0000000e+000   0.0000000e+000   0.0000000e+000   0.0000000e+000   0.0000000e+000   0.0000000e+000   0.0000000e+000   0.0000000e+000   0.0000000e+000   0.0000000e+000   0.0000000e+000   0.0000000e+000   0.0000000e+000
 -1.1950389e+002   1.0000000e+000   0.0000000e+000   0.0000000e+000   0.0000000e+000   0.0000000e+000   0.0000000e+000   0.0000000e+000   0.0000000e+000   0.0000000e+000   0.0000000e+000   0.0000000e+000   0.0000000e+000   0.0000000e+000   0.0000000e+000   0.0000000e+000   0.0000000e+000   0.0000000e+000   0.0000000e+000   0.0000000e+000   0.0000000e+000
 -1.1892610e+002   1.0000000e+000   0.0000000e+000   0.0000000e+000   0.0000000e+000   0.0000000e+000   0.0000000e+000   0.0000000e+000   0.0000000e+000   0.0000000e+000   0.0000000e+000   0.0000000e+000   0.0000000e+000   0.0000000e+000   0.0000000e+000   0.0000000e+000   0.0000000e+000   0.0000000e+000   0.0000000e+000   0.0000000e+000   0.0000000e+000
 -1.1835364e+002   1.0000000e+000   0.0000000e+000   0.0000000e+000   0.0000000e+000   0.0000000e+000   0.0000000e+000   0.0000000e+000   0.0000000e+000   0.0000000e+000   0.0000000e+000   0.0000000e+000   0.0000000e+000   0.0000000e+000   0.0000000e+000   0.0000000e+000   0.0000000e+000   0.0000000e+000   0.0000000e+000   0.0000000e+000   0.0000000e+000
 -1.1778632e+002   1.0000000e+000   0.0000000e+000   0.0000000e+000   0.0000000e+000   0.0000000e+000   0.0000000e+000   0.0000000e+000   0.0000000e+000   0.0000000e+000   0.0000000e+000   0.0000000e+000   0.0000000e+000   0.0000000e+000   0.0000000e+000   0.0000000e+000   0.0000000e+000   0.0000000e+000   0.0000000e+000   0.0000000e+000   0.0000000e+000
 -1.1722396e+002   1.0000000e+000   0.0000000e+000   0.0000000e+000   0.0000000e+000   0.0000000e+000   0.0000000e+000   0.0000000e+000   0.0000000e+000   0.0000000e+000   0.0000000e+000   0.0000000e+000   0.0000000e+000   0.0000000e+000   0.0000000e+000   0.0000000e+000   0.0000000e+000   0.0000000e+000   0.0000000e+000   0.0000000e+000   0.0000000e+000
 -1.1666646e+002   1.0000000e+000   0.0000000e+000   0.0000000e+000   0.0000000e+000   0.0000000e+000   0.0000000e+000   0.0000000e+000   0.0000000e+000   0.0000000e+000   0.0000000e+000   0.0000000e+000   0.0000000e+000   0.0000000e+000   0.0000000e+000   0.0000000e+000   0.0000000e+000   0.0000000e+000   0.0000000e+000   0.0000000e+000   0.0000000e+000
 -1.1611365e+002   1.0000000e+000   0.0000000e+000   0.0000000e+000   0.0000000e+000   0.0000000e+000   0.0000000e+000   0.0000000e+000   0.0000000e+000   0.0000000e+000   0.0000000e+000   0.0000000e+000   0.0000000e+000   0.0000000e+000   0.0000000e+000   0.0000000e+000   0.0000000e+000   0.0000000e+000   0.0000000e+000   0.0000000e+000   0.0000000e+000
 -1.1556538e+002   1.0000000e+000   0.0000000e+000   0.0000000e+000   0.0000000e+000   0.0000000e+000   0.0000000e+000   0.0000000e+000   0.0000000e+000   0.0000000e+000   0.0000000e+000   0.0000000e+000   0.0000000e+000   0.0000000e+000   0.0000000e+000   0.0000000e+000   0.0000000e+000   0.0000000e+000   0.0000000e+000   0.0000000e+000   0.0000000e+000
 -1.1502155e+002   1.0000000e+000   0.0000000e+000   0.0000000e+000   0.0000000e+000   0.0000000e+000   0.0000000e+000   0.0000000e+000   0.0000000e+000   0.0000000e+000   0.0000000e+000   0.0000000e+000   0.0000000e+000   0.0000000e+000   0.0000000e+000   0.0000000e+000   0.0000000e+000   0.0000000e+000   0.0000000e+000   0.0000000e+000   0.0000000e+000
 -1.1448200e+002   1.0000000e+000   0.0000000e+000   0.0000000e+000   0.0000000e+000   0.0000000e+000   0.0000000e+000   0.0000000e+000   0.0000000e+000   0.0000000e+000   0.0000000e+000   0.0000000e+000   0.0000000e+000   0.0000000e+000   0.0000000e+000   0.0000000e+000   0.0000000e+000   0.0000000e+000   0.0000000e+000   0.0000000e+000   0.0000000e+000
 -1.1394661e+002   1.0000000e+000   0.0000000e+000   0.0000000e+000   0.0000000e+000   0.0000000e+000   0.0000000e+000   0.0000000e+000   0.0000000e+000   0.0000000e+000   0.0000000e+000   0.0000000e+000   0.0000000e+000   0.0000000e+000   0.0000000e+000   0.0000000e+000   0.0000000e+000   0.0000000e+000   0.0000000e+000   0.0000000e+000   0.0000000e+000
 -1.1341530e+002   1.0000000e+000   0.0000000e+000   0.0000000e+000   0.0000000e+000   0.0000000e+000   0.0000000e+000   0.0000000e+000   0.0000000e+000   0.0000000e+000   0.0000000e+000   0.0000000e+000   0.0000000e+000   0.0000000e+000   0.0000000e+000   0.0000000e+000   0.0000000e+000   0.0000000e+000   0.0000000e+000   0.0000000e+000   0.0000000e+000
 -1.1288790e+002   1.0000000e+000   0.0000000e+000   0.0000000e+000   0.0000000e+000   0.0000000e+000   0.0000000e+000   0.0000000e+000   0.0000000e+000   0.0000000e+000   0.0000000e+000   0.0000000e+000   0.0000000e+000   0.0000000e+000   0.0000000e+000   0.0000000e+000   0.0000000e+000   0.0000000e+000   0.0000000e+000   0.0000000e+000   0.0000000e+000
 -1.1236435e+002   1.0000000e+000   0.0000000e+000   0.0000000e+000   0.0000000e+000   0.0000000e+000   0.0000000e+000   0.0000000e+000   0.0000000e+000   0.0000000e+000   0.0000000e+000   0.0000000e+000   0.0000000e+000   0.0000000e+000   0.0000000e+000   0.0000000e+000   0.0000000e+000   0.0000000e+000   0.0000000e+000   0.0000000e+000   0.0000000e+000
 -1.1184453e+002   1.0000000e+000   0.0000000e+000   0.0000000e+000   0.0000000e+000   0.0000000e+000   0.0000000e+000   0.0000000e+000   0.0000000e+000   0.0000000e+000   0.0000000e+000   0.0000000e+000   0.0000000e+000   0.0000000e+000   0.0000000e+000   0.0000000e+000   0.0000000e+000   0.0000000e+000   0.0000000e+000   0.0000000e+000   0.0000000e+000
 -1.1132833e+002   1.0000000e+000   0.0000000e+000   0.0000000e+000   0.0000000e+000   0.0000000e+000   0.0000000e+000   0.0000000e+000   0.0000000e+000   0.0000000e+000   0.0000000e+000   0.0000000e+000   0.0000000e+000   0.0000000e+000   0.0000000e+000   0.0000000e+000   0.0000000e+000   0.0000000e+000   0.0000000e+000   0.0000000e+000   0.0000000e+000
 -1.1081566e+002   1.0000000e+000   0.0000000e+000   0.0000000e+000   0.0000000e+000   0.0000000e+000   0.0000000e+000   0.0000000e+000   0.0000000e+000   0.0000000e+000   0.0000000e+000   0.0000000e+000   0.0000000e+000   0.0000000e+000   0.0000000e+000   0.0000000e+000   0.0000000e+000   0.0000000e+000   0.0000000e+000   0.0000000e+000   0.0000000e+000
 -1.1030642e+002   1.0000000e+000   0.0000000e+000   0.0000000e+000   0.0000000e+000   0.0000000e+000   0.0000000e+000   0.0000000e+000   0.0000000e+000   0.0000000e+000   0.0000000e+000   0.0000000e+000   0.0000000e+000   0.0000000e+000   0.0000000e+000   0.0000000e+000   0.0000000e+000   0.0000000e+000   0.0000000e+000   0.0000000e+000   0.0000000e+000
 -1.0980052e+002   1.0000000e+000   0.0000000e+000   0.0000000e+000   0.0000000e+000   0.0000000e+000   0.0000000e+000   0.0000000e+000   0.0000000e+000   0.0000000e+000   0.0000000e+000   0.0000000e+000   0.0000000e+000   0.0000000e+000   0.0000000e+000   0.0000000e+000   0.0000000e+000   0.0000000e+000   0.0000000e+000   0.0000000e+000   0.0000000e+000
 -1.0929789e+002   1.0000000e+000   0.0000000e+000   0.0000000e+000   0.0000000e+000   0.0000000e+000   0.0000000e+000   0.0000000e+000   0.0000000e+000   0.0000000e+000   0.0000000e+000   0.0000000e+000   0.0000000e+000   0.0000000e+000   0.0000000e+000   0.0000000e+000   0.0000000e+000   0.0000000e+000   0.0000000e+000   0.0000000e+000   0.0000000e+000
 -1.0879844e+002   1.0000000e+000   0.0000000e+000   0.0000000e+000   0.0000000e+000   0.0000000e+000   0.0000000e+000   0.0000000e+000   0.0000000e+000   0.0000000e+000   0.0000000e+000   0.0000000e+000   0.0000000e+000   0.0000000e+000   0.0000000e+000   0.0000000e+000   0.0000000e+000   0.0000000e+000   0.0000000e+000   0.0000000e+000   0.0000000e+000
 -1.0830207e+002   1.0000000e+000   0.0000000e+000   0.0000000e+000   0.0000000e+000   0.0000000e+000   0.0000000e+000   0.0000000e+000   0.0000000e+000   0.0000000e+000   0.0000000e+000   0.0000000e+000   0.0000000e+000   0.0000000e+000   0.0000000e+000   0.0000000e+000   0.0000000e+000   0.0000000e+000   0.0000000e+000   0.0000000e+000   0.0000000e+000
 -1.0780872e+002   1.0000000e+000   0.0000000e+000   0.0000000e+000   0.0000000e+000   0.0000000e+000   0.0000000e+000   0.0000000e+000   0.0000000e+000   0.0000000e+000   0.0000000e+000   0.0000000e+000   0.0000000e+000   0.0000000e+000   0.0000000e+000   0.0000000e+000   0.0000000e+000   0.0000000e+000   0.0000000e+000   0.0000000e+000   0.0000000e+000
 -1.0731831e+002   1.0000000e+000   0.0000000e+000   0.0000000e+000   0.0000000e+000   0.0000000e+000   0.0000000e+000   0.0000000e+000   0.0000000e+000   0.0000000e+000   0.0000000e+000   0.0000000e+000   0.0000000e+000   0.0000000e+000   0.0000000e+000   0.0000000e+000   0.0000000e+000   0.0000000e+000   0.0000000e+000   0.0000000e+000   0.0000000e+000
 -1.0683077e+002   1.0000000e+000   0.0000000e+000   0.0000000e+000   0.0000000e+000   0.0000000e+000   0.0000000e+000   0.0000000e+000   0.0000000e+000   0.0000000e+000   0.0000000e+000   0.0000000e+000   0.0000000e+000   0.0000000e+000   0.0000000e+000   0.0000000e+000   0.0000000e+000   0.0000000e+000   0.0000000e+000   0.0000000e+000   0.0000000e+000
 -1.0634601e+002   1.0000000e+000   0.0000000e+000   0.0000000e+000   0.0000000e+000   0.0000000e+000   0.0000000e+000   0.0000000e+000   0.0000000e+000   0.0000000e+000   0.0000000e+000   0.0000000e+000   0.0000000e+000   0.0000000e+000   0.0000000e+000   0.0000000e+000   0.0000000e+000   0.0000000e+000   0.0000000e+000   0.0000000e+000   0.0000000e+000
 -1.0586398e+002   1.0000000e+000   0.0000000e+000   0.0000000e+000   0.0000000e+000   0.0000000e+000   0.0000000e+000   0.0000000e+000   0.0000000e+000   0.0000000e+000   0.0000000e+000   0.0000000e+000   0.0000000e+000   0.0000000e+000   0.0000000e+000   0.0000000e+000   0.0000000e+000   0.0000000e+000   0.0000000e+000   0.0000000e+000   0.0000000e+000
 -1.0538460e+002   1.0000000e+000   0.0000000e+000   0.0000000e+000   0.0000000e+000   0.0000000e+000   0.0000000e+000   0.0000000e+000   0.0000000e+000   0.0000000e+000   0.0000000e+000   0.0000000e+000   0.0000000e+000   0.0000000e+000   0.0000000e+000   0.0000000e+000   0.0000000e+000   0.0000000e+000   0.0000000e+000   0.0000000e+000   0.0000000e+000
 -1.0490780e+002   1.0000000e+000   0.0000000e+000   0.0000000e+000   0.0000000e+000   0.0000000e+000   0.0000000e+000   0.0000000e+000   0.0000000e+000   0.0000000e+000   0.0000000e+000   0.0000000e+000   0.0000000e+000   0.0000000e+000   0.0000000e+000   0.0000000e+000   0.0000000e+000   0.0000000e+000   0.0000000e+000   0.0000000e+000   0.0000000e+000
 -1.0443354e+002   1.0000000e+000   0.0000000e+000   0.0000000e+000   0.0000000e+000   0.0000000e+000   0.0000000e+000   0.0000000e+000   0.0000000e+000   0.0000000e+000   0.0000000e+000   0.0000000e+000   0.0000000e+000   0.0000000e+000   0.0000000e+000   0.0000000e+000   0.0000000e+000   0.0000000e+000   0.0000000e+000   0.0000000e+000   0.0000000e+000
 -1.0396174e+002   1.0000000e+000   0.0000000e+000   0.0000000e+000   0.0000000e+000   0.0000000e+000   0.0000000e+000   0.0000000e+000   0.0000000e+000   0.0000000e+000   0.0000000e+000   0.0000000e+000   0.0000000e+000   0.0000000e+000   0.0000000e+000   0.0000000e+000   0.0000000e+000   0.0000000e+000   0.0000000e+000   0.0000000e+000   0.0000000e+000
 -1.0349235e+002   1.0000000e+000   0.0000000e+000   0.0000000e+000   0.0000000e+000   0.0000000e+000   0.0000000e+000   0.0000000e+000   0.0000000e+000   0.0000000e+000   0.0000000e+000   0.0000000e+000   0.0000000e+000   0.0000000e+000   0.0000000e+000   0.0000000e+000   0.0000000e+000   0.0000000e+000   0.0000000e+000   0.0000000e+000   0.0000000e+000
 -1.0302529e+002   1.0000000e+000   0.0000000e+000   0.0000000e+000   0.0000000e+000   0.0000000e+000   0.0000000e+000   0.0000000e+000   0.0000000e+000   0.0000000e+000   0.0000000e+000   0.0000000e+000   0.0000000e+000   0.0000000e+000   0.0000000e+000   0.0000000e+000   0.0000000e+000   0.0000000e+000   0.0000000e+000   0.0000000e+000   0.0000000e+000
 -1.0256053e+002   1.0000000e+000   0.0000000e+000   0.0000000e+000   0.0000000e+000   0.0000000e+000   0.0000000e+000   0.0000000e+000   0.0000000e+000   0.0000000e+000   0.0000000e+000   0.0000000e+000   0.0000000e+000   0.0000000e+000   0.0000000e+000   0.0000000e+000   0.0000000e+000   0.0000000e+000   0.0000000e+000   0.0000000e+000   0.0000000e+000
 -1.0209800e+002   1.0000000e+000   0.0000000e+000   0.0000000e+000   0.0000000e+000   0.0000000e+000   0.0000000e+000   0.0000000e+000   0.0000000e+000   0.0000000e+000   0.0000000e+000   0.0000000e+000   0.0000000e+000   0.0000000e+000   0.0000000e+000   0.0000000e+000   0.0000000e+000   0.0000000e+000   0.0000000e+000   0.0000000e+000   0.0000000e+000
 -1.0163764e+002   1.0000000e+000   0.0000000e+000   0.0000000e+000   0.0000000e+000   0.0000000e+000   0.0000000e+000   0.0000000e+000   0.0000000e+000   0.0000000e+000   0.0000000e+000   0.0000000e+000   0.0000000e+000   0.0000000e+000   0.0000000e+000   0.0000000e+000   0.0000000e+000   0.0000000e+000   0.0000000e+000   0.0000000e+000   0.0000000e+000
 -1.0117943e+002   1.0000000e+000   0.0000000e+000   0.0000000e+000   0.0000000e+000   0.0000000e+000   0.0000000e+000   0.0000000e+000   0.0000000e+000   0.0000000e+000   0.0000000e+000   0.0000000e+000   0.0000000e+000   0.0000000e+000   0.0000000e+000   0.0000000e+000   0.0000000e+000   0.0000000e+000   0.0000000e+000   0.0000000e+000   0.0000000e+000
 -1.0072328e+002   1.0000000e+000   0.0000000e+000   0.0000000e+000   0.0000000e+000   0.0000000e+000   0.0000000e+000   0.0000000e+000   0.0000000e+000   0.0000000e+000   0.0000000e+000   0.0000000e+000   0.0000000e+000   0.0000000e+000   0.0000000e+000   0.0000000e+000   0.0000000e+000   0.0000000e+000   0.0000000e+000   0.0000000e+000   0.0000000e+000
 -1.0026915e+002   1.0000000e+000   0.0000000e+000   0.0000000e+000   0.0000000e+000   0.0000000e+000   0.0000000e+000   0.0000000e+000   0.0000000e+000   0.0000000e+000   0.0000000e+000   0.0000000e+000   0.0000000e+000   0.0000000e+000   0.0000000e+000   0.0000000e+000   0.0000000e+000   0.0000000e+000   0.0000000e+000   0.0000000e+000   0.0000000e+000
 -9.9817011e+001   1.0000000e+000   0.0000000e+000   0.0000000e+000   0.0000000e+000   0.0000000e+000   0.0000000e+000   0.0000000e+000   0.0000000e+000   0.0000000e+000   0.0000000e+000   0.0000000e+000   0.0000000e+000   0.0000000e+000   0.0000000e+000   0.0000000e+000   0.0000000e+000   0.0000000e+000   0.0000000e+000   0.0000000e+000   0.0000000e+000
 -9.9366792e+001   1.0000000e+000   0.0000000e+000   0.0000000e+000   0.0000000e+000   0.0000000e+000   0.0000000e+000   0.0000000e+000   0.0000000e+000   0.0000000e+000   0.0000000e+000   0.0000000e+000   0.0000000e+000   0.0000000e+000   0.0000000e+000   0.0000000e+000   0.0000000e+000   0.0000000e+000   0.0000000e+000   0.0000000e+000   0.0000000e+000
 -9.8918464e+001   1.0000000e+000   0.0000000e+000   0.0000000e+000   0.0000000e+000   0.0000000e+000   0.0000000e+000   0.0000000e+000   0.0000000e+000   0.0000000e+000   0.0000000e+000   0.0000000e+000   0.0000000e+000   0.0000000e+000   0.0000000e+000   0.0000000e+000   0.0000000e+000   0.0000000e+000   0.0000000e+000   0.0000000e+000   0.0000000e+000
 -9.8471966e+001   1.0000000e+000   0.0000000e+000   0.0000000e+000   0.0000000e+000   0.0000000e+000   0.0000000e+000   0.0000000e+000   0.0000000e+000   0.0000000e+000   0.0000000e+000   0.0000000e+000   0.0000000e+000   0.0000000e+000   0.0000000e+000   0.0000000e+000   0.0000000e+000   0.0000000e+000   0.0000000e+000   0.0000000e+000   0.0000000e+000
 -9.8027267e+001   1.0000000e+000   0.0000000e+000   0.0000000e+000   0.0000000e+000   0.0000000e+000   0.0000000e+000   0.0000000e+000   0.0000000e+000   0.0000000e+000   0.0000000e+000   0.0000000e+000   0.0000000e+000   0.0000000e+000   0.0000000e+000   0.0000000e+000   0.0000000e+000   0.0000000e+000   0.0000000e+000   0.0000000e+000   0.0000000e+000
 -9.7584316e+001   1.0000000e+000   0.0000000e+000   0.0000000e+000   0.0000000e+000   0.0000000e+000   0.0000000e+000   0.0000000e+000   0.0000000e+000   0.0000000e+000   0.0000000e+000   0.0000000e+000   0.0000000e+000   0.0000000e+000   0.0000000e+000   0.0000000e+000   0.0000000e+000   0.0000000e+000   0.0000000e+000   0.0000000e+000   0.0000000e+000
 -9.7143069e+001   1.0000000e+000   0.0000000e+000   0.0000000e+000   0.0000000e+000   0.0000000e+000   0.0000000e+000   0.0000000e+000   0.0000000e+000   0.0000000e+000   0.0000000e+000   0.0000000e+000   0.0000000e+000   0.0000000e+000   0.0000000e+000   0.0000000e+000   0.0000000e+000   0.0000000e+000   0.0000000e+000   0.0000000e+000   0.0000000e+000
 -9.6703497e+001   1.0000000e+000   0.0000000e+000   0.0000000e+000   0.0000000e+000   0.0000000e+000   0.0000000e+000   0.0000000e+000   0.0000000e+000   0.0000000e+000   0.0000000e+000   0.0000000e+000   0.0000000e+000   0.0000000e+000   0.0000000e+000   0.0000000e+000   0.0000000e+000   0.0000000e+000   0.0000000e+000   0.0000000e+000   0.0000000e+000
 -9.6265535e+001   1.0000000e+000   0.0000000e+000   0.0000000e+000   0.0000000e+000   0.0000000e+000   0.0000000e+000   0.0000000e+000   0.0000000e+000   0.0000000e+000   0.0000000e+000   0.0000000e+000   0.0000000e+000   0.0000000e+000   0.0000000e+000   0.0000000e+000   0.0000000e+000   0.0000000e+000   0.0000000e+000   0.0000000e+000   0.0000000e+000
 -9.5829177e+001   1.0000000e+000   0.0000000e+000   0.0000000e+000   0.0000000e+000   0.0000000e+000   0.0000000e+000   0.0000000e+000   0.0000000e+000   0.0000000e+000   0.0000000e+000   0.0000000e+000   0.0000000e+000   0.0000000e+000   0.0000000e+000   0.0000000e+000   0.0000000e+000   0.0000000e+000   0.0000000e+000   0.0000000e+000   0.0000000e+000
 -9.5394356e+001   1.0000000e+000   0.0000000e+000   0.0000000e+000   0.0000000e+000   0.0000000e+000   0.0000000e+000   0.0000000e+000   0.0000000e+000   0.0000000e+000   0.0000000e+000   0.0000000e+000   0.0000000e+000   0.0000000e+000   0.0000000e+000   0.0000000e+000   0.0000000e+000   0.0000000e+000   0.0000000e+000   0.0000000e+000   0.0000000e+000
 -9.4961038e+001   1.0000000e+000   0.0000000e+000   0.0000000e+000   0.0000000e+000   0.0000000e+000   0.0000000e+000   0.0000000e+000   0.0000000e+000   0.0000000e+000   0.0000000e+000   0.0000000e+000   0.0000000e+000   0.0000000e+000   0.0000000e+000   0.0000000e+000   0.0000000e+000   0.0000000e+000   0.0000000e+000   0.0000000e+000   0.0000000e+000
 -9.4529204e+001   1.0000000e+000   0.0000000e+000   0.0000000e+000   0.0000000e+000   0.0000000e+000   0.0000000e+000   0.0000000e+000   0.0000000e+000   0.0000000e+000   0.0000000e+000   0.0000000e+000   0.0000000e+000   0.0000000e+000   0.0000000e+000   0.0000000e+000   0.0000000e+000   0.0000000e+000   0.0000000e+000   0.0000000e+000   0.0000000e+000
 -9.4098795e+001   1.0000000e+000   0.0000000e+000   0.0000000e+000   0.0000000e+000   0.0000000e+000   0.0000000e+000   0.0000000e+000   0.0000000e+000   0.0000000e+000   0.0000000e+000   0.0000000e+000   0.0000000e+000   0.0000000e+000   0.0000000e+000   0.0000000e+000   0.0000000e+000   0.0000000e+000   0.0000000e+000   0.0000000e+000   0.0000000e+000
 -9.3669779e+001   1.0000000e+000   0.0000000e+000   0.0000000e+000   0.0000000e+000   0.0000000e+000   0.0000000e+000   0.0000000e+000   0.0000000e+000   0.0000000e+000   0.0000000e+000   0.0000000e+000   0.0000000e+000   0.0000000e+000   0.0000000e+000   0.0000000e+000   0.0000000e+000   0.0000000e+000   0.0000000e+000   0.0000000e+000   0.0000000e+000
 -9.3242139e+001   1.0000000e+000   0.0000000e+000   0.0000000e+000   0.0000000e+000   0.0000000e+000   0.0000000e+000   0.0000000e+000   0.0000000e+000   0.0000000e+000   0.0000000e+000   0.0000000e+000   0.0000000e+000   0.0000000e+000   0.0000000e+000   0.0000000e+000   0.0000000e+000   0.0000000e+000   0.0000000e+000   0.0000000e+000   0.0000000e+000
 -9.2815820e+001   1.0000000e+000   0.0000000e+000   0.0000000e+000   0.0000000e+000   0.0000000e+000   0.0000000e+000   0.0000000e+000   0.0000000e+000   0.0000000e+000   0.0000000e+000   0.0000000e+000   0.0000000e+000   0.0000000e+000   0.0000000e+000   0.0000000e+000   0.0000000e+000   0.0000000e+000   0.0000000e+000   0.0000000e+000   0.0000000e+000
 -9.2390790e+001   1.0000000e+000   0.0000000e+000   0.0000000e+000   0.0000000e+000   0.0000000e+000   0.0000000e+000   0.0000000e+000   0.0000000e+000   0.0000000e+000   0.0000000e+000   0.0000000e+000   0.0000000e+000   0.0000000e+000   0.0000000e+000   0.0000000e+000   0.0000000e+000   0.0000000e+000   0.0000000e+000   0.0000000e+000   0.0000000e+000
 -9.1967022e+001   1.0000000e+000   0.0000000e+000   0.0000000e+000   0.0000000e+000   0.0000000e+000   0.0000000e+000   0.0000000e+000   0.0000000e+000   0.0000000e+000   0.0000000e+000   0.0000000e+000   0.0000000e+000   0.0000000e+000   0.0000000e+000   0.0000000e+000   0.0000000e+000   0.0000000e+000   0.0000000e+000   0.0000000e+000   0.0000000e+000
 -9.1544487e+001   1.0000000e+000   0.0000000e+000   0.0000000e+000   0.0000000e+000   0.0000000e+000   0.0000000e+000   0.0000000e+000   0.0000000e+000   0.0000000e+000   0.0000000e+000   0.0000000e+000   0.0000000e+000   0.0000000e+000   0.0000000e+000   0.0000000e+000   0.0000000e+000   0.0000000e+000   0.0000000e+000   0.0000000e+000   0.0000000e+000
 -9.1123141e+001   1.0000000e+000   0.0000000e+000   0.0000000e+000   0.0000000e+000   0.0000000e+000   0.0000000e+000   0.0000000e+000   0.0000000e+000   0.0000000e+000   0.0000000e+000   0.0000000e+000   0.0000000e+000   0.0000000e+000   0.0000000e+000   0.0000000e+000   0.0000000e+000   0.0000000e+000   0.0000000e+000   0.0000000e+000   0.0000000e+000
 -9.0702955e+001   1.0000000e+000   0.0000000e+000   0.0000000e+000   0.0000000e+000   0.0000000e+000   0.0000000e+000   0.0000000e+000   0.0000000e+000   0.0000000e+000   0.0000000e+000   0.0000000e+000   0.0000000e+000   0.0000000e+000   0.0000000e+000   0.0000000e+000   0.0000000e+000   0.0000000e+000   0.0000000e+000   0.0000000e+000   0.0000000e+000
 -9.0283896e+001   1.0000000e+000   0.0000000e+000   0.0000000e+000   0.0000000e+000   0.0000000e+000   0.0000000e+000   0.0000000e+000   0.0000000e+000   0.0000000e+000   0.0000000e+000   0.0000000e+000   0.0000000e+000   0.0000000e+000   0.0000000e+000   0.0000000e+000   0.0000000e+000   0.0000000e+000   0.0000000e+000   0.0000000e+000   0.0000000e+000
 -8.9865945e+001   1.0000000e+000   0.0000000e+000   0.0000000e+000   0.0000000e+000   0.0000000e+000   0.0000000e+000   0.0000000e+000   0.0000000e+000   0.0000000e+000   0.0000000e+000   0.0000000e+000   0.0000000e+000   0.0000000e+000   0.0000000e+000   0.0000000e+000   0.0000000e+000   0.0000000e+000   0.0000000e+000   0.0000000e+000   0.0000000e+000
 -8.9449062e+001   1.0000000e+000   0.0000000e+000   0.0000000e+000   0.0000000e+000   0.0000000e+000   0.0000000e+000   0.0000000e+000   0.0000000e+000   0.0000000e+000   0.0000000e+000   0.0000000e+000   0.0000000e+000   0.0000000e+000   0.0000000e+000   0.0000000e+000   0.0000000e+000   0.0000000e+000   0.0000000e+000   0.0000000e+000   0.0000000e+000
 -8.9033215e+001   1.0000000e+000   0.0000000e+000   0.0000000e+000   0.0000000e+000   0.0000000e+000   0.0000000e+000   0.0000000e+000   0.0000000e+000   0.0000000e+000   0.0000000e+000   0.0000000e+000   0.0000000e+000   0.0000000e+000   0.0000000e+000   0.0000000e+000   0.0000000e+000   0.0000000e+000   0.0000000e+000   0.0000000e+000   0.0000000e+000
 -8.8618375e+001   1.0000000e+000   0.0000000e+000   0.0000000e+000   0.0000000e+000   0.0000000e+000   0.0000000e+000   0.0000000e+000   0.0000000e+000   0.0000000e+000   0.0000000e+000   0.0000000e+000   0.0000000e+000   0.0000000e+000   0.0000000e+000   0.0000000e+000   0.0000000e+000   0.0000000e+000   0.0000000e+000   0.0000000e+000   0.0000000e+000
 -8.8204513e+001   1.0000000e+000   0.0000000e+000   0.0000000e+000   0.0000000e+000   0.0000000e+000   0.0000000e+000   0.0000000e+000   0.0000000e+000   0.0000000e+000   0.0000000e+000   0.0000000e+000   0.0000000e+000   0.0000000e+000   0.0000000e+000   0.0000000e+000   0.0000000e+000   0.0000000e+000   0.0000000e+000   0.0000000e+000   0.0000000e+000
 -8.7791601e+001   1.0000000e+000   0.0000000e+000   0.0000000e+000   0.0000000e+000   0.0000000e+000   0.0000000e+000   0.0000000e+000   0.0000000e+000   0.0000000e+000   0.0000000e+000   0.0000000e+000   0.0000000e+000   0.0000000e+000   0.0000000e+000   0.0000000e+000   0.0000000e+000   0.0000000e+000   0.0000000e+000   0.0000000e+000   0.0000000e+000
 -8.7379614e+001   1.0000000e+000   0.0000000e+000   0.0000000e+000   0.0000000e+000   0.0000000e+000   0.0000000e+000   0.0000000e+000   0.0000000e+000   0.0000000e+000   0.0000000e+000   0.0000000e+000   0.0000000e+000   0.0000000e+000   0.0000000e+000   0.0000000e+000   0.0000000e+000   0.0000000e+000   0.0000000e+000   0.0000000e+000   0.0000000e+000
 -8.6968521e+001   1.0000000e+000   0.0000000e+000   0.0000000e+000   0.0000000e+000   0.0000000e+000   0.0000000e+000   0.0000000e+000   0.0000000e+000   0.0000000e+000   0.0000000e+000   0.0000000e+000   0.0000000e+000   0.0000000e+000   0.0000000e+000   0.0000000e+000   0.0000000e+000   0.0000000e+000   0.0000000e+000   0.0000000e+000   0.0000000e+000
 -8.6558293e+001   1.0000000e+000   0.0000000e+000   0.0000000e+000   0.0000000e+000   0.0000000e+000   0.0000000e+000   0.0000000e+000   0.0000000e+000   0.0000000e+000   0.0000000e+000   0.0000000e+000   0.0000000e+000   0.0000000e+000   0.0000000e+000   0.0000000e+000   0.0000000e+000   0.0000000e+000   0.0000000e+000   0.0000000e+000   0.0000000e+000
 -8.6148902e+001   1.0000000e+000   0.0000000e+000   0.0000000e+000   0.0000000e+000   0.0000000e+000   0.0000000e+000   0.0000000e+000   0.0000000e+000   0.0000000e+000   0.0000000e+000   0.0000000e+000   0.0000000e+000   0.0000000e+000   0.0000000e+000   0.0000000e+000   0.0000000e+000   0.0000000e+000   0.0000000e+000   0.0000000e+000   0.0000000e+000
 -8.5740320e+001   1.0000000e+000   0.0000000e+000   0.0000000e+000   0.0000000e+000   0.0000000e+000   0.0000000e+000   0.0000000e+000   0.0000000e+000   0.0000000e+000   0.0000000e+000   0.0000000e+000   0.0000000e+000   0.0000000e+000   0.0000000e+000   0.0000000e+000   0.0000000e+000   0.0000000e+000   0.0000000e+000   0.0000000e+000   0.0000000e+000
 -8.5332521e+001   1.0000000e+000   0.0000000e+000   0.0000000e+000   0.0000000e+000   0.0000000e+000   0.0000000e+000   0.0000000e+000   0.0000000e+000   0.0000000e+000   0.0000000e+000   0.0000000e+000   0.0000000e+000   0.0000000e+000   0.0000000e+000   0.0000000e+000   0.0000000e+000   0.0000000e+000   0.0000000e+000   0.0000000e+000   0.0000000e+000
 -8.4925479e+001   1.0000000e+000   0.0000000e+000   0.0000000e+000   0.0000000e+000   0.0000000e+000   0.0000000e+000   0.0000000e+000   0.0000000e+000   0.0000000e+000   0.0000000e+000   0.0000000e+000   0.0000000e+000   0.0000000e+000   0.0000000e+000   0.0000000e+000   0.0000000e+000   0.0000000e+000   0.0000000e+000   0.0000000e+000   0.0000000e+000
 -8.4519166e+001   1.0000000e+000   0.0000000e+000   0.0000000e+000   0.0000000e+000   0.0000000e+000   0.0000000e+000   0.0000000e+000   0.0000000e+000   0.0000000e+000   0.0000000e+000   0.0000000e+000   0.0000000e+000   0.0000000e+000   0.0000000e+000   0.0000000e+000   0.0000000e+000   0.0000000e+000   0.0000000e+000   0.0000000e+000   0.0000000e+000
 -8.4113556e+001   1.0000000e+000   0.0000000e+000   0.0000000e+000   0.0000000e+000   0.0000000e+000   0.0000000e+000   0.0000000e+000   0.0000000e+000   0.0000000e+000   0.0000000e+000   0.0000000e+000   0.0000000e+000   0.0000000e+000   0.0000000e+000   0.0000000e+000   0.0000000e+000   0.0000000e+000   0.0000000e+000   0.0000000e+000   0.0000000e+000
 -8.3708624e+001   1.0000000e+000   0.0000000e+000   0.0000000e+000   0.0000000e+000   0.0000000e+000   0.0000000e+000   0.0000000e+000   0.0000000e+000   0.0000000e+000   0.0000000e+000   0.0000000e+000   0.0000000e+000   0.0000000e+000   0.0000000e+000   0.0000000e+000   0.0000000e+000   0.0000000e+000   0.0000000e+000   0.0000000e+000   0.0000000e+000
 -8.3304344e+001   1.0000000e+000   0.0000000e+000   0.0000000e+000   0.0000000e+000   0.0000000e+000   0.0000000e+000   0.0000000e+000   0.0000000e+000   0.0000000e+000   0.0000000e+000   0.0000000e+000   0.0000000e+000   0.0000000e+000   0.0000000e+000   0.0000000e+000   0.0000000e+000   0.0000000e+000   0.0000000e+000   0.0000000e+000   0.0000000e+000
 -8.2900689e+001   1.0000000e+000   0.0000000e+000   0.0000000e+000   0.0000000e+000   0.0000000e+000   0.0000000e+000   0.0000000e+000   0.0000000e+000   0.0000000e+000   0.0000000e+000   0.0000000e+000   0.0000000e+000   0.0000000e+000   0.0000000e+000   0.0000000e+000   0.0000000e+000   0.0000000e+000   0.0000000e+000   0.0000000e+000   0.0000000e+000
 -8.2497635e+001   1.0000000e+000   0.0000000e+000   0.0000000e+000   0.0000000e+000   0.0000000e+000   0.0000000e+000   0.0000000e+000   0.0000000e+000   0.0000000e+000   0.0000000e+000   0.0000000e+000   0.0000000e+000   0.0000000e+000   0.0000000e+000   0.0000000e+000   0.0000000e+000   0.0000000e+000   0.0000000e+000   0.0000000e+000   0.0000000e+000
 -8.2095158e+001   1.0000000e+000   0.0000000e+000   0.0000000e+000   0.0000000e+000   0.0000000e+000   0.0000000e+000   0.0000000e+000   0.0000000e+000   0.0000000e+000   0.0000000e+000   0.0000000e+000   0.0000000e+000   0.0000000e+000   0.0000000e+000   0.0000000e+000   0.0000000e+000   0.0000000e+000   0.0000000e+000   0.0000000e+000   0.0000000e+000
 -8.1693230e+001   1.0000000e+000   0.0000000e+000   0.0000000e+000   0.0000000e+000   0.0000000e+000   0.0000000e+000   0.0000000e+000   0.0000000e+000   0.0000000e+000   0.0000000e+000   0.0000000e+000   0.0000000e+000   0.0000000e+000   0.0000000e+000   0.0000000e+000   0.0000000e+000   0.0000000e+000   0.0000000e+000   0.0000000e+000   0.0000000e+000
 -8.1291828e+001   1.0000000e+000   0.0000000e+000   0.0000000e+000   0.0000000e+000   0.0000000e+000   0.0000000e+000   0.0000000e+000   0.0000000e+000   0.0000000e+000   0.0000000e+000   0.0000000e+000   0.0000000e+000   0.0000000e+000   0.0000000e+000   0.0000000e+000   0.0000000e+000   0.0000000e+000   0.0000000e+000   0.0000000e+000   0.0000000e+000
 -8.0890926e+001   1.0000000e+000   0.0000000e+000   0.0000000e+000   0.0000000e+000   0.0000000e+000   0.0000000e+000   0.0000000e+000   0.0000000e+000   0.0000000e+000   0.0000000e+000   0.0000000e+000   0.0000000e+000   0.0000000e+000   0.0000000e+000   0.0000000e+000   0.0000000e+000   0.0000000e+000   0.0000000e+000   0.0000000e+000   0.0000000e+000
 -8.0490500e+001   1.0000000e+000   0.0000000e+000   0.0000000e+000   0.0000000e+000   0.0000000e+000   0.0000000e+000   0.0000000e+000   0.0000000e+000   0.0000000e+000   0.0000000e+000   0.0000000e+000   0.0000000e+000   0.0000000e+000   0.0000000e+000   0.0000000e+000   0.0000000e+000   0.0000000e+000   0.0000000e+000   0.0000000e+000   0.0000000e+000
 -8.0090524e+001   1.0000000e+000   0.0000000e+000   0.0000000e+000   0.0000000e+000   0.0000000e+000   0.0000000e+000   0.0000000e+000   0.0000000e+000   0.0000000e+000   0.0000000e+000   0.0000000e+000   0.0000000e+000   0.0000000e+000   0.0000000e+000   0.0000000e+000   0.0000000e+000   0.0000000e+000   0.0000000e+000   0.0000000e+000   0.0000000e+000
 -7.9690976e+001   1.0000000e+000   0.0000000e+000   0.0000000e+000   0.0000000e+000   0.0000000e+000   0.0000000e+000   0.0000000e+000   0.0000000e+000   0.0000000e+000   0.0000000e+000   0.0000000e+000   0.0000000e+000   0.0000000e+000   0.0000000e+000   0.0000000e+000   0.0000000e+000   0.0000000e+000   0.0000000e+000   0.0000000e+000   0.0000000e+000
 -7.9291829e+001   1.0000000e+000   0.0000000e+000   0.0000000e+000   0.0000000e+000   0.0000000e+000   0.0000000e+000   0.0000000e+000   0.0000000e+000   0.0000000e+000   0.0000000e+000   0.0000000e+000   0.0000000e+000   0.0000000e+000   0.0000000e+000   0.0000000e+000   0.0000000e+000   0.0000000e+000   0.0000000e+000   0.0000000e+000   0.0000000e+000
 -7.8893061e+001   1.0000000e+000   0.0000000e+000   0.0000000e+000   0.0000000e+000   0.0000000e+000   0.0000000e+000   0.0000000e+000   0.0000000e+000   0.0000000e+000   0.0000000e+000   0.0000000e+000   0.0000000e+000   0.0000000e+000   0.0000000e+000   0.0000000e+000   0.0000000e+000   0.0000000e+000   0.0000000e+000   0.0000000e+000   0.0000000e+000
 -7.8494646e+001   1.0000000e+000   0.0000000e+000   0.0000000e+000   0.0000000e+000   0.0000000e+000   0.0000000e+000   0.0000000e+000   0.0000000e+000   0.0000000e+000   0.0000000e+000   0.0000000e+000   0.0000000e+000   0.0000000e+000   0.0000000e+000   0.0000000e+000   0.0000000e+000   0.0000000e+000   0.0000000e+000   0.0000000e+000   0.0000000e+000
 -7.8096561e+001   1.0000000e+000   0.0000000e+000   0.0000000e+000   0.0000000e+000   0.0000000e+000   0.0000000e+000   0.0000000e+000   0.0000000e+000   0.0000000e+000   0.0000000e+000   0.0000000e+000   0.0000000e+000   0.0000000e+000   0.0000000e+000   0.0000000e+000   0.0000000e+000   0.0000000e+000   0.0000000e+000   0.0000000e+000   0.0000000e+000
 -7.7698782e+001   1.0000000e+000   0.0000000e+000   0.0000000e+000   0.0000000e+000   0.0000000e+000   0.0000000e+000   0.0000000e+000   0.0000000e+000   0.0000000e+000   0.0000000e+000   0.0000000e+000   0.0000000e+000   0.0000000e+000   0.0000000e+000   0.0000000e+000   0.0000000e+000   0.0000000e+000   0.0000000e+000   0.0000000e+000   0.0000000e+000
 -7.7301285e+001   1.0000000e+000   0.0000000e+000   0.0000000e+000   0.0000000e+000   0.0000000e+000   0.0000000e+000   0.0000000e+000   0.0000000e+000   0.0000000e+000   0.0000000e+000   0.0000000e+000   0.0000000e+000   0.0000000e+000   0.0000000e+000   0.0000000e+000   0.0000000e+000   0.0000000e+000   0.0000000e+000   0.0000000e+000   0.0000000e+000
 -7.6904045e+001   1.0000000e+000   0.0000000e+000   0.0000000e+000   0.0000000e+000   0.0000000e+000   0.0000000e+000   0.0000000e+000   0.0000000e+000   0.0000000e+000   0.0000000e+000   0.0000000e+000   0.0000000e+000   0.0000000e+000   0.0000000e+000   0.0000000e+000   0.0000000e+000   0.0000000e+000   0.0000000e+000   0.0000000e+000   0.0000000e+000
 -7.6507039e+001   1.0000000e+000   0.0000000e+000   0.0000000e+000   0.0000000e+000   0.0000000e+000   0.0000000e+000   0.0000000e+000   0.0000000e+000   0.0000000e+000   0.0000000e+000   0.0000000e+000   0.0000000e+000   0.0000000e+000   0.0000000e+000   0.0000000e+000   0.0000000e+000   0.0000000e+000   0.0000000e+000   0.0000000e+000   0.0000000e+000
 -7.6110243e+001   1.0000000e+000   0.0000000e+000   0.0000000e+000   0.0000000e+000   0.0000000e+000   0.0000000e+000   0.0000000e+000   0.0000000e+000   0.0000000e+000   0.0000000e+000   0.0000000e+000   0.0000000e+000   0.0000000e+000   0.0000000e+000   0.0000000e+000   0.0000000e+000   0.0000000e+000   0.0000000e+000   0.0000000e+000   0.0000000e+000
 -7.5713633e+001   1.0000000e+000   0.0000000e+000   0.0000000e+000   0.0000000e+000   0.0000000e+000   0.0000000e+000   0.0000000e+000   0.0000000e+000   0.0000000e+000   0.0000000e+000   0.0000000e+000   0.0000000e+000   0.0000000e+000   0.0000000e+000   0.0000000e+000   0.0000000e+000   0.0000000e+000   0.0000000e+000   0.0000000e+000   0.0000000e+000
 -7.5317184e+001   1.0000000e+000   0.0000000e+000   0.0000000e+000   0.0000000e+000   0.0000000e+000   0.0000000e+000   0.0000000e+000   0.0000000e+000   0.0000000e+000   0.0000000e+000   0.0000000e+000   0.0000000e+000   0.0000000e+000   0.0000000e+000   0.0000000e+000   0.0000000e+000   0.0000000e+000   0.0000000e+000   0.0000000e+000   0.0000000e+000
 -7.4920872e+001   1.0000000e+000   0.0000000e+000   0.0000000e+000   0.0000000e+000   0.0000000e+000   0.0000000e+000   0.0000000e+000   0.0000000e+000   0.0000000e+000   0.0000000e+000   0.0000000e+000   0.0000000e+000   0.0000000e+000   0.0000000e+000   0.0000000e+000   0.0000000e+000   0.0000000e+000   0.0000000e+000   0.0000000e+000   0.0000000e+000
 -7.4740937e+001   1.0000000e+000   0.0000000e+000   0.0000000e+000   0.0000000e+000   0.0000000e+000   0.0000000e+000   0.0000000e+000   0.0000000e+000   0.0000000e+000   0.0000000e+000   0.0000000e+000   0.0000000e+000   0.0000000e+000   0.0000000e+000   0.0000000e+000   0.0000000e+000   0.0000000e+000   0.0000000e+000   0.0000000e+000   0.0000000e+000
 -7.4516017e+001   1.0000000e+000   0.0000000e+000   0.0000000e+000   0.0000000e+000   0.0000000e+000   0.0000000e+000   0.0000000e+000   0.0000000e+000   0.0000000e+000   0.0000000e+000   0.0000000e+000   0.0000000e+000   0.0000000e+000   0.0000000e+000   0.0000000e+000   0.0000000e+000   0.0000000e+000   0.0000000e+000   0.0000000e+000   0.0000000e+000
 -7.4234868e+001   1.0000000e+000   0.0000000e+000   0.0000000e+000   0.0000000e+000   0.0000000e+000   0.0000000e+000   0.0000000e+000   0.0000000e+000   0.0000000e+000   0.0000000e+000   0.0000000e+000   0.0000000e+000   0.0000000e+000   0.0000000e+000   0.0000000e+000   0.0000000e+000   0.0000000e+000   0.0000000e+000   0.0000000e+000   0.0000000e+000
 -7.3883432e+001   1.0000000e+000   0.0000000e+000   0.0000000e+000   0.0000000e+000   0.0000000e+000   0.0000000e+000   0.0000000e+000   0.0000000e+000   0.0000000e+000   0.0000000e+000   0.0000000e+000   0.0000000e+000   0.0000000e+000   0.0000000e+000   0.0000000e+000   0.0000000e+000   0.0000000e+000   0.0000000e+000   0.0000000e+000   0.0000000e+000
 -7.3487419e+001   1.0000000e+000   0.0000000e+000   0.0000000e+000   0.0000000e+000   0.0000000e+000   0.0000000e+000   0.0000000e+000   0.0000000e+000   0.0000000e+000   0.0000000e+000   0.0000000e+000   0.0000000e+000   0.0000000e+000   0.0000000e+000   0.0000000e+000   0.0000000e+000   0.0000000e+000   0.0000000e+000   0.0000000e+000   0.0000000e+000
 -7.3091430e+001   1.0000000e+000   0.0000000e+000   0.0000000e+000   0.0000000e+000   0.0000000e+000   0.0000000e+000   0.0000000e+000   0.0000000e+000   0.0000000e+000   0.0000000e+000   0.0000000e+000   0.0000000e+000   0.0000000e+000   0.0000000e+000   0.0000000e+000   0.0000000e+000   0.0000000e+000   0.0000000e+000   0.0000000e+000   0.0000000e+000
 -7.2695443e+001   1.0000000e+000   0.0000000e+000   0.0000000e+000   0.0000000e+000   0.0000000e+000   0.0000000e+000   0.0000000e+000   0.0000000e+000   0.0000000e+000   0.0000000e+000   0.0000000e+000   0.0000000e+000   0.0000000e+000   0.0000000e+000   0.0000000e+000   0.0000000e+000   0.0000000e+000   0.0000000e+000   0.0000000e+000   0.0000000e+000
 -7.2299432e+001   1.0000000e+000   0.0000000e+000   0.0000000e+000   0.0000000e+000   0.0000000e+000   0.0000000e+000   0.0000000e+000   0.0000000e+000   0.0000000e+000   0.0000000e+000   0.0000000e+000   0.0000000e+000   0.0000000e+000   0.0000000e+000   0.0000000e+000   0.0000000e+000   0.0000000e+000   0.0000000e+000   0.0000000e+000   0.0000000e+000
 -7.1903375e+001   1.0000000e+000   0.0000000e+000   0.0000000e+000   0.0000000e+000   0.0000000e+000   0.0000000e+000   0.0000000e+000   0.0000000e+000   0.0000000e+000   0.0000000e+000   0.0000000e+000   0.0000000e+000   0.0000000e+000   0.0000000e+000   0.0000000e+000   0.0000000e+000   0.0000000e+000   0.0000000e+000   0.0000000e+000   0.0000000e+000
 -7.1507244e+001   1.0000000e+000   0.0000000e+000   0.0000000e+000   0.0000000e+000   0.0000000e+000   0.0000000e+000   0.0000000e+000   0.0000000e+000   0.0000000e+000   0.0000000e+000   0.0000000e+000   0.0000000e+000   0.0000000e+000   0.0000000e+000   0.0000000e+000   0.0000000e+000   0.0000000e+000   0.0000000e+000   0.0000000e+000   0.0000000e+000
 -7.1111017e+001   1.0000000e+000   0.0000000e+000   0.0000000e+000   0.0000000e+000   0.0000000e+000   0.0000000e+000   0.0000000e+000   0.0000000e+000   0.0000000e+000   0.0000000e+000   0.0000000e+000   0.0000000e+000   0.0000000e+000   0.0000000e+000   0.0000000e+000   0.0000000e+000   0.0000000e+000   0.0000000e+000   0.0000000e+000   0.0000000e+000
 -7.0714667e+001   1.0000000e+000   0.0000000e+000   0.0000000e+000   0.0000000e+000   0.0000000e+000   0.0000000e+000   0.0000000e+000   0.0000000e+000   0.0000000e+000   0.0000000e+000   0.0000000e+000   0.0000000e+000   0.0000000e+000   0.0000000e+000   0.0000000e+000   0.0000000e+000   0.0000000e+000   0.0000000e+000   0.0000000e+000   0.0000000e+000
 -7.0318169e+001   1.0000000e+000   0.0000000e+000   0.0000000e+000   0.0000000e+000   0.0000000e+000   0.0000000e+000   0.0000000e+000   0.0000000e+000   0.0000000e+000   0.0000000e+000   0.0000000e+000   0.0000000e+000   0.0000000e+000   0.0000000e+000   0.0000000e+000   0.0000000e+000   0.0000000e+000   0.0000000e+000   0.0000000e+000   0.0000000e+000
 -6.9921499e+001   1.0000000e+000   0.0000000e+000   0.0000000e+000   0.0000000e+000   0.0000000e+000   0.0000000e+000   0.0000000e+000   0.0000000e+000   0.0000000e+000   0.0000000e+000   0.0000000e+000   0.0000000e+000   0.0000000e+000   0.0000000e+000   0.0000000e+000   0.0000000e+000   0.0000000e+000   0.0000000e+000   0.0000000e+000   0.0000000e+000
 -6.9524630e+001   1.0000000e+000   0.0000000e+000   0.0000000e+000   0.0000000e+000   0.0000000e+000   0.0000000e+000   0.0000000e+000   0.0000000e+000   0.0000000e+000   0.0000000e+000   0.0000000e+000   0.0000000e+000   0.0000000e+000   0.0000000e+000   0.0000000e+000   0.0000000e+000   0.0000000e+000   0.0000000e+000   0.0000000e+000   0.0000000e+000
 -6.9127536e+001   1.0000000e+000   0.0000000e+000   0.0000000e+000   0.0000000e+000   0.0000000e+000   0.0000000e+000   0.0000000e+000   0.0000000e+000   0.0000000e+000   0.0000000e+000   0.0000000e+000   0.0000000e+000   0.0000000e+000   0.0000000e+000   0.0000000e+000   0.0000000e+000   0.0000000e+000   0.0000000e+000   0.0000000e+000   0.0000000e+000
 -6.8730192e+001   1.0000000e+000   0.0000000e+000   0.0000000e+000   0.0000000e+000   0.0000000e+000   0.0000000e+000   0.0000000e+000   0.0000000e+000   0.0000000e+000   0.0000000e+000   0.0000000e+000   0.0000000e+000   0.0000000e+000   0.0000000e+000   0.0000000e+000   0.0000000e+000   0.0000000e+000   0.0000000e+000   0.0000000e+000   0.0000000e+000
 -6.8332571e+001   1.0000000e+000   0.0000000e+000   0.0000000e+000   0.0000000e+000   0.0000000e+000   0.0000000e+000   0.0000000e+000   0.0000000e+000   0.0000000e+000   0.0000000e+000   0.0000000e+000   0.0000000e+000   0.0000000e+000   0.0000000e+000   0.0000000e+000   0.0000000e+000   0.0000000e+000   0.0000000e+000   0.0000000e+000   0.0000000e+000
 -6.7934647e+001   1.0000000e+000   0.0000000e+000   0.0000000e+000   0.0000000e+000   0.0000000e+000   0.0000000e+000   0.0000000e+000   0.0000000e+000   0.0000000e+000   0.0000000e+000   0.0000000e+000   0.0000000e+000   0.0000000e+000   0.0000000e+000   0.0000000e+000   0.0000000e+000   0.0000000e+000   0.0000000e+000   0.0000000e+000   0.0000000e+000
 -6.7536393e+001   1.0000000e+000   0.0000000e+000   0.0000000e+000   0.0000000e+000   0.0000000e+000   0.0000000e+000   0.0000000e+000   0.0000000e+000   0.0000000e+000   0.0000000e+000   0.0000000e+000   0.0000000e+000   0.0000000e+000   0.0000000e+000   0.0000000e+000   0.0000000e+000   0.0000000e+000   0.0000000e+000   0.0000000e+000   0.0000000e+000
 -6.7137781e+001   1.0000000e+000   0.0000000e+000   0.0000000e+000   0.0000000e+000   0.0000000e+000   0.0000000e+000   0.0000000e+000   0.0000000e+000   0.0000000e+000   0.0000000e+000   0.0000000e+000   0.0000000e+000   0.0000000e+000   0.0000000e+000   0.0000000e+000   0.0000000e+000   0.0000000e+000   0.0000000e+000   0.0000000e+000   0.0000000e+000
 -6.6738785e+001   1.0000000e+000   0.0000000e+000   0.0000000e+000   0.0000000e+000   0.0000000e+000   0.0000000e+000   0.0000000e+000   0.0000000e+000   0.0000000e+000   0.0000000e+000   0.0000000e+000   0.0000000e+000   0.0000000e+000   0.0000000e+000   0.0000000e+000   0.0000000e+000   0.0000000e+000   0.0000000e+000   0.0000000e+000   0.0000000e+000
 -6.6339376e+001   1.0000000e+000   0.0000000e+000   0.0000000e+000   0.0000000e+000   0.0000000e+000   0.0000000e+000   0.0000000e+000   0.0000000e+000   0.0000000e+000   0.0000000e+000   0.0000000e+000   0.0000000e+000   0.0000000e+000   0.0000000e+000   0.0000000e+000   0.0000000e+000   0.0000000e+000   0.0000000e+000   0.0000000e+000   0.0000000e+000
 -6.5939526e+001   1.0000000e+000   0.0000000e+000   0.0000000e+000   0.0000000e+000   0.0000000e+000   0.0000000e+000   0.0000000e+000   0.0000000e+000   0.0000000e+000   0.0000000e+000   0.0000000e+000   0.0000000e+000   0.0000000e+000   0.0000000e+000   0.0000000e+000   0.0000000e+000   0.0000000e+000   0.0000000e+000   0.0000000e+000   0.0000000e+000
 -6.5539208e+001   1.0000000e+000   0.0000000e+000   0.0000000e+000   0.0000000e+000   0.0000000e+000   0.0000000e+000   0.0000000e+000   0.0000000e+000   0.0000000e+000   0.0000000e+000   0.0000000e+000   0.0000000e+000   0.0000000e+000   0.0000000e+000   0.0000000e+000   0.0000000e+000   0.0000000e+000   0.0000000e+000   0.0000000e+000   0.0000000e+000
 -6.5138391e+001   1.0000000e+000   0.0000000e+000   0.0000000e+000   0.0000000e+000   0.0000000e+000   0.0000000e+000   0.0000000e+000   0.0000000e+000   0.0000000e+000   0.0000000e+000   0.0000000e+000   0.0000000e+000   0.0000000e+000   0.0000000e+000   0.0000000e+000   0.0000000e+000   0.0000000e+000   0.0000000e+000   0.0000000e+000   0.0000000e+000
 -6.4737047e+001   1.0000000e+000   0.0000000e+000   0.0000000e+000   0.0000000e+000   0.0000000e+000   0.0000000e+000   0.0000000e+000   0.0000000e+000   0.0000000e+000   0.0000000e+000   0.0000000e+000   0.0000000e+000   0.0000000e+000   0.0000000e+000   0.0000000e+000   0.0000000e+000   0.0000000e+000   0.0000000e+000   0.0000000e+000   0.0000000e+000
 -6.4335147e+001   1.0000000e+000   0.0000000e+000   0.0000000e+000   0.0000000e+000   0.0000000e+000   0.0000000e+000   0.0000000e+000   0.0000000e+000   0.0000000e+000   0.0000000e+000   0.0000000e+000   0.0000000e+000   0.0000000e+000   0.0000000e+000   0.0000000e+000   0.0000000e+000   0.0000000e+000   0.0000000e+000   0.0000000e+000   0.0000000e+000
 -6.3932659e+001   1.0000000e+000   0.0000000e+000   0.0000000e+000   0.0000000e+000   0.0000000e+000   0.0000000e+000   0.0000000e+000   0.0000000e+000   0.0000000e+000   0.0000000e+000   0.0000000e+000   0.0000000e+000   0.0000000e+000   0.0000000e+000   0.0000000e+000   0.0000000e+000   0.0000000e+000   0.0000000e+000   0.0000000e+000   0.0000000e+000
 -6.3529554e+001   1.0000000e+000   0.0000000e+000   0.0000000e+000   0.0000000e+000   0.0000000e+000   0.0000000e+000   0.0000000e+000   0.0000000e+000   0.0000000e+000   0.0000000e+000   0.0000000e+000   0.0000000e+000   0.0000000e+000   0.0000000e+000   0.0000000e+000   0.0000000e+000   0.0000000e+000   0.0000000e+000   0.0000000e+000   0.0000000e+000
 -6.3125800e+001   1.0000000e+000   0.0000000e+000   0.0000000e+000   0.0000000e+000   0.0000000e+000   0.0000000e+000   0.0000000e+000   0.0000000e+000   0.0000000e+000   0.0000000e+000   0.0000000e+000   0.0000000e+000   0.0000000e+000   0.0000000e+000   0.0000000e+000   0.0000000e+000   0.0000000e+000   0.0000000e+000   0.0000000e+000   0.0000000e+000
 -6.2721365e+001   1.0000000e+000   0.0000000e+000   0.0000000e+000   0.0000000e+000   0.0000000e+000   0.0000000e+000   0.0000000e+000   0.0000000e+000   0.0000000e+000   0.0000000e+000   0.0000000e+000   0.0000000e+000   0.0000000e+000   0.0000000e+000   0.0000000e+000   0.0000000e+000   0.0000000e+000   0.0000000e+000   0.0000000e+000   0.0000000e+000
 -6.2316218e+001   1.0000000e+000   0.0000000e+000   0.0000000e+000   0.0000000e+000   0.0000000e+000   0.0000000e+000   0.0000000e+000   0.0000000e+000   0.0000000e+000   0.0000000e+000   0.0000000e+000   0.0000000e+000   0.0000000e+000   0.0000000e+000   0.0000000e+000   0.0000000e+000   0.0000000e+000   0.0000000e+000   0.0000000e+000   0.0000000e+000
 -6.1910327e+001   1.0000000e+000   0.0000000e+000   0.0000000e+000   0.0000000e+000   0.0000000e+000   0.0000000e+000   0.0000000e+000   0.0000000e+000   0.0000000e+000   0.0000000e+000   0.0000000e+000   0.0000000e+000   0.0000000e+000   0.0000000e+000   0.0000000e+000   0.0000000e+000   0.0000000e+000   0.0000000e+000   0.0000000e+000   0.0000000e+000
 -6.1503657e+001   1.0000000e+000   0.0000000e+000   0.0000000e+000   0.0000000e+000   0.0000000e+000   0.0000000e+000   0.0000000e+000   0.0000000e+000   0.0000000e+000   0.0000000e+000   0.0000000e+000   0.0000000e+000   0.0000000e+000   0.0000000e+000   0.0000000e+000   0.0000000e+000   0.0000000e+000   0.0000000e+000   0.0000000e+000   0.0000000e+000
 -6.1096174e+001   1.0000000e+000   0.0000000e+000   0.0000000e+000   0.0000000e+000   0.0000000e+000   0.0000000e+000   0.0000000e+000   0.0000000e+000   0.0000000e+000   0.0000000e+000   0.0000000e+000   0.0000000e+000   0.0000000e+000   0.0000000e+000   0.0000000e+000   0.0000000e+000   0.0000000e+000   0.0000000e+000   0.0000000e+000   0.0000000e+000
 -6.0687843e+001   1.0000000e+000   0.0000000e+000   0.0000000e+000   0.0000000e+000   0.0000000e+000   0.0000000e+000   0.0000000e+000   0.0000000e+000   0.0000000e+000   0.0000000e+000   0.0000000e+000   0.0000000e+000   0.0000000e+000   0.0000000e+000   0.0000000e+000   0.0000000e+000   0.0000000e+000   0.0000000e+000   0.0000000e+000   0.0000000e+000
 -6.0278628e+001   1.0000000e+000   0.0000000e+000   0.0000000e+000   0.0000000e+000   0.0000000e+000   0.0000000e+000   0.0000000e+000   0.0000000e+000   0.0000000e+000   0.0000000e+000   0.0000000e+000   0.0000000e+000   0.0000000e+000   0.0000000e+000   0.0000000e+000   0.0000000e+000   0.0000000e+000   0.0000000e+000   0.0000000e+000   0.0000000e+000
 -5.9868494e+001   1.0000000e+000   0.0000000e+000   0.0000000e+000   0.0000000e+000   0.0000000e+000   0.0000000e+000   0.0000000e+000   0.0000000e+000   0.0000000e+000   0.0000000e+000   0.0000000e+000   0.0000000e+000   0.0000000e+000   0.0000000e+000   0.0000000e+000   0.0000000e+000   0.0000000e+000   0.0000000e+000   0.0000000e+000   0.0000000e+000
 -5.9457406e+001   1.0000000e+000   0.0000000e+000   0.0000000e+000   0.0000000e+000   0.0000000e+000   0.0000000e+000   0.0000000e+000   0.0000000e+000   0.0000000e+000   0.0000000e+000   0.0000000e+000   0.0000000e+000   0.0000000e+000   0.0000000e+000   0.0000000e+000   0.0000000e+000   0.0000000e+000   0.0000000e+000   0.0000000e+000   0.0000000e+000
 -5.9045324e+001   1.0000000e+000   0.0000000e+000   0.0000000e+000   0.0000000e+000   0.0000000e+000   0.0000000e+000   0.0000000e+000   0.0000000e+000   0.0000000e+000   0.0000000e+000   0.0000000e+000   0.0000000e+000   0.0000000e+000   0.0000000e+000   0.0000000e+000   0.0000000e+000   0.0000000e+000   0.0000000e+000   0.0000000e+000   0.0000000e+000
 -5.8632213e+001   1.0000000e+000   0.0000000e+000   0.0000000e+000   0.0000000e+000   0.0000000e+000   0.0000000e+000   0.0000000e+000   0.0000000e+000   0.0000000e+000   0.0000000e+000   0.0000000e+000   0.0000000e+000   0.0000000e+000   0.0000000e+000   0.0000000e+000   0.0000000e+000   0.0000000e+000   0.0000000e+000   0.0000000e+000   0.0000000e+000
 -5.8218031e+001   1.0000000e+000   0.0000000e+000   0.0000000e+000   0.0000000e+000   0.0000000e+000   0.0000000e+000   0.0000000e+000   0.0000000e+000   0.0000000e+000   0.0000000e+000   0.0000000e+000   0.0000000e+000   0.0000000e+000   0.0000000e+000   0.0000000e+000   0.0000000e+000   0.0000000e+000   0.0000000e+000   0.0000000e+000   0.0000000e+000
 -5.7802740e+001   1.0000000e+000   0.0000000e+000   0.0000000e+000   0.0000000e+000   0.0000000e+000   0.0000000e+000   0.0000000e+000   0.0000000e+000   0.0000000e+000   0.0000000e+000   0.0000000e+000   0.0000000e+000   0.0000000e+000   0.0000000e+000   0.0000000e+000   0.0000000e+000   0.0000000e+000   0.0000000e+000   0.0000000e+000   0.0000000e+000
 -5.7386300e+001   1.0000000e+000   0.0000000e+000   0.0000000e+000   0.0000000e+000   0.0000000e+000   0.0000000e+000   0.0000000e+000   0.0000000e+000   0.0000000e+000   0.0000000e+000   0.0000000e+000   0.0000000e+000   0.0000000e+000   0.0000000e+000   0.0000000e+000   0.0000000e+000   0.0000000e+000   0.0000000e+000   0.0000000e+000   0.0000000e+000
 -5.6968657e+001   1.0000000e+000   0.0000000e+000   0.0000000e+000   0.0000000e+000   0.0000000e+000   0.0000000e+000   0.0000000e+000   0.0000000e+000   0.0000000e+000   0.0000000e+000   0.0000000e+000   0.0000000e+000   0.0000000e+000   0.0000000e+000   0.0000000e+000   0.0000000e+000   0.0000000e+000   0.0000000e+000   0.0000000e+000   0.0000000e+000
 -5.6549777e+001   1.0000000e+000   0.0000000e+000   0.0000000e+000   0.0000000e+000   0.0000000e+000   0.0000000e+000   0.0000000e+000   0.0000000e+000   0.0000000e+000   0.0000000e+000   0.0000000e+000   0.0000000e+000   0.0000000e+000   0.0000000e+000   0.0000000e+000   0.0000000e+000   0.0000000e+000   0.0000000e+000   0.0000000e+000   0.0000000e+000
 -5.6129618e+001   1.0000000e+000   0.0000000e+000   0.0000000e+000   0.0000000e+000   0.0000000e+000   0.0000000e+000   0.0000000e+000   0.0000000e+000   0.0000000e+000   0.0000000e+000   0.0000000e+000   0.0000000e+000   0.0000000e+000   0.0000000e+000   0.0000000e+000   0.0000000e+000   0.0000000e+000   0.0000000e+000   0.0000000e+000   0.0000000e+000
 -5.5708134e+001   1.0000000e+000   0.0000000e+000   0.0000000e+000   0.0000000e+000   0.0000000e+000   0.0000000e+000   0.0000000e+000   0.0000000e+000   0.0000000e+000   0.0000000e+000   0.0000000e+000   0.0000000e+000   0.0000000e+000   0.0000000e+000   0.0000000e+000   0.0000000e+000   0.0000000e+000   0.0000000e+000   0.0000000e+000   0.0000000e+000
 -5.5285280e+001   1.0000000e+000   0.0000000e+000   0.0000000e+000   0.0000000e+000   0.0000000e+000   0.0000000e+000   0.0000000e+000   0.0000000e+000   0.0000000e+000   0.0000000e+000   0.0000000e+000   0.0000000e+000   0.0000000e+000   0.0000000e+000   0.0000000e+000   0.0000000e+000   0.0000000e+000   0.0000000e+000   0.0000000e+000   0.0000000e+000
 -5.4860997e+001   1.0000000e+000   0.0000000e+000   0.0000000e+000   0.0000000e+000   0.0000000e+000   0.0000000e+000   0.0000000e+000   0.0000000e+000   0.0000000e+000   0.0000000e+000   0.0000000e+000   0.0000000e+000   0.0000000e+000   0.0000000e+000   0.0000000e+000   0.0000000e+000   0.0000000e+000   0.0000000e+000   0.0000000e+000   0.0000000e+000
 -5.4435240e+001   1.0000000e+000   0.0000000e+000   0.0000000e+000   0.0000000e+000   0.0000000e+000   0.0000000e+000   0.0000000e+000   0.0000000e+000   0.0000000e+000   0.0000000e+000   0.0000000e+000   0.0000000e+000   0.0000000e+000   0.0000000e+000   0.0000000e+000   0.0000000e+000   0.0000000e+000   0.0000000e+000   0.0000000e+000   0.0000000e+000
 -5.4007966e+001   1.0000000e+000   0.0000000e+000   0.0000000e+000   0.0000000e+000   0.0000000e+000   0.0000000e+000   0.0000000e+000   0.0000000e+000   0.0000000e+000   0.0000000e+000   0.0000000e+000   0.0000000e+000   0.0000000e+000   0.0000000e+000   0.0000000e+000   0.0000000e+000   0.0000000e+000   0.0000000e+000   0.0000000e+000   0.0000000e+000
 -5.3666147e+001   1.0000000e+000   0.0000000e+000   0.0000000e+000   0.0000000e+000   0.0000000e+000   0.0000000e+000   0.0000000e+000   0.0000000e+000   0.0000000e+000   0.0000000e+000   0.0000000e+000   0.0000000e+000   0.0000000e+000   0.0000000e+000   0.0000000e+000   0.0000000e+000   0.0000000e+000   0.0000000e+000   0.0000000e+000   0.0000000e+000
 -5.3238873e+001   1.0000000e+000   0.0000000e+000   0.0000000e+000   0.0000000e+000   0.0000000e+000   0.0000000e+000   0.0000000e+000   0.0000000e+000   0.0000000e+000   0.0000000e+000   0.0000000e+000   0.0000000e+000   0.0000000e+000   0.0000000e+000   0.0000000e+000   0.0000000e+000   0.0000000e+000   0.0000000e+000   0.0000000e+000   0.0000000e+000
 -5.2897054e+001   1.0000000e+000   0.0000000e+000   0.0000000e+000   0.0000000e+000   0.0000000e+000   0.0000000e+000   0.0000000e+000   0.0000000e+000   0.0000000e+000   0.0000000e+000   0.0000000e+000   0.0000000e+000   0.0000000e+000   0.0000000e+000   0.0000000e+000   0.0000000e+000   0.0000000e+000   0.0000000e+000   0.0000000e+000   0.0000000e+000
 -5.2469780e+001   1.0000000e+000   0.0000000e+000   0.0000000e+000   0.0000000e+000   0.0000000e+000   0.0000000e+000   0.0000000e+000   0.0000000e+000   0.0000000e+000   0.0000000e+000   0.0000000e+000   0.0000000e+000   0.0000000e+000   0.0000000e+000   0.0000000e+000   0.0000000e+000   0.0000000e+000   0.0000000e+000   0.0000000e+000   0.0000000e+000
 -5.2127961e+001   1.0000000e+000   0.0000000e+000   0.0000000e+000   0.0000000e+000   0.0000000e+000   0.0000000e+000   0.0000000e+000   0.0000000e+000   0.0000000e+000   0.0000000e+000   0.0000000e+000   0.0000000e+000   0.0000000e+000   0.0000000e+000   0.0000000e+000   0.0000000e+000   0.0000000e+000   0.0000000e+000   0.0000000e+000   0.0000000e+000
 -5.1700687e+001   1.0000000e+000   0.0000000e+000   0.0000000e+000   0.0000000e+000   0.0000000e+000   0.0000000e+000   0.0000000e+000   0.0000000e+000   0.0000000e+000   0.0000000e+000   0.0000000e+000   0.0000000e+000   0.0000000e+000   0.0000000e+000   0.0000000e+000   0.0000000e+000   0.0000000e+000   0.0000000e+000   0.0000000e+000   0.0000000e+000
 -5.1358868e+001   1.0000000e+000   0.0000000e+000   0.0000000e+000   0.0000000e+000   0.0000000e+000   0.0000000e+000   0.0000000e+000   0.0000000e+000   0.0000000e+000   0.0000000e+000   0.0000000e+000   0.0000000e+000   0.0000000e+000   0.0000000e+000   0.0000000e+000   0.0000000e+000   0.0000000e+000   0.0000000e+000   0.0000000e+000   0.0000000e+000
 -5.0931594e+001   1.0000000e+000   0.0000000e+000   0.0000000e+000   0.0000000e+000   0.0000000e+000   0.0000000e+000   0.0000000e+000   0.0000000e+000   0.0000000e+000   0.0000000e+000   0.0000000e+000   0.0000000e+000   0.0000000e+000   0.0000000e+000   0.0000000e+000   0.0000000e+000   0.0000000e+000   0.0000000e+000   0.0000000e+000   0.0000000e+000
 -5.0589775e+001   1.0000000e+000   0.0000000e+000   0.0000000e+000   0.0000000e+000   0.0000000e+000   0.0000000e+000   0.0000000e+000   0.0000000e+000   0.0000000e+000   0.0000000e+000   0.0000000e+000   0.0000000e+000   0.0000000e+000   0.0000000e+000   0.0000000e+000   0.0000000e+000   0.0000000e+000   0.0000000e+000   0.0000000e+000   0.0000000e+000
 -5.0162501e+001   1.0000000e+000   0.0000000e+000   0.0000000e+000   0.0000000e+000   0.0000000e+000   0.0000000e+000   0.0000000e+000   0.0000000e+000   0.0000000e+000   0.0000000e+000   0.0000000e+000   0.0000000e+000   0.0000000e+000   0.0000000e+000   0.0000000e+000   0.0000000e+000   0.0000000e+000   0.0000000e+000   0.0000000e+000   0.0000000e+000
 -4.9820682e+001   1.0000000e+000   0.0000000e+000   0.0000000e+000   0.0000000e+000   0.0000000e+000   0.0000000e+000   0.0000000e+000   0.0000000e+000   0.0000000e+000   0.0000000e+000   0.0000000e+000   0.0000000e+000   0.0000000e+000   0.0000000e+000   0.0000000e+000   0.0000000e+000   0.0000000e+000   0.0000000e+000   0.0000000e+000   0.0000000e+000
 -4.9393408e+001   1.0000000e+000   0.0000000e+000   0.0000000e+000   0.0000000e+000   0.0000000e+000   0.0000000e+000   0.0000000e+000   0.0000000e+000   0.0000000e+000   0.0000000e+000   0.0000000e+000   0.0000000e+000   0.0000000e+000   0.0000000e+000   0.0000000e+000   0.0000000e+000   0.0000000e+000   0.0000000e+000   0.0000000e+000   0.0000000e+000
 -4.9051589e+001   1.0000000e+000   0.0000000e+000   0.0000000e+000   0.0000000e+000   0.0000000e+000   0.0000000e+000   0.0000000e+000   0.0000000e+000   0.0000000e+000   0.0000000e+000   0.0000000e+000   0.0000000e+000   0.0000000e+000   0.0000000e+000   0.0000000e+000   0.0000000e+000   0.0000000e+000   0.0000000e+000   0.0000000e+000   0.0000000e+000
 -4.8624315e+001   1.0000000e+000   0.0000000e+000   0.0000000e+000   0.0000000e+000   0.0000000e+000   0.0000000e+000   0.0000000e+000   0.0000000e+000   0.0000000e+000   0.0000000e+000   0.0000000e+000   0.0000000e+000   0.0000000e+000   0.0000000e+000   0.0000000e+000   0.0000000e+000   0.0000000e+000   0.0000000e+000   0.0000000e+000   0.0000000e+000
 -4.8282496e+001   1.0000000e+000   0.0000000e+000   0.0000000e+000   0.0000000e+000   0.0000000e+000   0.0000000e+000   0.0000000e+000   0.0000000e+000   0.0000000e+000   0.0000000e+000   0.0000000e+000   0.0000000e+000   0.0000000e+000   0.0000000e+000   0.0000000e+000   0.0000000e+000   0.0000000e+000   0.0000000e+000   0.0000000e+000   0.0000000e+000
 -4.7855222e+001   1.0000000e+000   0.0000000e+000   0.0000000e+000   0.0000000e+000   0.0000000e+000   0.0000000e+000   0.0000000e+000   0.0000000e+000   0.0000000e+000   0.0000000e+000   0.0000000e+000   0.0000000e+000   0.0000000e+000   0.0000000e+000   0.0000000e+000   0.0000000e+000   0.0000000e+000   0.0000000e+000   0.0000000e+000   0.0000000e+000
 -4.7513403e+001   1.0000000e+000   0.0000000e+000   0.0000000e+000   0.0000000e+000   0.0000000e+000   0.0000000e+000   0.0000000e+000   0.0000000e+000   0.0000000e+000   0.0000000e+000   0.0000000e+000   0.0000000e+000   0.0000000e+000   0.0000000e+000   0.0000000e+000   0.0000000e+000   0.0000000e+000   0.0000000e+000   0.0000000e+000   0.0000000e+000
 -4.7086129e+001   1.0000000e+000   0.0000000e+000   0.0000000e+000   0.0000000e+000   0.0000000e+000   0.0000000e+000   0.0000000e+000   0.0000000e+000   0.0000000e+000   0.0000000e+000   0.0000000e+000   0.0000000e+000   0.0000000e+000   0.0000000e+000   0.0000000e+000   0.0000000e+000   0.0000000e+000   0.0000000e+000   0.0000000e+000   0.0000000e+000
 -4.6744310e+001   1.0000000e+000   0.0000000e+000   0.0000000e+000   0.0000000e+000   0.0000000e+000   0.0000000e+000   0.0000000e+000   0.0000000e+000   0.0000000e+000   0.0000000e+000   0.0000000e+000   0.0000000e+000   0.0000000e+000   0.0000000e+000   0.0000000e+000   0.0000000e+000   0.0000000e+000   0.0000000e+000   0.0000000e+000   0.0000000e+000
 -4.6317036e+001   1.0000000e+000   0.0000000e+000   0.0000000e+000   0.0000000e+000   0.0000000e+000   0.0000000e+000   0.0000000e+000   0.0000000e+000   0.0000000e+000   0.0000000e+000   0.0000000e+000   0.0000000e+000   0.0000000e+000   0.0000000e+000   0.0000000e+000   0.0000000e+000   0.0000000e+000   0.0000000e+000   0.0000000e+000   0.0000000e+000
 -4.5975216e+001   1.0000000e+000   0.0000000e+000   0.0000000e+000   0.0000000e+000   0.0000000e+000   0.0000000e+000   0.0000000e+000   0.0000000e+000   0.0000000e+000   0.0000000e+000   0.0000000e+000   0.0000000e+000   0.0000000e+000   0.0000000e+000   0.0000000e+000   0.0000000e+000   0.0000000e+000   0.0000000e+000   0.0000000e+000   0.0000000e+000
 -4.5547943e+001   1.0000000e+000   0.0000000e+000   0.0000000e+000   0.0000000e+000   0.0000000e+000   0.0000000e+000   0.0000000e+000   0.0000000e+000   0.0000000e+000   0.0000000e+000   0.0000000e+000   0.0000000e+000   0.0000000e+000   0.0000000e+000   0.0000000e+000   0.0000000e+000   0.0000000e+000   0.0000000e+000   0.0000000e+000   0.0000000e+000
 -4.5206123e+001   1.0000000e+000   0.0000000e+000   0.0000000e+000   0.0000000e+000   0.0000000e+000   0.0000000e+000   0.0000000e+000   0.0000000e+000   0.0000000e+000   0.0000000e+000   0.0000000e+000   0.0000000e+000   0.0000000e+000   0.0000000e+000   0.0000000e+000   0.0000000e+000   0.0000000e+000   0.0000000e+000   0.0000000e+000   0.0000000e+000
 -4.4778850e+001   1.0000000e+000   0.0000000e+000   0.0000000e+000   0.0000000e+000   0.0000000e+000   0.0000000e+000   0.0000000e+000   0.0000000e+000   0.0000000e+000   0.0000000e+000   0.0000000e+000   0.0000000e+000   0.0000000e+000   0.0000000e+000   0.0000000e+000   0.0000000e+000   0.0000000e+000   0.0000000e+000   0.0000000e+000   0.0000000e+000
 -4.4437030e+001   1.0000000e+000   0.0000000e+000   0.0000000e+000   0.0000000e+000   0.0000000e+000   0.0000000e+000   0.0000000e+000   0.0000000e+000   0.0000000e+000   0.0000000e+000   0.0000000e+000   0.0000000e+000   0.0000000e+000   0.0000000e+000   0.0000000e+000   0.0000000e+000   0.0000000e+000   0.0000000e+000   0.0000000e+000   0.0000000e+000
 -4.4009756e+001   1.0000000e+000   0.0000000e+000   0.0000000e+000   0.0000000e+000   0.0000000e+000   0.0000000e+000   0.0000000e+000   0.0000000e+000   0.0000000e+000   0.0000000e+000   0.0000000e+000   0.0000000e+000   0.0000000e+000   0.0000000e+000   0.0000000e+000   0.0000000e+000   0.0000000e+000   0.0000000e+000   0.0000000e+000   0.0000000e+000
 -4.3667937e+001   1.0000000e+000   0.0000000e+000   0.0000000e+000   0.0000000e+000   0.0000000e+000   0.0000000e+000   0.0000000e+000   0.0000000e+000   0.0000000e+000   0.0000000e+000   0.0000000e+000   0.0000000e+000   0.0000000e+000   0.0000000e+000   0.0000000e+000   0.0000000e+000   0.0000000e+000   0.0000000e+000   0.0000000e+000   0.0000000e+000
 -4.3240663e+001   1.0000000e+000   0.0000000e+000   0.0000000e+000   0.0000000e+000   0.0000000e+000   0.0000000e+000   0.0000000e+000   0.0000000e+000   0.0000000e+000   0.0000000e+000   0.0000000e+000   0.0000000e+000   0.0000000e+000   0.0000000e+000   0.0000000e+000   0.0000000e+000   0.0000000e+000   0.0000000e+000   0.0000000e+000   0.0000000e+000
 -4.2898844e+001   1.0000000e+000   0.0000000e+000   0.0000000e+000   0.0000000e+000   0.0000000e+000   0.0000000e+000   0.0000000e+000   0.0000000e+000   0.0000000e+000   0.0000000e+000   0.0000000e+000   0.0000000e+000   0.0000000e+000   0.0000000e+000   0.0000000e+000   0.0000000e+000   0.0000000e+000   0.0000000e+000   0.0000000e+000   0.0000000e+000
 -4.2471570e+001   1.0000000e+000   0.0000000e+000   0.0000000e+000   0.0000000e+000   0.0000000e+000   0.0000000e+000   0.0000000e+000   0.0000000e+000   0.0000000e+000   0.0000000e+000   0.0000000e+000   0.0000000e+000   0.0000000e+000   0.0000000e+000   0.0000000e+000   0.0000000e+000   0.0000000e+000   0.0000000e+000   0.0000000e+000   0.0000000e+000
 -4.2129751e+001   1.0000000e+000   0.0000000e+000   0.0000000e+000   0.0000000e+000   0.0000000e+000   0.0000000e+000   0.0000000e+000   0.0000000e+000   0.0000000e+000   0.0000000e+000   0.0000000e+000   0.0000000e+000   0.0000000e+000   0.0000000e+000   0.0000000e+000   0.0000000e+000   0.0000000e+000   0.0000000e+000   0.0000000e+000   0.0000000e+000
 -4.1702477e+001   1.0000000e+000   0.0000000e+000   0.0000000e+000   0.0000000e+000   0.0000000e+000   0.0000000e+000   0.0000000e+000   0.0000000e+000   0.0000000e+000   0.0000000e+000   0.0000000e+000   0.0000000e+000   0.0000000e+000   0.0000000e+000   0.0000000e+000   0.0000000e+000   0.0000000e+000   0.0000000e+000   0.0000000e+000   0.0000000e+000
 -4.1360658e+001   1.0000000e+000   0.0000000e+000   0.0000000e+000   0.0000000e+000   0.0000000e+000   0.0000000e+000   0.0000000e+000   0.0000000e+000   0.0000000e+000   0.0000000e+000   0.0000000e+000   0.0000000e+000   0.0000000e+000   0.0000000e+000   0.0000000e+000   0.0000000e+000   0.0000000e+000   0.0000000e+000   0.0000000e+000   0.0000000e+000
 -4.0933384e+001   1.0000000e+000   0.0000000e+000   0.0000000e+000   0.0000000e+000   0.0000000e+000   0.0000000e+000   0.0000000e+000   0.0000000e+000   0.0000000e+000   0.0000000e+000   0.0000000e+000   0.0000000e+000   0.0000000e+000   0.0000000e+000   0.0000000e+000   0.0000000e+000   0.0000000e+000   0.0000000e+000   0.0000000e+000   0.0000000e+000
 -4.0746599e+001   1.0000000e+000   0.0000000e+000   0.0000000e+000   0.0000000e+000   0.0000000e+000   0.0000000e+000   0.0000000e+000   0.0000000e+000   0.0000000e+000   0.0000000e+000   0.0000000e+000   0.0000000e+000   0.0000000e+000   0.0000000e+000   0.0000000e+000   0.0000000e+000   0.0000000e+000   0.0000000e+000   0.0000000e+000   0.0000000e+000
 -4.0513118e+001   1.0000000e+000   0.0000000e+000   0.0000000e+000   0.0000000e+000   0.0000000e+000   0.0000000e+000   0.0000000e+000   0.0000000e+000   0.0000000e+000   0.0000000e+000   0.0000000e+000   0.0000000e+000   0.0000000e+000   0.0000000e+000   0.0000000e+000   0.0000000e+000   0.0000000e+000   0.0000000e+000   0.0000000e+000   0.0000000e+000
 -4.0221266e+001   1.0000000e+000   0.0000000e+000   0.0000000e+000   0.0000000e+000   0.0000000e+000   0.0000000e+000   0.0000000e+000   0.0000000e+000   0.0000000e+000   0.0000000e+000   0.0000000e+000   0.0000000e+000   0.0000000e+000   0.0000000e+000   0.0000000e+000   0.0000000e+000   0.0000000e+000   0.0000000e+000   0.0000000e+000   0.0000000e+000
 -3.9856451e+001   1.0000000e+000   0.0000000e+000   0.0000000e+000   0.0000000e+000   0.0000000e+000   0.0000000e+000   0.0000000e+000   0.0000000e+000   0.0000000e+000   0.0000000e+000   0.0000000e+000   0.0000000e+000   0.0000000e+000   0.0000000e+000   0.0000000e+000   0.0000000e+000   0.0000000e+000   0.0000000e+000   0.0000000e+000   0.0000000e+000
 -3.9400432e+001   1.0000000e+000   0.0000000e+000   0.0000000e+000   0.0000000e+000   0.0000000e+000   0.0000000e+000   0.0000000e+000   0.0000000e+000   0.0000000e+000   0.0000000e+000   0.0000000e+000   0.0000000e+000   0.0000000e+000   0.0000000e+000   0.0000000e+000   0.0000000e+000   0.0000000e+000   0.0000000e+000   0.0000000e+000   0.0000000e+000
 -3.9035617e+001   1.0000000e+000   0.0000000e+000   0.0000000e+000   0.0000000e+000   0.0000000e+000   0.0000000e+000   0.0000000e+000   0.0000000e+000   0.0000000e+000   0.0000000e+000   0.0000000e+000   0.0000000e+000   0.0000000e+000   0.0000000e+000   0.0000000e+000   0.0000000e+000   0.0000000e+000   0.0000000e+000   0.0000000e+000   0.0000000e+000
 -3.8579599e+001   1.0000000e+000   0.0000000e+000   0.0000000e+000   0.0000000e+000   0.0000000e+000   0.0000000e+000   0.0000000e+000   0.0000000e+000   0.0000000e+000   0.0000000e+000   0.0000000e+000   0.0000000e+000   0.0000000e+000   0.0000000e+000   0.0000000e+000   0.0000000e+000   0.0000000e+000   0.0000000e+000   0.0000000e+000   0.0000000e+000
 -3.8214784e+001   1.0000000e+000   0.0000000e+000   0.0000000e+000   0.0000000e+000   0.0000000e+000   0.0000000e+000   0.0000000e+000   0.0000000e+000   0.0000000e+000   0.0000000e+000   0.0000000e+000   0.0000000e+000   0.0000000e+000   0.0000000e+000   0.0000000e+000   0.0000000e+000   0.0000000e+000   0.0000000e+000   0.0000000e+000   0.0000000e+000
 -3.7758765e+001   1.0000000e+000   0.0000000e+000   0.0000000e+000   0.0000000e+000   0.0000000e+000   0.0000000e+000   0.0000000e+000   0.0000000e+000   0.0000000e+000   0.0000000e+000   0.0000000e+000   0.0000000e+000   0.0000000e+000   0.0000000e+000   0.0000000e+000   0.0000000e+000   0.0000000e+000   0.0000000e+000   0.0000000e+000   0.0000000e+000
 -3.7393951e+001   1.0000000e+000   0.0000000e+000   0.0000000e+000   0.0000000e+000   0.0000000e+000   0.0000000e+000   0.0000000e+000   0.0000000e+000   0.0000000e+000   0.0000000e+000   0.0000000e+000   0.0000000e+000   0.0000000e+000   0.0000000e+000   0.0000000e+000   0.0000000e+000   0.0000000e+000   0.0000000e+000   0.0000000e+000   0.0000000e+000
 -3.6937932e+001   1.0000000e+000   0.0000000e+000   0.0000000e+000   0.0000000e+000   0.0000000e+000   0.0000000e+000   0.0000000e+000   0.0000000e+000   0.0000000e+000   0.0000000e+000   0.0000000e+000   0.0000000e+000   0.0000000e+000   0.0000000e+000   0.0000000e+000   0.0000000e+000   0.0000000e+000   0.0000000e+000   0.0000000e+000   0.0000000e+000
 -3.6573117e+001   1.0000000e+000   0.0000000e+000   0.0000000e+000   0.0000000e+000   0.0000000e+000   0.0000000e+000   0.0000000e+000   0.0000000e+000   0.0000000e+000   0.0000000e+000   0.0000000e+000   0.0000000e+000   0.0000000e+000   0.0000000e+000   0.0000000e+000   0.0000000e+000   0.0000000e+000   0.0000000e+000   0.0000000e+000   0.0000000e+000
 -3.6117099e+001   1.0000000e+000   0.0000000e+000   0.0000000e+000   0.0000000e+000   0.0000000e+000   0.0000000e+000   0.0000000e+000   0.0000000e+000   0.0000000e+000   0.0000000e+000   0.0000000e+000   0.0000000e+000   0.0000000e+000   0.0000000e+000   0.0000000e+000   0.0000000e+000   0.0000000e+000   0.0000000e+000   0.0000000e+000   0.0000000e+000
 -3.5752284e+001   1.0000000e+000   0.0000000e+000   0.0000000e+000   0.0000000e+000   0.0000000e+000   0.0000000e+000   0.0000000e+000   0.0000000e+000   0.0000000e+000   0.0000000e+000   0.0000000e+000   0.0000000e+000   0.0000000e+000   0.0000000e+000   0.0000000e+000   0.0000000e+000   0.0000000e+000   0.0000000e+000   0.0000000e+000   0.0000000e+000
 -3.5460432e+001   1.0000000e+000   0.0000000e+000   0.0000000e+000   0.0000000e+000   0.0000000e+000   0.0000000e+000   0.0000000e+000   0.0000000e+000   0.0000000e+000   0.0000000e+000   0.0000000e+000   0.0000000e+000   0.0000000e+000   0.0000000e+000   0.0000000e+000   0.0000000e+000   0.0000000e+000   0.0000000e+000   0.0000000e+000   0.0000000e+000
 -3.5095617e+001   1.0000000e+000   0.0000000e+000   0.0000000e+000   0.0000000e+000   0.0000000e+000   0.0000000e+000   0.0000000e+000   0.0000000e+000   0.0000000e+000   0.0000000e+000   0.0000000e+000   0.0000000e+000   0.0000000e+000   0.0000000e+000   0.0000000e+000   0.0000000e+000   0.0000000e+000   0.0000000e+000   0.0000000e+000   0.0000000e+000
 -3.4803765e+001   1.0000000e+000   0.0000000e+000   0.0000000e+000   0.0000000e+000   0.0000000e+000   0.0000000e+000   0.0000000e+000   0.0000000e+000   0.0000000e+000   0.0000000e+000   0.0000000e+000   0.0000000e+000   0.0000000e+000   0.0000000e+000   0.0000000e+000   0.0000000e+000   0.0000000e+000   0.0000000e+000   0.0000000e+000   0.0000000e+000
 -3.4438950e+001   1.0000000e+000   0.0000000e+000   0.0000000e+000   0.0000000e+000   0.0000000e+000   0.0000000e+000   0.0000000e+000   0.0000000e+000   0.0000000e+000   0.0000000e+000   0.0000000e+000   0.0000000e+000   0.0000000e+000   0.0000000e+000   0.0000000e+000   0.0000000e+000   0.0000000e+000   0.0000000e+000   0.0000000e+000   0.0000000e+000
 -3.4147099e+001   1.0000000e+000   0.0000000e+000   0.0000000e+000   0.0000000e+000   0.0000000e+000   0.0000000e+000   0.0000000e+000   0.0000000e+000   0.0000000e+000   0.0000000e+000   0.0000000e+000   0.0000000e+000   0.0000000e+000   0.0000000e+000   0.0000000e+000   0.0000000e+000   0.0000000e+000   0.0000000e+000   0.0000000e+000   0.0000000e+000
 -3.3782284e+001   1.0000000e+000   0.0000000e+000   0.0000000e+000   0.0000000e+000   0.0000000e+000   0.0000000e+000   0.0000000e+000   0.0000000e+000   0.0000000e+000   0.0000000e+000   0.0000000e+000   0.0000000e+000   0.0000000e+000   0.0000000e+000   0.0000000e+000   0.0000000e+000   0.0000000e+000   0.0000000e+000   0.0000000e+000   0.0000000e+000
 -3.3490432e+001   1.0000000e+000   0.0000000e+000   0.0000000e+000   0.0000000e+000   0.0000000e+000   0.0000000e+000   0.0000000e+000   0.0000000e+000   0.0000000e+000   0.0000000e+000   0.0000000e+000   0.0000000e+000   0.0000000e+000   0.0000000e+000   0.0000000e+000   0.0000000e+000   0.0000000e+000   0.0000000e+000   0.0000000e+000   0.0000000e+000
 -3.3125617e+001   1.0000000e+000   0.0000000e+000   0.0000000e+000   0.0000000e+000   0.0000000e+000   0.0000000e+000   0.0000000e+000   0.0000000e+000   0.0000000e+000   0.0000000e+000   0.0000000e+000   0.0000000e+000   0.0000000e+000   0.0000000e+000   0.0000000e+000   0.0000000e+000   0.0000000e+000   0.0000000e+000   0.0000000e+000   0.0000000e+000
 -3.2833765e+001   1.0000000e+000   0.0000000e+000   0.0000000e+000   0.0000000e+000   0.0000000e+000   0.0000000e+000   0.0000000e+000   0.0000000e+000   0.0000000e+000   0.0000000e+000   0.0000000e+000   0.0000000e+000   0.0000000e+000   0.0000000e+000   0.0000000e+000   0.0000000e+000   0.0000000e+000   0.0000000e+000   0.0000000e+000   0.0000000e+000
 -3.2468950e+001   1.0000000e+000   0.0000000e+000   0.0000000e+000   0.0000000e+000   0.0000000e+000   0.0000000e+000   0.0000000e+000   0.0000000e+000   0.0000000e+000   0.0000000e+000   0.0000000e+000   0.0000000e+000   0.0000000e+000   0.0000000e+000   0.0000000e+000   0.0000000e+000   0.0000000e+000   0.0000000e+000   0.0000000e+000   0.0000000e+000
 -3.2177098e+001   1.0000000e+000   0.0000000e+000   0.0000000e+000   0.0000000e+000   0.0000000e+000   0.0000000e+000   0.0000000e+000   0.0000000e+000   0.0000000e+000   0.0000000e+000   0.0000000e+000   0.0000000e+000   0.0000000e+000   0.0000000e+000   0.0000000e+000   0.0000000e+000   0.0000000e+000   0.0000000e+000   0.0000000e+000   0.0000000e+000
 -3.1812284e+001   1.0000000e+000   0.0000000e+000   0.0000000e+000   0.0000000e+000   0.0000000e+000   0.0000000e+000   0.0000000e+000   0.0000000e+000   0.0000000e+000   0.0000000e+000   0.0000000e+000   0.0000000e+000   0.0000000e+000   0.0000000e+000   0.0000000e+000   0.0000000e+000   0.0000000e+000   0.0000000e+000   0.0000000e+000   0.0000000e+000
 -3.1520432e+001   1.0000000e+000   0.0000000e+000   0.0000000e+000   0.0000000e+000   0.0000000e+000   0.0000000e+000   0.0000000e+000   0.0000000e+000   0.0000000e+000   0.0000000e+000   0.0000000e+000   0.0000000e+000   0.0000000e+000   0.0000000e+000   0.0000000e+000   0.0000000e+000   0.0000000e+000   0.0000000e+000   0.0000000e+000   0.0000000e+000
 -3.1155617e+001   1.0000000e+000   0.0000000e+000   0.0000000e+000   0.0000000e+000   0.0000000e+000   0.0000000e+000   0.0000000e+000   0.0000000e+000   0.0000000e+000   0.0000000e+000   0.0000000e+000   0.0000000e+000   0.0000000e+000   0.0000000e+000   0.0000000e+000   0.0000000e+000   0.0000000e+000   0.0000000e+000   0.0000000e+000   0.0000000e+000
 -3.0863765e+001   1.0000000e+000   0.0000000e+000   0.0000000e+000   0.0000000e+000   0.0000000e+000   0.0000000e+000   0.0000000e+000   0.0000000e+000   0.0000000e+000   0.0000000e+000   0.0000000e+000   0.0000000e+000   0.0000000e+000   0.0000000e+000   0.0000000e+000   0.0000000e+000   0.0000000e+000   0.0000000e+000   0.0000000e+000   0.0000000e+000
 -3.0498950e+001   1.0000000e+000   0.0000000e+000   0.0000000e+000   0.0000000e+000   0.0000000e+000   0.0000000e+000   0.0000000e+000   0.0000000e+000   0.0000000e+000   0.0000000e+000   0.0000000e+000   0.0000000e+000   0.0000000e+000   0.0000000e+000   0.0000000e+000   0.0000000e+000   0.0000000e+000   0.0000000e+000   0.0000000e+000   0.0000000e+000
 -3.0207098e+001   1.0000000e+000   0.0000000e+000   0.0000000e+000   0.0000000e+000   0.0000000e+000   0.0000000e+000   0.0000000e+000   0.0000000e+000   0.0000000e+000   0.0000000e+000   0.0000000e+000   0.0000000e+000   0.0000000e+000   0.0000000e+000   0.0000000e+000   0.0000000e+000   0.0000000e+000   0.0000000e+000   0.0000000e+000   0.0000000e+000
 -2.9842283e+001   1.0000000e+000   0.0000000e+000   0.0000000e+000   0.0000000e+000   0.0000000e+000   0.0000000e+000   0.0000000e+000   0.0000000e+000   0.0000000e+000   0.0000000e+000   0.0000000e+000   0.0000000e+000   0.0000000e+000   0.0000000e+000   0.0000000e+000   0.0000000e+000   0.0000000e+000   0.0000000e+000   0.0000000e+000   0.0000000e+000
 -2.9550432e+001   1.0000000e+000   0.0000000e+000   0.0000000e+000   0.0000000e+000   0.0000000e+000   0.0000000e+000   0.0000000e+000   0.0000000e+000   0.0000000e+000   0.0000000e+000   0.0000000e+000   0.0000000e+000   0.0000000e+000   0.0000000e+000   0.0000000e+000   0.0000000e+000   0.0000000e+000   0.0000000e+000   0.0000000e+000   0.0000000e+000
 -2.9185617e+001   1.0000000e+000   0.0000000e+000   0.0000000e+000   0.0000000e+000   0.0000000e+000   0.0000000e+000   0.0000000e+000   0.0000000e+000   0.0000000e+000   0.0000000e+000   0.0000000e+000   0.0000000e+000   0.0000000e+000   0.0000000e+000   0.0000000e+000   0.0000000e+000   0.0000000e+000   0.0000000e+000   0.0000000e+000   0.0000000e+000
 -2.8893765e+001   1.0000000e+000   0.0000000e+000   0.0000000e+000   0.0000000e+000   0.0000000e+000   0.0000000e+000   0.0000000e+000   0.0000000e+000   0.0000000e+000   0.0000000e+000   0.0000000e+000   0.0000000e+000   0.0000000e+000   0.0000000e+000   0.0000000e+000   0.0000000e+000   0.0000000e+000   0.0000000e+000   0.0000000e+000   0.0000000e+000
 -2.8528950e+001   1.0000000e+000   0.0000000e+000   0.0000000e+000   0.0000000e+000   0.0000000e+000   0.0000000e+000   0.0000000e+000   0.0000000e+000   0.0000000e+000   0.0000000e+000   0.0000000e+000   0.0000000e+000   0.0000000e+000   0.0000000e+000   0.0000000e+000   0.0000000e+000   0.0000000e+000   0.0000000e+000   0.0000000e+000   0.0000000e+000
 -2.8237098e+001   1.0000000e+000   0.0000000e+000   0.0000000e+000   0.0000000e+000   0.0000000e+000   0.0000000e+000   0.0000000e+000   0.0000000e+000   0.0000000e+000   0.0000000e+000   0.0000000e+000   0.0000000e+000   0.0000000e+000   0.0000000e+000   0.0000000e+000   0.0000000e+000   0.0000000e+000   0.0000000e+000   0.0000000e+000   0.0000000e+000
 -2.7872283e+001   1.0000000e+000   0.0000000e+000   0.0000000e+000   0.0000000e+000   0.0000000e+000   0.0000000e+000   0.0000000e+000   0.0000000e+000   0.0000000e+000   0.0000000e+000   0.0000000e+000   0.0000000e+000   0.0000000e+000   0.0000000e+000   0.0000000e+000   0.0000000e+000   0.0000000e+000   0.0000000e+000   0.0000000e+000   0.0000000e+000
 -2.7580431e+001   1.0000000e+000   0.0000000e+000   0.0000000e+000   0.0000000e+000   0.0000000e+000   0.0000000e+000   0.0000000e+000   0.0000000e+000   0.0000000e+000   0.0000000e+000   0.0000000e+000   0.0000000e+000   0.0000000e+000   0.0000000e+000   0.0000000e+000   0.0000000e+000   0.0000000e+000   0.0000000e+000   0.0000000e+000   0.0000000e+000
 -2.7215617e+001   1.0000000e+000   0.0000000e+000   0.0000000e+000   0.0000000e+000   0.0000000e+000   0.0000000e+000   0.0000000e+000   0.0000000e+000   0.0000000e+000   0.0000000e+000   0.0000000e+000   0.0000000e+000   0.0000000e+000   0.0000000e+000   0.0000000e+000   0.0000000e+000   0.0000000e+000   0.0000000e+000   0.0000000e+000   0.0000000e+000
 -2.6923765e+001   1.0000000e+000   0.0000000e+000   0.0000000e+000   0.0000000e+000   0.0000000e+000   0.0000000e+000   0.0000000e+000   0.0000000e+000   0.0000000e+000   0.0000000e+000   0.0000000e+000   0.0000000e+000   0.0000000e+000   0.0000000e+000   0.0000000e+000   0.0000000e+000   0.0000000e+000   0.0000000e+000   0.0000000e+000   0.0000000e+000
 -2.6558950e+001   1.0000000e+000   0.0000000e+000   0.0000000e+000   0.0000000e+000   0.0000000e+000   0.0000000e+000   0.0000000e+000   0.0000000e+000   0.0000000e+000   0.0000000e+000   0.0000000e+000   0.0000000e+000   0.0000000e+000   0.0000000e+000   0.0000000e+000   0.0000000e+000   0.0000000e+000   0.0000000e+000   0.0000000e+000   0.0000000e+000
 -2.6267098e+001   1.0000000e+000   0.0000000e+000   0.0000000e+000   0.0000000e+000   0.0000000e+000   0.0000000e+000   0.0000000e+000   0.0000000e+000   0.0000000e+000   0.0000000e+000   0.0000000e+000   0.0000000e+000   0.0000000e+000   0.0000000e+000   0.0000000e+000   0.0000000e+000   0.0000000e+000   0.0000000e+000   0.0000000e+000   0.0000000e+000
 -2.5902283e+001   1.0000000e+000   0.0000000e+000   0.0000000e+000   0.0000000e+000   0.0000000e+000   0.0000000e+000   0.0000000e+000   0.0000000e+000   0.0000000e+000   0.0000000e+000   0.0000000e+000   0.0000000e+000   0.0000000e+000   0.0000000e+000   0.0000000e+000   0.0000000e+000   0.0000000e+000   0.0000000e+000   0.0000000e+000   0.0000000e+000
 -2.5610431e+001   1.0000000e+000   0.0000000e+000   0.0000000e+000   0.0000000e+000   0.0000000e+000   0.0000000e+000   0.0000000e+000   0.0000000e+000   0.0000000e+000   0.0000000e+000   0.0000000e+000   0.0000000e+000   0.0000000e+000   0.0000000e+000   0.0000000e+000   0.0000000e+000   0.0000000e+000   0.0000000e+000   0.0000000e+000   0.0000000e+000
 -2.5245616e+001   1.0000000e+000   0.0000000e+000   0.0000000e+000   0.0000000e+000   0.0000000e+000   0.0000000e+000   0.0000000e+000   0.0000000e+000   0.0000000e+000   0.0000000e+000   0.0000000e+000   0.0000000e+000   0.0000000e+000   0.0000000e+000   0.0000000e+000   0.0000000e+000   0.0000000e+000   0.0000000e+000   0.0000000e+000   0.0000000e+000
 -2.4953765e+001   1.0000000e+000   0.0000000e+000   0.0000000e+000   0.0000000e+000   0.0000000e+000   0.0000000e+000   0.0000000e+000   0.0000000e+000   0.0000000e+000   0.0000000e+000   0.0000000e+000   0.0000000e+000   0.0000000e+000   0.0000000e+000   0.0000000e+000   0.0000000e+000   0.0000000e+000   0.0000000e+000   0.0000000e+000   0.0000000e+000
 -2.4588950e+001   1.0000000e+000   0.0000000e+000   0.0000000e+000   0.0000000e+000   0.0000000e+000   0.0000000e+000   0.0000000e+000   0.0000000e+000   0.0000000e+000   0.0000000e+000   0.0000000e+000   0.0000000e+000   0.0000000e+000   0.0000000e+000   0.0000000e+000   0.0000000e+000   0.0000000e+000   0.0000000e+000   0.0000000e+000   0.0000000e+000
 -2.4297098e+001   1.0000000e+000   0.0000000e+000   0.0000000e+000   0.0000000e+000   0.0000000e+000   0.0000000e+000   0.0000000e+000   0.0000000e+000   0.0000000e+000   0.0000000e+000   0.0000000e+000   0.0000000e+000   0.0000000e+000   0.0000000e+000   0.0000000e+000   0.0000000e+000   0.0000000e+000   0.0000000e+000   0.0000000e+000   0.0000000e+000
 -2.3932283e+001   1.0000000e+000   0.0000000e+000   0.0000000e+000   0.0000000e+000   0.0000000e+000   0.0000000e+000   0.0000000e+000   0.0000000e+000   0.0000000e+000   0.0000000e+000   0.0000000e+000   0.0000000e+000   0.0000000e+000   0.0000000e+000   0.0000000e+000   0.0000000e+000   0.0000000e+000   0.0000000e+000   0.0000000e+000   0.0000000e+000
 -2.3640431e+001   1.0000000e+000   0.0000000e+000   0.0000000e+000   0.0000000e+000   0.0000000e+000   0.0000000e+000   0.0000000e+000   0.0000000e+000   0.0000000e+000   0.0000000e+000   0.0000000e+000   0.0000000e+000   0.0000000e+000   0.0000000e+000   0.0000000e+000   0.0000000e+000   0.0000000e+000   0.0000000e+000   0.0000000e+000   0.0000000e+000
 -2.3275616e+001   1.0000000e+000   0.0000000e+000   0.0000000e+000   0.0000000e+000   0.0000000e+000   0.0000000e+000   0.0000000e+000   0.0000000e+000   0.0000000e+000   0.0000000e+000   0.0000000e+000   0.0000000e+000   0.0000000e+000   0.0000000e+000   0.0000000e+000   0.0000000e+000   0.0000000e+000   0.0000000e+000   0.0000000e+000   0.0000000e+000
 -2.2983764e+001   1.0000000e+000   0.0000000e+000   0.0000000e+000   0.0000000e+000   0.0000000e+000   0.0000000e+000   0.0000000e+000   0.0000000e+000   0.0000000e+000   0.0000000e+000   0.0000000e+000   0.0000000e+000   0.0000000e+000   0.0000000e+000   0.0000000e+000   0.0000000e+000   0.0000000e+000   0.0000000e+000   0.0000000e+000   0.0000000e+000
 -2.2618950e+001   1.0000000e+000   0.0000000e+000   0.0000000e+000   0.0000000e+000   0.0000000e+000   0.0000000e+000   0.0000000e+000   0.0000000e+000   0.0000000e+000   0.0000000e+000   0.0000000e+000   0.0000000e+000   0.0000000e+000   0.0000000e+000   0.0000000e+000   0.0000000e+000   0.0000000e+000   0.0000000e+000   0.0000000e+000   0.0000000e+000
 -2.2327098e+001   1.0000000e+000   0.0000000e+000   0.0000000e+000   0.0000000e+000   0.0000000e+000   0.0000000e+000   0.0000000e+000   0.0000000e+000   0.0000000e+000   0.0000000e+000   0.0000000e+000   0.0000000e+000   0.0000000e+000   0.0000000e+000   0.0000000e+000   0.0000000e+000   0.0000000e+000   0.0000000e+000   0.0000000e+000   0.0000000e+000
 -2.1962283e+001   1.0000000e+000   0.0000000e+000   0.0000000e+000   0.0000000e+000   0.0000000e+000   0.0000000e+000   0.0000000e+000   0.0000000e+000   0.0000000e+000   0.0000000e+000   0.0000000e+000   0.0000000e+000   0.0000000e+000   0.0000000e+000   0.0000000e+000   0.0000000e+000   0.0000000e+000   0.0000000e+000   0.0000000e+000   0.0000000e+000
 -2.1670431e+001   1.0000000e+000   0.0000000e+000   0.0000000e+000   0.0000000e+000   0.0000000e+000   0.0000000e+000   0.0000000e+000   0.0000000e+000   0.0000000e+000   0.0000000e+000   0.0000000e+000   0.0000000e+000   0.0000000e+000   0.0000000e+000   0.0000000e+000   0.0000000e+000   0.0000000e+000   0.0000000e+000   0.0000000e+000   0.0000000e+000
 -2.1305616e+001   1.0000000e+000   0.0000000e+000   0.0000000e+000   0.0000000e+000   0.0000000e+000   0.0000000e+000   0.0000000e+000   0.0000000e+000   0.0000000e+000   0.0000000e+000   0.0000000e+000   0.0000000e+000   0.0000000e+000   0.0000000e+000   0.0000000e+000   0.0000000e+000   0.0000000e+000   0.0000000e+000   0.0000000e+000   0.0000000e+000
 -2.1013764e+001   1.0000000e+000   0.0000000e+000   0.0000000e+000   0.0000000e+000   0.0000000e+000   0.0000000e+000   0.0000000e+000   0.0000000e+000   0.0000000e+000   0.0000000e+000   0.0000000e+000   0.0000000e+000   0.0000000e+000   0.0000000e+000   0.0000000e+000   0.0000000e+000   0.0000000e+000   0.0000000e+000   0.0000000e+000   0.0000000e+000
 -2.0780283e+001   1.0000000e+000   0.0000000e+000   0.0000000e+000   0.0000000e+000   0.0000000e+000   0.0000000e+000   0.0000000e+000   0.0000000e+000   0.0000000e+000   0.0000000e+000   0.0000000e+000   0.0000000e+000   0.0000000e+000   0.0000000e+000   0.0000000e+000   0.0000000e+000   0.0000000e+000   0.0000000e+000   0.0000000e+000   0.0000000e+000
 -2.0488431e+001   1.0000000e+000   0.0000000e+000   0.0000000e+000   0.0000000e+000   0.0000000e+000   0.0000000e+000   0.0000000e+000   0.0000000e+000   0.0000000e+000   0.0000000e+000   0.0000000e+000   0.0000000e+000   0.0000000e+000   0.0000000e+000   0.0000000e+000   0.0000000e+000   0.0000000e+000   0.0000000e+000   0.0000000e+000   0.0000000e+000
 -2.0123616e+001   1.0000000e+000   0.0000000e+000   0.0000000e+000   0.0000000e+000   0.0000000e+000   0.0000000e+000   0.0000000e+000   0.0000000e+000   0.0000000e+000   0.0000000e+000   0.0000000e+000   0.0000000e+000   0.0000000e+000   0.0000000e+000   0.0000000e+000   0.0000000e+000   0.0000000e+000   0.0000000e+000   0.0000000e+000   0.0000000e+000
 -1.9831764e+001   1.0000000e+000   0.0000000e+000   0.0000000e+000   0.0000000e+000   0.0000000e+000   0.0000000e+000   0.0000000e+000   0.0000000e+000   0.0000000e+000   0.0000000e+000   0.0000000e+000   0.0000000e+000   0.0000000e+000   0.0000000e+000   0.0000000e+000   0.0000000e+000   0.0000000e+000   0.0000000e+000   0.0000000e+000   0.0000000e+000
 -1.9750189e+001   1.0000000e+000   0.0000000e+000   0.0000000e+000   0.0000000e+000   0.0000000e+000   0.0000000e+000   0.0000000e+000   0.0000000e+000   0.0000000e+000   0.0000000e+000   0.0000000e+000   0.0000000e+000   0.0000000e+000   0.0000000e+000   0.0000000e+000   0.0000000e+000   0.0000000e+000   0.0000000e+000   0.0000000e+000   0.0000000e+000
 -1.9684928e+001   1.0000000e+000   0.0000000e+000   0.0000000e+000   0.0000000e+000   0.0000000e+000   0.0000000e+000   0.0000000e+000   0.0000000e+000   0.0000000e+000   0.0000000e+000   0.0000000e+000   0.0000000e+000   0.0000000e+000   0.0000000e+000   0.0000000e+000   0.0000000e+000   0.0000000e+000   0.0000000e+000   0.0000000e+000   0.0000000e+000
 -1.9538093e+001   1.0000000e+000   0.0000000e+000   0.0000000e+000   0.0000000e+000   0.0000000e+000   0.0000000e+000   0.0000000e+000   0.0000000e+000   0.0000000e+000   0.0000000e+000   0.0000000e+000   0.0000000e+000   0.0000000e+000   0.0000000e+000   0.0000000e+000   0.0000000e+000   0.0000000e+000   0.0000000e+000   0.0000000e+000   0.0000000e+000
 -1.9456517e+001   1.0000000e+000   0.0000000e+000   0.0000000e+000   0.0000000e+000   0.0000000e+000   0.0000000e+000   0.0000000e+000   0.0000000e+000   0.0000000e+000   0.0000000e+000   0.0000000e+000   0.0000000e+000   0.0000000e+000   0.0000000e+000   0.0000000e+000   0.0000000e+000   0.0000000e+000   0.0000000e+000   0.0000000e+000   0.0000000e+000
 -1.9354548e+001   1.0000000e+000   0.0000000e+000   0.0000000e+000   0.0000000e+000   0.0000000e+000   0.0000000e+000   0.0000000e+000   0.0000000e+000   0.0000000e+000   0.0000000e+000   0.0000000e+000   0.0000000e+000   0.0000000e+000   0.0000000e+000   0.0000000e+000   0.0000000e+000   0.0000000e+000   0.0000000e+000   0.0000000e+000   0.0000000e+000
 -1.9282851e+001   1.0000000e+000   0.0000000e+000   0.0000000e+000   0.0000000e+000   0.0000000e+000   0.0000000e+000   0.0000000e+000   0.0000000e+000   0.0000000e+000   0.0000000e+000   0.0000000e+000   0.0000000e+000   0.0000000e+000   0.0000000e+000   0.0000000e+000   0.0000000e+000   0.0000000e+000   0.0000000e+000   0.0000000e+000   0.0000000e+000
 -1.9170824e+001   1.0000000e+000   0.0000000e+000   0.0000000e+000   0.0000000e+000   0.0000000e+000   0.0000000e+000   0.0000000e+000   0.0000000e+000   0.0000000e+000   0.0000000e+000   0.0000000e+000   0.0000000e+000   0.0000000e+000   0.0000000e+000   0.0000000e+000   0.0000000e+000   0.0000000e+000   0.0000000e+000   0.0000000e+000   0.0000000e+000
 -1.9093028e+001   1.0000000e+000   0.0000000e+000   0.0000000e+000   0.0000000e+000   0.0000000e+000   0.0000000e+000   0.0000000e+000   0.0000000e+000   0.0000000e+000   0.0000000e+000   0.0000000e+000   0.0000000e+000   0.0000000e+000   0.0000000e+000   0.0000000e+000   0.0000000e+000   0.0000000e+000   0.0000000e+000   0.0000000e+000   0.0000000e+000
 -1.8952994e+001   1.0000000e+000   0.0000000e+000   0.0000000e+000   0.0000000e+000   0.0000000e+000   0.0000000e+000   0.0000000e+000   0.0000000e+000   0.0000000e+000   0.0000000e+000   0.0000000e+000   0.0000000e+000   0.0000000e+000   0.0000000e+000   0.0000000e+000   0.0000000e+000   0.0000000e+000   0.0000000e+000   0.0000000e+000   0.0000000e+000
 -1.8855749e+001   1.0000000e+000   0.0000000e+000   0.0000000e+000   0.0000000e+000   0.0000000e+000   0.0000000e+000   0.0000000e+000   0.0000000e+000   0.0000000e+000   0.0000000e+000   0.0000000e+000   0.0000000e+000   0.0000000e+000   0.0000000e+000   0.0000000e+000   0.0000000e+000   0.0000000e+000   0.0000000e+000   0.0000000e+000   0.0000000e+000
 -1.8734192e+001   1.0000000e+000   0.0000000e+000   0.0000000e+000   0.0000000e+000   0.0000000e+000   0.0000000e+000   0.0000000e+000   0.0000000e+000   0.0000000e+000   0.0000000e+000   0.0000000e+000   0.0000000e+000   0.0000000e+000   0.0000000e+000   0.0000000e+000   0.0000000e+000   0.0000000e+000   0.0000000e+000   0.0000000e+000   0.0000000e+000
 -1.8585949e+001   1.0000000e+000   0.0000000e+000   0.0000000e+000   0.0000000e+000   0.0000000e+000   0.0000000e+000   0.0000000e+000   0.0000000e+000   0.0000000e+000   0.0000000e+000   0.0000000e+000   0.0000000e+000   0.0000000e+000   0.0000000e+000   0.0000000e+000   0.0000000e+000   0.0000000e+000   0.0000000e+000   0.0000000e+000   0.0000000e+000
 -1.8351945e+001   1.0000000e+000   0.0000000e+000   0.0000000e+000   0.0000000e+000   0.0000000e+000   0.0000000e+000   0.0000000e+000   0.0000000e+000   0.0000000e+000   0.0000000e+000   0.0000000e+000   0.0000000e+000   0.0000000e+000   0.0000000e+000   0.0000000e+000   0.0000000e+000   0.0000000e+000   0.0000000e+000   0.0000000e+000   0.0000000e+000
 -1.8233502e+001   1.0000000e+000   0.0000000e+000   0.0000000e+000   0.0000000e+000   0.0000000e+000   0.0000000e+000   0.0000000e+000   0.0000000e+000   0.0000000e+000   0.0000000e+000   0.0000000e+000   0.0000000e+000   0.0000000e+000   0.0000000e+000   0.0000000e+000   0.0000000e+000   0.0000000e+000   0.0000000e+000   0.0000000e+000   0.0000000e+000
 -1.8085724e+001   1.0000000e+000   0.0000000e+000   0.0000000e+000   0.0000000e+000   0.0000000e+000   0.0000000e+000   0.0000000e+000   0.0000000e+000   0.0000000e+000   0.0000000e+000   0.0000000e+000   0.0000000e+000   0.0000000e+000   0.0000000e+000   0.0000000e+000   0.0000000e+000   0.0000000e+000   0.0000000e+000   0.0000000e+000   0.0000000e+000
 -1.7967503e+001   1.0000000e+000   0.0000000e+000   0.0000000e+000   0.0000000e+000   0.0000000e+000   0.0000000e+000   0.0000000e+000   0.0000000e+000   0.0000000e+000   0.0000000e+000   0.0000000e+000   0.0000000e+000   0.0000000e+000   0.0000000e+000   0.0000000e+000   0.0000000e+000   0.0000000e+000   0.0000000e+000   0.0000000e+000   0.0000000e+000
 -1.7819970e+001   1.0000000e+000   0.0000000e+000   0.0000000e+000   0.0000000e+000   0.0000000e+000   0.0000000e+000   0.0000000e+000   0.0000000e+000   0.0000000e+000   0.0000000e+000   0.0000000e+000   0.0000000e+000   0.0000000e+000   0.0000000e+000   0.0000000e+000   0.0000000e+000   0.0000000e+000   0.0000000e+000   0.0000000e+000   0.0000000e+000
 -1.7701944e+001   1.0000000e+000   0.0000000e+000   0.0000000e+000   0.0000000e+000   0.0000000e+000   0.0000000e+000   0.0000000e+000   0.0000000e+000   0.0000000e+000   0.0000000e+000   0.0000000e+000   0.0000000e+000   0.0000000e+000   0.0000000e+000   0.0000000e+000   0.0000000e+000   0.0000000e+000   0.0000000e+000   0.0000000e+000   0.0000000e+000
 -1.7559019e+001   1.0000000e+000   0.0000000e+000   0.0000000e+000   0.0000000e+000   0.0000000e+000   0.0000000e+000   0.0000000e+000   0.0000000e+000   0.0000000e+000   0.0000000e+000   0.0000000e+000   0.0000000e+000   0.0000000e+000   0.0000000e+000   0.0000000e+000   0.0000000e+000   0.0000000e+000   0.0000000e+000   0.0000000e+000   0.0000000e+000
 -1.7444679e+001   1.0000000e+000   0.0000000e+000   0.0000000e+000   0.0000000e+000   0.0000000e+000   0.0000000e+000   0.0000000e+000   0.0000000e+000   0.0000000e+000   0.0000000e+000   0.0000000e+000   0.0000000e+000   0.0000000e+000   0.0000000e+000   0.0000000e+000   0.0000000e+000   0.0000000e+000   0.0000000e+000   0.0000000e+000   0.0000000e+000
 -1.7340096e+001   1.0000000e+000   0.0000000e+000   0.0000000e+000   0.0000000e+000   0.0000000e+000   0.0000000e+000   0.0000000e+000   0.0000000e+000   0.0000000e+000   0.0000000e+000   0.0000000e+000   0.0000000e+000   0.0000000e+000   0.0000000e+000   0.0000000e+000   0.0000000e+000   0.0000000e+000   0.0000000e+000   0.0000000e+000   0.0000000e+000
 -1.7246862e+001   1.0000000e+000   0.0000000e+000   0.0000000e+000   0.0000000e+000   0.0000000e+000   0.0000000e+000   0.0000000e+000   0.0000000e+000   0.0000000e+000   0.0000000e+000   0.0000000e+000   0.0000000e+000   0.0000000e+000   0.0000000e+000   0.0000000e+000   0.0000000e+000   0.0000000e+000   0.0000000e+000   0.0000000e+000   0.0000000e+000
 -1.7155794e+001   1.0000000e+000   0.0000000e+000   0.0000000e+000   0.0000000e+000   0.0000000e+000   0.0000000e+000   0.0000000e+000   0.0000000e+000   0.0000000e+000   0.0000000e+000   0.0000000e+000   0.0000000e+000   0.0000000e+000   0.0000000e+000   0.0000000e+000   0.0000000e+000   0.0000000e+000   0.0000000e+000   0.0000000e+000   0.0000000e+000
 -1.7062863e+001   1.0000000e+000   0.0000000e+000   0.0000000e+000   0.0000000e+000   0.0000000e+000   0.0000000e+000   0.0000000e+000   0.0000000e+000   0.0000000e+000   0.0000000e+000   0.0000000e+000   0.0000000e+000   0.0000000e+000   0.0000000e+000   0.0000000e+000   0.0000000e+000   0.0000000e+000   0.0000000e+000   0.0000000e+000   0.0000000e+000
 -1.6900617e+001   1.0000000e+000   0.0000000e+000   0.0000000e+000   0.0000000e+000   0.0000000e+000   0.0000000e+000   0.0000000e+000   0.0000000e+000   0.0000000e+000   0.0000000e+000   0.0000000e+000   0.0000000e+000   0.0000000e+000   0.0000000e+000   0.0000000e+000   0.0000000e+000   0.0000000e+000   0.0000000e+000   0.0000000e+000   0.0000000e+000
 -1.6796688e+001   1.0000000e+000   0.0000000e+000   0.0000000e+000   0.0000000e+000   0.0000000e+000   0.0000000e+000   0.0000000e+000   0.0000000e+000   0.0000000e+000   0.0000000e+000   0.0000000e+000   0.0000000e+000   0.0000000e+000   0.0000000e+000   0.0000000e+000   0.0000000e+000   0.0000000e+000   0.0000000e+000   0.0000000e+000   0.0000000e+000
 -1.6685624e+001   1.0000000e+000   0.0000000e+000   0.0000000e+000   0.0000000e+000   0.0000000e+000   0.0000000e+000   0.0000000e+000   0.0000000e+000   0.0000000e+000   0.0000000e+000   0.0000000e+000   0.0000000e+000   0.0000000e+000   0.0000000e+000   0.0000000e+000   0.0000000e+000   0.0000000e+000   0.0000000e+000   0.0000000e+000   0.0000000e+000
 -1.6567494e+001   1.0000000e+000   0.0000000e+000   0.0000000e+000   0.0000000e+000   0.0000000e+000   0.0000000e+000   0.0000000e+000   0.0000000e+000   0.0000000e+000   0.0000000e+000   0.0000000e+000   0.0000000e+000   0.0000000e+000   0.0000000e+000   0.0000000e+000   0.0000000e+000   0.0000000e+000   0.0000000e+000   0.0000000e+000   0.0000000e+000
 -1.6466095e+001   1.0000000e+000   0.0000000e+000   0.0000000e+000   0.0000000e+000   0.0000000e+000   0.0000000e+000   0.0000000e+000   0.0000000e+000   0.0000000e+000   0.0000000e+000   0.0000000e+000   0.0000000e+000   0.0000000e+000   0.0000000e+000   0.0000000e+000   0.0000000e+000   0.0000000e+000   0.0000000e+000   0.0000000e+000   0.0000000e+000
 -1.6323501e+001   9.9996960e-001   3.0396104e-005   0.0000000e+000   0.0000000e+000   0.0000000e+000   0.0000000e+000   0.0000000e+000   0.0000000e+000   0.0000000e+000   0.0000000e+000   0.0000000e+000   0.0000000e+000   0.0000000e+000   0.0000000e+000   0.0000000e+000   0.0000000e+000   0.0000000e+000   0.0000000e+000   0.0000000e+000   0.0000000e+000
 -1.6260126e+001   9.9995380e-001   4.6202023e-005   0.0000000e+000   0.0000000e+000   0.0000000e+000   0.0000000e+000   0.0000000e+000   0.0000000e+000   0.0000000e+000   0.0000000e+000   0.0000000e+000   0.0000000e+000   0.0000000e+000   0.0000000e+000   0.0000000e+000   0.0000000e+000   0.0000000e+000   0.0000000e+000   0.0000000e+000   0.0000000e+000
 -1.6180908e+001   9.9990262e-001   9.7375966e-005   0.0000000e+000   0.0000000e+000   0.0000000e+000   0.0000000e+000   0.0000000e+000   0.0000000e+000   0.0000000e+000   0.0000000e+000   0.0000000e+000   0.0000000e+000   0.0000000e+000   0.0000000e+000   0.0000000e+000   0.0000000e+000   0.0000000e+000   0.0000000e+000   0.0000000e+000   0.0000000e+000
 -1.6081885e+001   9.9986066e-001   1.3934003e-004   0.0000000e+000   0.0000000e+000   0.0000000e+000   0.0000000e+000   0.0000000e+000   0.0000000e+000   0.0000000e+000   0.0000000e+000   0.0000000e+000   0.0000000e+000   0.0000000e+000   0.0000000e+000   0.0000000e+000   0.0000000e+000   0.0000000e+000   0.0000000e+000   0.0000000e+000   0.0000000e+000
 -1.5903643e+001   9.9971342e-001   2.0567974e-004   8.0901501e-005   0.0000000e+000   0.0000000e+000   0.0000000e+000   0.0000000e+000   0.0000000e+000   0.0000000e+000   0.0000000e+000   0.0000000e+000   0.0000000e+000   0.0000000e+000   0.0000000e+000   0.0000000e+000   0.0000000e+000   0.0000000e+000   0.0000000e+000   0.0000000e+000   0.0000000e+000
 -1.5824425e+001   9.9965588e-001   2.3594087e-004   9.1936666e-005   1.6240721e-005   0.0000000e+000   0.0000000e+000   0.0000000e+000   0.0000000e+000   0.0000000e+000   0.0000000e+000   0.0000000e+000   0.0000000e+000   0.0000000e+000   0.0000000e+000   0.0000000e+000   0.0000000e+000   0.0000000e+000   0.0000000e+000   0.0000000e+000   0.0000000e+000
 -1.5725401e+001   9.9959306e-001   2.3150907e-004   1.0252334e-004   7.2911855e-005   0.0000000e+000   0.0000000e+000   0.0000000e+000   0.0000000e+000   0.0000000e+000   0.0000000e+000   0.0000000e+000   0.0000000e+000   0.0000000e+000   0.0000000e+000   0.0000000e+000   0.0000000e+000   0.0000000e+000   0.0000000e+000   0.0000000e+000   0.0000000e+000
 -1.5601623e+001   9.9953719e-001   2.1072856e-004   1.4861392e-004   4.5609196e-005   5.7859506e-005   0.0000000e+000   0.0000000e+000   0.0000000e+000   0.0000000e+000   0.0000000e+000   0.0000000e+000   0.0000000e+000   0.0000000e+000   0.0000000e+000   0.0000000e+000   0.0000000e+000   0.0000000e+000   0.0000000e+000   0.0000000e+000   0.0000000e+000
 -1.5446899e+001   9.9943821e-001   2.1759924e-004   1.5688006e-004   8.3485077e-005   7.5903558e-005   2.7926595e-005   0.0000000e+000   0.0000000e+000   0.0000000e+000   0.0000000e+000   0.0000000e+000   0.0000000e+000   0.0000000e+000   0.0000000e+000   0.0000000e+000   0.0000000e+000   0.0000000e+000   0.0000000e+000   0.0000000e+000   0.0000000e+000
 -1.5323120e+001   9.9939001e-001   2.0627016e-004   1.3140100e-004   1.0584065e-004   1.1578331e-004   3.6204806e-005   1.4492718e-005   0.0000000e+000   0.0000000e+000   0.0000000e+000   0.0000000e+000   0.0000000e+000   0.0000000e+000   0.0000000e+000   0.0000000e+000   0.0000000e+000   0.0000000e+000   0.0000000e+000   0.0000000e+000   0.0000000e+000
 -1.5168396e+001   9.9928367e-001   2.8240282e-004   9.1889376e-005   1.5225619e-004   6.8012966e-005   9.2316278e-005   0.0000000e+000   2.9452399e-005   0.0000000e+000   0.0000000e+000   0.0000000e+000   0.0000000e+000   0.0000000e+000   0.0000000e+000   0.0000000e+000   0.0000000e+000   0.0000000e+000   0.0000000e+000   0.0000000e+000   0.0000000e+000
 -1.5053258e+001   9.9925120e-001   2.1792896e-004   1.3168637e-004   1.4020378e-004   1.2636732e-004   8.7989362e-005   1.5384078e-005   2.9243390e-005   0.0000000e+000   0.0000000e+000   0.0000000e+000   0.0000000e+000   0.0000000e+000   0.0000000e+000   0.0000000e+000   0.0000000e+000   0.0000000e+000   0.0000000e+000   0.0000000e+000   0.0000000e+000
 -1.4909336e+001   9.9917206e-001   2.3839741e-004   1.2848528e-004   1.3461027e-004   1.4725119e-004   1.1840872e-004   1.6493072e-005   2.9333475e-005   1.4965331e-005   0.0000000e+000   0.0000000e+000   0.0000000e+000   0.0000000e+000   0.0000000e+000   0.0000000e+000   0.0000000e+000   0.0000000e+000   0.0000000e+000   0.0000000e+000   0.0000000e+000
 -1.4749453e+001   9.9910697e-001   2.4901323e-004   1.2811598e-004   1.5009752e-004   1.4709412e-004   1.1163490e-004   6.0998864e-005   1.6007642e-005   3.0064832e-005   0.0000000e+000   0.0000000e+000   0.0000000e+000   0.0000000e+000   0.0000000e+000   0.0000000e+000   0.0000000e+000   0.0000000e+000   0.0000000e+000   0.0000000e+000   0.0000000e+000
 -1.4621546e+001   9.9902041e-001   2.7503235e-004   1.3584041e-004   1.2325317e-004   1.8160541e-004   1.3869375e-004   2.4925957e-005   7.0435058e-005   2.9806666e-005   0.0000000e+000   0.0000000e+000   0.0000000e+000   0.0000000e+000   0.0000000e+000   0.0000000e+000   0.0000000e+000   0.0000000e+000   0.0000000e+000   0.0000000e+000   0.0000000e+000
 -1.4519221e+001   9.9898726e-001   2.7946223e-004   1.0991542e-004   1.7592072e-004   1.0002514e-004   1.7438488e-004   6.5783793e-005   7.6702091e-005   3.0545362e-005   0.0000000e+000   0.0000000e+000   0.0000000e+000   0.0000000e+000   0.0000000e+000   0.0000000e+000   0.0000000e+000   0.0000000e+000   0.0000000e+000   0.0000000e+000   0.0000000e+000
 -1.4391314e+001   9.9891640e-001   2.8185973e-004   1.5451832e-004   9.8738489e-005   2.2314513e-004   9.4304099e-005   8.4176552e-005   9.2642302e-005   5.4215326e-005   0.0000000e+000   0.0000000e+000   0.0000000e+000   0.0000000e+000   0.0000000e+000   0.0000000e+000   0.0000000e+000   0.0000000e+000   0.0000000e+000   0.0000000e+000   0.0000000e+000
 -1.4288989e+001   9.9883362e-001   3.1884290e-004   1.6860734e-004   1.0735161e-004   1.8830465e-004   1.2801955e-004   6.6692969e-005   1.1852868e-004   5.4393786e-005   1.5638508e-005   0.0000000e+000   0.0000000e+000   0.0000000e+000   0.0000000e+000   0.0000000e+000   0.0000000e+000   0.0000000e+000   0.0000000e+000   0.0000000e+000   0.0000000e+000
 -1.4161083e+001   9.9874457e-001   3.8310782e-004   1.3021892e-004   1.1454907e-004   1.9839379e-004   1.0965671e-004   1.2631528e-004   9.9392024e-005   6.2021289e-005   3.1770230e-005   0.0000000e+000   0.0000000e+000   0.0000000e+000   0.0000000e+000   0.0000000e+000   0.0000000e+000   0.0000000e+000   0.0000000e+000   0.0000000e+000   0.0000000e+000
 -1.4058757e+001   9.9869844e-001   3.6067431e-004   1.8164485e-004   1.0767984e-004   1.5927777e-004   1.0820851e-004   1.6506086e-004   9.1871542e-005   8.7248259e-005   2.3662626e-005   1.6228492e-005   0.0000000e+000   0.0000000e+000   0.0000000e+000   0.0000000e+000   0.0000000e+000   0.0000000e+000   0.0000000e+000   0.0000000e+000   0.0000000e+000
 -1.3930851e+001   9.9862299e-001   4.1911325e-004   1.3432057e-004   1.5330142e-004   1.4580894e-004   1.2126366e-004   1.1105438e-004   1.2896515e-004   1.1525775e-004   3.1760791e-005   1.6162791e-005   0.0000000e+000   0.0000000e+000   0.0000000e+000   0.0000000e+000   0.0000000e+000   0.0000000e+000   0.0000000e+000   0.0000000e+000   0.0000000e+000
 -1.3828526e+001   9.9856219e-001   3.9793025e-004   2.0150306e-004   1.3300715e-004   9.9786213e-005   1.9318094e-004   7.1034735e-005   1.1989184e-004   1.5671654e-004   3.2173808e-005   3.2587329e-005   0.0000000e+000   0.0000000e+000   0.0000000e+000   0.0000000e+000   0.0000000e+000   0.0000000e+000   0.0000000e+000   0.0000000e+000   0.0000000e+000
 -1.3700619e+001   9.9843356e-001   5.0566544e-004   1.5143231e-004   1.8503557e-004   1.2438235e-004   9.8374184e-005   1.5895514e-004   8.8948133e-005   1.4521881e-004   7.5997143e-005   8.2353252e-006   2.4191844e-005   0.0000000e+000   0.0000000e+000   0.0000000e+000   0.0000000e+000   0.0000000e+000   0.0000000e+000   0.0000000e+000   0.0000000e+000
 -1.3598294e+001   9.9839947e-001   4.9239524e-004   1.7307534e-004   1.3492061e-004   1.8829503e-004   6.3264480e-005   1.5314104e-004   8.5437964e-005   1.9219075e-004   6.8872239e-005   1.6667753e-005   3.2268926e-005   0.0000000e+000   0.0000000e+000   0.0000000e+000   0.0000000e+000   0.0000000e+000   0.0000000e+000   0.0000000e+000   0.0000000e+000
 -1.3470387e+001   9.9833592e-001   4.3336998e-004   2.1232671e-004   1.9855391e-004   1.7403873e-004   6.1975409e-005   1.5549872e-004   1.0610929e-004   1.4537578e-004   9.3963811e-005   5.8653574e-005   2.4213497e-005   0.0000000e+000   0.0000000e+000   0.0000000e+000   0.0000000e+000   0.0000000e+000   0.0000000e+000   0.0000000e+000   0.0000000e+000
 -1.3368062e+001   9.9827502e-001   4.2047431e-004   2.5434552e-004   1.9010681e-004   1.4320433e-004   1.2819226e-004   1.2863338e-004   1.0184156e-004   1.5593973e-004   9.3653564e-005   8.3974687e-005   2.4614708e-005   0.0000000e+000   0.0000000e+000   0.0000000e+000   0.0000000e+000   0.0000000e+000   0.0000000e+000   0.0000000e+000   0.0000000e+000
 -1.3240156e+001   9.9818425e-001   4.1358436e-004   3.3137513e-004   1.9705629e-004   1.3286403e-004   1.1877941e-004   8.6111346e-005   1.2703245e-004   1.5417396e-004   1.1245849e-004   7.5358980e-005   6.6958506e-005   0.0000000e+000   0.0000000e+000   0.0000000e+000   0.0000000e+000   0.0000000e+000   0.0000000e+000   0.0000000e+000   0.0000000e+000
 -1.3137830e+001   9.9811399e-001   4.5099934e-004   2.8838243e-004   2.3306160e-004   1.3860358e-004   1.2136132e-004   1.2429582e-004   7.0024804e-005   1.7840405e-004   6.8198094e-005   1.2830076e-004   8.4379881e-005   0.0000000e+000   0.0000000e+000   0.0000000e+000   0.0000000e+000   0.0000000e+000   0.0000000e+000   0.0000000e+000   0.0000000e+000
 -1.3009924e+001   9.9806955e-001   4.7027530e-004   2.9385276e-004   1.9843386e-004   1.8781287e-004   4.3872452e-005   1.7961638e-004   1.2755417e-004   9.7057707e-005   1.2488019e-004   1.1389571e-004   7.5801852e-005   1.7394326e-005   0.0000000e+000   0.0000000e+000   0.0000000e+000   0.0000000e+000   0.0000000e+000   0.0000000e+000   0.0000000e+000
 -1.2852616e+001   9.9799462e-001   4.6497730e-004   2.9074286e-004   2.1173590e-004   2.5398774e-004   6.1475074e-005   1.0610143e-004   1.1872667e-004   1.3015016e-004   1.0854965e-004   8.6156432e-005   1.3771299e-004   3.5061464e-005   0.0000000e+000   0.0000000e+000   0.0000000e+000   0.0000000e+000   0.0000000e+000   0.0000000e+000   0.0000000e+000
 -1.2726770e+001   9.9784888e-001   5.5580817e-004   3.1174269e-004   1.7022912e-004   2.4332147e-004   1.6001791e-004   1.0172648e-004   1.0033375e-004   1.4575391e-004   5.1394872e-005   1.0341206e-004   1.3680884e-004   5.3259138e-005   1.7312995e-005   0.0000000e+000   0.0000000e+000   0.0000000e+000   0.0000000e+000   0.0000000e+000   0.0000000e+000
 -1.2626094e+001   9.9780070e-001   5.1237129e-004   3.7832867e-004   1.9204726e-004   1.8070819e-004   1.9205940e-004   1.0859436e-004   1.1957652e-004   1.4497194e-004   3.3466557e-005   1.1033596e-004   1.2009712e-004   7.1834657e-005   3.4909508e-005   0.0000000e+000   0.0000000e+000   0.0000000e+000   0.0000000e+000   0.0000000e+000   0.0000000e+000
 -1.2500248e+001   9.9778788e-001   4.4598685e-004   3.6407774e-004   2.8152042e-004   1.4409903e-004   1.6597952e-004   1.3937627e-004   1.2647330e-004   1.4737725e-004   4.3040169e-005   1.0953141e-004   1.1975526e-004   5.4061768e-005   7.0836657e-005   0.0000000e+000   0.0000000e+000   0.0000000e+000   0.0000000e+000   0.0000000e+000   0.0000000e+000
 -1.2342940e+001   9.9765410e-001   5.6097005e-004   3.0095208e-004   2.5700987e-004   1.9982407e-004   1.9199530e-004   1.2170576e-004   1.3264098e-004   1.1420658e-004   1.2846859e-004   1.0071384e-004   5.8922089e-005   1.0681715e-004   5.3375825e-005   1.8295911e-005   0.0000000e+000   0.0000000e+000   0.0000000e+000   0.0000000e+000   0.0000000e+000
 -1.2217095e+001   9.9756255e-001   6.3357110e-004   2.8543382e-004   2.7261123e-004   1.4672060e-004   1.9740062e-004   1.3705691e-004   1.6684887e-004   1.3144884e-004   5.6989297e-005   1.6260187e-004   5.0437192e-005   1.0643489e-004   7.1541379e-005   1.8348530e-005   0.0000000e+000   0.0000000e+000   0.0000000e+000   0.0000000e+000   0.0000000e+000
 -1.2116418e+001   9.9751738e-001   5.8420536e-004   3.2987611e-004   2.6065611e-004   1.6188929e-004   2.2634493e-004   1.5181045e-004   1.1868021e-004   1.3159872e-004   9.9840716e-005   1.3387467e-004   8.7713521e-005   8.8209685e-005   5.3164065e-005   3.6376191e-005   1.8383423e-005   0.0000000e+000   0.0000000e+000   0.0000000e+000   0.0000000e+000
 -1.1990572e+001   9.9742942e-001   6.0407388e-004   3.4434755e-004   2.6985500e-004   1.5274201e-004   2.4557683e-004   1.7713177e-004   1.1754951e-004   1.0621517e-004   9.0803610e-005   1.6778498e-004   7.9404075e-005   1.0708766e-004   5.3096378e-005   1.8008227e-005   3.6906920e-005   0.0000000e+000   0.0000000e+000   0.0000000e+000   0.0000000e+000
 -1.1833512e+001   9.9736043e-001   6.0296305e-004   3.5654549e-004   2.7280951e-004   1.7979347e-004   1.8676847e-004   1.7598728e-004   1.6445229e-004   1.2071449e-004   9.0746661e-005   1.6753709e-004   4.2663645e-005   1.3413956e-004   8.0565775e-005   2.6852278e-005   3.7027815e-005   0.0000000e+000   0.0000000e+000   0.0000000e+000   0.0000000e+000
 -1.1707864e+001   9.9723262e-001   6.7178368e-004   3.4428214e-004   3.1248604e-004   1.7599990e-004   1.7186551e-004   1.9261348e-004   1.6026775e-004   1.3485101e-004   6.3665199e-005   1.7470637e-004   9.4241603e-005   9.0109490e-005   1.0755479e-004   3.5889940e-005   2.7748390e-005   9.3159862e-006   0.0000000e+000   0.0000000e+000   0.0000000e+000
 -1.1607346e+001   9.9715157e-001   7.3554756e-004   3.2982967e-004   3.0527213e-004   1.9581250e-004   1.3253282e-004   2.1823700e-004   1.7078825e-004   1.6179234e-004   5.3701063e-005   1.4507184e-004   9.3967828e-005   1.2535296e-004   6.1914092e-005   8.1542228e-005   1.8417614e-005   1.8645167e-005   0.0000000e+000   0.0000000e+000   0.0000000e+000
 -1.1481698e+001   9.9705558e-001   7.4434936e-004   3.7201451e-004   2.8443077e-004   2.1295952e-004   1.7088167e-004   1.4452624e-004   2.1470759e-004   1.5689022e-004   9.4444423e-005   1.2143602e-004   1.0393555e-004   8.9424168e-005   1.0662939e-004   6.3256435e-005   2.7499188e-005   3.7038838e-005   0.0000000e+000   0.0000000e+000   0.0000000e+000
 -1.1325368e+001   9.9694274e-001   8.2091545e-004   3.7535934e-004   2.5747496e-004   1.8562275e-004   1.8980660e-004   1.6374912e-004   2.0167291e-004   1.4221818e-004   1.6613445e-004   1.3143349e-004   3.9047657e-005   1.2881769e-004   7.4358513e-005   6.9834771e-005   7.3865953e-005   3.6951771e-005   0.0000000e+000   0.0000000e+000   0.0000000e+000
 -1.1200304e+001   9.9680123e-001   8.5636374e-004   4.1634199e-004   2.9067604e-004   1.5199280e-004   2.2774812e-004   1.4155993e-004   1.9029138e-004   1.2968774e-004   1.4965652e-004   1.7207261e-004   8.2011553e-005   1.1077896e-004   6.6290007e-005   9.2999741e-005   2.8035903e-005   9.2266137e-005   0.0000000e+000   0.0000000e+000   0.0000000e+000
 -1.1100252e+001   9.9674121e-001   8.9331952e-004   4.0310777e-004   3.0349915e-004   1.5954415e-004   1.9736036e-004   1.8505325e-004   1.1882016e-004   1.9865790e-004   7.2004224e-005   2.2209665e-004   7.4086615e-005   1.3379227e-004   6.8941959e-005   7.6731602e-005   5.9539969e-005   7.3613957e-005   1.8619853e-005   0.0000000e+000   0.0000000e+000
 -1.0975188e+001   9.9663310e-001   8.5263431e-004   4.6691817e-004   3.8790648e-004   1.6198419e-004   1.3403207e-004   2.1435892e-004   1.1067929e-004   1.4214628e-004   1.3820063e-004   1.3905441e-004   1.2357011e-004   1.6026498e-004   9.4928128e-005   3.2492615e-005   9.0205805e-005   7.1126372e-005   2.7703825e-005   1.8694761e-005   0.0000000e+000
 -1.0818857e+001   9.9654754e-001   8.7541985e-004   4.2741126e-004   4.0246397e-004   2.2664650e-004   1.5412821e-004   1.3397019e-004   1.4443147e-004   1.4730459e-004   6.8319903e-005   1.6637282e-004   1.2489027e-004   1.6694118e-004   6.3097552e-005   1.0110851e-004   7.3236437e-005   5.6556539e-005   5.4930403e-005   4.1180425e-005   2.4045546e-005
 -1.0693793e+001   9.9642185e-001   9.7558015e-004   3.7850503e-004   3.7544959e-004   2.3332839e-004   2.1082937e-004   1.6209296e-004   1.4395140e-004   1.0099708e-004   7.3785854e-005   1.7027289e-004   8.1037448e-005   1.2812009e-004   7.2983869e-005   1.0970901e-004   6.6718295e-005   8.4680341e-005   1.0390195e-004   3.3933846e-005   7.2272357e-005
 -1.0537462e+001   9.9630140e-001   9.4316478e-004   4.2019601e-004   3.6966230e-004   3.1471220e-004   1.4289355e-004   1.8661923e-004   1.7298536e-004   1.0609829e-004   8.8088329e-005   1.4453723e-004   9.3455658e-005   1.1936856e-004   8.2225548e-005   3.7689126e-005   3.9997672e-005   6.8650306e-005   1.3708920e-004   3.7533838e-005   1.9362816e-004
 -1.0460386e+001   9.9618111e-001   9.8446145e-004   4.6900835e-004   3.3439959e-004   3.0124433e-004   1.8556572e-004   2.1710066e-004   1.3131488e-004   1.3312681e-004   9.2920525e-005   1.0044795e-004   1.4711197e-004   8.4714913e-005   9.9748336e-005   5.3859862e-005   1.4772349e-005   9.6819813e-005   4.1882890e-005   8.2448973e-005   2.4794296e-004
 -1.0389240e+001   9.9602649e-001   1.0898837e-003   4.5379629e-004   3.6261605e-004   2.4507361e-004   2.4812330e-004   2.1000538e-004   1.6281212e-004   1.0117485e-004   1.4563975e-004   6.9697556e-005   1.2804068e-004   6.2843015e-005   1.2921968e-004   7.0544800e-005   1.7553330e-005   7.4346556e-005   4.0527386e-005   8.5584325e-005   2.7602644e-004
 -1.0241220e+001   9.9577074e-001   1.1687206e-003   5.5656900e-004   3.7776880e-004   2.4861326e-004   1.7348402e-004   2.0779411e-004   2.1221861e-004   1.8163888e-004   8.4135640e-005   8.8564410e-005   1.2268155e-004   1.0050271e-004   9.7531224e-005   3.7374193e-005   5.9513232e-005   5.2011156e-005   3.3515548e-005   4.0070075e-005   3.8655774e-004
 -1.0185495e+001   9.9573029e-001   1.0982725e-003   5.9833951e-004   3.7848758e-004   2.9429818e-004   2.1795695e-004   1.3329245e-004   2.0740900e-004   1.7908538e-004   1.5691157e-004   6.4682560e-005   1.0749632e-004   7.7288040e-005   1.2240420e-004   5.9512149e-005   4.3788459e-005   3.9280830e-005   3.8916136e-005   4.3256879e-005   4.0902858e-004
 -1.0084658e+001   9.9545418e-001   1.1655102e-003   5.9171124e-004   4.9731485e-004   3.3468614e-004   2.5346277e-004   1.7171325e-004   1.0670735e-004   1.5952073e-004   4.4855145e-005   1.3131845e-004   1.1598174e-004   1.7220574e-004   1.2935756e-004   2.8182478e-005   2.3091779e-005   3.1503330e-005   8.0950004e-005   6.5536075e-005   4.4221533e-004
 -9.9962370e+000   9.9519629e-001   1.2625654e-003   6.3964342e-004   4.5716826e-004   3.1278701e-004   3.0374130e-004   2.3966513e-004   1.3046715e-004   1.9921441e-004   9.3037484e-005   4.0412171e-005   7.0042552e-005   4.8446766e-005   1.2370350e-004   6.7070399e-005   7.5516282e-005   7.8428284e-005   5.1220235e-005   8.8833657e-005   5.2174847e-004
 -9.8534982e+000   9.9476626e-001   1.4883943e-003   5.8839006e-004   5.8039017e-004   3.3716660e-004   2.6419161e-004   2.7305697e-004   1.1444594e-004   1.1299318e-004   1.8418509e-004   1.0646570e-004   1.3259884e-004   7.1664083e-005   7.6205534e-005   8.6201214e-005   4.1684762e-005   2.9972924e-005   5.1007872e-005   3.9787130e-005   6.5493858e-004
 -9.7461117e+000   9.9454974e-001   1.3807871e-003   8.8377032e-004   4.7509859e-004   4.0398271e-004   2.5587579e-004   2.3812527e-004   1.5950895e-004   1.7926119e-004   1.3826754e-004   8.6754636e-005   1.0985110e-004   9.8013930e-005   8.6309866e-005   7.3975697e-005   5.5746145e-005   3.5747214e-005   7.9015884e-005   6.8781308e-005   6.4138454e-004
 -9.6896927e+000   9.9440316e-001   1.3872806e-003   9.3690265e-004   5.4218330e-004   4.3197953e-004   2.6026054e-004   2.1180090e-004   1.4777927e-004   1.6941717e-004   1.6110530e-004   8.7535545e-005   1.1590922e-004   8.8624714e-005   8.3746931e-005   9.0535284e-005   5.3264083e-005   4.4891447e-005   5.1298821e-005   6.9717692e-005   6.6261023e-004
 -9.5976692e+000   9.9419195e-001   1.4545839e-003   9.5354748e-004   5.7239145e-004   4.6750870e-004   3.2487644e-004   2.3211066e-004   1.2309988e-004   1.5941892e-004   1.6379471e-004   9.4806229e-005   1.0376903e-004   9.6008200e-005   7.2035785e-005   8.9848437e-005   8.4116751e-005   4.4561147e-005   3.3688259e-005   7.2510274e-005   6.6537374e-004
 -9.4953474e+000   9.9384140e-001   1.6846574e-003   1.0001807e-003   6.0494555e-004   4.3315940e-004   3.2696949e-004   2.7454073e-004   1.7883482e-004   1.5012744e-004   1.2913879e-004   1.0487434e-004   1.0584693e-004   9.4809089e-005   1.1776061e-004   5.8083339e-005   8.7825491e-005   3.4166780e-005   4.6731797e-005   5.3758414e-005   6.7218435e-004
 -9.3608727e+000   9.9349465e-001   1.8655071e-003   1.0696371e-003   7.0727753e-004   4.0621857e-004   3.4917836e-004   2.5947961e-004   1.7186706e-004   1.8258039e-004   1.8220749e-004   7.5851873e-005   6.9581074e-005   1.1462843e-004   9.9959000e-005   7.7837041e-005   6.4933083e-005   5.4787111e-005   4.5230691e-005   4.8238279e-005   6.6034588e-004
 -9.2556284e+000   9.9328502e-001   2.0180265e-003   1.1021507e-003   7.0049830e-004   4.7890908e-004   3.1272755e-004   2.5283454e-004   1.8628605e-004   1.5628787e-004   1.7520490e-004   1.1590428e-004   9.7238299e-005   7.5957902e-005   8.9692993e-005   8.5407343e-005   5.2672679e-005   5.5577377e-005   3.1461901e-005   5.6445397e-005   6.7169704e-004
 -9.1592318e+000   9.9313600e-001   2.0901609e-003   1.2037021e-003   6.6072999e-004   5.3550724e-004   3.1751966e-004   2.4410578e-004   1.8320706e-004   1.5220360e-004   1.4303144e-004   9.6146539e-005   9.7298946e-005   9.7161563e-005   8.4905179e-005   6.8826688e-005   6.2572190e-005   5.3829181e-005   4.7214900e-005   3.6940453e-005   6.8893782e-004
 -9.0687174e+000   9.9304082e-001   2.1620023e-003   1.1976803e-003   7.1261200e-004   4.9564704e-004   3.5118823e-004   2.3720623e-004   1.5902482e-004   1.7365056e-004   1.3408093e-004   1.0253970e-004   7.5461872e-005   8.6431326e-005   1.1145761e-004   6.4254153e-005   6.2798146e-005   4.6256333e-005   4.6873069e-005   3.6964728e-005   7.0305143e-004
 -8.9658984e+000   9.9298740e-001   2.2498151e-003   1.1303123e-003   7.6819457e-004   4.8244400e-004   3.4846625e-004   2.3045274e-004   1.6644342e-004   1.5652049e-004   1.2759382e-004   1.1537438e-004   7.4098752e-005   7.7161383e-005   1.0746613e-004   5.9470675e-005   6.3002959e-005   4.1286856e-005   6.5341705e-005   3.9795651e-005   7.0935402e-004
 -8.8556699e+000   9.9296186e-001   2.2768156e-003   1.1596689e-003   7.5801278e-004   4.7493547e-004   3.0336589e-004   2.3839871e-004   1.8733180e-004   1.6387795e-004   1.0280979e-004   1.1976701e-004   7.6696355e-005   7.0313643e-005   1.0778288e-004   6.4662319e-005   6.5759832e-005   4.3897145e-005   5.2266438e-005   5.0618634e-005   7.2115576e-004
 -8.7858914e+000   9.9294114e-001   2.2633663e-003   1.2267426e-003   7.2339535e-004   4.7448410e-004   2.9240028e-004   2.4886274e-004   1.8390502e-004   1.7218199e-004   1.0061121e-004   1.2001856e-004   6.9567845e-005   6.5464115e-005   1.1535544e-004   6.2356301e-005   6.3534793e-005   4.3837619e-005   6.2933745e-005   4.8030603e-005   7.2181262e-004
 -8.6986682e+000   9.9288003e-001   2.3484781e-003   1.2188740e-003   6.8279377e-004   4.9650443e-004   3.0534226e-004   2.3326026e-004   1.8100255e-004   1.7634323e-004   9.6203764e-005   1.2291538e-004   6.9858536e-005   6.3147313e-005   1.0831737e-004   6.5162757e-005   6.1033137e-005   5.9555136e-005   6.3259479e-005   4.8201598e-005   7.1971290e-004
 -8.5416665e+000   9.9284185e-001   2.3993179e-003   1.2232759e-003   6.6803065e-004   5.0158584e-004   3.1491530e-004   2.0938777e-004   1.8667411e-004   1.5606974e-004   1.1193103e-004   1.2576910e-004   7.7575562e-005   6.5927666e-005   1.0400466e-004   6.5303738e-005   4.8494070e-005   5.7170164e-005   7.1450284e-005   5.1122757e-005   7.2014679e-004
 -8.4718880e+000   9.9286916e-001   2.3571890e-003   1.2450123e-003   6.4946365e-004   5.0877696e-004   3.1897426e-004   2.0923483e-004   1.8122327e-004   1.5906972e-004   1.1183916e-004   1.2821558e-004   7.2776781e-005   7.3310962e-005   1.0158272e-004   6.5400817e-005   4.8550376e-005   5.4584819e-005   7.6795805e-005   4.8476143e-005   7.2036723e-004
 -8.3846648e+000   9.9284605e-001   2.4111358e-003   1.2084607e-003   6.5607755e-004   5.0640726e-004   3.1624510e-004   2.0685244e-004   1.8475746e-004   1.5921772e-004   1.1490076e-004   1.2629865e-004   7.3053670e-005   6.8535476e-005   1.0691533e-004   6.0576495e-005   5.3730728e-005   6.2575937e-005   6.9008642e-005   5.1302786e-005   7.1790096e-004
 -8.2590635e+000   9.9278544e-001   2.4827702e-003   1.2066456e-003   6.6385171e-004   4.9180968e-004   3.1010101e-004   2.0988519e-004   1.7680584e-004   1.6734535e-004   1.1450789e-004   1.2399945e-004   7.3018589e-005   7.8421247e-005   9.2091951e-005   6.3121729e-005   6.1575899e-005   6.0047008e-005   6.6400869e-005   6.2189782e-005   7.0997594e-004
 -8.1892849e+000   9.9277917e-001   2.4812931e-003   1.2330624e-003   6.4973063e-004   4.8594040e-004   3.1713655e-004   2.0354952e-004   1.8280187e-004   1.5987298e-004   1.1485015e-004   1.3175413e-004   6.5903395e-005   7.8634810e-005   8.9804072e-005   6.3186904e-005   6.9477829e-005   5.4951026e-005   6.6496061e-005   6.2238312e-005   7.1015080e-004
 -8.0322832e+000   9.9270376e-001   2.5521591e-003   1.2271420e-003   6.6408863e-004   4.7665346e-004   3.1276663e-004   2.1069485e-004   1.9412713e-004   1.5748705e-004   1.2010230e-004   1.2501664e-004   6.6190664e-005   7.8982146e-005   7.2519061e-005   7.8701262e-005   6.4655084e-005   7.1001572e-005   5.6133319e-005   5.4276845e-005   7.1354676e-004
 -7.9450600e+000   9.9267156e-001   2.5424573e-003   1.2812057e-003   6.8151046e-004   4.3717276e-004   3.1752189e-004   2.1732337e-004   1.9728939e-004   1.5255826e-004   1.2805817e-004   1.1562242e-004   6.8917074e-005   8.6818125e-005   7.0276837e-005   7.1329130e-005   6.4866009e-005   7.1087036e-005   6.9723112e-005   4.9087700e-005   7.0561039e-004
 -7.8752815e+000   9.9266531e-001   2.5267141e-003   1.3089436e-003   6.8869964e-004   4.2294520e-004   3.1462779e-004   2.2370200e-004   1.9728896e-004   1.4990451e-004   1.3064992e-004   1.0823702e-004   7.8709765e-005   7.4410363e-005   7.5209037e-005   7.1379461e-005   6.7488077e-005   7.1140449e-005   7.2473379e-005   4.9137470e-005   7.0302750e-004
 -7.7880583e+000   9.9262911e-001   2.5472064e-003   1.3309593e-003   7.0049091e-004   4.0842263e-004   3.0257316e-004   2.2777283e-004   2.0637264e-004   1.3721665e-004   1.4392278e-004   1.0371474e-004   8.1524838e-005   6.9691280e-005   8.3040940e-005   6.1401098e-005   7.5451137e-005   6.6053608e-005   7.2598818e-005   5.7408212e-005   6.9507044e-004
 -7.6310566e+000   9.9255168e-001   2.5979128e-003   1.3337948e-003   7.2385426e-004   4.0667865e-004   3.0359253e-004   2.4918979e-004   1.7625144e-004   1.4338714e-004   1.4731216e-004   1.0173154e-004   9.4235830e-005   6.7558156e-005   7.3301504e-005   6.6856580e-005   7.3119222e-005   6.0973646e-005   8.0945299e-005   5.7526935e-005   6.9009400e-004
 -7.5220277e+000   9.9252860e-001   2.6187609e-003   1.3300127e-003   7.2213939e-004   4.2243235e-004   2.9446769e-004   2.5025636e-004   1.7442960e-004   1.3894246e-004   1.5829003e-004   9.4750540e-005   9.7135645e-005   6.5324269e-005   7.8695661e-005   6.7170289e-005   7.3388995e-005   5.8565099e-005   8.6625006e-005   5.4975651e-005   6.8503328e-004
 -7.4348045e+000   9.9253330e-001   2.6184039e-003   1.3307733e-003   7.1066421e-004   4.2734187e-004   2.9485249e-004   2.5362489e-004   1.8000716e-004   1.3603380e-004   1.5072197e-004   1.0221352e-004   9.2088684e-005   7.0359197e-005   7.6214270e-005   6.7253309e-005   6.5502177e-005   6.3881521e-005   9.4882614e-005   4.6829290e-005   6.8505472e-004
 -7.3650260e+000   9.9252966e-001   2.6080289e-003   1.3416808e-003   7.0785231e-004   4.3202412e-004   2.9829837e-004   2.5668796e-004   1.7436607e-004   1.4387644e-004   1.4050250e-004   1.0473203e-004   9.7108261e-005   6.2824756e-005   7.3690152e-005   7.2397463e-005   7.3458270e-005   5.5973559e-005   9.7685768e-005   4.4116063e-005   6.8503382e-004
 -7.2778028e+000   9.9251555e-001   2.6275657e-003   1.3298618e-003   7.0985551e-004   4.4029503e-004   2.9231543e-004   2.5756456e-004   1.6949510e-004   1.5251296e-004   1.4097588e-004   1.0508439e-004   9.2471455e-005   7.0651270e-005   6.3715619e-005   6.7329117e-005   8.4072474e-005   6.1525409e-005   8.9747798e-005   4.4184409e-005   6.8522369e-004
 -7.1208011e+000   9.9246240e-001   2.6736167e-003   1.3296754e-003   7.1295054e-004   4.4939508e-004   2.8353971e-004   2.6756204e-004   1.6171919e-004   1.7432658e-004   1.1563569e-004   1.1809060e-004   8.0299263e-005   7.8470474e-005   6.1422645e-005   7.8055394e-005   7.6553179e-005   6.7161080e-005   7.9251656e-005   4.4234974e-005   6.8564081e-004
 -7.0117721e+000   9.9242321e-001   2.7304689e-003   1.3261103e-003   7.0186103e-004   4.4015238e-004   2.8515956e-004   2.6593887e-004   1.7387761e-004   1.6980109e-004   1.1107695e-004   1.1622758e-004   8.5706013e-005   8.3951248e-005   5.3960867e-005   9.1464863e-005   6.6317282e-005   7.0097639e-005   7.4042336e-005   4.7149425e-005   6.8343026e-004
 -6.9245490e+000   9.9239846e-001   2.7586553e-003   1.3157918e-003   6.9200752e-004   4.6307529e-004   2.7577142e-004   2.6920174e-004   1.7410236e-004   1.6997847e-004   1.0595942e-004   1.2372702e-004   8.0576194e-005   9.1508329e-005   5.1425822e-005   9.1474320e-005   6.3680255e-005   7.2823233e-005   6.3103367e-005   5.5450990e-005   6.8322228e-004
 -6.8547704e+000   9.9234149e-001   2.8239796e-003   1.3055112e-003   6.9670868e-004   4.5980750e-004   2.7937216e-004   2.6893391e-004   1.7406319e-004   1.6728438e-004   1.0851859e-004   1.2113146e-004   8.5613062e-005   8.9008836e-005   5.1475379e-005   8.6275036e-005   6.6320030e-005   7.2825981e-005   6.3151711e-005   5.8306059e-005   6.8022238e-004
 -6.7675473e+000   9.9231706e-001   2.8475403e-003   1.3199798e-003   6.9245592e-004   4.5640719e-004   2.7661116e-004   2.6633618e-004   1.7476823e-004   1.6269968e-004   1.0651048e-004   1.3435444e-004   8.0958821e-005   8.9410894e-005   4.6513378e-005   8.3889643e-005   7.9852815e-005   6.4976291e-005   6.3308488e-005   5.8527255e-005   6.7784152e-004
 -6.6585183e+000   9.9229892e-001   2.8630024e-003   1.3220027e-003   6.9798367e-004   4.6416198e-004   2.7025623e-004   2.6344108e-004   1.7822120e-004   1.6059402e-004   1.0937283e-004   1.2728898e-004   7.8741300e-005   8.7143554e-005   5.4455211e-005   8.1557905e-005   8.5461501e-005   6.2521660e-005   6.3520733e-005   5.6007096e-005   6.7534676e-004
 -6.5712951e+000   9.9224936e-001   2.9158859e-003   1.3176072e-003   6.9903481e-004   4.6803213e-004   2.6713527e-004   2.5144336e-004   1.9861244e-004   1.4690006e-004   1.1466336e-004   1.2212543e-004   8.8805640e-005   8.9638232e-005   4.9304851e-005   8.6858430e-005   6.9453968e-005   7.3291087e-005   5.8001813e-005   5.6044246e-005   6.7779881e-004
 -6.4142934e+000   9.9219567e-001   2.9704969e-003   1.3321023e-003   6.7628595e-004   4.7038262e-004   2.6851226e-004   2.6422072e-004   1.9347216e-004   1.4736710e-004   1.1499705e-004   1.1245056e-004   1.0194726e-004   7.7149214e-005   6.2572394e-005   7.3956701e-005   8.5811253e-005   6.0008771e-005   5.8147757e-005   5.3439668e-005   6.8101131e-004
 -6.3052645e+000   9.9216803e-001   2.9888512e-003   1.3313720e-003   6.7917799e-004   4.8294983e-004   2.5910935e-004   2.5935837e-004   2.0056980e-004   1.5620982e-004   1.0753173e-004   1.0790422e-004   1.1010001e-004   6.7098183e-005   7.3262630e-005   7.4222172e-005   7.8038235e-005   6.2850029e-005   6.3878598e-005   5.0811678e-005   6.7867371e-004
 -6.2180413e+000   9.9215780e-001   2.9984535e-003   1.3182544e-003   6.7374570e-004   4.9944914e-004   2.6274128e-004   2.5939792e-004   1.9498615e-004   1.6179940e-004   1.1005697e-004   1.0779569e-004   1.0994102e-004   6.1828802e-005   7.5783709e-005   7.4177330e-005   8.0736208e-005   6.5652289e-005   6.3959094e-005   4.8060513e-005   6.7538544e-004
 -6.1482627e+000   9.9213914e-001   3.0118433e-003   1.3244742e-003   6.7798561e-004   4.9264052e-004   2.6315542e-004   2.5667612e-004   1.9815654e-004   1.6461327e-004   1.1002163e-004   1.2061567e-004   9.9785292e-005   5.9342972e-005   7.3244067e-005   7.9551874e-005   7.8189482e-005   6.2976918e-005   6.4023313e-005   5.3797952e-005   6.6976466e-004
 -6.0610396e+000   9.9212280e-001   3.0238981e-003   1.3222670e-003   6.7198282e-004   5.0918315e-004   2.5349826e-004   2.6081986e-004   2.1013843e-004   1.5124783e-004   1.1313186e-004   1.2110856e-004   1.0274904e-004   5.6987064e-005   7.0852562e-005   8.2409657e-005   7.5672187e-005   6.5857333e-005   6.7007885e-005   5.1107550e-005   6.6727915e-004
 -5.9520106e+000   9.9212065e-001   3.0504453e-003   1.2915714e-003   6.9351687e-004   5.0206436e-004   2.5636765e-004   2.4289701e-004   2.1968274e-004   1.4623386e-004   1.1629701e-004   1.2671652e-004   9.7987629e-005   5.7160279e-005   7.3711185e-005   7.9941241e-005   7.8642720e-005   6.6039683e-005   6.7195694e-005   4.8371448e-005   6.6451111e-004
 -5.8647874e+000   9.9212593e-001   3.0312967e-003   1.2946782e-003   7.1091247e-004   5.0596697e-004   2.4580318e-004   2.2825720e-004   2.4037185e-004   1.4053360e-004   1.1107460e-004   1.3959779e-004   8.7621114e-005   5.9722706e-005   8.6913504e-005   7.2052032e-005   7.0479089e-005   6.8867324e-005   6.4431785e-005   5.4026100e-005   6.6146193e-004
 -5.7557585e+000   9.9210030e-001   3.0418253e-003   1.3125790e-003   7.0013409e-004   5.0839731e-004   2.5647819e-004   2.2870815e-004   2.2683461e-004   1.3881455e-004   1.2774824e-004   1.3767169e-004   8.0354832e-005   6.7935690e-005   8.9992851e-005   7.7836194e-005   5.9937235e-005   6.6427124e-005   6.4619269e-005   5.7061793e-005   6.5634013e-004
 -5.6194723e+000   9.9208165e-001   3.0396189e-003   1.3356263e-003   7.0548298e-004   4.9880222e-004   2.6060572e-004   2.3265692e-004   2.2746502e-004   1.2549477e-004   1.4195252e-004   1.3576974e-004   7.2901080e-005   6.5597771e-005   9.2968556e-005   8.3430670e-005   5.4678217e-005   6.3809598e-005   7.3254433e-005   6.0123465e-005   6.4811390e-004
 -5.5104433e+000   9.9203034e-001   3.1001951e-003   1.3167208e-003   7.0708033e-004   5.0382449e-004   2.6454730e-004   2.3300696e-004   2.2158471e-004   1.3382437e-004   1.3920903e-004   1.4346561e-004   6.2423277e-005   7.0789839e-005   1.0086239e-004   7.2666339e-005   5.4651080e-005   6.3831187e-005   7.3260751e-005   6.2996392e-005   6.4471948e-004
 -5.4232201e+000   9.9201795e-001   3.1052333e-003   1.3275305e-003   7.0288080e-004   5.1138740e-004   2.4803574e-004   2.4925941e-004   2.1240164e-004   1.4211392e-004   1.4954123e-004   1.2771390e-004   6.7633731e-005   6.0324980e-005   1.0877341e-004   7.5423887e-005   4.9214892e-005   7.2252727e-005   7.0608751e-005   6.0191248e-005   6.4152556e-004
 -5.3141912e+000   9.9200154e-001   3.1020129e-003   1.3510204e-003   6.9521089e-004   5.0958526e-004   2.5590375e-004   2.4387094e-004   2.1041052e-004   1.4574539e-004   1.5305171e-004   1.2057092e-004   7.0595284e-005   6.3254874e-005   1.1461327e-004   7.2997984e-005   4.3937242e-005   6.9674773e-005   7.9274506e-005   6.9088200e-005   6.2764396e-004
 -5.1779050e+000   9.9196639e-001   3.1178622e-003   1.3737773e-003   7.2373226e-004   4.7203109e-004   2.6736779e-004   2.3535664e-004   2.1410185e-004   1.4371946e-004   1.5663863e-004   1.1593112e-004   7.3508427e-005   7.4237655e-005   1.0971181e-004   6.5090993e-005   4.6875364e-005   7.5489616e-005   7.9580121e-005   6.0633513e-005   6.2796256e-004
 -5.0688760e+000   9.9197251e-001   3.1188996e-003   1.3681556e-003   7.2790769e-004   4.6784663e-004   2.7107762e-004   2.3520198e-004   1.9644322e-004   1.5518975e-004   1.6989738e-004   1.0782885e-004   7.6002938e-005   7.4174154e-005   1.0959102e-004   6.2371516e-005   4.1312281e-005   7.8217332e-005   7.6682030e-005   6.9264730e-005   6.2142313e-004
 -4.9816528e+000   9.9193460e-001   3.1506368e-003   1.3738850e-003   7.4447627e-004   4.6258398e-004   2.6421974e-004   2.3183912e-004   1.9353578e-004   1.6889749e-004   1.6153020e-004   1.0519486e-004   7.5962352e-005   8.7487500e-005   9.3558215e-005   5.9595158e-005   4.6767529e-005   8.6703155e-005   6.5336680e-005   8.0857948e-005   6.1233708e-004
 -4.8726239e+000   9.9191239e-001   3.1497691e-003   1.3745595e-003   7.6050279e-004   4.7128429e-004   2.6523127e-004   2.2578359e-004   2.0027931e-004   1.6930756e-004   1.6487836e-004   1.0036686e-004   7.1076441e-005   9.3209008e-005   9.6656730e-005   5.4390498e-005   5.2500083e-005   8.7025530e-005   5.9869892e-005   8.9743375e-005   6.0117828e-004
 -4.7363377e+000   9.9187791e-001   3.1665737e-003   1.4147263e-003   7.3574665e-004   4.7239371e-004   2.6995360e-004   2.2913537e-004   1.9491470e-004   1.8116392e-004   1.4918644e-004   1.0618716e-004   6.8740535e-005   1.0158314e-004   9.7031440e-005   4.6471812e-005   4.9883451e-005   1.0137466e-004   6.5923235e-005   7.5555552e-005   5.9554710e-004
 -4.6273087e+000   9.9188549e-001   3.1536946e-003   1.4111143e-003   7.2931699e-004   4.8469275e-004   2.8423976e-004   2.1287476e-004   2.0994502e-004   1.6686706e-004   1.4922326e-004   1.0880426e-004   7.6567230e-005   9.8747420e-005   9.6998436e-005   4.3727838e-005   5.8267010e-005   9.5792276e-005   6.8778826e-005   7.2701275e-005   5.9215565e-004
 -4.5400855e+000   9.9187951e-001   3.1699663e-003   1.3778914e-003   7.4801525e-004   4.8510844e-004   2.8192430e-004   2.2561470e-004   2.0385399e-004   1.6688662e-004   1.5716308e-004   1.0337404e-004   7.3944484e-005   1.0134796e-004   9.9735315e-005   4.3823836e-005   5.5521624e-005   9.8670182e-005   6.0211790e-005   7.5571268e-005   5.9186787e-004
 -4.4310566e+000   9.9185891e-001   3.1964594e-003   1.3699487e-003   7.4972891e-004   4.7881528e-004   2.8367249e-004   2.4221980e-004   1.9223577e-004   1.6782350e-004   1.4986049e-004   1.0666630e-004   7.9735224e-005   1.0453762e-004   9.4751796e-005   4.9607233e-005   5.0173744e-005   1.0183270e-004   6.0415238e-005   7.5870731e-005   5.8673153e-004
 -4.2947704e+000   9.9182402e-001   3.2286237e-003   1.3618842e-003   7.3917108e-004   5.1051165e-004   2.6346145e-004   2.6227388e-004   1.9808261e-004   1.4254191e-004   1.4525406e-004   1.2588904e-004   8.7939821e-005   9.6696099e-005   8.6721451e-005   4.6869577e-005   6.7011607e-005   9.3469126e-005   6.3295492e-005   7.3043475e-005   5.8324431e-004
 -4.1857414e+000   9.9178384e-001   3.2618812e-003   1.3364994e-003   7.5897935e-004   5.3788295e-004   2.5230932e-004   2.5618108e-004   1.8966616e-004   1.5128690e-004   1.4799883e-004   1.3372812e-004   8.7864979e-005   9.6677529e-005   8.1336553e-005   4.6874692e-005   6.9852364e-005   9.6424956e-005   5.7614183e-005   7.0190027e-005   5.8291488e-004
 -4.0494552e+000   9.9175144e-001   3.2888503e-003   1.3340550e-003   7.6075418e-004   5.6560181e-004   2.3069019e-004   2.5419253e-004   1.9643506e-004   1.4882024e-004   1.5948527e-004   1.3416077e-004   8.0352733e-005   1.0524990e-004   6.5288504e-005   5.2584208e-005   6.7208616e-005   9.6651665e-005   6.6460112e-005   5.8646253e-005   5.8307322e-004
 -3.9404263e+000   9.9174676e-001   3.2888167e-003   1.3164969e-003   7.6360835e-004   5.8970187e-004   2.4363909e-004   2.4097357e-004   1.8764006e-004   1.5456221e-004   1.6481076e-004   1.3660792e-004   7.7472239e-005   9.9722856e-005   6.5270514e-005   4.9752830e-005   8.6869915e-005   7.9620090e-005   7.2262300e-005   5.2809248e-005   5.8259972e-004
 -3.8041400e+000   9.9173603e-001   3.3262236e-003   1.3098387e-003   7.5489298e-004   5.7641310e-004   2.5121929e-004   2.5452533e-004   1.6091668e-004   1.6707353e-004   1.5491211e-004   1.3225579e-004   8.6112103e-005   1.1401710e-004   5.4750138e-005   6.6854120e-005   7.3321828e-005   8.0027558e-005   7.2635183e-005   5.3129133e-005   5.7485205e-004
 -3.6661214e+000   9.9167536e-001   3.3670230e-003   1.3033884e-003   7.4547706e-004   5.9834120e-004   2.7255772e-004   2.4530570e-004   1.6415453e-004   1.7843730e-004   1.4115256e-004   1.2957764e-004   1.0493483e-004   1.0033165e-004   6.0229362e-005   6.6799185e-005   6.7653857e-005   8.2756176e-005   7.5523426e-005   5.3166287e-005   5.6782587e-004
 -3.5557065e+000   9.9163968e-001   3.4048456e-003   1.3123664e-003   7.3183535e-004   5.9876806e-004   2.6592521e-004   2.5272054e-004   1.6119162e-004   1.8405458e-004   1.4650279e-004   1.3201387e-004   1.0214697e-004   9.7531942e-005   6.0242829e-005   6.1131584e-005   7.8916811e-005   7.7095656e-005   6.9701535e-005   6.1986196e-005   5.6134494e-004
 -3.4177249e+000   9.9163853e-001   3.3956836e-003   1.3159453e-003   7.3388784e-004   5.9026520e-004   2.8144095e-004   2.5717261e-004   1.5557228e-004   1.9092193e-004   1.3901058e-004   1.4375725e-004   9.2099602e-005   9.5425242e-005   6.0542822e-005   6.7097450e-005   7.6400524e-005   8.9093483e-005   5.8428169e-005   5.6291550e-005   5.6243783e-004
 -3.2798099e+000   9.9159261e-001   3.4175021e-003   1.3328865e-003   7.5527699e-004   5.7732046e-004   2.8509573e-004   2.4472351e-004   1.7988790e-004   1.7331859e-004   1.4469978e-004   1.4097234e-004   8.6607674e-005   1.0618161e-004   6.0475721e-005   7.5468218e-005   6.7965426e-005   8.9039769e-005   5.8425375e-005   6.5215625e-005   5.4632359e-004
 -3.1694779e+000   9.9157759e-001   3.4244629e-003   1.3479272e-003   7.5455019e-004   5.7256916e-004   2.8200261e-004   2.3863461e-004   1.9521878e-004   1.6722478e-004   1.5818131e-004   1.1630438e-004   9.7294355e-005   1.1154829e-004   5.4945399e-005   7.8154302e-005   7.0831269e-005   8.0397871e-005   6.7135941e-005   6.2267423e-005   5.4275724e-004
 -3.0315932e+000   9.9155214e-001   3.4558485e-003   1.3441814e-003   7.5133724e-004   5.7379390e-004   3.0669120e-004   2.0618750e-004   1.9678033e-004   1.7982107e-004   1.3685639e-004   1.3352654e-004   9.5177905e-005   1.1213558e-004   5.7979365e-005   8.9754687e-005   6.5539490e-005   7.4966806e-005   6.4439963e-005   6.8449362e-005   5.3439265e-004
 -2.8937630e+000   9.9153741e-001   3.4450548e-003   1.3618946e-003   7.5597487e-004   5.6624900e-004   3.1500438e-004   2.0649014e-004   2.0326584e-004   1.7131260e-004   1.4267862e-004   1.3902431e-004   9.7882913e-005   1.1757437e-004   6.3644097e-005   7.5769215e-005   7.4115372e-005   7.5075462e-005   5.2770788e-005   6.2385748e-005   5.3642593e-004
 -2.7834989e+000   9.9152844e-001   3.4500404e-003   1.3769549e-003   7.5857772e-004   5.2008600e-004   3.4880542e-004   2.1280941e-004   2.0888843e-004   1.6787740e-004   1.3679655e-004   1.3887537e-004   1.0044630e-004   1.1204221e-004   6.9120790e-005   6.7337064e-005   8.2568504e-005   6.9303319e-005   5.8689495e-005   6.2447002e-005   5.2988915e-004
 -2.6457000e+000   9.9148334e-001   3.4413792e-003   1.4275832e-003   7.5955577e-004   5.1360553e-004   3.5394242e-004   2.0736902e-004   2.2824162e-004   1.6251118e-004   1.4554273e-004   1.2316551e-004   1.0095298e-004   1.1529421e-004   7.4898778e-005   6.1926609e-005   7.4157789e-005   7.8069587e-005   6.4775787e-005   6.2662345e-005   5.2102441e-004
 -2.5079435e+000   9.9145500e-001   3.4431416e-003   1.4590992e-003   7.3845533e-004   5.4112194e-004   3.3951663e-004   2.1752156e-004   2.1919448e-004   1.5997044e-004   1.5415145e-004   1.2325527e-004   1.0636387e-004   1.0157467e-004   9.1517456e-005   5.9213997e-005   7.7013046e-005   7.8137301e-005   5.3044100e-005   6.5571643e-005   5.1713530e-004
 -2.3702020e+000   9.9147291e-001   3.4212756e-003   1.4465485e-003   7.4936581e-004   5.4938815e-004   3.3975552e-004   2.1161522e-004   2.1700623e-004   1.6358707e-004   1.6568557e-004   1.1254301e-004   1.0658341e-004   1.0731067e-004   9.4540256e-005   5.3715630e-005   8.2869362e-005   7.5389724e-005   5.3135601e-005   7.4828591e-005   5.0194830e-004
 -2.2324952e+000   9.9141982e-001   3.4498142e-003   1.4687402e-003   7.5021378e-004   5.2342331e-004   3.8302522e-004   2.2391098e-004   1.8880258e-004   1.6669929e-004   1.7981911e-004   9.6105349e-005   1.0941073e-004   1.1568698e-004   9.1902454e-005   5.6617700e-005   8.8766142e-005   6.0927305e-005   5.9106096e-005   6.5911691e-005   5.0130116e-004
 -2.0948083e+000   9.9137781e-001   3.4336773e-003   1.5140609e-003   7.3170566e-004   5.4519323e-004   3.9718618e-004   2.3708033e-004   1.7619015e-004   1.6963780e-004   1.7731861e-004   8.5265994e-005   1.2877752e-004   1.0480283e-004   9.2041197e-005   5.6609453e-005   9.4601738e-005   5.5139153e-005   5.3183644e-005   7.4991245e-005   4.9472876e-004
 -1.9571442e+000   9.9133233e-001   3.4665481e-003   1.5338654e-003   7.0693760e-004   5.8027020e-004   3.7499097e-004   2.4100692e-004   1.7675518e-004   1.7560506e-004   1.7202015e-004   8.5386488e-005   1.1514184e-004   1.2699903e-004   7.8108466e-005   7.0716092e-005   1.0332524e-004   5.5414174e-005   3.8427854e-005   7.5108731e-005   4.9103945e-004
 -1.8194993e+000   9.9134965e-001   3.4548319e-003   1.5131762e-003   7.0929859e-004   5.8860849e-004   3.6837931e-004   2.7406519e-004   1.4890432e-004   1.8189553e-004   1.7785118e-004   8.8154985e-005   1.1531632e-004   1.2149631e-004   8.0946890e-005   7.0811146e-005   1.0618327e-004   5.2551913e-005   3.8439923e-005   7.5216693e-005   4.8422268e-004
 -1.6818691e+000   9.9131614e-001   3.4894592e-003   1.5298118e-003   6.7954046e-004   6.0408750e-004   3.7492666e-004   2.5772949e-004   1.6172291e-004   1.7898851e-004   1.7237301e-004   9.9323055e-005   1.1259833e-004   1.2717056e-004   6.7002800e-005   8.5057436e-005   9.4598937e-005   5.2478705e-005   4.4363962e-005   7.5241221e-005   4.7738702e-004
 -1.5442519e+000   9.9122836e-001   3.5352903e-003   1.5570834e-003   7.1962299e-004   5.6757931e-004   3.8233032e-004   2.8383550e-004   1.5792560e-004   1.7562282e-004   1.6654282e-004   1.0480648e-004   1.0169095e-004   1.1885235e-004   7.2516124e-005   1.0211457e-004   8.6065861e-005   5.5435795e-005   4.1490085e-005   6.9268808e-005   4.7356261e-004
 -1.4066458e+000   9.9117679e-001   3.5890557e-003   1.5311409e-003   7.6016984e-004   5.3984149e-004   3.8278069e-004   2.8805496e-004   1.7385683e-004   1.6398099e-004   1.6679054e-004   1.1866997e-004   9.0759881e-005   1.1881288e-004   7.5363199e-005   1.1346803e-004   8.0418524e-005   5.5518071e-005   3.5555994e-005   6.3155855e-005   4.7581219e-004
 -1.2690501e+000   9.9111180e-001   3.6243694e-003   1.5142274e-003   8.1533244e-004   5.4685255e-004   3.5694855e-004   3.1447084e-004   1.6744782e-004   1.6384197e-004   1.5274276e-004   1.2983423e-004   9.0818408e-005   1.2163574e-004   7.5462096e-005   1.1343312e-004   7.7673476e-005   5.2520874e-005   4.7486151e-005   6.6265196e-005   4.5683538e-004
 -1.1314632e+000   9.9104782e-001   3.6808110e-003   1.4897206e-003   8.3131515e-004   5.4130077e-004   3.7536892e-004   3.2766615e-004   1.6426689e-004   1.6391428e-004   1.3587533e-004   1.5486472e-004   7.7026877e-005   1.2444331e-004   7.8314954e-005   1.1337339e-004   8.0636152e-005   4.6681947e-005   5.0400949e-005   6.3195615e-005   4.5300033e-004
 -9.9388364e-001   9.9105896e-001   3.6678935e-003   1.4971630e-003   8.4656981e-004   5.1393149e-004   3.7531580e-004   3.3156430e-004   1.7375190e-004   1.5824785e-004   1.4717625e-004   1.5750908e-004   7.4228085e-005   1.1623890e-004   8.3922196e-005   1.0768895e-004   7.7707698e-005   5.5439291e-005   4.7468457e-005   6.9198307e-005   4.4002533e-004
 -8.5630984e-001   9.9099604e-001   3.7349721e-003   1.4709168e-003   8.6483085e-004   5.1508938e-004   3.8565333e-004   3.2788715e-004   1.6764318e-004   1.7308257e-004   1.4148558e-004   1.5745407e-004   7.6963702e-005   1.1354208e-004   1.0081381e-004   9.0771326e-005   7.7725785e-005   5.5452733e-005   5.9379409e-005   7.2360672e-005   4.1793739e-004
 -7.1874112e-001   9.9098005e-001   3.7823162e-003   1.4648496e-003   8.6460499e-004   4.9480007e-004   3.9524624e-004   3.1434113e-004   1.8565108e-004   1.7276317e-004   1.3014024e-004   1.5999116e-004   7.1526121e-005   1.1077370e-004   1.1195096e-004   9.0875594e-005   5.7519441e-005   6.9941337e-005   6.2314970e-005   6.6274711e-005   4.1407166e-004
 -5.8117610e-001   9.9095978e-001   3.7855196e-003   1.4893042e-003   8.7028677e-004   4.7914455e-004   3.9200700e-004   3.1806495e-004   1.7960208e-004   1.9670596e-004   1.1600311e-004   1.5444826e-004   8.7994447e-005   1.1369090e-004   1.0633959e-004   7.3781887e-005   7.7570982e-005   6.7106762e-005   6.8262959e-005   6.6345889e-005   3.9804194e-004
 -4.4361350e-001   9.9087380e-001   3.8658723e-003   1.4789420e-003   8.8702095e-004   4.6458631e-004   4.0706869e-004   2.9892885e-004   2.1044744e-004   1.8800795e-004   1.1066787e-004   1.4897081e-004   1.0172479e-004   1.1641224e-004   1.0356582e-004   8.2304994e-005   7.1907738e-005   6.4207677e-005   7.1200449e-005   6.9328643e-005   3.8503087e-004
 -3.0605176e-001   9.9084203e-001   3.8592138e-003   1.4969022e-003   9.0851849e-004   4.7972513e-004   3.9583531e-004   2.8255026e-004   2.1688057e-004   2.0324727e-004   1.1051498e-004   1.4341328e-004   1.1555130e-004   1.1357159e-004   8.3942583e-005   8.4996029e-005   8.6263241e-005   7.0138126e-005   6.2346218e-005   6.6267076e-005   3.7809612e-004
 -1.6848963e-001   9.9077014e-001   3.8712540e-003   1.5556179e-003   9.1515342e-004   4.8304860e-004   3.7163975e-004   2.9614003e-004   2.1390177e-004   2.1248461e-004   1.2177418e-004   1.4321271e-004   1.0730207e-004   1.1910460e-004   8.1109499e-005   9.0794662e-005   7.4735985e-005   7.0057159e-005   6.2235347e-005   7.2210861e-005   3.6808174e-004
 -3.0925645e-002   9.9075873e-001   3.8400043e-003   1.6065852e-003   8.9661272e-004   4.9456931e-004   3.5863033e-004   3.0305108e-004   2.2020853e-004   2.1561695e-004   1.3014698e-004   1.3491500e-004   1.0996131e-004   1.1900066e-004   9.2357593e-005   7.6614136e-005   7.4709792e-005   7.2879080e-005   7.4115067e-005   6.3232282e-005   3.5806304e-004
  1.0664174e-001   9.9074860e-001   3.8676238e-003   1.5787810e-003   8.8834788e-004   5.2577000e-004   3.6523756e-004   2.9496491e-004   2.1090629e-004   2.1261177e-004   1.4426503e-004   1.2395799e-004   1.0985335e-004   1.3272596e-004   7.5541655e-005   8.2175567e-005   8.3301776e-005   6.4068183e-005   7.9988538e-005   6.6270459e-005   3.4500347e-004
  2.4421332e-001   9.9067990e-001   3.9378253e-003   1.5532983e-003   8.9832818e-004   5.4890092e-004   3.5808065e-004   3.0118585e-004   2.0779782e-004   2.1799745e-004   1.4128063e-004   1.2397805e-004   1.1802988e-004   1.1887023e-004   8.3842103e-005   8.5072406e-005   7.7466424e-005   6.6969708e-005   7.9907693e-005   6.0239283e-005   3.4102723e-004
  3.8179067e-001   9.9065825e-001   3.9068350e-003   1.5822689e-003   9.1245164e-004   5.4905555e-004   3.6607032e-004   3.1096411e-004   2.0469443e-004   2.2615500e-004   1.4102064e-004   1.2118346e-004   1.0690123e-004   1.3539427e-004   7.2581197e-005   8.4985944e-005   8.8900952e-005   6.7073059e-005   7.6972573e-005   6.0279072e-005   3.2796654e-004
  5.1937535e-001   9.9060510e-001   3.8975732e-003   1.6489098e-003   8.9861759e-004   5.7541967e-004   3.6479405e-004   2.8798872e-004   2.2629060e-004   1.9677877e-004   1.6391200e-004   1.2385958e-004   1.0685631e-004   1.2980296e-004   8.3784284e-005   8.4974916e-005   8.3112071e-005   6.7092627e-005   6.5017414e-005   7.8218651e-005   3.1189185e-004
  6.5696883e-001   9.9053896e-001   3.9132978e-003   1.6852163e-003   9.0749927e-004   5.8263797e-004   3.7506114e-004   2.8126526e-004   2.2284069e-004   1.9409505e-004   1.7221656e-004   1.2657463e-004   1.0405492e-004   1.2967893e-004   8.9304993e-005   9.0694174e-005   6.8741211e-005   6.4026739e-005   7.3766839e-005   7.8207655e-005   3.0186321e-004
  7.9457259e-001   9.9051913e-001   3.9314547e-003   1.6863430e-003   8.9052644e-004   5.8750311e-004   3.9972256e-004   2.7807720e-004   2.1619778e-004   2.0568633e-004   1.7187930e-004   1.2356493e-004   1.0124078e-004   1.3513759e-004   8.3680656e-005   9.0580073e-005   6.5759104e-005   8.1476867e-005   6.7960521e-005   7.2196334e-005   2.9188028e-004
  9.3218794e-001   9.9040202e-001   4.0258169e-003   1.6998270e-003   9.1115734e-004   5.7496938e-004   4.1308331e-004   2.8734331e-004   2.0314306e-004   2.0544163e-004   1.7428919e-004   1.2898660e-004   1.0393271e-004   1.2123015e-004   8.3599484e-005   9.3261539e-005   6.8554679e-005   7.5501804e-005   7.0832257e-005   6.6055286e-005   2.9095197e-004
  1.0000000e+000   9.9038157e-001   4.0326937e-003   1.7016790e-003   9.0018450e-004   5.9613838e-004   4.0986594e-004   2.9745370e-004   1.9988306e-004   2.1077007e-004   1.7075536e-004   1.2850030e-004   1.0361316e-004   1.2105200e-004   8.6341705e-005   9.0401634e-005   7.4358359e-005   6.9797953e-005   7.3881489e-005   6.3140210e-005   2.8791655e-004
  1.1376146e+000   9.9030968e-001   4.0898016e-003   1.7042406e-003   8.8777218e-004   6.1226578e-004   4.3788095e-004   2.8383061e-004   2.0302438e-004   2.0815619e-004   1.7126710e-004   1.3167892e-004   1.0124797e-004   1.1282738e-004   1.0593246e-004   8.1891503e-005   6.8532410e-005   6.9551604e-005   8.2638031e-005   6.9114295e-005   2.6866121e-004
  1.2752550e+000   9.9031228e-001   4.0526223e-003   1.7608584e-003   8.6787502e-004   5.9607065e-004   4.6576735e-004   2.8595497e-004   1.8757744e-004   2.1665977e-004   1.6260242e-004   1.3973248e-004   1.1199530e-004   1.0445106e-004   1.1140009e-004   7.3310849e-005   7.7023545e-005   6.3702019e-005   7.9559522e-005   7.1978717e-005   2.5858114e-004
  1.3892154e+000   9.9029102e-001   4.0390554e-003   1.7671608e-003   9.2047201e-004   5.6744325e-004   4.7936670e-004   2.7575683e-004   1.9717867e-004   2.0476478e-004   1.6260703e-004   1.6680511e-004   9.8165776e-005   1.0434603e-004   1.0566981e-004   7.6097018e-005   8.2721075e-005   6.6701735e-005   7.3739001e-005   8.0999279e-005   2.3993130e-004
  1.4481517e+000   9.9026071e-001   4.0756211e-003   1.7565350e-003   9.2562152e-004   5.4920774e-004   4.9106867e-004   2.8266650e-004   2.0048559e-004   2.0429965e-004   1.6495089e-004   1.6082785e-004   1.0066541e-004   1.1532192e-004   9.1776727e-005   8.1755341e-005   8.5691389e-005   6.1023404e-005   6.7853453e-005   8.6982328e-005   2.3693425e-004
  1.5209529e+000   9.9019050e-001   4.1344332e-003   1.7842669e-003   9.1539175e-004   5.4149117e-004   4.9081422e-004   2.9554448e-004   1.9423587e-004   2.0099802e-004   1.6482591e-004   1.6061736e-004   1.0325697e-004   1.1796631e-004   8.6122585e-005   9.0155742e-005   7.9986410e-005   5.8082501e-005   7.0768530e-005   8.6920793e-005   2.3362424e-004
  1.6049463e+000   9.8991500e-001   4.1372119e-003   1.7885512e-003   9.6545531e-004   5.6683134e-004   5.6493810e-004   3.1263945e-004   2.3899881e-004   2.0367715e-004   1.7502422e-004   1.6978943e-004   1.2066683e-004   1.1787587e-004   8.3261017e-005   8.7200504e-005   1.0427114e-004   6.9713115e-005   6.7876352e-005   8.6860613e-005   2.2415335e-004
  1.7196876e+000   9.8935551e-001   4.2682883e-003   1.8119818e-003   9.8839157e-004   6.1885231e-004   5.2356491e-004   3.4741892e-004   2.2441764e-004   2.1992327e-004   2.4337233e-004   1.7144164e-004   1.0565729e-004   1.6780109e-004   1.3421006e-004   9.2804595e-005   9.9658682e-005   9.5453966e-005   9.9564479e-005   1.3707132e-004   2.9461690e-004
  1.8167536e+000   9.8878403e-001   4.3494895e-003   1.7880814e-003   1.0586960e-003   6.5665803e-004   5.2518537e-004   3.8362948e-004   2.7837289e-004   2.6868520e-004   2.5691472e-004   1.7507711e-004   1.3173425e-004   1.6098225e-004   1.4916766e-004   1.2721509e-004   1.2379463e-004   1.2420371e-004   1.3984730e-004   1.4898070e-004   3.6925887e-004
  1.9025765e+000   9.8807262e-001   4.4346493e-003   1.9028640e-003   1.0874290e-003   6.5307598e-004   5.5459166e-004   3.6888600e-004   3.3299745e-004   3.0880382e-004   2.3179520e-004   1.8691948e-004   1.4573936e-004   1.9671780e-004   1.3237352e-004   1.4220528e-004   2.0745290e-004   2.2918250e-004   1.1254804e-004   1.2776636e-004   5.7138571e-004
  2.0084083e+000   9.8701911e-001   4.6101632e-003   1.9386976e-003   1.1216151e-003   7.2976907e-004   6.0730171e-004   3.4616097e-004   3.0555667e-004   3.8122481e-004   2.4863240e-004   2.1965009e-004   1.6091773e-004   2.6410930e-004   2.0473186e-004   1.8910824e-004   2.1333442e-004   2.6288452e-004   2.7154493e-004   1.5822608e-004   7.4726270e-004
  2.1018816e+000   9.8562081e-001   4.9422566e-003   2.0978801e-003   1.2495036e-003   7.2464645e-004   5.4507751e-004   3.8919114e-004   3.8961501e-004   3.0801440e-004   2.3678840e-004   2.5310230e-004   2.2581613e-004   2.1488224e-004   2.6372852e-004   2.9345087e-004   2.6955172e-004   3.5356998e-004   3.0818564e-004   2.5255506e-004   1.0613788e-003
  2.2093465e+000   9.8451616e-001   4.5259417e-003   2.0882999e-003   1.3729465e-003   8.5249604e-004   6.3254406e-004   4.7328770e-004   3.5132735e-004   3.2620175e-004   3.0199748e-004   2.0258828e-004   2.7291395e-004   2.4047795e-004   3.3281967e-004   2.4548337e-004   2.3275891e-004   3.6073419e-004   5.3988865e-004   2.5380135e-004   1.8773339e-003
  2.3062702e+000   9.8338262e-001   4.5880663e-003   1.9633775e-003   1.2508807e-003   7.1226978e-004   6.1395360e-004   5.3019962e-004   3.6820614e-004   3.3829159e-004   3.2397810e-004   2.7925067e-004   2.5211637e-004   3.0413019e-004   2.7412463e-004   3.0537397e-004   2.8887994e-004   3.4216945e-004   3.6593220e-004   3.5426341e-004   3.1619186e-003
  2.4047805e+000   9.8227282e-001   4.5706803e-003   1.9413057e-003   1.2790975e-003   7.7834911e-004   5.6710632e-004   5.0875716e-004   4.1711876e-004   3.2662413e-004   2.8891033e-004   2.3345955e-004   1.9048673e-004   2.4215657e-004   2.2066289e-004   2.2557966e-004   3.0938943e-004   2.9231588e-004   4.4811592e-004   4.6560091e-004   4.4214632e-003
  2.5052089e+000   9.8086704e-001   4.6860587e-003   2.0094566e-003   1.2054554e-003   8.5688598e-004   5.2895022e-004   5.9717609e-004   3.4258239e-004   3.3698712e-004   2.1617785e-004   1.6588545e-004   2.2738892e-004   2.1030175e-004   1.5678067e-004   2.6093878e-004   2.5978600e-004   2.9275235e-004   4.2029639e-004   4.8751140e-004   5.8715862e-003
  2.6042236e+000   9.7883841e-001   4.6284236e-003   2.0907953e-003   1.2699141e-003   9.1149879e-004   6.4959216e-004   4.8989348e-004   3.9010149e-004   3.9756476e-004   2.5423968e-004   1.8873090e-004   2.2271758e-004   3.0039128e-004   2.4495166e-004   2.5734525e-004   2.4051909e-004   3.0099885e-004   3.6660661e-004   6.4668277e-004   7.3106182e-003
  2.7032657e+000   9.7573083e-001   5.1028533e-003   2.3141965e-003   1.4412489e-003   9.2435940e-004   8.0380232e-004   6.0956986e-004   5.4249061e-004   3.7019982e-004   3.0405200e-004   2.5719386e-004   3.0324679e-004   2.4976908e-004   3.0979488e-004   2.8695422e-004   3.2415942e-004   3.9851433e-004   3.9560131e-004   5.2555241e-004   8.8056126e-003
  2.8023536e+000   9.7230582e-001   5.5377816e-003   2.3483013e-003   1.6598512e-003   1.0667392e-003   9.1927048e-004   7.0012571e-004   5.3987729e-004   4.3716250e-004   3.5717472e-004   3.6192499e-004   4.3603376e-004   3.0732406e-004   3.5565958e-004   3.2061043e-004   3.5854998e-004   4.1715344e-004   4.8443622e-004   5.8662720e-004   1.0499577e-002
  2.9013738e+000   9.6854553e-001   5.9704946e-003   2.7144281e-003   1.7908233e-003   1.2301901e-003   1.0570661e-003   7.8510648e-004   6.6320487e-004   5.6071137e-004   4.2752415e-004   5.2925780e-004   3.1790561e-004   3.9748406e-004   4.4740144e-004   3.5412286e-004   4.6230288e-004   4.7598442e-004   5.6094708e-004   6.0220798e-004   1.2107311e-002
  3.0004060e+000   9.6468836e-001   6.3473408e-003   3.0107748e-003   2.0046264e-003   1.4119247e-003   1.1949043e-003   9.6056498e-004   7.8192298e-004   5.9865817e-004   5.7785740e-004   4.5747323e-004   4.8218368e-004   4.4883639e-004   5.1902628e-004   3.9310296e-004   4.7967008e-004   5.7659159e-004   5.8040130e-004   6.0920923e-004   1.3876572e-002
  3.1084409e+000   9.5945323e-001   7.1000574e-003   3.5955725e-003   2.1470884e-003   1.5962256e-003   1.3097207e-003   1.0641096e-003   8.3081600e-004   8.3472185e-004   7.1080676e-004   6.1221545e-004   6.0643885e-004   6.4888810e-004   5.1901140e-004   4.2242852e-004   5.4617061e-004   5.8497399e-004   6.2967121e-004   6.1628703e-004   1.6171570e-002
  3.2074738e+000   9.5434065e-001   7.5724945e-003   4.0417633e-003   2.4936026e-003   1.8784178e-003   1.6642531e-003   1.3095359e-003   1.0860717e-003   8.0310589e-004   7.3570434e-004   7.6684054e-004   7.3713019e-004   6.6021335e-004   6.0448576e-004   6.4410546e-004   6.6662398e-004   5.7583431e-004   6.3410531e-004   6.5478508e-004   1.8130276e-002
  3.3065306e+000   9.4706423e-001   8.9915154e-003   4.9581587e-003   3.1902287e-003   2.3710122e-003   1.8991343e-003   1.5869397e-003   1.0451449e-003   1.0253019e-003   9.6581519e-004   7.5979355e-004   5.9739853e-004   9.2257306e-004   5.6829837e-004   7.3104749e-004   6.6795501e-004   7.2012363e-004   8.6100577e-004   6.8142451e-004   2.0392896e-002
  3.4056405e+000   9.3964383e-001   1.0555800e-002   6.0358957e-003   3.8094643e-003   2.8711646e-003   1.8349966e-003   1.6232905e-003   1.3540581e-003   1.1973078e-003   1.2391229e-003   9.2259895e-004   1.1156535e-003   8.8214659e-004   7.4678922e-004   8.3587386e-004   8.4103058e-004   8.2258139e-004   8.0955355e-004   7.9136120e-004   2.2067478e-002
  3.5017561e+000   9.3343251e-001   1.1742095e-002   6.0992639e-003   4.7378390e-003   3.2670234e-003   2.5938308e-003   1.7707522e-003   1.3832510e-003   1.5877814e-003   1.0222097e-003   1.0121659e-003   1.0093165e-003   1.1885073e-003   1.0048855e-003   7.3769368e-004   8.3064961e-004   8.7205820e-004   8.1130016e-004   1.1183402e-003   2.3778529e-002
  3.6024120e+000   9.2702623e-001   1.2670900e-002   7.8440664e-003   4.5397006e-003   3.6673468e-003   2.5985507e-003   2.2395009e-003   1.6971683e-003   1.4732680e-003   1.5743343e-003   1.2075908e-003   1.0654330e-003   1.0413549e-003   8.9353039e-004   8.4700191e-004   1.0581729e-003   8.3377387e-004   8.2779006e-004   8.4598634e-004   2.6048302e-002
  3.7017493e+000   9.2043399e-001   1.5169195e-002   7.4549380e-003   5.3479041e-003   3.7522582e-003   3.1967708e-003   2.2853309e-003   2.1272960e-003   1.7319191e-003   1.4176701e-003   1.3939321e-003   1.2649782e-003   1.2382362e-003   1.1029933e-003   8.4719395e-004   7.9247187e-004   1.0205902e-003   1.2354074e-003   9.5436909e-004   2.7232556e-002
  3.8067702e+000   9.1408804e-001   1.5865937e-002   8.9545824e-003   5.6764465e-003   4.3585678e-003   3.5759901e-003   2.4249387e-003   2.1351050e-003   2.0475718e-003   1.4851688e-003   1.4815913e-003   1.4093779e-003   1.2000271e-003   1.3824883e-003   1.1449092e-003   1.1332147e-003   1.0471997e-003   8.3979396e-004   1.0158637e-003   2.8733182e-002
  3.9061721e+000   9.0760881e-001   1.7534953e-002   9.8979829e-003   6.2448243e-003   4.5625468e-003   3.7010590e-003   2.5270219e-003   2.4946647e-003   2.4403663e-003   1.7907519e-003   1.6300403e-003   1.3246427e-003   1.1521741e-003   1.2569505e-003   1.2663604e-003   1.1183325e-003   1.1445784e-003   9.8620182e-004   1.1339295e-003   3.0183808e-002
  4.0074024e+000   9.0234207e-001   1.8121149e-002   1.0807934e-002   7.0312018e-003   4.6870560e-003   3.9885329e-003   3.0774851e-003   2.5391376e-003   2.2401768e-003   2.0184576e-003   1.5362542e-003   1.4737175e-003   1.2957209e-003   1.3565237e-003   1.3067817e-003   1.1711380e-003   1.1640028e-003   1.1328274e-003   8.8646297e-004   3.1823370e-002
  4.1011965e+000   8.9800468e-001   1.9279664e-002   1.1108200e-002   7.2466361e-003   5.0573906e-003   4.0514882e-003   3.4300212e-003   2.5198945e-003   2.4548885e-003   2.0746722e-003   1.5339117e-003   1.5520523e-003   1.2644083e-003   1.4166109e-003   1.3166721e-003   1.1726718e-003   1.0059420e-003   1.0278964e-003   8.8465411e-004   3.3597647e-002
  4.2060667e+000   8.9240911e-001   2.1078961e-002   1.2157878e-002   7.8894603e-003   5.4474208e-003   4.2379269e-003   3.3251746e-003   2.6427930e-003   2.2065518e-003   1.9009634e-003   1.5090989e-003   1.4097513e-003   1.3049939e-003   1.3624752e-003   1.0361756e-003   1.1013278e-003   1.1130881e-003   8.7392002e-004   1.0834297e-003   3.5909497e-002
  4.3031439e+000   8.8843609e-001   2.2478260e-002   1.2630719e-002   8.5126008e-003   5.2293717e-003   4.2607906e-003   3.1149179e-003   2.5677759e-003   1.9189926e-003   1.8085587e-003   1.4883485e-003   1.3684608e-003   1.3979472e-003   1.1292501e-003   1.1019662e-003   1.0443587e-003   9.0184908e-004   1.0488117e-003   9.3679377e-004   3.8624136e-002
  4.4003673e+000   8.8509898e-001   2.3572728e-002   1.3231057e-002   8.2653595e-003   5.2856641e-003   3.8701138e-003   3.0088887e-003   2.4849750e-003   1.9482022e-003   1.7489182e-003   1.3191532e-003   1.3939808e-003   1.3151423e-003   1.3067583e-003   9.8748019e-004   1.0585932e-003   1.0904604e-003   7.9642194e-004   8.5317307e-004   4.1363945e-002
  4.5021369e+000   8.8170109e-001   2.4220782e-002   1.3400367e-002   7.9916015e-003   5.2271322e-003   3.9705342e-003   2.9520067e-003   2.2401701e-003   2.1593755e-003   1.6824955e-003   1.5474585e-003   1.3543656e-003   1.2084781e-003   1.1652244e-003   1.0635158e-003   1.0891780e-003   9.6545346e-004   9.5377481e-004   9.3796564e-004   4.4169036e-002
  4.6050278e+000   8.7836566e-001   2.4833980e-002   1.3233382e-002   7.9444606e-003   5.3378324e-003   3.8557889e-003   2.9781142e-003   2.3527392e-003   2.0747151e-003   1.7243987e-003   1.5316284e-003   1.3923833e-003   1.2043250e-003   1.2065388e-003   1.0648240e-003   1.0619708e-003   9.9760396e-004   9.5784413e-004   1.0006414e-003   4.6881165e-002
  4.7017796e+000   8.7475705e-001   2.5314551e-002   1.3744428e-002   7.8229336e-003   5.3501051e-003   4.0405707e-003   2.8765966e-003   2.3211447e-003   2.0524133e-003   1.8092139e-003   1.4458473e-003   1.4913697e-003   1.3001164e-003   1.1344767e-003   1.0877294e-003   1.0932172e-003   1.0058690e-003   9.3442861e-004   9.8408330e-004   4.9433854e-002
  4.8049575e+000   8.7015529e-001   2.6828327e-002   1.3533050e-002   7.9708617e-003   5.4577092e-003   3.8322326e-003   2.9687059e-003   2.3984676e-003   2.2885202e-003   1.7071255e-003   1.5134696e-003   1.2671276e-003   1.3653913e-003   1.2648342e-003   1.0967791e-003   1.1483819e-003   9.5814135e-004   1.0787996e-003   9.4695138e-004   5.2219837e-002
  4.9045414e+000   8.6611337e-001   2.7316687e-002   1.3764300e-002   7.9596569e-003   5.4676575e-003   3.9367844e-003   3.0003288e-003   2.5766892e-003   2.2604150e-003   1.7957536e-003   1.3968803e-003   1.4064778e-003   1.2970946e-003   1.2918446e-003   1.1660216e-003   1.1066521e-003   1.2562891e-003   1.2079019e-003   8.7515251e-004   5.4804039e-002
  5.0041236e+000   8.6247731e-001   2.7350414e-002   1.3810056e-002   8.1485999e-003   5.4228302e-003   4.0051807e-003   3.0753980e-003   2.5869907e-003   2.2988975e-003   1.8582399e-003   1.3889417e-003   1.4509291e-003   1.4719473e-003   1.2622383e-003   1.2654875e-003   1.1984833e-003   1.1696101e-003   1.1109600e-003   1.0823782e-003   5.7565112e-002
  5.1037195e+000   8.5815658e-001   2.8176426e-002   1.3761981e-002   8.2900475e-003   5.4371952e-003   4.0941992e-003   3.1122009e-003   2.7591061e-003   2.2030438e-003   1.8360974e-003   1.4688501e-003   1.5166403e-003   1.3970940e-003   1.4749422e-003   1.2716032e-003   1.3246233e-003   1.2672656e-003   9.9920296e-004   1.0931701e-003   6.0359734e-002
  5.2032362e+000   8.5375715e-001   2.8724028e-002   1.3634937e-002   8.6824004e-003   5.5464811e-003   4.1310184e-003   3.2359125e-003   2.6557800e-003   2.2465286e-003   1.9030092e-003   1.4958631e-003   1.5775206e-003   1.4542371e-003   1.5339938e-003   1.5384042e-003   1.3058982e-003   1.2279419e-003   1.0672687e-003   1.1989605e-003   6.3082667e-002
  5.3006972e+000   8.4880073e-001   2.9589880e-002   1.4059523e-002   8.6449586e-003   5.6257305e-003   4.1074689e-003   3.4813546e-003   2.8433020e-003   2.1687051e-003   2.0794422e-003   1.4698068e-003   1.6120162e-003   1.5295984e-003   1.5578152e-003   1.6158980e-003   1.3840729e-003   1.2780150e-003   1.0902641e-003   1.2740347e-003   6.5787388e-002
  5.4002459e+000   8.4419031e-001   2.9685087e-002   1.4551622e-002   8.4775166e-003   5.8558417e-003   4.4677534e-003   3.5194211e-003   2.8162219e-003   2.2740500e-003   2.0619062e-003   1.5968871e-003   1.6700104e-003   1.4713994e-003   1.6374959e-003   1.7036632e-003   1.4316041e-003   1.3250566e-003   1.3543054e-003   1.1423715e-003   6.8767478e-002
  5.5089793e+000   8.3881233e-001   3.0331843e-002   1.4777485e-002   8.5379897e-003   6.0942133e-003   4.5246931e-003   3.5502916e-003   2.7864617e-003   2.4547796e-003   2.0250003e-003   1.7472782e-003   1.6147809e-003   1.5696174e-003   1.8089509e-003   1.7226103e-003   1.4470528e-003   1.3977861e-003   1.3470526e-003   1.3405747e-003   7.2109211e-002
  5.6044888e+000   8.3477039e-001   3.0441867e-002   1.4788625e-002   8.8643259e-003   5.9882852e-003   4.5643228e-003   3.6839174e-003   2.8785031e-003   2.3701005e-003   2.1820754e-003   1.6994441e-003   1.5936088e-003   1.6121513e-003   1.9077620e-003   1.7618795e-003   1.5286235e-003   1.4654285e-003   1.3796665e-003   1.3467687e-003   7.5172260e-002
  5.7107796e+000   8.3063248e-001   3.0499853e-002   1.4827118e-002   8.9887442e-003   6.1026969e-003   4.5734093e-003   3.6476148e-003   2.7512168e-003   2.6146347e-003   2.1450074e-003   1.7498599e-003   1.6675711e-003   1.7230352e-003   1.8443082e-003   1.8444271e-003   1.5019355e-003   1.6513086e-003   1.4976561e-003   1.4299368e-003   7.8307192e-002
  5.8119727e+000   8.2676838e-001   3.0412994e-002   1.5209802e-002   9.0141600e-003   6.2193269e-003   4.7483380e-003   3.4916727e-003   2.9514598e-003   2.5302411e-003   2.2110866e-003   1.8229417e-003   1.7859724e-003   1.7695875e-003   1.8070954e-003   1.9093940e-003   1.6504784e-003   1.5408107e-003   1.5602922e-003   1.4880650e-003   8.1107904e-002
  5.9093705e+000   8.2321284e-001   3.0639618e-002   1.5378953e-002   9.0957659e-003   6.3762719e-003   4.6050987e-003   3.7516358e-003   2.8623860e-003   2.6431358e-003   2.2633241e-003   1.8083070e-003   1.8144517e-003   1.7850496e-003   1.9036281e-003   1.9037940e-003   1.8739857e-003   1.6106550e-003   1.6945145e-003   1.6811290e-003   8.3095459e-002
  6.0094421e+000   8.2015143e-001   3.0548913e-002   1.5106117e-002   9.5036217e-003   6.3939103e-003   4.5846452e-003   3.7824406e-003   3.0413424e-003   2.8409122e-003   2.2221977e-003   1.7132924e-003   1.8397311e-003   1.9597787e-003   1.8114584e-003   2.0531157e-003   1.9015454e-003   1.8682732e-003   1.8478104e-003   1.9296412e-003   8.4899821e-002
  6.1048060e+000   8.1699972e-001   3.0745824e-002   1.5133423e-002   9.5080184e-003   6.2994374e-003   4.8715711e-003   3.7260684e-003   2.9975139e-003   2.9075336e-003   2.3173548e-003   2.0563757e-003   1.8648368e-003   1.9662412e-003   1.8418980e-003   2.1043026e-003   2.1455910e-003   2.1140830e-003   1.9511249e-003   2.0975028e-003   8.6351577e-002
  6.2119182e+000   8.1343207e-001   3.0613754e-002   1.5297410e-002   9.5923764e-003   6.6670742e-003   4.7068835e-003   3.8857162e-003   3.1914922e-003   2.7629004e-003   2.5756222e-003   2.1216651e-003   2.1429952e-003   2.0367936e-003   1.9253517e-003   2.1602851e-003   2.5451722e-003   2.2965684e-003   2.0724438e-003   2.1135018e-003   8.7859920e-002
  6.3096713e+000   8.0966073e-001   3.0860264e-002   1.5536207e-002   9.8595768e-003   6.7799391e-003   4.9055753e-003   3.7886210e-003   3.4116167e-003   2.9147775e-003   2.6123143e-003   2.1719727e-003   2.3480775e-003   2.2389553e-003   2.1654581e-003   2.3199693e-003   2.4376390e-003   2.3275774e-003   2.4386420e-003   2.3644445e-003   8.8857641e-002
  6.4123010e+000   8.0527805e-001   3.1625565e-002   1.5708658e-002   1.0148872e-002   6.8075227e-003   5.1627326e-003   3.9584288e-003   3.4426217e-003   3.0862965e-003   2.7045274e-003   2.3941977e-003   2.4384741e-003   2.3264222e-003   2.3616424e-003   2.6125983e-003   2.5488561e-003   2.5030288e-003   2.6401220e-003   2.5038732e-003   8.9747516e-002
  6.5081504e+000   8.0134046e-001   3.2204525e-002   1.5859508e-002   1.0294093e-002   7.1162438e-003   5.1942140e-003   4.2180571e-003   3.6064829e-003   2.9516252e-003   3.0075494e-003   2.4233117e-003   2.6252938e-003   2.5225668e-003   2.5647875e-003   2.7181508e-003   2.7849315e-003   2.5517805e-003   2.9079237e-003   2.5961466e-003   9.0512353e-002
  6.6133615e+000   7.9694368e-001   3.2574782e-002   1.6303829e-002   1.0661705e-002   7.2322646e-003   5.2530385e-003   4.4158693e-003   3.7087772e-003   3.4100981e-003   2.8988817e-003   2.7477728e-003   2.7662233e-003   2.5734384e-003   2.7544119e-003   3.1323602e-003   2.8437581e-003   2.9044845e-003   2.9411451e-003   2.7799269e-003   9.1153549e-002
  6.7165710e+000   7.9256802e-001   3.2962210e-002   1.6800828e-002   1.0564781e-002   7.7022533e-003   5.4787849e-003   4.6807528e-003   3.8350166e-003   3.5813053e-003   3.1423449e-003   2.8602567e-003   2.8448646e-003   2.8613289e-003   3.1505392e-003   3.0616858e-003   3.1717655e-003   3.0495355e-003   2.9604774e-003   3.2481569e-003   9.1475089e-002
  6.8102679e+000   7.8802643e-001   3.4245238e-002   1.6745245e-002   1.1052955e-002   7.6019819e-003   5.9543095e-003   4.7515756e-003   4.0152135e-003   3.5880858e-003   3.4369586e-003   2.9491842e-003   3.1461150e-003   3.2067193e-003   3.2002864e-003   3.1926605e-003   3.2381789e-003   3.2623502e-003   3.1886639e-003   3.5859335e-003   9.1611918e-002
  6.9154814e+000   7.8383614e-001   3.4292976e-002   1.7290065e-002   1.1264814e-002   7.7570152e-003   6.3324584e-003   5.1545263e-003   4.1445392e-003   3.7339765e-003   3.3500978e-003   3.3909302e-003   3.4591036e-003   3.2670378e-003   3.4519366e-003   3.5835336e-003   3.3927730e-003   3.5327971e-003   3.5925878e-003   3.5896888e-003   9.1583008e-002
  7.0141195e+000   7.7954559e-001   3.5096647e-002   1.7410166e-002   1.1557564e-002   7.9792767e-003   6.6662069e-003   5.1386860e-003   4.4632441e-003   3.8799856e-003   3.6521215e-003   3.6215016e-003   3.5516166e-003   3.5095832e-003   3.7307192e-003   3.6390430e-003   3.8733862e-003   3.9133604e-003   3.7470101e-003   3.9302966e-003   9.1093999e-002
  7.1004170e+000   7.7605106e-001   3.5461247e-002   1.7432528e-002   1.1929761e-002   8.3585689e-003   6.8163931e-003   5.4207942e-003   4.5173084e-003   4.0013153e-003   3.9578037e-003   3.7328337e-003   3.9149974e-003   3.6972113e-003   3.8243004e-003   4.0095574e-003   3.9457856e-003   3.9413887e-003   4.1829656e-003   3.9726336e-003   9.0831542e-002
  7.2029877e+000   7.7167676e-001   3.5969746e-002   1.8120790e-002   1.1746015e-002   8.8458243e-003   7.0111494e-003   5.7624070e-003   4.6969944e-003   4.3525643e-003   4.3302391e-003   3.8386867e-003   4.0423180e-003   3.9601197e-003   4.1558053e-003   4.3272455e-003   4.1381223e-003   4.2952988e-003   4.1522386e-003   4.3191256e-003   9.0258548e-002
  7.3043753e+000   7.6761037e-001   3.6037681e-002   1.8506266e-002   1.2435596e-002   8.9814295e-003   7.4359747e-003   5.9250587e-003   4.9335412e-003   4.5607561e-003   4.6445436e-003   4.0990419e-003   4.2215576e-003   4.2151001e-003   4.5240315e-003   4.5757594e-003   4.3887817e-003   4.4339477e-003   4.4117451e-003   4.6150131e-003   8.9443803e-002
  7.4090890e+000   7.6267322e-001   3.6970723e-002   1.9151568e-002   1.2518906e-002   9.4648418e-003   7.8590676e-003   6.1281671e-003   5.1448593e-003   4.9295735e-003   4.9811094e-003   4.2302252e-003   4.6196468e-003   4.5247790e-003   4.7578521e-003   4.8350003e-003   4.5717320e-003   4.6895855e-003   4.7147887e-003   5.1695709e-003   8.8064784e-002
  7.5168047e+000   7.5803626e-001   3.7380636e-002   1.9640392e-002   1.3224540e-002   9.6560493e-003   8.2729036e-003   6.4624324e-003   5.4820046e-003   5.1903054e-003   5.1555809e-003   4.6704320e-003   4.7796234e-003   5.0382676e-003   5.3172308e-003   4.6519203e-003   5.0149462e-003   4.6902190e-003   5.3204449e-003   5.0589525e-003   8.6956862e-002
  7.6210821e+000   7.5281960e-001   3.8356830e-002   2.0427609e-002   1.3715126e-002   1.0148954e-002   8.3641157e-003   6.8177438e-003   5.8215740e-003   5.5335662e-003   5.5213334e-003   4.9248770e-003   5.1398061e-003   5.5653571e-003   5.0861857e-003   5.1786613e-003   5.0799985e-003   5.5012251e-003   5.1310310e-003   4.8147754e-003   8.6051629e-002
  7.7110953e+000   7.4880012e-001   3.8603158e-002   2.1201919e-002   1.4014450e-002   1.0597816e-002   8.8680624e-003   7.0630574e-003   5.9336447e-003   6.0761278e-003   5.4810654e-003   5.4558713e-003   5.5211834e-003   5.5958615e-003   5.3676177e-003   5.3021428e-003   5.4441274e-003   5.4395141e-003   5.0592905e-003   4.8097149e-003   8.5365259e-002
  7.8195535e+000   7.4372735e-001   3.9267212e-002   2.2075594e-002   1.4672198e-002   1.1158071e-002   9.2169640e-003   7.0766357e-003   6.4694263e-003   6.4734718e-003   5.7940315e-003   5.8316620e-003   5.9900702e-003   5.6446759e-003   5.5775993e-003   5.7105304e-003   5.3722429e-003   5.4184865e-003   5.2325562e-003   5.3667508e-003   8.3924472e-002
  7.9139224e+000   7.3919659e-001   4.0281513e-002   2.2463924e-002   1.5075415e-002   1.2006481e-002   9.1178862e-003   7.6691418e-003   6.9704147e-003   6.3735554e-003   6.4432624e-003   6.1246974e-003   6.3277198e-003   5.6469100e-003   5.6609723e-003   5.7464698e-003   5.6016670e-003   5.4949373e-003   5.5208459e-003   5.4642806e-003   8.2813317e-002
  8.0211480e+000   7.3412890e-001   4.0993948e-002   2.3454350e-002   1.5609121e-002   1.2596485e-002   9.3214468e-003   8.0651526e-003   7.4700008e-003   6.8224156e-003   6.6649585e-003   6.5924093e-003   6.2710489e-003   5.9505580e-003   5.9863157e-003   5.8150447e-003   5.5874597e-003   5.9753051e-003   5.4432209e-003   5.8952405e-003   8.1356620e-002
  8.1140115e+000   7.2986637e-001   4.1947128e-002   2.3871625e-002   1.6296601e-002   1.2650776e-002   9.9533761e-003   8.2716903e-003   7.7770160e-003   7.3397513e-003   6.9661629e-003   6.7879301e-003   6.4591084e-003   6.0054752e-003   6.0844773e-003   5.8437957e-003   5.9878020e-003   5.9160745e-003   5.8048450e-003   6.2545293e-003   7.9915470e-002
  8.2069976e+000   7.2574742e-001   4.2727795e-002   2.4460442e-002   1.6779356e-002   1.2937027e-002   1.0300321e-002   8.8670802e-003   8.1585493e-003   7.3435683e-003   7.5790750e-003   6.8146781e-003   6.4948975e-003   6.4539855e-003   6.0422227e-003   6.1030971e-003   6.0591490e-003   6.0243012e-003   6.1604369e-003   5.5447050e-003   7.9401894e-002
  8.3274393e+000   7.2000215e-001   4.4051081e-002   2.5309978e-002   1.7427107e-002   1.3693659e-002   1.0559384e-002   9.4121042e-003   8.5702240e-003   8.0668975e-003   7.6396799e-003   6.9889397e-003   6.8880953e-003   6.0963160e-003   6.4176884e-003   6.4544667e-003   6.3817484e-003   6.2870723e-003   5.9033590e-003   4.7474483e-003   7.9102596e-002
  8.4168983e+000   7.1606610e-001   4.4973214e-002   2.5804733e-002   1.7800644e-002   1.4161440e-002   1.0909572e-002   1.0024123e-002   8.7292645e-003   8.3977704e-003   7.8568866e-003   6.9147247e-003   6.9602287e-003   6.5563862e-003   6.3659871e-003   6.7131217e-003   6.2584094e-003   6.5082963e-003   5.1887992e-003   4.8964681e-003   7.8913833e-002
  8.5106442e+000   7.1187552e-001   4.5789559e-002   2.6718225e-002   1.8285695e-002   1.4463601e-002   1.1486479e-002   1.0238841e-002   9.1803266e-003   8.5694467e-003   8.0860447e-003   7.3003442e-003   6.8458318e-003   6.5224842e-003   6.8132097e-003   6.7408719e-003   6.6999831e-003   5.6270325e-003   4.8699699e-003   4.9439919e-003   7.8942546e-002
  8.6082062e+000   7.0755165e-001   4.6478666e-002   2.7502768e-002   1.9062018e-002   1.4847518e-002   1.1784182e-002   1.1092429e-002   9.2897519e-003   9.1403977e-003   7.8319562e-003   7.6135773e-003   6.7975653e-003   6.7517304e-003   7.0484245e-003   6.8098063e-003   6.5543552e-003   5.1856878e-003   4.7693910e-003   4.9943576e-003   7.8893767e-002
  8.7060359e+000   7.0344023e-001   4.7407444e-002   2.8021327e-002   1.9650386e-002   1.5521297e-002   1.2216351e-002   1.1436820e-002   9.6915267e-003   9.2109581e-003   8.2421852e-003   7.4396309e-003   7.0346574e-003   6.8748742e-003   6.9842016e-003   7.3260128e-003   5.8540427e-003   4.8971729e-003   4.9216016e-003   5.1352841e-003   7.8693993e-002
  8.8049217e+000   6.9859690e-001   4.8814157e-002   2.8974207e-002   1.9965068e-002   1.6020932e-002   1.2862089e-002   1.1880678e-002   1.0276910e-002   8.9980315e-003   8.6029632e-003   7.2561256e-003   7.1113164e-003   7.3233373e-003   7.2275499e-003   7.0810799e-003   5.3563813e-003   4.8839713e-003   5.0702211e-003   5.1995266e-003   7.8498555e-002
  8.9041898e+000   6.9400025e-001   5.0020980e-002   2.9772266e-002   2.0667262e-002   1.6468248e-002   1.3483549e-002   1.2129733e-002   1.0533948e-002   9.3480608e-003   8.4661164e-003   7.5736927e-003   7.1973562e-003   7.3818693e-003   7.8886219e-003   6.1395781e-003   5.0777264e-003   5.2468505e-003   5.2026400e-003   5.0603014e-003   7.8340949e-002
  9.0039603e+000   6.8937055e-001   5.1262216e-002   3.0394113e-002   2.1475064e-002   1.7180674e-002   1.3997959e-002   1.2593420e-002   1.0742112e-002   9.4633385e-003   8.4220175e-003   7.5921408e-003   7.5295820e-003   7.5886942e-003   7.6736344e-003   5.5934937e-003   5.2975047e-003   5.3261888e-003   5.2923748e-003   5.1861704e-003   7.8018749e-002
  9.1057791e+000   6.8448105e-001   5.3015167e-002   3.0743641e-002   2.2430656e-002   1.7504390e-002   1.4695565e-002   1.2935125e-002   1.1071850e-002   9.6816323e-003   8.2717905e-003   7.6075811e-003   7.8421179e-003   8.1346945e-003   6.9128689e-003   5.6338237e-003   5.3826586e-003   5.2231936e-003   5.4186260e-003   5.4176637e-003   7.7595900e-002
  9.2109420e+000   6.8046292e-001   5.3899860e-002   3.1595582e-002   2.2902296e-002   1.7999825e-002   1.5319441e-002   1.3249440e-002   1.1080328e-002   9.9519577e-003   8.4899909e-003   7.7601142e-003   7.8516115e-003   8.3057241e-003   6.2948610e-003   5.7178881e-003   5.5622889e-003   5.4079450e-003   5.4799179e-003   5.5487166e-003   7.7119292e-002
  9.3210416e+000   6.7583388e-001   5.4716284e-002   3.2837515e-002   2.3649986e-002   1.8416508e-002   1.5865330e-002   1.3606202e-002   1.1497682e-002   9.7056629e-003   8.5853601e-003   8.2347117e-003   8.4322038e-003   7.7455072e-003   5.9438651e-003   5.6320530e-003   5.5372328e-003   5.7788800e-003   5.6990600e-003   5.7957965e-003   7.6486279e-002
  9.4344544e+000   6.7186449e-001   5.4931691e-002   3.4195956e-002   2.4367523e-002   1.8787493e-002   1.6614622e-002   1.3673617e-002   1.1623484e-002   9.8575934e-003   8.8341142e-003   8.5445563e-003   8.6941153e-003   6.8574785e-003   6.2815349e-003   5.6451993e-003   5.7056660e-003   5.8821109e-003   5.7354175e-003   6.1193303e-003   7.5784004e-002
  9.5096055e+000   6.6868309e-001   5.5880340e-002   3.4589506e-002   2.5142431e-002   1.9190195e-002   1.6561332e-002   1.4128909e-002   1.1634978e-002   1.0062644e-002   9.0129199e-003   8.6617056e-003   8.8021611e-003   6.5496823e-003   6.2239604e-003   5.8213946e-003   5.7860515e-003   5.9133551e-003   5.7839254e-003   6.5268180e-003   7.5044596e-002
  9.6232373e+000   6.6396277e-001   5.6864249e-002   3.5944591e-002   2.5763012e-002   2.0081867e-002   1.6764496e-002   1.4466741e-002   1.1406606e-002   1.0435443e-002   9.1795061e-003   9.3606043e-003   7.8345403e-003   6.9343069e-003   6.0824514e-003   5.8809672e-003   6.1131342e-003   5.8839381e-003   6.0892958e-003   6.8494941e-003   7.4101986e-002
  9.7387894e+000   6.5934851e-001   5.7970075e-002   3.6876340e-002   2.6491913e-002   2.0852371e-002   1.7235975e-002   1.4787197e-002   1.1530013e-002   1.0348943e-002   9.5457830e-003   9.6801523e-003   7.3874891e-003   6.8191315e-003   6.2189067e-003   6.0927488e-003   6.2021204e-003   6.2078026e-003   6.5440014e-003   6.6860495e-003   7.3174482e-002
  9.8174504e+000   6.5578954e-001   5.9259221e-002   3.7216905e-002   2.7379516e-002   2.1133035e-002   1.7625388e-002   1.4801951e-002   1.1727819e-002   1.0507048e-002   9.7813979e-003   9.3451209e-003   7.5518179e-003   6.7339344e-003   6.2263779e-003   6.2579254e-003   6.3759201e-003   6.2834559e-003   6.6354838e-003   7.2025598e-003   7.2165578e-002
  9.9385447e+000   6.5069574e-001   6.0695193e-002   3.8708750e-002   2.7773903e-002   2.2118569e-002   1.8126787e-002   1.4560678e-002   1.1942662e-002   1.0934389e-002   1.0337275e-002   8.7333420e-003   7.4691252e-003   6.7018334e-003   6.4888421e-003   6.3680171e-003   6.4910645e-003   6.5577414e-003   6.9437179e-003   7.5454469e-003   7.0806919e-002
  1.0021286e+001   6.4733801e-001   6.1636678e-002   3.9453398e-002   2.8224026e-002   2.2714572e-002   1.8375395e-002   1.4633539e-002   1.2080261e-002   1.0958184e-002   1.0479652e-002   8.7589695e-003   7.4475472e-003   6.7475555e-003   6.4883964e-003   6.4276451e-003   6.6159525e-003   6.7335878e-003   7.4300362e-003   7.6595988e-003   6.9796993e-002
  1.0106082e+001   6.4379848e-001   6.2881736e-002   4.0008702e-002   2.8718067e-002   2.3231767e-002   1.8859430e-002   1.4528724e-002   1.2341044e-002   1.1151613e-002   1.0681432e-002   8.4441896e-003   7.3907193e-003   6.7390641e-003   6.6844271e-003   6.5470244e-003   6.7291458e-003   7.0271338e-003   7.4123603e-003   8.0023381e-003   6.8822606e-002
  1.0237220e+001   6.3861791e-001   6.4727264e-002   4.0900385e-002   2.9416308e-002   2.3908597e-002   1.9085600e-002   1.4784869e-002   1.2714645e-002   1.1533142e-002   1.0646472e-002   8.2827287e-003   7.2827884e-003   7.0457240e-003   6.6416999e-003   6.7483164e-003   7.3191978e-003   7.0619566e-003   7.6866852e-003   8.5987136e-003   6.6996996e-002
  1.0327665e+001   6.3516968e-001   6.5696672e-002   4.1761048e-002   3.0095737e-002   2.3968243e-002   1.9441243e-002   1.5094344e-002   1.3049252e-002   1.1755601e-002   1.0144474e-002   8.4479717e-003   7.3431746e-003   7.1258736e-003   6.6808957e-003   6.9312814e-003   7.3364084e-003   7.3751083e-003   8.0170596e-003   8.7276380e-003   6.5838290e-002
  1.0420373e+001   6.3176963e-001   6.6501113e-002   4.2943141e-002   3.0516162e-002   2.4220597e-002   1.9714034e-002   1.5223293e-002   1.3096546e-002   1.2299158e-002   9.9418575e-003   8.3649897e-003   7.4105082e-003   7.0318454e-003   7.0531052e-003   7.0265316e-003   7.4876111e-003   7.4846289e-003   8.4717481e-003   8.7806937e-003   6.4662806e-002
  1.0513243e+001   6.2860941e-001   6.7200617e-002   4.3697900e-002   3.1307123e-002   2.4517663e-002   1.9564638e-002   1.5533485e-002   1.3627206e-002   1.2345901e-002   9.7581530e-003   8.4020921e-003   7.3050157e-003   7.2982530e-003   7.0024352e-003   7.3633066e-003   7.6187135e-003   7.8781726e-003   8.6095627e-003   9.0097176e-003   6.3350639e-002
  1.0606119e+001   6.2500268e-001   6.8479791e-002   4.4488993e-002   3.1594383e-002   2.5233307e-002   1.9668134e-002   1.5706145e-002   1.3916841e-002   1.2294054e-002   9.6432199e-003   8.4135760e-003   7.4368974e-003   7.4599475e-003   7.1679936e-003   7.3985599e-003   7.7957280e-003   8.2073644e-003   8.9639502e-003   8.9884646e-003   6.2139972e-002
  1.0745382e+001   6.1947712e-001   7.0317391e-002   4.5989924e-002   3.2412556e-002   2.5770035e-002   1.9615874e-002   1.6388795e-002   1.4312485e-002   1.1905639e-002   9.8192311e-003   8.3383212e-003   7.7317099e-003   7.4308152e-003   7.4003650e-003   7.7406483e-003   8.0815708e-003   8.7035056e-003   9.2099372e-003   9.1372386e-003   6.0216840e-002
  1.0838249e+001   6.1620247e-001   7.0967855e-002   4.6782993e-002   3.3155134e-002   2.6296192e-002   1.9603811e-002   1.6760615e-002   1.4513354e-002   1.1740623e-002   9.8388621e-003   8.4191713e-003   7.7927529e-003   7.7327599e-003   7.3859700e-003   7.9122698e-003   8.4442197e-003   8.8204936e-003   9.4580360e-003   9.4568219e-003   5.8715596e-002
  1.0931192e+001   6.1299403e-001   7.2081114e-002   4.7573182e-002   3.3635154e-002   2.6431027e-002   1.9823615e-002   1.6891815e-002   1.4835590e-002   1.1629689e-002   9.8775392e-003   8.4500205e-003   7.9657203e-003   7.7026946e-003   7.7616447e-003   8.1471039e-003   8.5193387e-003   9.1680010e-003   9.7069750e-003   9.6574753e-003   5.7148274e-002
  1.1024144e+001   6.0956913e-001   7.2892749e-002   4.8412616e-002   3.4328914e-002   2.7019121e-002   1.9992947e-002   1.7142679e-002   1.4864306e-002   1.1556758e-002   9.9958081e-003   8.6001535e-003   7.8463476e-003   7.9142885e-003   7.8553350e-003   8.3663345e-003   8.9426723e-003   9.2459980e-003   9.7806212e-003   9.8552391e-003   5.5817978e-002
  1.1117110e+001   6.0582998e-001   7.4597047e-002   4.9116532e-002   3.4829897e-002   2.7100685e-002   2.0442980e-002   1.7541629e-002   1.4742451e-002   1.1344653e-002   9.9906582e-003   8.9749512e-003   7.8048391e-003   7.9734732e-003   8.0803348e-003   8.6612663e-003   9.3457171e-003   9.3154682e-003   9.9624492e-003   9.9692582e-003   5.4375728e-002
  1.1210171e+001   6.0264137e-001   7.5646504e-002   5.0126227e-002   3.4754335e-002   2.7719052e-002   2.0636711e-002   1.8040276e-002   1.4251432e-002   1.1727232e-002   9.8547535e-003   8.9060583e-003   8.2298821e-003   8.0177252e-003   8.0478798e-003   9.1440550e-003   9.4710348e-003   9.7500898e-003   9.9444421e-003   1.0083651e-002   5.3007294e-002
  1.1303455e+001   5.9998324e-001   7.6044658e-002   5.0796458e-002   3.5682513e-002   2.7844476e-002   2.0655382e-002   1.8001924e-002   1.4788111e-002   1.1619026e-002   9.9771637e-003   8.7908632e-003   8.4452352e-003   8.1991660e-003   8.3534292e-003   8.9878625e-003   1.0027965e-002   1.0018355e-002   1.0285401e-002   9.7631839e-003   5.1735590e-002
  1.1443934e+001   5.9535380e-001   7.7219455e-002   5.2048442e-002   3.6884149e-002   2.7738854e-002   2.0961371e-002   1.8640183e-002   1.4660379e-002   1.1569042e-002   1.0166784e-002   9.0414295e-003   8.4703311e-003   8.5600613e-003   8.8450866e-003   9.5751253e-003   9.8913294e-003   1.0385757e-002   1.0341012e-002   1.0202323e-002   4.9445081e-002
  1.1538053e+001   5.9234653e-001   7.8094521e-002   5.2935721e-002   3.7257949e-002   2.7833344e-002   2.1433742e-002   1.8650470e-002   1.4562499e-002   1.1771001e-002   1.0266821e-002   9.1633689e-003   8.5776703e-003   8.5559877e-003   9.1336998e-003   1.0087089e-002   1.0318770e-002   1.0426427e-002   1.0147844e-002   1.0300946e-002   4.8135596e-002
  1.1632612e+001   5.8920334e-001   7.9243221e-002   5.3653794e-002   3.7917148e-002   2.7878728e-002   2.1873223e-002   1.8513810e-002   1.4674174e-002   1.1621944e-002   1.0352714e-002   9.4525424e-003   8.8449840e-003   8.5377890e-003   9.4354280e-003   1.0332735e-002   1.0654884e-002   1.0315286e-002   1.0202212e-002   1.0641437e-002   4.6650610e-002
  1.1727641e+001   5.8619850e-001   8.0302431e-002   5.4327861e-002   3.8129183e-002   2.8186492e-002   2.2488306e-002   1.8244898e-002   1.4899284e-002   1.1693280e-002   1.0380112e-002   9.5024770e-003   8.9111003e-003   9.0661812e-003   9.6328292e-003   1.0607604e-002   1.0462316e-002   1.0779747e-002   1.0309280e-002   1.0695856e-002   4.5182264e-002
  1.1822712e+001   5.8338852e-001   8.1072003e-002   5.4836841e-002   3.8972152e-002   2.8399651e-002   2.2606949e-002   1.8314248e-002   1.4944681e-002   1.1792591e-002   1.0461576e-002   9.4810127e-003   9.1383561e-003   9.4174797e-003   9.9907881e-003   1.0794852e-002   1.0823968e-002   1.0551225e-002   1.0419898e-002   1.0624333e-002   4.3968872e-002
  1.1917645e+001   5.8050898e-001   8.1546465e-002   5.5854267e-002   3.9235033e-002   2.9256371e-002   2.2405504e-002   1.8211993e-002   1.5184075e-002   1.1964153e-002   1.0621831e-002   9.6444427e-003   9.1452649e-003   9.5948754e-003   1.0517049e-002   1.1015059e-002   1.0829502e-002   1.0513081e-002   1.0628891e-002   1.0886000e-002   4.2437169e-002
  1.2012886e+001   5.7770173e-001   8.2081673e-002   5.7028086e-002   3.9380103e-002   2.9509630e-002   2.2801956e-002   1.8047868e-002   1.5352611e-002   1.1920171e-002   1.0684502e-002   1.0130642e-002   9.2352979e-003   9.8270626e-003   1.0859944e-002   1.1135349e-002   1.1109992e-002   1.0337547e-002   1.1141996e-002   1.0731493e-002   4.0982349e-002
  1.2108128e+001   5.7470299e-001   8.2910775e-002   5.8110449e-002   3.9369856e-002   2.9830115e-002   2.3212794e-002   1.8102315e-002   1.5254908e-002   1.2137723e-002   1.0877383e-002   1.0265444e-002   9.4748440e-003   1.0060968e-002   1.1058041e-002   1.1404387e-002   1.1193925e-002   1.0503693e-002   1.0957502e-002   1.1062337e-002   3.9509555e-002
  1.2203474e+001   5.7204884e-001   8.3976080e-002   5.8132571e-002   4.0284510e-002   2.9738127e-002   2.3524064e-002   1.8291660e-002   1.5129692e-002   1.2317956e-002   1.0907770e-002   1.0476761e-002   9.6549059e-003   1.0442233e-002   1.1170755e-002   1.1558758e-002   1.1447044e-002   1.0643325e-002   1.0873494e-002   1.1390479e-002   3.7990970e-002
  1.2346813e+001   5.6820560e-001   8.4924206e-002   5.9051119e-002   4.0780402e-002   3.0672515e-002   2.3241841e-002   1.8364212e-002   1.5557053e-002   1.2280080e-002   1.1183504e-002   1.0676574e-002   1.0230378e-002   1.0892519e-002   1.1461984e-002   1.2040043e-002   1.1015337e-002   1.1037586e-002   1.1051489e-002   1.1767044e-002   3.5566514e-002
  1.2442494e+001   5.6598875e-001   8.4807118e-002   6.0234141e-002   4.1219258e-002   3.0618331e-002   2.3276970e-002   1.8688015e-002   1.5521428e-002   1.2597902e-002   1.1322910e-002   1.0920348e-002   1.0242891e-002   1.1384829e-002   1.1723733e-002   1.1899737e-002   1.1246539e-002   1.1233892e-002   1.1151154e-002   1.1996076e-002   3.3925981e-002
  1.2538289e+001   5.6338193e-001   8.5973208e-002   6.0584644e-002   4.1387239e-002   3.1120118e-002   2.3244837e-002   1.8893558e-002   1.5346031e-002   1.2639307e-002   1.1781744e-002   1.0756297e-002   1.0624262e-002   1.1866603e-002   1.2095879e-002   1.1774128e-002   1.1258039e-002   1.1331853e-002   1.1433368e-002   1.2110995e-002   3.2395958e-002
  1.2634145e+001   5.6039725e-001   8.7142433e-002   6.1149326e-002   4.2190488e-002   3.1171823e-002   2.3135454e-002   1.8870985e-002   1.5341444e-002   1.2951944e-002   1.1817077e-002   1.1136171e-002   1.0991788e-002   1.1901727e-002   1.2329954e-002   1.2072382e-002   1.1131085e-002   1.1620174e-002   1.1708386e-002   1.2162385e-002   3.0777721e-002
  1.2730049e+001   5.5767362e-001   8.7859539e-002   6.2178581e-002   4.2399591e-002   3.1333189e-002   2.3037124e-002   1.9215173e-002   1.5480768e-002   1.2830080e-002   1.2055471e-002   1.1293910e-002   1.1566539e-002   1.2169913e-002   1.2391918e-002   1.2187449e-002   1.1382507e-002   1.1768489e-002   1.1711088e-002   1.2176248e-002   2.9288809e-002
  1.2826004e+001   5.5532176e-001   8.8604395e-002   6.2769354e-002   4.2399421e-002   3.1741921e-002   2.3329623e-002   1.9171638e-002   1.5505212e-002   1.3076852e-002   1.2081343e-002   1.1563386e-002   1.1840137e-002   1.2616803e-002   1.2344706e-002   1.2219010e-002   1.1592192e-002   1.1801199e-002   1.1983167e-002   1.2187312e-002   2.7850569e-002
  1.2921369e+001   5.5306806e-001   8.9073840e-002   6.3459539e-002   4.2686687e-002   3.2008052e-002   2.3447542e-002   1.9169192e-002   1.5642339e-002   1.3173649e-002   1.2318044e-002   1.1701097e-002   1.2263987e-002   1.2940847e-002   1.2526507e-002   1.2052710e-002   1.1875144e-002   1.1945942e-002   1.2126061e-002   1.1840929e-002   2.6679836e-002
  1.3017470e+001   5.5055353e-001   8.9930281e-002   6.3979661e-002   4.2928129e-002   3.2162691e-002   2.3681003e-002   1.9258605e-002   1.5697190e-002   1.3239392e-002   1.2415765e-002   1.2177454e-002   1.2401206e-002   1.3289656e-002   1.2815994e-002   1.1926851e-002   1.2033023e-002   1.2079866e-002   1.2317798e-002   1.1834580e-002   2.5277326e-002
  1.3111438e+001   5.4798837e-001   9.0935978e-002   6.4271563e-002   4.3334949e-002   3.2570716e-002   2.3556325e-002   1.9765164e-002   1.5371963e-002   1.3275061e-002   1.2899179e-002   1.2283113e-002   1.2807882e-002   1.3453727e-002   1.2906972e-002   1.2025080e-002   1.2340730e-002   1.2135931e-002   1.2297639e-002   1.1894928e-002   2.3884731e-002
  1.3207675e+001   5.4547718e-001   9.1416789e-002   6.5246416e-002   4.3630111e-002   3.2292836e-002   2.4161390e-002   1.9599828e-002   1.5569986e-002   1.3366435e-002   1.3182985e-002   1.2550216e-002   1.3226075e-002   1.3532601e-002   1.3077885e-002   1.2166258e-002   1.2422812e-002   1.2540445e-002   1.2319438e-002   1.1681825e-002   2.2538488e-002
  1.3303971e+001   5.4296722e-001   9.2212319e-002   6.6327777e-002   4.3568498e-002   3.2189456e-002   2.4379433e-002   1.9741334e-002   1.5868785e-002   1.3355141e-002   1.3336748e-002   1.2823428e-002   1.3716585e-002   1.3572504e-002   1.3195041e-002   1.2292471e-002   1.2649146e-002   1.2686694e-002   1.2413339e-002   1.1254076e-002   2.1450001e-002
  1.3400333e+001   5.4065724e-001   9.3000990e-002   6.6476151e-002   4.4229204e-002   3.2386408e-002   2.4423712e-002   1.9762036e-002   1.5887154e-002   1.3582691e-002   1.3282213e-002   1.3506092e-002   1.4097751e-002   1.3597905e-002   1.3231230e-002   1.2580045e-002   1.2742644e-002   1.2594267e-002   1.2539058e-002   1.1169448e-002   2.0253759e-002
  1.3545007e+001   5.3718990e-001   9.3948565e-002   6.7778750e-002   4.4517595e-002   3.2285396e-002   2.4502973e-002   2.0197108e-002   1.5912429e-002   1.3804185e-002   1.3627509e-002   1.3926761e-002   1.4759275e-002   1.3846635e-002   1.3025413e-002   1.2997496e-002   1.3214791e-002   1.2836186e-002   1.2078383e-002   1.1172660e-002   1.8377988e-002
  1.3641660e+001   5.3513624e-001   9.4190536e-002   6.8611560e-002   4.5220935e-002   3.1863497e-002   2.5013630e-002   1.9772039e-002   1.6242488e-002   1.3859644e-002   1.3975184e-002   1.4149698e-002   1.5025909e-002   1.3960671e-002   1.3213357e-002   1.3235647e-002   1.3436866e-002   1.2867038e-002   1.1866103e-002   1.1235035e-002   1.7123921e-002
  1.3738466e+001   5.3272375e-001   9.5576031e-002   6.8323264e-002   4.5719800e-002   3.1860370e-002   2.5166149e-002   1.9898316e-002   1.6385357e-002   1.4130030e-002   1.4100658e-002   1.4727192e-002   1.5105263e-002   1.4141295e-002   1.3235503e-002   1.3559216e-002   1.3637420e-002   1.2881380e-002   1.1626641e-002   1.1111429e-002   1.6090936e-002
  1.3835412e+001   5.3018047e-001   9.7000933e-002   6.8545190e-002   4.5865426e-002   3.2107860e-002   2.5278891e-002   1.9814939e-002   1.6511822e-002   1.4458566e-002   1.4299972e-002   1.4915711e-002   1.5412978e-002   1.4095152e-002   1.3561669e-002   1.3940786e-002   1.3515252e-002   1.2970162e-002   1.1598250e-002   1.1057815e-002   1.4868159e-002
  1.3932370e+001   5.2825359e-001   9.7501772e-002   6.8792324e-002   4.6403128e-002   3.2090195e-002   2.5142675e-002   2.0321483e-002   1.6360210e-002   1.4835327e-002   1.4455466e-002   1.5336182e-002   1.5553472e-002   1.4277179e-002   1.3720229e-002   1.4249022e-002   1.3659190e-002   1.2748322e-002   1.1730933e-002   1.0876180e-002   1.3693117e-002
  1.4029498e+001   5.2591615e-001   9.8261778e-002   6.9168826e-002   4.6785997e-002   3.2288234e-002   2.5303147e-002   2.0329906e-002   1.6564482e-002   1.4747899e-002   1.4930191e-002   1.5812262e-002   1.5499952e-002   1.4491664e-002   1.3884015e-002   1.4487937e-002   1.3788852e-002   1.2599457e-002   1.1709109e-002   1.0856341e-002   1.2573800e-002
  1.4126771e+001   5.2387533e-001   9.8590649e-002   7.0039905e-002   4.6780940e-002   3.2480365e-002   2.5535035e-002   2.0321194e-002   1.6517817e-002   1.5032495e-002   1.5466648e-002   1.5988812e-002   1.5628966e-002   1.4816228e-002   1.3959287e-002   1.4707775e-002   1.3830225e-002   1.2461612e-002   1.1752989e-002   1.0815973e-002   1.1397755e-002
  1.4224057e+001   5.2168985e-001   9.9424690e-002   7.0336222e-002   4.7147564e-002   3.2309072e-002   2.5841629e-002   2.0363290e-002   1.6841355e-002   1.4993328e-002   1.5984605e-002   1.6185015e-002   1.5765270e-002   1.4946757e-002   1.4339564e-002   1.4843254e-002   1.3793682e-002   1.2397020e-002   1.1859719e-002   1.0539946e-002   1.0398171e-002
  1.4321597e+001   5.1972243e-001   9.9966266e-002   7.0674297e-002   4.7573296e-002   3.2215401e-002   2.5885161e-002   2.0481518e-002   1.7023461e-002   1.5329159e-002   1.6149816e-002   1.6568742e-002   1.6026651e-002   1.4968452e-002   1.4689730e-002   1.5053746e-002   1.3943448e-002   1.2115951e-002   1.1792715e-002   1.0093144e-002   9.7266140e-003
  1.4419214e+001   5.1745150e-001   1.0090821e-001   7.0674201e-002   4.8225368e-002   3.2197404e-002   2.6013642e-002   2.0724967e-002   1.7065240e-002   1.5707386e-002   1.6169251e-002   1.6976243e-002   1.6220144e-002   1.5105612e-002   1.5010336e-002   1.5104949e-002   1.4071912e-002   1.2068285e-002   1.1797005e-002   9.4686579e-003   9.0396876e-003
  1.4517134e+001   5.1526852e-001   1.0165809e-001   7.0946040e-002   4.8798098e-002   3.2296316e-002   2.5851203e-002   2.0920281e-002   1.7286595e-002   1.5868356e-002   1.6417068e-002   1.7382798e-002   1.6364247e-002   1.5245106e-002   1.5284570e-002   1.5153574e-002   1.3871678e-002   1.2304051e-002   1.1741839e-002   8.9916982e-003   8.3498713e-003
  1.4615253e+001   5.1346969e-001   1.0220696e-001   7.1022838e-002   4.9066693e-002   3.2492776e-002   2.6056630e-002   2.0907138e-002   1.7438053e-002   1.6148386e-002   1.6592791e-002   1.7890532e-002   1.6423078e-002   1.5535514e-002   1.5533547e-002   1.5177014e-002   1.3768718e-002   1.2461409e-002   1.1707711e-002   8.4292236e-003   7.6712957e-003
  1.4713500e+001   5.1116630e-001   1.0305992e-001   7.1384840e-002   4.9445153e-002   3.2758307e-002   2.5941457e-002   2.1022130e-002   1.7827291e-002   1.6133623e-002   1.6868214e-002   1.8216852e-002   1.6813623e-002   1.5536975e-002   1.5811107e-002   1.5291498e-002   1.3636050e-002   1.2536016e-002   1.1607820e-002   7.8263622e-003   7.1164572e-003
  1.4811963e+001   5.0929546e-001   1.0369767e-001   7.1393651e-002   4.9959953e-002   3.3055778e-002   2.5687003e-002   2.1147621e-002   1.8027531e-002   1.6474489e-002   1.6957158e-002   1.8611832e-002   1.7133675e-002   1.5712972e-002   1.5980577e-002   1.5378942e-002   1.3801151e-002   1.2289518e-002   1.1345722e-002   7.6933173e-003   6.3559887e-003
  1.4910011e+001   5.0729871e-001   1.0455624e-001   7.1676585e-002   5.0079291e-002   3.3217277e-002   2.5790596e-002   2.1093667e-002   1.8233598e-002   1.6896122e-002   1.6971526e-002   1.8934167e-002   1.7507754e-002   1.5878979e-002   1.6220525e-002   1.5244570e-002   1.3689145e-002   1.2648074e-002   1.0941164e-002   7.2860346e-003   5.8359852e-003
  1.5008440e+001   5.0506204e-001   1.0529266e-001   7.2058949e-002   5.0523628e-002   3.3416917e-002   2.5772438e-002   2.1153165e-002   1.8171437e-002   1.7361464e-002   1.7413098e-002   1.9097057e-002   1.7807689e-002   1.6004573e-002   1.6440620e-002   1.5153633e-002   1.3718101e-002   1.2646502e-002   1.0575914e-002   7.1191008e-003   5.2110170e-003
  1.5107180e+001   5.0338531e-001   1.0564973e-001   7.2634374e-002   5.0444415e-002   3.3502884e-002   2.6073736e-002   2.1166721e-002   1.8354093e-002   1.7454634e-002   1.7835097e-002   1.9375834e-002   1.7989947e-002   1.6218610e-002   1.6402385e-002   1.5556526e-002   1.3521832e-002   1.2810961e-002   9.8914557e-003   6.9992756e-003   4.7321753e-003
  1.5245889e+001   5.0086781e-001   1.0640784e-001   7.2969027e-002   5.0560911e-002   3.4103430e-002   2.5969390e-002   2.1492701e-002   1.8491393e-002   1.7571782e-002   1.8341370e-002   1.9909456e-002   1.8433969e-002   1.6580122e-002   1.6461900e-002   1.5754930e-002   1.3572218e-002   1.2563744e-002   9.2820044e-003   6.6604064e-003   4.0055935e-003
  1.5344949e+001   4.9936414e-001   1.0665155e-001   7.3591607e-002   5.0389036e-002   3.4386660e-002   2.6219643e-002   2.1508331e-002   1.8419640e-002   1.7799487e-002   1.8778941e-002   2.0117859e-002   1.8728708e-002   1.6908273e-002   1.6406932e-002   1.5497886e-002   1.3837304e-002   1.2423825e-002   9.0266913e-003   6.4843568e-003   3.4591304e-003
  1.5416121e+001   4.9812055e-001   1.0690858e-001   7.3841863e-002   5.0554137e-002   3.4471409e-002   2.6213257e-002   2.1732037e-002   1.8564031e-002   1.7893686e-002   1.9062255e-002   2.0311579e-002   1.8921767e-002   1.6958507e-002   1.6407650e-002   1.5454021e-002   1.4055328e-002   1.2528208e-002   8.6521624e-003   6.2206615e-003   3.1283148e-003
  1.5505085e+001   4.9680502e-001   1.0723694e-001   7.4041895e-002   5.0907588e-002   3.4286637e-002   2.6305062e-002   2.2090531e-002   1.8536510e-002   1.8053525e-002   1.9328306e-002   2.0781562e-002   1.8928407e-002   1.7393449e-002   1.6323906e-002   1.5399181e-002   1.4111701e-002   1.2338966e-002   8.3974114e-003   6.1269430e-003   2.6064651e-003
  1.5619071e+001   4.9459988e-001   1.0824353e-001   7.4031153e-002   5.1123736e-002   3.4848459e-002   2.6065888e-002   2.2310918e-002   1.8787747e-002   1.8192066e-002   1.9760759e-002   2.1259180e-002   1.9277845e-002   1.7483919e-002   1.6379794e-002   1.5319484e-002   1.4184506e-002   1.1952839e-002   8.1539248e-003   5.8827909e-003   2.1415706e-003
  1.5716839e+001   4.9347099e-001   1.0838373e-001   7.4347645e-002   5.1079279e-002   3.4969448e-002   2.6348132e-002   2.2177217e-002   1.9062920e-002   1.8422437e-002   1.9859815e-002   2.1906256e-002   1.9266264e-002   1.7763521e-002   1.6294025e-002   1.5593891e-002   1.4122990e-002   1.1510677e-002   8.0081520e-003   5.6499831e-003   1.7626264e-003
  1.5815807e+001   4.9173467e-001   1.0896355e-001   7.4405545e-002   5.1401551e-002   3.5026679e-002   2.6597694e-002   2.2306032e-002   1.9152250e-002   1.8721056e-002   2.0026267e-002   2.2494054e-002   1.9377520e-002   1.7817057e-002   1.6469815e-002   1.5657585e-002   1.4026303e-002   1.1225303e-002   7.6056504e-003   5.8913287e-003   1.1000916e-003
  1.5914535e+001   4.9037602e-001   1.0940116e-001   7.4236567e-002   5.1924329e-002   3.5259744e-002   2.6561873e-002   2.2205046e-002   1.9472491e-002   1.8878901e-002   2.0385377e-002   2.2824721e-002   1.9575191e-002   1.7833203e-002   1.6684164e-002   1.5666208e-002   1.4228529e-002   1.0571393e-002   7.4991197e-003   5.6216250e-003   7.9433394e-004
  1.6013448e+001   4.8830944e-001   1.1052697e-001   7.4288848e-002   5.2050381e-002   3.5608685e-002   2.6536315e-002   2.2224669e-002   1.9786670e-002   1.9000592e-002   2.0755295e-002   2.3176868e-002   1.9718676e-002   1.7989800e-002   1.6646322e-002   1.5777332e-002   1.4035638e-002   1.0437371e-002   7.3247814e-003   5.3584510e-003   4.4689767e-004
  1.6112340e+001   4.8620070e-001   1.1170538e-001   7.4295057e-002   5.2249620e-002   3.5773321e-002   2.6658807e-002   2.2270610e-002   1.9915422e-002   1.9187256e-002   2.1154957e-002   2.3502695e-002   2.0033561e-002   1.7979359e-002   1.6700021e-002   1.6004008e-002   1.3839925e-002   9.9846046e-003   7.5209837e-003   4.8110397e-003   2.1266563e-004
  1.6211266e+001   4.8440121e-001   1.1252217e-001   7.4593144e-002   5.2417913e-002   3.5865381e-002   2.6529821e-002   2.2340880e-002   2.0269225e-002   1.9476481e-002   2.1241660e-002   2.4085127e-002   2.0062517e-002   1.8112391e-002   1.6731153e-002   1.6186235e-002   1.3597351e-002   9.7017795e-003   7.3149790e-003   4.5018695e-003   4.8714705e-005
  1.6310182e+001   4.8249372e-001   1.1324337e-001   7.5028486e-002   5.2459647e-002   3.6125615e-002   2.6652194e-002   2.2322486e-002   2.0492477e-002   1.9720837e-002   2.1462084e-002   2.4560953e-002   2.0253435e-002   1.8037229e-002   1.6913725e-002   1.6133564e-002   1.3552061e-002   9.4429566e-003   7.0904105e-003   4.0147509e-003   0.0000000e+000
  1.6409121e+001   4.8073740e-001   1.1376430e-001   7.5235731e-002   5.2677529e-002   3.6469315e-002   2.6887964e-002   2.2388633e-002   2.0435643e-002   2.0064149e-002   2.1725159e-002   2.5057898e-002   2.0349064e-002   1.8150487e-002   1.6761114e-002   1.6164168e-002   1.3487117e-002   9.2015341e-003   7.1210629e-003   3.3217299e-003   0.0000000e+000
  1.6507866e+001   4.7888248e-001   1.1488822e-001   7.5221459e-002   5.2614660e-002   3.6864204e-002   2.6799846e-002   2.2595839e-002   2.0462916e-002   2.0362526e-002   2.2260393e-002   2.5288493e-002   2.0606842e-002   1.8068717e-002   1.6909957e-002   1.6088192e-002   1.3248089e-002   9.1519373e-003   6.7823241e-003   2.9029019e-003   0.0000000e+000
  1.6606846e+001   4.7741690e-001   1.1514804e-001   7.5674340e-002   5.2357345e-002   3.7471372e-002   2.7027474e-002   2.2560936e-002   2.0533425e-002   2.0648596e-002   2.2629788e-002   2.5499361e-002   2.0916844e-002   1.8116624e-002   1.7029879e-002   1.5846334e-002   1.2980574e-002   9.0398899e-003   6.6710069e-003   2.4312729e-003   0.0000000e+000
  1.6705858e+001   4.7584342e-001   1.1587631e-001   7.6095331e-002   5.2217660e-002   3.7548538e-002   2.7149237e-002   2.2573249e-002   2.0784421e-002   2.0878557e-002   2.3078312e-002   2.5693970e-002   2.0997836e-002   1.8114218e-002   1.7182202e-002   1.5904667e-002   1.2556477e-002   9.0267192e-003   6.6675696e-003   1.8113057e-003   0.0000000e+000
  1.6804607e+001   4.7460692e-001   1.1621115e-001   7.6084702e-002   5.2264966e-002   3.7778422e-002   2.7545804e-002   2.2465521e-002   2.1049430e-002   2.1087177e-002   2.3444340e-002   2.5988054e-002   2.1093169e-002   1.8183906e-002   1.7259118e-002   1.5969665e-002   1.2112598e-002   8.9568841e-003   6.6402261e-003   1.2579560e-003   0.0000000e+000
  1.6903742e+001   4.7310952e-001   1.1681298e-001   7.6072436e-002   5.2701863e-002   3.7705807e-002   2.7703343e-002   2.2753857e-002   2.1111121e-002   2.1315870e-002   2.3891765e-002   2.6234496e-002   2.1099617e-002   1.8271813e-002   1.7268591e-002   1.5820892e-002   1.1925336e-002   8.8111069e-003   6.4225508e-003   9.6703140e-004   0.0000000e+000
  1.7002898e+001   4.7190114e-001   1.1732204e-001   7.5758815e-002   5.3041471e-002   3.7907882e-002   2.7876788e-002   2.2860545e-002   2.1135544e-002   2.1665007e-002   2.4185421e-002   2.6489889e-002   2.1385075e-002   1.8231285e-002   1.7490897e-002   1.5567194e-002   1.1580017e-002   8.9468410e-003   6.0895827e-003   5.6456354e-004   0.0000000e+000
  1.7102084e+001   4.7020326e-001   1.1750825e-001   7.6557535e-002   5.3096727e-002   3.8096392e-002   2.7940183e-002   2.2906901e-002   2.1490417e-002   2.1686898e-002   2.4854758e-002   2.6657282e-002   2.1428909e-002   1.8412416e-002   1.7463293e-002   1.5505289e-002   1.1272531e-002   8.7149841e-003   5.9393474e-003   2.6462353e-004   0.0000000e+000
  1.7201310e+001   4.6863261e-001   1.1734848e-001   7.7511399e-002   5.3259322e-002   3.8172062e-002   2.8258723e-002   2.3051672e-002   2.1666230e-002   2.1464757e-002   2.5589536e-002   2.7010024e-002   2.1361097e-002   1.8515496e-002   1.7609822e-002   1.5277507e-002   1.1045184e-002   8.6035338e-003   5.4959495e-003   1.2659514e-004   0.0000000e+000
  1.7340236e+001   4.6633029e-001   1.1805683e-001   7.8317720e-002   5.3230379e-002   3.8370379e-002   2.8422522e-002   2.3245948e-002   2.1872078e-002   2.1643627e-002   2.6502685e-002   2.7030025e-002   2.1489783e-002   1.8807081e-002   1.7457254e-002   1.5251671e-002   1.0645163e-002   8.5958679e-003   4.7306971e-003   0.0000000e+000   0.0000000e+000
  1.7439571e+001   4.6522090e-001   1.1800834e-001   7.9164114e-002   5.3043155e-002   3.8213155e-002   2.8658084e-002   2.3344364e-002   2.2102299e-002   2.1882242e-002   2.7059290e-002   2.7189553e-002   2.1569799e-002   1.8730947e-002   1.7477481e-002   1.5101330e-002   1.0498633e-002   8.4828870e-003   4.2534214e-003   0.0000000e+000   0.0000000e+000
  1.7528996e+001   4.6392970e-001   1.1826596e-001   7.9159667e-002   5.3703871e-002   3.8135023e-002   2.8470218e-002   2.3889839e-002   2.2280107e-002   2.1914140e-002   2.7472880e-002   2.7316104e-002   2.1642105e-002   1.8987546e-002   1.7508755e-002   1.4702707e-002   1.0568192e-002   8.4425414e-003   3.6106408e-003   0.0000000e+000   0.0000000e+000
  1.7618421e+001   4.6249929e-001   1.1835192e-001   7.9936562e-002   5.4163198e-002   3.7826543e-002   2.8602634e-002   2.4005994e-002   2.2358980e-002   2.2176543e-002   2.7969023e-002   2.7384989e-002   2.1747820e-002   1.9007010e-002   1.7541249e-002   1.4496487e-002   1.0522599e-002   8.3542644e-003   3.0548957e-003   0.0000000e+000   0.0000000e+000
  1.7717921e+001   4.6089064e-001   1.1913047e-001   7.9872265e-002   5.4560088e-002   3.7958091e-002   2.8647361e-002   2.4215737e-002   2.2460956e-002   2.2582515e-002   2.8317790e-002   2.7486186e-002   2.1758201e-002   1.9077774e-002   1.7544941e-002   1.4145677e-002   1.0686690e-002   8.2107706e-003   2.4538396e-003   0.0000000e+000   0.0000000e+000
  1.7817457e+001   4.5939477e-001   1.1931195e-001   8.0196047e-002   5.5239117e-002   3.7717307e-002   2.8733807e-002   2.4619909e-002   2.2422411e-002   2.3025872e-002   2.8759074e-002   2.7569504e-002   2.1870383e-002   1.9080696e-002   1.7453022e-002   1.3977774e-002   1.0614598e-002   8.1708799e-003   1.8428750e-003   0.0000000e+000   0.0000000e+000
  1.7917016e+001   4.5802269e-001   1.1962542e-001   8.0301964e-002   5.5594006e-002   3.7854736e-002   2.8798533e-002   2.4842204e-002   2.2586903e-002   2.3302430e-002   2.9334708e-002   2.7524053e-002   2.1945471e-002   1.9269878e-002   1.7242349e-002   1.3814462e-002   1.0564276e-002   8.0351199e-003   1.3407960e-003   0.0000000e+000   0.0000000e+000
  1.8016611e+001   4.5692154e-001   1.1954112e-001   8.0757191e-002   5.5812658e-002   3.7897761e-002   2.8861231e-002   2.5041252e-002   2.2877639e-002   2.3553598e-002   2.9655308e-002   2.7552003e-002   2.2063527e-002   1.9416522e-002   1.7063025e-002   1.3802716e-002   1.0570025e-002   7.6436027e-003   9.6928050e-004   0.0000000e+000   0.0000000e+000
  1.8116217e+001   4.5526180e-001   1.2020273e-001   8.0835791e-002   5.6426634e-002   3.7757868e-002   2.9070653e-002   2.5111506e-002   2.3134249e-002   2.3843307e-002   3.0040430e-002   2.7642884e-002   2.2138017e-002   1.9376996e-002   1.7026743e-002   1.3600427e-002   1.0455877e-002   7.4605569e-003   6.1353545e-004   0.0000000e+000   0.0000000e+000
  1.8205865e+001   4.5394262e-001   1.2044005e-001   8.1174765e-002   5.6859769e-002   3.7908693e-002   2.9023556e-002   2.5386498e-002   2.3152855e-002   2.3912633e-002   3.0599315e-002   2.7600027e-002   2.2186278e-002   1.9594686e-002   1.6995810e-002   1.3317843e-002   1.0369458e-002   7.1024451e-003   4.3270227e-004   0.0000000e+000   0.0000000e+000
  1.8335356e+001   4.5217970e-001   1.2084624e-001   8.1275571e-002   5.7750676e-002   3.7626555e-002   2.9247679e-002   2.5345839e-002   2.3727932e-002   2.4314996e-002   3.0893542e-002   2.7867381e-002   2.2489271e-002   1.9390830e-002   1.6518108e-002   1.3440583e-002   1.0268360e-002   6.5888294e-003   2.2790630e-004   0.0000000e+000   0.0000000e+000
  1.8425004e+001   4.5125624e-001   1.2086706e-001   8.1598798e-002   5.7624539e-002   3.8083956e-002   2.9246987e-002   2.5254146e-002   2.4010177e-002   2.4798339e-002   3.1186825e-002   2.7916151e-002   2.2653060e-002   1.9194618e-002   1.6213335e-002   1.3539821e-002   1.0436149e-002   5.9683214e-003   1.5148077e-004   0.0000000e+000   0.0000000e+000
  1.8524703e+001   4.4986585e-001   1.2107533e-001   8.1946645e-002   5.7690338e-002   3.8721442e-002   2.8958643e-002   2.5327005e-002   2.4514252e-002   2.5119811e-002   3.1446980e-002   2.7979374e-002   2.2833160e-002   1.9137853e-002   1.5793616e-002   1.3793391e-002   1.0212338e-002   5.5336385e-003   5.0327901e-005   0.0000000e+000   0.0000000e+000
  1.8624517e+001   4.4881370e-001   1.2099282e-001   8.2335318e-002   5.7976160e-002   3.8809770e-002   2.9086496e-002   2.5402079e-002   2.4829573e-002   2.5358597e-002   3.1736232e-002   2.8160868e-002   2.2783392e-002   1.9144352e-002   1.5599367e-002   1.3802098e-002   1.0205041e-002   4.9390775e-003   2.5056631e-005   0.0000000e+000   0.0000000e+000
  1.8714370e+001   4.4778797e-001   1.2116840e-001   8.2649500e-002   5.7991349e-002   3.9157137e-002   2.8930679e-002   2.5529433e-002   2.5160506e-002   2.5686607e-002   3.1792741e-002   2.8335524e-002   2.2958201e-002   1.9058994e-002   1.5476135e-002   1.3755759e-002   1.0216569e-002   4.3445011e-003   0.0000000e+000   0.0000000e+000   0.0000000e+000
  1.8814238e+001   4.4640503e-001   1.2181349e-001   8.2601497e-002   5.8028595e-002   3.9522866e-002   2.9004618e-002   2.5770089e-002   2.5514083e-002   2.5833672e-002   3.2054031e-002   2.8517446e-002   2.2835855e-002   1.9036422e-002   1.5532052e-002   1.3567036e-002   1.0182364e-002   3.7808519e-003   0.0000000e+000   0.0000000e+000   0.0000000e+000
  1.8904115e+001   4.4526895e-001   1.2216209e-001   8.2810315e-002   5.8186268e-002   3.9734431e-002   2.8988547e-002   2.5837047e-002   2.5807075e-002   2.6078176e-002   3.2277419e-002   2.8765214e-002   2.2708160e-002   1.8948487e-002   1.5618309e-002   1.3377260e-002   1.0109959e-002   3.3222984e-003   0.0000000e+000   0.0000000e+000   0.0000000e+000
  1.9043969e+001   4.4364010e-001   1.2202270e-001   8.3605600e-002   5.8860189e-002   3.9581680e-002   2.8958457e-002   2.6167275e-002   2.6072656e-002   2.6625730e-002   3.2605128e-002   2.9027744e-002   2.2708709e-002   1.8769148e-002   1.5421287e-002   1.3577482e-002   9.9644716e-003   2.3916356e-003   0.0000000e+000   0.0000000e+000   0.0000000e+000
  1.9133875e+001   4.4245584e-001   1.2216376e-001   8.3958539e-002   5.8934578e-002   3.9913963e-002   2.9129550e-002   2.6071587e-002   2.6312347e-002   2.7064445e-002   3.2715025e-002   2.9161804e-002   2.2834989e-002   1.8796020e-002   1.5166265e-002   1.3652044e-002   9.7865039e-003   1.8827440e-003   0.0000000e+000   0.0000000e+000   0.0000000e+000
  1.9233870e+001   4.4106695e-001   1.2294911e-001   8.3640488e-002   5.9335402e-002   3.9817344e-002   2.9626135e-002   2.6124442e-002   2.6515211e-002   2.7535951e-002   3.2771270e-002   2.9539679e-002   2.2900326e-002   1.8499899e-002   1.4852546e-002   1.3778137e-002   9.7186154e-003   1.3284875e-003   0.0000000e+000   0.0000000e+000   0.0000000e+000
  1.9323894e+001   4.3987824e-001   1.2298222e-001   8.4226235e-002   5.9501064e-002   3.9636075e-002   3.0110502e-002   2.6114533e-002   2.6899504e-002   2.7751799e-002   3.2832835e-002   2.9702383e-002   2.2843314e-002   1.8341250e-002   1.5002532e-002   1.3786589e-002   9.2971247e-003   1.0938039e-003   0.0000000e+000   0.0000000e+000   0.0000000e+000
  1.9413919e+001   4.3856892e-001   1.2371991e-001   8.4071356e-002   5.9808633e-002   3.9582903e-002   3.0456103e-002   2.6199208e-002   2.6973260e-002   2.8136788e-002   3.2908416e-002   2.9996412e-002   2.2773825e-002   1.8233992e-002   1.4875113e-002   1.3772267e-002   9.1281588e-003   7.9474005e-004   0.0000000e+000   0.0000000e+000   0.0000000e+000
  1.9503943e+001   4.3757021e-001   1.2428036e-001   8.3620167e-002   6.0343917e-002   3.9698715e-002   3.0264780e-002   2.6486986e-002   2.7216640e-002   2.8587023e-002   3.3145356e-002   2.9932861e-002   2.2626762e-002   1.8114201e-002   1.4951786e-002   1.3804197e-002   8.6783279e-003   6.7771298e-004   0.0000000e+000   0.0000000e+000   0.0000000e+000
  1.9643981e+001   4.3614349e-001   1.2449182e-001   8.3920547e-002   6.0742716e-002   3.9533866e-002   3.0425003e-002   2.6967104e-002   2.7225439e-002   2.9261197e-002   3.3501063e-002   3.0261644e-002   2.2419276e-002   1.7903197e-002   1.5098994e-002   1.3720579e-002   7.9754559e-003   4.0861233e-004   0.0000000e+000   0.0000000e+000   0.0000000e+000
  1.9734006e+001   4.3541557e-001   1.2433572e-001   8.4154046e-002   6.1129567e-002   3.9449557e-002   3.0599911e-002   2.7259924e-002   2.7234254e-002   2.9751161e-002   3.3590922e-002   3.0557319e-002   2.2099716e-002   1.7837746e-002   1.5020940e-002   1.3762665e-002   7.5452765e-003   2.5571109e-004   0.0000000e+000   0.0000000e+000   0.0000000e+000
  1.9834212e+001   4.3465539e-001   1.2421957e-001   8.4253969e-002   6.1476095e-002   3.9319493e-002   3.0784632e-002   2.7620689e-002   2.7593336e-002   3.0010771e-002   3.3798087e-002   3.0555675e-002   2.2108792e-002   1.7414877e-002   1.5321034e-002   1.3604693e-002   7.1177365e-003   1.4516196e-004   0.0000000e+000   0.0000000e+000   0.0000000e+000
  1.9924411e+001   4.3343764e-001   1.2470403e-001   8.4233813e-002   6.1835099e-002   3.9466832e-002   3.0735420e-002   2.7929932e-002   2.7737209e-002   3.0414472e-002   3.3812685e-002   3.0833186e-002   2.1775100e-002   1.7475123e-002   1.5312973e-002   1.3827041e-002   6.4222098e-003   4.7229218e-005   0.0000000e+000   0.0000000e+000   0.0000000e+000
  2.0014609e+001   4.3253094e-001   1.2508467e-001   8.4101137e-002   6.2032542e-002   3.9539173e-002   3.0862744e-002   2.8009972e-002   2.8188189e-002   3.0822271e-002   3.3681027e-002   3.1062503e-002   2.1520415e-002   1.7352508e-002   1.5605431e-002   1.3688552e-002   5.8944083e-003   2.3527255e-005   0.0000000e+000   0.0000000e+000   0.0000000e+000
  2.0104808e+001   4.3148450e-001   1.2510526e-001   8.4740239e-002   6.1966539e-002   3.9804336e-002   3.0776681e-002   2.8184492e-002   2.8529212e-002   3.1225480e-002   3.3846496e-002   3.0980624e-002   2.1526203e-002   1.7199083e-002   1.5642114e-002   1.3464300e-002   5.5244466e-003   0.0000000e+000   0.0000000e+000   0.0000000e+000   0.0000000e+000
  2.0204056e+001   4.3006946e-001   1.2578724e-001   8.4722687e-002   6.2313223e-002   3.9747999e-002   3.0922323e-002   2.8445172e-002   2.8831851e-002   3.1441888e-002   3.4086725e-002   3.0779292e-002   2.1711653e-002   1.7083512e-002   1.5734646e-002   1.3674956e-002   4.6473799e-003   0.0000000e+000   0.0000000e+000   0.0000000e+000   0.0000000e+000
  2.0343058e+001   4.2858816e-001   1.2617921e-001   8.5026125e-002   6.2466636e-002   3.9840408e-002   3.1142089e-002   2.8863212e-002   2.8896702e-002   3.1933556e-002   3.4377781e-002   3.0646378e-002   2.1897400e-002   1.6888271e-002   1.5893397e-002   1.3539113e-002   3.8215614e-003   0.0000000e+000   0.0000000e+000   0.0000000e+000   0.0000000e+000
  2.0442431e+001   4.2730752e-001   1.2664277e-001   8.5361240e-002   6.2386241e-002   4.0122623e-002   3.1025743e-002   2.9126361e-002   2.9342666e-002   3.2139835e-002   3.4686528e-002   3.0485604e-002   2.1884583e-002   1.6897647e-002   1.6005521e-002   1.3258127e-002   3.3269892e-003   0.0000000e+000   0.0000000e+000   0.0000000e+000   0.0000000e+000
  2.0531876e+001   4.2595742e-001   1.2724596e-001   8.5587948e-002   6.2300962e-002   4.0241323e-002   3.1351299e-002   2.9300750e-002   2.9523026e-002   3.2494361e-002   3.4799014e-002   3.0413497e-002   2.1786115e-002   1.6968058e-002   1.6100436e-002   1.3142320e-002   2.7875125e-003   0.0000000e+000   0.0000000e+000   0.0000000e+000   0.0000000e+000
  2.0631279e+001   4.2506417e-001   1.2694257e-001   8.6154577e-002   6.2515228e-002   4.0401812e-002   3.1422235e-002   2.9465828e-002   2.9758374e-002   3.2931140e-002   3.4770082e-002   3.0514169e-002   2.1643834e-002   1.7174142e-002   1.5875916e-002   1.3190546e-002   2.1753675e-003   0.0000000e+000   0.0000000e+000   0.0000000e+000   0.0000000e+000
  2.0720711e+001   4.2380810e-001   1.2763874e-001   8.6294870e-002   6.2523308e-002   4.0686343e-002   3.1270219e-002   2.9799799e-002   2.9927242e-002   3.3266388e-002   3.4816100e-002   3.0399264e-002   2.1561937e-002   1.7176308e-002   1.6307246e-002   1.2597742e-002   1.9263939e-003   0.0000000e+000   0.0000000e+000   0.0000000e+000   0.0000000e+000
  2.0810142e+001   4.2289313e-001   1.2814550e-001   8.6633335e-002   6.2088893e-002   4.0797918e-002   3.1527279e-002   2.9778662e-002   3.0430292e-002   3.3459876e-002   3.4743169e-002   3.0588856e-002   2.1355560e-002   1.7275817e-002   1.6337943e-002   1.2298050e-002   1.6457250e-003   0.0000000e+000   0.0000000e+000   0.0000000e+000   0.0000000e+000
  2.0909604e+001   4.2154524e-001   1.2844916e-001   8.6972544e-002   6.2432918e-002   4.0752774e-002   3.1723182e-002   3.0040170e-002   3.0768023e-002   3.3669703e-002   3.4918539e-002   3.0384638e-002   2.1342571e-002   1.7431651e-002   1.6260486e-002   1.1972251e-002   1.3361533e-003   0.0000000e+000   0.0000000e+000   0.0000000e+000   0.0000000e+000
  2.1009117e+001   4.2067087e-001   1.2871264e-001   8.7290632e-002   6.2365006e-002   4.0486896e-002   3.2157068e-002   3.0242936e-002   3.1175801e-002   3.4058670e-002   3.4844881e-002   3.0191130e-002   2.1433522e-002   1.7495378e-002   1.6173206e-002   1.1616379e-002   1.0849899e-003   0.0000000e+000   0.0000000e+000   0.0000000e+000   0.0000000e+000
  2.1108655e+001   4.1995946e-001   1.2879381e-001   8.7409686e-002   6.2527120e-002   4.0546693e-002   3.2141840e-002   3.0458592e-002   3.1774644e-002   3.4306494e-002   3.5045565e-002   2.9954738e-002   2.1323713e-002   1.7426247e-002   1.6300430e-002   1.1089654e-002   9.4131813e-004   0.0000000e+000   0.0000000e+000   0.0000000e+000   0.0000000e+000
  2.1208260e+001   4.1906410e-001   1.2876610e-001   8.7774882e-002   6.2488770e-002   4.0836034e-002   3.2389390e-002   3.0640316e-002   3.1882395e-002   3.4710485e-002   3.5019137e-002   2.9927355e-002   2.1210085e-002   1.7610207e-002   1.6426331e-002   1.0541442e-002   7.1296510e-004   0.0000000e+000   0.0000000e+000   0.0000000e+000   0.0000000e+000
  2.1307906e+001   4.1832715e-001   1.2857657e-001   8.8198582e-002   6.2737153e-002   4.0654215e-002   3.2607492e-002   3.1029957e-002   3.2113231e-002   3.4830985e-002   3.5167323e-002   2.9835229e-002   2.1054279e-002   1.7803444e-002   1.6566589e-002   1.0055576e-002   4.4222497e-004   0.0000000e+000   0.0000000e+000   0.0000000e+000   0.0000000e+000
  2.1407589e+001   4.1692303e-001   1.2932846e-001   8.8316757e-002   6.2573558e-002   4.1008689e-002   3.2591677e-002   3.1334297e-002   3.2566977e-002   3.5021695e-002   3.5393449e-002   2.9550075e-002   2.0925698e-002   1.7935530e-002   1.6921817e-002   9.2998613e-003   3.0842436e-004   0.0000000e+000   0.0000000e+000   0.0000000e+000   0.0000000e+000
  2.1513575e+001   4.1540829e-001   1.3033703e-001   8.8025920e-002   6.2803390e-002   4.1177045e-002   3.2861167e-002   3.1339550e-002   3.3061660e-002   3.5450838e-002   3.5391934e-002   2.9245719e-002   2.0956539e-002   1.8202998e-002   1.6894557e-002   8.6678503e-003   1.7551071e-004   0.0000000e+000   0.0000000e+000   0.0000000e+000   0.0000000e+000
  2.1601258e+001   4.1456837e-001   1.3041918e-001   8.8241881e-002   6.3018307e-002   4.1073703e-002   3.3067296e-002   3.1586471e-002   3.3380951e-002   3.5715477e-002   3.5482572e-002   2.9046647e-002   2.0857264e-002   1.8236817e-002   1.7070323e-002   8.1472808e-003   8.7455796e-005   0.0000000e+000   0.0000000e+000   0.0000000e+000   0.0000000e+000
  2.1727912e+001   4.1342439e-001   1.3046870e-001   8.8753235e-002   6.2911740e-002   4.1458165e-002   3.3032064e-002   3.1904074e-002   3.3822609e-002   3.6139720e-002   3.5506013e-002   2.8718830e-002   2.0888972e-002   1.8507832e-002   1.7329200e-002   7.1344546e-003   0.0000000e+000   0.0000000e+000   0.0000000e+000   0.0000000e+000   0.0000000e+000
  2.1826593e+001   4.1250365e-001   1.3059299e-001   8.9375723e-002   6.2931868e-002   4.0990595e-002   3.3458434e-002   3.2199041e-002   3.4113497e-002   3.6397445e-002   3.5308473e-002   2.9010759e-002   2.0713819e-002   1.8561124e-002   1.7254859e-002   6.5877197e-003   0.0000000e+000   0.0000000e+000   0.0000000e+000   0.0000000e+000   0.0000000e+000
  2.1902796e+001   4.1187277e-001   1.3052279e-001   8.9832504e-002   6.2912667e-002   4.1018142e-002   3.3571631e-002   3.2268175e-002   3.4437865e-002   3.6515787e-002   3.5413004e-002   2.8828859e-002   2.0915042e-002   1.8446986e-002   1.7396900e-002   6.0468759e-003   0.0000000e+000   0.0000000e+000   0.0000000e+000   0.0000000e+000   0.0000000e+000
  2.2040657e+001   4.1099099e-001   1.3069599e-001   8.9957595e-002   6.2807381e-002   4.1163288e-002   3.3870479e-002   3.2682566e-002   3.4793788e-002   3.6873078e-002   3.5373024e-002   2.8624219e-002   2.1166028e-002   1.8439254e-002   1.7551390e-002   5.0109330e-003   0.0000000e+000   0.0000000e+000   0.0000000e+000   0.0000000e+000   0.0000000e+000
  2.2140757e+001   4.0989073e-001   1.3127269e-001   8.9969883e-002   6.2841878e-002   4.1144519e-002   3.4190533e-002   3.2962653e-002   3.5238603e-002   3.6909350e-002   3.5344872e-002   2.8468237e-002   2.1378453e-002   1.8532365e-002   1.7547575e-002   4.3076559e-003   0.0000000e+000   0.0000000e+000   0.0000000e+000   0.0000000e+000   0.0000000e+000
  2.2240912e+001   4.0854933e-001   1.3160418e-001   9.0499468e-002   6.2807345e-002   4.1488937e-002   3.4276552e-002   3.3121938e-002   3.5588718e-002   3.7106951e-002   3.5194894e-002   2.8402988e-002   2.1525924e-002   1.8782645e-002   1.7435990e-002   3.6141333e-003   0.0000000e+000   0.0000000e+000   0.0000000e+000   0.0000000e+000   0.0000000e+000
  2.2341127e+001   4.0715084e-001   1.3223164e-001   9.0836346e-002   6.2818987e-002   4.1651310e-002   3.4316648e-002   3.3637395e-002   3.5801429e-002   3.7267600e-002   3.5122934e-002   2.8194672e-002   2.1696144e-002   1.8835376e-002   1.7163085e-002   3.2755974e-003   0.0000000e+000   0.0000000e+000   0.0000000e+000   0.0000000e+000   0.0000000e+000
  2.2441398e+001   4.0617972e-001   1.3269385e-001   9.0917618e-002   6.2783721e-002   4.1824303e-002   3.4427622e-002   3.3978202e-002   3.6097016e-002   3.7428154e-002   3.5144423e-002   2.7998758e-002   2.1780830e-002   1.8942941e-002   1.6952197e-002   2.8506410e-003   0.0000000e+000   0.0000000e+000   0.0000000e+000   0.0000000e+000   0.0000000e+000
  2.2541726e+001   4.0532507e-001   1.3295626e-001   9.1001838e-002   6.2796866e-002   4.1904164e-002   3.4563740e-002   3.4399054e-002   3.6362388e-002   3.7568935e-002   3.5045783e-002   2.8106849e-002   2.1735801e-002   1.9153156e-002   1.6471674e-002   2.6084222e-003   0.0000000e+000   0.0000000e+000   0.0000000e+000   0.0000000e+000   0.0000000e+000
  2.2642113e+001   4.0420776e-001   1.3355050e-001   9.0866777e-002   6.3256365e-002   4.1901960e-002   3.4617846e-002   3.4719610e-002   3.6747966e-002   3.7695585e-002   3.4917670e-002   2.7991367e-002   2.1895517e-002   1.9485610e-002   1.5888857e-002   2.2566078e-003   0.0000000e+000   0.0000000e+000   0.0000000e+000   0.0000000e+000   0.0000000e+000
  2.2742552e+001   4.0350041e-001   1.3333021e-001   9.1358356e-002   6.3293927e-002   4.1830376e-002   3.4955453e-002   3.5002370e-002   3.7040829e-002   3.7781821e-002   3.5063060e-002   2.7855872e-002   2.2072376e-002   1.9550655e-002   1.5335752e-002   2.0285393e-003   0.0000000e+000   0.0000000e+000   0.0000000e+000   0.0000000e+000   0.0000000e+000
  2.2843057e+001   4.0314621e-001   1.3276175e-001   9.2002505e-002   6.2963257e-002   4.2088254e-002   3.5217697e-002   3.5218871e-002   3.7324669e-002   3.7841645e-002   3.5067805e-002   2.7888930e-002   2.2098573e-002   1.9625400e-002   1.5100365e-002   1.6540650e-003   0.0000000e+000   0.0000000e+000   0.0000000e+000   0.0000000e+000   0.0000000e+000
  2.2943632e+001   4.0215261e-001   1.3306415e-001   9.2114932e-002   6.3022520e-002   4.2442385e-002   3.5209360e-002   3.5587115e-002   3.7664968e-002   3.7848768e-002   3.4884914e-002   2.8000744e-002   2.2205686e-002   1.9623649e-002   1.4903454e-002   1.2747527e-003   0.0000000e+000   0.0000000e+000   0.0000000e+000   0.0000000e+000   0.0000000e+000
  2.3044275e+001   4.0132069e-001   1.3315734e-001   9.2862209e-002   6.2540986e-002   4.2355015e-002   3.5884996e-002   3.5615086e-002   3.7939413e-002   3.8019020e-002   3.4733043e-002   2.7985232e-002   2.2275989e-002   1.9853438e-002   1.4335627e-002   1.1219218e-003   0.0000000e+000   0.0000000e+000   0.0000000e+000   0.0000000e+000   0.0000000e+000
  2.3134868e+001   4.0050845e-001   1.3329392e-001   9.3245980e-002   6.2460473e-002   4.2691629e-002   3.5761697e-002   3.6015036e-002   3.8361557e-002   3.7990105e-002   3.4606233e-002   2.8003902e-002   2.2220909e-002   2.0122248e-002   1.3744580e-002   9.7327624e-004   0.0000000e+000   0.0000000e+000   0.0000000e+000   0.0000000e+000   0.0000000e+000
  2.3207343e+001   3.9959944e-001   1.3361273e-001   9.3324981e-002   6.2570168e-002   4.2789276e-002   3.5877299e-002   3.6282929e-002   3.8590161e-002   3.8254221e-002   3.4301864e-002   2.7931004e-002   2.2456539e-002   2.0134720e-002   1.3465937e-002   8.0873389e-004   0.0000000e+000   0.0000000e+000   0.0000000e+000   0.0000000e+000   0.0000000e+000
  2.3348377e+001   3.9838663e-001   1.3456545e-001   9.2989556e-002   6.2481795e-002   4.3173637e-002   3.6239669e-002   3.6593938e-002   3.8828964e-002   3.8380412e-002   3.4135098e-002   2.7986666e-002   2.2648872e-002   2.0432996e-002   1.2573295e-002   5.8302513e-004   0.0000000e+000   0.0000000e+000   0.0000000e+000   0.0000000e+000   0.0000000e+000
  2.3449302e+001   3.9757406e-001   1.3504853e-001   9.2954102e-002   6.2360904e-002   4.3359511e-002   3.6450131e-002   3.7013943e-002   3.8869040e-002   3.8541000e-002   3.4111776e-002   2.7931714e-002   2.2892709e-002   2.0763668e-002   1.1808491e-002   3.2041853e-004   0.0000000e+000   0.0000000e+000   0.0000000e+000   0.0000000e+000   0.0000000e+000
  2.3550284e+001   3.9656718e-001   1.3542348e-001   9.3093767e-002   6.2471601e-002   4.3357168e-002   3.6659504e-002   3.7502436e-002   3.8987556e-002   3.8577475e-002   3.4039113e-002   2.8229410e-002   2.2751606e-002   2.0769861e-002   1.1370394e-002   1.9944628e-004   0.0000000e+000   0.0000000e+000   0.0000000e+000   0.0000000e+000   0.0000000e+000
  2.3600777e+001   3.9591264e-001   1.3586887e-001   9.3085128e-002   6.2502901e-002   4.3371869e-002   3.6889717e-002   3.7438164e-002   3.9227376e-002   3.8640026e-002   3.4133142e-002   2.8109574e-002   2.2745459e-002   2.0866232e-002   1.1049703e-002   1.5920160e-004   0.0000000e+000   0.0000000e+000   0.0000000e+000   0.0000000e+000   0.0000000e+000
  2.3701826e+001   3.9540847e-001   1.3550987e-001   9.3487425e-002   6.2774730e-002   4.3314958e-002   3.7217979e-002   3.7561711e-002   3.9357539e-002   3.8769735e-002   3.4263472e-002   2.8005731e-002   2.2871050e-002   2.1075311e-002   1.0302746e-002   7.9270639e-005   0.0000000e+000   0.0000000e+000   0.0000000e+000   0.0000000e+000   0.0000000e+000
  2.3802965e+001   3.9466553e-001   1.3542254e-001   9.3944534e-002   6.2616873e-002   4.3389187e-002   3.7686965e-002   3.7718994e-002   3.9654670e-002   3.8957272e-002   3.4064506e-002   2.8216719e-002   2.2720981e-002   2.1436446e-002   9.5047802e-003   0.0000000e+000   0.0000000e+000   0.0000000e+000   0.0000000e+000   0.0000000e+000   0.0000000e+000
  2.3904071e+001   3.9386025e-001   1.3566148e-001   9.4246693e-002   6.2381027e-002   4.3554048e-002   3.8017267e-002   3.7976690e-002   3.9906194e-002   3.8845179e-002   3.4124648e-002   2.8207559e-002   2.2916831e-002   2.1624526e-002   8.6776133e-003   0.0000000e+000   0.0000000e+000   0.0000000e+000   0.0000000e+000   0.0000000e+000   0.0000000e+000
  2.4005130e+001   3.9303460e-001   1.3578904e-001   9.4484520e-002   6.2404488e-002   4.3775741e-002   3.8092350e-002   3.8252575e-002   4.0056677e-002   3.9034163e-002   3.3900502e-002   2.8387809e-002   2.3198466e-002   2.1930503e-002   7.6585610e-003   0.0000000e+000   0.0000000e+000   0.0000000e+000   0.0000000e+000   0.0000000e+000   0.0000000e+000
  2.4106247e+001   3.9227681e-001   1.3565252e-001   9.4978733e-002   6.2401469e-002   4.3978068e-002   3.8359710e-002   3.8270234e-002   4.0455015e-002   3.8889062e-002   3.4005202e-002   2.8331271e-002   2.3412661e-002   2.2046568e-002   6.9426739e-003   0.0000000e+000   0.0000000e+000   0.0000000e+000   0.0000000e+000   0.0000000e+000   0.0000000e+000
  2.4207424e+001   3.9110821e-001   1.3637916e-001   9.4965219e-002   6.2363711e-002   4.4169037e-002   3.8515266e-002   3.8655395e-002   4.0688994e-002   3.8879987e-002   3.3827175e-002   2.8493702e-002   2.3671914e-002   2.2083526e-002   6.1987025e-003   0.0000000e+000   0.0000000e+000   0.0000000e+000   0.0000000e+000   0.0000000e+000   0.0000000e+000
  2.4308656e+001   3.9050615e-001   1.3665055e-001   9.4928783e-002   6.2240691e-002   4.4313956e-002   3.8913234e-002   3.8893445e-002   4.1032076e-002   3.8695202e-002   3.3672065e-002   2.8796188e-002   2.3778994e-002   2.2010589e-002   5.5680708e-003   0.0000000e+000   0.0000000e+000   0.0000000e+000   0.0000000e+000   0.0000000e+000   0.0000000e+000
  2.4409966e+001   3.8946230e-001   1.3698715e-001   9.5445400e-002   6.2008819e-002   4.4555741e-002   3.9028004e-002   3.9165700e-002   4.1291260e-002   3.8695077e-002   3.3634969e-002   2.8895906e-002   2.3951559e-002   2.1936472e-002   4.9416383e-003   0.0000000e+000   0.0000000e+000   0.0000000e+000   0.0000000e+000   0.0000000e+000   0.0000000e+000
  2.4511320e+001   3.8871682e-001   1.3708224e-001   9.5575232e-002   6.2083944e-002   4.4838934e-002   3.9226050e-002   3.9510883e-002   4.1407401e-002   3.8511463e-002   3.3723532e-002   2.9077044e-002   2.4089584e-002   2.1608495e-002   4.5483747e-003   0.0000000e+000   0.0000000e+000   0.0000000e+000   0.0000000e+000   0.0000000e+000   0.0000000e+000
  2.4612716e+001   3.8779384e-001   1.3778112e-001   9.5185365e-002   6.1894088e-002   4.5527978e-002   3.9506622e-002   3.9618079e-002   4.1604494e-002   3.8485826e-002   3.3766225e-002   2.9122327e-002   2.4261004e-002   2.1331956e-002   4.1210726e-003   0.0000000e+000   0.0000000e+000   0.0000000e+000   0.0000000e+000   0.0000000e+000   0.0000000e+000
  2.4714160e+001   3.8716834e-001   1.3790938e-001   9.5565704e-002   6.1571168e-002   4.5694041e-002   3.9911871e-002   3.9771706e-002   4.1820375e-002   3.8348872e-002   3.3825804e-002   2.9198476e-002   2.4575180e-002   2.0789319e-002   3.8497675e-003   0.0000000e+000   0.0000000e+000   0.0000000e+000   0.0000000e+000   0.0000000e+000   0.0000000e+000
  2.4815650e+001   3.8644659e-001   1.3814501e-001   9.5672942e-002   6.1669181e-002   4.5640973e-002   4.0399528e-002   3.9882854e-002   4.2210046e-002   3.8114722e-002   3.3656629e-002   2.9497309e-002   2.4908908e-002   2.0273460e-002   3.4818459e-003   0.0000000e+000   0.0000000e+000   0.0000000e+000   0.0000000e+000   0.0000000e+000   0.0000000e+000
  2.4917071e+001   3.8582777e-001   1.3870830e-001   9.5195736e-002   6.1448255e-002   4.6030919e-002   4.0680341e-002   4.0284540e-002   4.2328837e-002   3.8034522e-002   3.3710339e-002   2.9641913e-002   2.5021006e-002   1.9978235e-002   3.1092940e-003   0.0000000e+000   0.0000000e+000   0.0000000e+000   0.0000000e+000   0.0000000e+000   0.0000000e+000
  2.5018452e+001   3.8497351e-001   1.3926365e-001   9.5143981e-002   6.1596706e-002   4.6025747e-002   4.0997895e-002   4.0451760e-002   4.2524944e-002   3.8033948e-002   3.3602852e-002   2.9791102e-002   2.5502636e-002   1.9277775e-002   2.8134878e-003   0.0000000e+000   0.0000000e+000   0.0000000e+000   0.0000000e+000   0.0000000e+000   0.0000000e+000
  2.5119900e+001   3.8415106e-001   1.3945764e-001   9.5368450e-002   6.1723929e-002   4.6072282e-002   4.1241635e-002   4.0728825e-002   4.2621817e-002   3.7886948e-002   3.3907053e-002   2.9878172e-002   2.5454884e-002   1.8963864e-002   2.5434412e-003   0.0000000e+000   0.0000000e+000   0.0000000e+000   0.0000000e+000   0.0000000e+000   0.0000000e+000
  2.5221397e+001   3.8338006e-001   1.3972173e-001   9.5300415e-002   6.1967409e-002   4.6128146e-002   4.1623078e-002   4.0864370e-002   4.2590595e-002   3.8157034e-002   3.3857127e-002   2.9967172e-002   2.5747579e-002   1.8401005e-002   2.2942754e-003   0.0000000e+000   0.0000000e+000   0.0000000e+000   0.0000000e+000   0.0000000e+000   0.0000000e+000
  2.5322967e+001   3.8237949e-001   1.4019463e-001   9.5508570e-002   6.1812091e-002   4.6216691e-002   4.2160169e-002   4.0974714e-002   4.2515388e-002   3.8257412e-002   3.4024468e-002   3.0124098e-002   2.5787820e-002   1.8088755e-002   1.9557028e-003   0.0000000e+000   0.0000000e+000   0.0000000e+000   0.0000000e+000   0.0000000e+000   0.0000000e+000
  2.5424583e+001   3.8128900e-001   1.4047315e-001   9.5931212e-002   6.1893761e-002   4.6108622e-002   4.2738973e-002   4.1327169e-002   4.2403096e-002   3.8277836e-002   3.3924201e-002   3.0281174e-002   2.5958882e-002   1.7827227e-002   1.5657008e-003   0.0000000e+000   0.0000000e+000   0.0000000e+000   0.0000000e+000   0.0000000e+000   0.0000000e+000
  2.5526242e+001   3.8068124e-001   1.4100321e-001   9.5531275e-002   6.1965749e-002   4.6508692e-002   4.2670072e-002   4.1688456e-002   4.2461247e-002   3.8216650e-002   3.4091373e-002   3.0275290e-002   2.6245220e-002   1.7392288e-002   1.2692420e-003   0.0000000e+000   0.0000000e+000   0.0000000e+000   0.0000000e+000   0.0000000e+000   0.0000000e+000
  2.5627945e+001   3.7980720e-001   1.4145264e-001   9.5465389e-002   6.2070683e-002   4.6627051e-002   4.3204630e-002   4.1693726e-002   4.2431685e-002   3.8342226e-002   3.4104999e-002   3.0560768e-002   2.6401491e-002   1.6790150e-002   1.0473590e-003   0.0000000e+000   0.0000000e+000   0.0000000e+000   0.0000000e+000   0.0000000e+000   0.0000000e+000
  2.5729690e+001   3.7900515e-001   1.4169656e-001   9.5687081e-002   6.1989726e-002   4.6606310e-002   4.3842576e-002   4.1788284e-002   4.2650680e-002   3.8100995e-002   3.4291874e-002   3.0645141e-002   2.6569474e-002   1.6227136e-002   8.9901643e-004   0.0000000e+000   0.0000000e+000   0.0000000e+000   0.0000000e+000   0.0000000e+000   0.0000000e+000
  2.5831534e+001   3.7830483e-001   1.4214790e-001   9.5598927e-002   6.1814331e-002   4.6886375e-002   4.4145203e-002   4.2060745e-002   4.2653471e-002   3.8115185e-002   3.4298938e-002   3.0975535e-002   2.6592417e-002   1.5707843e-002   6.9829703e-004   0.0000000e+000   0.0000000e+000   0.0000000e+000   0.0000000e+000   0.0000000e+000   0.0000000e+000
  2.5933270e+001   3.7773512e-001   1.4238834e-001   9.5510400e-002   6.1682339e-002   4.7347118e-002   4.4190976e-002   4.2287535e-002   4.2828617e-002   3.7975944e-002   3.4589500e-002   3.0806833e-002   2.7083762e-002   1.5002974e-002   5.7054167e-004   0.0000000e+000   0.0000000e+000   0.0000000e+000   0.0000000e+000   0.0000000e+000   0.0000000e+000
  2.6034942e+001   3.7682982e-001   1.4284708e-001   9.5856510e-002   6.1473288e-002   4.7535651e-002   4.4350730e-002   4.2654395e-002   4.2645342e-002   3.8137523e-002   3.4607521e-002   3.0919374e-002   2.7204677e-002   1.4583023e-002   3.5506541e-004   0.0000000e+000   0.0000000e+000   0.0000000e+000   0.0000000e+000   0.0000000e+000   0.0000000e+000
  2.6136679e+001   3.7598019e-001   1.4329641e-001   9.5783504e-002   6.1447268e-002   4.7723504e-002   4.4866827e-002   4.2757785e-002   4.2762302e-002   3.7993559e-002   3.4781148e-002   3.1030198e-002   2.7326287e-002   1.4091871e-002   1.5915059e-004   0.0000000e+000   0.0000000e+000   0.0000000e+000   0.0000000e+000   0.0000000e+000   0.0000000e+000
  2.6238469e+001   3.7552378e-001   1.4326422e-001   9.6000167e-002   6.1300533e-002   4.7926119e-002   4.5135878e-002   4.3073598e-002   4.2780867e-002   3.8028951e-002   3.4866228e-002   3.1182580e-002   2.7534774e-002   1.3311847e-002   7.0460185e-005   0.0000000e+000   0.0000000e+000   0.0000000e+000   0.0000000e+000   0.0000000e+000   0.0000000e+000
  2.6340309e+001   3.7515228e-001   1.4331508e-001   9.5739520e-002   6.1670795e-002   4.8010433e-002   4.5390989e-002   4.3074920e-002   4.3005316e-002   3.8156269e-002   3.4819510e-002   3.1363618e-002   2.7734167e-002   1.2549570e-002   1.7529188e-005   0.0000000e+000   0.0000000e+000   0.0000000e+000   0.0000000e+000   0.0000000e+000   0.0000000e+000
  2.6442199e+001   3.7437051e-001   1.4374196e-001   9.5972220e-002   6.1483619e-002   4.7948907e-002   4.5647341e-002   4.3306463e-002   4.3749006e-002   3.7457187e-002   3.5025804e-002   3.1409335e-002   2.8124472e-002   1.1763176e-002   0.0000000e+000   0.0000000e+000   0.0000000e+000   0.0000000e+000   0.0000000e+000   0.0000000e+000   0.0000000e+000
  2.6515570e+001   3.7414998e-001   1.4361744e-001   9.6123539e-002   6.1463562e-002   4.7848920e-002   4.6101378e-002   4.3387088e-002   4.3823065e-002   3.7390226e-002   3.5106462e-002   3.1763828e-002   2.8253996e-002   1.0970510e-002   0.0000000e+000   0.0000000e+000   0.0000000e+000   0.0000000e+000   0.0000000e+000   0.0000000e+000   0.0000000e+000
  2.6600354e+001   3.7361604e-001   1.4384003e-001   9.6070610e-002   6.1586796e-002   4.7853631e-002   4.6303546e-002   4.3599327e-002   4.4024312e-002   3.7255145e-002   3.5200004e-002   3.1938620e-002   2.8231116e-002   1.0480823e-002   0.0000000e+000   0.0000000e+000   0.0000000e+000   0.0000000e+000   0.0000000e+000   0.0000000e+000   0.0000000e+000
  2.6732422e+001   3.7312093e-001   1.4364350e-001   9.6109131e-002   6.1545324e-002   4.8384241e-002   4.6659626e-002   4.3804225e-002   4.3717163e-002   3.7652367e-002   3.5323006e-002   3.1935868e-002   2.8541167e-002   9.5634438e-003   0.0000000e+000   0.0000000e+000   0.0000000e+000   0.0000000e+000   0.0000000e+000   0.0000000e+000   0.0000000e+000
  2.6805793e+001   3.7242196e-001   1.4387479e-001   9.6271017e-002   6.1695474e-002   4.8496829e-002   4.6815243e-002   4.3939329e-002   4.3676835e-002   3.7845335e-002   3.5166480e-002   3.2220538e-002   2.8318777e-002   9.2573949e-003   0.0000000e+000   0.0000000e+000   0.0000000e+000   0.0000000e+000   0.0000000e+000   0.0000000e+000   0.0000000e+000
  2.6907808e+001   3.7160804e-001   1.4456382e-001   9.5947706e-002   6.1906181e-002   4.8457113e-002   4.7270227e-002   4.3937149e-002   4.4026366e-002   3.7631519e-002   3.5310401e-002   3.2292758e-002   2.8467410e-002   8.5813113e-003   0.0000000e+000   0.0000000e+000   0.0000000e+000   0.0000000e+000   0.0000000e+000   0.0000000e+000   0.0000000e+000
  2.7009960e+001   3.7069008e-001   1.4515421e-001   9.6106266e-002   6.1707735e-002   4.8736645e-002   4.7537071e-002   4.4184588e-002   4.3765819e-002   3.7729174e-002   3.5455917e-002   3.2423247e-002   2.8413523e-002   8.0957283e-003   0.0000000e+000   0.0000000e+000   0.0000000e+000   0.0000000e+000   0.0000000e+000   0.0000000e+000   0.0000000e+000
  2.7112146e+001   3.7017594e-001   1.4521702e-001   9.6168026e-002   6.1715825e-002   4.8839219e-002   4.7827606e-002   4.4410750e-002   4.4062979e-002   3.7480708e-002   3.5524911e-002   3.2814353e-002   2.8093721e-002   7.6689394e-003   0.0000000e+000   0.0000000e+000   0.0000000e+000   0.0000000e+000   0.0000000e+000   0.0000000e+000   0.0000000e+000
  2.7214371e+001   3.6909997e-001   1.4614789e-001   9.5997038e-002   6.1761745e-002   4.9022046e-002   4.8025576e-002   4.4419210e-002   4.4382485e-002   3.7490748e-002   3.5416858e-002   3.2969978e-002   2.8104817e-002   7.1616361e-003   0.0000000e+000   0.0000000e+000   0.0000000e+000   0.0000000e+000   0.0000000e+000   0.0000000e+000   0.0000000e+000
  2.7317855e+001   3.6852370e-001   1.4661123e-001   9.5697695e-002   6.1951568e-002   4.9089491e-002   4.8540248e-002   4.4379735e-002   4.4304607e-002   3.7741026e-002   3.5325831e-002   3.3413884e-002   2.7724114e-002   6.6968650e-003   0.0000000e+000   0.0000000e+000   0.0000000e+000   0.0000000e+000   0.0000000e+000   0.0000000e+000   0.0000000e+000
  2.7421387e+001   3.6794262e-001   1.4688881e-001   9.5731389e-002   6.1875761e-002   4.9249091e-002   4.8856659e-002   4.4566781e-002   4.4576804e-002   3.7444991e-002   3.5527897e-002   3.3439100e-002   2.7731064e-002   6.1690309e-003   0.0000000e+000   0.0000000e+000   0.0000000e+000   0.0000000e+000   0.0000000e+000   0.0000000e+000   0.0000000e+000
  2.7524969e+001   3.6707973e-001   1.4740277e-001   9.5877474e-002   6.1676553e-002   4.9561855e-002   4.9102095e-002   4.4844317e-002   4.4671827e-002   3.7148978e-002   3.5750385e-002   3.3675245e-002   2.7606653e-002   5.6021252e-003   0.0000000e+000   0.0000000e+000   0.0000000e+000   0.0000000e+000   0.0000000e+000   0.0000000e+000   0.0000000e+000
  2.7628601e+001   3.6621713e-001   1.4785578e-001   9.6058785e-002   6.1275920e-002   4.9941598e-002   4.9525560e-002   4.5018685e-002   4.4779652e-002   3.7094955e-002   3.5857760e-002   3.3742005e-002   2.7378450e-002   5.2537135e-003   0.0000000e+000   0.0000000e+000   0.0000000e+000   0.0000000e+000   0.0000000e+000   0.0000000e+000   0.0000000e+000
  2.7732265e+001   3.6558973e-001   1.4794328e-001   9.6045385e-002   6.1228964e-002   5.0114020e-002   5.0034064e-002   4.5335241e-002   4.4831524e-002   3.7040997e-002   3.5945359e-002   3.3701159e-002   2.7291465e-002   4.8988123e-003   0.0000000e+000   0.0000000e+000   0.0000000e+000   0.0000000e+000   0.0000000e+000   0.0000000e+000   0.0000000e+000
  2.7834624e+001   3.6510369e-001   1.4820184e-001   9.6118698e-002   6.0885896e-002   5.0475433e-002   5.0340335e-002   4.5449278e-002   4.4791045e-002   3.7153590e-002   3.6059781e-002   3.4096271e-002   2.6793805e-002   4.5303351e-003   0.0000000e+000   0.0000000e+000   0.0000000e+000   0.0000000e+000   0.0000000e+000   0.0000000e+000   0.0000000e+000
  2.7937021e+001   3.6447080e-001   1.4859163e-001   9.6032826e-002   6.0977173e-002   5.0485460e-002   5.0733131e-002   4.5486835e-002   4.4859246e-002   3.7137188e-002   3.6323522e-002   3.4009225e-002   2.6576286e-002   4.3166727e-003   0.0000000e+000   0.0000000e+000   0.0000000e+000   0.0000000e+000   0.0000000e+000   0.0000000e+000   0.0000000e+000
  2.8039426e+001   3.6376780e-001   1.4861429e-001   9.6182629e-002   6.1285222e-002   5.0679291e-002   5.0806130e-002   4.5657028e-002   4.4823016e-002   3.7539363e-002   3.6021170e-002   3.4396062e-002   2.6351480e-002   3.8765234e-003   0.0000000e+000   0.0000000e+000   0.0000000e+000   0.0000000e+000   0.0000000e+000   0.0000000e+000   0.0000000e+000
  2.8141824e+001   3.6302087e-001   1.4916654e-001   9.6232744e-002   6.1263377e-002   5.0783122e-002   5.0825046e-002   4.6047704e-002   4.4758237e-002   3.7529680e-002   3.6241246e-002   3.4736545e-002   2.5896665e-002   3.4982245e-003   0.0000000e+000   0.0000000e+000   0.0000000e+000   0.0000000e+000   0.0000000e+000   0.0000000e+000   0.0000000e+000
  2.8244234e+001   3.6248842e-001   1.4942454e-001   9.6095355e-002   6.1419401e-002   5.0864295e-002   5.1240642e-002   4.5888089e-002   4.5081118e-002   3.7724865e-002   3.6100580e-002   3.4827982e-002   2.5663508e-002   3.1812036e-003   0.0000000e+000   0.0000000e+000   0.0000000e+000   0.0000000e+000   0.0000000e+000   0.0000000e+000   0.0000000e+000
  2.8346658e+001   3.6187810e-001   1.4961435e-001   9.5828940e-002   6.1882050e-002   5.0831973e-002   5.1684089e-002   4.6067775e-002   4.4732437e-002   3.7976339e-002   3.6237783e-002   3.5089554e-002   2.5231679e-002   2.9449354e-003   0.0000000e+000   0.0000000e+000   0.0000000e+000   0.0000000e+000   0.0000000e+000   0.0000000e+000   0.0000000e+000
  2.8449103e+001   3.6155073e-001   1.4946632e-001   9.6014736e-002   6.1713827e-002   5.1363332e-002   5.1912595e-002   4.6052822e-002   4.4710774e-002   3.7964859e-002   3.6496910e-002   3.5286024e-002   2.4851347e-002   2.6157218e-003   0.0000000e+000   0.0000000e+000   0.0000000e+000   0.0000000e+000   0.0000000e+000   0.0000000e+000   0.0000000e+000
  2.8500342e+001   3.6102715e-001   1.4971426e-001   9.6060886e-002   6.1650817e-002   5.1485332e-002   5.2259226e-002   4.5875605e-002   4.4868601e-002   3.8009741e-002   3.6452904e-002   3.5543649e-002   2.4615271e-002   2.4365583e-003   0.0000000e+000   0.0000000e+000   0.0000000e+000   0.0000000e+000   0.0000000e+000   0.0000000e+000   0.0000000e+000
  2.8602840e+001   3.6002358e-001   1.5050538e-001   9.6123736e-002   6.1511045e-002   5.1880232e-002   5.2459933e-002   4.5929899e-002   4.4650107e-002   3.8088231e-002   3.6732568e-002   3.5601830e-002   2.4162064e-002   2.3313874e-003   0.0000000e+000   0.0000000e+000   0.0000000e+000   0.0000000e+000   0.0000000e+000   0.0000000e+000   0.0000000e+000
  2.8705386e+001   3.5979184e-001   1.5052943e-001   9.6174728e-002   6.1273911e-002   5.1992257e-002   5.2916558e-002   4.6028857e-002   4.4701488e-002   3.8294205e-002   3.6661242e-002   3.5908784e-002   2.3749985e-002   1.9767155e-003   0.0000000e+000   0.0000000e+000   0.0000000e+000   0.0000000e+000   0.0000000e+000   0.0000000e+000   0.0000000e+000
  2.8807956e+001   3.5941957e-001   1.5033864e-001   9.6312708e-002   6.1633671e-002   5.2042856e-002   5.2945361e-002   4.6298737e-002   4.4609622e-002   3.8482041e-002   3.6628025e-002   3.6081138e-002   2.3520102e-002   1.6875236e-003   0.0000000e+000   0.0000000e+000   0.0000000e+000   0.0000000e+000   0.0000000e+000   0.0000000e+000   0.0000000e+000
  2.8910541e+001   3.5872364e-001   1.5093131e-001   9.6266459e-002   6.1509671e-002   5.2365091e-002   5.3081758e-002   4.6396167e-002   4.4609880e-002   3.8501306e-002   3.6826505e-002   3.6409302e-002   2.2854183e-002   1.5247341e-003   0.0000000e+000   0.0000000e+000   0.0000000e+000   0.0000000e+000   0.0000000e+000   0.0000000e+000   0.0000000e+000
  2.9013184e+001   3.5811453e-001   1.5113531e-001   9.6087193e-002   6.1696566e-002   5.2603044e-002   5.3415756e-002   4.6467387e-002   4.4546859e-002   3.8725430e-002   3.6948336e-002   3.6619931e-002   2.2399812e-002   1.2398503e-003   0.0000000e+000   0.0000000e+000   0.0000000e+000   0.0000000e+000   0.0000000e+000   0.0000000e+000   0.0000000e+000
  2.9115879e+001   3.5711660e-001   1.5205876e-001   9.5669825e-002   6.1650148e-002   5.3024188e-002   5.3659448e-002   4.6682722e-002   4.4823269e-002   3.8467675e-002   3.6981416e-002   3.6966814e-002   2.1849531e-002   1.0496057e-003   0.0000000e+000   0.0000000e+000   0.0000000e+000   0.0000000e+000   0.0000000e+000   0.0000000e+000   0.0000000e+000
  2.9218602e+001   3.5631950e-001   1.5252526e-001   9.5773844e-002   6.1572113e-002   5.3472083e-002   5.3747277e-002   4.6640643e-002   4.4910227e-002   3.8507483e-002   3.7048055e-002   3.7332786e-002   2.1213239e-002   9.3749167e-004   0.0000000e+000   0.0000000e+000   0.0000000e+000   0.0000000e+000   0.0000000e+000   0.0000000e+000   0.0000000e+000
  2.9321352e+001   3.5565289e-001   1.5292289e-001   9.5666666e-002   6.1444489e-002   5.3846166e-002   5.3906520e-002   4.6909499e-002   4.4719043e-002   3.8551176e-002   3.7404145e-002   3.7352019e-002   2.0874584e-002   7.4991065e-004   0.0000000e+000   0.0000000e+000   0.0000000e+000   0.0000000e+000   0.0000000e+000   0.0000000e+000   0.0000000e+000
  2.9424097e+001   3.5473413e-001   1.5358517e-001   9.5556239e-002   6.2002233e-002   5.3505401e-002   5.3952520e-002   4.7315330e-002   4.4638383e-002   3.8817349e-002   3.7326149e-002   3.7854257e-002   2.0057585e-002   6.5524896e-004   0.0000000e+000   0.0000000e+000   0.0000000e+000   0.0000000e+000   0.0000000e+000   0.0000000e+000   0.0000000e+000
  2.9526979e+001   3.5447068e-001   1.5348635e-001   9.5602979e-002   6.2044648e-002   5.3623800e-002   5.4318461e-002   4.7227783e-002   4.4837132e-002   3.8913199e-002   3.7287656e-002   3.8084447e-002   1.9708164e-002   3.9470797e-004   0.0000000e+000   0.0000000e+000   0.0000000e+000   0.0000000e+000   0.0000000e+000   0.0000000e+000   0.0000000e+000
  2.9629868e+001   3.5386161e-001   1.5386252e-001   9.5584405e-002   6.1723100e-002   5.4095422e-002   5.4570730e-002   4.7400419e-002   4.4724480e-002   3.8915281e-002   3.7479143e-002   3.8628440e-002   1.8821915e-002   3.3253789e-004   0.0000000e+000   0.0000000e+000   0.0000000e+000   0.0000000e+000   0.0000000e+000   0.0000000e+000   0.0000000e+000
  2.9732772e+001   3.5335279e-001   1.5365455e-001   9.5988535e-002   6.1556738e-002   5.4714893e-002   5.4746324e-002   4.7316809e-002   4.4804046e-002   3.9029313e-002   3.7495973e-002   3.8943633e-002   1.8200670e-002   1.9572213e-004   0.0000000e+000   0.0000000e+000   0.0000000e+000   0.0000000e+000   0.0000000e+000   0.0000000e+000   0.0000000e+000
  2.9835832e+001   3.5238811e-001   1.5403905e-001   9.6442698e-002   6.1483166e-002   5.4615259e-002   5.4917409e-002   4.7735603e-002   4.4876626e-002   3.8851447e-002   3.7766236e-002   3.9155575e-002   1.7593893e-002   1.3492390e-004   0.0000000e+000   0.0000000e+000   0.0000000e+000   0.0000000e+000   0.0000000e+000   0.0000000e+000   0.0000000e+000
  2.9938961e+001   3.5178701e-001   1.5435633e-001   9.6218511e-002   6.1796877e-002   5.5024201e-002   5.4890984e-002   4.7732502e-002   4.4939614e-002   3.9011136e-002   3.7758143e-002   3.9502555e-002   1.6952268e-002   2.9865348e-005   0.0000000e+000   0.0000000e+000   0.0000000e+000   0.0000000e+000   0.0000000e+000   0.0000000e+000   0.0000000e+000
  3.0042124e+001   3.5124012e-001   1.5467907e-001   9.6031497e-002   6.1412784e-002   5.5720043e-002   5.5172142e-002   4.7923095e-002   4.4899105e-002   3.9078579e-002   3.7769401e-002   3.9740530e-002   1.6333629e-002   0.0000000e+000   0.0000000e+000   0.0000000e+000   0.0000000e+000   0.0000000e+000   0.0000000e+000   0.0000000e+000   0.0000000e+000
  3.0145260e+001   3.5042349e-001   1.5483491e-001   9.6447300e-002   6.1559170e-002   5.5598726e-002   5.5695900e-002   4.7895827e-002   4.4938561e-002   3.9096937e-002   3.7801465e-002   4.0001357e-002   1.5706356e-002   0.0000000e+000   0.0000000e+000   0.0000000e+000   0.0000000e+000   0.0000000e+000   0.0000000e+000   0.0000000e+000   0.0000000e+000
  3.0248405e+001   3.5012260e-001   1.5511442e-001   9.6250626e-002   6.1769688e-002   5.5328579e-002   5.6343673e-002   4.7605819e-002   4.4996272e-002   3.9216220e-002   3.8112350e-002   3.9940952e-002   1.5198804e-002   0.0000000e+000   0.0000000e+000   0.0000000e+000   0.0000000e+000   0.0000000e+000   0.0000000e+000   0.0000000e+000   0.0000000e+000
  3.0351587e+001   3.4975701e-001   1.5433216e-001   9.7125677e-002   6.1919181e-002   5.5232897e-002   5.6438659e-002   4.8011023e-002   4.4996796e-002   3.9347048e-002   3.8181117e-002   4.0267322e-002   1.4391109e-002   0.0000000e+000   0.0000000e+000   0.0000000e+000   0.0000000e+000   0.0000000e+000   0.0000000e+000   0.0000000e+000   0.0000000e+000
  3.0403203e+001   3.4905032e-001   1.5492728e-001   9.6907651e-002   6.1830261e-002   5.5642241e-002   5.6538531e-002   4.8112055e-002   4.5035357e-002   3.9395016e-002   3.7938264e-002   4.0480109e-002   1.4142922e-002   0.0000000e+000   0.0000000e+000   0.0000000e+000   0.0000000e+000   0.0000000e+000   0.0000000e+000   0.0000000e+000   0.0000000e+000
  3.0506513e+001   3.4859816e-001   1.5515968e-001   9.6593378e-002   6.2027518e-002   5.6092899e-002   5.6254389e-002   4.8722289e-002   4.4896346e-002   3.9441929e-002   3.8007262e-002   4.0504549e-002   1.3701601e-002   0.0000000e+000   0.0000000e+000   0.0000000e+000   0.0000000e+000   0.0000000e+000   0.0000000e+000   0.0000000e+000   0.0000000e+000
  3.0609859e+001   3.4847619e-001   1.5503722e-001   9.6779886e-002   6.1759859e-002   5.6406267e-002   5.6618156e-002   4.8797145e-002   4.4785085e-002   3.9504784e-002   3.8096066e-002   4.0683753e-002   1.3055592e-002   0.0000000e+000   0.0000000e+000   0.0000000e+000   0.0000000e+000   0.0000000e+000   0.0000000e+000   0.0000000e+000   0.0000000e+000
  3.0713370e+001   3.4784635e-001   1.5527577e-001   9.7043107e-002   6.1582826e-002   5.6377623e-002   5.6862027e-002   4.9226429e-002   4.5047904e-002   3.9424004e-002   3.8134961e-002   4.0717389e-002   1.2461615e-002   0.0000000e+000   0.0000000e+000   0.0000000e+000   0.0000000e+000   0.0000000e+000   0.0000000e+000   0.0000000e+000   0.0000000e+000
  3.0816953e+001   3.4721060e-001   1.5569324e-001   9.6940518e-002   6.1416461e-002   5.6876663e-002   5.7055327e-002   4.9110692e-002   4.5197943e-002   3.9456640e-002   3.8172945e-002   4.0921481e-002   1.1947499e-002   0.0000000e+000   0.0000000e+000   0.0000000e+000   0.0000000e+000   0.0000000e+000   0.0000000e+000   0.0000000e+000   0.0000000e+000
  3.0922110e+001   3.4646373e-001   1.5585714e-001   9.7025267e-002   6.1831561e-002   5.7095925e-002   5.7165307e-002   4.9313967e-002   4.4961678e-002   3.9652503e-002   3.8074211e-002   4.1125961e-002   1.1432745e-002   0.0000000e+000   0.0000000e+000   0.0000000e+000   0.0000000e+000   0.0000000e+000   0.0000000e+000   0.0000000e+000   0.0000000e+000
  3.1027346e+001   3.4591763e-001   1.5621850e-001   9.6563532e-002   6.2067730e-002   5.7413038e-002   5.7491005e-002   4.9209550e-002   4.5137361e-002   3.9681617e-002   3.8302323e-002   4.1009313e-002   1.0988395e-002   0.0000000e+000   0.0000000e+000   0.0000000e+000   0.0000000e+000   0.0000000e+000   0.0000000e+000   0.0000000e+000   0.0000000e+000
  3.1132661e+001   3.4545028e-001   1.5631257e-001   9.6785421e-002   6.2090296e-002   5.7314934e-002   5.8135854e-002   4.9009551e-002   4.5212252e-002   3.9803851e-002   3.8235803e-002   4.1216410e-002   1.0432773e-002   0.0000000e+000   0.0000000e+000   0.0000000e+000   0.0000000e+000   0.0000000e+000   0.0000000e+000   0.0000000e+000   0.0000000e+000
  3.1238059e+001   3.4488739e-001   1.5675179e-001   9.6659538e-002   6.1758070e-002   5.7937378e-002   5.8238039e-002   4.9079669e-002   4.5299139e-002   3.9834234e-002   3.8318057e-002   4.1303037e-002   9.9336612e-003   0.0000000e+000   0.0000000e+000   0.0000000e+000   0.0000000e+000   0.0000000e+000   0.0000000e+000   0.0000000e+000   0.0000000e+000
  3.1343538e+001   3.4437383e-001   1.5678096e-001   9.6952180e-002   6.1735537e-002   5.8075472e-002   5.8638594e-002   4.8886691e-002   4.5311182e-002   4.0168377e-002   3.8351899e-002   4.1128422e-002   9.5968645e-003   0.0000000e+000   0.0000000e+000   0.0000000e+000   0.0000000e+000   0.0000000e+000   0.0000000e+000   0.0000000e+000   0.0000000e+000
  3.1449104e+001   3.4323791e-001   1.5742846e-001   9.7051165e-002   6.1762834e-002   5.8065791e-002   5.9218217e-002   4.9104873e-002   4.5087630e-002   4.0311335e-002   3.8547905e-002   4.1157752e-002   9.0261323e-003   0.0000000e+000   0.0000000e+000   0.0000000e+000   0.0000000e+000   0.0000000e+000   0.0000000e+000   0.0000000e+000   0.0000000e+000
  3.1501921e+001   3.4319897e-001   1.5750423e-001   9.6883271e-002   6.1965140e-002   5.7967431e-002   5.9331502e-002   4.9301026e-002   4.4935832e-002   4.0465679e-002   3.8488880e-002   4.1045305e-002   8.9127344e-003   0.0000000e+000   0.0000000e+000   0.0000000e+000   0.0000000e+000   0.0000000e+000   0.0000000e+000   0.0000000e+000   0.0000000e+000
  3.1607625e+001   3.4241768e-001   1.5792915e-001   9.6960457e-002   6.1968362e-002   5.8329215e-002   5.9291228e-002   4.9662015e-002   4.4849626e-002   4.0405743e-002   3.8636216e-002   4.1061449e-002   8.4888510e-003   0.0000000e+000   0.0000000e+000   0.0000000e+000   0.0000000e+000   0.0000000e+000   0.0000000e+000   0.0000000e+000   0.0000000e+000
  3.1713420e+001   3.4142228e-001   1.5871746e-001   9.7115405e-002   6.1756545e-002   5.8700021e-002   5.9153305e-002   5.0231285e-002   4.4581304e-002   4.0538481e-002   3.8729408e-002   4.0892473e-002   8.1620317e-003   0.0000000e+000   0.0000000e+000   0.0000000e+000   0.0000000e+000   0.0000000e+000   0.0000000e+000   0.0000000e+000   0.0000000e+000
  3.1819319e+001   3.4071728e-001   1.5911525e-001   9.6863409e-002   6.1850486e-002   5.8981434e-002   5.9490225e-002   5.0279782e-002   4.4819891e-002   4.0494488e-002   3.8978905e-002   4.0628869e-002   7.7799857e-003   0.0000000e+000   0.0000000e+000   0.0000000e+000   0.0000000e+000   0.0000000e+000   0.0000000e+000   0.0000000e+000   0.0000000e+000
  3.1925329e+001   3.3992178e-001   1.5951542e-001   9.7051749e-002   6.1698407e-002   5.9368501e-002   5.9897201e-002   5.0262549e-002   4.4696642e-002   4.0605740e-002   3.9174122e-002   4.0425552e-002   7.3823416e-003   0.0000000e+000   0.0000000e+000   0.0000000e+000   0.0000000e+000   0.0000000e+000   0.0000000e+000   0.0000000e+000   0.0000000e+000
  3.2031432e+001   3.3989372e-001   1.5925562e-001   9.7038217e-002   6.1645673e-002   5.9700951e-002   5.9927021e-002   5.0684583e-002   4.4639809e-002   4.0677096e-002   3.9089603e-002   4.0309539e-002   7.1381711e-003   0.0000000e+000   0.0000000e+000   0.0000000e+000   0.0000000e+000   0.0000000e+000   0.0000000e+000   0.0000000e+000   0.0000000e+000
  3.2137648e+001   3.3939495e-001   1.5947387e-001   9.6857772e-002   6.2028321e-002   5.9682678e-002   6.0277136e-002   5.0667613e-002   4.4704231e-002   4.0606189e-002   3.9153950e-002   4.0366620e-002   6.7866747e-003   0.0000000e+000   0.0000000e+000   0.0000000e+000   0.0000000e+000   0.0000000e+000   0.0000000e+000   0.0000000e+000   0.0000000e+000
  3.2243851e+001   3.3884740e-001   1.5997113e-001   9.6572131e-002   6.1976902e-002   6.0141664e-002   6.0255575e-002   5.1074566e-002   4.4753325e-002   4.0430061e-002   3.9478616e-002   4.0230377e-002   6.2682546e-003   0.0000000e+000   0.0000000e+000   0.0000000e+000   0.0000000e+000   0.0000000e+000   0.0000000e+000   0.0000000e+000   0.0000000e+000
  3.2349875e+001   3.3859814e-001   1.5973453e-001   9.6732927e-002   6.2203780e-002   6.0448660e-002   6.0150005e-002   5.1353516e-002   4.4655966e-002   4.0582518e-002   3.9484896e-002   4.0175399e-002   5.8796647e-003   0.0000000e+000   0.0000000e+000   0.0000000e+000   0.0000000e+000   0.0000000e+000   0.0000000e+000   0.0000000e+000   0.0000000e+000
  3.2402825e+001   3.3833532e-001   1.5957267e-001   9.7132284e-002   6.2032319e-002   6.0411649e-002   6.0451405e-002   5.1644917e-002   4.4564759e-002   4.0415992e-002   3.9622054e-002   4.0289839e-002   5.5267935e-003   0.0000000e+000   0.0000000e+000   0.0000000e+000   0.0000000e+000   0.0000000e+000   0.0000000e+000   0.0000000e+000   0.0000000e+000
  3.2508603e+001   3.3792596e-001   1.5979313e-001   9.6998411e-002   6.1991391e-002   6.0851719e-002   6.0570805e-002   5.1733607e-002   4.4854772e-002   4.0145871e-002   3.9689892e-002   4.0320706e-002   5.1237367e-003   0.0000000e+000   0.0000000e+000   0.0000000e+000   0.0000000e+000   0.0000000e+000   0.0000000e+000   0.0000000e+000   0.0000000e+000
  3.2614245e+001   3.3728935e-001   1.6019370e-001   9.7094223e-002   6.1855206e-002   6.1380507e-002   6.0381677e-002   5.1950174e-002   4.4891414e-002   4.0220238e-002   3.9718170e-002   4.0149041e-002   4.8762936e-003   0.0000000e+000   0.0000000e+000   0.0000000e+000   0.0000000e+000   0.0000000e+000   0.0000000e+000   0.0000000e+000   0.0000000e+000
  3.2719750e+001   3.3665564e-001   1.6032715e-001   9.7333953e-002   6.1768405e-002   6.1750274e-002   6.0213002e-002   5.2232969e-002   4.4993495e-002   4.0397870e-002   3.9686008e-002   4.0006040e-002   4.6351971e-003   0.0000000e+000   0.0000000e+000   0.0000000e+000   0.0000000e+000   0.0000000e+000   0.0000000e+000   0.0000000e+000   0.0000000e+000
  3.2825137e+001   3.3604739e-001   1.6079387e-001   9.7159546e-002   6.1830608e-002   6.1964741e-002   6.0195206e-002   5.2528202e-002   4.4826278e-002   4.0543143e-002   3.9922533e-002   3.9730373e-002   4.4581154e-003   0.0000000e+000   0.0000000e+000   0.0000000e+000   0.0000000e+000   0.0000000e+000   0.0000000e+000   0.0000000e+000   0.0000000e+000
  3.2930392e+001   3.3531999e-001   1.6146742e-001   9.7008447e-002   6.1819264e-002   6.1694270e-002   6.0900104e-002   5.2569682e-002   4.4785155e-002   4.0854576e-002   3.9818811e-002   3.9450971e-002   4.3113054e-003   0.0000000e+000   0.0000000e+000   0.0000000e+000   0.0000000e+000   0.0000000e+000   0.0000000e+000   0.0000000e+000   0.0000000e+000
  3.3035555e+001   3.3515427e-001   1.6147295e-001   9.6673201e-002   6.2067558e-002   6.1732160e-002   6.1257198e-002   5.2732647e-002   4.4652528e-002   4.0972763e-002   4.0214538e-002   3.9037337e-002   4.0328473e-003   0.0000000e+000   0.0000000e+000   0.0000000e+000   0.0000000e+000   0.0000000e+000   0.0000000e+000   0.0000000e+000   0.0000000e+000
  3.3140608e+001   3.3451240e-001   1.6195784e-001   9.6351563e-002   6.2501423e-002   6.1960943e-002   6.1179330e-002   5.3074464e-002   4.4529371e-002   4.0951673e-002   4.0269736e-002   3.8973249e-002   3.7380083e-003   0.0000000e+000   0.0000000e+000   0.0000000e+000   0.0000000e+000   0.0000000e+000   0.0000000e+000   0.0000000e+000   0.0000000e+000
  3.3245544e+001   3.3375305e-001   1.6252237e-001   9.6338498e-002   6.2286092e-002   6.2364165e-002   6.1164660e-002   5.3523796e-002   4.4455481e-002   4.0892739e-002   4.0589613e-002   3.8674825e-002   3.4347116e-003   0.0000000e+000   0.0000000e+000   0.0000000e+000   0.0000000e+000   0.0000000e+000   0.0000000e+000   0.0000000e+000   0.0000000e+000
  3.3350371e+001   3.3307987e-001   1.6281221e-001   9.6285872e-002   6.2648971e-002   6.2367456e-002   6.1565391e-002   5.3417440e-002   4.4682211e-002   4.0903152e-002   4.0640386e-002   3.8457485e-002   3.1395559e-003   0.0000000e+000   0.0000000e+000   0.0000000e+000   0.0000000e+000   0.0000000e+000   0.0000000e+000   0.0000000e+000   0.0000000e+000
  3.3402735e+001   3.3280959e-001   1.6313232e-001   9.6086560e-002   6.2634922e-002   6.2651307e-002   6.1415510e-002   5.3613435e-002   4.4619824e-002   4.0972847e-002   4.0678275e-002   3.8530595e-002   2.8548179e-003   0.0000000e+000   0.0000000e+000   0.0000000e+000   0.0000000e+000   0.0000000e+000   0.0000000e+000   0.0000000e+000   0.0000000e+000
  3.3507381e+001   3.3237398e-001   1.6299796e-001   9.6434661e-002   6.2611329e-002   6.3317839e-002   6.1160915e-002   5.3589843e-002   4.5127246e-002   4.0785441e-002   4.0694834e-002   3.8368152e-002   2.5378058e-003   0.0000000e+000   0.0000000e+000   0.0000000e+000   0.0000000e+000   0.0000000e+000   0.0000000e+000   0.0000000e+000   0.0000000e+000
  3.3611934e+001   3.3163896e-001   1.6362770e-001   9.6152498e-002   6.2804930e-002   6.3668611e-002   6.1292795e-002   5.3462338e-002   4.5287725e-002   4.0813023e-002   4.0569846e-002   3.8243180e-002   2.4383921e-003   0.0000000e+000   0.0000000e+000   0.0000000e+000   0.0000000e+000   0.0000000e+000   0.0000000e+000   0.0000000e+000   0.0000000e+000
  3.3716381e+001   3.3138163e-001   1.6352654e-001   9.6200633e-002   6.2730545e-002   6.3956809e-002   6.1440489e-002   5.4011513e-002   4.4915068e-002   4.1180130e-002   4.0337549e-002   3.8118440e-002   2.2006576e-003   0.0000000e+000   0.0000000e+000   0.0000000e+000   0.0000000e+000   0.0000000e+000   0.0000000e+000   0.0000000e+000   0.0000000e+000
  3.3820752e+001   3.3055094e-001   1.6411677e-001   9.6137392e-002   6.2744424e-002   6.4488141e-002   6.1358038e-002   5.4252188e-002   4.4750080e-002   4.1229520e-002   4.0457848e-002   3.7849134e-002   2.0655276e-003   0.0000000e+000   0.0000000e+000   0.0000000e+000   0.0000000e+000   0.0000000e+000   0.0000000e+000   0.0000000e+000   0.0000000e+000
  3.3925042e+001   3.3050769e-001   1.6393968e-001   9.6236849e-002   6.2514774e-002   6.4657023e-002   6.1666955e-002   5.4468194e-002   4.4714326e-002   4.1297518e-002   4.0428864e-002   3.7761694e-002   1.8064349e-003   0.0000000e+000   0.0000000e+000   0.0000000e+000   0.0000000e+000   0.0000000e+000   0.0000000e+000   0.0000000e+000   0.0000000e+000
  3.4029290e+001   3.2984097e-001   1.6421805e-001   9.6341432e-002   6.2343899e-002   6.5136087e-002   6.1889088e-002   5.4486694e-002   4.4785985e-002   4.1197994e-002   4.0901284e-002   3.7346742e-002   1.5117673e-003   0.0000000e+000   0.0000000e+000   0.0000000e+000   0.0000000e+000   0.0000000e+000   0.0000000e+000   0.0000000e+000   0.0000000e+000
  3.4133489e+001   3.2944235e-001   1.6434101e-001   9.6614440e-002   6.2306530e-002   6.5286716e-002   6.2149149e-002   5.4380552e-002   4.4991556e-002   4.1112881e-002   4.0838910e-002   3.7204472e-002   1.3314374e-003   0.0000000e+000   0.0000000e+000   0.0000000e+000   0.0000000e+000   0.0000000e+000   0.0000000e+000   0.0000000e+000   0.0000000e+000
  3.4237646e+001   3.2858838e-001   1.6505284e-001   9.6600597e-002   6.2215381e-002   6.5284883e-002   6.2656540e-002   5.4454832e-002   4.4945850e-002   4.0979404e-002   4.1022246e-002   3.7182671e-002   1.0163737e-003   0.0000000e+000   0.0000000e+000   0.0000000e+000   0.0000000e+000   0.0000000e+000   0.0000000e+000   0.0000000e+000   0.0000000e+000
  3.4341768e+001   3.2823716e-001   1.6506165e-001   9.6530158e-002   6.2365922e-002   6.5589930e-002   6.2732296e-002   5.4537177e-002   4.5151809e-002   4.1003678e-002   4.0901819e-002   3.6950221e-002   9.3817841e-004   0.0000000e+000   0.0000000e+000   0.0000000e+000   0.0000000e+000   0.0000000e+000   0.0000000e+000   0.0000000e+000   0.0000000e+000
  3.4445866e+001   3.2792780e-001   1.6527521e-001   9.5994368e-002   6.2830067e-002   6.5690586e-002   6.2861291e-002   5.4738074e-002   4.5224022e-002   4.0917653e-002   4.1128156e-002   3.6564442e-002   8.4833732e-004   0.0000000e+000   0.0000000e+000   0.0000000e+000   0.0000000e+000   0.0000000e+000   0.0000000e+000   0.0000000e+000   0.0000000e+000
  3.4549925e+001   3.2738852e-001   1.6571850e-001   9.5899400e-002   6.2819462e-002   6.5974584e-002   6.2937260e-002   5.4869944e-002   4.5180458e-002   4.0854853e-002   4.1264778e-002   3.6357506e-002   7.3474054e-004   0.0000000e+000   0.0000000e+000   0.0000000e+000   0.0000000e+000   0.0000000e+000   0.0000000e+000   0.0000000e+000   0.0000000e+000
  3.4601936e+001   3.2733069e-001   1.6560582e-001   9.5911185e-002   6.2750131e-002   6.6317364e-002   6.2922786e-002   5.4939483e-002   4.5062200e-002   4.0910874e-002   4.1262215e-002   3.6278489e-002   7.0875786e-004   0.0000000e+000   0.0000000e+000   0.0000000e+000   0.0000000e+000   0.0000000e+000   0.0000000e+000   0.0000000e+000   0.0000000e+000
  3.4701609e+001   3.2713162e-001   1.6533911e-001   9.6130986e-002   6.2669874e-002   6.6564540e-002   6.3171828e-002   5.5005998e-002   4.5015446e-002   4.1161001e-002   4.1328172e-002   3.5933473e-002   5.4794755e-004   0.0000000e+000   0.0000000e+000   0.0000000e+000   0.0000000e+000   0.0000000e+000   0.0000000e+000   0.0000000e+000   0.0000000e+000
  3.4847353e+001   3.2608809e-001   1.6577778e-001   9.6211057e-002   6.2946385e-002   6.6821460e-002   6.3826638e-002   5.4797338e-002   4.5054376e-002   4.1238661e-002   4.1578339e-002   3.5417700e-002   2.4218021e-004   0.0000000e+000   0.0000000e+000   0.0000000e+000   0.0000000e+000   0.0000000e+000   0.0000000e+000   0.0000000e+000   0.0000000e+000
  3.4951294e+001   3.2577814e-001   1.6599681e-001   9.5967131e-002   6.2985507e-002   6.7407071e-002   6.3773917e-002   5.4683025e-002   4.5267069e-002   4.1384816e-002   4.1522277e-002   3.5077378e-002   1.5686169e-004   0.0000000e+000   0.0000000e+000   0.0000000e+000   0.0000000e+000   0.0000000e+000   0.0000000e+000   0.0000000e+000   0.0000000e+000
  3.5003257e+001   3.2557051e-001   1.6589324e-001   9.6090400e-002   6.3106557e-002   6.7609272e-002   6.3936168e-002   5.4699381e-002   4.4989666e-002   4.1434651e-002   4.1638860e-002   3.4886797e-002   1.4449964e-004   0.0000000e+000   0.0000000e+000   0.0000000e+000   0.0000000e+000   0.0000000e+000   0.0000000e+000   0.0000000e+000   0.0000000e+000
  3.5107166e+001   3.2503496e-001   1.6606615e-001   9.6046256e-002   6.3220673e-002   6.7882573e-002   6.4148940e-002   5.4796594e-002   4.4944066e-002   4.1504056e-002   4.1715747e-002   3.4532020e-002   1.0797160e-004   0.0000000e+000   0.0000000e+000   0.0000000e+000   0.0000000e+000   0.0000000e+000   0.0000000e+000   0.0000000e+000   0.0000000e+000
  3.5211070e+001   3.2385313e-001   1.6709607e-001   9.5960177e-002   6.3573392e-002   6.7981787e-002   6.3975776e-002   5.5099305e-002   4.5200996e-002   4.1216687e-002   4.1861255e-002   3.4181426e-002   0.0000000e+000   0.0000000e+000   0.0000000e+000   0.0000000e+000   0.0000000e+000   0.0000000e+000   0.0000000e+000   0.0000000e+000   0.0000000e+000
  3.5301792e+001   3.2334590e-001   1.6770157e-001   9.5765347e-002   6.3385976e-002   6.8304116e-002   6.3951824e-002   5.5249868e-002   4.5285027e-002   4.1458302e-002   4.1606379e-002   3.3945697e-002   0.0000000e+000   0.0000000e+000   0.0000000e+000   0.0000000e+000   0.0000000e+000   0.0000000e+000   0.0000000e+000   0.0000000e+000   0.0000000e+000
  3.5440149e+001   3.2309388e-001   1.6723278e-001   9.5938425e-002   6.3434399e-002   6.8386243e-002   6.4652399e-002   5.5519273e-002   4.5239131e-002   4.1533640e-002   4.1684369e-002   3.3285458e-002   0.0000000e+000   0.0000000e+000   0.0000000e+000   0.0000000e+000   0.0000000e+000   0.0000000e+000   0.0000000e+000   0.0000000e+000   0.0000000e+000
  3.5543991e+001   3.2236124e-001   1.6774278e-001   9.5664724e-002   6.3482696e-002   6.8905168e-002   6.4759259e-002   5.5661637e-002   4.5118432e-002   4.1600517e-002   4.1757828e-002   3.2945714e-002   0.0000000e+000   0.0000000e+000   0.0000000e+000   0.0000000e+000   0.0000000e+000   0.0000000e+000   0.0000000e+000   0.0000000e+000   0.0000000e+000
  3.5647823e+001   3.2214266e-001   1.6799570e-001   9.5460279e-002   6.3418276e-002   6.9330488e-002   6.4820096e-002   5.5884132e-002   4.4960722e-002   4.1977847e-002   4.1470769e-002   3.2539026e-002   0.0000000e+000   0.0000000e+000   0.0000000e+000   0.0000000e+000   0.0000000e+000   0.0000000e+000   0.0000000e+000   0.0000000e+000   0.0000000e+000
  3.5749820e+001   3.2179267e-001   1.6807657e-001   9.5539051e-002   6.3528774e-002   6.9289053e-002   6.5157025e-002   5.6039581e-002   4.4880159e-002   4.1951666e-002   4.1678222e-002   3.2067230e-002   0.0000000e+000   0.0000000e+000   0.0000000e+000   0.0000000e+000   0.0000000e+000   0.0000000e+000   0.0000000e+000   0.0000000e+000   0.0000000e+000
  3.5801723e+001   3.2169482e-001   1.6816011e-001   9.5296128e-002   6.3532810e-002   6.9502183e-002   6.5007171e-002   5.6336766e-002   4.5258434e-002   4.1513488e-002   4.1781795e-002   3.1916295e-002   0.0000000e+000   0.0000000e+000   0.0000000e+000   0.0000000e+000   0.0000000e+000   0.0000000e+000   0.0000000e+000   0.0000000e+000   0.0000000e+000
  3.5928353e+001   3.2041735e-001   1.6919275e-001   9.5256118e-002   6.3757298e-002   6.9425989e-002   6.5132167e-002   5.6834568e-002   4.5264451e-002   4.1527095e-002   4.1532368e-002   3.1659851e-002   0.0000000e+000   0.0000000e+000   0.0000000e+000   0.0000000e+000   0.0000000e+000   0.0000000e+000   0.0000000e+000   0.0000000e+000   0.0000000e+000
  3.6021768e+001   3.2004184e-001   1.6919425e-001   9.5457059e-002   6.3722301e-002   6.9700718e-002   6.5175622e-002   5.6930164e-002   4.5415826e-002   4.1433170e-002   4.1593624e-002   3.1335429e-002   0.0000000e+000   0.0000000e+000   0.0000000e+000   0.0000000e+000   0.0000000e+000   0.0000000e+000   0.0000000e+000   0.0000000e+000   0.0000000e+000
  3.6123071e+001   3.1977212e-001   1.6899283e-001   9.5678356e-002   6.3899958e-002   6.9627775e-002   6.5789300e-002   5.6547208e-002   4.5767332e-002   4.1281350e-002   4.1675008e-002   3.0968764e-002   0.0000000e+000   0.0000000e+000   0.0000000e+000   0.0000000e+000   0.0000000e+000   0.0000000e+000   0.0000000e+000   0.0000000e+000   0.0000000e+000
  3.6231018e+001   3.1963606e-001   1.6904682e-001   9.5695004e-002   6.3875918e-002   7.0052792e-002   6.5661370e-002   5.6582240e-002   4.5759485e-002   4.1381032e-002   4.1924117e-002   3.0385164e-002   0.0000000e+000   0.0000000e+000   0.0000000e+000   0.0000000e+000   0.0000000e+000   0.0000000e+000   0.0000000e+000   0.0000000e+000   0.0000000e+000
  3.6305750e+001   3.1931199e-001   1.6929601e-001   9.5499337e-002   6.4065170e-002   7.0129569e-002   6.5553007e-002   5.6998724e-002   4.5725274e-002   4.1165682e-002   4.2162464e-002   3.0092769e-002   0.0000000e+000   0.0000000e+000   0.0000000e+000   0.0000000e+000   0.0000000e+000   0.0000000e+000   0.0000000e+000   0.0000000e+000   0.0000000e+000
  3.6425497e+001   3.1833478e-001   1.7012502e-001   9.5019361e-002   6.4451011e-002   7.0505855e-002   6.5968210e-002   5.6721931e-002   4.5957619e-002   4.0953357e-002   4.2545313e-002   2.9417548e-002   0.0000000e+000   0.0000000e+000   0.0000000e+000   0.0000000e+000   0.0000000e+000   0.0000000e+000   0.0000000e+000   0.0000000e+000   0.0000000e+000
  3.6531535e+001   3.1792683e-001   1.7014616e-001   9.4686278e-002   6.4888421e-002   7.0767887e-002   6.6131142e-002   5.6997896e-002   4.5948883e-002   4.0887738e-002   4.2397605e-002   2.9221160e-002   0.0000000e+000   0.0000000e+000   0.0000000e+000   0.0000000e+000   0.0000000e+000   0.0000000e+000   0.0000000e+000   0.0000000e+000   0.0000000e+000
  3.6609744e+001   3.1790262e-001   1.6994680e-001   9.4792355e-002   6.4789618e-002   7.0976592e-002   6.6202048e-002   5.7184742e-002   4.6055855e-002   4.0878118e-002   4.2298367e-002   2.8972886e-002   0.0000000e+000   0.0000000e+000   0.0000000e+000   0.0000000e+000   0.0000000e+000   0.0000000e+000   0.0000000e+000   0.0000000e+000   0.0000000e+000
  3.6731409e+001   3.1748121e-001   1.7011309e-001   9.4893142e-002   6.4336090e-002   7.1662811e-002   6.6329172e-002   5.7255801e-002   4.6206162e-002   4.0782669e-002   4.2364677e-002   2.8575172e-002   0.0000000e+000   0.0000000e+000   0.0000000e+000   0.0000000e+000   0.0000000e+000   0.0000000e+000   0.0000000e+000   0.0000000e+000   0.0000000e+000
  3.6809620e+001   3.1731993e-001   1.7030896e-001   9.4686764e-002   6.4383954e-002   7.1748231e-002   6.6365900e-002   5.7212804e-002   4.6621762e-002   4.0546515e-002   4.2582207e-002   2.8222975e-002   0.0000000e+000   0.0000000e+000   0.0000000e+000   0.0000000e+000   0.0000000e+000   0.0000000e+000   0.0000000e+000   0.0000000e+000   0.0000000e+000
  3.6922592e+001   3.1721229e-001   1.6974028e-001   9.4915031e-002   6.4714021e-002   7.1967038e-002   6.6361257e-002   5.7444191e-002   4.6684743e-002   4.0472191e-002   4.2635466e-002   2.7853486e-002   0.0000000e+000   0.0000000e+000   0.0000000e+000   0.0000000e+000   0.0000000e+000   0.0000000e+000   0.0000000e+000   0.0000000e+000   0.0000000e+000
  3.7012969e+001   3.1648518e-001   1.7033464e-001   9.4779701e-002   6.5036724e-002   7.2054779e-002   6.6546994e-002   5.7272984e-002   4.6613908e-002   4.0530251e-002   4.2830787e-002   2.7514058e-002   0.0000000e+000   0.0000000e+000   0.0000000e+000   0.0000000e+000   0.0000000e+000   0.0000000e+000   0.0000000e+000   0.0000000e+000   0.0000000e+000
  3.7134661e+001   3.1611547e-001   1.7025165e-001   9.5128977e-002   6.4781357e-002   7.2606889e-002   6.6543927e-002   5.7434115e-002   4.6791350e-002   4.0350717e-002   4.2750252e-002   2.7245300e-002   0.0000000e+000   0.0000000e+000   0.0000000e+000   0.0000000e+000   0.0000000e+000   0.0000000e+000   0.0000000e+000   0.0000000e+000   0.0000000e+000
  3.7232058e+001   3.1556008e-001   1.7085728e-001   9.4992549e-002   6.4854792e-002   7.2879588e-002   6.6478804e-002   5.7427920e-002   4.6848206e-002   4.0507124e-002   4.2744676e-002   2.6848976e-002   0.0000000e+000   0.0000000e+000   0.0000000e+000   0.0000000e+000   0.0000000e+000   0.0000000e+000   0.0000000e+000   0.0000000e+000   0.0000000e+000
  3.7338151e+001   3.1474933e-001   1.7143173e-001   9.4922745e-002   6.4883266e-002   7.3332154e-002   6.6471713e-002   5.7542009e-002   4.6700239e-002   4.0803239e-002   4.2610055e-002   2.6553521e-002   0.0000000e+000   0.0000000e+000   0.0000000e+000   0.0000000e+000   0.0000000e+000   0.0000000e+000   0.0000000e+000   0.0000000e+000   0.0000000e+000
  3.7416417e+001   3.1412055e-001   1.7187715e-001   9.4645936e-002   6.5253263e-002   7.3443623e-002   6.6641376e-002   5.7483425e-002   4.6671205e-002   4.1068853e-002   4.2469058e-002   2.6325558e-002   0.0000000e+000   0.0000000e+000   0.0000000e+000   0.0000000e+000   0.0000000e+000   0.0000000e+000   0.0000000e+000   0.0000000e+000   0.0000000e+000
  3.7513814e+001   3.1408381e-001   1.7155599e-001   9.4729408e-002   6.5363002e-002   7.3858527e-002   6.6445072e-002   5.7560588e-002   4.6728914e-002   4.1341743e-002   4.2550908e-002   2.5782037e-002   0.0000000e+000   0.0000000e+000   0.0000000e+000   0.0000000e+000   0.0000000e+000   0.0000000e+000   0.0000000e+000   0.0000000e+000   0.0000000e+000
  3.7635560e+001   3.1295720e-001   1.7260871e-001   9.4604484e-002   6.5027153e-002   7.3784933e-002   6.7278032e-002   5.7716322e-002   4.6673821e-002   4.1389446e-002   4.2764638e-002   2.5195262e-002   0.0000000e+000   0.0000000e+000   0.0000000e+000   0.0000000e+000   0.0000000e+000   0.0000000e+000   0.0000000e+000   0.0000000e+000   0.0000000e+000
  3.7713825e+001   3.1222825e-001   1.7304329e-001   9.4783328e-002   6.5155226e-002   7.3700797e-002   6.7306766e-002   5.7957659e-002   4.6669883e-002   4.1427855e-002   4.2790558e-002   2.4936390e-002   0.0000000e+000   0.0000000e+000   0.0000000e+000   0.0000000e+000   0.0000000e+000   0.0000000e+000   0.0000000e+000   0.0000000e+000   0.0000000e+000
  3.7826875e+001   3.1182906e-001   1.7335873e-001   9.4507636e-002   6.5317143e-002   7.3683793e-002   6.7733892e-002   5.8178530e-002   4.6523484e-002   4.1654117e-002   4.2523642e-002   2.4689974e-002   0.0000000e+000   0.0000000e+000   0.0000000e+000   0.0000000e+000   0.0000000e+000   0.0000000e+000   0.0000000e+000   0.0000000e+000   0.0000000e+000
  3.7905140e+001   3.1160761e-001   1.7338638e-001   9.4693671e-002   6.5044483e-002   7.4099976e-002   6.7813032e-002   5.8161902e-002   4.6568197e-002   4.1594004e-002   4.2824001e-002   2.4206743e-002   0.0000000e+000   0.0000000e+000   0.0000000e+000   0.0000000e+000   0.0000000e+000   0.0000000e+000   0.0000000e+000   0.0000000e+000   0.0000000e+000
  3.8026887e+001   3.1118504e-001   1.7353544e-001   9.4565641e-002   6.4900512e-002   7.4434175e-002   6.8559768e-002   5.8289933e-002   4.6258796e-002   4.1525236e-002   4.2860744e-002   2.3884719e-002   0.0000000e+000   0.0000000e+000   0.0000000e+000   0.0000000e+000   0.0000000e+000   0.0000000e+000   0.0000000e+000   0.0000000e+000   0.0000000e+000
  3.8105152e+001   3.1111951e-001   1.7331252e-001   9.4565321e-002   6.4970446e-002   7.4829056e-002   6.8729989e-002   5.8159283e-002   4.6287073e-002   4.1461043e-002   4.2951380e-002   2.3614378e-002   0.0000000e+000   0.0000000e+000   0.0000000e+000   0.0000000e+000   0.0000000e+000   0.0000000e+000   0.0000000e+000   0.0000000e+000   0.0000000e+000
  3.8202549e+001   3.1093101e-001   1.7324826e-001   9.4339516e-002   6.5525067e-002   7.4885024e-002   6.8521770e-002   5.8370190e-002   4.6642079e-002   4.1319149e-002   4.3041980e-002   2.3175957e-002   0.0000000e+000   0.0000000e+000   0.0000000e+000   0.0000000e+000   0.0000000e+000   0.0000000e+000   0.0000000e+000   0.0000000e+000   0.0000000e+000
  3.8324295e+001   3.1036136e-001   1.7349500e-001   9.4332050e-002   6.5475399e-002   7.5759833e-002   6.8355464e-002   5.8604315e-002   4.6537205e-002   4.1319804e-002   4.2923046e-002   2.2836526e-002   0.0000000e+000   0.0000000e+000   0.0000000e+000   0.0000000e+000   0.0000000e+000   0.0000000e+000   0.0000000e+000   0.0000000e+000   0.0000000e+000
  3.8402560e+001   3.1007789e-001   1.7359210e-001   9.4223966e-002   6.5793933e-002   7.5530584e-002   6.8555551e-002   5.8882927e-002   4.6481950e-002   4.1433509e-002   4.2969174e-002   2.2458421e-002   0.0000000e+000   0.0000000e+000   0.0000000e+000   0.0000000e+000   0.0000000e+000   0.0000000e+000   0.0000000e+000   0.0000000e+000   0.0000000e+000
  3.8515610e+001   3.1015535e-001   1.7313513e-001   9.4398052e-002   6.5659000e-002   7.5473212e-002   6.9086065e-002   5.8905050e-002   4.6714888e-002   4.1343810e-002   4.2857772e-002   2.2271662e-002   0.0000000e+000   0.0000000e+000   0.0000000e+000   0.0000000e+000   0.0000000e+000   0.0000000e+000   0.0000000e+000   0.0000000e+000   0.0000000e+000
  3.8621703e+001   3.0999129e-001   1.7270662e-001   9.4790776e-002   6.5312436e-002   7.6245977e-002   6.9409248e-002   5.8623525e-002   4.6821123e-002   4.1310941e-002   4.3023834e-002   2.1764228e-002   0.0000000e+000   0.0000000e+000   0.0000000e+000   0.0000000e+000   0.0000000e+000   0.0000000e+000   0.0000000e+000   0.0000000e+000   0.0000000e+000
  3.8734753e+001   3.0947793e-001   1.7286827e-001   9.4630483e-002   6.5859232e-002   7.5999077e-002   6.9712573e-002   5.8940395e-002   4.6505795e-002   4.1447673e-002   4.3242078e-002   2.1316495e-002   0.0000000e+000   0.0000000e+000   0.0000000e+000   0.0000000e+000   0.0000000e+000   0.0000000e+000   0.0000000e+000   0.0000000e+000   0.0000000e+000
  3.8825193e+001   3.0924329e-001   1.7309670e-001   9.4574932e-002   6.6107771e-002   7.6303626e-002   6.9303753e-002   5.8795590e-002   4.6836645e-002   4.1600032e-002   4.3260348e-002   2.0877316e-002   0.0000000e+000   0.0000000e+000   0.0000000e+000   0.0000000e+000   0.0000000e+000   0.0000000e+000   0.0000000e+000   0.0000000e+000   0.0000000e+000
  3.8903459e+001   3.0902550e-001   1.7312013e-001   9.4776073e-002   6.5742099e-002   7.6752888e-002   6.9469374e-002   5.8771805e-002   4.6598888e-002   4.1790397e-002   4.3259508e-002   2.0693336e-002   0.0000000e+000   0.0000000e+000   0.0000000e+000   0.0000000e+000   0.0000000e+000   0.0000000e+000   0.0000000e+000   0.0000000e+000   0.0000000e+000
  3.9016509e+001   3.0840659e-001   1.7324121e-001   9.5009120e-002   6.5907887e-002   7.6615978e-002   7.0273354e-002   5.8419933e-002   4.6658114e-002   4.1729017e-002   4.3370168e-002   2.0368635e-002   0.0000000e+000   0.0000000e+000   0.0000000e+000   0.0000000e+000   0.0000000e+000   0.0000000e+000   0.0000000e+000   0.0000000e+000   0.0000000e+000
  3.9103652e+001   3.0836196e-001   1.7301898e-001   9.5024428e-002   6.5781643e-002   7.7034250e-002   7.0524607e-002   5.8298900e-002   4.7076257e-002   4.1449620e-002   4.3340434e-002   2.0088917e-002   0.0000000e+000   0.0000000e+000   0.0000000e+000   0.0000000e+000   0.0000000e+000   0.0000000e+000   0.0000000e+000   0.0000000e+000   0.0000000e+000
  3.9217176e+001   3.0818873e-001   1.7316650e-001   9.4855084e-002   6.5974136e-002   7.7131533e-002   7.0691317e-002   5.8384550e-002   4.6894862e-002   4.1430443e-002   4.3382433e-002   1.9900418e-002   0.0000000e+000   0.0000000e+000   0.0000000e+000   0.0000000e+000   0.0000000e+000   0.0000000e+000   0.0000000e+000   0.0000000e+000   0.0000000e+000
  3.9339432e+001   3.0715715e-001   1.7378199e-001   9.4827521e-002   6.6014989e-002   7.7586179e-002   7.0697820e-002   5.8468215e-002   4.6859732e-002   4.1824120e-002   4.3270754e-002   1.9511532e-002   0.0000000e+000   0.0000000e+000   0.0000000e+000   0.0000000e+000   0.0000000e+000   0.0000000e+000   0.0000000e+000   0.0000000e+000   0.0000000e+000
  3.9418025e+001   3.0670568e-001   1.7389743e-001   9.4871945e-002   6.6134293e-002   7.7655766e-002   7.1104328e-002   5.8375785e-002   4.6920765e-002   4.1764433e-002   4.3445457e-002   1.9124120e-002   0.0000000e+000   0.0000000e+000   0.0000000e+000   0.0000000e+000   0.0000000e+000   0.0000000e+000   0.0000000e+000   0.0000000e+000   0.0000000e+000
  3.9515830e+001   3.0617876e-001   1.7429126e-001   9.5007600e-002   6.5866129e-002   7.7908247e-002   7.1155752e-002   5.8708969e-002   4.6791998e-002   4.1661595e-002   4.3787696e-002   1.8641994e-002   0.0000000e+000   0.0000000e+000   0.0000000e+000   0.0000000e+000   0.0000000e+000   0.0000000e+000   0.0000000e+000   0.0000000e+000   0.0000000e+000
  3.9638086e+001   3.0613491e-001   1.7431992e-001   9.4706710e-002   6.5952521e-002   7.8389004e-002   7.1392269e-002   5.8602518e-002   4.6634989e-002   4.1883732e-002   4.3783704e-002   1.8199721e-002   0.0000000e+000   0.0000000e+000   0.0000000e+000   0.0000000e+000   0.0000000e+000   0.0000000e+000   0.0000000e+000   0.0000000e+000   0.0000000e+000
  3.9716679e+001   3.0597877e-001   1.7418159e-001   9.4754220e-002   6.6264611e-002   7.8747948e-002   7.1192767e-002   5.8521361e-002   4.6595887e-002   4.2157774e-002   4.3844136e-002   1.7760931e-002   0.0000000e+000   0.0000000e+000   0.0000000e+000   0.0000000e+000   0.0000000e+000   0.0000000e+000   0.0000000e+000   0.0000000e+000   0.0000000e+000
  3.9830203e+001   3.0513897e-001   1.7482373e-001   9.4730748e-002   6.6480679e-002   7.9046694e-002   7.1068350e-002   5.8519640e-002   4.6716964e-002   4.2253492e-002   4.3683450e-002   1.7537289e-002   0.0000000e+000   0.0000000e+000   0.0000000e+000   0.0000000e+000   0.0000000e+000   0.0000000e+000   0.0000000e+000   0.0000000e+000   0.0000000e+000
  3.9908796e+001   3.0539700e-001   1.7429983e-001   9.4773642e-002   6.6712227e-002   7.8362498e-002   7.1941051e-002   5.8431214e-002   4.6789588e-002   4.2140721e-002   4.3819880e-002   1.7332344e-002   0.0000000e+000   0.0000000e+000   0.0000000e+000   0.0000000e+000   0.0000000e+000   0.0000000e+000   0.0000000e+000   0.0000000e+000   0.0000000e+000
  4.0031052e+001   3.0492399e-001   1.7446355e-001   9.4703803e-002   6.6396887e-002   7.9276900e-002   7.1868518e-002   5.8797111e-002   4.6830901e-002   4.1747030e-002   4.4167941e-002   1.6823364e-002   0.0000000e+000   0.0000000e+000   0.0000000e+000   0.0000000e+000   0.0000000e+000   0.0000000e+000   0.0000000e+000   0.0000000e+000   0.0000000e+000
  4.0109645e+001   3.0489938e-001   1.7400655e-001   9.5081717e-002   6.6384206e-002   7.9622996e-002   7.2139324e-002   5.8432154e-002   4.7157611e-002   4.1541679e-002   4.4185019e-002   1.6549362e-002   0.0000000e+000   0.0000000e+000   0.0000000e+000   0.0000000e+000   0.0000000e+000   0.0000000e+000   0.0000000e+000   0.0000000e+000   0.0000000e+000
  4.0223169e+001   3.0447897e-001   1.7421764e-001   9.4828073e-002   6.6890304e-002   7.9372227e-002   7.2532977e-002   5.8609790e-002   4.7056349e-002   4.1768489e-002   4.3853381e-002   1.6391795e-002   0.0000000e+000   0.0000000e+000   0.0000000e+000   0.0000000e+000   0.0000000e+000   0.0000000e+000   0.0000000e+000   0.0000000e+000   0.0000000e+000
  4.0301762e+001   3.0425488e-001   1.7441147e-001   9.4969414e-002   6.6459752e-002   7.9651372e-002   7.2574680e-002   5.8723264e-002   4.7351504e-002   4.1707406e-002   4.3699641e-002   1.6196611e-002   0.0000000e+000   0.0000000e+000   0.0000000e+000   0.0000000e+000   0.0000000e+000   0.0000000e+000   0.0000000e+000   0.0000000e+000   0.0000000e+000
  4.0408299e+001   3.0398064e-001   1.7472609e-001   9.4498095e-002   6.6814785e-002   7.9930121e-002   7.2533077e-002   5.8945132e-002   4.7317107e-002   4.1621697e-002   4.3624793e-002   1.6008456e-002   0.0000000e+000   0.0000000e+000   0.0000000e+000   0.0000000e+000   0.0000000e+000   0.0000000e+000   0.0000000e+000   0.0000000e+000   0.0000000e+000
  4.0521823e+001   3.0342869e-001   1.7525124e-001   9.4008102e-002   6.6871342e-002   8.0696845e-002   7.2277135e-002   5.9153197e-002   4.7491868e-002   4.1501795e-002   4.3740155e-002   1.5579633e-002   0.0000000e+000   0.0000000e+000   0.0000000e+000   0.0000000e+000   0.0000000e+000   0.0000000e+000   0.0000000e+000   0.0000000e+000   0.0000000e+000
  4.0600416e+001   3.0348606e-001   1.7507411e-001   9.3895437e-002   6.7056199e-002   8.1022902e-002   7.2122933e-002   5.9187583e-002   4.7454949e-002   4.1515176e-002   4.3826121e-002   1.5358525e-002   0.0000000e+000   0.0000000e+000   0.0000000e+000   0.0000000e+000   0.0000000e+000   0.0000000e+000   0.0000000e+000   0.0000000e+000   0.0000000e+000
  4.0722672e+001   3.0304594e-001   1.7477427e-001   9.4428893e-002   6.7056019e-002   8.1102774e-002   7.2742891e-002   5.9230277e-002   4.7268259e-002   4.1588721e-002   4.3666485e-002   1.5095467e-002   0.0000000e+000   0.0000000e+000   0.0000000e+000   0.0000000e+000   0.0000000e+000   0.0000000e+000   0.0000000e+000   0.0000000e+000   0.0000000e+000
  4.0801265e+001   3.0286700e-001   1.7457031e-001   9.4440844e-002   6.7253313e-002   8.1130453e-002   7.3084171e-002   5.9131429e-002   4.7459572e-002   4.1515198e-002   4.3553858e-002   1.4993852e-002   0.0000000e+000   0.0000000e+000   0.0000000e+000   0.0000000e+000   0.0000000e+000   0.0000000e+000   0.0000000e+000   0.0000000e+000   0.0000000e+000
  4.0914789e+001   3.0214239e-001   1.7492029e-001   9.4410137e-002   6.8086655e-002   8.0962429e-002   7.2944331e-002   5.9093099e-002   4.7855907e-002   4.1267149e-002   4.3635689e-002   1.4681926e-002   0.0000000e+000   0.0000000e+000   0.0000000e+000   0.0000000e+000   0.0000000e+000   0.0000000e+000   0.0000000e+000   0.0000000e+000   0.0000000e+000
  4.1002579e+001   3.0254869e-001   1.7444535e-001   9.4122658e-002   6.8231463e-002   8.1080563e-002   7.3051735e-002   5.9227538e-002   4.8037792e-002   4.1190914e-002   4.3775808e-002   1.4287486e-002   0.0000000e+000   0.0000000e+000   0.0000000e+000   0.0000000e+000   0.0000000e+000   0.0000000e+000   0.0000000e+000   0.0000000e+000   0.0000000e+000
  4.1126148e+001   3.0198661e-001   1.7472955e-001   9.4254499e-002   6.8067631e-002   8.1148555e-002   7.3985592e-002   5.8793340e-002   4.8125447e-002   4.1304266e-002   4.3744114e-002   1.3860395e-002   0.0000000e+000   0.0000000e+000   0.0000000e+000   0.0000000e+000   0.0000000e+000   0.0000000e+000   0.0000000e+000   0.0000000e+000   0.0000000e+000
  4.1205610e+001   3.0193637e-001   1.7479214e-001   9.3982668e-002   6.7746526e-002   8.1796760e-002   7.3994892e-002   5.8947415e-002   4.8101579e-002   4.1187192e-002   4.3703202e-002   1.3811254e-002   0.0000000e+000   0.0000000e+000   0.0000000e+000   0.0000000e+000   0.0000000e+000   0.0000000e+000   0.0000000e+000   0.0000000e+000   0.0000000e+000
  4.1329241e+001   3.0156281e-001   1.7483288e-001   9.3885504e-002   6.7768106e-002   8.2054884e-002   7.4197433e-002   5.9346444e-002   4.8025211e-002   4.0973935e-002   4.3948164e-002   1.3404625e-002   0.0000000e+000   0.0000000e+000   0.0000000e+000   0.0000000e+000   0.0000000e+000   0.0000000e+000   0.0000000e+000   0.0000000e+000   0.0000000e+000
  4.1408726e+001   3.0136090e-001   1.7457671e-001   9.4218608e-002   6.7804342e-002   8.2509937e-002   7.4001220e-002   5.9494625e-002   4.7847521e-002   4.1141831e-002   4.3795846e-002   1.3248460e-002   0.0000000e+000   0.0000000e+000   0.0000000e+000   0.0000000e+000   0.0000000e+000   0.0000000e+000   0.0000000e+000   0.0000000e+000   0.0000000e+000
  4.1532370e+001   3.0110439e-001   1.7479644e-001   9.3870029e-002   6.8193343e-002   8.2762490e-002   7.4152359e-002   5.9599612e-002   4.7592691e-002   4.1018479e-002   4.4235399e-002   1.2674766e-002   0.0000000e+000   0.0000000e+000   0.0000000e+000   0.0000000e+000   0.0000000e+000   0.0000000e+000   0.0000000e+000   0.0000000e+000   0.0000000e+000
  4.1611855e+001   3.0097675e-001   1.7485722e-001   9.3962651e-002   6.8219232e-002   8.2908931e-002   7.4341802e-002   5.9545776e-002   4.7531950e-002   4.1151816e-002   4.4025461e-002   1.2478410e-002   0.0000000e+000   0.0000000e+000   0.0000000e+000   0.0000000e+000   0.0000000e+000   0.0000000e+000   0.0000000e+000   0.0000000e+000   0.0000000e+000
  4.1735591e+001   2.9972400e-001   1.7580894e-001   9.3712293e-002   6.8741135e-002   8.3221702e-002   7.4446839e-002   5.9373429e-002   4.7599545e-002   4.1308391e-002   4.3827218e-002   1.2236511e-002   0.0000000e+000   0.0000000e+000   0.0000000e+000   0.0000000e+000   0.0000000e+000   0.0000000e+000   0.0000000e+000   0.0000000e+000   0.0000000e+000
  4.1815229e+001   2.9902750e-001   1.7609318e-001   9.3870311e-002   6.8830822e-002   8.3482748e-002   7.4524006e-002   5.9441360e-002   4.7619054e-002   4.1368129e-002   4.3743411e-002   1.1999481e-002   0.0000000e+000   0.0000000e+000   0.0000000e+000   0.0000000e+000   0.0000000e+000   0.0000000e+000   0.0000000e+000   0.0000000e+000   0.0000000e+000
  4.1930230e+001   2.9940820e-001   1.7550539e-001   9.3994073e-002   6.8910874e-002   8.3535726e-002   7.4602865e-002   5.9477642e-002   4.7784965e-002   4.1234317e-002   4.3911390e-002   1.1634555e-002   0.0000000e+000   0.0000000e+000   0.0000000e+000   0.0000000e+000   0.0000000e+000   0.0000000e+000   0.0000000e+000   0.0000000e+000   0.0000000e+000
  4.2009841e+001   2.9928745e-001   1.7548998e-001   9.3907628e-002   6.9224726e-002   8.3736779e-002   7.4825750e-002   5.9176739e-002   4.7998838e-002   4.1038040e-002   4.3826768e-002   1.1487296e-002   0.0000000e+000   0.0000000e+000   0.0000000e+000   0.0000000e+000   0.0000000e+000   0.0000000e+000   0.0000000e+000   0.0000000e+000   0.0000000e+000
  4.2133681e+001   2.9914410e-001   1.7545345e-001   9.3516031e-002   6.9747380e-002   8.4114698e-002   7.4765788e-002   5.8764757e-002   4.8698550e-002   4.0783658e-002   4.3806843e-002   1.1204740e-002   0.0000000e+000   0.0000000e+000   0.0000000e+000   0.0000000e+000   0.0000000e+000   0.0000000e+000   0.0000000e+000   0.0000000e+000   0.0000000e+000
  4.2213293e+001   2.9864492e-001   1.7560080e-001   9.3708097e-002   6.9366461e-002   8.4529128e-002   7.5153374e-002   5.8853314e-002   4.8518382e-002   4.1020828e-002   4.3577161e-002   1.1027541e-002   0.0000000e+000   0.0000000e+000   0.0000000e+000   0.0000000e+000   0.0000000e+000   0.0000000e+000   0.0000000e+000   0.0000000e+000   0.0000000e+000
  4.2328287e+001   2.9845389e-001   1.7542620e-001   9.4168253e-002   6.9382651e-002   8.4454117e-002   7.5463284e-002   5.9139982e-002   4.8603192e-002   4.0700329e-002   4.3453075e-002   1.0755026e-002   0.0000000e+000   0.0000000e+000   0.0000000e+000   0.0000000e+000   0.0000000e+000   0.0000000e+000   0.0000000e+000   0.0000000e+000   0.0000000e+000
  4.2416989e+001   2.9782646e-001   1.7566795e-001   9.4133634e-002   6.9770821e-002   8.4412165e-002   7.5811708e-002   5.8914830e-002   4.8735995e-002   4.0858141e-002   4.3166464e-002   1.0701830e-002   0.0000000e+000   0.0000000e+000   0.0000000e+000   0.0000000e+000   0.0000000e+000   0.0000000e+000   0.0000000e+000   0.0000000e+000   0.0000000e+000
  4.2532620e+001   2.9732558e-001   1.7629722e-001   9.3687740e-002   7.0085640e-002   8.4222940e-002   7.6113018e-002   5.9002278e-002   4.8728944e-002   4.1058867e-002   4.3299259e-002   1.0178517e-002   0.0000000e+000   0.0000000e+000   0.0000000e+000   0.0000000e+000   0.0000000e+000   0.0000000e+000   0.0000000e+000   0.0000000e+000   0.0000000e+000
  4.2612671e+001   2.9733220e-001   1.7618506e-001   9.3337884e-002   7.0604499e-002   8.3890432e-002   7.6674801e-002   5.8901223e-002   4.8630951e-002   4.1191848e-002   4.3247492e-002   1.0003613e-002   0.0000000e+000   0.0000000e+000   0.0000000e+000   0.0000000e+000   0.0000000e+000   0.0000000e+000   0.0000000e+000   0.0000000e+000   0.0000000e+000
  4.2701646e+001   2.9736345e-001   1.7612201e-001   9.3058338e-002   7.0504898e-002   8.4414078e-002   7.6877561e-002   5.8878322e-002   4.8471541e-002   4.1443597e-002   4.2999762e-002   9.8664455e-003   0.0000000e+000   0.0000000e+000   0.0000000e+000   0.0000000e+000   0.0000000e+000   0.0000000e+000   0.0000000e+000   0.0000000e+000   0.0000000e+000
  4.2826265e+001   2.9765326e-001   1.7552702e-001   9.3391634e-002   7.0445154e-002   8.4419388e-002   7.6881640e-002   5.9347679e-002   4.8264924e-002   4.1492495e-002   4.2961567e-002   9.6152417e-003   0.0000000e+000   0.0000000e+000   0.0000000e+000   0.0000000e+000   0.0000000e+000   0.0000000e+000   0.0000000e+000   0.0000000e+000   0.0000000e+000
  4.2906377e+001   2.9781821e-001   1.7497134e-001   9.3636619e-002   7.0631708e-002   8.4546709e-002   7.6715221e-002   5.9425412e-002   4.8309569e-002   4.1433994e-002   4.3055951e-002   9.4552688e-003   0.0000000e+000   0.0000000e+000   0.0000000e+000   0.0000000e+000   0.0000000e+000   0.0000000e+000   0.0000000e+000   0.0000000e+000   0.0000000e+000
  4.3031160e+001   2.9759816e-001   1.7477792e-001   9.3678825e-002   7.1033542e-002   8.4113612e-002   7.7267683e-002   5.9787237e-002   4.8257082e-002   4.1500597e-002   4.2749395e-002   9.2359500e-003   0.0000000e+000   0.0000000e+000   0.0000000e+000   0.0000000e+000   0.0000000e+000   0.0000000e+000   0.0000000e+000   0.0000000e+000   0.0000000e+000
  4.3120270e+001   2.9744107e-001   1.7466176e-001   9.3853571e-002   7.0801137e-002   8.4356389e-002   7.7414789e-002   5.9841619e-002   4.8384514e-002   4.1717054e-002   4.2578861e-002   8.9492398e-003   0.0000000e+000   0.0000000e+000   0.0000000e+000   0.0000000e+000   0.0000000e+000   0.0000000e+000   0.0000000e+000   0.0000000e+000   0.0000000e+000
  4.3200468e+001   2.9703650e-001   1.7494007e-001   9.3883075e-002   7.0279614e-002   8.4874912e-002   7.7562541e-002   6.0048434e-002   4.8186080e-002   4.1789138e-002   4.2588535e-002   8.8111038e-003   0.0000000e+000   0.0000000e+000   0.0000000e+000   0.0000000e+000   0.0000000e+000   0.0000000e+000   0.0000000e+000   0.0000000e+000   0.0000000e+000
  4.3316310e+001   2.9681678e-001   1.7500059e-001   9.3858730e-002   7.0202264e-002   8.5214408e-002   7.7873442e-002   5.9717392e-002   4.8491000e-002   4.1670029e-002   4.2537885e-002   8.6174740e-003   0.0000000e+000   0.0000000e+000   0.0000000e+000   0.0000000e+000   0.0000000e+000   0.0000000e+000   0.0000000e+000   0.0000000e+000   0.0000000e+000
  4.3405477e+001   2.9645364e-001   1.7511949e-001   9.3716106e-002   7.0576774e-002   8.5713039e-002   7.7559032e-002   5.9781396e-002   4.8531244e-002   4.1439293e-002   4.2610640e-002   8.4993486e-003   0.0000000e+000   0.0000000e+000   0.0000000e+000   0.0000000e+000   0.0000000e+000   0.0000000e+000   0.0000000e+000   0.0000000e+000   0.0000000e+000
  4.3530372e+001   2.9564596e-001   1.7589209e-001   9.3236845e-002   7.0771844e-002   8.6144013e-002   7.7346398e-002   5.9975993e-002   4.8774510e-002   4.1365978e-002   4.2565324e-002   8.2810453e-003   0.0000000e+000   0.0000000e+000   0.0000000e+000   0.0000000e+000   0.0000000e+000   0.0000000e+000   0.0000000e+000   0.0000000e+000   0.0000000e+000
  4.3619584e+001   2.9584549e-001   1.7534449e-001   9.3425657e-002   7.0880914e-002   8.6039366e-002   7.7569991e-002   5.9936591e-002   4.9015869e-002   4.1198629e-002   4.2682963e-002   8.0600421e-003   0.0000000e+000   0.0000000e+000   0.0000000e+000   0.0000000e+000   0.0000000e+000   0.0000000e+000   0.0000000e+000   0.0000000e+000   0.0000000e+000
  4.3735568e+001   2.9519338e-001   1.7563484e-001   9.3636404e-002   7.1036938e-002   8.6424534e-002   7.7344444e-002   6.0286466e-002   4.8746712e-002   4.1657281e-002   4.2340338e-002   7.6986592e-003   0.0000000e+000   0.0000000e+000   0.0000000e+000   0.0000000e+000   0.0000000e+000   0.0000000e+000   0.0000000e+000   0.0000000e+000   0.0000000e+000
  4.3815864e+001   2.9501894e-001   1.7565534e-001   9.3519124e-002   7.1058629e-002   8.6846039e-002   7.7209079e-002   6.0435874e-002   4.8811800e-002   4.1662034e-002   4.2331448e-002   7.4516871e-003   0.0000000e+000   0.0000000e+000   0.0000000e+000   0.0000000e+000   0.0000000e+000   0.0000000e+000   0.0000000e+000   0.0000000e+000   0.0000000e+000
  4.3905308e+001   2.9422979e-001   1.7585885e-001   9.3804819e-002   7.1471146e-002   8.7129692e-002   7.7089542e-002   6.0353603e-002   4.8910557e-002   4.1792655e-002   4.2065779e-002   7.2935677e-003   0.0000000e+000   0.0000000e+000   0.0000000e+000   0.0000000e+000   0.0000000e+000   0.0000000e+000   0.0000000e+000   0.0000000e+000   0.0000000e+000
  4.4021877e+001   2.9401319e-001   1.7604772e-001   9.3682792e-002   7.1412890e-002   8.7274928e-002   7.7626054e-002   6.0237327e-002   4.8962089e-002   4.1622424e-002   4.2009254e-002   7.1113334e-003   0.0000000e+000   0.0000000e+000   0.0000000e+000   0.0000000e+000   0.0000000e+000   0.0000000e+000   0.0000000e+000   0.0000000e+000   0.0000000e+000
  4.4102579e+001   2.9418107e-001   1.7599283e-001   9.3294585e-002   7.1494498e-002   8.7337283e-002   7.8059909e-002   6.0178077e-002   4.8903401e-002   4.1554715e-002   4.1967118e-002   7.0365073e-003   0.0000000e+000   0.0000000e+000   0.0000000e+000   0.0000000e+000   0.0000000e+000   0.0000000e+000   0.0000000e+000   0.0000000e+000   0.0000000e+000
  4.4228362e+001   2.9422318e-001   1.7558781e-001   9.3108235e-002   7.2193754e-002   8.7515036e-002   7.7987507e-002   6.0277646e-002   4.8783075e-002   4.1605873e-002   4.1840024e-002   6.8778626e-003   0.0000000e+000   0.0000000e+000   0.0000000e+000   0.0000000e+000   0.0000000e+000   0.0000000e+000   0.0000000e+000   0.0000000e+000   0.0000000e+000
  4.4309270e+001   2.9357647e-001   1.7610380e-001   9.3025375e-002   7.2453352e-002   8.7791923e-002   7.7912513e-002   6.0191105e-002   4.8815675e-002   4.1798119e-002   4.1530039e-002   6.8016228e-003   0.0000000e+000   0.0000000e+000   0.0000000e+000   0.0000000e+000   0.0000000e+000   0.0000000e+000   0.0000000e+000   0.0000000e+000   0.0000000e+000
  4.4435111e+001   2.9226890e-001   1.7719656e-001   9.2819605e-002   7.2631130e-002   8.8417346e-002   7.7490497e-002   6.0621705e-002   4.8871448e-002   4.1652575e-002   4.1392740e-002   6.6374910e-003   0.0000000e+000   0.0000000e+000   0.0000000e+000   0.0000000e+000   0.0000000e+000   0.0000000e+000   0.0000000e+000   0.0000000e+000   0.0000000e+000
  4.4516012e+001   2.9219287e-001   1.7699052e-001   9.2781979e-002   7.2926908e-002   8.8479018e-002   7.7732749e-002   6.0390894e-002   4.8911364e-002   4.1748651e-002   4.1322619e-002   6.5224331e-003   0.0000000e+000   0.0000000e+000   0.0000000e+000   0.0000000e+000   0.0000000e+000   0.0000000e+000   0.0000000e+000   0.0000000e+000   0.0000000e+000
  4.4641856e+001   2.9217402e-001   1.7627543e-001   9.3250037e-002   7.3338517e-002   8.8229967e-002   7.8015317e-002   6.0746468e-002   4.8795245e-002   4.1646849e-002   4.1238857e-002   6.2892908e-003   0.0000000e+000   0.0000000e+000   0.0000000e+000   0.0000000e+000   0.0000000e+000   0.0000000e+000   0.0000000e+000   0.0000000e+000   0.0000000e+000
  4.4722756e+001   2.9225092e-001   1.7580869e-001   9.3185590e-002   7.3723930e-002   8.8355287e-002   7.7798655e-002   6.1270732e-002   4.8583041e-002   4.1685398e-002   4.1095729e-002   6.2420277e-003   0.0000000e+000   0.0000000e+000   0.0000000e+000   0.0000000e+000   0.0000000e+000   0.0000000e+000   0.0000000e+000   0.0000000e+000   0.0000000e+000
  4.4803720e+001   2.9209838e-001   1.7584637e-001   9.3320284e-002   7.3274663e-002   8.8757281e-002   7.7642104e-002   6.1712291e-002   4.8352797e-002   4.1839670e-002   4.1076944e-002   6.0792109e-003   0.0000000e+000   0.0000000e+000   0.0000000e+000   0.0000000e+000   0.0000000e+000   0.0000000e+000   0.0000000e+000   0.0000000e+000   0.0000000e+000
  4.4929690e+001   2.9106030e-001   1.7675230e-001   9.3131262e-002   7.3623847e-002   8.9151295e-002   7.7481280e-002   6.1763989e-002   4.8332730e-002   4.2260128e-002   4.0423153e-002   6.0197184e-003   0.0000000e+000   0.0000000e+000   0.0000000e+000   0.0000000e+000   0.0000000e+000   0.0000000e+000   0.0000000e+000   0.0000000e+000   0.0000000e+000
  4.5010680e+001   2.9063276e-001   1.7709292e-001   9.3025387e-002   7.3542784e-002   8.9629050e-002   7.7659205e-002   6.1880810e-002   4.8074711e-002   4.2139236e-002   4.0457552e-002   5.8655857e-003   0.0000000e+000   0.0000000e+000   0.0000000e+000   0.0000000e+000   0.0000000e+000   0.0000000e+000   0.0000000e+000   0.0000000e+000   0.0000000e+000
  4.5100718e+001   2.9069426e-001   1.7685090e-001   9.2867687e-002   7.3712246e-002   8.9905907e-002   7.7673289e-002   6.1869826e-002   4.8351922e-002   4.2091283e-002   4.0191268e-002   5.7914056e-003   0.0000000e+000   0.0000000e+000   0.0000000e+000   0.0000000e+000   0.0000000e+000   0.0000000e+000   0.0000000e+000   0.0000000e+000   0.0000000e+000
  4.5235833e+001   2.9003532e-001   1.7735289e-001   9.2875731e-002   7.3500261e-002   8.9884754e-002   7.8468996e-002   6.1631218e-002   4.8362429e-002   4.2204541e-002   4.0117791e-002   5.5660729e-003   0.0000000e+000   0.0000000e+000   0.0000000e+000   0.0000000e+000   0.0000000e+000   0.0000000e+000   0.0000000e+000   0.0000000e+000   0.0000000e+000
  4.5316907e+001   2.8948021e-001   1.7778986e-001   9.2813237e-002   7.3754634e-002   8.9487783e-002   7.8973642e-002   6.1823313e-002   4.8213537e-002   4.2123968e-002   4.0150078e-002   5.3897421e-003   0.0000000e+000   0.0000000e+000   0.0000000e+000   0.0000000e+000   0.0000000e+000   0.0000000e+000   0.0000000e+000   0.0000000e+000   0.0000000e+000
  4.5443064e+001   2.8931108e-001   1.7757833e-001   9.2947547e-002   7.4069706e-002   8.9814952e-002   7.9090002e-002   6.1706318e-002   4.8270555e-002   4.1996071e-002   3.9967804e-002   5.2476382e-003   0.0000000e+000   0.0000000e+000   0.0000000e+000   0.0000000e+000   0.0000000e+000   0.0000000e+000   0.0000000e+000   0.0000000e+000   0.0000000e+000
  4.5533260e+001   2.8829131e-001   1.7822286e-001   9.3133671e-002   7.4036730e-002   8.9919118e-002   7.9345358e-002   6.1814731e-002   4.8229539e-002   4.2120326e-002   3.9783258e-002   5.1031020e-003   0.0000000e+000   0.0000000e+000   0.0000000e+000   0.0000000e+000   0.0000000e+000   0.0000000e+000   0.0000000e+000   0.0000000e+000   0.0000000e+000
  4.5614423e+001   2.8819992e-001   1.7811496e-001   9.3213599e-002   7.4177750e-002   8.9955805e-002   7.9242920e-002   6.1959539e-002   4.8652108e-002   4.1812386e-002   3.9602242e-002   5.0687790e-003   0.0000000e+000   0.0000000e+000   0.0000000e+000   0.0000000e+000   0.0000000e+000   0.0000000e+000   0.0000000e+000   0.0000000e+000   0.0000000e+000
  4.5704614e+001   2.8812746e-001   1.7783802e-001   9.3487675e-002   7.4142278e-002   9.0223658e-002   7.9300780e-002   6.1788021e-002   4.8595371e-002   4.1941532e-002   3.9554112e-002   5.0010893e-003   0.0000000e+000   0.0000000e+000   0.0000000e+000   0.0000000e+000   0.0000000e+000   0.0000000e+000   0.0000000e+000   0.0000000e+000   0.0000000e+000
  4.5830915e+001   2.8809672e-001   1.7789989e-001   9.3334697e-002   7.4066848e-002   9.0324227e-002   7.9554041e-002   6.2001886e-002   4.8300675e-002   4.2073176e-002   3.9492343e-002   4.8554975e-003   0.0000000e+000   0.0000000e+000   0.0000000e+000   0.0000000e+000   0.0000000e+000   0.0000000e+000   0.0000000e+000   0.0000000e+000   0.0000000e+000
  4.5921236e+001   2.8751652e-001   1.7793780e-001   9.3466209e-002   7.4314324e-002   9.0832867e-002   7.9269591e-002   6.2220910e-002   4.8277645e-002   4.2123543e-002   3.9273354e-002   4.7672398e-003   0.0000000e+000   0.0000000e+000   0.0000000e+000   0.0000000e+000   0.0000000e+000   0.0000000e+000   0.0000000e+000   0.0000000e+000   0.0000000e+000
  4.6011547e+001   2.8788158e-001   1.7757869e-001   9.3258393e-002   7.4706056e-002   9.0596167e-002   7.9328433e-002   6.2430193e-002   4.8238352e-002   4.2201347e-002   3.9124138e-002   4.6566572e-003   0.0000000e+000   0.0000000e+000   0.0000000e+000   0.0000000e+000   0.0000000e+000   0.0000000e+000   0.0000000e+000   0.0000000e+000   0.0000000e+000
  4.6101858e+001   2.8799148e-001   1.7740261e-001   9.3125674e-002   7.4675817e-002   9.1088518e-002   7.9370899e-002   6.2090616e-002   4.8437618e-002   4.2313527e-002   3.8940072e-002   4.5631651e-003   0.0000000e+000   0.0000000e+000   0.0000000e+000   0.0000000e+000   0.0000000e+000   0.0000000e+000   0.0000000e+000   0.0000000e+000   0.0000000e+000
  4.6228317e+001   2.8696053e-001   1.7796778e-001   9.3265121e-002   7.5067616e-002   9.1066896e-002   7.9638690e-002   6.1891320e-002   4.8740360e-002   4.2189180e-002   3.8716265e-002   4.4962470e-003   0.0000000e+000   0.0000000e+000   0.0000000e+000   0.0000000e+000   0.0000000e+000   0.0000000e+000   0.0000000e+000   0.0000000e+000   0.0000000e+000
  4.6309635e+001   2.8684244e-001   1.7789834e-001   9.3364498e-002   7.5175173e-002   9.1193158e-002   7.9698243e-002   6.1737394e-002   4.9111507e-002   4.1872483e-002   3.8833097e-002   4.2736649e-003   0.0000000e+000   0.0000000e+000   0.0000000e+000   0.0000000e+000   0.0000000e+000   0.0000000e+000   0.0000000e+000   0.0000000e+000   0.0000000e+000
  4.6400532e+001   2.8692024e-001   1.7791428e-001   9.3284616e-002   7.5418174e-002   9.1056135e-002   7.9672171e-002   6.1816042e-002   4.9125159e-002   4.2012268e-002   3.8573590e-002   4.2073278e-003   0.0000000e+000   0.0000000e+000   0.0000000e+000   0.0000000e+000   0.0000000e+000   0.0000000e+000   0.0000000e+000   0.0000000e+000   0.0000000e+000
  4.6527814e+001   2.8703242e-001   1.7739170e-001   9.3415286e-002   7.5633139e-002   9.1068750e-002   8.0036795e-002   6.1970471e-002   4.9004494e-002   4.1919455e-002   3.8410451e-002   4.1170386e-003   0.0000000e+000   0.0000000e+000   0.0000000e+000   0.0000000e+000   0.0000000e+000   0.0000000e+000   0.0000000e+000   0.0000000e+000   0.0000000e+000
  4.6609640e+001   2.8686473e-001   1.7716020e-001   9.3564828e-002   7.6300448e-002   9.0898662e-002   7.9953137e-002   6.1908235e-002   4.9136712e-002   4.1862107e-002   3.8268445e-002   4.0825041e-003   0.0000000e+000   0.0000000e+000   0.0000000e+000   0.0000000e+000   0.0000000e+000   0.0000000e+000   0.0000000e+000   0.0000000e+000   0.0000000e+000
  4.6736924e+001   2.8586573e-001   1.7765448e-001   9.3797058e-002   7.6399450e-002   9.1426764e-002   7.9900270e-002   6.1816890e-002   4.9189075e-002   4.2030949e-002   3.8118543e-002   3.8007992e-003   0.0000000e+000   0.0000000e+000   0.0000000e+000   0.0000000e+000   0.0000000e+000   0.0000000e+000   0.0000000e+000   0.0000000e+000   0.0000000e+000
  4.6818884e+001   2.8550880e-001   1.7801278e-001   9.3504453e-002   7.7000482e-002   9.1384472e-002   7.9810628e-002   6.1637908e-002   4.9366558e-002   4.1938460e-002   3.8082271e-002   3.7531831e-003   0.0000000e+000   0.0000000e+000   0.0000000e+000   0.0000000e+000   0.0000000e+000   0.0000000e+000   0.0000000e+000   0.0000000e+000   0.0000000e+000
  4.6909939e+001   2.8480303e-001   1.7863745e-001   9.3094336e-002   7.7415092e-002   9.1453142e-002   7.9995310e-002   6.1589770e-002   4.9568830e-002   4.1907214e-002   3.7944345e-002   3.5914812e-003   0.0000000e+000   0.0000000e+000   0.0000000e+000   0.0000000e+000   0.0000000e+000   0.0000000e+000   0.0000000e+000   0.0000000e+000   0.0000000e+000
  4.7037433e+001   2.8375106e-001   1.7918009e-001   9.3328907e-002   7.7679158e-002   9.1628731e-002   8.0328219e-002   6.1627686e-002   4.9584198e-002   4.1805807e-002   3.7592256e-002   3.4938927e-003   0.0000000e+000   0.0000000e+000   0.0000000e+000   0.0000000e+000   0.0000000e+000   0.0000000e+000   0.0000000e+000   0.0000000e+000   0.0000000e+000
  4.7128538e+001   2.8370173e-001   1.7893200e-001   9.3315160e-002   7.8105508e-002   9.1699288e-002   8.0454100e-002   6.1359619e-002   4.9646855e-002   4.1938915e-002   3.7472021e-002   3.3748058e-003   0.0000000e+000   0.0000000e+000   0.0000000e+000   0.0000000e+000   0.0000000e+000   0.0000000e+000   0.0000000e+000   0.0000000e+000   0.0000000e+000
  4.7219733e+001   2.8263241e-001   1.7986894e-001   9.3339082e-002   7.8165523e-002   9.1802640e-002   8.0665792e-002   6.1486879e-002   4.9313185e-002   4.1947821e-002   3.7435835e-002   3.3418915e-003   0.0000000e+000   0.0000000e+000   0.0000000e+000   0.0000000e+000   0.0000000e+000   0.0000000e+000   0.0000000e+000   0.0000000e+000   0.0000000e+000
  4.7301801e+001   2.8245752e-001   1.7991407e-001   9.3452208e-002   7.8254737e-002   9.1879251e-002   8.0627861e-002   6.1508100e-002   4.9435315e-002   4.2027430e-002   3.7118904e-002   3.3246023e-003   0.0000000e+000   0.0000000e+000   0.0000000e+000   0.0000000e+000   0.0000000e+000   0.0000000e+000   0.0000000e+000   0.0000000e+000   0.0000000e+000
  4.7429470e+001   2.8158967e-001   1.8047109e-001   9.3502855e-002   7.8443113e-002   9.1756100e-002   8.0929045e-002   6.1818368e-002   4.9473974e-002   4.1962206e-002   3.6788029e-002   3.2655457e-003   0.0000000e+000   0.0000000e+000   0.0000000e+000   0.0000000e+000   0.0000000e+000   0.0000000e+000   0.0000000e+000   0.0000000e+000   0.0000000e+000
  4.7520696e+001   2.8078609e-001   1.8138637e-001   9.3281492e-002   7.8352753e-002   9.2384323e-002   8.0660512e-002   6.1880730e-002   4.9637039e-002   4.1870371e-002   3.6561977e-002   3.1983406e-003   0.0000000e+000   0.0000000e+000   0.0000000e+000   0.0000000e+000   0.0000000e+000   0.0000000e+000   0.0000000e+000   0.0000000e+000   0.0000000e+000
  4.7603317e+001   2.8077774e-001   1.8124172e-001   9.3173716e-002   7.8377358e-002   9.2492581e-002   8.0786048e-002   6.2079374e-002   4.9488114e-002   4.2038461e-002   3.6377379e-002   3.1675043e-003   0.0000000e+000   0.0000000e+000   0.0000000e+000   0.0000000e+000   0.0000000e+000   0.0000000e+000   0.0000000e+000   0.0000000e+000   0.0000000e+000
  4.7741045e+001   2.8023409e-001   1.8114947e-001   9.3324726e-002   7.8696066e-002   9.2461028e-002   8.1070123e-002   6.2322360e-002   4.9288639e-002   4.2311286e-002   3.6051262e-002   3.0909504e-003   0.0000000e+000   0.0000000e+000   0.0000000e+000   0.0000000e+000   0.0000000e+000   0.0000000e+000   0.0000000e+000   0.0000000e+000   0.0000000e+000
  4.7823695e+001   2.8006875e-001   1.8106186e-001   9.3279866e-002   7.8672840e-002   9.3165127e-002   8.0628526e-002   6.2514302e-002   4.9267040e-002   4.2355123e-002   3.5992664e-002   2.9938943e-003   0.0000000e+000   0.0000000e+000   0.0000000e+000   0.0000000e+000   0.0000000e+000   0.0000000e+000   0.0000000e+000   0.0000000e+000   0.0000000e+000
  4.7915558e+001   2.7992776e-001   1.8075269e-001   9.3627148e-002   7.8644740e-002   9.3639841e-002   8.0360668e-002   6.2625025e-002   4.9343404e-002   4.2123780e-002   3.6027822e-002   2.9271254e-003   0.0000000e+000   0.0000000e+000   0.0000000e+000   0.0000000e+000   0.0000000e+000   0.0000000e+000   0.0000000e+000   0.0000000e+000   0.0000000e+000
  4.8034988e+001   2.7925339e-001   1.8128527e-001   9.3596289e-002   7.8813669e-002   9.3682775e-002   8.0621308e-002   6.2703844e-002   4.9299128e-002   4.2078672e-002   3.5759231e-002   2.9064179e-003   0.0000000e+000   0.0000000e+000   0.0000000e+000   0.0000000e+000   0.0000000e+000   0.0000000e+000   0.0000000e+000   0.0000000e+000   0.0000000e+000
  4.8126905e+001   2.7913958e-001   1.8099166e-001   9.3777151e-002   7.9514338e-002   9.2957214e-002   8.0818859e-002   6.2869768e-002   4.9377723e-002   4.2079346e-002   3.5622691e-002   2.8516631e-003   0.0000000e+000   0.0000000e+000   0.0000000e+000   0.0000000e+000   0.0000000e+000   0.0000000e+000   0.0000000e+000   0.0000000e+000   0.0000000e+000
  4.8209670e+001   2.7925768e-001   1.8057759e-001   9.4005949e-002   7.9649324e-002   9.2977297e-002   8.0676388e-002   6.3091127e-002   4.9456412e-002   4.2011155e-002   3.5482406e-002   2.8146753e-003   0.0000000e+000   0.0000000e+000   0.0000000e+000   0.0000000e+000   0.0000000e+000   0.0000000e+000   0.0000000e+000   0.0000000e+000   0.0000000e+000
  4.8301650e+001   2.7902516e-001   1.8065770e-001   9.4139198e-002   7.9755232e-002   9.3031059e-002   8.0480587e-002   6.3452566e-002   4.9646822e-002   4.1727592e-002   3.5373501e-002   2.7105863e-003   0.0000000e+000   0.0000000e+000   0.0000000e+000   0.0000000e+000   0.0000000e+000   0.0000000e+000   0.0000000e+000   0.0000000e+000   0.0000000e+000
  4.8439661e+001   2.7814487e-001   1.8107580e-001   9.4461808e-002   7.9702788e-002   9.3242162e-002   8.0926021e-002   6.3234414e-002   4.9784533e-002   4.1817433e-002   3.5009771e-002   2.6003997e-003   0.0000000e+000   0.0000000e+000   0.0000000e+000   0.0000000e+000   0.0000000e+000   0.0000000e+000   0.0000000e+000   0.0000000e+000   0.0000000e+000
  4.8531768e+001   2.7824078e-001   1.8082056e-001   9.4392412e-002   7.9698561e-002   9.3833253e-002   8.1049011e-002   6.3014236e-002   4.9721800e-002   4.1825122e-002   3.4852758e-002   2.5515102e-003   0.0000000e+000   0.0000000e+000   0.0000000e+000   0.0000000e+000   0.0000000e+000   0.0000000e+000   0.0000000e+000   0.0000000e+000   0.0000000e+000
  4.8623866e+001   2.7778224e-001   1.8097132e-001   9.4523622e-002   7.9421576e-002   9.4319169e-002   8.1172664e-002   6.3149164e-002   4.9581615e-002   4.1934045e-002   3.4607884e-002   2.5366925e-003   0.0000000e+000   0.0000000e+000   0.0000000e+000   0.0000000e+000   0.0000000e+000   0.0000000e+000   0.0000000e+000   0.0000000e+000   0.0000000e+000
  4.8715979e+001   2.7783513e-001   1.8104399e-001   9.4422886e-002   7.9721202e-002   9.4172758e-002   8.1301522e-002   6.3013083e-002   4.9733231e-002   4.1734249e-002   3.4606918e-002   2.4150312e-003   0.0000000e+000   0.0000000e+000   0.0000000e+000   0.0000000e+000   0.0000000e+000   0.0000000e+000   0.0000000e+000   0.0000000e+000   0.0000000e+000
  4.8844953e+001   2.7675656e-001   1.8149308e-001   9.4516215e-002   7.9706176e-002   9.4813536e-002   8.1096069e-002   6.3563380e-002   4.9632102e-002   4.1772136e-002   3.4300463e-002   2.3502876e-003   0.0000000e+000   0.0000000e+000   0.0000000e+000   0.0000000e+000   0.0000000e+000   0.0000000e+000   0.0000000e+000   0.0000000e+000   0.0000000e+000
  4.8937151e+001   2.7561477e-001   1.8258889e-001   9.4400027e-002   7.9559293e-002   9.4920942e-002   8.1511987e-002   6.3758410e-002   4.9394272e-002   4.1798621e-002   3.4215530e-002   2.2372539e-003   0.0000000e+000   0.0000000e+000   0.0000000e+000   0.0000000e+000   0.0000000e+000   0.0000000e+000   0.0000000e+000   0.0000000e+000   0.0000000e+000
  4.9029379e+001   2.7542055e-001   1.8246619e-001   9.4712376e-002   7.9251315e-002   9.5354214e-002   8.1779468e-002   6.3540845e-002   4.9540515e-002   4.1654864e-002   3.4055805e-002   2.2238672e-003   0.0000000e+000   0.0000000e+000   0.0000000e+000   0.0000000e+000   0.0000000e+000   0.0000000e+000   0.0000000e+000   0.0000000e+000   0.0000000e+000
  4.9121611e+001   2.7461821e-001   1.8319865e-001   9.4642469e-002   7.9690476e-002   9.5164741e-002   8.1745156e-002   6.3700419e-002   4.9505525e-002   4.1720306e-002   3.3826984e-002   2.1870604e-003   0.0000000e+000   0.0000000e+000   0.0000000e+000   0.0000000e+000   0.0000000e+000   0.0000000e+000   0.0000000e+000   0.0000000e+000   0.0000000e+000
  4.9204631e+001   2.7393141e-001   1.8368464e-001   9.4581559e-002   8.0084566e-002   9.5109190e-002   8.1840266e-002   6.3761065e-002   4.9296995e-002   4.1807700e-002   3.3744415e-002   2.1581958e-003   0.0000000e+000   0.0000000e+000   0.0000000e+000   0.0000000e+000   0.0000000e+000   0.0000000e+000   0.0000000e+000   0.0000000e+000   0.0000000e+000
  4.9333772e+001   2.7431391e-001   1.8307096e-001   9.4272094e-002   8.0628544e-002   9.5380653e-002   8.1266820e-002   6.4228873e-002   4.9572391e-002   4.1782975e-002   3.3373146e-002   2.1096346e-003   0.0000000e+000   0.0000000e+000   0.0000000e+000   0.0000000e+000   0.0000000e+000   0.0000000e+000   0.0000000e+000   0.0000000e+000   0.0000000e+000
  4.9416907e+001   2.7385293e-001   1.8287992e-001   9.4840591e-002   8.1006138e-002   9.4827963e-002   8.1697290e-002   6.4139819e-002   4.9709740e-002   4.1832907e-002   3.3151436e-002   2.0612638e-003   0.0000000e+000   0.0000000e+000   0.0000000e+000   0.0000000e+000   0.0000000e+000   0.0000000e+000   0.0000000e+000   0.0000000e+000   0.0000000e+000
  4.9509274e+001   2.7337337e-001   1.8284008e-001   9.4902522e-002   8.1317746e-002   9.4964534e-002   8.1760875e-002   6.4241160e-002   4.9492017e-002   4.2225622e-002   3.2894802e-002   1.9872800e-003   0.0000000e+000   0.0000000e+000   0.0000000e+000   0.0000000e+000   0.0000000e+000   0.0000000e+000   0.0000000e+000   0.0000000e+000   0.0000000e+000
  4.9601653e+001   2.7360853e-001   1.8265642e-001   9.4732581e-002   8.0889144e-002   9.5776628e-002   8.1656674e-002   6.4373925e-002   4.9447896e-002   4.2191552e-002   3.2702323e-002   1.9643270e-003   0.0000000e+000   0.0000000e+000   0.0000000e+000   0.0000000e+000   0.0000000e+000   0.0000000e+000   0.0000000e+000   0.0000000e+000   0.0000000e+000
  4.9721754e+001   2.7309142e-001   1.8312484e-001   9.4313364e-002   8.1114555e-002   9.6621303e-002   8.1478153e-002   6.4180247e-002   4.9584113e-002   4.2255093e-002   3.2312669e-002   1.9242375e-003   0.0000000e+000   0.0000000e+000   0.0000000e+000   0.0000000e+000   0.0000000e+000   0.0000000e+000   0.0000000e+000   0.0000000e+000   0.0000000e+000
  4.9804901e+001   2.7249312e-001   1.8353104e-001   9.4483069e-002   8.1253301e-002   9.6781674e-002   8.1125445e-002   6.4403687e-002   4.9687467e-002   4.2330483e-002   3.2017269e-002   1.8934528e-003   0.0000000e+000   0.0000000e+000   0.0000000e+000   0.0000000e+000   0.0000000e+000   0.0000000e+000   0.0000000e+000   0.0000000e+000   0.0000000e+000
  4.9934241e+001   2.7247206e-001   1.8319211e-001   9.4525318e-002   8.1771193e-002   9.6506835e-002   8.1553460e-002   6.4467857e-002   4.9782044e-002   4.2170953e-002   3.1726771e-002   1.8313958e-003   0.0000000e+000   0.0000000e+000   0.0000000e+000   0.0000000e+000   0.0000000e+000   0.0000000e+000   0.0000000e+000   0.0000000e+000   0.0000000e+000
  5.0017503e+001   2.7305347e-001   1.8082663e-001   9.6261766e-002   8.2256926e-002   9.4587927e-002   8.6598369e-002   6.0949427e-002   4.9976361e-002   4.3013167e-002   3.0912860e-002   1.5630991e-003   0.0000000e+000   0.0000000e+000   0.0000000e+000   0.0000000e+000   0.0000000e+000   0.0000000e+000   0.0000000e+000   0.0000000e+000   0.0000000e+000
  5.0110011e+001   2.7193328e-001   1.8168013e-001   9.6307132e-002   8.2240452e-002   9.4889904e-002   8.7035189e-002   6.0155025e-002   5.1063340e-002   4.2308942e-002   3.0852334e-002   1.5342674e-003   0.0000000e+000   0.0000000e+000   0.0000000e+000   0.0000000e+000   0.0000000e+000   0.0000000e+000   0.0000000e+000   0.0000000e+000   0.0000000e+000
  5.0214151e+001   2.7140540e-001   1.8279745e-001   9.7423834e-002   8.1058323e-002   9.4328357e-002   8.7945594e-002   6.0268218e-002   5.0191897e-002   4.2416116e-002   3.0643228e-002   1.5215833e-003   0.0000000e+000   0.0000000e+000   0.0000000e+000   0.0000000e+000   0.0000000e+000   0.0000000e+000   0.0000000e+000   0.0000000e+000   0.0000000e+000
  5.0376871e+001   2.7027674e-001   1.8390653e-001   9.7885850e-002   8.0888999e-002   9.3794627e-002   8.9081667e-002   5.9629966e-002   5.0779891e-002   4.1819117e-002   3.0771356e-002   1.1652582e-003   0.0000000e+000   0.0000000e+000   0.0000000e+000   0.0000000e+000   0.0000000e+000   0.0000000e+000   0.0000000e+000   0.0000000e+000   0.0000000e+000
  5.0488250e+001   2.6792127e-001   1.8618390e-001   9.7634642e-002   8.1027400e-002   9.4111309e-002   8.9086382e-002   5.9788928e-002   5.0640243e-002   4.1935702e-002   3.0575591e-002   1.0946397e-003   0.0000000e+000   0.0000000e+000   0.0000000e+000   0.0000000e+000   0.0000000e+000   0.0000000e+000   0.0000000e+000   0.0000000e+000   0.0000000e+000
  5.0599515e+001   2.6696634e-001   1.8721804e-001   9.7581820e-002   8.1676013e-002   9.4672674e-002   8.8288472e-002   5.9706159e-002   5.0656691e-002   4.1787901e-002   3.0351687e-002   1.0942079e-003   0.0000000e+000   0.0000000e+000   0.0000000e+000   0.0000000e+000   0.0000000e+000   0.0000000e+000   0.0000000e+000   0.0000000e+000   0.0000000e+000
  5.0710647e+001   2.6696883e-001   1.8548726e-001   9.9647810e-002   8.1726339e-002   9.4844562e-002   8.8144035e-002   5.9617864e-002   5.0247684e-002   4.2080604e-002   3.0133641e-002   1.1013762e-003   0.0000000e+000   0.0000000e+000   0.0000000e+000   0.0000000e+000   0.0000000e+000   0.0000000e+000   0.0000000e+000   0.0000000e+000   0.0000000e+000
  5.0821636e+001   2.6558921e-001   1.8613914e-001   1.0030101e-001   8.2086847e-002   9.4004506e-002   8.8267440e-002   6.0213791e-002   5.0817130e-002   4.1560166e-002   2.9948405e-002   1.0723540e-003   0.0000000e+000   0.0000000e+000   0.0000000e+000   0.0000000e+000   0.0000000e+000   0.0000000e+000   0.0000000e+000   0.0000000e+000   0.0000000e+000
  5.0932493e+001   2.6564032e-001   1.8581296e-001   9.9934558e-002   8.2660732e-002   9.5393489e-002   8.6838804e-002   6.1064504e-002   5.0372666e-002   4.1387613e-002   2.9895763e-002   9.9859284e-004   0.0000000e+000   0.0000000e+000   0.0000000e+000   0.0000000e+000   0.0000000e+000   0.0000000e+000   0.0000000e+000   0.0000000e+000   0.0000000e+000
  5.1043222e+001   2.6510695e-001   1.8618396e-001   9.9700214e-002   8.3256478e-002   9.5927893e-002   8.5492471e-002   6.1700559e-002   5.0597104e-002   4.1808799e-002   2.9309520e-002   9.1605160e-004   0.0000000e+000   0.0000000e+000   0.0000000e+000   0.0000000e+000   0.0000000e+000   0.0000000e+000   0.0000000e+000   0.0000000e+000   0.0000000e+000
  5.1153822e+001   2.5877859e-001   1.9049504e-001   1.0295254e-001   8.4698308e-002   9.5649653e-002   8.5964015e-002   6.0014748e-002   4.9328524e-002   4.2626775e-002   2.8644125e-002   8.4767265e-004   0.0000000e+000   0.0000000e+000   0.0000000e+000   0.0000000e+000   0.0000000e+000   0.0000000e+000   0.0000000e+000   0.0000000e+000   0.0000000e+000
  5.1292072e+001   2.6099138e-001   1.8790957e-001   1.0333935e-001   8.4505927e-002   9.6825869e-002   8.4834149e-002   5.9970288e-002   5.0239926e-002   4.2254778e-002   2.8342404e-002   7.8635994e-004   0.0000000e+000   0.0000000e+000   0.0000000e+000   0.0000000e+000   0.0000000e+000   0.0000000e+000   0.0000000e+000   0.0000000e+000   0.0000000e+000
  5.1464885e+001   2.6143450e-001   1.8476105e-001   1.0719425e-001   8.3056051e-002   9.7523782e-002   8.4311041e-002   6.0425935e-002   5.0209957e-002   4.2741548e-002   2.7631979e-002   7.0990824e-004   0.0000000e+000   0.0000000e+000   0.0000000e+000   0.0000000e+000   0.0000000e+000   0.0000000e+000   0.0000000e+000   0.0000000e+000   0.0000000e+000
  5.1680901e+001   2.5786513e-001   1.8767912e-001   1.0321339e-001   8.9527445e-002   9.7066244e-002   8.3667541e-002   6.0845148e-002   4.9899748e-002   4.2266921e-002   2.7264153e-002   7.0516302e-004   0.0000000e+000   0.0000000e+000   0.0000000e+000   0.0000000e+000   0.0000000e+000   0.0000000e+000   0.0000000e+000   0.0000000e+000   0.0000000e+000
  5.1900770e+001   2.5493535e-001   1.9132191e-001   1.0216357e-001   8.9873472e-002   9.7244557e-002   8.4719044e-002   6.0534346e-002   4.9985481e-002   4.1965753e-002   2.6625464e-002   6.3104635e-004   0.0000000e+000   0.0000000e+000   0.0000000e+000   0.0000000e+000   0.0000000e+000   0.0000000e+000   0.0000000e+000   0.0000000e+000   0.0000000e+000
  5.2120157e+001   2.5341678e-001   1.8966905e-001   1.0489672e-001   9.1244359e-002   9.7341821e-002   8.4145164e-002   6.0724323e-002   4.9771993e-002   4.2240501e-002   2.5922199e-002   6.2709371e-004   0.0000000e+000   0.0000000e+000   0.0000000e+000   0.0000000e+000   0.0000000e+000   0.0000000e+000   0.0000000e+000   0.0000000e+000   0.0000000e+000
  5.2339048e+001   2.5286554e-001   1.8759763e-001   1.0742103e-001   8.9782061e-002   1.0038183e-001   8.2803185e-002   6.0662586e-002   5.0120509e-002   4.2339106e-002   2.5403449e-002   6.2307451e-004   0.0000000e+000   0.0000000e+000   0.0000000e+000   0.0000000e+000   0.0000000e+000   0.0000000e+000   0.0000000e+000   0.0000000e+000   0.0000000e+000
  5.2557468e+001   2.5148491e-001   1.8699761e-001   1.0774259e-001   8.9233411e-002   1.0436802e-001   8.1564055e-002   6.0121939e-002   5.1552541e-002   4.1106852e-002   2.5277191e-002   5.5087370e-004   0.0000000e+000   0.0000000e+000   0.0000000e+000   0.0000000e+000   0.0000000e+000   0.0000000e+000   0.0000000e+000   0.0000000e+000   0.0000000e+000
  5.2775426e+001   2.4873060e-001   1.9078730e-001   1.0784868e-001   8.8849468e-002   1.0413086e-001   8.0636747e-002   6.1009385e-002   5.1414665e-002   4.1381094e-002   2.4731563e-002   4.7963776e-004   0.0000000e+000   0.0000000e+000   0.0000000e+000   0.0000000e+000   0.0000000e+000   0.0000000e+000   0.0000000e+000   0.0000000e+000   0.0000000e+000
  5.2992928e+001   2.4792508e-001   1.9178687e-001   1.0763445e-001   8.7380056e-002   1.0650817e-001   8.0069752e-002   6.1214608e-002   5.1848141e-002   4.1131306e-002   2.4092072e-002   4.0950310e-004   0.0000000e+000   0.0000000e+000   0.0000000e+000   0.0000000e+000   0.0000000e+000   0.0000000e+000   0.0000000e+000   0.0000000e+000   0.0000000e+000
  5.3209983e+001   2.3991313e-001   1.9920985e-001   1.1083969e-001   8.7672932e-002   1.0447778e-001   8.0056004e-002   6.1586192e-002   5.0925812e-002   4.2346450e-002   2.2702145e-002   2.7001573e-004   0.0000000e+000   0.0000000e+000   0.0000000e+000   0.0000000e+000   0.0000000e+000   0.0000000e+000   0.0000000e+000   0.0000000e+000   0.0000000e+000
  5.3481301e+001   2.4017352e-001   1.9760081e-001   1.1124924e-001   8.8588581e-002   1.0565242e-001   7.9971371e-002   6.0708217e-002   5.2104180e-002   4.3074148e-002   2.0609360e-002   2.6815613e-004   0.0000000e+000   0.0000000e+000   0.0000000e+000   0.0000000e+000   0.0000000e+000   0.0000000e+000   0.0000000e+000   0.0000000e+000   0.0000000e+000
  5.3820449e+001   2.3852930e-001   1.9974798e-001   1.0677921e-001   9.2484183e-002   1.0409216e-001   8.1165113e-002   6.2480512e-002   5.1263216e-002   4.4862974e-002   1.8595357e-002   0.0000000e+000   0.0000000e+000   0.0000000e+000   0.0000000e+000   0.0000000e+000   0.0000000e+000   0.0000000e+000   0.0000000e+000   0.0000000e+000   0.0000000e+000
  5.4091767e+001   2.3902539e-001   1.9789177e-001   1.0893824e-001   9.1573238e-002   1.0446614e-001   8.1410777e-002   6.3192655e-002   5.1812351e-002   4.4075494e-002   1.7613945e-002   0.0000000e+000   0.0000000e+000   0.0000000e+000   0.0000000e+000   0.0000000e+000   0.0000000e+000   0.0000000e+000   0.0000000e+000   0.0000000e+000   0.0000000e+000
  5.4430915e+001   2.3844350e-001   1.9661876e-001   1.0904265e-001   9.4569167e-002   1.0208578e-001   8.2111161e-002   6.5027978e-002   5.0877982e-002   4.4436543e-002   1.6786481e-002   0.0000000e+000   0.0000000e+000   0.0000000e+000   0.0000000e+000   0.0000000e+000   0.0000000e+000   0.0000000e+000   0.0000000e+000   0.0000000e+000   0.0000000e+000
  5.4702233e+001   2.3482580e-001   2.0045601e-001   1.0861973e-001   9.4862802e-002   1.0267692e-001   8.1533607e-002   6.5335293e-002   5.0768061e-002   4.4662245e-002   1.6259539e-002   0.0000000e+000   0.0000000e+000   0.0000000e+000   0.0000000e+000   0.0000000e+000   0.0000000e+000   0.0000000e+000   0.0000000e+000   0.0000000e+000   0.0000000e+000
  5.5041381e+001   2.3684639e-001   2.0039889e-001   1.0582336e-001   9.6362812e-002   1.0428949e-001   7.9459663e-002   6.7964853e-002   4.7949788e-002   4.5182795e-002   1.5721958e-002   0.0000000e+000   0.0000000e+000   0.0000000e+000   0.0000000e+000   0.0000000e+000   0.0000000e+000   0.0000000e+000   0.0000000e+000   0.0000000e+000   0.0000000e+000
  5.5312699e+001   2.3740212e-001   1.9900866e-001   1.0799699e-001   9.5938000e-002   1.0434911e-001   7.9100205e-002   6.7604002e-002   4.9461884e-002   4.4627876e-002   1.4511152e-002   0.0000000e+000   0.0000000e+000   0.0000000e+000   0.0000000e+000   0.0000000e+000   0.0000000e+000   0.0000000e+000   0.0000000e+000   0.0000000e+000   0.0000000e+000
  5.5651847e+001   2.3534788e-001   2.0050436e-001   1.0277245e-001   1.0332287e-001   1.0277103e-001   7.9133226e-002   6.8873740e-002   4.8567480e-002   4.4677605e-002   1.4029361e-002   0.0000000e+000   0.0000000e+000   0.0000000e+000   0.0000000e+000   0.0000000e+000   0.0000000e+000   0.0000000e+000   0.0000000e+000   0.0000000e+000   0.0000000e+000
  5.5923165e+001   2.3420692e-001   2.0232549e-001   9.9442138e-002   1.0593055e-001   1.0224538e-001   8.0541855e-002   6.8293555e-002   4.9603420e-002   4.4283566e-002   1.3127131e-002   0.0000000e+000   0.0000000e+000   0.0000000e+000   0.0000000e+000   0.0000000e+000   0.0000000e+000   0.0000000e+000   0.0000000e+000   0.0000000e+000   0.0000000e+000
  5.6262313e+001   2.3211255e-001   2.0359421e-001   9.8037439e-002   1.0858143e-001   1.0139305e-001   8.1652025e-002   6.9921493e-002   4.8489427e-002   4.3964793e-002   1.2253583e-002   0.0000000e+000   0.0000000e+000   0.0000000e+000   0.0000000e+000   0.0000000e+000   0.0000000e+000   0.0000000e+000   0.0000000e+000   0.0000000e+000   0.0000000e+000
  5.6533632e+001   2.3007518e-001   2.0496653e-001   9.8442485e-002   1.0936318e-001   1.0264817e-001   8.0430725e-002   6.8544785e-002   5.0110147e-002   4.3632835e-002   1.1785967e-002   0.0000000e+000   0.0000000e+000   0.0000000e+000   0.0000000e+000   0.0000000e+000   0.0000000e+000   0.0000000e+000   0.0000000e+000   0.0000000e+000   0.0000000e+000
  5.6872779e+001   2.2690803e-001   2.0621468e-001   9.9140788e-002   1.1044098e-001   1.0325533e-001   8.0801713e-002   6.8930876e-002   4.9290086e-002   4.3736432e-002   1.1281097e-002   0.0000000e+000   0.0000000e+000   0.0000000e+000   0.0000000e+000   0.0000000e+000   0.0000000e+000   0.0000000e+000   0.0000000e+000   0.0000000e+000   0.0000000e+000
  5.7144098e+001   2.2433539e-001   2.0580634e-001   9.9722636e-002   1.1072197e-001   1.0607761e-001   8.1108573e-002   6.9540617e-002   4.7980331e-002   4.4549856e-002   1.0156681e-002   0.0000000e+000   0.0000000e+000   0.0000000e+000   0.0000000e+000   0.0000000e+000   0.0000000e+000   0.0000000e+000   0.0000000e+000   0.0000000e+000   0.0000000e+000
  5.7483246e+001   2.2411772e-001   2.0651553e-001   9.9650512e-002   1.1000599e-001   1.0849426e-001   8.1325718e-002   6.9601356e-002   4.6237214e-002   4.4586990e-002   9.4646980e-003   0.0000000e+000   0.0000000e+000   0.0000000e+000   0.0000000e+000   0.0000000e+000   0.0000000e+000   0.0000000e+000   0.0000000e+000   0.0000000e+000   0.0000000e+000
  5.7754564e+001   2.2808614e-001   2.0177792e-001   9.7729099e-002   1.1121432e-001   1.1168460e-001   7.9678206e-002   6.9684662e-002   4.6395191e-002   4.4732308e-002   9.0175540e-003   0.0000000e+000   0.0000000e+000   0.0000000e+000   0.0000000e+000   0.0000000e+000   0.0000000e+000   0.0000000e+000   0.0000000e+000   0.0000000e+000   0.0000000e+000
  5.8093712e+001   2.2786168e-001   2.0203634e-001   9.5905859e-002   1.1239512e-001   1.1424329e-001   7.8020245e-002   7.1109044e-002   4.4588049e-002   4.5277122e-002   8.5632561e-003   0.0000000e+000   0.0000000e+000   0.0000000e+000   0.0000000e+000   0.0000000e+000   0.0000000e+000   0.0000000e+000   0.0000000e+000   0.0000000e+000   0.0000000e+000
  5.8365030e+001   2.2780326e-001   2.0071981e-001   9.5367300e-002   1.1367224e-001   1.1575252e-001   7.8757925e-002   7.0031865e-002   4.4403046e-002   4.5379110e-002   8.1129303e-003   0.0000000e+000   0.0000000e+000   0.0000000e+000   0.0000000e+000   0.0000000e+000   0.0000000e+000   0.0000000e+000   0.0000000e+000   0.0000000e+000   0.0000000e+000
  5.8704178e+001   2.2851998e-001   1.9954248e-001   9.6826786e-002   1.1288938e-001   1.1669700e-001   7.8204294e-002   7.0418051e-002   4.4445890e-002   4.5639669e-002   6.8164660e-003   0.0000000e+000   0.0000000e+000   0.0000000e+000   0.0000000e+000   0.0000000e+000   0.0000000e+000   0.0000000e+000   0.0000000e+000   0.0000000e+000   0.0000000e+000
  5.8975496e+001   2.2958189e-001   1.9671237e-001   9.9361389e-002   1.1069790e-001   1.1919899e-001   7.8357006e-002   6.9911642e-002   4.5076803e-002   4.4936921e-002   6.1650916e-003   0.0000000e+000   0.0000000e+000   0.0000000e+000   0.0000000e+000   0.0000000e+000   0.0000000e+000   0.0000000e+000   0.0000000e+000   0.0000000e+000   0.0000000e+000
  5.9314644e+001   2.2908887e-001   1.9404406e-001   1.0287483e-001   1.1137539e-001   1.1958806e-001   7.7287717e-002   7.0559041e-002   4.4833930e-002   4.4604873e-002   5.7432248e-003   0.0000000e+000   0.0000000e+000   0.0000000e+000   0.0000000e+000   0.0000000e+000   0.0000000e+000   0.0000000e+000   0.0000000e+000   0.0000000e+000   0.0000000e+000
  5.9585962e+001   2.2554243e-001   1.9560142e-001   1.0324860e-001   1.1247882e-001   1.1947296e-001   7.8448355e-002   7.0979532e-002   4.5772595e-002   4.3602375e-002   4.8529135e-003   0.0000000e+000   0.0000000e+000   0.0000000e+000   0.0000000e+000   0.0000000e+000   0.0000000e+000   0.0000000e+000   0.0000000e+000   0.0000000e+000   0.0000000e+000
  5.9925110e+001   2.2248016e-001   1.9657401e-001   1.0550469e-001   1.1232924e-001   1.2008143e-001   7.7786555e-002   7.2224747e-002   4.6097677e-002   4.2485912e-002   4.4355808e-003   0.0000000e+000   0.0000000e+000   0.0000000e+000   0.0000000e+000   0.0000000e+000   0.0000000e+000   0.0000000e+000   0.0000000e+000   0.0000000e+000   0.0000000e+000
  6.0196428e+001   2.2056508e-001   1.9995584e-001   1.0278571e-001   1.1460745e-001   1.1909758e-001   7.8789708e-002   7.1648826e-002   4.5926070e-002   4.2529704e-002   4.0940311e-003   0.0000000e+000   0.0000000e+000   0.0000000e+000   0.0000000e+000   0.0000000e+000   0.0000000e+000   0.0000000e+000   0.0000000e+000   0.0000000e+000   0.0000000e+000
  6.0535576e+001   2.1869362e-001   1.9700658e-001   1.0570613e-001   1.1664343e-001   1.1779372e-001   8.0760196e-002   7.1674446e-002   4.5946513e-002   4.1707924e-002   4.0674400e-003   0.0000000e+000   0.0000000e+000   0.0000000e+000   0.0000000e+000   0.0000000e+000   0.0000000e+000   0.0000000e+000   0.0000000e+000   0.0000000e+000   0.0000000e+000
  6.0806894e+001   2.2001941e-001   1.9451485e-001   1.0865962e-001   1.1306322e-001   1.2012171e-001   8.1859407e-002   7.1119016e-002   4.5900839e-002   4.1085025e-002   3.6569083e-003   0.0000000e+000   0.0000000e+000   0.0000000e+000   0.0000000e+000   0.0000000e+000   0.0000000e+000   0.0000000e+000   0.0000000e+000   0.0000000e+000   0.0000000e+000
  6.1146042e+001   2.1877273e-001   1.9114548e-001   1.0929389e-001   1.1756231e-001   1.2016423e-001   8.2852569e-002   7.0335070e-002   4.7292765e-002   4.0068885e-002   2.5120717e-003   0.0000000e+000   0.0000000e+000   0.0000000e+000   0.0000000e+000   0.0000000e+000   0.0000000e+000   0.0000000e+000   0.0000000e+000   0.0000000e+000   0.0000000e+000
  6.1544852e+001   2.2092619e-001   1.8720361e-001   1.0997616e-001   1.1620334e-001   1.2223909e-001   8.4630340e-002   6.9456739e-002   4.7881403e-002   3.9597328e-002   1.8858063e-003   0.0000000e+000   0.0000000e+000   0.0000000e+000   0.0000000e+000   0.0000000e+000   0.0000000e+000   0.0000000e+000   0.0000000e+000   0.0000000e+000   0.0000000e+000
  6.1863900e+001   2.1992522e-001   1.8504684e-001   1.1152509e-001   1.1702492e-001   1.2353124e-001   8.5227142e-002   6.9184584e-002   4.7297737e-002   3.9362182e-002   1.8750466e-003   0.0000000e+000   0.0000000e+000   0.0000000e+000   0.0000000e+000   0.0000000e+000   0.0000000e+000   0.0000000e+000   0.0000000e+000   0.0000000e+000   0.0000000e+000
  6.2262710e+001   2.1728825e-001   1.8831289e-001   1.1119250e-001   1.1651885e-001   1.2361237e-001   8.5586522e-002   6.9430304e-002   4.7863430e-002   3.8333816e-002   1.8610684e-003   0.0000000e+000   0.0000000e+000   0.0000000e+000   0.0000000e+000   0.0000000e+000   0.0000000e+000   0.0000000e+000   0.0000000e+000   0.0000000e+000   0.0000000e+000
  6.2581758e+001   2.1794172e-001   1.8494549e-001   1.1243945e-001   1.1728934e-001   1.2276194e-001   8.8541710e-002   6.7672248e-002   4.9326689e-002   3.7230681e-002   1.8507291e-003   0.0000000e+000   0.0000000e+000   0.0000000e+000   0.0000000e+000   0.0000000e+000   0.0000000e+000   0.0000000e+000   0.0000000e+000   0.0000000e+000   0.0000000e+000
  6.2980568e+001   2.1611055e-001   1.8241304e-001   1.1824200e-001   1.1683493e-001   1.2171018e-001   9.0134274e-002   6.6811491e-002   4.9387375e-002   3.6519070e-002   1.8370885e-003   0.0000000e+000   0.0000000e+000   0.0000000e+000   0.0000000e+000   0.0000000e+000   0.0000000e+000   0.0000000e+000   0.0000000e+000   0.0000000e+000   0.0000000e+000
  6.3299616e+001   2.1416255e-001   1.8215448e-001   1.1991742e-001   1.1727961e-001   1.2258187e-001   8.9712899e-002   6.7135353e-002   4.9647160e-002   3.5944026e-002   1.4646334e-003   0.0000000e+000   0.0000000e+000   0.0000000e+000   0.0000000e+000   0.0000000e+000   0.0000000e+000   0.0000000e+000   0.0000000e+000   0.0000000e+000   0.0000000e+000
  6.3698426e+001   2.1417310e-001   1.8127310e-001   1.2050033e-001   1.1600898e-001   1.2548681e-001   8.9484268e-002   6.6282296e-002   5.1290043e-002   3.4268437e-002   1.2326325e-003   0.0000000e+000   0.0000000e+000   0.0000000e+000   0.0000000e+000   0.0000000e+000   0.0000000e+000   0.0000000e+000   0.0000000e+000   0.0000000e+000   0.0000000e+000
  6.4017474e+001   2.1171177e-001   1.8373688e-001   1.2046134e-001   1.1629922e-001   1.2689247e-001   8.8965255e-002   6.5224729e-002   5.1770460e-002   3.3929393e-002   1.0084826e-003   0.0000000e+000   0.0000000e+000   0.0000000e+000   0.0000000e+000   0.0000000e+000   0.0000000e+000   0.0000000e+000   0.0000000e+000   0.0000000e+000   0.0000000e+000
  6.4416284e+001   2.1295997e-001   1.8056976e-001   1.2139971e-001   1.1622866e-001   1.3030039e-001   8.6138401e-002   6.5997929e-002   5.2121562e-002   3.3282435e-002   1.0011911e-003   0.0000000e+000   0.0000000e+000   0.0000000e+000   0.0000000e+000   0.0000000e+000   0.0000000e+000   0.0000000e+000   0.0000000e+000   0.0000000e+000   0.0000000e+000
  6.4735332e+001   2.1152373e-001   1.7961646e-001   1.2448103e-001   1.1600562e-001   1.2913257e-001   8.7343970e-002   6.5956542e-002   5.2894902e-002   3.2400390e-002   6.4479002e-004   0.0000000e+000   0.0000000e+000   0.0000000e+000   0.0000000e+000   0.0000000e+000   0.0000000e+000   0.0000000e+000   0.0000000e+000   0.0000000e+000   0.0000000e+000
  6.5134142e+001   2.1138071e-001   1.7914061e-001   1.2596320e-001   1.1625983e-001   1.2988446e-001   8.6329632e-002   6.5716334e-002   5.3087239e-002   3.1597744e-002   6.4024399e-004   0.0000000e+000   0.0000000e+000   0.0000000e+000   0.0000000e+000   0.0000000e+000   0.0000000e+000   0.0000000e+000   0.0000000e+000   0.0000000e+000   0.0000000e+000
  6.5453190e+001   2.1041752e-001   1.7909769e-001   1.2507370e-001   1.1725851e-001   1.3120710e-001   8.6476205e-002   6.5639895e-002   5.3398782e-002   3.0793996e-002   6.3659903e-004   0.0000000e+000   0.0000000e+000   0.0000000e+000   0.0000000e+000   0.0000000e+000   0.0000000e+000   0.0000000e+000   0.0000000e+000   0.0000000e+000   0.0000000e+000
  6.5852000e+001   2.1189488e-001   1.7620463e-001   1.2315917e-001   1.2203292e-001   1.3140814e-001   8.5217672e-002   6.6001314e-002   5.3655063e-002   2.9794021e-002   6.3218395e-004   0.0000000e+000   0.0000000e+000   0.0000000e+000   0.0000000e+000   0.0000000e+000   0.0000000e+000   0.0000000e+000   0.0000000e+000   0.0000000e+000   0.0000000e+000
  6.6171048e+001   2.1047588e-001   1.7907634e-001   1.2087406e-001   1.2295468e-001   1.3117619e-001   8.6412145e-002   6.5431646e-002   5.4070136e-002   2.8900293e-002   6.2863383e-004   0.0000000e+000   0.0000000e+000   0.0000000e+000   0.0000000e+000   0.0000000e+000   0.0000000e+000   0.0000000e+000   0.0000000e+000   0.0000000e+000   0.0000000e+000
  6.6569858e+001   2.1027471e-001   1.7839051e-001   1.2127858e-001   1.2429870e-001   1.3149694e-001   8.6091888e-002   6.5918379e-002   5.3438200e-002   2.8187744e-002   6.2433780e-004   0.0000000e+000   0.0000000e+000   0.0000000e+000   0.0000000e+000   0.0000000e+000   0.0000000e+000   0.0000000e+000   0.0000000e+000   0.0000000e+000   0.0000000e+000
  6.6888906e+001   2.0967196e-001   1.7552475e-001   1.2284117e-001   1.2566254e-001   1.3176085e-001   8.7507098e-002   6.5246004e-002   5.3939339e-002   2.7225403e-002   6.2089092e-004   0.0000000e+000   0.0000000e+000   0.0000000e+000   0.0000000e+000   0.0000000e+000   0.0000000e+000   0.0000000e+000   0.0000000e+000   0.0000000e+000   0.0000000e+000
  6.7287716e+001   2.1118765e-001   1.7372952e-001   1.2116292e-001   1.2648153e-001   1.3455705e-001   8.6398139e-002   6.5689705e-002   5.3354639e-002   2.7027305e-002   4.1154810e-004   0.0000000e+000   0.0000000e+000   0.0000000e+000   0.0000000e+000   0.0000000e+000   0.0000000e+000   0.0000000e+000   0.0000000e+000   0.0000000e+000   0.0000000e+000
  6.7606764e+001   2.1203122e-001   1.7500572e-001   1.1946649e-001   1.2670780e-001   1.3372714e-001   8.7022937e-002   6.6025747e-002   5.2773668e-002   2.7033166e-002   2.0611952e-004   0.0000000e+000   0.0000000e+000   0.0000000e+000   0.0000000e+000   0.0000000e+000   0.0000000e+000   0.0000000e+000   0.0000000e+000   0.0000000e+000   0.0000000e+000
  6.8005574e+001   2.1265889e-001   1.7433143e-001   1.1876311e-001   1.2586964e-001   1.3391303e-001   8.8815016e-002   6.6440933e-002   5.3207615e-002   2.5795641e-002   2.0470693e-004   0.0000000e+000   0.0000000e+000   0.0000000e+000   0.0000000e+000   0.0000000e+000   0.0000000e+000   0.0000000e+000   0.0000000e+000   0.0000000e+000   0.0000000e+000
  6.8324622e+001   2.0918131e-001   1.7746297e-001   1.2090746e-001   1.2314443e-001   1.3505300e-001   8.9365375e-002   6.5766738e-002   5.4260155e-002   2.4654997e-002   2.0356137e-004   0.0000000e+000   0.0000000e+000   0.0000000e+000   0.0000000e+000   0.0000000e+000   0.0000000e+000   0.0000000e+000   0.0000000e+000   0.0000000e+000   0.0000000e+000
  6.8722847e+001   2.0687096e-001   1.7660867e-001   1.2459867e-001   1.2354601e-001   1.3336856e-001   8.8574582e-002   6.7896538e-002   5.5077816e-002   2.3255844e-002   2.0234430e-004   0.0000000e+000   0.0000000e+000   0.0000000e+000   0.0000000e+000   0.0000000e+000   0.0000000e+000   0.0000000e+000   0.0000000e+000   0.0000000e+000   0.0000000e+000
  6.9041427e+001   2.0558140e-001   1.7804698e-001   1.2417397e-001   1.2510580e-001   1.3363394e-001   8.7648123e-002   6.7814941e-002   5.6145138e-002   2.1849713e-002   0.0000000e+000   0.0000000e+000   0.0000000e+000   0.0000000e+000   0.0000000e+000   0.0000000e+000   0.0000000e+000   0.0000000e+000   0.0000000e+000   0.0000000e+000   0.0000000e+000
  6.9439081e+001   2.0704249e-001   1.7730003e-001   1.2260094e-001   1.2403701e-001   1.3600972e-001   8.7593198e-002   6.8328443e-002   5.6040357e-002   2.1047807e-002   0.0000000e+000   0.0000000e+000   0.0000000e+000   0.0000000e+000   0.0000000e+000   0.0000000e+000   0.0000000e+000   0.0000000e+000   0.0000000e+000   0.0000000e+000   0.0000000e+000
  6.9757204e+001   2.0696871e-001   1.7708954e-001   1.1887279e-001   1.2885161e-001   1.3625931e-001   8.6558737e-002   6.9825194e-002   5.6018579e-002   1.9555544e-002   0.0000000e+000   0.0000000e+000   0.0000000e+000   0.0000000e+000   0.0000000e+000   0.0000000e+000   0.0000000e+000   0.0000000e+000   0.0000000e+000   0.0000000e+000   0.0000000e+000
  7.0154373e+001   2.0722793e-001   1.7578498e-001   1.2014372e-001   1.2795295e-001   1.3667777e-001   8.7807927e-002   6.9665445e-002   5.6283991e-002   1.8455291e-002   0.0000000e+000   0.0000000e+000   0.0000000e+000   0.0000000e+000   0.0000000e+000   0.0000000e+000   0.0000000e+000   0.0000000e+000   0.0000000e+000   0.0000000e+000   0.0000000e+000
  7.0472108e+001   2.0794661e-001   1.7132552e-001   1.2347565e-001   1.2916215e-001   1.3417127e-001   8.9922811e-002   6.9473167e-002   5.6449080e-002   1.8073740e-002   0.0000000e+000   0.0000000e+000   0.0000000e+000   0.0000000e+000   0.0000000e+000   0.0000000e+000   0.0000000e+000   0.0000000e+000   0.0000000e+000   0.0000000e+000   0.0000000e+000
  7.0868877e+001   2.0743747e-001   1.7150288e-001   1.2143584e-001   1.3268699e-001   1.3283012e-001   9.0718244e-002   7.0043217e-002   5.6024414e-002   1.7320833e-002   0.0000000e+000   0.0000000e+000   0.0000000e+000   0.0000000e+000   0.0000000e+000   0.0000000e+000   0.0000000e+000   0.0000000e+000   0.0000000e+000   0.0000000e+000   0.0000000e+000
  7.1186292e+001   2.0802987e-001   1.7289194e-001   1.1872861e-001   1.3347227e-001   1.3334941e-001   9.0888003e-002   7.0343872e-002   5.5690605e-002   1.6605411e-002   0.0000000e+000   0.0000000e+000   0.0000000e+000   0.0000000e+000   0.0000000e+000   0.0000000e+000   0.0000000e+000   0.0000000e+000   0.0000000e+000   0.0000000e+000   0.0000000e+000
  7.1582744e+001   2.0427588e-001   1.7797503e-001   1.1725762e-001   1.3340009e-001   1.3555087e-001   8.9684388e-002   7.0710299e-002   5.5377334e-002   1.5768490e-002   0.0000000e+000   0.0000000e+000   0.0000000e+000   0.0000000e+000   0.0000000e+000   0.0000000e+000   0.0000000e+000   0.0000000e+000   0.0000000e+000   0.0000000e+000   0.0000000e+000
  7.1899906e+001   2.0355661e-001   1.7602461e-001   1.1900805e-001   1.3291995e-001   1.3795189e-001   8.9016648e-002   7.1396781e-002   5.5067151e-002   1.5058313e-002   0.0000000e+000   0.0000000e+000   0.0000000e+000   0.0000000e+000   0.0000000e+000   0.0000000e+000   0.0000000e+000   0.0000000e+000   0.0000000e+000   0.0000000e+000   0.0000000e+000
  7.2296124e+001   2.0185889e-001   1.7548563e-001   1.2244999e-001   1.3129041e-001   1.3941774e-001   8.8041725e-002   7.1570819e-002   5.5663852e-002   1.4220942e-002   0.0000000e+000   0.0000000e+000   0.0000000e+000   0.0000000e+000   0.0000000e+000   0.0000000e+000   0.0000000e+000   0.0000000e+000   0.0000000e+000   0.0000000e+000   0.0000000e+000
  7.2692255e+001   2.0251482e-001   1.7644146e-001   1.1993058e-001   1.3081136e-001   1.4040866e-001   8.9440875e-002   7.1375446e-002   5.5259500e-002   1.3817303e-002   0.0000000e+000   0.0000000e+000   0.0000000e+000   0.0000000e+000   0.0000000e+000   0.0000000e+000   0.0000000e+000   0.0000000e+000   0.0000000e+000   0.0000000e+000   0.0000000e+000
  7.3009160e+001   2.0215971e-001   1.7454612e-001   1.2062595e-001   1.3186368e-001   1.4184249e-001   9.0249990e-002   7.1377877e-002   5.3774705e-002   1.3559461e-002   0.0000000e+000   0.0000000e+000   0.0000000e+000   0.0000000e+000   0.0000000e+000   0.0000000e+000   0.0000000e+000   0.0000000e+000   0.0000000e+000   0.0000000e+000   0.0000000e+000
  7.3405173e+001   2.0114590e-001   1.7628182e-001   1.1822175e-001   1.3499745e-001   1.3955218e-001   9.1638989e-002   7.2779593e-002   5.2817177e-002   1.2565139e-002   0.0000000e+000   0.0000000e+000   0.0000000e+000   0.0000000e+000   0.0000000e+000   0.0000000e+000   0.0000000e+000   0.0000000e+000   0.0000000e+000   0.0000000e+000   0.0000000e+000
  7.3801164e+001   2.0103393e-001   1.7636660e-001   1.1711423e-001   1.3718865e-001   1.3847952e-001   9.2461834e-002   7.2692973e-002   5.2209114e-002   1.2453136e-002   0.0000000e+000   0.0000000e+000   0.0000000e+000   0.0000000e+000   0.0000000e+000   0.0000000e+000   0.0000000e+000   0.0000000e+000   0.0000000e+000   0.0000000e+000   0.0000000e+000
  7.4117956e+001   2.0094395e-001   1.7512513e-001   1.1766214e-001   1.3811803e-001   1.3737287e-001   9.4033836e-002   7.2299154e-002   5.2342551e-002   1.2102336e-002   0.0000000e+000   0.0000000e+000   0.0000000e+000   0.0000000e+000   0.0000000e+000   0.0000000e+000   0.0000000e+000   0.0000000e+000   0.0000000e+000   0.0000000e+000   0.0000000e+000
  7.4513946e+001   1.9866846e-001   1.7637121e-001   1.1889460e-001   1.3733472e-001   1.3734705e-001   9.4286969e-002   7.3396339e-002   5.2252550e-002   1.1448101e-002   0.0000000e+000   0.0000000e+000   0.0000000e+000   0.0000000e+000   0.0000000e+000   0.0000000e+000   0.0000000e+000   0.0000000e+000   0.0000000e+000   0.0000000e+000   0.0000000e+000
  7.4909987e+001   1.9868138e-001   1.7511078e-001   1.1824094e-001   1.4091853e-001   1.3555136e-001   9.5629524e-002   7.2556408e-002   5.2821887e-002   1.0489184e-002   0.0000000e+000   0.0000000e+000   0.0000000e+000   0.0000000e+000   0.0000000e+000   0.0000000e+000   0.0000000e+000   0.0000000e+000   0.0000000e+000   0.0000000e+000   0.0000000e+000
  7.5226821e+001   1.9729924e-001   1.7593680e-001   1.1660403e-001   1.4261939e-001   1.3662851e-001   9.5730243e-002   7.2840512e-002   5.1899952e-002   1.0441310e-002   0.0000000e+000   0.0000000e+000   0.0000000e+000   0.0000000e+000   0.0000000e+000   0.0000000e+000   0.0000000e+000   0.0000000e+000   0.0000000e+000   0.0000000e+000   0.0000000e+000
  7.5622862e+001   1.9629654e-001   1.7702521e-001   1.1703503e-001   1.4079685e-001   1.3916645e-001   9.5102172e-002   7.2621687e-002   5.2781229e-002   9.1748316e-003   0.0000000e+000   0.0000000e+000   0.0000000e+000   0.0000000e+000   0.0000000e+000   0.0000000e+000   0.0000000e+000   0.0000000e+000   0.0000000e+000   0.0000000e+000   0.0000000e+000
  7.6019146e+001   1.9331642e-001   1.7928906e-001   1.1778532e-001   1.4053185e-001   1.4052133e-001   9.4573026e-002   7.2397717e-002   5.2931198e-002   8.6540749e-003   0.0000000e+000   0.0000000e+000   0.0000000e+000   0.0000000e+000   0.0000000e+000   0.0000000e+000   0.0000000e+000   0.0000000e+000   0.0000000e+000   0.0000000e+000   0.0000000e+000
  7.6336172e+001   1.9209630e-001   1.7934737e-001   1.1760592e-001   1.4317135e-001   1.3978494e-001   9.3384373e-002   7.4263007e-002   5.2218295e-002   8.1284492e-003   0.0000000e+000   0.0000000e+000   0.0000000e+000   0.0000000e+000   0.0000000e+000   0.0000000e+000   0.0000000e+000   0.0000000e+000   0.0000000e+000   0.0000000e+000   0.0000000e+000
  7.6732456e+001   1.9003240e-001   1.8201480e-001   1.1622556e-001   1.4198878e-001   1.4148529e-001   9.4921609e-002   7.3348289e-002   5.2662218e-002   7.3210485e-003   0.0000000e+000   0.0000000e+000   0.0000000e+000   0.0000000e+000   0.0000000e+000   0.0000000e+000   0.0000000e+000   0.0000000e+000   0.0000000e+000   0.0000000e+000   0.0000000e+000
  7.7129169e+001   1.9139916e-001   1.7966023e-001   1.1714329e-001   1.4214573e-001   1.4100969e-001   9.5932414e-002   7.3076158e-002   5.2926616e-002   6.7066966e-003   0.0000000e+000   0.0000000e+000   0.0000000e+000   0.0000000e+000   0.0000000e+000   0.0000000e+000   0.0000000e+000   0.0000000e+000   0.0000000e+000   0.0000000e+000   0.0000000e+000
  7.7446540e+001   1.8931975e-001   1.8156002e-001   1.1566880e-001   1.4382319e-001   1.4159702e-001   9.5644263e-002   7.3019350e-002   5.2689899e-002   6.6777106e-003   0.0000000e+000   0.0000000e+000   0.0000000e+000   0.0000000e+000   0.0000000e+000   0.0000000e+000   0.0000000e+000   0.0000000e+000   0.0000000e+000   0.0000000e+000   0.0000000e+000
  7.7843253e+001   1.9133178e-001   1.7731955e-001   1.1807803e-001   1.4474999e-001   1.4062526e-001   9.5830606e-002   7.3045696e-002   5.2945679e-002   6.0734062e-003   0.0000000e+000   0.0000000e+000   0.0000000e+000   0.0000000e+000   0.0000000e+000   0.0000000e+000   0.0000000e+000   0.0000000e+000   0.0000000e+000   0.0000000e+000   0.0000000e+000
  7.8240584e+001   1.9184421e-001   1.7481887e-001   1.1985158e-001   1.4676414e-001   1.3969927e-001   9.6360395e-002   7.2083260e-002   5.2819170e-002   5.7591043e-003   0.0000000e+000   0.0000000e+000   0.0000000e+000   0.0000000e+000   0.0000000e+000   0.0000000e+000   0.0000000e+000   0.0000000e+000   0.0000000e+000   0.0000000e+000   0.0000000e+000
  7.8638181e+001   1.9302335e-001   1.7117118e-001   1.2260164e-001   1.4735039e-001   1.3924253e-001   9.6987127e-002   7.1928282e-002   5.1967868e-002   5.7276295e-003   0.0000000e+000   0.0000000e+000   0.0000000e+000   0.0000000e+000   0.0000000e+000   0.0000000e+000   0.0000000e+000   0.0000000e+000   0.0000000e+000   0.0000000e+000   0.0000000e+000
  7.8956258e+001   1.9122043e-001   1.7173184e-001   1.2398194e-001   1.4400897e-001   1.4255993e-001   9.6822542e-002   7.2696931e-002   5.2304860e-002   4.6725622e-003   0.0000000e+000   0.0000000e+000   0.0000000e+000   0.0000000e+000   0.0000000e+000   0.0000000e+000   0.0000000e+000   0.0000000e+000   0.0000000e+000   0.0000000e+000   0.0000000e+000
  7.9353855e+001   1.8928989e-001   1.7384853e-001   1.2136537e-001   1.4582763e-001   1.4353802e-001   9.7058216e-002   7.2601668e-002   5.1823722e-002   4.6469621e-003   0.0000000e+000   0.0000000e+000   0.0000000e+000   0.0000000e+000   0.0000000e+000   0.0000000e+000   0.0000000e+000   0.0000000e+000   0.0000000e+000   0.0000000e+000   0.0000000e+000
  7.9752324e+001   1.8899071e-001   1.7380606e-001   1.2096281e-001   1.4781758e-001   1.4239838e-001   9.7901235e-002   7.2556891e-002   5.1227953e-002   4.3383805e-003   0.0000000e+000   0.0000000e+000   0.0000000e+000   0.0000000e+000   0.0000000e+000   0.0000000e+000   0.0000000e+000   0.0000000e+000   0.0000000e+000   0.0000000e+000   0.0000000e+000
  8.0151149e+001   1.8828580e-001   1.7307883e-001   1.2135642e-001   1.4769893e-001   1.4539498e-001   9.6305220e-002   7.2801592e-002   5.0763298e-002   4.3149202e-003   0.0000000e+000   0.0000000e+000   0.0000000e+000   0.0000000e+000   0.0000000e+000   0.0000000e+000   0.0000000e+000   0.0000000e+000   0.0000000e+000   0.0000000e+000   0.0000000e+000
  8.0550355e+001   1.8718504e-001   1.7136481e-001   1.2420314e-001   1.4832827e-001   1.4483415e-001   9.7034458e-002   7.2844300e-002   5.0453627e-002   3.7522052e-003   0.0000000e+000   0.0000000e+000   0.0000000e+000   0.0000000e+000   0.0000000e+000   0.0000000e+000   0.0000000e+000   0.0000000e+000   0.0000000e+000   0.0000000e+000   0.0000000e+000
  8.0949967e+001   1.8858734e-001   1.7095259e-001   1.2208297e-001   1.4954614e-001   1.4515021e-001   9.7687159e-002   7.2373257e-002   5.0385326e-002   3.2350056e-003   0.0000000e+000   0.0000000e+000   0.0000000e+000   0.0000000e+000   0.0000000e+000   0.0000000e+000   0.0000000e+000   0.0000000e+000   0.0000000e+000   0.0000000e+000   0.0000000e+000
  8.1350008e+001   1.9045530e-001   1.6955936e-001   1.1994243e-001   1.4914201e-001   1.4850957e-001   9.7414446e-002   7.2527165e-002   4.9400894e-002   3.0488273e-003   0.0000000e+000   0.0000000e+000   0.0000000e+000   0.0000000e+000   0.0000000e+000   0.0000000e+000   0.0000000e+000   0.0000000e+000   0.0000000e+000   0.0000000e+000   0.0000000e+000
  8.1750502e+001   1.8904802e-001   1.7070839e-001   1.1998681e-001   1.4821219e-001   1.4935244e-001   9.9067770e-002   7.3102082e-002   4.7489489e-002   3.0328228e-003   0.0000000e+000   0.0000000e+000   0.0000000e+000   0.0000000e+000   0.0000000e+000   0.0000000e+000   0.0000000e+000   0.0000000e+000   0.0000000e+000   0.0000000e+000   0.0000000e+000
  8.2151475e+001   1.8861911e-001   1.7029477e-001   1.2187517e-001   1.4712556e-001   1.4981297e-001   9.8866624e-002   7.4081306e-002   4.6576206e-002   2.7482721e-003   0.0000000e+000   0.0000000e+000   0.0000000e+000   0.0000000e+000   0.0000000e+000   0.0000000e+000   0.0000000e+000   0.0000000e+000   0.0000000e+000   0.0000000e+000   0.0000000e+000
  8.2552951e+001   1.8897717e-001   1.6745163e-001   1.2418723e-001   1.4752770e-001   1.4937739e-001   9.9479926e-002   7.4482136e-002   4.6056231e-002   2.4605909e-003   0.0000000e+000   0.0000000e+000   0.0000000e+000   0.0000000e+000   0.0000000e+000   0.0000000e+000   0.0000000e+000   0.0000000e+000   0.0000000e+000   0.0000000e+000   0.0000000e+000
  8.2954953e+001   1.8765214e-001   1.6823207e-001   1.2441654e-001   1.4659235e-001   1.5134788e-001   9.9419210e-002   7.4410012e-002   4.5646060e-002   2.2837322e-003   0.0000000e+000   0.0000000e+000   0.0000000e+000   0.0000000e+000   0.0000000e+000   0.0000000e+000   0.0000000e+000   0.0000000e+000   0.0000000e+000   0.0000000e+000   0.0000000e+000
  8.3357508e+001   1.8435069e-001   1.7212527e-001   1.2374948e-001   1.4725773e-001   1.5029846e-001   1.0076456e-001   7.4390513e-002   4.4791172e-002   2.2721224e-003   0.0000000e+000   0.0000000e+000   0.0000000e+000   0.0000000e+000   0.0000000e+000   0.0000000e+000   0.0000000e+000   0.0000000e+000   0.0000000e+000   0.0000000e+000   0.0000000e+000
  8.3760640e+001   1.8667327e-001   1.6893674e-001   1.2347879e-001   1.4881935e-001   1.4934907e-001   1.0196712e-001   7.4499142e-002   4.4015867e-002   2.2606383e-003   0.0000000e+000   0.0000000e+000   0.0000000e+000   0.0000000e+000   0.0000000e+000   0.0000000e+000   0.0000000e+000   0.0000000e+000   0.0000000e+000   0.0000000e+000   0.0000000e+000
  8.4164373e+001   1.8731862e-001   1.6718619e-001   1.2376941e-001   1.4936927e-001   1.4999538e-001   1.0149995e-001   7.4949971e-002   4.3824435e-002   2.0867687e-003   0.0000000e+000   0.0000000e+000   0.0000000e+000   0.0000000e+000   0.0000000e+000   0.0000000e+000   0.0000000e+000   0.0000000e+000   0.0000000e+000   0.0000000e+000   0.0000000e+000
  8.4568734e+001   1.8589466e-001   1.6814663e-001   1.2327628e-001   1.5049168e-001   1.4924216e-001   1.0305221e-001   7.4781732e-002   4.3294008e-002   1.8206478e-003   0.0000000e+000   0.0000000e+000   0.0000000e+000   0.0000000e+000   0.0000000e+000   0.0000000e+000   0.0000000e+000   0.0000000e+000   0.0000000e+000   0.0000000e+000   0.0000000e+000
  8.4973748e+001   1.8517853e-001   1.6806254e-001   1.2489645e-001   1.4901954e-001   1.5044579e-001   1.0338213e-001   7.4456703e-002   4.3120992e-002   1.4373243e-003   0.0000000e+000   0.0000000e+000   0.0000000e+000   0.0000000e+000   0.0000000e+000   0.0000000e+000   0.0000000e+000   0.0000000e+000   0.0000000e+000   0.0000000e+000   0.0000000e+000
  8.5379439e+001   1.8618302e-001   1.6638830e-001   1.2437816e-001   1.5011780e-001   1.5085151e-001   1.0322978e-001   7.6194336e-002   4.1488416e-002   1.1686734e-003   0.0000000e+000   0.0000000e+000   0.0000000e+000   0.0000000e+000   0.0000000e+000   0.0000000e+000   0.0000000e+000   0.0000000e+000   0.0000000e+000   0.0000000e+000   0.0000000e+000
  8.5785835e+001   1.8755580e-001   1.6347158e-001   1.2538682e-001   1.5126557e-001   1.5059663e-001   1.0379510e-001   7.6277712e-002   4.0487674e-002   1.1631191e-003   0.0000000e+000   0.0000000e+000   0.0000000e+000   0.0000000e+000   0.0000000e+000   0.0000000e+000   0.0000000e+000   0.0000000e+000   0.0000000e+000   0.0000000e+000   0.0000000e+000
  8.6192960e+001   1.8569912e-001   1.6400664e-001   1.2521669e-001   1.5264771e-001   1.5092495e-001   1.0392803e-001   7.7959733e-002   3.8459695e-002   1.1574240e-003   0.0000000e+000   0.0000000e+000   0.0000000e+000   0.0000000e+000   0.0000000e+000   0.0000000e+000   0.0000000e+000   0.0000000e+000   0.0000000e+000   0.0000000e+000   0.0000000e+000
  8.6600842e+001   1.8475450e-001   1.6520329e-001   1.2599408e-001   1.5253441e-001   1.5039605e-001   1.0507179e-001   7.7639376e-002   3.7254661e-002   1.1518415e-003   0.0000000e+000   0.0000000e+000   0.0000000e+000   0.0000000e+000   0.0000000e+000   0.0000000e+000   0.0000000e+000   0.0000000e+000   0.0000000e+000   0.0000000e+000   0.0000000e+000
  8.7009507e+001   1.8396951e-001   1.6750908e-001   1.2405841e-001   1.5257587e-001   1.5144319e-001   1.0473899e-001   7.8599251e-002   3.5959262e-002   1.1464318e-003   0.0000000e+000   0.0000000e+000   0.0000000e+000   0.0000000e+000   0.0000000e+000   0.0000000e+000   0.0000000e+000   0.0000000e+000   0.0000000e+000   0.0000000e+000   0.0000000e+000
  8.7418985e+001   1.8443974e-001   1.6415871e-001   1.2668021e-001   1.5244080e-001   1.5180233e-001   1.0569425e-001   7.8418511e-002   3.5478808e-002   8.8664605e-004   0.0000000e+000   0.0000000e+000   0.0000000e+000   0.0000000e+000   0.0000000e+000   0.0000000e+000   0.0000000e+000   0.0000000e+000   0.0000000e+000   0.0000000e+000   0.0000000e+000
  8.7829299e+001   1.8410591e-001   1.6367892e-001   1.2688261e-001   1.5253306e-001   1.5132582e-001   1.0677821e-001   7.9163650e-002   3.4649274e-002   8.8253970e-004   0.0000000e+000   0.0000000e+000   0.0000000e+000   0.0000000e+000   0.0000000e+000   0.0000000e+000   0.0000000e+000   0.0000000e+000   0.0000000e+000   0.0000000e+000   0.0000000e+000
  8.8240478e+001   1.8360500e-001   1.6404563e-001   1.2676958e-001   1.5176860e-001   1.5257650e-001   1.0653259e-001   8.0187405e-002   3.3790519e-002   7.2417487e-004   0.0000000e+000   0.0000000e+000   0.0000000e+000   0.0000000e+000   0.0000000e+000   0.0000000e+000   0.0000000e+000   0.0000000e+000   0.0000000e+000   0.0000000e+000   0.0000000e+000
  8.8652548e+001   1.8432584e-001   1.6190409e-001   1.2720694e-001   1.5286967e-001   1.5308210e-001   1.0584761e-001   8.0269002e-002   3.3773878e-002   7.2087717e-004   0.0000000e+000   0.0000000e+000   0.0000000e+000   0.0000000e+000   0.0000000e+000   0.0000000e+000   0.0000000e+000   0.0000000e+000   0.0000000e+000   0.0000000e+000   0.0000000e+000
  8.9065537e+001   1.8471688e-001   1.6155561e-001   1.2528677e-001   1.5597094e-001   1.5339726e-001   1.0488821e-001   8.0638729e-002   3.2827990e-002   7.1760962e-004   0.0000000e+000   0.0000000e+000   0.0000000e+000   0.0000000e+000   0.0000000e+000   0.0000000e+000   0.0000000e+000   0.0000000e+000   0.0000000e+000   0.0000000e+000   0.0000000e+000
  8.9479473e+001   1.8309690e-001   1.6320317e-001   1.2317731e-001   1.5801301e-001   1.5377104e-001   1.0543341e-001   8.0562533e-002   3.2028253e-002   7.1437076e-004   0.0000000e+000   0.0000000e+000   0.0000000e+000   0.0000000e+000   0.0000000e+000   0.0000000e+000   0.0000000e+000   0.0000000e+000   0.0000000e+000   0.0000000e+000   0.0000000e+000
  8.9894386e+001   1.8155614e-001   1.6384099e-001   1.2363138e-001   1.5868325e-001   1.5435387e-001   1.0546469e-001   8.0960992e-002   3.0797515e-002   7.1116187e-004   0.0000000e+000   0.0000000e+000   0.0000000e+000   0.0000000e+000   0.0000000e+000   0.0000000e+000   0.0000000e+000   0.0000000e+000   0.0000000e+000   0.0000000e+000   0.0000000e+000
  9.0310302e+001   1.8241244e-001   1.6287150e-001   1.2337288e-001   1.5835678e-001   1.5492178e-001   1.0610187e-001   8.1028863e-002   3.0225886e-002   7.0798540e-004   0.0000000e+000   0.0000000e+000   0.0000000e+000   0.0000000e+000   0.0000000e+000   0.0000000e+000   0.0000000e+000   0.0000000e+000   0.0000000e+000   0.0000000e+000   0.0000000e+000
  9.0727259e+001   1.8162937e-001   1.6222017e-001   1.2469000e-001   1.5817749e-001   1.5460782e-001   1.0739160e-001   8.0549547e-002   3.0180617e-002   5.5337936e-004   0.0000000e+000   0.0000000e+000   0.0000000e+000   0.0000000e+000   0.0000000e+000   0.0000000e+000   0.0000000e+000   0.0000000e+000   0.0000000e+000   0.0000000e+000   0.0000000e+000
  9.1145282e+001   1.8182797e-001   1.6025862e-001   1.2624688e-001   1.5949271e-001   1.5385755e-001   1.0738406e-001   8.0804404e-002   2.9823893e-002   3.0391866e-004   0.0000000e+000   0.0000000e+000   0.0000000e+000   0.0000000e+000   0.0000000e+000   0.0000000e+000   0.0000000e+000   0.0000000e+000   0.0000000e+000   0.0000000e+000   0.0000000e+000
  9.1564399e+001   1.8104921e-001   1.5626106e-001   1.3156814e-001   1.5948812e-001   1.5448416e-001   1.0769251e-001   8.0404097e-002   2.8903906e-002   1.4878738e-004   0.0000000e+000   0.0000000e+000   0.0000000e+000   0.0000000e+000   0.0000000e+000   0.0000000e+000   0.0000000e+000   0.0000000e+000   0.0000000e+000   0.0000000e+000   0.0000000e+000
  9.1984640e+001   1.8043466e-001   1.5574062e-001   1.3279348e-001   1.5886038e-001   1.5490747e-001   1.0826168e-001   8.0145785e-002   2.8707799e-002   1.4812153e-004   0.0000000e+000   0.0000000e+000   0.0000000e+000   0.0000000e+000   0.0000000e+000   0.0000000e+000   0.0000000e+000   0.0000000e+000   0.0000000e+000   0.0000000e+000   0.0000000e+000
  9.2406035e+001   1.8134739e-001   1.5430550e-001   1.3329457e-001   1.5907074e-001   1.5440395e-001   1.0936669e-001   7.9665964e-002   2.8397733e-002   1.4746185e-004   0.0000000e+000   0.0000000e+000   0.0000000e+000   0.0000000e+000   0.0000000e+000   0.0000000e+000   0.0000000e+000   0.0000000e+000   0.0000000e+000   0.0000000e+000   0.0000000e+000
  9.2828620e+001   1.8030061e-001   1.5609184e-001   1.3230873e-001   1.5974677e-001   1.5456457e-001   1.0922782e-001   7.9584859e-002   2.8027989e-002   1.4680842e-004   0.0000000e+000   0.0000000e+000   0.0000000e+000   0.0000000e+000   0.0000000e+000   0.0000000e+000   0.0000000e+000   0.0000000e+000   0.0000000e+000   0.0000000e+000   0.0000000e+000
  9.3252432e+001   1.7975079e-001   1.5621346e-001   1.3009049e-001   1.6210115e-001   1.5513950e-001   1.1000222e-001   7.9067451e-002   2.7488771e-002   1.4616272e-004   0.0000000e+000   0.0000000e+000   0.0000000e+000   0.0000000e+000   0.0000000e+000   0.0000000e+000   0.0000000e+000   0.0000000e+000   0.0000000e+000   0.0000000e+000   0.0000000e+000
  9.3677495e+001   1.8118939e-001   1.5516865e-001   1.2939671e-001   1.6223988e-001   1.5541468e-001   1.1058296e-001   7.9015959e-002   2.6846190e-002   1.4557012e-004   0.0000000e+000   0.0000000e+000   0.0000000e+000   0.0000000e+000   0.0000000e+000   0.0000000e+000   0.0000000e+000   0.0000000e+000   0.0000000e+000   0.0000000e+000   0.0000000e+000
  9.4103839e+001   1.8027315e-001   1.5600183e-001   1.2769076e-001   1.6386899e-001   1.5594474e-001   1.1026318e-001   8.0067575e-002   2.5889777e-002   0.0000000e+000   0.0000000e+000   0.0000000e+000   0.0000000e+000   0.0000000e+000   0.0000000e+000   0.0000000e+000   0.0000000e+000   0.0000000e+000   0.0000000e+000   0.0000000e+000   0.0000000e+000
  9.4531501e+001   1.7917719e-001   1.5558897e-001   1.2914361e-001   1.6417034e-001   1.5568540e-001   1.1076560e-001   8.0093459e-002   2.5375426e-002   0.0000000e+000   0.0000000e+000   0.0000000e+000   0.0000000e+000   0.0000000e+000   0.0000000e+000   0.0000000e+000   0.0000000e+000   0.0000000e+000   0.0000000e+000   0.0000000e+000   0.0000000e+000
  9.4960529e+001   1.7829351e-001   1.5575997e-001   1.2993400e-001   1.6428499e-001   1.5665026e-001   1.0972889e-001   8.0887671e-002   2.4460708e-002   0.0000000e+000   0.0000000e+000   0.0000000e+000   0.0000000e+000   0.0000000e+000   0.0000000e+000   0.0000000e+000   0.0000000e+000   0.0000000e+000   0.0000000e+000   0.0000000e+000   0.0000000e+000
  9.5390940e+001   1.7849689e-001   1.5353265e-001   1.3169371e-001   1.6487281e-001   1.5690658e-001   1.0965835e-001   8.1715703e-002   2.3123294e-002   0.0000000e+000   0.0000000e+000   0.0000000e+000   0.0000000e+000   0.0000000e+000   0.0000000e+000   0.0000000e+000   0.0000000e+000   0.0000000e+000   0.0000000e+000   0.0000000e+000   0.0000000e+000
  9.5822769e+001   1.7920349e-001   1.5155841e-001   1.3237240e-001   1.6681775e-001   1.5529761e-001   1.1012739e-001   8.1653668e-002   2.2969284e-002   0.0000000e+000   0.0000000e+000   0.0000000e+000   0.0000000e+000   0.0000000e+000   0.0000000e+000   0.0000000e+000   0.0000000e+000   0.0000000e+000   0.0000000e+000   0.0000000e+000   0.0000000e+000
  9.6256067e+001   1.7877475e-001   1.5197645e-001   1.3324442e-001   1.6599739e-001   1.5525991e-001   1.1093264e-001   8.2161387e-002   2.1653054e-002   0.0000000e+000   0.0000000e+000   0.0000000e+000   0.0000000e+000   0.0000000e+000   0.0000000e+000   0.0000000e+000   0.0000000e+000   0.0000000e+000   0.0000000e+000   0.0000000e+000   0.0000000e+000
  9.6690863e+001   1.7960006e-001   1.5141556e-001   1.3295588e-001   1.6674993e-001   1.5532688e-001   1.1088798e-001   8.2637291e-002   2.0426428e-002   0.0000000e+000   0.0000000e+000   0.0000000e+000   0.0000000e+000   0.0000000e+000   0.0000000e+000   0.0000000e+000   0.0000000e+000   0.0000000e+000   0.0000000e+000   0.0000000e+000   0.0000000e+000
  9.7127183e+001   1.7847147e-001   1.5011037e-001   1.3475789e-001   1.6798186e-001   1.5572468e-001   1.1040721e-001   8.3321475e-002   1.9225039e-002   0.0000000e+000   0.0000000e+000   0.0000000e+000   0.0000000e+000   0.0000000e+000   0.0000000e+000   0.0000000e+000   0.0000000e+000   0.0000000e+000   0.0000000e+000   0.0000000e+000   0.0000000e+000
  9.7565088e+001   1.7829316e-001   1.5105570e-001   1.3141662e-001   1.7108067e-001   1.5570840e-001   1.1073027e-001   8.3138279e-002   1.8576908e-002   0.0000000e+000   0.0000000e+000   0.0000000e+000   0.0000000e+000   0.0000000e+000   0.0000000e+000   0.0000000e+000   0.0000000e+000   0.0000000e+000   0.0000000e+000   0.0000000e+000   0.0000000e+000
  9.8004602e+001   1.7760980e-001   1.5111750e-001   1.3153414e-001   1.7220848e-001   1.5540088e-001   1.1160595e-001   8.2252384e-002   1.8270868e-002   0.0000000e+000   0.0000000e+000   0.0000000e+000   0.0000000e+000   0.0000000e+000   0.0000000e+000   0.0000000e+000   0.0000000e+000   0.0000000e+000   0.0000000e+000   0.0000000e+000   0.0000000e+000
  9.8445758e+001   1.7714532e-001   1.5165997e-001   1.2987372e-001   1.7406680e-001   1.5584762e-001   1.1177720e-001   8.2415921e-002   1.7213441e-002   0.0000000e+000   0.0000000e+000   0.0000000e+000   0.0000000e+000   0.0000000e+000   0.0000000e+000   0.0000000e+000   0.0000000e+000   0.0000000e+000   0.0000000e+000   0.0000000e+000   0.0000000e+000
  9.8888623e+001   1.7798454e-001   1.5034360e-001   1.2914632e-001   1.7584861e-001   1.5509477e-001   1.1283077e-001   8.2199525e-002   1.6551857e-002   0.0000000e+000   0.0000000e+000   0.0000000e+000   0.0000000e+000   0.0000000e+000   0.0000000e+000   0.0000000e+000   0.0000000e+000   0.0000000e+000   0.0000000e+000   0.0000000e+000   0.0000000e+000
  9.9333206e+001   1.7637765e-001   1.5035846e-001   1.2990384e-001   1.7536743e-001   1.5666683e-001   1.1279513e-001   8.2353736e-002   1.6176925e-002   0.0000000e+000   0.0000000e+000   0.0000000e+000   0.0000000e+000   0.0000000e+000   0.0000000e+000   0.0000000e+000   0.0000000e+000   0.0000000e+000   0.0000000e+000   0.0000000e+000   0.0000000e+000
  9.9779578e+001   1.7659375e-001   1.4880624e-001   1.3119953e-001   1.7552522e-001   1.5755167e-001   1.1196176e-001   8.3158883e-002   1.5202945e-002   0.0000000e+000   0.0000000e+000   0.0000000e+000   0.0000000e+000   0.0000000e+000   0.0000000e+000   0.0000000e+000   0.0000000e+000   0.0000000e+000   0.0000000e+000   0.0000000e+000   0.0000000e+000
  1.0022776e+002   1.7719027e-001   1.4724153e-001   1.3306081e-001   1.7446036e-001   1.5721945e-001   1.1310106e-001   8.2610839e-002   1.5115676e-002   0.0000000e+000   0.0000000e+000   0.0000000e+000   0.0000000e+000   0.0000000e+000   0.0000000e+000   0.0000000e+000   0.0000000e+000   0.0000000e+000   0.0000000e+000   0.0000000e+000   0.0000000e+000
  1.0067781e+002   1.7541454e-001   1.4933455e-001   1.3295567e-001   1.7680179e-001   1.5485887e-001   1.1359251e-001   8.2349003e-002   1.4693070e-002   0.0000000e+000   0.0000000e+000   0.0000000e+000   0.0000000e+000   0.0000000e+000   0.0000000e+000   0.0000000e+000   0.0000000e+000   0.0000000e+000   0.0000000e+000   0.0000000e+000   0.0000000e+000
[truncated: 16,423 more chars]
