# Supplementary material for: Research on combustion and emissions of heavy duty diesel engines under low-speed and low-load conditions in low temperature environments
Source: PLoS One. 2025 Feb 21;20(2):e0318933. doi: 10.1371/journal.pone.0318933 (PMC11844864; doi:10.1371/journal.pone.0318933)
Supplement: S1 File — (ZIP) [file pone.0318933.s001.zip › 1000rpm_30%/4-gaibianpenyoudingshi/1/map_1.214435e+002.out]

                X                Y                Z            U_VEL            V_VEL            W_VEL             TEMP             PRES              C7H16                 O2                 N2                CO2                H2O                 CO                 H2                CH4               C2H2               C2H4               H2O2                HO2                 OH                  H                  O                CH3               CH3O                CH2               CH2O              CH3O2              CH4O2                HCO            C7H15-1            C7H15-2            C7H15O2           C7H14O2H         C7H14O2HO2            C7KET12              C6H12           C5H11CHO            C5H11CO              C5H11               C4H9               C3H7               C3H6               C3H5               C3H4               C2H3               C2H5               C2H6                 NO                  N              NOX       HIROY_SOOT              TKE              EPS        REGION_ID        STREAM_ID
   4.5935012e-002   1.7513452e-002  -6.4220750e-002  -1.7843419e-001  -6.5881334e-002  -3.1238471e+000   8.0269272e+002   4.5925717e+005     3.4185606e-007     1.4823835e-001     7.5303609e-001     6.6809702e-002     3.1216987e-002     1.6462094e-005     2.1689856e-008     1.6627856e-007     1.9766919e-008     6.9261412e-008     9.0197272e-007     8.0850945e-007     1.0616712e-007     3.7957932e-013     2.2248745e-009     5.2280157e-010     2.4790657e-011     1.0747297e-016     6.2500530e-008     6.6537008e-008     2.5509124e-010     2.0780636e-012     6.2369260e-012     4.3802485e-011     1.0801553e-009     7.1674110e-012     4.0356379e-012     1.1762783e-009     0.0000000e+000     3.0197791e-007     8.0995056e-014     2.7169402e-011     3.4655059e-011     1.2390994e-011     5.3022215e-006     3.6760282e-011     3.4811705e-008     2.6491325e-014     9.8628031e-012     1.2029332e-007     6.7407927e-004     1.6447499e-021   4.1896525e-004   1.9119186e-007   1.1002922e+000   2.4878902e+001                0                0
   4.2175059e-002   1.6734741e-002  -6.4220750e-002  -1.5291867e-001  -3.3918867e-002  -2.7956804e+000   8.8644693e+002   4.5925628e+005     6.6191029e-008     1.3279666e-001     7.4994297e-001     7.9359727e-002     3.7078704e-002     1.1325388e-005     1.2720561e-008     9.7493612e-008     1.3309451e-008     3.3616846e-008     4.9215497e-007     8.0595388e-007     4.3024939e-007     1.3483090e-012     4.1801044e-009     1.1211212e-009     1.9543086e-011     8.6059530e-016     2.8602729e-008     2.2540931e-008     1.0947253e-011     4.5731989e-012     2.2008084e-012     1.2290078e-011     7.9156580e-011     8.0259368e-013     3.0960312e-013     4.7960538e-011     0.0000000e+000     9.2115433e-008     4.8845299e-014     5.9633707e-012     9.3780228e-012     4.0946271e-012     4.2500811e-006     1.4916735e-011     1.7463908e-008     7.4856738e-014     1.7599604e-011     9.5412083e-008     8.0414893e-004     2.5262246e-020   5.1086886e-004   1.5432671e-007   1.4507251e+000   3.2551587e+001                0                0
   4.5935012e-002   1.7513452e-002  -6.8220750e-002  -1.6441813e-001  -4.2971746e-002  -3.3065361e+000   7.8607556e+002   4.5925886e+005     3.9736147e-007     1.5174539e-001     7.5380733e-001     6.3918545e-002     2.9858829e-002     1.7742180e-005     2.3919276e-008     1.8323124e-007     2.1410824e-008     7.1957725e-008     9.9471111e-007     8.0514284e-007     8.2698742e-008     3.0717723e-013     2.4228329e-009     3.9889948e-010     2.6494749e-011     8.2562531e-017     6.9539426e-008     7.3032094e-008     3.8380207e-010     1.7972078e-012     5.7014195e-012     4.1514665e-011     1.4608831e-009     8.4117276e-012     5.2606871e-012     1.8195050e-009     0.0000000e+000     3.5683159e-007     8.8679676e-014     3.6154734e-011     3.3082660e-011     1.4047450e-011     5.5897708e-006     4.4609832e-011     3.9181035e-008     2.0838512e-014     6.5609388e-012     1.2721707e-007     6.4332163e-004     9.8750025e-022   4.0256469e-004   2.0276548e-007   1.0533871e+000   2.3911905e+001                0                0
   4.2175059e-002   1.6734741e-002  -6.8220750e-002  -1.3832124e-001  -1.7470812e-002  -2.9478264e+000   8.6592261e+002   4.5925801e+005     1.0430065e-007     1.3706612e-001     7.5087831e-001     7.5844022e-002     3.5427092e-002     1.2489648e-005     1.4616313e-008     1.1217609e-007     1.4725257e-008     4.3608674e-008     5.8052293e-007     8.2956418e-007     3.2947618e-007     9.9721664e-013     3.1330672e-009     1.0613226e-009     1.9928984e-011     5.1227492e-016     3.6560905e-008     3.1630634e-008     1.8612739e-011     4.0063860e-012     3.2060697e-012     1.8856251e-011     1.4400678e-010     1.4143621e-012     5.6283069e-013     8.2596594e-011     0.0000000e+000     1.2750856e-007     5.6624389e-014     8.6081866e-012     1.4478061e-011     5.7062447e-012     4.5026682e-006     1.7351404e-011     2.0957266e-008     6.3077774e-014     1.8522491e-011     1.0123037e-007     7.6511857e-004     1.1033754e-020   4.9029077e-004   1.6616335e-007   1.3824574e+000   3.0866948e+001                0                0
   4.5935012e-002   1.7513452e-002  -7.2220750e-002  -1.4562250e-001  -1.7654738e-002  -3.4633269e+000   7.6613391e+002   4.5926070e+005     6.7881343e-007     1.5581810e-001     7.5467828e-001     6.0574768e-002     2.8290963e-002     1.8664356e-005     2.6135029e-008     1.9998569e-007     2.2765347e-008     7.1811946e-008     1.0697890e-006     7.4141437e-007     5.7201061e-008     1.8210655e-013     3.4662820e-009     2.2262229e-010     2.3715203e-011     6.4920641e-017     8.0574067e-008     7.4733575e-008     6.8458755e-010     1.1909845e-012     4.6203397e-012     3.5504963e-011     2.3538189e-009     1.0568689e-011     8.0143631e-012     4.1633899e-009     0.0000000e+000     4.3550286e-007     8.1671863e-014     4.5873616e-011     2.8675928e-011     1.3242456e-011     5.6811582e-006     4.5711201e-011     4.4362113e-008     1.1695048e-014     3.0959699e-012     1.3004048e-007     6.0989400e-004     5.2256585e-022   3.8298702e-004   2.1542167e-007   9.9513144e-001   2.2740770e+001                0                0
   4.2175059e-002   1.6734741e-002  -7.2220750e-002  -1.2625440e-001   1.3535443e-003  -3.0821991e+000   8.4168897e+002   4.5925976e+005     1.6238304e-007     1.4194350e-001     7.5192151e-001     7.1841062e-002     3.3550003e-002     1.3617731e-005     1.6674550e-008     1.2805880e-007     1.6135492e-008     5.4019469e-008     6.8166470e-007     8.2049142e-007     2.0660859e-007     7.1266538e-013     2.2570073e-009     8.8782004e-010     2.3165037e-011     2.6084892e-016     4.4772132e-008     4.4557842e-008     3.6571392e-011     3.3079749e-012     4.5710863e-012     2.8808166e-011     3.2323965e-010     2.8070003e-012     1.2490988e-012     1.9675779e-010     0.0000000e+000     1.7494266e-007     6.7353270e-014     1.3381732e-011     2.2346340e-011     8.2443587e-012     4.6943312e-006     2.3512293e-011     2.4984864e-008     4.9627452e-014     1.6773078e-011     1.0577909e-007     7.2313045e-004     4.5414485e-021   4.6623033e-004   1.7909659e-007   1.3013896e+000   2.8962470e+001                0                0
   4.5935012e-002   1.7513452e-002  -7.6220750e-002  -1.2380426e-001   1.1810496e-002  -3.6425221e+000   7.4097194e+002   4.5926273e+005     7.8323019e-007     1.6077857e-001     7.5571451e-001     5.6515353e-002     2.6391122e-002     1.9656285e-005     2.8496261e-008     2.1786228e-007     2.4231494e-008     7.1452842e-008     1.1521555e-006     6.6327357e-007     3.3753383e-008     9.8237750e-014     4.0385297e-009     1.1023612e-010     2.4178833e-011     4.4121113e-017     9.0526966e-008     7.3290776e-008     1.4369185e-009     6.9317109e-013     2.1809802e-012     1.7454027e-011     2.2047342e-009     7.6207747e-012     7.1787169e-012     7.3822937e-009     0.0000000e+000     5.0207253e-007     6.7043414e-014     5.4312449e-011     1.4526136e-011     1.0459558e-011     5.7918216e-006     5.4981137e-011     4.9904103e-008     5.8967051e-015     9.3306078e-013     1.3335341e-007     5.7115830e-004     2.4054010e-022   3.5834265e-004   2.2807169e-007   9.2278612e-001   2.1283712e+001                0                0
   4.2175059e-002   1.6734741e-002  -7.6220750e-002  -1.2002529e-001   1.8491730e-002  -3.2348076e+000   8.1329385e+002   4.5926173e+005     2.6232515e-007     1.4748974e-001     7.5308593e-001     6.7300756e-002     3.1424046e-002     1.4608871e-005     1.8857451e-008     1.4465855e-007     1.7459201e-008     6.1726926e-008     7.8458867e-007     7.6275662e-007     1.1695612e-007     4.1180173e-013     1.9324577e-009     5.7479109e-010     2.2336867e-011     1.1329565e-016     5.3670340e-008     5.7237779e-008     9.2169561e-011     2.1849607e-012     5.5835070e-012     3.8158715e-011     7.4293969e-010     5.4151963e-012     2.8381131e-012     5.0689109e-010     0.0000000e+000     2.4542667e-007     7.2008377e-014     2.0212870e-011     3.0019424e-011     1.0550152e-011     4.7916138e-006     2.9745490e-011     2.9694871e-008     2.9328711e-014     1.1077329e-011     1.0845266e-007     6.7745684e-004     1.7131213e-021   4.3823397e-004   1.9211166e-007   1.2082547e+000   2.6873394e+001                0                0
   4.5747755e-002   1.4000000e-002  -6.4220750e-002  -1.3010402e-001  -1.3037539e-001  -3.0960461e+000   8.3589886e+002   4.5925664e+005     1.8312316e-007     1.4212850e-001     7.5184347e-001     7.1758182e-002     3.3525155e-002     1.4623771e-005     1.8084449e-008     1.3888646e-007     1.7347665e-008     5.9593615e-008     7.4536770e-007     8.5818382e-007     1.8976454e-007     6.3542792e-013     2.1664497e-009     8.7894319e-010     2.3671323e-011     2.2704858e-016     4.9192760e-008     5.0733282e-008     3.6304540e-011     2.9997076e-012     4.7271290e-012     3.0347512e-011     3.6191956e-010     3.1493908e-012     1.4118032e-012     1.8300807e-010     0.0000000e+000     1.9742487e-007     6.6975219e-014     1.4048804e-011     2.3617127e-011     8.5625805e-012     4.9914431e-006     2.6282347e-011     2.7337496e-008     4.4288827e-014     1.5203380e-011     1.1253343e-007     7.2242329e-004     4.1487037e-021   4.5612319e-004   1.7371716e-007   1.2209725e+000   2.7057202e+001                0                0
   4.1747755e-002   1.4000000e-002  -6.4220750e-002  -1.2175864e-001  -7.1961466e-002  -2.8267933e+000   9.0357835e+002   4.5925624e+005     4.0530869e-008     1.2956570e-001     7.4930846e-001     8.1976023e-002     3.8299957e-002     1.0318785e-005     1.1189309e-008     8.5541703e-008     1.2105780e-008     2.6002349e-008     4.2192345e-007     7.7246071e-007     5.2441018e-007     1.6245440e-012     5.0868483e-009     1.0880509e-009     1.7410689e-011     1.1543127e-015     2.2518647e-008     1.5817901e-008     2.0524639e-012     4.7377069e-012     1.5005562e-012     7.8679961e-012     2.8076838e-011     3.7298248e-013     1.1306071e-013     7.6922551e-012     0.0000000e+000     6.7171590e-008     4.1205476e-014     3.9542562e-012     5.9508193e-012     2.8980991e-012     4.0122296e-006     1.2222638e-011     1.4756436e-008     7.9316448e-014     1.5905976e-011     8.9991030e-008     8.3341712e-004     4.4538065e-020   5.3292974e-004   1.4505399e-007   1.5265216e+000   3.4051907e+001                0                0
   4.5747755e-002   1.0000000e-002  -6.4220750e-002  -4.0884124e-002  -1.2583605e-001  -3.0435992e+000   8.8703162e+002   4.5925653e+005     6.3589972e-008     1.3288273e-001     7.5002058e-001     7.9259919e-002     3.7025664e-002     1.1542486e-005     1.2945652e-008     9.9229248e-008     1.3560056e-008     3.4647602e-008     5.0138398e-007     8.2488497e-007     4.3696012e-007     1.3704416e-012     4.2285523e-009     1.1565128e-009     2.0060633e-011     8.6744812e-016     2.9161012e-008     2.3101817e-008     3.4368502e-012     4.6739421e-012     2.2719798e-012     1.2542422e-011     5.5307618e-011     6.9756710e-013     2.2405211e-013     1.2658581e-011     0.0000000e+000     9.2068954e-008     5.0134756e-014     5.7610610e-012     9.5437775e-012     4.1611068e-012     4.3356052e-006     1.5041626e-011     1.7730887e-008     7.6614370e-014     1.8367777e-011     9.7308603e-008     7.9297602e-004     2.4581120e-020   5.0887723e-004   1.5054334e-007   1.4031501e+000   3.1707451e+001                0                0
   4.1747755e-002   1.0000000e-002  -6.4220750e-002  -5.8546972e-002  -9.2676924e-002  -2.7847489e+000   9.3748133e+002   4.5925618e+005     1.5871663e-008     1.2337582e-001     7.4808782e-001     8.6995024e-002     4.0642742e-002     8.2603480e-006     8.3463253e-009     6.2733981e-008     9.7058130e-009     1.3500627e-008     2.9584858e-007     6.6873637e-007     8.3181525e-007     2.3798271e-012     8.0354921e-009     8.8448048e-010     1.1688653e-011     1.9544176e-015     1.2228349e-008     6.4613377e-009     2.6574735e-013     4.6091376e-012     6.5411788e-013     3.0186432e-012     5.1448770e-012     9.1084898e-014     2.0710215e-014     6.8388307e-013     0.0000000e+000     3.4367147e-008     2.7554970e-014     1.7836373e-012     2.2503416e-012     1.3329562e-012     3.5020436e-006     7.5112346e-012     1.0037076e-008     8.2979679e-014     1.2414595e-011     7.8491959e-008     8.8477793e-004     1.3558996e-019   5.7102805e-004   1.2884028e-007   1.6636538e+000   3.7572937e+001                0                0
   4.5747755e-002   1.4000000e-002  -6.8220750e-002  -1.1738307e-001  -1.1942852e-001  -3.2819384e+000   8.1719825e+002   4.5925831e+005     2.6149199e-007     1.4603094e-001     7.5269541e-001     6.8545002e-002     3.2016126e-002     1.5808264e-005     2.0247237e-008     1.5535309e-007     1.8865738e-008     6.6887053e-008     8.4236961e-007     8.4460642e-007     1.3851430e-007     4.8662689e-013     2.0633652e-009     6.7833440e-010     2.4924552e-011     1.4071595e-016     5.7139487e-008     6.1226597e-008     7.2787117e-011     2.5390211e-012     6.0428399e-012     4.0926963e-011     7.1245155e-010     5.4451731e-012     2.7247244e-012     3.9059379e-010     0.0000000e+000     2.5554897e-007     7.7823116e-014     2.0610868e-011     3.2147755e-011     1.1268346e-011     5.2242015e-006     3.1961698e-011     3.1637770e-008     3.4732451e-014     1.3004653e-011     1.1814027e-007     6.8861188e-004     2.1520000e-021   4.3797118e-004   1.8581262e-007   1.1632769e+000   2.5707233e+001                0                0
   4.1747755e-002   1.4000000e-002  -6.8220750e-002  -1.0735118e-001  -6.6935622e-002  -2.9968956e+000   8.8219457e+002   4.5925794e+005     6.8584238e-008     1.3398912e-001     7.5027447e-001     7.8335585e-002     3.6589908e-002     1.1432057e-005     1.2946862e-008     9.9307709e-008     1.3438969e-008     3.5790675e-008     5.0485363e-007     8.0551870e-007     3.9121411e-007     1.2778961e-012     3.8192888e-009     1.1039795e-009     2.0412896e-011     7.5847435e-016     2.9993416e-008     2.4349681e-008     4.4233926e-012     4.5649818e-012     2.5012961e-012     1.4019390e-011     6.8033256e-011     8.2762191e-013     2.7588679e-013     1.6826051e-011     0.0000000e+000     9.6178792e-008     5.2388319e-014     6.3647290e-012     1.0687569e-011     4.5547066e-012     4.2519601e-006     1.5398720e-011     1.7917282e-008     7.4101565e-014     1.8542830e-011     9.5454955e-008     7.9303676e-004     2.0926244e-020   5.1156742e-004   1.5704547e-007   1.4530456e+000   3.2217791e+001                0                0
   4.5747755e-002   1.0000000e-002  -6.8220750e-002  -2.8507100e-002  -1.1436009e-001  -3.2210620e+000   8.6741493e+002   4.5925824e+005     1.0364453e-007     1.3704010e-001     7.5092895e-001     7.5836921e-002     3.5417746e-002     1.2577303e-005     1.4715681e-008     1.1294070e-007     1.4828680e-008     4.4462707e-008     5.8519857e-007     8.3687115e-007     3.3074388e-007     9.9626532e-013     3.1164559e-009     1.0708431e-009     2.0047272e-011     5.0223289e-016     3.6866565e-008     3.2248183e-008     6.9728785e-012     4.0318645e-012     3.3857326e-012     1.9898490e-011     1.2319179e-010     1.3900143e-012     4.9815123e-013     2.8847325e-011     0.0000000e+000     1.2768415e-007     5.7775811e-014     8.4022456e-012     1.5267220e-011     5.8466126e-012     4.5362451e-006     1.7211953e-011     2.1081553e-008     6.3405197e-014     1.9164614e-011     1.0196872e-007     7.5680617e-004     1.0482384e-020   4.8976304e-004   1.6280990e-007   1.3388925e+000   3.0098135e+001                0                0
   4.1747755e-002   1.0000000e-002  -6.8220750e-002  -4.8324948e-002  -8.7256005e-002  -2.9504145e+000   9.1571582e+002   4.5925783e+005     2.8333288e-008     1.2792811e-001     7.4908200e-001     8.3249020e-002     3.8882861e-002     9.2484445e-006     9.7497121e-009     7.4148221e-008     1.0851643e-008     1.9960392e-008     3.5767647e-007     7.1654909e-007     6.3201167e-007     1.7571418e-012     5.8227901e-009     9.7355123e-010     1.3068298e-011     1.3100174e-015     1.7774849e-008     1.0572023e-008     5.7229297e-013     4.4648188e-012     1.0460992e-012     5.1980207e-012     1.2549199e-011     1.9918812e-013     5.1467912e-014     1.5859306e-012     0.0000000e+000     5.1096778e-008     3.3169558e-014     2.6826277e-012     3.9051605e-012     1.9979324e-012     3.7187183e-006     8.9489952e-012     1.2429834e-008     7.6071222e-014     1.4124265e-011     8.3382896e-008     8.4301453e-004     6.1928334e-020   5.4910000e-004   1.4098285e-007   1.5863870e+000   3.5608433e+001                0                0
   3.7747755e-002   1.0000000e-002  -6.8220750e-002  -4.3496319e-002  -5.2667467e-002  -2.6488321e+000   9.5583255e+002   4.5925752e+005     7.5134789e-009     1.2013126e-001     7.4751861e-001     8.9576172e-002     4.1841486e-002     6.5202615e-006     6.3371392e-009     4.6794071e-008     7.6822841e-009     7.8011052e-009     2.1879327e-007     5.4717505e-007     9.2311463e-007     2.5662648e-012     9.5639489e-009     6.4114659e-010     7.5019720e-012     2.0841082e-015     7.3391231e-009     3.2753673e-009     6.4063910e-014     3.6316226e-012     3.1986027e-013     1.3687834e-012     1.4603047e-012     3.1968370e-014     6.0180439e-015     9.7901803e-014     0.0000000e+000     2.0184860e-008     1.8684005e-014     9.5134823e-013     1.0112053e-012     7.0659269e-013     2.9187375e-006     5.0365173e-012     7.1539431e-009     6.7887007e-014     8.1670307e-012     6.5397355e-008     9.2115670e-004     2.7553151e-019   6.0362121e-004   1.2137519e-007   1.8080181e+000   4.0808115e+001                0                0
   3.7747755e-002   1.0000000e-002  -6.4220750e-002  -5.2751786e-002  -5.2950917e-002  -2.5041566e+000   9.7783854e+002   4.5925603e+005     4.1683801e-009     1.1551429e-001     7.4651033e-001     9.3373580e-002     4.3625942e-002     5.6888417e-006     5.3551341e-009     3.8233198e-008     6.7347124e-009     4.9092739e-009     1.8115125e-007     4.9366836e-007     1.1940017e-006     2.6334916e-012     1.0376014e-008     4.8060250e-010     4.4246928e-012     1.9331730e-015     4.8574641e-009     1.6523774e-009     2.3869084e-014     2.8058807e-012     1.5687061e-013     6.2718128e-013     4.9699943e-013     1.1759515e-014     1.9673544e-015     4.2714696e-014     0.0000000e+000     1.3130673e-008     1.1642976e-014     4.8739751e-013     4.6020360e-013     3.5778671e-013     2.7163134e-006     3.2979825e-012     5.5919984e-009     5.4432443e-014     5.5693957e-012     6.0837686e-008     9.6543221e-004     3.8314867e-019   6.2663874e-004   1.0933602e-007   1.8911628e+000   4.2903429e+001                0                0
   3.3747755e-002   1.0000000e-002  -6.4220750e-002  -3.2965471e-002  -2.8646110e-002  -2.2143592e+000   1.0057141e+003   4.5925606e+005     1.1898679e-009     1.0971028e-001     7.4536356e-001     9.8066025e-002     4.5821820e-002     3.8454530e-006     3.4961201e-009     2.2946359e-008     4.6017795e-009     1.8098525e-009     1.2064847e-007     3.5296957e-007     1.3719147e-006     2.8223886e-012     1.2396801e-008     2.6420725e-010     2.0711439e-012     1.8633324e-015     1.9514940e-009     5.2808987e-010     3.7614228e-015     1.6718592e-012     4.4859779e-014     1.6231842e-013     6.6934228e-014     2.0826611e-015     2.5740354e-016     3.0961738e-015     0.0000000e+000     5.1995925e-009     5.4599128e-015     1.6485269e-013     1.1764560e-013     1.1882684e-013     2.0497484e-006     1.8677101e-012     3.1201011e-009     3.4712705e-014     2.5461129e-012     4.5857217e-008     1.0304695e-003     9.8250253e-019   6.7172543e-004   9.4640664e-008   2.0650645e+000   4.6874109e+001                0                0
   3.3747755e-002   1.0000000e-002  -6.8220750e-002  -2.2538668e-002  -3.3144260e-002  -2.3658299e+000   9.8503910e+002   4.5925763e+005     2.3198258e-009     1.1409634e-001     7.4632196e-001     9.4459972e-002     4.4126737e-002     4.5034685e-006     4.1692865e-009     2.9163630e-008     5.3489234e-009     3.1275954e-009     1.4183922e-007     3.9795203e-007     1.1089852e-006     2.7843653e-012     1.1702295e-008     3.7124968e-010     3.6104725e-012     2.1135481e-015     3.1188513e-009     1.0787181e-009     1.0537797e-014     2.3105725e-012     9.9338990e-014     3.8120518e-013     2.1386702e-013     6.0746609e-015     8.6210342e-016     7.1275529e-015     0.0000000e+000     8.5672043e-009     9.2981599e-015     3.4075941e-013     2.7817844e-013     2.4899952e-013     2.2251333e-006     2.7597525e-012     4.1540321e-009     4.6668607e-014     4.1183533e-012     4.9823047e-008     9.8649809e-004     7.0838425e-019   6.4922239e-004   1.0656705e-007   1.9801443e+000   4.4793628e+001                0                0
   3.7872824e-002   1.3807318e-002  -6.4220750e-002  -9.4183460e-002  -1.8855412e-002  -2.5682190e+000   9.5873604e+002   4.5925618e+005     8.2835631e-009     1.1915185e-001     7.4722544e-001     9.0428808e-002     4.2250675e-002     6.8492465e-006     6.6658616e-009     4.9188510e-008     8.0718289e-009     8.3040873e-009     2.3060288e-007     5.7413105e-007     9.7805264e-007     2.6898255e-012     1.0056037e-008     6.6830620e-010     7.8879164e-012     2.1667556e-015     7.7855933e-009     3.5926227e-009     1.5571918e-013     3.7765929e-012     3.4801412e-013     1.5220100e-012     2.2919926e-012     4.1150538e-014     9.3153844e-015     4.8392678e-013     0.0000000e+000     2.1550009e-008     1.9619831e-014     1.0337816e-012     1.1277799e-012     7.6468485e-013     3.0667547e-006     5.3352262e-012     7.5330122e-009     7.0572551e-014     8.4916619e-012     6.8714242e-008     9.3133054e-004     2.8174159e-019   6.0166349e-004   1.1921595e-007   1.7975441e+000   4.0539658e+001                0                0
   3.4026859e-002   1.3047193e-002  -6.4220750e-002  -5.5422838e-002  -1.0372312e-003  -2.2675783e+000   9.9717848e+002   4.5925619e+005     1.8633805e-009     1.1148362e-001     7.4570946e-001     9.6634613e-002     4.5152621e-002     4.3981248e-006     4.0360449e-009     2.7461783e-008     5.2408287e-009     2.5973071e-009     1.3690179e-007     3.9523734e-007     1.3042419e-006     2.6912334e-012     1.1877153e-008     3.0902411e-010     2.5211867e-012     1.7674319e-015     2.7028143e-009     8.0397398e-010     1.1074488e-014     1.9299532e-012     7.0433773e-014     2.6955542e-013     1.8722240e-013     4.5476528e-015     7.5176832e-016     2.4377062e-014     0.0000000e+000     7.2539694e-009     7.1256891e-015     2.4640654e-013     1.9667722e-013     1.7869538e-013     2.2507337e-006     2.1378446e-012     3.8333075e-009     3.8857772e-014     3.1482650e-012     5.0378035e-008     1.0110824e-003     7.3652022e-019   6.5782223e-004   9.9437205e-008   2.0160638e+000   4.5745002e+001                0                0
   3.7872824e-002   1.3807318e-002  -6.8220750e-002  -8.1115750e-002  -1.0437798e-002  -2.7256194e+000   9.3647709e+002   4.5925779e+005     1.5140251e-008     1.2378230e-001     7.4823674e-001     8.6619807e-002     4.0460965e-002     7.7818857e-006     7.8640482e-009     5.9122413e-008     9.1442998e-009     1.2722665e-008     2.7870598e-007     6.2975331e-007     7.7981940e-007     2.2405743e-012     7.5785590e-009     8.2982102e-010     1.0938538e-011     1.8431365e-015     1.1525767e-008     6.1012018e-009     3.1919836e-013     4.3322337e-012     6.2102301e-013     2.8847355e-012     5.5228273e-012     9.1825150e-014     2.2222652e-014     9.5048311e-013     0.0000000e+000     3.2484908e-008     2.5953680e-014     1.6948914e-012     2.1526049e-012     1.2624114e-012     3.2981885e-006     7.0574846e-012     9.4620111e-009     7.7991542e-014     1.1642452e-011     7.3924595e-008     8.8717663e-004     1.3540045e-019   5.7860740e-004   1.3125544e-007   1.7146041e+000   3.8431585e+001                0                0
   3.4026859e-002   1.3047193e-002  -6.8220750e-002  -4.5863121e-002   2.0384630e-003  -2.4182695e+000   9.7608611e+002   4.5925784e+005     3.8128245e-009     1.1594025e-001     7.4668350e-001     9.2969997e-002     4.3430150e-002     5.1189972e-006     4.8210211e-009     3.4457273e-008     6.0593129e-009     4.4526934e-009     1.6315753e-007     4.4380377e-007     1.0634480e-006     2.3702372e-012     9.3306792e-009     4.3433914e-010     4.0195115e-012     1.7514414e-015     4.3980761e-009     1.5087015e-009     2.3941393e-014     2.5334018e-012     1.4347884e-013     5.7635183e-013     4.9015402e-013     1.1139387e-014     1.9403863e-015     4.7277879e-014     0.0000000e+000     1.1905866e-008     1.0547672e-014     4.4453294e-013     4.2317984e-013     3.2634342e-013     2.4402883e-006     2.9920211e-012     5.0446909e-009     4.9167385e-014     5.0438334e-012     5.4656571e-008     9.6673127e-004     3.8392263e-019   6.3505003e-004   1.1137938e-007   1.9307187e+000   4.3624698e+001                0                0
   4.5747755e-002   6.0000000e-003  -6.4220750e-002   4.5776759e-002  -9.6350942e-002  -2.9758306e+000   9.3781047e+002   4.5925626e+005     1.6073290e-008     1.2378485e-001     7.4821781e-001     8.6647744e-002     4.0473854e-002     8.4279658e-006     8.5131860e-009     6.3997297e-008     9.9024756e-009     1.3743632e-008     3.0164174e-007     6.8247864e-007     8.4653099e-007     2.4262368e-012     8.1839559e-009     9.0115536e-010     1.1929480e-011     1.9921302e-015     1.2451773e-008     6.5658913e-009     2.5824316e-013     4.7060689e-012     6.6543252e-013     3.0694133e-012     5.1892433e-012     9.2364717e-014     2.0890405e-014     6.2742982e-013     0.0000000e+000     3.4963270e-008     2.8122083e-014     1.8182154e-012     2.2880649e-012     1.3591032e-012     3.5731039e-006     7.6620555e-012     1.0235366e-008     8.4711701e-014     1.2650406e-011     8.0084577e-008     8.6165048e-004     1.2949117e-019   5.5895037e-004   1.2916809e-007   1.5830822e+000   3.7014384e+001                0                0
   4.1747755e-002   6.0000000e-003  -6.4220750e-002   1.3604738e-002  -7.5661993e-002  -2.7270166e+000   9.7215984e+002   4.5925614e+005     4.9103131e-009     1.1712973e-001     7.4685188e-001     9.2063419e-002     4.3008965e-002     6.2283334e-006     5.8909614e-009     4.2455599e-008     7.3622283e-009     5.6798297e-009     1.9868303e-007     5.3656883e-007     1.1969655e-006     2.5387736e-012     1.0058991e-008     5.0359164e-010     4.5548738e-012     1.7765536e-015     5.6182202e-009     1.9284725e-009     2.7476006e-014     2.8782746e-012     1.7797851e-013     7.2666087e-013     6.3236640e-013     1.4579557e-014     2.5215177e-015     4.6336863e-014     0.0000000e+000     1.5143107e-008     1.2536120e-014     5.5372907e-013     5.3437565e-013     4.0775078e-013     2.9303736e-006     3.4941368e-012     6.2598979e-009     5.4733964e-014     5.7349040e-012     6.5642410e-008     9.3474071e-004     2.9678915e-019   6.0754444e-004   1.1334899e-007   1.7996723e+000   4.1461353e+001                0                0
   4.5747755e-002   2.0000000e-003  -6.4220750e-002   1.1442769e-001  -3.6407192e-002  -2.9094745e+000   9.7365191e+002   4.5925608e+005     4.7989075e-009     1.1739363e-001     7.4694328e-001     9.1843159e-002     4.2899675e-002     6.3115567e-006     5.9603284e-009     4.2948045e-008     7.4606187e-009     5.6551246e-009     2.0071008e-007     5.4426027e-007     1.2153632e-006     2.5853576e-012     1.0267004e-008     5.0669406e-010     4.4865608e-012     1.8128316e-015     5.6187464e-009     1.8695070e-009     2.1580031e-014     2.9041179e-012     1.7097624e-013     6.8881610e-013     5.2955722e-013     1.2989749e-014     2.1079288e-015     2.9711274e-014     0.0000000e+000     1.5107216e-008     1.2498249e-014     5.3786641e-013     5.0571889e-013     3.9558270e-013     2.9728855e-006     3.4802844e-012     6.3201870e-009     5.5310579e-014     5.7228481e-012     6.6595033e-008     9.0883605e-004     2.8855659e-019   5.9242846e-004   1.1513187e-007   1.7100045e+000   4.1065234e+001                0                0
   4.1747755e-002   2.0000000e-003  -6.4220750e-002   7.2442290e-002  -3.0608868e-002  -2.6679305e+000   9.9743533e+002   4.5925606e+005     1.8840349e-009     1.1263661e-001     7.4595834e-001     9.5712803e-002     4.4713224e-002     4.8365373e-006     4.4264671e-009     3.0063504e-008     5.7627893e-009     2.7406532e-009     1.4968156e-007     4.3531922e-007     1.4492254e-006     2.9394680e-012     1.2984607e-008     3.3200572e-010     2.5911337e-012     1.9085627e-015     2.8834302e-009     7.9857597e-010     5.2390771e-015     2.0796371e-012     6.8547224e-014     2.5452377e-013     1.1649080e-013     3.5793239e-015     4.6079255e-016     3.1555786e-015     0.0000000e+000     7.7033627e-009     7.4780714e-015     2.4618200e-013     1.8500233e-013     1.7804508e-013     2.4820417e-006     2.2513631e-012     4.1801108e-009     4.1955161e-014     3.3211629e-012     5.5555241e-008     9.6953716e-004     6.7912945e-019   6.3238363e-004   1.0281391e-007   1.8955954e+000   4.4384778e+001                0                0
   4.5747755e-002   6.0000000e-003  -6.8220750e-002   6.4838058e-002  -8.8483229e-002  -3.1415047e+000   9.1789523e+002   4.5925787e+005     2.8167861e-008     1.2809533e-001     7.4916317e-001     8.3097203e-002     3.8805452e-002     9.2831149e-006     9.7801577e-009     7.4383373e-008     1.0891396e-008     1.9962001e-008     3.5855959e-007     7.1974024e-007     6.3445586e-007     1.7585568e-012     5.8137659e-009     9.7806184e-010     1.3086279e-011     1.3104261e-015     1.7792091e-008     1.0524044e-008     5.3364837e-013     4.4857504e-012     1.0411213e-012     5.1599827e-012     1.2130483e-011     1.9510269e-013     4.9801532e-014     1.4201759e-012     0.0000000e+000     5.1047839e-008     3.3200859e-014     2.6694770e-012     3.8752550e-012     1.9901118e-012     3.7338848e-006     8.9480061e-012     1.2460575e-008     7.6408530e-014     1.4174268e-011     8.3722100e-008     8.2378821e-004     5.7514992e-020   5.3931096e-004   1.4141489e-007   1.5147948e+000   3.5209410e+001                0                0
   4.1747755e-002   6.0000000e-003  -6.8220750e-002   2.9434759e-002  -7.3559915e-002  -2.8874930e+000   9.5077611e+002   4.5925775e+005     9.2948812e-009     1.2168905e-001     7.4785102e-001     8.8310223e-002     4.1245125e-002     7.0426552e-006     6.9064562e-009     5.1280726e-008     8.2901907e-009     9.1070746e-009     2.3912736e-007     5.8597784e-007     9.1535579e-007     2.3700252e-012     8.5246035e-009     6.9132026e-010     7.8242134e-012     1.8792827e-015     8.5681464e-009     3.7780512e-009     7.3731823e-014     3.7317934e-012     3.6653245e-013     1.5925516e-012     1.8201329e-012     3.8599227e-014     7.3872262e-015     1.1256700e-013     0.0000000e+000     2.3492136e-008     1.9434957e-014     1.0515164e-012     1.1789219e-012     7.8323754e-013     3.1084079e-006     5.3197727e-012     7.9271676e-009     6.8564316e-014     8.8402665e-012     6.9655120e-008     8.9248025e-004     1.8589410e-019   5.8571030e-004   1.2543745e-007   1.7206011e+000   3.9404673e+001                0                0
   4.5747755e-002   2.0000000e-003  -6.8220750e-002   1.3813825e-001  -3.2648196e-002  -3.0674787e+000   9.5320810e+002   4.5925768e+005     8.9281334e-009     1.2185653e-001     7.4792435e-001     8.8166195e-002     4.1171554e-002     7.0405905e-006     6.8916630e-009     5.1163519e-008     8.2876074e-009     8.9495956e-009     2.3820509e-007     5.8669954e-007     9.1849403e-007     2.3918063e-012     8.6005628e-009     6.9066422e-010     7.8117188e-012     1.9012384e-015     8.4391223e-009     3.6694493e-009     6.2474579e-014     3.7483752e-012     3.5558351e-013     1.5299008e-012     1.5787340e-012     3.5286395e-014     6.4075863e-015     7.4652786e-014     0.0000000e+000     2.3079283e-008     1.9370815e-014     1.0290212e-012     1.1311627e-012     7.6666591e-013     3.1119577e-006     5.3016577e-012     7.8908633e-009     6.8951797e-014     8.8036203e-012     6.9733964e-008     8.6926239e-004     1.8053317e-019   5.7208535e-004   1.2747920e-007   1.6381790e+000   3.9072683e+001                0                0
   4.1747755e-002   2.0000000e-003  -6.8220750e-002   9.2829075e-002  -3.1110261e-002  -2.8222194e+000   9.7631183e+002   4.5925767e+005     3.8685966e-009     1.1719998e-001     7.4696159e-001     9.1954839e-002     4.2946661e-002     5.5206250e-006     5.1883489e-009     3.7060324e-008     6.5352506e-009     4.6749702e-009     1.7515032e-007     4.7940416e-007     1.1538807e-006     2.5513061e-012     1.0051619e-008     4.6461721e-010     4.1991171e-012     1.8785778e-015     4.6484756e-009     1.5251031e-009     1.3514607e-014     2.7166570e-012     1.4357184e-013     5.6304920e-013     3.4450282e-013     9.4238581e-015     1.3523053e-015     8.5709636e-015     0.0000000e+000     1.2528523e-008     1.1124098e-014     4.5130784e-013     4.1215264e-013     3.3100506e-013     2.6369522e-006     3.1517459e-012     5.4099089e-009     5.2756001e-014     5.3431835e-012     5.9061233e-008     9.2680610e-004     3.5559162e-019   6.1057122e-004   1.1488916e-007   1.8155452e+000   4.2261989e+001                0                0
   3.7747755e-002   6.0000000e-003  -6.4220750e-002  -1.8068814e-004  -5.1006224e-002  -2.4493908e+000   9.9967329e+002   4.5925602e+005     1.6203888e-009     1.1150427e-001     7.4571939e-001     9.6623539e-002     4.5143793e-002     4.4571767e-006     4.0722416e-009     2.7326650e-008     5.3168040e-009     2.3829241e-009     1.3721364e-007     4.0364451e-007     1.4318499e-006     2.7360035e-012     1.1897601e-008     2.9688997e-010     2.2212495e-012     1.7258782e-015     2.5346622e-009     6.6152520e-010     4.4539822e-015     1.8506931e-012     5.6397354e-014     2.0793475e-013     9.5254885e-014     2.8534135e-015     3.6847256e-016     3.7203573e-015     0.0000000e+000     6.7488360e-009     6.3136469e-015     2.0280659e-013     1.5107406e-013     1.4638313e-013     2.3174484e-006     1.9739547e-012     3.7732880e-009     3.7680154e-014     2.9016390e-012     5.1863085e-008     1.0001401e-003     6.8837754e-019   6.5195155e-004   9.9023048e-008   1.9849631e+000   4.5473527e+001                0                0
   3.3747755e-002   6.0000000e-003  -6.4220750e-002  -2.9277412e-003  -3.6430787e-002  -2.1697825e+000   1.0182529e+003   4.5925609e+005     6.1609487e-010     1.0729650e-001     7.4489074e-001     1.0001796e-001     4.6734184e-002     3.1786675e-006     2.8705162e-009     1.8040154e-008     3.8203249e-009     1.1170427e-009     9.8889217e-008     2.9801408e-007     1.3611230e-006     2.5037628e-012     1.1124104e-008     1.8471391e-010     1.2842177e-012     1.4667973e-015     1.2880782e-009     2.9314967e-010     1.4050755e-015     1.1790108e-012     2.1008621e-014     7.3117632e-014     2.1400929e-014     7.7583011e-016     7.8776826e-017     3.5145959e-016     0.0000000e+000     3.3481566e-009     3.3876087e-015     8.9560444e-014     5.2727251e-014     6.4113124e-014     1.7681691e-006     1.3212535e-012     2.3815864e-009     2.4854440e-014     1.4644343e-012     3.9537532e-008     1.0538178e-003     1.1036842e-018   6.8853303e-004   8.8429774e-008   2.1226304e+000   4.8336674e+001                0                0
   3.7747755e-002   2.0000000e-003  -6.4220750e-002   4.4113685e-002  -2.3934008e-002  -2.3993599e+000   1.0159458e+003   4.5925600e+005     7.1114936e-010     1.0858783e-001     7.4514171e-001     9.8989583e-002     4.6249060e-002     3.6166314e-006     3.2664540e-009     2.0566070e-008     4.3459864e-009     1.2842855e-009     1.1245198e-007     3.3878145e-007     1.5380213e-006     2.8380524e-012     1.2606762e-008     2.1041360e-010     1.4652534e-012     1.6637034e-015     1.4773626e-009     3.3768127e-010     1.6090312e-015     1.3434100e-012     2.4259428e-014     8.4630111e-014     2.5115410e-014     9.0794660e-016     9.2926243e-017     3.4471174e-016     0.0000000e+000     3.8433977e-009     3.8819667e-015     1.0320334e-013     6.1045908e-014     7.3906260e-014     2.0085113e-006     1.5044586e-012     2.7179264e-009     2.8298117e-014     1.6722964e-012     4.4912813e-008     1.0241095e-003     1.0681309e-018   6.6912791e-004   9.1884621e-008   2.0506213e+000   4.7389816e+001                0                0
   3.3747755e-002   2.0000000e-003  -6.4220750e-002   2.5303865e-002  -2.6177055e-002  -2.1283834e+000   1.0277954e+003   4.5925609e+005     3.8615246e-010     1.0553692e-001     7.4454454e-001     1.0144280e-001     4.7400131e-002     2.7012677e-006     2.4505139e-009     1.4598159e-008     3.2602117e-009     7.6231153e-010     8.4711980e-008     2.5895294e-007     1.3939065e-006     2.4299037e-012     1.1487588e-008     1.4416409e-010     9.3249029e-013     1.3372870e-015     9.1733200e-010     1.9509392e-010     7.9978328e-016     9.2812767e-013     1.2904033e-014     4.3768904e-014     1.0225998e-014     4.1110280e-016     3.7004049e-017     6.5508939e-017     0.0000000e+000     2.3435910e-009     2.4676549e-015     5.8856073e-014     3.1434458e-014     4.1938092e-014     1.5678669e-006     1.0458808e-012     1.8836087e-009     1.9934674e-014     1.0454933e-012     3.5033928e-008     1.0695233e-003     1.4452537e-018   6.9974556e-004   8.4093982e-008   2.1638048e+000   4.9486611e+001                0                0
   3.7747755e-002   6.0000000e-003  -6.8220750e-002   1.1181249e-002  -5.1726280e-002  -2.6044017e+000   9.7842091e+002   4.5925762e+005     3.6157737e-009     1.1602974e-001     7.4671057e-001     9.2900272e-002     4.3393695e-002     5.1825821e-006     4.8697427e-009     3.4750108e-008     6.1358280e-009     4.3729817e-009     1.6437899e-007     4.5032675e-007     1.0931808e-006     2.4006167e-012     9.4652245e-009     4.3477789e-010     3.9326330e-012     1.7593644e-015     4.3490871e-009     1.4296674e-009     1.3218073e-014     2.5455481e-012     1.3473997e-013     5.2918111e-013     3.3118486e-013     8.9524028e-015     1.3059974e-015     9.7981890e-015     0.0000000e+000     1.1721047e-008     1.0428999e-014     4.2370879e-013     3.8741694e-013     3.1073935e-013     2.4787597e-006     2.9506088e-012     5.0700130e-009     4.9436665e-014     4.9980838e-012     5.5517146e-008     9.5620572e-004     3.6996226e-019   6.2944412e-004   1.1094911e-007   1.9011569e+000   4.3356405e+001                0                0
   3.3747755e-002   6.0000000e-003  -6.8220750e-002   5.1561516e-003  -4.2117036e-002  -2.3229914e+000   9.9848552e+002   4.5925772e+005     1.4210963e-009     1.1154502e-001     7.4582101e-001     9.6524377e-002     4.5091552e-002     3.7368418e-006     3.4175550e-009     2.3200881e-008     4.4535280e-009     2.0931787e-009     1.1567674e-007     3.3657730e-007     1.1218287e-006     2.3097630e-012     1.0200278e-008     2.5879695e-010     2.0423174e-012     1.5165081e-015     2.2026652e-009     6.1110324e-010     3.6811671e-015     1.6269375e-012     5.2544047e-014     1.9370597e-013     8.0691169e-014     2.6182358e-015     3.1880774e-016     1.1244218e-015     0.0000000e+000     5.8926608e-009     5.8386019e-015     1.8995068e-013     1.4066488e-013     1.3730464e-013     1.9196799e-006     1.7646643e-012     3.2220527e-009     3.2904162e-014     2.5931917e-012     4.2967869e-008     1.0107083e-003     7.3022165e-019   6.6672197e-004   1.0023573e-007   2.0398686e+000   4.6355293e+001                0                0
   3.7747755e-002   2.0000000e-003  -6.8220750e-002   5.8153449e-002  -2.7935639e-002  -2.5517686e+000   9.9532669e+002   4.5925765e+005     1.6402703e-009     1.1303814e-001     7.4611944e-001     9.5326838e-002     4.4526904e-002     4.2124102e-006     3.8554666e-009     2.6218723e-008     5.0190342e-009     2.3939808e-009     1.3030117e-007     3.7896134e-007     1.2528837e-006     2.5506374e-012     1.1247960e-008     2.9127987e-010     2.2788873e-012     1.6658406e-015     2.5171190e-009     6.9468245e-010     4.1202135e-015     1.8252957e-012     5.9891985e-014     2.2124400e-013     9.3237920e-014     3.0092783e-015     3.6759914e-016     1.2113806e-015     0.0000000e+000     6.7272990e-009     6.5612979e-015     2.1496493e-013     1.6070887e-013     1.5540466e-013     2.1591856e-006     1.9680964e-012     3.6471017e-009     3.6825905e-014     2.9307209e-012     4.8329829e-008     9.8043645e-004     6.7452053e-019   6.4702521e-004   1.0372632e-007   1.9675611e+000   4.5294704e+001                0                0
   3.3747755e-002   2.0000000e-003  -6.8220750e-002   3.4194431e-002  -3.3408351e-002  -2.2797957e+000   1.0087854e+003   4.5925774e+005     9.1097736e-010     1.0967374e-001     7.4545272e-001     9.8040091e-002     4.5799850e-002     3.1793470e-006     2.8846886e-009     1.8879705e-008     3.8063922e-009     1.4355519e-009     9.9639128e-008     2.9245037e-007     1.1479577e-006     2.3724246e-012     1.0452216e-008     2.1622152e-010     1.6787064e-012     1.5657411e-015     1.5604742e-009     4.1181837e-010     2.2802588e-015     1.3754064e-012     3.4347605e-014     1.2214714e-013     3.9835391e-014     1.4184796e-015     1.5080665e-016     3.0431382e-016     0.0000000e+000     4.1532346e-009     4.4327567e-015     1.2951125e-013     8.8325626e-014     9.3161590e-014     1.7010982e-006     1.5338106e-012     2.5570812e-009     2.8647813e-014     2.0519132e-012     3.8056360e-008     1.0270973e-003     9.9213200e-019   6.7851026e-004   9.5786498e-008   2.0828640e+000   4.7581092e+001                0                0
   4.5747755e-002   1.4000000e-002  -7.2220750e-002  -1.0316156e-001  -1.0748481e-001  -3.4379957e+000   7.9541820e+002   4.5926007e+005     3.8229179e-007     1.5045140e-001     7.5363817e-001     6.4917221e-002     3.0315405e-002     1.6865972e-005     2.2520755e-008     1.7255945e-007     2.0304825e-008     6.8983473e-008     9.3656026e-007     7.9252762e-007     9.2337940e-008     2.9217792e-013     2.2485182e-009     4.2335526e-010     2.1561065e-011     8.2954710e-017     6.5576611e-008     6.8547868e-008     1.4925992e-010     1.6684970e-012     5.3751146e-012     3.8708004e-011     1.2130283e-009     7.3908819e-012     4.4547628e-012     9.6261763e-010     0.0000000e+000     3.2826322e-007     7.4805731e-014     2.6789012e-011     3.0767196e-011     1.1770102e-011     5.3617001e-006     3.4855819e-011     3.6574305e-008     1.9929248e-014     6.9173692e-012     1.2187329e-007     6.5246108e-004     9.6818561e-022   4.1688345e-004   1.9881550e-007   1.0948046e+000   2.4174779e+001                0                0
   4.1747755e-002   1.4000000e-002  -7.2220750e-002  -9.4096307e-002  -6.7580345e-002  -3.1427818e+000   8.5735446e+002   4.5925960e+005     1.1448968e-007     1.3897393e-001     7.5133972e-001     7.4245331e-002     3.4671858e-002     1.2515866e-005     1.4876576e-008     1.1427289e-007     1.4773311e-008     4.6743820e-008     6.0031284e-007     8.0611165e-007     2.5737427e-007     8.6254577e-013     2.5911499e-009     9.8319203e-010     2.1830748e-011     3.8361019e-016     3.8317271e-008     3.6208795e-008     1.0994635e-011     3.6818540e-012     3.7039533e-012     2.2369928e-011     1.6689867e-010     1.7511947e-012     6.7083788e-013     4.8162604e-011     0.0000000e+000     1.3716711e-007     5.9914243e-014     9.6672554e-012     1.7230280e-011     6.5368638e-012     4.4375163e-006     1.9583119e-011     2.1636188e-008     5.7188545e-014     1.7666714e-011     9.9799981e-008     7.4990173e-004     7.9262115e-021   4.8694286e-004   1.7001996e-007   1.3673045e+000   3.0172045e+001                0                0
   4.5747755e-002   1.0000000e-002  -7.2220750e-002  -1.5679806e-002  -1.0352171e-001  -3.3728448e+000   8.4516879e+002   4.5925999e+005     1.5252532e-007     1.4162324e-001     7.5190959e-001     7.2074204e-002     3.3653213e-002     1.3535995e-005     1.6545632e-008     1.2707757e-007     1.6030643e-008     5.3982042e-008     6.7743956e-007     8.1879132e-007     2.0469304e-007     7.2338377e-013     2.2019564e-009     8.8016590e-010     2.3457995e-011     2.6381374e-016     4.4225567e-008     4.4631255e-008     1.8864389e-011     3.3398074e-012     4.6977070e-012     2.9656663e-011     2.9349934e-010     2.7970993e-012     1.1673763e-012     8.6010729e-011     0.0000000e+000     1.7201428e-007     6.8296401e-014     1.3049572e-011     2.3002387e-011     8.3919593e-012     4.6718357e-006     2.3465400e-011     2.4734011e-008     5.0086240e-014     1.6849012e-011     1.0524650e-007     7.1908741e-004     4.7220773e-021   4.6823626e-004   1.7603727e-007   1.2633712e+000   2.8264430e+001                0                0
   4.1747755e-002   1.0000000e-002  -7.2220750e-002  -3.8282483e-002  -8.4066830e-002  -3.1004528e+000   8.9136409e+002   4.5925961e+005     4.8627286e-008     1.3288640e-001     7.5014460e-001     7.9179264e-002     3.6973874e-002     1.0218609e-005     1.1313966e-008     8.6680849e-008     1.1993602e-008     2.8805587e-008     4.3380725e-007     7.4481808e-007     4.2558279e-007     1.3172392e-012     3.9553671e-009     1.0498174e-009     1.7661203e-011     8.6125542e-016     2.4584440e-008     1.8256829e-008     1.7528598e-012     4.3754702e-012     1.7873971e-012     9.6489415e-012     3.5146288e-011     4.8113885e-013     1.4212642e-013     5.0063415e-012     0.0000000e+000     7.5028201e-008     4.2631362e-014     4.5425005e-012     7.3211380e-012     3.3391744e-012     3.8848924e-006     1.2720066e-011     1.5275707e-008     7.1865140e-014     1.6204346e-011     8.7164061e-008     7.9974679e-004     2.5765027e-020   5.2483967e-004   1.5397244e-007   1.4971331e+000   3.3411883e+001                0                0
   4.5747755e-002   1.4000000e-002  -7.6220750e-002  -8.4174916e-002  -9.8534801e-002  -3.6222714e+000   7.6838697e+002   4.5926223e+005     5.7995675e-007     1.5575476e-001     7.5474583e-001     6.0577578e-002     2.8284264e-002     1.7715293e-005     2.4616861e-008     1.8839265e-007     2.1545555e-008     6.8999116e-008     1.0135459e-006     7.2342066e-007     5.7388959e-008     1.7702446e-013     2.9617201e-009     2.3499955e-010     2.0577780e-011     5.9449458e-017     7.5684210e-008     7.1847876e-008     3.7270659e-010     1.1434818e-012     4.2405897e-012     3.2289242e-011     1.9137587e-009     9.0357401e-012     6.6297208e-012     2.5915834e-009     0.0000000e+000     4.0582559e-007     7.4388300e-014     3.7743791e-011     2.5982333e-011     1.2056269e-011     5.4255215e-006     3.9650791e-011     4.1464823e-008     1.1469223e-014     3.1222150e-012     1.2403523e-007     6.1102746e-004     4.9867224e-022   3.9075371e-004   2.1205836e-007   1.0120830e+000   2.2349517e+001                0                0
   4.1747755e-002   1.4000000e-002  -7.6220750e-002  -8.6817095e-002  -6.6535964e-002  -3.3121513e+000   8.2837126e+002   4.5926159e+005     1.9142860e-007     1.4462843e-001     7.5252700e-001     6.9616609e-002     3.2504403e-002     1.3522598e-005     1.6999839e-008     1.3048825e-007     1.6083511e-008     5.6345029e-008     7.0288731e-007     7.6281567e-007     1.5130175e-007     4.7141793e-013     1.7232290e-009     7.0018808e-010     1.9375816e-011     1.4799875e-016     4.7447740e-008     4.8773522e-008     2.9791724e-011     2.3923485e-012     4.5439634e-012     2.9884539e-011     4.0397883e-010     3.3849194e-012     1.5468893e-012     1.6137426e-010     0.0000000e+000     1.9865827e-007     6.0213077e-014     1.3831404e-011     2.3338849e-011     8.2486849e-012     4.5470965e-006     2.2821761e-011     2.6104516e-008     3.3893493e-014     1.2375731e-011     1.0265690e-007     7.0303177e-004     2.4033365e-021   4.5840773e-004   1.8324205e-007   1.2701079e+000   2.7971977e+001                0                0
   4.5747755e-002   1.0000000e-002  -7.6220750e-002  -3.5406710e-003  -9.8893854e-002  -3.5472086e+000   8.1929487e+002   4.5926191e+005     2.3584979e-007     1.4680047e-001     7.5299732e-001     6.7834419e-002     3.1667876e-002     1.4333770e-005     1.8339858e-008     1.4072542e-007     1.7100415e-008     6.0745126e-008     7.6322570e-007     7.6823856e-007     1.2521292e-007     4.3986089e-013     1.8446588e-009     6.1878379e-010     2.2506463e-011     1.2381476e-016     5.1756288e-008     5.5542871e-008     4.9008276e-011     2.3116113e-012     5.5156919e-012     3.7339192e-011     6.3867498e-010     4.9415016e-012     2.4498540e-012     2.7850967e-010     0.0000000e+000     2.3082834e-007     7.0559536e-014     1.8323329e-011     2.9323157e-011     1.0214842e-011     4.7400432e-006     2.8639615e-011     2.8626320e-008     3.1615647e-014     1.1901110e-011     1.0717722e-007     6.7823142e-004     1.8649951e-021   4.4326721e-004   1.8945454e-007   1.1761851e+000   2.6221657e+001                0                0
   4.1747755e-002   1.0000000e-002  -7.6220750e-002  -3.5094998e-002  -8.5421360e-002  -3.2677005e+000   8.6374368e+002   4.5926164e+005     9.3225532e-008     1.3836121e-001     7.5129875e-001     7.4695461e-002     3.4873543e-002     1.1143294e-005     1.3113997e-008     1.0073979e-007     1.3137044e-008     4.0719412e-008     5.2639939e-007     7.3250620e-007     2.4952048e-007     8.5316682e-013     2.4874249e-009     9.4571308e-010     2.0640757e-011     4.0859352e-016     3.3145587e-008     3.0869670e-008     6.2916494e-012     3.5608736e-012     3.1825742e-012     1.8914593e-011     1.1948603e-010     1.3536094e-012     4.8247053e-013     2.1797798e-011     0.0000000e+000     1.1564769e-007     5.3365954e-014     8.0242026e-012     1.4534078e-011     5.5881154e-012     3.9866573e-006     1.7475576e-011     1.8882216e-008     5.6206133e-014     1.6777340e-011     8.9610107e-008     7.5385160e-004     9.1314839e-021   4.9752954e-004   1.6736222e-007   1.3988076e+000   3.1148419e+001                0                0
   3.7747755e-002   1.0000000e-002  -7.6220750e-002  -3.6847174e-002  -5.8858445e-002  -2.9472920e+000   9.0485641e+002   4.5926130e+005     3.0994561e-008     1.3039756e-001     7.4970552e-001     8.1159770e-002     3.7894945e-002     8.2999932e-006     8.9752328e-009     6.8620983e-008     9.7326610e-009     2.0743985e-008     3.3768349e-007     6.2398031e-007     4.2441553e-007     1.2919792e-012     4.0249241e-009     8.8090256e-010     1.3901591e-011     9.1047022e-016     1.7971286e-008     1.2389264e-008     7.4725619e-013     3.8230085e-012     1.1851901e-012     6.1461377e-012     1.6854278e-011     2.6149106e-013     6.9147228e-014     1.4870055e-012     0.0000000e+000     5.2809870e-008     3.2911925e-014     3.0601400e-012     4.6390650e-012     2.2808891e-012     3.2327134e-006     9.6458965e-012     1.1799955e-008     6.3935288e-014     1.2896955e-011     7.2498987e-008     8.2898181e-004     3.8244099e-020   5.5149534e-004   1.4817467e-007   1.6097087e+000   3.6155804e+001                0                0
   3.7747755e-002   1.0000000e-002  -7.2220750e-002  -3.8085152e-002  -5.3874623e-002  -2.8062658e+000   9.3159285e+002   4.5925930e+005     1.5194606e-008     1.2507644e-001     7.4858026e-001     8.5517938e-002     3.9937261e-002     7.3911410e-006     7.5240549e-009     5.6755525e-008     8.6749304e-009     1.2701844e-008     2.6708510e-007     5.9430996e-007     6.8334578e-007     1.6903990e-012     5.8880723e-009     7.3956095e-010     8.4986996e-012     1.2765938e-015     1.1679592e-008     5.7423829e-009     1.6020903e-013     3.5488612e-012     5.4026766e-013     2.5130415e-012     4.0288904e-012     7.5063853e-014     1.6250804e-014     3.0118772e-013     0.0000000e+000     3.2206731e-008     2.1684038e-014     1.4518004e-012     1.8743484e-012     1.0877544e-012     3.0960261e-006     5.9765121e-012     9.1561412e-009     6.2081901e-014     9.7205392e-012     6.9397929e-008     8.7582873e-004     8.9912157e-020   5.7869213e-004   1.3438283e-007   1.7117248e+000   3.8461629e+001                0                0
   3.3747755e-002   1.0000000e-002  -7.2220750e-002  -1.9421038e-002  -3.7951228e-002  -2.5050022e+000   9.6265027e+002   4.5925938e+005     4.9768935e-009     1.1872061e-001     7.4731634e-001     9.0665852e-002     4.2345789e-002     5.2222110e-006     5.0075623e-009     3.6653878e-008     6.1597222e-009     5.4998814e-009     1.7054103e-007     4.4349865e-007     8.4012042e-007     1.9609885e-012     7.6654817e-009     4.5606280e-010     4.4514456e-012     1.4507991e-015     5.3367741e-009     2.0208080e-009     2.4186087e-014     2.5451637e-012     1.8666231e-013     7.7415226e-013     6.4902950e-013     1.5842063e-014     2.6362217e-015     2.3052616e-014     0.0000000e+000     1.4416354e-008     1.2068407e-014     5.6942940e-013     5.6996528e-013     4.2136816e-013     2.3871723e-006     3.2778004e-012     5.5091209e-009     4.7557918e-014     5.3859218e-012     5.3483938e-008     9.4219858e-004     2.5827701e-019   6.2531375e-004   1.1967469e-007   1.8855518e+000   4.2580455e+001                0                0
   3.3747755e-002   1.0000000e-002  -7.6220750e-002  -1.6297432e-002  -4.5726484e-002  -2.6536076e+000   9.3854318e+002   4.5926142e+005     1.0705582e-008     1.2356779e-001     7.4834427e-001     8.6695867e-002     4.0484537e-002     5.9778527e-006     6.0203834e-009     4.5258597e-008     7.0227206e-009     9.5226800e-009     2.1265928e-007     4.8558220e-007     6.0283035e-007     1.7308605e-012     5.8466867e-009     6.4030573e-010     8.3779648e-012     1.4230521e-015     8.6690441e-009     4.4338595e-009     1.0465017e-013     3.3545587e-012     4.4908367e-013     2.0330089e-012     2.6412232e-012     5.4331992e-014     1.0668362e-014     1.1422130e-013     0.0000000e+000     2.4127741e-008     1.9766098e-014     1.2325746e-012     1.5115988e-012     9.2527416e-013     2.5395657e-006     5.3516275e-012     7.2118643e-009     6.0395076e-014     8.9378692e-012     5.6917886e-008     8.9752619e-004     1.3234397e-019   5.9999708e-004   1.3395180e-007   1.7830773e+000   4.0298730e+001                0                0
   3.7872824e-002   1.3807318e-002  -7.2220750e-002  -7.0834192e-002   9.9841342e-004  -2.8673487e+000   9.1160387e+002   4.5925951e+005     2.8489944e-008     1.2881736e-001     7.4931612e-001     8.2488192e-002     3.8522713e-002     8.7607965e-006     9.3072874e-009     7.0943084e-008     1.0275500e-008     1.9774281e-008     3.4385680e-007     6.7277179e-007     5.4104813e-007     1.5487701e-012     5.1002477e-009     9.0361481e-010     1.2743371e-011     1.1212066e-015     1.7445757e-008     1.0928459e-008     8.0002721e-013     4.0905480e-012     1.0539887e-012     5.3482656e-012     1.5233728e-011     2.2510936e-013     6.2639727e-014     2.6026420e-012     0.0000000e+000     5.0539677e-008     3.2228937e-014     2.7552022e-012     4.0279478e-012     2.0390980e-012     3.4851247e-006     8.9256277e-012     1.1984639e-008     6.9235686e-014     1.2970319e-011     7.8150133e-008     8.4149555e-004     5.2549765e-020   5.5317489e-004   1.4426731e-007   1.6203307e+000   3.6143649e+001                0                0
   3.4026859e-002   1.3047193e-002  -7.2220750e-002  -4.1857062e-002   7.2066046e-003  -2.5526546e+000   9.5306715e+002   4.5925962e+005     7.6541136e-009     1.2067225e-001     7.4770061e-001     8.9087338e-002     4.1607870e-002     5.9021574e-006     5.7803414e-009     4.2888353e-008     6.9481135e-009     7.5534568e-009     2.0007656e-007     4.9159530e-007     7.7609141e-007     2.0301683e-012     7.3649418e-009     5.7672374e-010     6.5603739e-012     1.6113398e-015     7.1034049e-009     3.1521794e-009     7.0036030e-014     3.1357677e-012     3.0463693e-013     1.3255048e-012     1.5988034e-012     3.2853585e-014     6.5167831e-015     1.3253964e-013     0.0000000e+000     1.9491306e-008     1.6346919e-014     8.8115267e-013     9.8141004e-013     6.5553159e-013     2.6099573e-006     4.4697565e-012     6.6197532e-009     5.7749524e-014     7.3505898e-012     5.8484613e-008     9.2178034e-004     2.0506575e-019   6.1064085e-004   1.2447999e-007   1.8353205e+000   4.1360481e+001                0                0
   3.7872824e-002   1.3807318e-002  -7.6220750e-002  -6.6588314e-002   8.7530985e-003  -3.0249457e+000   8.8350080e+002   4.5926152e+005     5.7277722e-008     1.3434918e-001     7.5048302e-001     7.7958631e-002     3.6400600e-002     9.7493682e-006     1.1023910e-008     8.4565747e-008     1.1457838e-008     3.0363515e-008     4.2946117e-007     6.8867624e-007     3.3424048e-007     1.0915420e-012     3.2541401e-009     9.4463016e-010     1.7338210e-011     6.4712616e-016     2.5457289e-008     2.0547501e-008     2.7874517e-012     3.9044523e-012     2.0965087e-012     1.1707799e-011     5.2940998e-011     6.7036454e-013     2.1564003e-013     9.5802183e-012     0.0000000e+000     8.1169550e-008     4.4337694e-014     5.2931914e-012     8.9195780e-012     3.8208701e-012     3.6297309e-006     1.2994730e-011     1.5231654e-008     6.3376756e-014     1.5762327e-011     8.1480916e-008     7.9331515e-004     1.9748143e-020   5.2475269e-004   1.5803105e-007   1.5171497e+000   3.3806876e+001                0                0
   3.4026859e-002   1.3047193e-002  -7.6220750e-002  -4.1041141e-002   8.8758229e-003  -2.7016061e+000   9.2805422e+002   4.5926172e+005     1.4904122e-008     1.2567821e-001     7.4876121e-001     8.4987509e-002     3.9686020e-002     6.7120955e-006     6.8902436e-009     5.2183913e-008     7.8753379e-009     1.2187804e-008     2.4747779e-007     5.3417385e-007     5.4893262e-007     1.6675474e-012     5.5717092e-009     7.0392097e-010     9.9662964e-012     1.3067603e-015     1.0950922e-008     6.2740920e-009     2.5068720e-013     3.5613406e-012     6.2060964e-013     2.9639873e-012     5.6591024e-012     9.9434939e-014     2.3545251e-014     5.0734877e-013     0.0000000e+000     3.0893364e-008     2.4038289e-014     1.6962693e-012     2.2162252e-012     1.2679247e-012     2.7754867e-006     6.5647280e-012     8.4949241e-009     6.2482535e-014     9.9084744e-012     6.2214809e-008     8.7601002e-004     1.0353782e-019   5.8451208e-004   1.3867760e-007   1.7320760e+000   3.9052065e+001                0                0
   4.5747755e-002   6.0000000e-003  -7.2220750e-002   8.2675069e-002  -8.4679449e-002  -3.2808841e+000   8.9587726e+002   4.5925959e+005     4.0723439e-008     1.3272658e-001     7.5015952e-001     7.9292439e-002     3.7020365e-002     1.0058504e-005     1.0992571e-008     8.4190671e-008     1.1794563e-008     2.6478615e-008     4.1759330e-007     7.4643891e-007     4.5154542e-007     1.4827591e-012     4.4169982e-009     1.0306045e-009     1.7893199e-011     9.9216827e-016     2.2760825e-008     1.6471655e-008     1.4922331e-012     4.5941623e-012     1.5947668e-012     8.4811656e-012     2.9026240e-011     4.0689979e-013     1.1870626e-013     4.0625633e-012     0.0000000e+000     6.7741132e-008     4.2325939e-014     4.2253364e-012     6.4226121e-012     3.1155491e-012     3.8684105e-006     1.2549799e-011     1.4626045e-008     7.6076143e-014     1.5509152e-011     8.6766691e-008     7.8516950e-004     3.1649557e-020   5.1788117e-004   1.5472967e-007   1.4356805e+000   3.3194938e+001                0                0
   4.1747755e-002   6.0000000e-003  -7.2220750e-002   4.4458719e-002  -7.5223847e-002  -3.0264477e+000   9.2756909e+002   4.5925948e+005     1.6846370e-008     1.2651941e-001     7.4889167e-001     8.4342858e-002     3.9383347e-002     7.8448913e-006     8.0469227e-009     6.0965663e-008     9.2040895e-009     1.4144254e-008     2.8901796e-007     6.2501362e-007     6.3579007e-007     1.9945241e-012     6.6347525e-009     8.2874552e-010     1.1986960e-011     1.5703406e-015     1.2708639e-008     7.3078928e-009     2.5189734e-013     4.2369049e-012     7.2197080e-013     3.4224502e-012     5.8626725e-012     1.0934470e-013     2.4560218e-014     3.8444073e-013     0.0000000e+000     3.5709719e-008     2.8644225e-014     1.9906104e-012     2.5560472e-012     1.4916515e-012     3.2441653e-006     7.8151462e-012     9.9117884e-009     7.4394069e-014     1.1693402e-011     7.2718174e-008     8.4981971e-004     1.0512224e-019   5.6234547e-004   1.3837592e-007   1.6311525e+000   3.7174346e+001                0                0
   4.5747755e-002   2.0000000e-003  -7.2220750e-002   1.6236003e-001  -3.4384952e-002  -3.1971099e+000   9.3107978e+002   4.5925938e+005     1.5538913e-008     1.2655500e-001     7.4893877e-001     8.4304555e-002     3.9359250e-002     7.7147504e-006     7.8501040e-009     5.9248316e-008     9.0532814e-009     1.3196508e-008     2.7834431e-007     6.2069611e-007     7.0490217e-007     1.7316366e-012     5.9814231e-009     7.7285766e-010     8.8340609e-012     1.3048596e-015     1.2161409e-008     5.8918997e-009     1.4126105e-013     3.7026581e-012     5.5322387e-013     2.5543934e-012     3.7505573e-012     7.3158649e-014     1.5159131e-014     2.1439844e-013     0.0000000e+000     3.3389096e-008     2.2510327e-014     1.4908317e-012     1.9033240e-012     1.1185890e-012     3.2294536e-006     6.2002892e-012     9.5513992e-009     6.4646131e-014     1.0132752e-011     7.2388299e-008     8.2963013e-004     7.4834097e-020   5.5043690e-004   1.4099776e-007   1.5559315e+000   3.6891971e+001                0                0
   4.1747755e-002   2.0000000e-003  -7.2220750e-002   1.1222057e-001  -3.6086603e-002  -2.9527347e+000   9.5368792e+002   4.5925940e+005     7.6876426e-009     1.2196985e-001     7.4799317e-001     8.8035334e-002     4.1106784e-002     6.2238285e-006     6.0856610e-009     4.5166737e-008     7.3261487e-009     7.8303447e-009     2.1011959e-007     5.1919002e-007     8.1641670e-007     2.1215805e-012     7.6396719e-009     6.0985049e-010     6.8717695e-012     1.6863506e-015     7.3960443e-009     3.1799805e-009     4.6879300e-014     3.3143126e-012     3.0711873e-013     1.3117570e-012     1.2285786e-012     2.8973877e-014     4.9795935e-015     3.5192341e-014     0.0000000e+000     2.0178181e-008     1.7027271e-014     8.9373130e-013     9.6897441e-013     6.6614626e-013     2.7539531e-006     4.6654912e-012     6.9561624e-009     6.1005938e-014     7.7455965e-012     6.1710962e-008     8.8415391e-004     1.8397378e-019   5.8759881e-004   1.2794035e-007   1.7254606e+000   3.9982375e+001                0                0
   4.5747755e-002   6.0000000e-003  -7.6220750e-002   1.0114503e-001  -8.1997458e-002  -3.4373012e+000   8.7119777e+002   4.5926153e+005     7.8735829e-008     1.3777557e-001     7.5122734e-001     7.5154114e-002     3.5081492e-002     1.0760528e-005     1.2444818e-008     9.5517574e-008     1.2668139e-008     3.6682288e-008     4.9140499e-007     7.3237093e-007     3.0661553e-007     8.6106125e-013     2.7299881e-009     9.5081978e-010     1.5868899e-011     4.5404653e-016     3.0756364e-008     2.5297773e-008     3.6398475e-012     3.4213125e-012     2.4325834e-012     1.4026635e-011     7.5457262e-011     9.0018488e-013     3.0608177e-013     1.3620765e-011     0.0000000e+000     1.0184603e-007     4.4454596e-014     6.0004976e-012     1.0732827e-011     4.2567437e-012     3.9204103e-006     1.3513983e-011     1.7613360e-008     5.3909850e-014     1.5325310e-011     8.8077608e-008     7.4477096e-004     9.8185417e-021   4.9400408e-004   1.6849596e-007   1.3463379e+000   3.1026223e+001                0                0
   4.1747755e-002   6.0000000e-003  -7.6220750e-002   5.4190531e-002  -7.8132692e-002  -3.1811713e+000   9.0195925e+002   4.5926148e+005     3.2410233e-008     1.3171414e-001     7.4999347e-001     8.0085103e-002     3.7387888e-002     8.6139944e-006     9.3238561e-009     7.1309720e-008     1.0101645e-008     2.1614185e-008     3.5106991e-007     6.4690312e-007     4.3225639e-007     1.3418662e-012     4.1692537e-009     9.1512252e-010     1.4517302e-011     9.4791221e-016     1.8717712e-008     1.2951753e-008     7.7591807e-013     3.9758312e-012     1.2358009e-012     6.4102779e-012     1.7648070e-011     2.7330595e-013     7.2437252e-014     1.5616540e-012     0.0000000e+000     5.5069968e-008     3.4363484e-014     3.1931911e-012     4.8385434e-012     2.3796532e-012     3.3507417e-006     1.0065836e-011     1.2272791e-008     6.6467104e-014     1.3406995e-011     7.5147130e-008     8.0567219e-004     3.7129177e-020   5.3680818e-004   1.5190664e-007   1.5330612e+000   3.4878393e+001                0                0
   4.5747755e-002   2.0000000e-003  -7.6220750e-002   1.8263395e-001  -3.4692354e-002  -3.3415310e+000   9.0698972e+002   4.5926133e+005     2.9165531e-008     1.3153955e-001     7.4999780e-001     8.0216700e-002     3.7443337e-002     8.3636499e-006     8.9725023e-009     6.8541317e-008     9.8065189e-009     1.9976543e-008     3.3444934e-007     6.3534390e-007     4.5862536e-007     1.3668557e-012     4.3519247e-009     8.7475807e-010     1.2920017e-011     9.6275316e-016     1.7504660e-008     1.1296119e-008     5.2169591e-013     3.8948699e-012     1.1070077e-012     5.6229635e-012     1.3272485e-011     2.2139257e-013     5.5536043e-014     9.2243991e-013     0.0000000e+000     5.0799129e-008     3.2386284e-014     2.8292781e-012     4.2319328e-012     2.1154894e-012     3.2855547e-006     8.9067200e-012     1.1691385e-008     6.5273950e-014     1.3017660e-011     7.3679780e-008     7.8923085e-004     3.8954850e-020   5.2706238e-004   1.5516729e-007   1.4644820e+000   3.4612049e+001                0                0
   4.1747755e-002   2.0000000e-003  -7.6220750e-002   1.2629280e-001  -3.9249113e-002  -3.0973644e+000   9.2948062e+002   4.5926140e+005     1.4363606e-008     1.2695980e-001     7.4905689e-001     8.3942827e-002     3.9188007e-002     6.8819522e-006     7.0491410e-009     5.3410303e-008     8.0736054e-009     1.2277652e-008     2.5275359e-007     5.4922223e-007     5.5838176e-007     1.7515300e-012     5.8140609e-009     7.3008826e-010     1.0476162e-011     1.3829785e-015     1.1056119e-008     6.2621207e-009     1.7590908e-013     3.7345858e-012     6.1874997e-013     2.9047134e-012     4.4049428e-012     8.7826316e-014     1.8601527e-014     1.7690800e-013     0.0000000e+000     3.0929117e-008     2.5030565e-014     1.7070320e-012     2.1664658e-012     1.2817989e-012     2.8485632e-006     6.7985654e-012     8.6682303e-009     6.5595899e-014     1.0287648e-011     6.3849560e-008     8.4115972e-004     1.0048035e-019   5.6327044e-004   1.4164957e-007   1.6277118e+000   3.7675860e+001                0                0
   3.7747755e-002   6.0000000e-003  -7.2220750e-002   2.0191398e-002  -5.6854545e-002  -2.7445200e+000   9.5552351e+002   4.5925939e+005     6.5599455e-009     1.2078829e-001     7.4773624e-001     8.8993397e-002     4.1559803e-002     5.8877884e-006     5.7174432e-009     4.2233733e-008     6.9368453e-009     6.9715909e-009     1.9706061e-007     4.9449425e-007     8.3019450e-007     2.2942321e-012     8.5347024e-009     5.7635211e-010     6.7027510e-012     1.8580489e-015     6.5774287e-009     2.8887185e-009     4.4657865e-014     3.2660163e-012     2.8029926e-013     1.1884583e-012     1.1036564e-012     2.6204598e-014     4.5739567e-015     3.6076935e-014     0.0000000e+000     1.8018753e-008     1.6733187e-014     8.4049648e-013     8.7688077e-013     6.2467618e-013     2.6359595e-006     4.5089468e-012     6.4485683e-009     6.0990068e-014     7.3010692e-012     5.9061493e-008     9.1206267e-004     2.5874527e-019   6.0560520e-004   1.2385374e-007   1.8071713e+000   4.1079623e+001                0                0
   3.3747755e-002   6.0000000e-003  -7.2220750e-002   7.7305075e-003  -4.9369412e-002  -2.4610677e+000   9.7735790e+002   4.5925949e+005     2.9666196e-009     1.1596760e-001     7.4677471e-001     9.2894724e-002     4.3387270e-002     4.3249022e-006     4.0615574e-009     2.9009519e-008     5.1199777e-009     3.6289952e-009     1.3707367e-007     3.7575399e-007     9.0442011e-007     2.0123443e-012     7.9291978e-009     3.6397065e-010     3.2911929e-012     1.4873459e-015     3.6123216e-009     1.1792451e-009     9.7038111e-015     2.1350710e-012     1.1079246e-013     4.3219637e-013     2.4819643e-013     7.0438425e-015     9.7633074e-016     4.1884201e-015     0.0000000e+000     9.7326754e-009     8.7323139e-015     3.5083081e-013     3.1614174e-013     2.5717631e-013     2.0669611e-006     2.4718708e-012     4.2304667e-009     4.1503155e-014     4.1765434e-012     4.6294806e-008     9.6777111e-004     3.7500286e-019   6.4388883e-004   1.1324588e-007   1.9473739e+000   4.4219890e+001                0                0
   3.7747755e-002   2.0000000e-003  -7.2220750e-002   7.0401023e-002  -3.6045184e-002  -2.6846785e+000   9.7342095e+002   4.5925942e+005     3.5374934e-009     1.1765461e-001     7.4711824e-001     9.1534851e-002     4.2746434e-002     4.8510670e-006     4.5751889e-009     3.2961531e-008     5.7342711e-009     4.2766927e-009     1.5383902e-007     4.1870604e-007     9.3603890e-007     2.0007683e-012     7.9474764e-009     3.9002443e-010     3.4515342e-012     1.4089197e-015     4.2596997e-009     1.3942961e-009     1.1513278e-014     2.2461795e-012     1.2691060e-013     5.0384485e-013     3.1622920e-013     8.7275851e-015     1.2594597e-015     5.3181680e-015     0.0000000e+000     1.1434697e-008     9.6095313e-015     4.0424023e-013     3.6920970e-013     2.9714945e-013     2.2871517e-006     2.6695005e-012     4.8420409e-009     4.2838503e-014     4.3930590e-012     5.1233830e-008     9.3708406e-004     2.9655709e-019   6.2397798e-004   1.1659762e-007   1.8748883e+000   4.3057746e+001                0                0
   3.3747755e-002   2.0000000e-003  -7.2220750e-002   3.9435203e-002  -4.2978272e-002  -2.4141198e+000   9.8869572e+002   4.5925952e+005     1.7964317e-009     1.1393420e-001     7.4637437e-001     9.4542210e-002     4.4157011e-002     3.6918216e-006     3.4107124e-009     2.3822823e-008     4.3857871e-009     2.4886693e-009     1.1590414e-007     3.2676222e-007     9.1864887e-007     2.2974941e-012     9.6628683e-009     3.0167633e-010     2.8891175e-012     1.7412110e-015     2.4958854e-009     8.3716657e-010     6.7168159e-015     1.8836765e-012     7.6469390e-014     2.8889854e-013     1.3551244e-013     4.2408969e-015     5.4159602e-016     1.4516037e-015     0.0000000e+000     6.8462672e-009     7.4676674e-015     2.6633651e-013     2.1041919e-013     1.9431098e-013     1.8291843e-006     2.2284723e-012     3.3827138e-009     3.8132099e-014     3.3160710e-012     4.0956962e-008     9.8523225e-004     7.0650382e-019   6.5655025e-004   1.0870415e-007   1.9923782e+000   4.5523155e+001                0                0
   3.7747755e-002   6.0000000e-003  -7.6220750e-002   2.3968358e-002  -6.1015454e-002  -2.8937189e+000   9.3085512e+002   4.5926144e+005     1.3428264e-008     1.2579104e-001     7.4879946e-001     8.4893485e-002     3.9637649e-002     6.6197640e-006     6.7374167e-009     5.0835845e-008     7.7692347e-009     1.1351479e-008     2.3909435e-007     5.3248467e-007     6.0830025e-007     1.5132019e-012     5.2456965e-009     6.6556760e-010     7.6784583e-012     1.1471599e-015     1.0441897e-008     5.1176539e-009     1.1898880e-013     3.1952267e-012     4.8024492e-013     2.2222131e-012     3.2551766e-012     6.3888968e-014     1.3157824e-014     1.5276198e-013     0.0000000e+000     2.8726394e-008     1.9475449e-014     1.2925178e-012     1.6561847e-012     9.7018726e-013     2.7721514e-006     5.3745286e-012     8.1976884e-009     5.5899097e-014     8.7418889e-012     6.2137644e-008     8.6738199e-004     8.6215906e-020   5.8027343e-004   1.3761701e-007   1.7059885e+000   3.8780617e+001                0                0
   3.3747755e-002   6.0000000e-003  -7.6220750e-002   8.6601089e-003  -5.6885060e-002  -2.6111694e+000   9.5499909e+002   4.5926159e+005     5.4526264e-009     1.2052896e-001     7.4774553e-001     8.9157421e-002     4.1634505e-002     4.9416872e-006     4.7967899e-009     3.5440160e-008     5.8220587e-009     5.8286249e-009     1.6523559e-007     4.1515249e-007     6.9500789e-007     1.9256346e-012     7.1562327e-009     4.8475445e-010     5.6142771e-012     1.5638213e-015     5.5038232e-009     2.3956982e-009     3.3797991e-014     2.7474239e-012     2.3255051e-013     9.8086354e-013     8.5659487e-013     2.0992892e-014     3.5351434e-015     2.0419853e-014     0.0000000e+000     1.5064617e-008     1.4008377e-014     6.9795257e-013     7.2327590e-013     5.1882688e-013     2.2123931e-006     3.7723385e-012     5.4086796e-009     5.1319531e-014     6.1386455e-012     4.9571249e-008     9.2501227e-004     2.6029992e-019   6.2016255e-004   1.2746628e-007   1.8478545e+000   4.2043594e+001                0                0
   3.7747755e-002   2.0000000e-003  -7.6220750e-002   7.8066858e-002  -4.1165117e-002  -2.8285709e+000   9.5036119e+002   4.5926145e+005     6.7925749e-009     1.2240801e-001     7.4813320e-001     8.7637072e-002     4.0918351e-002     5.4546086e-006     5.3380480e-009     3.9653896e-008     6.4198400e-009     6.9114176e-009     1.8439785e-007     4.5459753e-007     7.0486422e-007     1.8498229e-012     6.6412530e-009     5.3652698e-010     6.0840649e-012     1.4753593e-015     6.5217217e-009     2.8177801e-009     4.0517683e-014     2.9155878e-012     2.7231871e-013     1.1636670e-012     1.0767947e-012     2.5638924e-014     4.3694486e-015     2.5679928e-014     0.0000000e+000     1.7797081e-008     1.5055895e-014     7.9225409e-013     8.5958676e-013     5.9071539e-013     2.4090233e-006     4.1192757e-012     6.1135856e-009     5.3614314e-014     6.8308107e-012     5.3982375e-008     8.9400918e-004     1.8334308e-019   6.0005649e-004   1.3035262e-007   1.7756028e+000   4.0821298e+001                0                0
   3.3747755e-002   2.0000000e-003  -7.6220750e-002   4.2460635e-002  -4.9557679e-002  -2.5606162e+000   9.6777018e+002   4.5926160e+005     3.4779109e-009     1.1826276e-001     7.4729908e-001     9.0994053e-002     4.2492436e-002     4.2177821e-006     4.0106834e-009     2.9178849e-008     4.9806163e-009     4.0742495e-009     1.3634470e-007     3.6091773e-007     7.2951193e-007     1.7891748e-012     6.9011071e-009     3.7400189e-010     3.7432051e-012     1.3664571e-015     3.9833443e-009     1.4650224e-009     1.4216742e-014     2.1633400e-012     1.3726799e-013     5.5282129e-013     3.6881042e-013     1.0040411e-014     1.4903142e-015     5.7219392e-015     0.0000000e+000     1.0769518e-008     9.7885188e-015     4.3026316e-013     4.0565438e-013     3.1749908e-013     1.9545377e-006     2.6986501e-012     4.3369764e-009     4.1069106e-014     4.4094682e-012     4.3786846e-008     9.4414998e-004     3.1175011e-019   6.3410169e-004   1.2283924e-007   1.8953810e+000   4.3442960e+001                0                0
   5.7747755e-002   1.8000000e-002  -6.4220750e-002  -5.2681771e-002   2.5818286e-001  -3.6154855e+000   5.5063187e+002   4.5925778e+005     5.7852691e-006     1.9624959e-001     7.6279880e-001     2.7627384e-002     1.2937006e-002     4.5951005e-005     8.3373803e-008     6.3780742e-007     6.4185482e-008     1.4810080e-007     2.2422389e-006     5.5720884e-007     2.2919212e-009     9.1195082e-015     2.9058945e-009     1.6465938e-012     6.0490713e-012     2.1288773e-018     2.0431300e-007     8.2538286e-008     5.4411567e-008     8.4914724e-014     6.9291608e-014     4.7624012e-013     2.5416054e-009     1.4469809e-012     7.5290782e-012     1.0553671e-007     0.0000000e+000     1.2594790e-006     9.8041848e-014     8.5120991e-010     1.2047486e-012     3.6936905e-012     1.1028840e-005     3.8051655e-010     1.7799776e-007     6.1925455e-016     4.7275083e-015     2.6789167e-007     3.1855713e-004     4.1172155e-024   1.7672911e-004   2.9408583e-007   3.4406563e-001   6.2758698e+001                0                0
   5.7747755e-002   1.8000000e-002  -6.8220750e-002  -6.2968578e-002   2.3004107e-001  -3.9539154e+000   5.4907155e+002   4.5925925e+005     4.6091943e-006     1.9667582e-001     7.6287734e-001     2.7284785e-002     1.2776155e-002     4.5085457e-005     8.1858291e-008     6.2621457e-007     6.2993827e-008     1.4522544e-007     2.1981759e-006     5.4293329e-007     2.2137681e-009     8.5786063e-015     2.8154524e-009     1.5115555e-012     5.6305330e-012     1.9867697e-018     2.0044807e-007     8.0568892e-008     5.3696039e-008     8.0283747e-014     6.5143667e-014     4.4512829e-013     2.4611746e-009     1.3711820e-012     7.2840151e-012     1.0349294e-007     0.0000000e+000     1.2359607e-006     9.4879797e-014     8.3104270e-010     1.1666423e-012     3.4937897e-012     1.0811379e-005     3.7076438e-010     1.7485466e-007     5.8464782e-016     4.1646101e-015     2.6267297e-007     3.1960731e-004     3.6831934e-024   1.7531242e-004   3.1120606e-007   3.5841252e-001   6.6724720e+001                0                0
   5.7695761e-002   2.1777565e-002  -6.4220750e-002  -1.3791915e-001   6.7185030e-002  -3.7118636e+000   5.3222095e+002   4.5925810e+005     7.1083920e-006     1.9943787e-001     7.6327964e-001     2.5136688e-002     1.1778349e-002     3.6758504e-005     6.7649474e-008     5.1770595e-007     5.1910439e-008     1.1865289e-007     1.7443317e-006     4.2354670e-007     1.4627571e-009     5.3668153e-015     2.0909827e-009     8.8649334e-013     3.6028293e-012     1.2122560e-018     1.6278856e-007     6.3923820e-008     4.3829206e-008     5.2779059e-014     3.9196279e-014     2.5851031e-013     1.7967259e-009     8.5836987e-013     5.4342248e-012     8.1408805e-008     0.0000000e+000     1.0062239e-006     7.6199492e-014     7.0634515e-010     8.4230885e-013     2.2775319e-012     8.7041294e-006     3.0913065e-010     1.4610433e-007     3.9109583e-016     3.2119618e-015     2.1233638e-007     3.1023724e-004     3.0814562e-024   1.5577789e-004   3.4729766e-007   2.9215081e-001   4.9104651e+001                0                0
   5.7695761e-002   2.1777565e-002  -6.8220750e-002  -1.2853951e-001   6.8432214e-002  -4.0083714e+000   5.3344649e+002   4.5925947e+005     4.0734891e-006     1.9912931e-001     7.6321048e-001     2.5394770e-002     1.1897494e-002     3.5639866e-005     6.5421984e-008     5.0061285e-007     5.0209498e-008     1.1485609e-007     1.6996536e-006     4.1233127e-007     1.4743895e-009     5.1725224e-015     2.0528659e-009     7.8104208e-013     3.3582577e-012     1.1143138e-018     1.5793421e-007     6.2129862e-008     4.2612443e-008     5.0754078e-014     3.6816825e-014     2.3950196e-013     1.7726254e-009     8.3182829e-013     5.2965833e-012     7.9447448e-008     0.0000000e+000     9.7602599e-007     7.3918227e-014     6.7826653e-010     8.2880450e-013     2.1798456e-012     8.4525937e-006     2.9117150e-010     1.4102421e-007     3.7293535e-016     2.3693483e-015     2.0606527e-007     3.1526547e-004     2.2606442e-024   1.5725696e-004   3.6348342e-007   3.1457550e-001   5.4865498e+001                0                0
   5.3747755e-002   1.8000000e-002  -6.4220750e-002  -1.4893704e-001  -3.7777370e-002  -3.5846745e+000   6.0728974e+002   4.5925795e+005     2.1656056e-006     1.8511085e-001     7.6049222e-001     3.6765953e-002     1.7191006e-002     3.0499337e-005     5.2021363e-008     3.9748919e-007     4.0816041e-008     9.8882354e-008     1.6580340e-006     4.4199521e-007     2.2781673e-009     9.3953887e-015     2.4902104e-009     1.3938910e-012     4.2228181e-012     1.4022512e-018     1.3764747e-007     6.0275838e-008     3.6557301e-008     7.2017020e-014     5.9462396e-014     4.1762429e-013     2.5182488e-009     1.2939536e-012     5.1049855e-012     8.1455733e-008     0.0000000e+000     8.3531943e-007     5.9651663e-014     6.4026838e-010     1.2083953e-012     3.6168257e-012     7.7584699e-006     2.3591970e-010     1.0543554e-007     4.8924097e-016     4.6797062e-015     1.8518010e-007     3.9541034e-004     2.7556585e-024   2.2607905e-004   2.6651811e-007   4.3758739e-001   1.7969117e+001                0                0
   5.3747755e-002   1.8000000e-002  -6.8220750e-002  -1.5594040e-001  -4.2918314e-002  -3.8346035e+000   6.0099024e+002   4.5925942e+005     2.1934027e-006     1.8662289e-001     7.6081663e-001     3.5522007e-002     1.6607742e-002     3.1052332e-005     5.3238755e-008     4.0681794e-007     4.1702144e-008     1.0057777e-007     1.6718526e-006     4.5009428e-007     2.4339942e-009     1.0187666e-014     2.6103594e-009     8.8167060e-013     3.7926219e-012     1.0230999e-018     1.4007676e-007     6.1778798e-008     3.6309316e-008     7.6877418e-014     5.3105942e-014     3.4441431e-013     2.7017022e-009     1.1950226e-012     5.2290722e-012     8.1283600e-008     0.0000000e+000     8.5106551e-007     7.4190095e-014     6.7665039e-010     1.2543889e-012     3.0773942e-012     7.8623914e-006     2.3811724e-010     1.0838936e-007     5.1058494e-016     1.8770181e-015     1.8791765e-007     3.8542235e-004     1.3808017e-024   2.1957188e-004   2.7890463e-007   4.2134574e-001   1.8147011e+001                0                0
   5.3991800e-002   2.1182068e-002  -6.4220750e-002  -2.0376837e-001  -9.3120316e-002  -3.6499081e+000   5.8203270e+002   4.5925818e+005     2.5124400e-006     1.8992041e-001     7.6133019e-001     3.2925492e-002     1.5406355e-002     2.9697856e-005     5.2146009e-008     3.9865335e-007     4.0537253e-008     9.5988133e-008     1.5262361e-006     4.1972350e-007     3.9300357e-009     1.5260425e-014     2.5291970e-009     5.5490226e-012     6.7478339e-012     4.5643907e-018     1.3320464e-007     5.8904203e-008     3.2960021e-008     1.2265724e-013     1.6210920e-013     1.2514162e-012     2.1873282e-009     1.7964933e-012     5.9007534e-012     6.9397705e-008     0.0000000e+000     8.1383324e-007     7.0957939e-014     5.5471106e-010     1.6812674e-012     3.9846750e-012     7.3546316e-006     2.2002073e-010     1.0841357e-007     9.0997658e-016     3.8862124e-014     1.7695203e-007     3.7405833e-004     2.4671381e-023   1.9978630e-004   3.0277171e-007   3.4777730e-001   1.9108816e+001                0                0
   4.9754566e-002   1.7992797e-002  -6.4220750e-002  -1.7958745e-001  -8.2420447e-002  -3.4630486e+000   7.0304710e+002   4.5925739e+005     1.0595861e-006     1.6664092e-001     7.5673407e-001     5.1835069e-002     2.4225216e-002     2.2581719e-005     3.4479215e-008     2.6342164e-007     2.8449521e-008     7.7695599e-008     1.3225892e-006     5.9951713e-007     1.7966158e-008     6.2983588e-014     4.9094875e-009     4.0464689e-011     2.8832894e-011     2.5801790e-017     1.0800890e-007     7.1518853e-008     6.3235234e-009     4.6511891e-013     9.1848030e-013     7.5616230e-012     2.7248973e-009     6.0306453e-012     8.1374289e-012     2.4240257e-008     0.0000000e+000     6.0934660e-007     7.5611529e-014     1.2036036e-010     6.6698505e-012     1.0415820e-011     6.3574662e-006     9.2810150e-011     6.3350907e-008     3.5358987e-015     2.7555146e-013     1.4783134e-007     5.3133860e-004     1.1633855e-022   3.1831548e-004   2.3214226e-007   7.2395400e-001   1.7772213e+001                0                0
   5.3991800e-002   2.1182068e-002  -6.8220750e-002  -1.8247324e-001  -8.4450059e-002  -3.9099389e+000   5.7982875e+002   4.5925963e+005     2.2893680e-006     1.9059297e-001     7.6148480e-001     3.2366198e-002     1.5142661e-002     3.0086363e-005     5.2854556e-008     4.0405000e-007     4.1063785e-008     9.7093539e-008     1.5456108e-006     4.2500757e-007     3.7739093e-009     1.4488641e-014     2.6009104e-009     4.6848792e-012     6.9213080e-012     4.2011886e-018     1.3504962e-007     5.9867622e-008     3.3103315e-008     1.1878005e-013     1.4795383e-013     1.1340249e-012     2.2493208e-009     1.8449260e-012     6.2080190e-012     7.0589329e-008     0.0000000e+000     8.2541011e-007     7.2757219e-014     5.5528457e-010     1.5827036e-012     4.0445122e-012     7.4444818e-006     2.1932423e-010     1.0990937e-007     8.6662297e-016     2.8000603e-014     1.7914719e-007     3.6956216e-004     1.7632550e-023   1.9681590e-004   3.1443008e-007   3.4089641e-001   1.9709143e+001                0                0
   4.9754566e-002   1.7992797e-002  -6.8220750e-002  -1.6698908e-001  -6.5892737e-002  -3.6814164e+000   6.9193678e+002   4.5925890e+005     1.1831097e-006     1.6910863e-001     7.5727764e-001     4.9798829e-002     2.3268792e-002     2.3722001e-005     3.6659730e-008     2.8004083e-007     3.0045934e-008     8.0760159e-008     1.3864173e-006     5.9113392e-007     1.4712335e-008     6.7705379e-014     4.9284467e-009     2.8764984e-011     2.7678803e-011     2.0539839e-017     1.1328733e-007     7.1811048e-008     8.8663792e-009     5.0064880e-013     7.9905737e-013     6.5204073e-012     3.3156381e-009     6.3450509e-012     9.7322761e-012     3.3226696e-008     0.0000000e+000     6.4424803e-007     9.9924017e-014     1.8194389e-010     5.6735632e-012     1.2094671e-011     6.6053198e-006     1.1276983e-010     6.8077662e-008     3.6470580e-015     1.6823189e-013     1.5398214e-007     5.1107522e-004     9.3586965e-023   3.0718075e-004   2.4368139e-007   6.9691030e-001   1.7386462e+001                0                0
   5.7747755e-002   1.8000000e-002  -7.2220750e-002  -7.1309368e-002   2.1566579e-001  -4.1074191e+000   5.4905854e+002   4.5926093e+005     3.9181732e-006     1.9689141e-001     7.6290759e-001     2.7116520e-002     1.2697042e-002     4.4353266e-005     8.0488317e-008     6.1573134e-007     6.1908660e-008     1.4260428e-007     2.1611567e-006     5.2749334e-007     2.0675724e-009     7.8447288e-015     2.6907304e-009     1.3423430e-012     5.2409612e-012     1.8101991e-018     1.9706086e-007     7.8491574e-008     5.3432249e-008     7.4045406e-014     5.9063425e-014     4.0037933e-013     2.3355244e-009     1.2856463e-012     6.9501762e-012     1.0177890e-007     0.0000000e+000     1.2152458e-006     8.8982395e-014     7.9500177e-010     1.1002113e-012     3.3273429e-012     1.0618337e-005     3.6080486e-010     1.7197617e-007     5.3878188e-016     3.2231176e-015     2.5802867e-007     3.2287654e-004     3.0238932e-024   1.7503873e-004   3.2995241e-007   3.7388487e-001   7.1091689e+001                0                0
   5.7747755e-002   1.8000000e-002  -7.6220750e-002  -5.0169318e-002   2.0763734e-001  -4.3992896e+000   5.5013585e+002   4.5926250e+005     3.4923902e-006     1.9688312e-001     7.6289264e-001     2.7130597e-002     1.2702988e-002     4.3448495e-005     7.8655580e-008     6.0170683e-007     6.0490185e-008     1.3937281e-007     2.1188634e-006     5.1131458e-007     1.8665501e-009     7.1259463e-015     2.5484616e-009     1.1337957e-012     4.8105857e-012     1.5599547e-018     1.9279150e-007     7.6176990e-008     5.3030211e-008     6.7221579e-014     5.1392144e-014     3.4334033e-013     2.2239969e-009     1.1873863e-012     6.5210969e-012     9.9922234e-008     0.0000000e+000     1.1887560e-006     8.2121174e-014     7.6334275e-010     1.0296368e-012     3.1828141e-012     1.0390078e-005     3.5150662e-010     1.6795112e-007     4.8724063e-016     2.1934232e-015     2.5243392e-007     3.2777583e-004     2.3633129e-024   1.7602874e-004   3.4530863e-007   3.9402889e-001   7.6913768e+001                0                0
   5.7695761e-002   2.1777565e-002  -7.2220750e-002  -1.2896011e-001   8.1859759e-002  -4.1733567e+000   5.3512838e+002   4.5926103e+005     3.1439852e-006     1.9876458e-001     7.6313053e-001     2.5696900e-002     1.2037226e-002     3.4713468e-005     6.3565594e-008     4.8638657e-007     4.8775191e-008     1.1159367e-007     1.6592900e-006     3.9843209e-007     1.3802844e-009     4.7725172e-015     1.9583331e-009     6.7091737e-013     3.1396306e-012     9.9014033e-019     1.5376492e-007     6.0106368e-008     4.1960657e-008     4.6967251e-014     3.3091565e-014     2.1211465e-013     1.6892510e-009     7.8396344e-013     5.0284923e-012     7.7568095e-008     0.0000000e+000     9.5005850e-007     6.9016760e-014     6.4072509e-010     7.8229386e-013     2.0777840e-012     8.2291349e-006     2.7904659e-010     1.3688073e-007     3.4346844e-016     1.5634058e-015     2.0055629e-007     3.2028604e-004     1.5943768e-024   1.5903530e-004   3.7968865e-007   3.3831759e-001   6.1192593e+001                0                0
   5.7695761e-002   2.1777565e-002  -7.6220750e-002  -1.0747969e-001   8.2236464e-002  -4.4471872e+000   5.3615868e+002   4.5926266e+005     2.6856860e-006     1.9848377e-001     7.6306760e-001     2.5930759e-002     1.2145086e-002     3.3623689e-005     6.1495971e-008     4.7056339e-007     4.7164437e-008     1.0785260e-007     1.6045378e-006     3.8064330e-007     1.2175991e-009     4.2398063e-015     1.8244832e-009     5.7130386e-013     2.9214796e-012     8.6018446e-019     1.4871993e-007     5.7617728e-008     4.1092797e-008     4.2035254e-014     2.8621172e-014     1.8073194e-013     1.5569575e-009     7.1531675e-013     4.6451950e-012     7.4926493e-008     0.0000000e+000     9.1889848e-007     6.2637895e-014     5.9849629e-010     7.1380976e-013     1.9541253e-012     7.9531127e-006     2.6910037e-010     1.3246504e-007     3.0713326e-016     9.6604401e-016     1.9386345e-007     3.2427660e-004     1.1642321e-024   1.6029281e-004   3.9309850e-007   3.6556381e-001   6.8731654e+001                0                0
   5.3747755e-002   1.8000000e-002  -7.2220750e-002  -1.3558890e-001  -4.0485640e-002  -4.0686479e+000   5.9475305e+002   4.5926102e+005     2.2295477e-006     1.8819357e-001     7.6114283e-001     3.4235973e-002     1.6005599e-002     3.1578859e-005     5.4677875e-008     4.1787842e-007     4.2664793e-008     1.0204642e-007     1.6514074e-006     4.8318552e-007     5.2343304e-009     1.9757090e-014     3.2505105e-009     6.1755546e-012     1.0290668e-011     5.8873635e-018     1.4290690e-007     6.6981480e-008     3.1697462e-008     1.6208630e-013     2.0941315e-013     1.6168245e-012     2.7396043e-009     2.6844322e-012     7.8803723e-012     7.3069131e-008     0.0000000e+000     8.6746412e-007     8.5781826e-014     5.1109962e-010     2.0001676e-012     5.2670148e-012     7.9141309e-006     2.1225042e-010     1.1236360e-007     1.1627666e-015     2.9795522e-014     1.8970965e-007     3.7605823e-004     1.8374587e-023   2.1257067e-004   2.9357634e-007   4.0031315e-001   1.8021130e+001                0                0
   5.3747755e-002   1.8000000e-002  -7.6220750e-002  -7.5066605e-002  -4.5983247e-002  -4.3257082e+000   5.8735816e+002   4.5926278e+005     2.2599285e-006     1.9005817e-001     7.6152014e-001     3.2715279e-002     1.5294806e-002     3.1937454e-005     5.5735986e-008     4.2601424e-007     4.3330828e-008     1.0274909e-007     1.6532223e-006     4.5840303e-007     3.9844794e-009     1.5219943e-014     2.8960382e-009     4.2230528e-012     8.4646479e-012     4.2738683e-018     1.4384040e-007     6.4615607e-008     3.4271089e-008     1.2763121e-013     1.5127564e-013     1.1462511e-012     2.4884734e-009     2.2020381e-012     7.2031091e-012     7.5438291e-008     0.0000000e+000     8.7684652e-007     7.8873584e-014     5.0347315e-010     1.5721872e-012     4.5201042e-012     7.9252633e-006     2.1987322e-010     1.1536470e-007     9.1275532e-016     1.7850574e-014     1.9045598e-007     3.6523217e-004     1.2245829e-023   2.0375208e-004   3.0868685e-007   3.7341342e-001   1.7563390e+001                0                0
   5.3991800e-002   2.1182068e-002  -7.2220750e-002  -1.7055340e-001  -7.0975612e-002  -4.1162081e+000   5.7720535e+002   4.5926124e+005     2.2293787e-006     1.9139189e-001     7.6165432e-001     3.1710189e-002     1.4834266e-002     3.0382290e-005     5.3417816e-008     4.0834396e-007     4.1459091e-008     9.7793651e-008     1.5599925e-006     4.2083858e-007     3.2592048e-009     1.2262708e-014     2.5333989e-009     3.3809208e-012     6.2645788e-012     3.3047517e-018     1.3627211e-007     5.9647171e-008     3.4014207e-008     1.0234406e-013     1.1815423e-013     8.8941891e-013     2.2574278e-009     1.6998137e-012     6.1522662e-012     7.2411209e-008     0.0000000e+000     8.3378087e-007     7.1523823e-014     5.6017132e-010     1.3987809e-012     3.7352568e-012     7.4995513e-006     2.2051023e-010     1.1118260e-007     7.3557741e-016     1.7117553e-014     1.8055414e-007     3.6520363e-004     1.1183252e-023   1.9324938e-004   3.2802858e-007   3.2986134e-001   2.0250014e+001                0                0
   4.9754566e-002   1.7992797e-002  -7.2220750e-002  -1.4578040e-001  -4.4645692e-002  -3.8829369e+000   6.7875616e+002   4.5926068e+005     1.4561353e-006     1.7195624e-001     7.5788477e-001     4.7460697e-002     2.2172612e-002     2.4559652e-005     3.8663949e-008     2.9530063e-007     3.1373563e-008     8.2422713e-008     1.4269621e-006     5.5178705e-007     1.1397714e-008     4.5857156e-014     4.5865343e-009     1.6851245e-011     2.2147100e-011     1.3737611e-017     1.1692165e-007     6.8650720e-008     1.3138844e-008     3.4619019e-013     5.2221767e-013     4.2216408e-012     3.2158274e-009     5.0958992e-012     8.9733336e-012     4.6450265e-008     0.0000000e+000     6.7180501e-007     8.5590907e-014     1.9812250e-010     3.9134882e-012     9.3860797e-012     6.7212869e-006     1.1293340e-010     7.3021951e-008     2.4348787e-015     7.6349833e-014     1.5732720e-007     4.8934608e-004     4.4629411e-023   2.9387381e-004   2.5671160e-007   6.6106810e-001   1.6783336e+001                0                0
   5.3991800e-002   2.1182068e-002  -7.6220750e-002  -1.3158377e-001  -4.3283480e-002  -4.3881613e+000   5.7440867e+002   4.5926299e+005     2.2096503e-006     1.9233315e-001     7.6184432e-001     3.0943043e-002     1.4474697e-002     3.0509813e-005     5.3819520e-008     4.1143246e-007     4.1688234e-008     9.7885170e-008     1.5586783e-006     4.0672504e-007     2.5749115e-009     9.6189702e-015     2.3450272e-009     2.1543982e-012     5.1366448e-012     2.2960923e-018     1.3649578e-007     5.8245008e-008     3.5329252e-008     8.1721881e-014     8.3495864e-014     6.0933305e-013     2.1368302e-009     1.4088812e-012     5.7161935e-012     7.3490900e-008     0.0000000e+000     8.3691556e-007     6.7697458e-014     5.5775548e-010     1.1648797e-012     3.2076396e-012     7.4893687e-006     2.2234648e-010     1.1239273e-007     5.8089621e-016     8.8862516e-015     1.8054080e-007     3.6056600e-004     6.4183360e-024   1.8880724e-004   3.4173280e-007   3.1482525e-001   2.0597822e+001                0                0
   4.9754566e-002   1.7992797e-002  -7.6220750e-002  -1.2256230e-001  -1.2575475e-002  -4.1004515e+000   6.6172657e+002   4.5926247e+005     1.6967219e-006     1.7550072e-001     7.5862044e-001     4.4561687e-002     2.0816192e-002     2.5212725e-005     4.0447818e-008     3.0889886e-007     3.2505457e-008     8.3507467e-008     1.4563331e-006     4.9934229e-007     6.7435843e-009     3.0201094e-014     3.8857725e-009     8.7983080e-012     1.6684156e-011     8.0506440e-018     1.1873520e-007     6.3981342e-008     1.8746995e-008     2.3121564e-013     3.0663362e-013     2.4461093e-012     3.1596104e-009     3.9744275e-012     8.2956377e-012     5.8511005e-008     0.0000000e+000     6.9225649e-007     7.4630860e-014     2.4002269e-010     2.4291555e-012     7.5333818e-012     6.7777086e-006     1.3734040e-010     7.7669750e-008     1.5947421e-015     2.4936872e-014     1.5933713e-007     4.6364236e-004     2.1902812e-023   2.7665011e-004   2.6965486e-007   6.1360057e-001   1.5873274e+001                0                0
   3.9374309e-002   1.6154686e-002  -6.4220750e-002  -9.4183460e-002  -1.8855412e-002  -2.5682190e+000   9.5873604e+002   4.5925618e+005     8.2835631e-009     1.1915185e-001     7.4722544e-001     9.0428808e-002     4.2250675e-002     6.8492465e-006     6.6658616e-009     4.9188510e-008     8.0718289e-009     8.3040873e-009     2.3060288e-007     5.7413105e-007     9.7805264e-007     2.6898255e-012     1.0056037e-008     6.6830620e-010     7.8879164e-012     2.1667556e-015     7.7855933e-009     3.5926227e-009     1.5571918e-013     3.7765929e-012     3.4801412e-013     1.5220100e-012     2.2919926e-012     4.1150538e-014     9.3153844e-015     4.8392678e-013     0.0000000e+000     2.1550009e-008     1.9619831e-014     1.0337816e-012     1.1277799e-012     7.6468485e-013     3.0667547e-006     5.3352262e-012     7.5330122e-009     7.0572551e-014     8.4916619e-012     6.8714242e-008     9.3133054e-004     2.8174159e-019   6.0166349e-004   1.1921595e-007   1.7975441e+000   4.0539658e+001                0                0
   3.9374309e-002   1.6154686e-002  -6.8220750e-002  -8.1115750e-002  -1.0437798e-002  -2.7256194e+000   9.3647709e+002   4.5925779e+005     1.5140251e-008     1.2378230e-001     7.4823674e-001     8.6619807e-002     4.0460965e-002     7.7818857e-006     7.8640482e-009     5.9122413e-008     9.1442998e-009     1.2722665e-008     2.7870598e-007     6.2975331e-007     7.7981940e-007     2.2405743e-012     7.5785590e-009     8.2982102e-010     1.0938538e-011     1.8431365e-015     1.1525767e-008     6.1012018e-009     3.1919836e-013     4.3322337e-012     6.2102301e-013     2.8847355e-012     5.5228273e-012     9.1825150e-014     2.2222652e-014     9.5048311e-013     0.0000000e+000     3.2484908e-008     2.5953680e-014     1.6948914e-012     2.1526049e-012     1.2624114e-012     3.2981885e-006     7.0574846e-012     9.4620111e-009     7.7991542e-014     1.1642452e-011     7.3924595e-008     8.8717663e-004     1.3540045e-019   5.7860740e-004   1.3125544e-007   1.7146041e+000   3.8431585e+001                0                0
   3.9374309e-002   1.6154686e-002  -7.2220750e-002  -7.0834192e-002   9.9841342e-004  -2.8673487e+000   9.1160387e+002   4.5925951e+005     2.8489944e-008     1.2881736e-001     7.4931612e-001     8.2488192e-002     3.8522713e-002     8.7607965e-006     9.3072874e-009     7.0943084e-008     1.0275500e-008     1.9774281e-008     3.4385680e-007     6.7277179e-007     5.4104813e-007     1.5487701e-012     5.1002477e-009     9.0361481e-010     1.2743371e-011     1.1212066e-015     1.7445757e-008     1.0928459e-008     8.0002721e-013     4.0905480e-012     1.0539887e-012     5.3482656e-012     1.5233728e-011     2.2510936e-013     6.2639727e-014     2.6026420e-012     0.0000000e+000     5.0539677e-008     3.2228937e-014     2.7552022e-012     4.0279478e-012     2.0390980e-012     3.4851247e-006     8.9256277e-012     1.1984639e-008     6.9235686e-014     1.2970319e-011     7.8150133e-008     8.4149555e-004     5.2549765e-020   5.5317489e-004   1.4426731e-007   1.6203307e+000   3.6143649e+001                0                0
   3.9374309e-002   1.6154686e-002  -7.6220750e-002  -6.6588314e-002   8.7530985e-003  -3.0249457e+000   8.8350080e+002   4.5926152e+005     5.7277722e-008     1.3434918e-001     7.5048302e-001     7.7958631e-002     3.6400600e-002     9.7493682e-006     1.1023910e-008     8.4565747e-008     1.1457838e-008     3.0363515e-008     4.2946117e-007     6.8867624e-007     3.3424048e-007     1.0915420e-012     3.2541401e-009     9.4463016e-010     1.7338210e-011     6.4712616e-016     2.5457289e-008     2.0547501e-008     2.7874517e-012     3.9044523e-012     2.0965087e-012     1.1707799e-011     5.2940998e-011     6.7036454e-013     2.1564003e-013     9.5802183e-012     0.0000000e+000     8.1169550e-008     4.4337694e-014     5.2931914e-012     8.9195780e-012     3.8208701e-012     3.6297309e-006     1.2994730e-011     1.5231654e-008     6.3376756e-014     1.5762327e-011     8.1480916e-008     7.9331515e-004     1.9748143e-020   5.2475269e-004   1.5803105e-007   1.5171497e+000   3.3806876e+001                0                0
   5.8464696e-002   2.4100133e-002  -6.4220750e-002  -1.3791915e-001   6.7185030e-002  -3.7118636e+000   5.3222095e+002   4.5925810e+005     7.1083920e-006     1.9943787e-001     7.6327964e-001     2.5136688e-002     1.1778349e-002     3.6758504e-005     6.7649474e-008     5.1770595e-007     5.1910439e-008     1.1865289e-007     1.7443317e-006     4.2354670e-007     1.4627571e-009     5.3668153e-015     2.0909827e-009     8.8649334e-013     3.6028293e-012     1.2122560e-018     1.6278856e-007     6.3923820e-008     4.3829206e-008     5.2779059e-014     3.9196279e-014     2.5851031e-013     1.7967259e-009     8.5836987e-013     5.4342248e-012     8.1408805e-008     0.0000000e+000     1.0062239e-006     7.6199492e-014     7.0634515e-010     8.4230885e-013     2.2775319e-012     8.7041294e-006     3.0913065e-010     1.4610433e-007     3.9109583e-016     3.2119618e-015     2.1233638e-007     3.1023724e-004     3.0814562e-024   1.5577789e-004   3.4729766e-007   2.9215081e-001   4.9104651e+001                0                0
   5.8464696e-002   2.4100133e-002  -6.8220750e-002  -1.2853951e-001   6.8432214e-002  -4.0083714e+000   5.3344649e+002   4.5925947e+005     4.0734891e-006     1.9912931e-001     7.6321048e-001     2.5394770e-002     1.1897494e-002     3.5639866e-005     6.5421984e-008     5.0061285e-007     5.0209498e-008     1.1485609e-007     1.6996536e-006     4.1233127e-007     1.4743895e-009     5.1725224e-015     2.0528659e-009     7.8104208e-013     3.3582577e-012     1.1143138e-018     1.5793421e-007     6.2129862e-008     4.2612443e-008     5.0754078e-014     3.6816825e-014     2.3950196e-013     1.7726254e-009     8.3182829e-013     5.2965833e-012     7.9447448e-008     0.0000000e+000     9.7602599e-007     7.3918227e-014     6.7826653e-010     8.2880450e-013     2.1798456e-012     8.4525937e-006     2.9117150e-010     1.4102421e-007     3.7293535e-016     2.3693483e-015     2.0606527e-007     3.1526547e-004     2.2606442e-024   1.5725696e-004   3.6348342e-007   3.1457550e-001   5.4865498e+001                0                0
   5.9921436e-002   2.0501929e-002  -6.4220750e-002  -1.3791915e-001   6.7185030e-002  -3.7118636e+000   5.3222095e+002   4.5925810e+005     7.1083920e-006     1.9943787e-001     7.6327964e-001     2.5136688e-002     1.1778349e-002     3.6758504e-005     6.7649474e-008     5.1770595e-007     5.1910439e-008     1.1865289e-007     1.7443317e-006     4.2354670e-007     1.4627571e-009     5.3668153e-015     2.0909827e-009     8.8649334e-013     3.6028293e-012     1.2122560e-018     1.6278856e-007     6.3923820e-008     4.3829206e-008     5.2779059e-014     3.9196279e-014     2.5851031e-013     1.7967259e-009     8.5836987e-013     5.4342248e-012     8.1408805e-008     0.0000000e+000     1.0062239e-006     7.6199492e-014     7.0634515e-010     8.4230885e-013     2.2775319e-012     8.7041294e-006     3.0913065e-010     1.4610433e-007     3.9109583e-016     3.2119618e-015     2.1233638e-007     3.1023724e-004     3.0814562e-024   1.5577789e-004   3.4729766e-007   2.9215081e-001   4.9104651e+001                0                0
   6.0365475e-002   1.7651990e-002  -6.4220750e-002  -5.2681771e-002   2.5818286e-001  -3.6154855e+000   5.5063187e+002   4.5925778e+005     5.7852691e-006     1.9624959e-001     7.6279880e-001     2.7627384e-002     1.2937006e-002     4.5951005e-005     8.3373803e-008     6.3780742e-007     6.4185482e-008     1.4810080e-007     2.2422389e-006     5.5720884e-007     2.2919212e-009     9.1195082e-015     2.9058945e-009     1.6465938e-012     6.0490713e-012     2.1288773e-018     2.0431300e-007     8.2538286e-008     5.4411567e-008     8.4914724e-014     6.9291608e-014     4.7624012e-013     2.5416054e-009     1.4469809e-012     7.5290782e-012     1.0553671e-007     0.0000000e+000     1.2594790e-006     9.8041848e-014     8.5120991e-010     1.2047486e-012     3.6936905e-012     1.1028840e-005     3.8051655e-010     1.7799776e-007     6.1925455e-016     4.7275083e-015     2.6789167e-007     3.1855713e-004     4.1172155e-024   1.7672911e-004   2.9408583e-007   3.4406563e-001   6.2758698e+001                0                0
   5.9921436e-002   2.0501929e-002  -6.8220750e-002  -1.2853951e-001   6.8432214e-002  -4.0083714e+000   5.3344649e+002   4.5925947e+005     4.0734891e-006     1.9912931e-001     7.6321048e-001     2.5394770e-002     1.1897494e-002     3.5639866e-005     6.5421984e-008     5.0061285e-007     5.0209498e-008     1.1485609e-007     1.6996536e-006     4.1233127e-007     1.4743895e-009     5.1725224e-015     2.0528659e-009     7.8104208e-013     3.3582577e-012     1.1143138e-018     1.5793421e-007     6.2129862e-008     4.2612443e-008     5.0754078e-014     3.6816825e-014     2.3950196e-013     1.7726254e-009     8.3182829e-013     5.2965833e-012     7.9447448e-008     0.0000000e+000     9.7602599e-007     7.3918227e-014     6.7826653e-010     8.2880450e-013     2.1798456e-012     8.4525937e-006     2.9117150e-010     1.4102421e-007     3.7293535e-016     2.3693483e-015     2.0606527e-007     3.1526547e-004     2.2606442e-024   1.5725696e-004   3.6348342e-007   3.1457550e-001   5.4865498e+001                0                0
   6.0365475e-002   1.7651990e-002  -6.8220750e-002  -6.2968578e-002   2.3004107e-001  -3.9539154e+000   5.4907155e+002   4.5925925e+005     4.6091943e-006     1.9667582e-001     7.6287734e-001     2.7284785e-002     1.2776155e-002     4.5085457e-005     8.1858291e-008     6.2621457e-007     6.2993827e-008     1.4522544e-007     2.1981759e-006     5.4293329e-007     2.2137681e-009     8.5786063e-015     2.8154524e-009     1.5115555e-012     5.6305330e-012     1.9867697e-018     2.0044807e-007     8.0568892e-008     5.3696039e-008     8.0283747e-014     6.5143667e-014     4.4512829e-013     2.4611746e-009     1.3711820e-012     7.2840151e-012     1.0349294e-007     0.0000000e+000     1.2359607e-006     9.4879797e-014     8.3104270e-010     1.1666423e-012     3.4937897e-012     1.0811379e-005     3.7076438e-010     1.7485466e-007     5.8464782e-016     4.1646101e-015     2.6267297e-007     3.1960731e-004     3.6831934e-024   1.7531242e-004   3.1120606e-007   3.5841252e-001   6.6724720e+001                0                0
   5.0593260e-002   2.0478207e-002  -6.4220750e-002  -1.7958745e-001  -8.2420447e-002  -3.4630486e+000   7.0304710e+002   4.5925739e+005     1.0595861e-006     1.6664092e-001     7.5673407e-001     5.1835069e-002     2.4225216e-002     2.2581719e-005     3.4479215e-008     2.6342164e-007     2.8449521e-008     7.7695599e-008     1.3225892e-006     5.9951713e-007     1.7966158e-008     6.2983588e-014     4.9094875e-009     4.0464689e-011     2.8832894e-011     2.5801790e-017     1.0800890e-007     7.1518853e-008     6.3235234e-009     4.6511891e-013     9.1848030e-013     7.5616230e-012     2.7248973e-009     6.0306453e-012     8.1374289e-012     2.4240257e-008     0.0000000e+000     6.0934660e-007     7.5611529e-014     1.2036036e-010     6.6698505e-012     1.0415820e-011     6.3574662e-006     9.2810150e-011     6.3350907e-008     3.5358987e-015     2.7555146e-013     1.4783134e-007     5.3133860e-004     1.1633855e-022   3.1831548e-004   2.3214226e-007   7.2395400e-001   1.7772213e+001                0                0
   5.0593260e-002   2.0478207e-002  -6.8220750e-002  -1.6698908e-001  -6.5892737e-002  -3.6814164e+000   6.9193678e+002   4.5925890e+005     1.1831097e-006     1.6910863e-001     7.5727764e-001     4.9798829e-002     2.3268792e-002     2.3722001e-005     3.6659730e-008     2.8004083e-007     3.0045934e-008     8.0760159e-008     1.3864173e-006     5.9113392e-007     1.4712335e-008     6.7705379e-014     4.9284467e-009     2.8764984e-011     2.7678803e-011     2.0539839e-017     1.1328733e-007     7.1811048e-008     8.8663792e-009     5.0064880e-013     7.9905737e-013     6.5204073e-012     3.3156381e-009     6.3450509e-012     9.7322761e-012     3.3226696e-008     0.0000000e+000     6.4424803e-007     9.9924017e-014     1.8194389e-010     5.6735632e-012     1.2094671e-011     6.6053198e-006     1.1276983e-010     6.8077662e-008     3.6470580e-015     1.6823189e-013     1.5398214e-007     5.1107522e-004     9.3586965e-023   3.0718075e-004   2.4368139e-007   6.9691030e-001   1.7386462e+001                0                0
   5.8464696e-002   2.4100133e-002  -7.2220750e-002  -1.2896011e-001   8.1859759e-002  -4.1733567e+000   5.3512838e+002   4.5926103e+005     3.1439852e-006     1.9876458e-001     7.6313053e-001     2.5696900e-002     1.2037226e-002     3.4713468e-005     6.3565594e-008     4.8638657e-007     4.8775191e-008     1.1159367e-007     1.6592900e-006     3.9843209e-007     1.3802844e-009     4.7725172e-015     1.9583331e-009     6.7091737e-013     3.1396306e-012     9.9014033e-019     1.5376492e-007     6.0106368e-008     4.1960657e-008     4.6967251e-014     3.3091565e-014     2.1211465e-013     1.6892510e-009     7.8396344e-013     5.0284923e-012     7.7568095e-008     0.0000000e+000     9.5005850e-007     6.9016760e-014     6.4072509e-010     7.8229386e-013     2.0777840e-012     8.2291349e-006     2.7904659e-010     1.3688073e-007     3.4346844e-016     1.5634058e-015     2.0055629e-007     3.2028604e-004     1.5943768e-024   1.5903530e-004   3.7968865e-007   3.3831759e-001   6.1192593e+001                0                0
   5.8464696e-002   2.4100133e-002  -7.6220750e-002  -1.0747969e-001   8.2236464e-002  -4.4471872e+000   5.3615868e+002   4.5926266e+005     2.6856860e-006     1.9848377e-001     7.6306760e-001     2.5930759e-002     1.2145086e-002     3.3623689e-005     6.1495971e-008     4.7056339e-007     4.7164437e-008     1.0785260e-007     1.6045378e-006     3.8064330e-007     1.2175991e-009     4.2398063e-015     1.8244832e-009     5.7130386e-013     2.9214796e-012     8.6018446e-019     1.4871993e-007     5.7617728e-008     4.1092797e-008     4.2035254e-014     2.8621172e-014     1.8073194e-013     1.5569575e-009     7.1531675e-013     4.6451950e-012     7.4926493e-008     0.0000000e+000     9.1889848e-007     6.2637895e-014     5.9849629e-010     7.1380976e-013     1.9541253e-012     7.9531127e-006     2.6910037e-010     1.3246504e-007     3.0713326e-016     9.6604401e-016     1.9386345e-007     3.2427660e-004     1.1642321e-024   1.6029281e-004   3.9309850e-007   3.6556381e-001   6.8731654e+001                0                0
   5.9921436e-002   2.0501929e-002  -7.2220750e-002  -1.2896011e-001   8.1859759e-002  -4.1733567e+000   5.3512838e+002   4.5926103e+005     3.1439852e-006     1.9876458e-001     7.6313053e-001     2.5696900e-002     1.2037226e-002     3.4713468e-005     6.3565594e-008     4.8638657e-007     4.8775191e-008     1.1159367e-007     1.6592900e-006     3.9843209e-007     1.3802844e-009     4.7725172e-015     1.9583331e-009     6.7091737e-013     3.1396306e-012     9.9014033e-019     1.5376492e-007     6.0106368e-008     4.1960657e-008     4.6967251e-014     3.3091565e-014     2.1211465e-013     1.6892510e-009     7.8396344e-013     5.0284923e-012     7.7568095e-008     0.0000000e+000     9.5005850e-007     6.9016760e-014     6.4072509e-010     7.8229386e-013     2.0777840e-012     8.2291349e-006     2.7904659e-010     1.3688073e-007     3.4346844e-016     1.5634058e-015     2.0055629e-007     3.2028604e-004     1.5943768e-024   1.5903530e-004   3.7968865e-007   3.3831759e-001   6.1192593e+001                0                0
   6.0365475e-002   1.7651990e-002  -7.2220750e-002  -7.1309368e-002   2.1566579e-001  -4.1074191e+000   5.4905854e+002   4.5926093e+005     3.9181732e-006     1.9689141e-001     7.6290759e-001     2.7116520e-002     1.2697042e-002     4.4353266e-005     8.0488317e-008     6.1573134e-007     6.1908660e-008     1.4260428e-007     2.1611567e-006     5.2749334e-007     2.0675724e-009     7.8447288e-015     2.6907304e-009     1.3423430e-012     5.2409612e-012     1.8101991e-018     1.9706086e-007     7.8491574e-008     5.3432249e-008     7.4045406e-014     5.9063425e-014     4.0037933e-013     2.3355244e-009     1.2856463e-012     6.9501762e-012     1.0177890e-007     0.0000000e+000     1.2152458e-006     8.8982395e-014     7.9500177e-010     1.1002113e-012     3.3273429e-012     1.0618337e-005     3.6080486e-010     1.7197617e-007     5.3878188e-016     3.2231176e-015     2.5802867e-007     3.2287654e-004     3.0238932e-024   1.7503873e-004   3.2995241e-007   3.7388487e-001   7.1091689e+001                0                0
   5.9921436e-002   2.0501929e-002  -7.6220750e-002  -1.0747969e-001   8.2236464e-002  -4.4471872e+000   5.3615868e+002   4.5926266e+005     2.6856860e-006     1.9848377e-001     7.6306760e-001     2.5930759e-002     1.2145086e-002     3.3623689e-005     6.1495971e-008     4.7056339e-007     4.7164437e-008     1.0785260e-007     1.6045378e-006     3.8064330e-007     1.2175991e-009     4.2398063e-015     1.8244832e-009     5.7130386e-013     2.9214796e-012     8.6018446e-019     1.4871993e-007     5.7617728e-008     4.1092797e-008     4.2035254e-014     2.8621172e-014     1.8073194e-013     1.5569575e-009     7.1531675e-013     4.6451950e-012     7.4926493e-008     0.0000000e+000     9.1889848e-007     6.2637895e-014     5.9849629e-010     7.1380976e-013     1.9541253e-012     7.9531127e-006     2.6910037e-010     1.3246504e-007     3.0713326e-016     9.6604401e-016     1.9386345e-007     3.2427660e-004     1.1642321e-024   1.6029281e-004   3.9309850e-007   3.6556381e-001   6.8731654e+001                0                0
   6.0365475e-002   1.7651990e-002  -7.6220750e-002  -5.0169318e-002   2.0763734e-001  -4.3992896e+000   5.5013585e+002   4.5926250e+005     3.4923902e-006     1.9688312e-001     7.6289264e-001     2.7130597e-002     1.2702988e-002     4.3448495e-005     7.8655580e-008     6.0170683e-007     6.0490185e-008     1.3937281e-007     2.1188634e-006     5.1131458e-007     1.8665501e-009     7.1259463e-015     2.5484616e-009     1.1337957e-012     4.8105857e-012     1.5599547e-018     1.9279150e-007     7.6176990e-008     5.3030211e-008     6.7221579e-014     5.1392144e-014     3.4334033e-013     2.2239969e-009     1.1873863e-012     6.5210969e-012     9.9922234e-008     0.0000000e+000     1.1887560e-006     8.2121174e-014     7.6334275e-010     1.0296368e-012     3.1828141e-012     1.0390078e-005     3.5150662e-010     1.6795112e-007     4.8724063e-016     2.1934232e-015     2.5243392e-007     3.2777583e-004     2.3633129e-024   1.7602874e-004   3.4530863e-007   3.9402889e-001   7.6913768e+001                0                0
   5.0593260e-002   2.0478207e-002  -7.2220750e-002  -1.4578040e-001  -4.4645692e-002  -3.8829369e+000   6.7875616e+002   4.5926068e+005     1.4561353e-006     1.7195624e-001     7.5788477e-001     4.7460697e-002     2.2172612e-002     2.4559652e-005     3.8663949e-008     2.9530063e-007     3.1373563e-008     8.2422713e-008     1.4269621e-006     5.5178705e-007     1.1397714e-008     4.5857156e-014     4.5865343e-009     1.6851245e-011     2.2147100e-011     1.3737611e-017     1.1692165e-007     6.8650720e-008     1.3138844e-008     3.4619019e-013     5.2221767e-013     4.2216408e-012     3.2158274e-009     5.0958992e-012     8.9733336e-012     4.6450265e-008     0.0000000e+000     6.7180501e-007     8.5590907e-014     1.9812250e-010     3.9134882e-012     9.3860797e-012     6.7212869e-006     1.1293340e-010     7.3021951e-008     2.4348787e-015     7.6349833e-014     1.5732720e-007     4.8934608e-004     4.4629411e-023   2.9387381e-004   2.5671160e-007   6.6106810e-001   1.6783336e+001                0                0
   5.0593260e-002   2.0478207e-002  -7.6220750e-002  -1.2256230e-001  -1.2575475e-002  -4.1004515e+000   6.6172657e+002   4.5926247e+005     1.6967219e-006     1.7550072e-001     7.5862044e-001     4.4561687e-002     2.0816192e-002     2.5212725e-005     4.0447818e-008     3.0889886e-007     3.2505457e-008     8.3507467e-008     1.4563331e-006     4.9934229e-007     6.7435843e-009     3.0201094e-014     3.8857725e-009     8.7983080e-012     1.6684156e-011     8.0506440e-018     1.1873520e-007     6.3981342e-008     1.8746995e-008     2.3121564e-013     3.0663362e-013     2.4461093e-012     3.1596104e-009     3.9744275e-012     8.2956377e-012     5.8511005e-008     0.0000000e+000     6.9225649e-007     7.4630860e-014     2.4002269e-010     2.4291555e-012     7.5333818e-012     6.7777086e-006     1.3734040e-010     7.7669750e-008     1.5947421e-015     2.4936872e-014     1.5933713e-007     4.6364236e-004     2.1902812e-023   2.7665011e-004   2.6965486e-007   6.1360057e-001   1.5873274e+001                0                0
   5.7747755e-002  -2.0000000e-003  -6.8220750e-002   2.0676905e-001   4.9179775e-002  -3.5087189e+000   8.9527480e+002   4.5925823e+005     4.3091496e-008     1.3139834e-001     7.5005597e-001     8.0312688e-002     3.7483131e-002     1.1173511e-005     1.2182303e-008     9.3341558e-008     1.3096814e-008     2.8995254e-008     4.6188626e-007     8.3282840e-007     4.9554980e-007     1.6535949e-012     4.8814397e-009     1.1600339e-009     2.0076952e-011     1.1052077e-015     2.5061148e-008     1.7768871e-008     1.8149781e-012     5.1852371e-012     1.6876678e-012     8.8343545e-012     2.9214488e-011     4.0011847e-013     1.1734373e-013     7.1580808e-012     0.0000000e+000     7.3617369e-008     4.6938356e-014     4.5607996e-012     6.6753429e-012     3.3606035e-012     4.3012982e-006     1.3890271e-011     1.6166251e-008     8.5820004e-014     1.7289803e-011     9.6467188e-008     7.3218007e-004     2.7164342e-020   4.8617777e-004   1.5574374e-007   1.0464023e+000   5.7144753e+001                0                0
   5.7747755e-002  -2.0000000e-003  -6.4220750e-002   1.8884051e-001   5.6285972e-002  -3.4057188e+000   9.1141038e+002   4.5925682e+005     3.5701569e-008     1.2759138e-001     7.4924107e-001     8.3441312e-002     3.8950914e-002     1.1074152e-005     1.1750263e-008     8.9625635e-008     1.2984892e-008     2.4686085e-008     4.3327904e-007     8.5224592e-007     6.6944838e-007     1.9346748e-012     6.3593904e-009     1.1506362e-009     1.6059229e-011     1.3965718e-015     2.1922283e-008     1.3404919e-008     1.1170087e-012     5.2011463e-012     1.2696984e-012     6.3468492e-012     1.9678829e-011     2.6330744e-013     7.8712681e-014     5.4513013e-012     0.0000000e+000     6.3089798e-008     4.0564896e-014     3.3888817e-012     4.7714463e-012     2.4949392e-012     4.4036004e-006     1.1170892e-011     1.5114938e-008     8.7837760e-014     1.6368208e-011     9.8743736e-008     7.5749903e-004     4.1870104e-020   5.0033245e-004   1.4322781e-007   1.0792676e+000   5.8283205e+001                0                0
   5.7747755e-002  -6.0000000e-003  -6.4220750e-002   2.0011671e-001   1.4535634e-002  -3.4194467e+000   8.9338632e+002   4.5925668e+005     5.6028124e-008     1.3099675e-001     7.4987264e-001     8.0702802e-002     3.7678195e-002     1.2060159e-005     1.3341792e-008     1.0226506e-007     1.4150711e-008     3.3784782e-008     5.1113067e-007     8.8100093e-007     4.9058301e-007     1.5362273e-012     4.5592066e-009     1.2555357e-009     2.1006592e-011     1.0013970e-015     2.8961840e-008     2.1171014e-008     2.4501054e-012     5.2158125e-012     2.0383739e-012     1.0888574e-011     3.9681506e-011     5.2607493e-013     1.5716767e-013     8.9850830e-012     0.0000000e+000     8.7675310e-008     5.0131416e-014     5.2549030e-012     8.2505190e-012     3.8548916e-012     4.5828988e-006     1.4976787e-011     1.7998566e-008     8.5539320e-014     1.9217779e-011     1.0281977e-007     7.3059837e-004     2.0023103e-020   4.7599465e-004   1.5506109e-007   1.0288863e+000   5.5789488e+001                0                0
   5.7747755e-002  -6.0000000e-003  -6.8220750e-002   2.1635409e-001   1.3637417e-002  -3.5875530e+000   8.7789057e+002   4.5925815e+005     8.2752061e-008     1.3465078e-001     7.5065488e-001     7.7699131e-002     3.6269268e-002     1.2695491e-005     1.4510374e-008     1.1138717e-007     1.4932111e-008     4.1643570e-008     5.6999956e-007     8.8251954e-007     3.8515002e-007     1.2927405e-012     3.8259181e-009     1.2465757e-009     2.3913881e-011     7.3013584e-016     3.4401639e-008     2.9214377e-008     4.1822214e-012     4.9634605e-012     3.0888712e-012     1.7375196e-011     7.7848232e-011     9.9544105e-013     3.1685945e-013     1.4220175e-011     0.0000000e+000     1.1178564e-007     6.0489401e-014     7.5560449e-012     1.3246365e-011     5.4528793e-012     4.6750602e-006     1.7994838e-011     2.0276911e-008     8.0394421e-014     2.1891951e-011     1.0496858e-007     7.0616812e-004     1.2584066e-020   4.6233710e-004   1.6748393e-007   9.9816923e-001   5.4571155e+001                0                0
   6.1601608e-002  -1.9887275e-003  -6.4220750e-002   1.1542657e-001   8.4426083e-002  -3.5214616e+000   7.9265007e+002   4.5925740e+005     7.4299506e-007     1.4163327e-001     7.5223049e-001     7.1900179e-002     3.3558891e-002     2.6376918e-005     3.5236366e-008     2.6998349e-007     3.1747003e-008     1.0855899e-007     1.4685012e-006     1.2368061e-006     1.3721774e-007     4.2528775e-013     3.3968373e-009     6.2897307e-010     3.2943624e-011     1.1699197e-016     1.0251486e-007     1.0865648e-007     1.6133656e-010     2.4752445e-012     8.6091834e-012     6.2302099e-011     1.8922548e-009     1.1862576e-011     7.0088211e-012     1.1522135e-009     0.0000000e+000     5.1539480e-007     1.1634902e-013     4.0562756e-011     4.9547702e-011     1.8566720e-011     8.3766642e-006     5.3642262e-011     5.7216924e-008     2.8740888e-014     1.0084705e-011     1.9039618e-007     6.3740576e-004     9.4816717e-022   4.2440642e-004   1.7851012e-007   6.6619367e-001   1.6965419e+002                0                0
   6.1476650e-002  -5.9633446e-003  -6.4220750e-002   1.1406776e-001  -1.0551383e-001  -3.5553946e+000   7.8639749e+002   4.5925725e+005     4.8356722e-007     1.4297405e-001     7.5247432e-001     7.0834761e-002     3.3062305e-002     2.1814633e-005     2.9355415e-008     2.2487843e-007     2.6295730e-008     8.8815175e-008     1.2261829e-006     9.9362074e-007     9.6623458e-008     3.6524347e-013     2.9122852e-009     4.7176880e-010     3.2864558e-011     9.5713111e-017     8.5281564e-008     9.1314108e-008     1.9418635e-010     2.1737359e-012     7.1803210e-012     5.2600036e-011     1.8124560e-009     1.0769609e-011     6.5862824e-012     1.2349747e-009     0.0000000e+000     4.3944330e-007     1.1001610e-013     4.0759104e-011     4.1949348e-011     1.7708109e-011     6.8772249e-006     5.3888956e-011     4.7956707e-008     2.4652076e-014     7.5711174e-012     1.5646485e-007     6.2187978e-004     8.6330665e-022   4.0874160e-004   1.8040753e-007   6.6767079e-001   1.7018409e+002                0                0
   6.1601608e-002  -1.9887275e-003  -6.8220750e-002   1.3284622e-001   3.4144888e-002  -3.7318320e+000   7.8485897e+002   4.5925886e+005     5.4081077e-007     1.4403742e-001     7.5274026e-001     6.9930813e-002     3.2632322e-002     2.2765114e-005     3.0886556e-008     2.3653702e-007     2.7502767e-008     9.1256308e-008     1.2843338e-006     1.0109018e-006     9.6328379e-008     3.1293397e-013     3.1437434e-009     4.2035417e-010     2.8971784e-011     8.9396549e-017     9.0995332e-008     9.4113210e-008     2.1647130e-010     1.8859282e-012     6.4118943e-012     4.7562597e-011     1.8967024e-009     1.0667234e-011     6.8726950e-012     1.5114317e-009     0.0000000e+000     4.7350405e-007     1.0315317e-013     4.0999769e-011     3.8055431e-011     1.6640382e-011     7.1251201e-006     5.0558958e-011     5.0867676e-008     2.0490970e-014     5.9150803e-012     1.6231019e-007     6.2509816e-004     7.4226141e-022   4.1753847e-004   1.8709926e-007   6.8100865e-001   1.7537706e+002                0                0
   6.1476650e-002  -5.9633446e-003  -6.8220750e-002   1.4260577e-001  -1.2394203e-001  -3.7723849e+000   7.8140083e+002   4.5925877e+005     5.1665387e-007     1.4471377e-001     7.5284867e-001     6.9402277e-002     3.2388801e-002     2.2229866e-005     3.0151013e-008     2.3090832e-007     2.6853149e-008     8.9175077e-008     1.2542220e-006     9.8799593e-007     9.3312783e-008     3.0590361e-013     3.0501146e-009     4.1245445e-010     2.8594496e-011     8.5322468e-017     8.8737656e-008     9.2007609e-008     2.0737257e-010     1.8548029e-012     6.2859956e-012     4.6611026e-011     1.8440420e-009     1.0413936e-011     6.6890689e-012     1.4396227e-009     0.0000000e+000     4.6164880e-007     1.0138963e-013     4.0076372e-011     3.7295266e-011     1.6355397e-011     6.9590609e-006     4.9762237e-011     4.9638896e-008     2.0157654e-014     5.8279910e-012     1.5851864e-007     6.1321066e-004     6.3718161e-022   4.0484798e-004   1.9044441e-007   6.8314795e-001   1.7615710e+002                0                0
   5.3747755e-002  -2.0000000e-003  -6.4220750e-002   2.0823693e-001   4.0011627e-002  -3.2690364e+000   9.4095629e+002   4.5925636e+005     1.2645430e-008     1.2325424e-001     7.4824995e-001     8.7031158e-002     4.0637484e-002     8.4391656e-006     8.4009391e-009     6.3028927e-008     9.9134082e-009     1.2221089e-008     2.9300697e-007     6.9219171e-007     9.0251093e-007     2.2428443e-012     8.2098716e-009     8.1181309e-010     8.8752846e-012     1.6932752e-015     1.1510351e-008     5.1923147e-009     9.3185793e-014     4.0592755e-012     4.6156355e-013     2.0462597e-012     2.3910334e-012     5.1606460e-014     9.8814230e-015     1.4423529e-013     0.0000000e+000     3.1111415e-008     2.2944930e-014     1.3308109e-012     1.5170294e-012     9.9397787e-013     3.6262792e-006     6.3180450e-012     9.9111355e-009     7.2036964e-014     9.8187869e-012     8.1270804e-008     8.1296284e-004     1.0829388e-019   5.3241560e-004   1.3262365e-007   1.3293123e+000   4.1880198e+001                0                0
   4.9747755e-002  -2.0000000e-003  -6.4220750e-002   1.8418223e-001   3.7940703e-002  -3.1117163e+000   9.6343506e+002   4.5925620e+005     6.4410359e-009     1.1943293e-001     7.4739819e-001     9.0175957e-002     4.2114831e-002     6.9497570e-006     6.6564024e-009     4.8731219e-008     8.1965975e-009     7.2283021e-009     2.2622177e-007     5.9058631e-007     1.1169332e-006     2.5724896e-012     1.0076972e-008     5.9970939e-010     5.7254685e-012     1.8868264e-015     7.0450003e-009     2.5971635e-009     2.7941449e-014     3.3472782e-012     2.3817415e-013     9.7881515e-013     7.5502345e-013     1.9230559e-014     3.0751789e-015     2.5735372e-014     0.0000000e+000     1.8971319e-008     1.5770160e-014     7.3230910e-013     7.1981329e-013     5.4136989e-013     3.1782415e-006     4.2589504e-012     7.3143448e-009     6.2444837e-014     7.0280908e-012     7.1208253e-008     8.6583569e-004     2.2503402e-019   5.6444827e-004   1.2302388e-007   1.5451188e+000   4.0098023e+001                0                0
   5.3747755e-002  -6.0000000e-003  -6.4220750e-002   2.0977154e-001   6.6073251e-002  -3.3184491e+000   9.2302714e+002   4.5925635e+005     2.2891541e-008     1.2657803e-001     7.4886996e-001     8.4356162e-002     3.9393347e-002     9.5687101e-006     9.9187593e-009     7.5366006e-008     1.1222332e-008     1.8460563e-008     3.5921882e-007     7.5466328e-007     6.9872220e-007     2.1100279e-012     6.9593361e-009     1.0183457e-009     1.4529017e-011     1.6332560e-015     1.6542090e-008     9.7389036e-009     4.5145282e-013     4.9071661e-012     9.2335936e-013     4.4546994e-012     8.7685686e-012     1.5193777e-013     3.6176785e-014     1.0804306e-012     0.0000000e+000     4.6591977e-008     3.4291571e-014     2.5244962e-012     3.3344123e-012     1.8889792e-012     3.9048262e-006     9.6509697e-012     1.2391370e-008     8.4904515e-014     1.3918189e-011     8.7534248e-008     7.8688997e-004     6.9480152e-020   5.0949465e-004   1.4405214e-007   1.2642889e+000   3.9559627e+001                0                0
   4.9747755e-002  -6.0000000e-003  -6.4220750e-002   1.7345689e-001   9.4877545e-002  -3.1639472e+000   9.4716381e+002   4.5925622e+005     1.1958870e-008     1.2242975e-001     7.4796262e-001     8.7761386e-002     4.0990877e-002     7.9061054e-006     7.8270335e-009     5.8354497e-008     9.2936539e-009     1.1045814e-008     2.7037276e-007     6.5231423e-007     9.5994978e-007     2.1049089e-012     7.6778200e-009     7.1502404e-010     7.0341961e-012     1.5072496e-015     1.0494675e-008     4.2383641e-009     1.0832743e-013     3.6784588e-012     4.0576246e-013     1.7915721e-012     2.3409202e-012     4.6326569e-014     9.4441383e-015     2.7011689e-013     0.0000000e+000     2.8439115e-008     1.9655187e-014     1.1249582e-012     1.3287085e-012     8.3694124e-013     3.4428746e-006     5.1459457e-012     9.1261653e-009     6.5709643e-014     9.1615569e-012     7.7161125e-008     8.4189110e-004     1.1132434e-019   5.4404515e-004   1.3293921e-007   1.4794848e+000   3.8093090e+001                0                0
   5.3747755e-002  -2.0000000e-003  -6.8220750e-002   2.4079778e-001   3.7197829e-002  -3.4357433e+000   9.2259191e+002   4.5925795e+005     2.0640384e-008     1.2739059e-001     7.4914963e-001     8.3625214e-002     3.9038261e-002     9.0471952e-006     9.3630952e-009     7.1158644e-008     1.0608481e-008     1.7274146e-008     3.3868261e-007     7.1514032e-007     6.5868642e-007     2.0059366e-012     6.5981292e-009     9.6969641e-010     1.3843816e-011     1.5564457e-015     1.5509942e-008     9.0075070e-009     2.7230127e-013     4.6817558e-012     8.4901548e-013     4.0428148e-012     6.5112293e-012     1.2635254e-013     2.7165434e-014     3.2725045e-013     0.0000000e+000     4.3291159e-008     3.2458745e-014     2.3318955e-012     3.0202797e-012     1.7536693e-012     3.6947243e-006     9.1230916e-012     1.1674088e-008     8.1006033e-014     1.3209111e-011     8.2820097e-008     7.8154537e-004     6.8375179e-020   5.1565615e-004   1.4556816e-007   1.2775984e+000   4.0010977e+001                0                0
   4.9747755e-002  -2.0000000e-003  -6.8220750e-002   2.1413704e-001   3.2656274e-002  -3.2696018e+000   9.4360641e+002   4.5925775e+005     1.1373398e-008     1.2381379e-001     7.4835941e-001     8.6565898e-002     4.0418702e-002     7.6836977e-006     7.6425080e-009     5.7310552e-008     9.0266236e-009     1.1055519e-008     2.6641356e-007     6.3073995e-007     8.3048880e-007     2.0600107e-012     7.5416951e-009     7.3745375e-010     8.0939905e-012     1.5505247e-015     1.0415285e-008     4.6920022e-009     7.5639699e-014     3.7033368e-012     4.1921624e-013     1.8561066e-012     2.0653266e-012     4.6160846e-014     8.5864311e-015     7.1318821e-014     0.0000000e+000     2.8141331e-008     2.0909653e-014     1.2092765e-012     1.3757531e-012     9.0381935e-013     3.3061759e-006     5.7496497e-012     9.0029506e-009     6.5772983e-014     8.9464156e-012     7.4096005e-008     8.2925360e-004     1.1275650e-019   5.4541731e-004   1.3582918e-007   1.4816071e+000   3.8109478e+001                0                0
   5.3747755e-002  -6.0000000e-003  -6.8220750e-002   2.3959083e-001   5.5614944e-002  -3.4892749e+000   9.0535071e+002   4.5925794e+005     3.6535254e-008     1.3056051e-001     7.4973891e-001     8.1075050e-002     3.7852581e-002     1.0390753e-005     1.1155337e-008     8.5242020e-008     1.2183260e-008     2.4877092e-008     4.1615114e-007     7.8842412e-007     5.6077859e-007     1.7033235e-012     5.4020097e-009     1.0890082e-009     1.6332846e-011     1.2031296e-015     2.1772000e-008     1.4191503e-008     8.4321766e-013     4.8663972e-012     1.3967975e-012     7.1216049e-012     1.8205769e-011     2.8986039e-013     7.5813610e-014     2.0157905e-012     0.0000000e+000     6.3393745e-008     4.0718267e-014     3.5874258e-012     5.3631932e-012     2.6726295e-012     4.0771227e-006     1.1245935e-011     1.4550465e-008     8.1556866e-014     1.6247055e-011     9.1432317e-008     7.5633164e-004     3.7300783e-020   4.9326812e-004   1.5680805e-007   1.2173897e+000   3.7828640e+001                0                0
   4.9747755e-002  -6.0000000e-003  -6.8220750e-002   2.0521801e-001   8.2331129e-002  -3.3200780e+000   9.2783179e+002   4.5925775e+005     1.8828645e-008     1.2669743e-001     7.4890206e-001     8.4242763e-002     3.9337547e-002     8.7842157e-006     9.0089052e-009     6.8276148e-008     1.0305115e-008     1.5803044e-008     3.2321911e-007     6.9993583e-007     7.0656573e-007     2.1996913e-012     7.3107682e-009     9.2434032e-010     1.3276990e-011     1.7232758e-015     1.4219786e-008     8.1082190e-009     3.0897852e-013     4.7211962e-012     8.0433050e-013     3.8080830e-012     6.6284017e-012     1.2205799e-013     2.7834334e-014     6.1203043e-013     0.0000000e+000     3.9926820e-008     3.1956513e-014     2.2161988e-012     2.8436118e-012     1.6589923e-012     3.6309551e-006     8.6667090e-012     1.1098131e-008     8.2757354e-014     1.3058076e-011     8.1388937e-008     8.0576550e-004     9.2936945e-020   5.2532307e-004   1.4557210e-007   1.4196852e+000   3.6226575e+001                0                0
   5.7747755e-002  -1.0000000e-002  -6.8220750e-002   1.4736108e-001  -1.0232771e-002  -3.6139182e+000   8.1631573e+002   4.5925839e+005     2.9447005e-007     1.4582913e-001     7.5279811e-001     6.8656179e-002     3.2058648e-002     1.7930607e-005     2.2980656e-008     1.7634326e-007     2.1397123e-008     7.6604130e-008     9.5718172e-007     9.5678960e-007     1.4828354e-007     5.2614476e-013     2.2172054e-009     7.6193511e-010     2.8293058e-011     1.3592242e-016     6.4966862e-008     7.0022666e-008     1.0134235e-010     2.8251737e-012     7.0072906e-012     4.7420459e-011     7.8878559e-010     6.1615417e-012     3.0261474e-012     4.8314584e-010     0.0000000e+000     2.8959855e-007     8.8704642e-014     2.3666640e-011     3.7229525e-011     1.2908110e-011     5.9187444e-006     3.6410324e-011     3.5924693e-008     3.8335087e-014     1.4800382e-011     1.3383781e-007     6.3082922e-004     1.4045614e-021   4.0110216e-004   1.9920912e-007   8.5312636e-001   4.5657110e+001                0                0
   5.7747755e-002  -1.0000000e-002  -6.4220750e-002   1.4554510e-001  -1.3638700e-002  -3.4955522e+000   8.2962547e+002   4.5925689e+005     2.3753793e-007     1.4270980e-001     7.5213176e-001     7.1220757e-002     3.3261225e-002     1.6811839e-005     2.1174889e-008     1.6254158e-007     1.9999931e-008     7.0529541e-008     8.7605565e-007     9.4407919e-007     1.8002671e-007     5.5250884e-013     2.0281409e-009     8.5837956e-010     2.3817791e-011     1.5849558e-016     5.9294353e-008     6.0910108e-008     6.4630222e-011     2.8801015e-012     5.6499242e-012     3.7119205e-011     4.8584324e-010     4.1068423e-012     1.8557451e-012     2.9988580e-010     0.0000000e+000     2.4797034e-007     7.4283547e-014     1.7498230e-011     2.8979436e-011     1.0234142e-011     5.6411336e-006     2.8484416e-011     3.2576042e-008     4.0474958e-014     1.5176422e-011     1.2736990e-007     6.5095512e-004     1.6342428e-021   4.1258668e-004   1.8712389e-007   8.7712094e-001   4.6569067e+001                0                0
   5.7747755e-002  -1.4000000e-002  -6.4220750e-002   1.5330802e-003  -1.2415939e-001  -3.5864490e+000   7.2738454e+002   4.5925719e+005     1.0614848e-006     1.6072381e-001     7.5560692e-001     5.6629557e-002     2.6464223e-002     2.5736863e-005     3.8040672e-008     2.9074083e-007     3.1962924e-008     9.0934189e-008     1.5167906e-006     7.9164577e-007     3.0459100e-008     1.1952173e-013     5.6680580e-009     9.0720000e-011     3.7649544e-011     4.8641350e-017     1.2102696e-007     9.1199326e-008     2.9242988e-009     8.7187238e-013     2.1974887e-012     1.8042653e-011     3.4584670e-009     1.0296600e-011     1.1055800e-011     1.4250944e-008     0.0000000e+000     6.7882777e-007     1.0465866e-013     1.0095635e-010     1.5203201e-011     1.5692924e-011     7.4539558e-006     9.6563386e-011     6.7789221e-008     6.8292151e-015     5.9236051e-013     1.7222459e-007     5.3728039e-004     2.1818398e-022   3.2351916e-004   2.3470602e-007   6.2849583e-001   3.8578026e+001                0                0
   5.7747755e-002  -1.4000000e-002  -6.8220750e-002   1.5404315e-002  -8.1910525e-002  -3.8154375e+000   7.1806703e+002   4.5925872e+005     1.1742377e-006     1.6305704e-001     7.5609759e-001     5.4714114e-002     2.5566794e-002     2.7124767e-005     4.0701029e-008     3.1103572e-007     3.3926655e-008     9.4508538e-008     1.5893033e-006     7.8890939e-007     2.9643203e-008     1.1828500e-013     6.1558283e-009     6.7787781e-011     3.9394088e-011     4.2504117e-017     1.2827361e-007     9.1699214e-008     4.5653593e-009     8.7254318e-013     1.8306650e-012     1.5087025e-011     3.8968790e-009     1.0216135e-011     1.2138689e-011     2.0685617e-008     0.0000000e+000     7.2138748e-007     1.2158992e-013     1.3857716e-010     1.2657819e-011     1.7140687e-011     7.7598231e-006     1.0372182e-010     7.3609284e-008     6.5991874e-015     3.9444599e-013     1.7981155e-007     5.2427834e-004     1.6430199e-022   3.1540545e-004   2.4650939e-007   6.1382599e-001   3.8106426e+001                0                0
   6.1226579e-002  -9.9277206e-003  -6.4220750e-002   7.0036720e-003  -2.8043399e-001  -3.6713397e+000   7.1203253e+002   4.5925730e+005     1.1910962e-006     1.5825630e-001     7.5531759e-001     5.8518064e-002     2.7334447e-002     2.6811241e-005     4.0466179e-008     3.0920647e-007     3.3611766e-008     9.2854491e-008     1.5719518e-006     7.5545642e-007     2.7300851e-008     1.0393048e-013     6.1252522e-009     5.7953465e-011     3.8856251e-011     3.8354430e-017     1.2764607e-007     8.8507250e-008     5.2282858e-009     7.6677246e-013     1.5104520e-012     1.2488363e-011     3.7256117e-009     9.2342995e-012     1.1527702e-011     2.3034513e-008     0.0000000e+000     7.1757390e-007     1.1378198e-013     1.3821747e-010     1.0586609e-011     1.5697945e-011     7.6292281e-006     1.0331561e-010     7.3570390e-008     5.7402544e-015     3.1811067e-013     1.7699037e-007     5.3391059e-004     1.4367367e-022   3.3200385e-004   2.3539660e-007   5.8422740e-001   1.3925992e+002                0                0
   6.0851132e-002  -1.3861530e-002  -6.4220750e-002  -1.0028331e-001  -3.6660878e-001  -3.7162413e+000   6.5113024e+002   4.5925745e+005     2.5635992e-006     1.7020958e-001     7.5752680e-001     4.8882767e-002     2.2856702e-002     3.6028045e-005     5.8450631e-008     4.4636159e-007     4.6701387e-008     1.1841562e-007     2.0739302e-006     6.5193863e-007     7.0909813e-009     2.5838333e-014     4.6971006e-009     6.8502786e-012     1.6555906e-011     6.9785825e-018     1.6799393e-007     8.4760487e-008     3.2686787e-008     1.9939304e-013     2.3846636e-013     1.8854631e-012     3.7518546e-009     3.9309854e-012     9.3241954e-012     9.2218286e-008     0.0000000e+000     9.8914504e-007     7.8242462e-014     3.3360343e-010     2.2493694e-012     7.6430320e-012     9.5796765e-006     1.9572965e-010     1.1335104e-007     1.3526835e-015     1.0554437e-014     2.2582139e-007     4.7086991e-004     9.8118169e-024   2.7706421e-004   2.7790254e-007   4.7640020e-001   1.0256215e+002                0                0
   6.1226579e-002  -9.9277206e-003  -6.8220750e-002   5.7730536e-003  -2.8357043e-001  -3.9029571e+000   7.0649904e+002   4.5925882e+005     1.2894791e-006     1.5983367e-001     7.5564779e-001     5.7221879e-002     2.6726995e-002     2.8326151e-005     4.2988918e-008     3.2844634e-007     3.5579870e-008     9.7642101e-008     1.6647350e-006     7.7047479e-007     2.3203915e-008     1.0063400e-013     6.3526587e-009     4.9457979e-011     3.9053783e-011     3.4682104e-017     1.3555119e-007     9.1648522e-008     6.5765481e-009     7.5218158e-013     1.3374038e-012     1.1054282e-011     3.9447142e-009     9.0387915e-012     1.1973412e-011     2.7379768e-008     0.0000000e+000     7.6363603e-007     1.2240245e-013     1.6539913e-010     9.3724364e-012     1.6316542e-011     8.0161175e-006     1.1905213e-010     7.8513780e-008     5.5290090e-015     2.5137924e-013     1.8616836e-007     5.2777328e-004     1.2907736e-022   3.2846341e-004   2.4416327e-007   5.9572743e-001   1.4344591e+002                0                0
   6.0851132e-002  -1.3861530e-002  -6.8220750e-002  -9.8811313e-002  -3.7681430e-001  -3.9745428e+000   6.4487196e+002   4.5925891e+005     2.6547897e-006     1.7188904e-001     7.5786528e-001     4.7511537e-002     2.2215309e-002     3.6806491e-005     6.0374335e-008     4.6108005e-007     4.8011546e-008     1.2042749e-007     2.1037601e-006     6.1808825e-007     4.9967428e-009     2.3219808e-014     4.0847616e-009     4.8161342e-012     1.3689344e-011     4.9333080e-018     1.7003900e-007     8.1402444e-008     3.8080476e-008     1.7790248e-013     1.8553858e-013     1.4071293e-012     3.5782002e-009     3.2643047e-012     8.6203265e-012     9.8006033e-008     0.0000000e+000     1.0098780e-006     8.2432447e-014     4.0867511e-010     1.8750692e-012     7.1067785e-012     9.6901963e-006     2.3562245e-010     1.1820459e-007     1.2121059e-015     7.0454426e-015     2.2903049e-007     4.6451814e-004     7.7923212e-024   2.7232556e-004   2.8514717e-007   4.9020984e-001   1.0706727e+002                0                0
   5.3747755e-002  -1.0000000e-002  -6.4220750e-002   1.4544308e-001   1.0072652e-001  -3.4014246e+000   8.6788343e+002   4.5925656e+005     1.0796974e-007     1.3661163e-001     7.5081219e-001     7.6232598e-002     3.5607143e-002     1.3176227e-005     1.5421284e-008     1.1837880e-007     1.5533771e-008     4.6591869e-008     6.1317490e-007     8.7697177e-007     3.3924859e-007     1.0314721e-012     3.2039440e-009     1.1272866e-009     2.1061478e-011     5.0977794e-016     3.8701709e-008     3.3665805e-008     9.8323810e-012     4.2378249e-012     3.5150560e-012     2.0562618e-011     1.2653465e-010     1.4115055e-012     5.0754388e-013     4.1194650e-011     0.0000000e+000     1.3359798e-007     6.0723758e-014     8.8234038e-012     1.5764100e-011     6.1080392e-012     4.7483867e-006     1.7984122e-011     2.2100470e-008     6.6568254e-014     2.0224731e-011     1.0673750e-007     7.1604305e-004     8.6604542e-021   4.5373455e-004   1.7061509e-007   1.0945495e+000   3.3414744e+001                0                0
   4.9747755e-002  -1.0000000e-002  -6.4220750e-002   1.0653794e-001   1.4610695e-001  -3.2431317e+000   8.9847011e+002   4.5925639e+005     4.4659317e-008     1.3121923e-001     7.4967311e-001     8.0642022e-002     3.7671150e-002     1.0851734e-005     1.1866091e-008     9.0869173e-008     1.2726196e-008     2.8543202e-008     4.5072739e-007     8.0452099e-007     4.8977971e-007     1.5875731e-012     4.7483319e-009     1.1048186e-009     1.9058321e-011     1.0570744e-015     2.4602151e-008     1.7756563e-008     2.4303750e-012     4.9148566e-012     1.6981598e-012     9.0402123e-012     3.3430849e-011     4.4387604e-013     1.3449641e-013     8.7006076e-012     0.0000000e+000     7.3529836e-008     4.5205762e-014     4.5493269e-012     6.8480855e-012     3.3298267e-012     4.1728380e-006     1.3436300e-011     1.5798924e-008     8.1324379e-014     1.6526810e-011     9.3599698e-008     7.7729492e-004     3.1054945e-020   4.9413546e-004   1.5611463e-007   1.3128105e+000   3.2967692e+001                0                0
   5.3747755e-002  -1.4000000e-002  -6.4220750e-002   3.2557487e-002   9.4422945e-002  -3.5229839e+000   7.8547247e+002   4.5925705e+005     4.1604031e-007     1.5144810e-001     7.5369541e-001     6.4209702e-002     3.0001795e-002     1.8560400e-005     2.5042924e-008     1.9183062e-007     2.2396791e-008     7.5157581e-008     1.0428919e-006     8.3898966e-007     8.3167002e-008     3.0872048e-013     2.5163452e-009     4.0120584e-010     2.7576517e-011     8.1634172e-017     7.2862216e-008     7.6844669e-008     3.2423171e-010     1.8298634e-012     5.9152882e-012     4.3282681e-011     1.5460455e-009     8.9364258e-012     5.5744157e-012     1.6420206e-009     0.0000000e+000     3.7562523e-007     9.2345636e-014     3.6452735e-011     3.4522363e-011     1.4759654e-011     5.8405411e-006     4.6270667e-011     4.1036958e-008     2.0881644e-014     6.4258572e-012     1.3293722e-007     6.1719094e-004     8.3333333e-022   3.7748272e-004   2.0763999e-007   8.4859697e-001   2.6469362e+001                0                0
   4.9747755e-002  -1.4000000e-002  -6.4220750e-002  -1.4955093e-002   1.6309055e-001  -3.3609512e+000   8.2855533e+002   4.5925670e+005     2.1509799e-007     1.4378445e-001     7.5213702e-001     7.0450308e-002     3.2916684e-002     1.5013475e-005     1.8913983e-008     1.4516964e-007     1.7864370e-008     6.2500927e-008     7.8196996e-007     8.4179237e-007     1.6615416e-007     5.1636983e-013     1.9124932e-009     7.6461610e-010     2.1474954e-011     1.6266478e-016     5.2874826e-008     5.4201734e-008     5.1253989e-011     2.6154306e-012     4.9965111e-012     3.2896911e-011     4.6251424e-010     3.7657672e-012     1.7573840e-012     2.6141800e-010     0.0000000e+000     2.2256960e-007     6.6877547e-014     1.5999284e-011     2.5695278e-011     9.1984122e-012     5.0391403e-006     2.5708513e-011     2.9109139e-008     3.6938411e-014     1.3471534e-011     1.1379253e-007     6.8876311e-004     2.4772497e-021   4.2745457e-004   1.8705458e-007   1.0807172e+000   2.6593771e+001                0                0
   5.3747755e-002  -1.0000000e-002  -6.8220750e-002   1.7343903e-001   8.1753311e-002  -3.5724701e+000   8.5337882e+002   4.5925815e+005     1.4316076e-007     1.3996923e-001     7.5155238e-001     7.3461298e-002     3.4305226e-002     1.4299869e-005     1.7193684e-008     1.3209879e-007     1.6900408e-008     5.5438618e-008     6.9886756e-007     8.9896370e-007     2.5201470e-007     8.8168567e-013     2.6417567e-009     1.0718354e-009     2.5865819e-011     3.5438352e-016     4.5013474e-008     4.4388048e-008     1.6681795e-011     3.9466762e-012     4.6335455e-012     2.8380864e-011     2.2528340e-010     2.3269684e-012     9.0527918e-013     6.9099868e-011     0.0000000e+000     1.6601287e-007     7.0608182e-014     1.2103535e-011     2.1906102e-011     8.0771113e-012     5.0122182e-006     2.4007355e-011     2.5291372e-008     6.0797521e-014     1.9997812e-011     1.1278303e-007     6.8994338e-004     5.2410957e-021   4.4020829e-004   1.8263848e-007   1.0580330e+000   3.2114361e+001                0                0
   4.9747755e-002  -1.0000000e-002  -6.8220750e-002   1.3904551e-001   1.2264599e-001  -3.4051433e+000   8.8155370e+002   4.5925797e+005     7.1364289e-008     1.3500506e-001     7.5051360e-001     7.7516228e-002     3.6201842e-002     1.1932442e-005     1.3518341e-008     1.0372516e-007     1.4024161e-008     3.7450647e-008     5.2741624e-007     8.4049904e-007     3.9739084e-007     1.3154550e-012     3.8991855e-009     1.1525033e-009     2.1493215e-011     7.6815715e-016     3.1372069e-008     2.5490256e-008     4.6621469e-012     4.7700207e-012     2.6202877e-012     1.4677788e-011     7.0994003e-011     8.6477138e-013     2.8893815e-013     1.7858972e-011     0.0000000e+000     1.0035977e-007     5.5028658e-014     6.6814441e-012     1.1187598e-011     4.7812931e-012     4.4323092e-006     1.6169089e-011     1.8717279e-008     7.7289765e-014     1.9383658e-011     9.9501481e-008     7.4461687e-004     1.7202280e-020   4.7747872e-004   1.6802781e-007   1.2623714e+000   3.1467699e+001                0                0
   5.3747755e-002  -1.4000000e-002  -6.8220750e-002   5.4703036e-002   8.0781815e-002  -3.7152983e+000   7.7581501e+002   4.5925851e+005     5.2324328e-007     1.5388451e-001     7.5424504e-001     6.2190659e-002     2.9052234e-002     1.9914937e-005     2.7290649e-008     2.0895250e-007     2.4131385e-008     7.9095545e-008     1.1294386e-006     8.5512544e-007     7.4794572e-008     2.4124855e-013     2.9406799e-009     3.3106007e-010     2.5030441e-011     7.3093847e-017     8.1624697e-008     8.1425186e-008     4.0267426e-010     1.4909880e-012     5.2319042e-012     3.9111419e-011     1.7854268e-009     9.3970978e-012     6.3649880e-012     2.2487625e-009     0.0000000e+000     4.2930810e-007     8.6269259e-014     3.8725087e-011     3.1429345e-011     1.3898239e-011     6.1789771e-006     4.6285839e-011     4.5385448e-008     1.5834861e-014     4.5917163e-012     1.4095966e-007     5.9775372e-004     5.7738541e-022   3.6786182e-004   2.1872355e-007   8.2615117e-001   2.5719560e+001                0                0
   4.9747755e-002  -1.4000000e-002  -6.8220750e-002   1.8232782e-002   1.3982821e-001  -3.5291945e+000   8.1496820e+002   4.5925820e+005     2.9234820e-007     1.4691644e-001     7.5284077e-001     6.7859019e-002     3.1698031e-002     1.6303208e-005     2.1076865e-008     1.6167585e-007     1.9491289e-008     6.9102385e-008     8.7795957e-007     8.4777558e-007     1.2719653e-007     4.5458338e-013     2.1557208e-009     6.2226585e-010     2.5049970e-011     1.2597799e-016     5.9967021e-008     6.4564578e-008     9.3108528e-011     2.4094157e-012     6.3834642e-012     4.3829942e-011     8.6266954e-010     6.3292906e-012     3.3199619e-012     5.1044254e-010     0.0000000e+000     2.7614359e-007     8.2046980e-014     2.3249622e-011     3.4495447e-011     1.2102051e-011     5.3412290e-006     3.3734235e-011     3.3220986e-008     3.2070987e-014     1.2073361e-011     1.2090389e-007     6.6112505e-004     1.7421880e-021   4.1361784e-004   1.9815705e-007   1.0430650e+000   2.5596373e+001                0                0
   5.7747755e-002  -2.0000000e-003  -7.6220750e-002   2.8022320e-001   2.6883797e-002  -3.8347246e+000   8.6074988e+002   4.5926164e+005     9.6003424e-008     1.3911975e-001     7.5165367e-001     7.3996487e-002     3.4525883e-002     1.1684165e-005     1.3744370e-008     1.0561817e-007     1.3769356e-008     4.3024831e-008     5.5207255e-007     7.7013258e-007     2.5128280e-007     8.7834707e-013     2.5143327e-009     1.0096410e-009     2.2157041e-011     3.9959505e-016     3.4857042e-008     3.2441449e-008     5.7419471e-012     3.7793716e-012     3.3849202e-012     1.9956499e-011     1.1299918e-010     1.3465939e-012     4.5936979e-013     1.9026327e-011     0.0000000e+000     1.2010387e-007     5.6958653e-014     8.3828483e-012     1.5310437e-011     5.9121605e-012     4.1771958e-006     1.8408437e-011     1.9776667e-008     5.9640347e-014     1.8217788e-011     9.3876972e-008     6.8619481e-004     6.5834044e-021   4.5686602e-004   1.8988927e-007   9.6106166e-001   5.3814660e+001                0                0
   5.7747755e-002  -2.0000000e-003  -7.2220750e-002   2.4586111e-001   3.9157861e-002  -3.7265763e+000   8.7866548e+002   4.5925994e+005     7.3018941e-008     1.3521282e-001     7.5085430e-001     7.7187558e-002     3.6018940e-002     1.1355737e-005     1.2964649e-008     9.9525008e-008     1.3354165e-008     3.7157692e-008     5.0902438e-007     7.9103822e-007     3.4582309e-007     1.1657210e-012     3.4410905e-009     1.1202195e-009     2.1485542e-011     6.5889480e-016     3.0676076e-008     2.5993412e-008     3.2420122e-012     4.4667200e-012     2.7494247e-012     1.5419105e-011     6.5531880e-011     8.6162112e-013     2.6775828e-013     1.0639204e-011     0.0000000e+000     9.9193133e-008     5.4147292e-014     6.6882121e-012     1.1748633e-011     4.8521007e-012     4.1852478e-006     1.6073490e-011     1.8094885e-008     7.2400525e-014     1.9660108e-011     9.3964790e-008     7.0867950e-004     1.2703097e-020   4.7194276e-004   1.7128858e-007   1.0064497e+000   5.5571211e+001                0                0
   5.7747755e-002  -6.0000000e-003  -7.2220750e-002   2.4531198e-001   4.6909680e-003  -3.7516008e+000   8.6105318e+002   4.5925981e+005     1.1182859e-007     1.3841992e-001     7.5143766e-001     7.4613943e-002     3.4824524e-002     1.3403225e-005     1.5781302e-008     1.2126523e-007     1.5798330e-008     4.9353225e-008     6.3401699e-007     8.8157825e-007     2.8779604e-007     1.0020978e-012     2.8887707e-009     1.1529727e-009     2.5291799e-011     4.5867732e-016     4.0059524e-008     3.7323621e-008     7.6935427e-012     4.3048497e-012     3.8650467e-012     2.2834210e-011     1.3710299e-010     1.5783599e-012     5.5376894e-013     2.8823248e-011     0.0000000e+000     1.3874451e-007     6.4997879e-014     9.6683460e-012     1.7526480e-011     6.7651382e-012     4.7887055e-006     2.1165609e-011     2.2730735e-008     6.7924516e-014     2.0708261e-011     1.0762858e-007     6.8328887e-004     6.6261614e-021   4.4802434e-004   1.8413384e-007   9.6292141e-001   5.3000435e+001                0                0
   5.7747755e-002  -6.0000000e-003  -7.6220750e-002   2.6701566e-001  -1.5955678e-002  -3.9795358e+000   8.4294453e+002   4.5926164e+005     1.5580990e-007     1.4225817e-001     7.5221102e-001     7.1485039e-002     3.3361613e-002     1.4260444e-005     1.7413176e-008     1.3377984e-007     1.6879814e-008     5.7443515e-008     7.1396765e-007     8.6582238e-007     2.0511234e-007     7.4495358e-013     2.1957558e-009     9.4224926e-010     2.5329098e-011     2.4763805e-016     4.6642233e-008     4.7275904e-008     1.6726440e-011     3.5449554e-012     5.0445188e-012     3.1664186e-011     2.8280184e-010     2.8367855e-012     1.1367743e-012     6.9478478e-011     0.0000000e+000     1.7904403e-007     7.3133588e-014     1.3654347e-011     2.4527626e-011     8.9500434e-012     4.9212676e-006     2.4901054e-011     2.5994341e-008     5.3105507e-014     1.8303242e-011     1.1083665e-007     6.6239957e-004     3.1972973e-021   4.3301336e-004   2.0530373e-007   9.1738726e-001   5.1034156e+001                0                0
   6.1601608e-002  -1.9887275e-003  -7.2220750e-002   1.6487623e-001  -3.0073321e-003  -3.9240130e+000   7.7644252e+002   4.5926052e+005     5.3268481e-007     1.4652111e-001     7.5324380e-001     6.7907146e-002     3.1683053e-002     2.0577994e-005     2.8154706e-008     2.1557046e-007     2.4915901e-008     8.1875292e-008     1.1678575e-006     8.8749168e-007     7.6711643e-008     2.4403665e-013     3.0254240e-009     3.3544213e-010     2.5665106e-011     7.5330573e-017     8.4260344e-008     8.4768551e-008     2.3060211e-010     1.5180624e-012     5.4484807e-012     4.0871054e-011     1.8439074e-009     9.8762194e-012     6.6128439e-012     1.6754037e-009     0.0000000e+000     4.4351937e-007     8.8748735e-014     3.7639002e-011     3.2862698e-011     1.4420860e-011     6.3908930e-006     4.6799710e-011     4.6733981e-008     1.5892417e-014     4.5205980e-012     1.4575644e-007     6.1409264e-004     5.9404590e-022   4.1008308e-004   1.9831921e-007   6.9737205e-001   1.8172955e+002                0                0
   6.1476650e-002  -5.9633446e-003  -7.2220750e-002   1.2732376e-001  -1.4997109e-001  -4.0131015e+000   7.6653398e+002   4.5926037e+005     7.3052954e-007     1.4832073e-001     7.5355073e-001     6.6475584e-002     3.1022117e-002     2.2160204e-005     3.0787047e-008     2.3560631e-007     2.6940067e-008     8.6401845e-008     1.2700813e-006     9.0484732e-007     6.8662205e-008     2.1094949e-013     3.6809857e-009     2.7695845e-010     2.5325853e-011     7.2538319e-017     9.4790248e-008     9.0774829e-008     3.3063613e-010     1.3871187e-012     5.3538420e-012     4.1027057e-011     2.4273920e-009     1.1627339e-011     8.4444747e-012     2.7396976e-009     0.0000000e+000     5.1026243e-007     9.2965436e-014     4.5545336e-011     3.3037445e-011     1.5220976e-011     6.7841343e-006     4.8690014e-011     5.1821743e-008     1.3491553e-014     3.4782518e-012     1.5508443e-007     5.9762617e-004     4.5381331e-022   3.9231270e-004   2.0703097e-007   6.9002201e-001   1.7876738e+002                0                0
   6.1601608e-002  -1.9887275e-003  -7.6220750e-002   1.7238327e-001  -4.9666619e-002  -4.2081140e+000   7.6619915e+002   4.5926223e+005     6.3843066e-007     1.4911454e-001     7.5374525e-001     6.5805526e-002     3.0700421e-002     1.9393825e-005     2.6947788e-008     2.0622464e-007     2.3578233e-008     7.5607019e-008     1.1115346e-006     7.9165863e-007     5.9994753e-008     1.8418280e-013     3.2292974e-009     2.4139751e-010     2.2136233e-011     6.3494638e-017     8.2992665e-008     7.9459951e-008     2.8605317e-010     1.2137906e-012     4.7034904e-012     3.6063189e-011     2.1392301e-009     1.0243177e-011     7.4388785e-012     2.3960309e-009     0.0000000e+000     4.4689461e-007     8.1586943e-014     3.9994295e-011     2.9039148e-011     1.3368006e-011     5.9364876e-006     4.2568280e-011     4.5365667e-008     1.1772143e-014     3.0291123e-012     1.3571030e-007     6.0519999e-004     4.5713907e-022   4.0183928e-004   2.1394714e-007   7.0996146e-001   1.8659134e+002                0                0
   6.1476650e-002  -5.9633446e-003  -7.6220750e-002   1.1392921e-001  -1.8374718e-001  -4.3225912e+000   7.5164538e+002   4.5926215e+005     8.3620551e-007     1.5164362e-001     7.5416323e-001     6.3796744e-002     2.9774286e-002     2.2602427e-005     3.2144784e-008     2.4585402e-007     2.7691072e-008     8.4117990e-008     1.3090517e-006     8.3980144e-007     5.7055670e-008     1.7906282e-013     4.5795787e-009     1.8153082e-010     2.8494109e-011     6.6562102e-017     1.0066579e-007     8.8658998e-008     6.7458391e-010     1.2345547e-012     4.2949311e-012     3.3861962e-011     3.0219724e-009     1.2303532e-011     1.0230145e-011     5.2414067e-009     0.0000000e+000     5.5473908e-007     1.0263521e-013     6.2271453e-011     2.7476869e-011     1.6441652e-011     6.7799264e-006     5.5320844e-011     5.5323984e-008     1.0849163e-014     1.9279304e-012     1.5559634e-007     5.8832851e-004     3.5444967e-022   3.8104320e-004   2.3111938e-007   6.9497526e-001   1.8061432e+002                0                0
   5.3747755e-002  -2.0000000e-003  -7.2220750e-002   2.7314369e-001   2.9062872e-002  -3.5849903e+000   9.0288021e+002   4.5925961e+005     3.4562430e-008     1.3166825e-001     7.5006043e-001     8.0113348e-002     3.7391634e-002     9.6296759e-006     1.0403486e-008     7.9596839e-008     1.1288834e-008     2.3936230e-008     3.9120105e-007     7.2569464e-007     4.7795428e-007     1.4938743e-012     4.6097856e-009     1.0380649e-009     1.6412034e-011     1.0551128e-015     2.0775585e-008     1.4170072e-008     6.7429495e-013     4.4999189e-012     1.3437322e-012     6.8805622e-012     1.6087117e-011     2.7063087e-013     6.6363411e-014     9.4843888e-013     0.0000000e+000     6.0393995e-008     3.8455051e-014     3.4765068e-012     5.1834225e-012     2.6081336e-012     3.7482084e-006     1.1235434e-011     1.3663967e-008     7.5164743e-014     1.5124557e-011     8.4053380e-008     7.5100810e-004     3.1251616e-020   4.9810017e-004   1.6099189e-007   1.2188793e+000   3.7990088e+001                0                0
   4.9747755e-002  -2.0000000e-003  -7.2220750e-002   2.4506249e-001   2.3784011e-002  -3.3997243e+000   9.2216617e+002   4.5925944e+005     1.9231438e-008     1.2839386e-001     7.4934440e-001     8.2802120e-002     3.8652915e-002     8.3588383e-006     8.6543677e-009     6.5771717e-008     9.8015499e-009     1.6011323e-008     3.1315052e-007     6.6042197e-007     6.0822264e-007     1.8461358e-012     6.0785354e-009     8.9530806e-010     1.2749834e-011     1.4301216e-015     1.4371489e-008     8.3506602e-009     2.4363550e-013     4.3139287e-012     7.8844235e-013     3.7581089e-012     6.0279782e-012     1.1760918e-013     2.5188612e-014     2.4915538e-013     0.0000000e+000     4.0143982e-008     2.9970023e-014     2.1579838e-012     2.8078539e-012     1.6233007e-012     3.4125903e-006     8.4110647e-012     1.0795900e-008     7.4615536e-014     1.2216498e-011     7.6496342e-008     7.9307193e-004     6.9287290e-020   5.2527616e-004   1.5044787e-007   1.4090013e+000   3.5974072e+001                0                0
   5.3747755e-002  -6.0000000e-003  -7.2220750e-002   2.6854468e-001   4.2264245e-002  -3.6365896e+000   8.8617195e+002   4.5925958e+005     5.8403192e-008     1.3470318e-001     7.5062014e-001     7.7674223e-002     3.6258127e-002     1.1224781e-005     1.2552766e-008     9.6269680e-008     1.3179132e-008     3.3457528e-008     4.8523198e-007     8.0733031e-007     4.1628656e-007     1.3133340e-012     4.0135366e-009     1.1472217e-009     1.9588124e-011     8.1703698e-016     2.8174908e-008     2.1889774e-008     1.8915966e-012     4.6115635e-012     2.1531480e-012     1.1704738e-011     4.0871137e-011     5.8405058e-013     1.6892271e-013     4.7265204e-012     0.0000000e+000     8.7179015e-008     4.8779258e-014     5.3506524e-012     8.8830199e-012     3.9392827e-012     4.2210254e-006     1.4382688e-011     1.7137357e-008     7.5439531e-014     1.8209513e-011     9.4718871e-008     7.2670578e-004     1.7721372e-020   4.7610021e-004   1.7251321e-007   1.1626443e+000   3.5939513e+001                0                0
   4.9747755e-002  -6.0000000e-003  -7.2220750e-002   2.3673015e-001   6.7542234e-002  -3.4496371e+000   9.0665863e+002   4.5925939e+005     3.3602720e-008     1.3119802e-001     7.4987027e-001     8.0544054e-002     3.7602334e-002     9.6395952e-006     1.0342251e-008     7.9019589e-008     1.1302315e-008     2.3023588e-008     3.8567122e-007     7.3202271e-007     5.2387015e-007     1.5945758e-012     5.0626362e-009     1.0114539e-009     1.5170724e-011     1.1287516e-015     2.0144819e-008     1.3115788e-008     6.8867628e-013     4.5265209e-012     1.2885425e-012     6.5544882e-012     1.6017361e-011     2.6165326e-013     6.6833338e-014     1.4426947e-012     0.0000000e+000     5.8564782e-008     3.7764457e-014     3.3063364e-012     4.9341938e-012     2.4683069e-012     3.7851893e-006     1.0424594e-011     1.3479084e-008     7.5939924e-014     1.5087554e-011     8.4884034e-008     7.6990083e-004     3.9383941e-020   5.0527962e-004   1.6025258e-007   1.3502577e+000   3.4199812e+001                0                0
   5.3747755e-002  -2.0000000e-003  -7.6220750e-002   3.0681717e-001   1.6064297e-002  -3.7410055e+000   8.8128425e+002   4.5926145e+005     5.7357818e-008     1.3617875e-001     7.5100103e-001     7.6420989e-002     3.5662790e-002     1.0198487e-005     1.1516876e-008     8.8392296e-008     1.1978896e-008     3.1889696e-008     4.4873889e-007     7.2331138e-007     3.3836058e-007     1.1251878e-012     3.2953308e-009     1.0082042e-009     1.8567297e-011     6.5156483e-016     2.6639481e-008     2.1357733e-008     1.8345438e-012     4.1471816e-012     2.2016744e-012     1.2155240e-011     4.3807582e-011     6.2998889e-013     1.8262048e-013     3.5420704e-012     0.0000000e+000     8.3407541e-008     4.7085476e-014     5.4389550e-012     9.2403742e-012     3.9995319e-012     3.7953954e-006     1.3631634e-011     1.5887137e-008     6.7226161e-014     1.6974860e-011     8.5183157e-008     7.2049498e-004     1.4758292e-020   4.7905849e-004   1.7845315e-007   1.1495397e+000   3.5779758e+001                0                0
   4.9747755e-002  -2.0000000e-003  -7.6220750e-002   2.7306517e-001   1.3384810e-002  -3.5445647e+000   8.9872362e+002   4.5926133e+005     3.4033560e-008     1.3324670e-001     7.5036860e-001     7.8824537e-002     3.6789419e-002     9.0150048e-006     9.8187346e-009     7.5221056e-008     1.0565991e-008     2.3422197e-008     3.7216154e-007     6.7305284e-007     4.0429165e-007     1.3444986e-012     3.9772180e-009     9.4022434e-010     1.6225641e-011     9.0010913e-016     2.0169640e-008     1.4310292e-008     8.3195411e-013     4.1986225e-012     1.3793390e-012     7.2051275e-012     1.8828649e-011     3.0479666e-013     7.8195632e-014     1.1391275e-012     0.0000000e+000     5.8889050e-008     3.8012563e-014     3.6312992e-012     5.4404512e-012     2.7152474e-012     3.4742960e-006     1.1157167e-011     1.3012372e-008     6.9558599e-014     1.4115249e-011     7.7914490e-008     7.5646993e-004     2.8904769e-020   5.0345201e-004   1.6629314e-007   1.3262091e+000   3.3700094e+001                0                0
   5.3747755e-002  -6.0000000e-003  -7.6220750e-002   2.8952816e-001   2.4916175e-002  -3.8130802e+000   8.6477510e+002   4.5926138e+005     9.9033317e-008     1.3912711e-001     7.5153774e-001     7.4055347e-002     3.4564156e-002     1.2093503e-005     1.4220158e-008     1.0926533e-007     1.4251976e-008     4.4396806e-008     5.7098781e-007     7.9731799e-007     2.6383181e-007     9.1586873e-013     2.6358647e-009     1.0411647e-009     2.2772712e-011     4.2326093e-016     3.5994759e-008     3.3488290e-008     5.8869443e-012     3.9058369e-012     3.4869466e-012     2.0602801e-011     1.1857515e-010     1.4096228e-012     4.8322559e-013     1.7353263e-011     0.0000000e+000     1.2426335e-007     5.8675226e-014     8.6522407e-012     1.5813269e-011     6.0966672e-012     4.3261806e-006     1.9016405e-011     2.0453661e-008     6.1639129e-014     1.8672953e-011     9.7226595e-008     6.9700558e-004     7.0784157e-021   4.5715811e-004   1.9073229e-007   1.0973802e+000   3.3857935e+001                0                0
   4.9747755e-002  -6.0000000e-003  -7.6220750e-002   2.6068442e-001   5.2337481e-002  -3.5994920e+000   8.8304456e+002   4.5926125e+005     5.9792154e-008     1.3604252e-001     7.5088991e-001     7.6574909e-002     3.5743091e-002     1.0466592e-005     1.1828401e-008     9.0772317e-008     1.2296085e-008     3.2733870e-008     4.6103090e-007     7.4085535e-007     3.4911928e-007     1.1562532e-012     3.4052776e-009     1.0258565e-009     1.8918459e-011     6.7356478e-016     2.7359099e-008     2.2041342e-008     2.2341674e-012     4.2242835e-012     2.2596386e-012     1.2532102e-011     4.8954802e-011     6.7397255e-013     2.0293192e-013     5.3747287e-012     0.0000000e+000     8.6256259e-008     4.8089369e-014     5.6240489e-012     9.5349388e-012     4.1100281e-012     3.8941256e-006     1.4028392e-011     1.6331127e-008     6.8486654e-014     1.7216413e-011     8.7405196e-008     7.3320852e-004     1.5787755e-020   4.8313250e-004   1.7631291e-007   1.2702106e+000   3.2025776e+001                0                0
   5.7747755e-002  -1.0000000e-002  -7.6220750e-002   1.9505892e-001  -3.8456836e-002  -4.0171139e+000   7.8857044e+002   4.5926177e+005     4.3982384e-007     1.5192167e-001     7.5402521e-001     6.3687662e-002     2.9735196e-002     2.0356978e-005     2.7400653e-008     2.0990952e-007     2.4542293e-008     8.2975012e-008     1.1437374e-006     9.2687525e-007     8.9310531e-008     3.3926504e-013     2.6854455e-009     4.4490237e-010     3.0670758e-011     8.4669787e-017     7.9552531e-008     8.4985012e-008     2.5340555e-010     2.0312820e-012     6.6810291e-012     4.8811966e-011     1.6620292e-009     9.8691371e-012     6.0375048e-012     1.3812359e-009     0.0000000e+000     4.0905421e-007     1.0262920e-013     3.8822818e-011     3.8909726e-011     1.6451942e-011     6.4165441e-006     5.0675834e-011     4.4782769e-008     2.3103554e-014     7.2149448e-012     1.4598830e-007     5.9976939e-004     7.1840280e-022   3.7852394e-004   2.3903705e-007   7.8019369e-001   4.2911078e+001                0                0
   5.7747755e-002  -1.0000000e-002  -7.2220750e-002   1.7060117e-001  -1.4109875e-002  -3.9000625e+000   8.0408371e+002   4.5926013e+005     3.9009427e-007     1.4867384e-001     7.5338541e-001     6.6328355e-002     3.0968586e-002     1.9041198e-005     2.5060972e-008     1.9213699e-007     2.2844847e-008     8.0957856e-008     1.0459792e-006     9.3755418e-007     1.1460180e-007     4.1585562e-013     2.4682459e-009     5.9083799e-010     2.8716208e-011     1.0514869e-016     7.2300414e-008     7.8290910e-008     1.4728467e-010     2.3557343e-012     7.5054670e-012     5.2863759e-011     1.2638710e-009     8.6396973e-012     4.7725177e-012     8.2677567e-010     0.0000000e+000     3.4963555e-007     9.5191994e-014     3.0158906e-011     4.1827070e-011     1.4711963e-011     6.1326853e-006     4.1883665e-011     4.0146783e-008     2.9507656e-014     1.1298323e-011     1.3909113e-007     6.1514312e-004     1.0080657e-021   3.9092484e-004   2.1627494e-007   8.2153911e-001   4.4460804e+001                0                0
   5.7747755e-002  -1.4000000e-002  -7.2220750e-002   3.9440476e-002  -8.9529954e-002  -4.0118868e+000   7.1037741e+002   4.5926034e+005     1.2586188e-006     1.6511037e-001     7.5650777e-001     5.3040424e-002     2.4783857e-002     2.8223859e-005     4.2638000e-008     3.2580133e-007     3.5399120e-008     9.7725508e-008     1.6541061e-006     7.9252003e-007     2.8185573e-008     1.0783685e-013     6.4290369e-009     5.8034576e-011     4.0711632e-011     3.9689857e-017     1.3433999e-007     9.3005028e-008     5.6785783e-009     8.0079582e-013     1.5994533e-012     1.3232966e-011     3.9290231e-009     9.7424221e-012     1.2147377e-011     2.4539362e-008     0.0000000e+000     7.5576501e-007     1.2000390e-013     1.4813791e-010     1.1206963e-011     1.6547249e-011     8.0248540e-006     1.0904826e-010     7.7588733e-008     5.9228936e-015     2.9269638e-013     1.8620183e-007     5.1581274e-004     1.3303720e-022   3.0870321e-004   2.6348749e-007   5.9437918e-001   3.7372399e+001                0                0
   5.7747755e-002  -1.4000000e-002  -7.6220750e-002   6.7255667e-002  -1.1536077e-001  -4.2443727e+000   7.0039058e+002   4.5926210e+005     1.4266601e-006     1.6743132e-001     7.5694415e-001     5.1163560e-002     2.3908769e-002     2.9700330e-005     4.5613016e-008     3.4843940e-007     3.7494906e-008     1.0137333e-007     1.7434525e-006     7.5839718e-007     1.8456721e-008     8.2645463e-014     6.4215652e-009     3.5668169e-011     3.6806440e-011     2.8171752e-017     1.4258669e-007     9.2004643e-008     9.4200297e-009     6.2240404e-013     1.0117993e-012     8.3953547e-012     3.9784320e-009     8.0663193e-012     1.1797233e-011     3.6447943e-008     0.0000000e+000     8.0786275e-007     1.1814739e-013     1.9347614e-010     7.3419316e-012     1.4943214e-011     8.3126291e-006     1.3648383e-010     8.4195753e-008     4.4444481e-015     1.3457017e-013     1.9352796e-007     5.0833734e-004     9.2210076e-023   3.0054303e-004   2.8635497e-007   5.6575735e-001   3.6542513e+001                0                0
   6.1226579e-002  -9.9277206e-003  -7.2220750e-002   3.0328940e-002  -2.5611625e-001  -4.1033962e+000   7.0544513e+002   4.5926048e+005     1.3688313e-006     1.6044095e-001     7.5575618e-001     5.6730160e-002     2.6497300e-002     2.9805116e-005     4.5228430e-008     3.4555629e-007     3.7434271e-008     1.0275173e-007     1.7520674e-006     8.1078655e-007     2.4079293e-008     1.0517365e-013     6.6907041e-009     5.0374056e-011     4.1150105e-011     3.6300688e-017     1.4267272e-007     9.6540553e-008     6.8679406e-009     7.8989594e-013     1.4111244e-012     1.1681566e-011     4.1607180e-009     9.5563236e-012     1.2633126e-011     2.8632785e-008     0.0000000e+000     8.0385080e-007     1.2919976e-013     1.7404276e-010     9.8982147e-012     1.7240245e-011     8.4348989e-006     1.2515794e-010     8.2593097e-008     5.7544641e-015     2.3039574e-013     1.9588955e-007     5.3131600e-004     1.2742988e-022   3.2953618e-004   2.5983173e-007   6.1193839e-001   1.4933034e+002                0                0
   6.0851132e-002  -1.3861530e-002  -7.2220750e-002  -7.2873335e-002  -3.4613382e-001  -4.2094959e+000   6.3913130e+002   4.5926049e+005     2.5547195e-006     1.7336871e-001     7.5812852e-001     4.6323306e-002     2.1661587e-002     3.6894198e-005     6.0905063e-008     4.6515637e-007     4.8309790e-008     1.2041751e-007     2.0959985e-006     5.9828289e-007     4.2221779e-009     1.9736262e-014     3.8346332e-009     3.8693987e-012     1.1535048e-011     4.0493723e-018     1.6979669e-007     7.9311481e-008     4.0029883e-008     1.5101408e-013     1.4436030e-013     1.0807157e-012     3.1959070e-009     2.6772395e-012     7.5250371e-012     9.9098121e-008     0.0000000e+000     1.0125522e-006     7.7001129e-014     4.2458478e-010     1.5492910e-012     6.2432070e-012     9.6563839e-006     2.3551613e-010     1.1993660e-007     1.0292000e-015     5.1919335e-015     2.2859133e-007     4.6361482e-004     6.0864498e-024   2.6881486e-004   3.0155651e-007   5.0502764e-001   1.1193864e+002                0                0
   6.1226579e-002  -9.9277206e-003  -7.6220750e-002   2.9843980e-002  -2.5198515e-001  -4.4306292e+000   6.9686569e+002   4.5926219e+005     1.4534243e-006     1.6238959e-001     7.5610435e-001     5.5163908e-002     2.5768488e-002     3.0418064e-005     4.6685105e-008     3.5662779e-007     3.8386757e-008     1.0384533e-007     1.7866311e-006     7.7846440e-007     1.8789919e-008     8.5064241e-014     6.6127595e-009     3.6308844e-011     3.7948481e-011     2.8870877e-017     1.4614793e-007     9.4451133e-008     9.4360771e-009     6.4090071e-013     1.0329120e-012     8.5723804e-012     4.0855231e-009     8.2895573e-012     1.2128207e-011     3.6911768e-008     0.0000000e+000     8.2762305e-007     1.2177091e-013     1.9649029e-010     7.4929980e-012     1.5413729e-011     8.5178173e-006     1.3986736e-010     8.6116914e-008     4.5735220e-015     1.3650930e-013     1.9827804e-007     5.2873742e-004     9.6235647e-023   3.2431165e-004   2.7885145e-007   6.2126905e-001   1.5263234e+002                0                0
   6.0851132e-002  -1.3861530e-002  -7.6220750e-002  -6.9937486e-002  -2.8785943e-001  -4.5250838e+000   6.3160431e+002   4.5926218e+005     2.6401544e-006     1.7506319e-001     7.5839986e-001     4.4978899e-002     2.1037939e-002     3.7410998e-005     6.2112198e-008     4.7440542e-007     4.9163708e-008     1.2192629e-007     2.1114758e-006     5.9099013e-007     3.9570924e-009     1.3877155e-014     3.6895753e-009     3.0064470e-012     8.9406744e-012     3.3313131e-018     1.7156533e-007     7.8713654e-008     4.1918130e-008     1.0535775e-013     1.0050261e-013     7.6071710e-013     2.8194655e-009     2.1709911e-012     6.5176244e-012     1.0121653e-007     0.0000000e+000     1.0264927e-006     5.8462123e-014     4.1187634e-010     1.4098314e-012     5.1946334e-012     9.7412642e-006     2.2633226e-010     1.2296735e-007     7.1408720e-016     3.1045256e-015     2.3092854e-007     4.6512626e-004     3.6900629e-024   2.6450389e-004   3.2627636e-007   5.1584726e-001   1.1549282e+002                0                0
   5.3747755e-002  -1.0000000e-002  -7.2220750e-002   1.9865175e-001   6.0837367e-002  -3.7374685e+000   8.3724910e+002   4.5925980e+005     1.8758293e-007     1.4352318e-001     7.5231018e-001     7.0542143e-002     3.2936393e-002     1.5396284e-005     1.9021284e-008     1.4611182e-007     1.8255559e-008     6.3203333e-008     7.8497674e-007     9.0638107e-007     1.9174764e-007     6.4787317e-013     2.1652893e-009     9.3466656e-010     2.5061314e-011     2.1332129e-016     5.1796403e-008     5.3644056e-008     2.7531126e-011     3.1476256e-012     5.0206304e-012     3.2115625e-011     3.5217739e-010     3.2110717e-012     1.3893000e-012     1.3428321e-010     0.0000000e+000     2.0603001e-007     7.0660308e-014     1.4385982e-011     2.4971954e-011     9.0143480e-012     5.2553855e-006     2.7548106e-011     2.8716369e-008     4.6370637e-014     1.6257283e-011     1.1845830e-007     6.6467451e-004     2.6609534e-021   4.2555353e-004   1.9809336e-007   1.0136446e+000   3.0661073e+001                0                0
   4.9747755e-002  -1.0000000e-002  -7.2220750e-002   1.7018792e-001   9.7631798e-002  -3.5416779e+000   8.6234751e+002   4.5925965e+005     1.0990527e-007     1.3911838e-001     7.5140079e-001     7.4134180e-002     3.4615068e-002     1.2984379e-005     1.5302658e-008     1.1756730e-007     1.5308894e-008     4.7655490e-008     6.1467878e-007     8.5158982e-007     2.8280871e-007     9.7678580e-013     2.8461537e-009     1.1005809e-009     2.4179704e-011     4.5601430e-016     3.8808932e-008     3.6194580e-008     9.0846790e-012     4.1345758e-012     3.7272327e-012     2.2131806e-011     1.4333603e-010     1.5902075e-012     5.7548941e-013     3.5739851e-011     0.0000000e+000     1.3562263e-007     6.2604568e-014     9.4763467e-012     1.7004365e-011     6.5582383e-012     4.6374956e-006     2.0479872e-011     2.2066732e-008     6.5196113e-014     1.9660482e-011     1.0424474e-007     7.1156249e-004     7.7955894e-021   4.5897514e-004   1.8218608e-007   1.2019330e+000   2.9796342e+001                0                0
   5.3747755e-002  -1.4000000e-002  -7.2220750e-002   7.7537501e-002   5.4595709e-002  -3.8752716e+000   7.6375267e+002   4.5926007e+005     7.7912788e-007     1.5668674e-001     7.5484530e-001     5.9886844e-002     2.7971543e-002     2.1039873e-005     2.9499375e-008     2.2571848e-007     2.5666915e-008     8.0842631e-008     1.2084524e-006     8.3096442e-007     6.1287308e-008     1.9158332e-013     3.9775072e-009     2.3412643e-010     2.6612226e-011     7.0161372e-017     9.1376575e-008     8.4596125e-008     6.2785906e-010     1.2841250e-012     5.1734299e-012     3.9983607e-011     2.7215082e-009     1.2195048e-011     9.2678014e-012     4.3081051e-009     0.0000000e+000     4.9538112e-007     9.1379783e-014     5.0461000e-011     3.2330295e-011     1.4940060e-011     6.3945721e-006     5.1027480e-011     5.0115442e-008     1.2211844e-014     3.1350398e-012     1.4639557e-007     5.7802136e-004     4.3071963e-022   3.5634819e-004   2.3344578e-007   7.9314418e-001   2.4701838e+001                0                0
   4.9747755e-002  -1.4000000e-002  -7.2220750e-002   4.9604072e-002   1.1408339e-001  -3.6718831e+000   7.9853481e+002   4.5925978e+005     3.7289352e-007     1.5049783e-001     7.5361583e-001     6.4912425e-002     3.0315439e-002     1.7497671e-005     2.3208210e-008     1.7786980e-007     2.1038949e-008     7.2573672e-008     9.6463768e-007     8.4203917e-007     1.0564869e-007     3.3170473e-013     2.3413511e-009     4.8902320e-010     2.3217553e-011     9.1534469e-017     6.7196051e-008     7.1043274e-008     1.5808622e-010     1.8984306e-012     6.0089702e-012     4.2815146e-011     1.1785049e-009     7.5270709e-012     4.3312119e-012     9.3923870e-010     0.0000000e+000     3.3083688e-007     8.0226241e-014     2.7487418e-011     3.3966104e-011     1.2575543e-011     5.6002682e-006     3.5791271e-011     3.7469894e-008     2.3161514e-014     8.4303798e-012     1.2717406e-007     6.3215676e-004     9.3443231e-022   3.9728651e-004   2.1149603e-007   9.9403367e-001   2.4352066e+001                0                0
   5.3747755e-002  -1.0000000e-002  -7.6220750e-002   2.2444052e-001   3.6173285e-002  -3.9082013e+000   8.1779263e+002   4.5926163e+005     2.6901883e-007     1.4755875e-001     7.5314134e-001     6.7243717e-002     3.1392941e-002     1.6504240e-005     2.1126679e-008     1.6212248e-007     1.9687968e-008     7.0459858e-008     8.8049907e-007     8.8328669e-007     1.3728990e-007     4.8904411e-013     2.0517867e-009     7.0768626e-010     2.6176045e-011     1.2740248e-016     5.9682365e-008     6.4479839e-008     5.8841528e-011     2.6188223e-012     6.4404540e-012     4.3585399e-011     7.2328262e-010     5.6850120e-012     2.7849190e-012     3.1835371e-010     0.0000000e+000     2.6572439e-007     8.1629755e-014     2.1152983e-011     3.4222961e-011     1.1868710e-011     5.4529806e-006     3.3361687e-011     3.2982675e-008     3.5610933e-014     1.3670173e-011     1.2328915e-007     6.3830478e-004     1.4378694e-021   4.0811743e-004   2.1645114e-007   9.5498530e-001   2.8879186e+001                0                0
   4.9747755e-002  -1.0000000e-002  -7.6220750e-002   1.9226389e-001   6.9353999e-002  -3.6959644e+000   8.3975425e+002   4.5926154e+005     1.6686561e-007     1.4374710e-001     7.5237227e-001     7.0343103e-002     3.2839628e-002     1.3988530e-005     1.7261312e-008     1.3259244e-007     1.6583141e-008     5.7290965e-008     7.1207660e-007     8.2578940e-007     1.7738165e-007     6.0024776e-013     1.9850302e-009     8.5578333e-010     2.2816659e-011     2.0214556e-016     4.6907244e-008     4.8540682e-008     2.1726117e-011     2.8971695e-012     4.5423134e-012     2.9021214e-011     3.0823520e-010     2.8702447e-012     1.2236964e-012     9.5833717e-011     0.0000000e+000     1.8615958e-007     6.4183923e-014     1.2904405e-011     2.2562813e-011     8.1578104e-012     4.7802998e-006     2.4952255e-011     2.6028668e-008     4.2785955e-014     1.4878683e-011     1.0774102e-007     6.7660276e-004     2.8779599e-021   4.3746464e-004   1.9771398e-007   1.1290156e+000   2.7899200e+001                0                0
   5.3747755e-002  -1.4000000e-002  -7.6220750e-002   8.8839063e-002   2.4935826e-002  -4.0795243e+000   7.4777026e+002   4.5926189e+005     8.4070628e-007     1.6009563e-001     7.5554336e-001     5.7102135e-002     2.6668982e-002     2.2442705e-005     3.2161935e-008     2.4594686e-007     2.7558330e-008     8.2826058e-008     1.3078506e-006     8.0124351e-007     4.7196458e-008     1.4452050e-013     4.5469162e-009     1.5377236e-010     2.8612788e-011     5.8344875e-017     1.0135214e-007     8.6318343e-008     1.1293506e-009     9.9872091e-013     3.2875727e-012     2.6108287e-011     2.7189751e-009     1.0347083e-011     9.1552350e-012     6.6392594e-009     0.0000000e+000     5.5994496e-007     8.9470639e-014     6.1404977e-011     2.1467563e-011     1.4067778e-011     6.6832503e-006     5.9378650e-011     5.5731978e-008     8.6304509e-015     1.4077392e-012     1.5357008e-007     5.5640277e-004     2.8680033e-022   3.4151203e-004   2.5077579e-007   7.4704109e-001   2.3418344e+001                0                0
   4.9747755e-002  -1.4000000e-002  -7.6220750e-002   6.6919870e-002   8.0532708e-002  -3.8440954e+000   7.7800853e+002   4.5926154e+005     4.8604484e-007     1.5473915e-001     7.5450438e-001     6.1439257e-002     2.8689232e-002     1.8574803e-005     2.5420164e-008     1.9463851e-007     2.2498698e-008     7.3920765e-008     1.0525634e-006     8.0134612e-007     7.0985216e-008     2.2674342e-013     2.7463109e-009     3.1596358e-010     2.3304440e-011     6.8184566e-017     7.6067054e-008     7.5953065e-008     3.2303646e-010     1.4006527e-012     4.9180443e-012     3.6690159e-011     1.6513313e-009     8.7352167e-012     5.8942556e-012     1.9297284e-009     0.0000000e+000     3.9897341e-007     8.0090722e-014     3.5324744e-011     2.9471958e-011     1.2900389e-011     5.7701495e-006     4.2805582e-011     4.2222479e-008     1.4960654e-014     4.4320788e-012     1.3160642e-007     6.0017192e-004     5.6521428e-022   3.7725440e-004   2.2576230e-007   9.3185858e-001   2.2850373e+001                0                0
   5.7747755e-002   1.4000000e-002  -6.8220750e-002  -5.8487732e-002   1.8400554e-001  -3.7828213e+000   6.2905563e+002   4.5925893e+005     2.4726950e-006     1.8091673e-001     7.5984342e-001     4.0058345e-002     1.8716775e-002     3.4241037e-005     5.7100018e-008     4.3614214e-007     4.5119468e-008     1.1142474e-007     1.9238134e-006     5.2794121e-007     3.1751257e-009     1.3411940e-014     3.1877409e-009     2.6506169e-012     7.6655116e-012     2.6851523e-018     1.5648064e-007     7.0647606e-008     3.9552804e-008     1.0309277e-013     9.7089655e-014     7.0917382e-013     2.6313189e-009     1.8929968e-012     5.9173378e-012     9.3542405e-008     0.0000000e+000     9.3915683e-007     6.1465120e-014     4.2466032e-010     1.2564488e-012     4.6524188e-012     8.8801946e-006     2.2203429e-010     1.1347369e-007     7.0328970e-016     5.2208863e-015     2.1074975e-007     4.1439554e-004     3.8759320e-024   2.5414552e-004   2.5152819e-007   4.6515824e-001   2.8995363e+001                0                0
   5.7747755e-002   1.4000000e-002  -6.4220750e-002  -5.4381325e-002   2.2552154e-001  -3.6340825e+000   6.3577216e+002   4.5925754e+005     2.3557929e-006     1.7928182e-001     7.5950879e-001     4.1395359e-002     1.9342454e-002     3.4109407e-005     5.6331956e-008     4.3023184e-007     4.4675205e-008     1.1132027e-007     1.9365887e-006     5.5248644e-007     3.9098141e-009     1.8182861e-014     3.5318821e-009     3.8242963e-012     1.0527837e-011     3.7663407e-018     1.5693151e-007     7.3263934e-008     3.7058946e-008     1.3885654e-013     1.3651968e-013     1.0225175e-012     2.9337522e-009     2.4543692e-012     6.9124581e-012     9.1591166e-008     0.0000000e+000     9.3607481e-007     7.0663239e-014     3.9252643e-010     1.4508247e-012     5.7277970e-012     8.9240321e-006     2.1732348e-010     1.1097585e-007     9.5083891e-016     7.8602759e-015     2.1127744e-007     4.2142874e-004     6.3183832e-024   2.5979711e-004   2.3684974e-007   4.8057976e-001   2.8668248e+001                0                0
   5.7747755e-002   1.0000000e-002  -6.4220750e-002   4.2354560e-002   1.3777998e-001  -3.5203499e+000   7.3264512e+002   4.5925707e+005     1.0256369e-006     1.6080807e-001     7.5587643e-001     5.6401823e-002     2.6335096e-002     2.5428719e-005     3.7301049e-008     2.8511298e-007     3.1477459e-008     9.0671283e-008     1.4995288e-006     8.0710189e-007     3.3280022e-008     1.3781993e-013     5.4346653e-009     1.0653776e-010     3.6475264e-011     5.2156062e-017     1.1892609e-007     9.1979380e-008     2.4249195e-009     9.9722630e-013     2.5267993e-012     2.0485293e-011     3.3536937e-009     1.0604086e-011     1.0849586e-011     1.1861914e-008     0.0000000e+000     6.6504718e-007     1.1162316e-013     9.8015315e-011     1.6832966e-011     1.6656636e-011     7.4121909e-006     8.9433146e-011     6.5995614e-008     7.9455787e-015     7.4908739e-013     1.7101982e-007     5.4079721e-004     2.6358237e-022   3.4923231e-004   1.9791772e-007   6.9363859e-001   3.4266657e+001                0                0
   5.7747755e-002   1.0000000e-002  -6.8220750e-002   3.0983483e-002   1.4887677e-001  -3.7427435e+000   7.2548012e+002   4.5925863e+005     1.0413922e-006     1.6273318e-001     7.5628998e-001     5.4817861e-002     2.5591190e-002     2.5157202e-005     3.7191279e-008     2.8424916e-007     3.1246241e-008     8.8912986e-008     1.4825379e-006     7.7336603e-007     2.9563165e-008     1.1620993e-013     5.5275278e-009     8.7836331e-011     3.6674588e-011     4.7269550e-017     1.1828025e-007     8.9133954e-008     2.9190583e-009     8.4923756e-013     2.1581581e-012     1.7711734e-011     3.3755844e-009     1.0060456e-011     1.0790503e-011     1.4023067e-008     0.0000000e+000     6.6355070e-007     1.0223766e-013     9.9085965e-011     1.4917855e-011     1.5322307e-011     7.2850424e-006     9.4465227e-011     6.6287784e-008     6.6296932e-015     5.7091975e-013     1.6832708e-007     5.3044658e-004     2.1277863e-022   3.4334125e-004   2.1113247e-007   6.7319095e-001   3.4234477e+001                0                0
   6.0851132e-002   1.3861530e-002  -6.4220750e-002  -1.5777947e-001   4.3979599e-001  -3.6876654e+000   5.8908673e+002   4.5925775e+005     4.0401396e-006     1.8525516e-001     7.6070036e-001     3.6511790e-002     1.7076337e-002     4.7081631e-005     8.1515196e-008     6.2285303e-007     6.3506654e-008     1.5139556e-007     2.4952306e-006     6.7270647e-007     4.4441665e-009     1.8285788e-014     4.0935656e-009     3.5903568e-012     1.0643627e-011     4.1153018e-018     2.1226021e-007     9.4287098e-008     5.3284359e-008     1.5347317e-013     1.5299775e-013     1.1163645e-012     3.8066082e-009     2.8206216e-012     1.0102375e-011     1.1946464e-007     0.0000000e+000     1.2952038e-006     1.0931524e-013     7.8141783e-010     1.9147713e-012     6.2553228e-012     1.1797906e-005     3.3365769e-010     1.6721989e-007     1.0725112e-015     7.9575284e-015     2.8278950e-007     3.8710483e-004     6.3345543e-024   2.3392201e-004   2.6665732e-007   4.0078528e-001   7.9154802e+001                0                0
   6.1226579e-002   9.9277206e-003  -6.4220750e-002  -6.0520765e-002   4.1058727e-001  -3.7399991e+000   6.4559531e+002   4.5925748e+005     3.6064813e-006     1.7295318e-001     7.5833640e-001     4.6463286e-002     2.1714420e-002     5.0542050e-005     8.2531662e-008     6.3027501e-007     6.5752488e-008     1.6560265e-007     2.8989354e-006     8.7175662e-007     8.0204796e-009     3.5174680e-014     5.9285233e-009     7.7543064e-012     2.1169940e-011     7.7686323e-018     2.3421406e-007     1.1426049e-007     5.0049683e-008     2.7566469e-013     3.0335207e-013     2.3406314e-012     5.3939605e-009     5.2099567e-012     1.2987395e-011     1.3388208e-007     0.0000000e+000     1.3866796e-006     1.1784214e-013     5.4714226e-010     2.8558211e-012     1.0847942e-011     1.3358591e-005     3.1612551e-010     1.6094788e-007     1.8718953e-015     1.1206947e-014     3.1539563e-007     4.5808151e-004     8.8839251e-024   2.9150114e-004   2.3238082e-007   4.8688118e-001   1.0594841e+002                0                0
   6.0851132e-002   1.3861530e-002  -6.8220750e-002  -1.5806835e-001   4.6689375e-001  -3.8928121e+000   5.9002719e+002   4.5925909e+005     3.6797476e-006     1.8523857e-001     7.6070015e-001     3.6524948e-002     1.7078735e-002     4.4576198e-005     7.7192484e-008     5.8981498e-007     6.0148935e-008     1.4340380e-007     2.3642481e-006     6.3698954e-007     4.1321377e-009     1.6771887e-014     3.8719068e-009     3.1005439e-012     9.6082503e-012     3.6601379e-018     2.0090294e-007     8.9215914e-008     5.0582278e-008     1.4043358e-013     1.3749457e-013     9.9680458e-013     3.6245274e-009     2.5974459e-012     9.4659250e-012     1.1377481e-007     0.0000000e+000     1.2264037e-006     1.0344630e-013     7.5678875e-010     1.7972043e-012     5.7508842e-012     1.1175226e-005     3.1506503e-010     1.5833477e-007     9.7743626e-016     5.8370249e-015     2.6785167e-007     3.9216523e-004     5.5905159e-024   2.3642499e-004   2.7903156e-007   4.1740549e-001   8.4145827e+001                0                0
   6.1226579e-002   9.9277206e-003  -6.8220750e-002  -6.6971736e-002   4.4456043e-001  -3.9693604e+000   6.4478443e+002   4.5925896e+005     3.8181231e-006     1.7345064e-001     7.5845266e-001     4.6055314e-002     2.1516139e-002     4.4488381e-005     7.3016445e-008     5.5762890e-007     5.8051117e-008     1.4552806e-007     2.5420120e-006     7.4437976e-007     5.8747627e-009     2.7586516e-014     4.9025418e-009     5.6152846e-012     1.6336158e-011     5.7790894e-018     2.0546774e-007     9.8118810e-008     4.6259603e-008     2.1159913e-013     2.1781614e-013     1.6464913e-012     4.3116468e-009     3.8953158e-012     1.0362815e-011     1.1873376e-007     0.0000000e+000     1.2207576e-006     9.9468765e-014     4.9714941e-010     2.2197108e-012     8.5253768e-012     1.1707067e-005     2.8614661e-010     1.4302210e-007     1.4400953e-015     7.7918764e-015     2.7673629e-007     4.5898396e-004     7.6306163e-024   2.9255226e-004   2.4337183e-007   5.0172593e-001   1.1086690e+002                0                0
   5.3747755e-002   1.4000000e-002  -6.4220750e-002  -4.4143023e-002  -4.1175007e-002  -3.5468230e+000   6.9275276e+002   4.5925763e+005     1.2722864e-006     1.6885024e-001     7.5732657e-001     4.9949040e-002     2.3334924e-002     2.5388604e-005     3.9245897e-008     2.9979178e-007     3.2157279e-008     8.6383364e-008     1.4844849e-006     6.3031322e-007     1.5528583e-008     7.1051458e-014     5.2620592e-009     2.9532972e-011     2.9419710e-011     2.1523894e-017     1.2126879e-007     7.6626995e-008     9.6535954e-009     5.2716871e-013     8.4083228e-013     6.8693305e-012     3.5519526e-009     6.7583455e-012     1.0409931e-011     3.6075789e-008     0.0000000e+000     6.8978197e-007     1.0646443e-013     1.9424818e-010     5.9821137e-012     1.2883828e-011     7.0666320e-006     1.2090536e-010     7.2894814e-008     3.8106663e-015     1.6042507e-013     1.6474731e-007     5.0172773e-004     8.7751739e-023   3.0996411e-004   2.2110364e-007   6.6041296e-001   1.8640923e+001                0                0
   4.9747755e-002   1.4000000e-002  -6.4220750e-002  -1.1412895e-001  -1.2101133e-001  -3.3770602e+000   7.6194196e+002   4.5925734e+005     7.1456098e-007     1.5580607e-001     7.5463078e-001     6.0610479e-002     2.8316101e-002     1.9359220e-005     2.7153283e-008     2.0776650e-007     2.3623887e-008     7.4191587e-008     1.1108173e-006     7.6372347e-007     5.8419456e-008     1.8409079e-013     3.6791438e-009     2.2423518e-010     2.4624124e-011     6.8025035e-017     8.4086104e-008     7.7279469e-008     6.4619201e-010     1.2060377e-012     4.6557243e-012     3.5894960e-011     2.4802657e-009     1.0978283e-011     8.4218958e-012     4.2138474e-009     0.0000000e+000     4.5511598e-007     8.3815720e-014     4.7561069e-011     2.9020575e-011     1.3603659e-011     5.8835181e-006     4.7558386e-011     4.6160215e-008     1.1788173e-014     3.0646813e-012     1.3470993e-007     6.0753598e-004     5.4669387e-022   3.7852884e-004   2.0078495e-007   9.1334757e-001   2.0767079e+001                0                0
   5.3747755e-002   1.0000000e-002  -6.4220750e-002   5.2812571e-002  -5.2703873e-002  -3.4678869e+000   7.8260246e+002   4.5925687e+005     4.6389101e-007     1.5221798e-001     7.5404585e-001     6.3457674e-002     2.9634358e-002     1.9310164e-005     2.6245807e-008     2.0099317e-007     2.3348710e-008     7.7094330e-008     1.0883922e-006     8.5312192e-007     8.3178319e-008     2.7294139e-013     2.7164916e-009     3.6658664e-010     2.4825764e-011     7.8458016e-017     7.7389374e-008     7.8947247e-008     3.4366380e-010     1.6293632e-012     5.3256451e-012     3.9365219e-011     1.6180284e-009     8.8481219e-012     5.8158116e-012     1.8802260e-009     0.0000000e+000     4.0218355e-007     8.7528887e-014     3.7200907e-011     3.1487359e-011     1.3961713e-011     6.0374196e-006     4.4081583e-011     4.3321292e-008     1.8053665e-014     5.2909517e-012     1.3757524e-007     6.1522526e-004     7.2549955e-022   3.9449947e-004   1.8494894e-007   8.9819201e-001   2.4853949e+001                0                0
   4.9747755e-002   1.0000000e-002  -6.4220750e-002  -1.4858670e-003  -1.2245418e-001  -3.3037184e+000   8.3283243e+002   4.5925676e+005     2.0242015e-007     1.4294321e-001     7.5209562e-001     7.1051480e-002     3.3186813e-002     1.5231972e-005     1.8990527e-008     1.4582503e-007     1.8088968e-008     6.2886749e-008     7.8568792e-007     8.7536484e-007     1.7717469e-007     6.3615135e-013     2.1041337e-009     8.5104257e-010     2.6130759e-011     2.0547238e-016     5.2126136e-008     5.4590855e-008     4.2150793e-011     3.1187336e-012     5.4283454e-012     3.5329132e-011     4.5499748e-010     3.8514375e-012     1.7503201e-012     2.1367362e-010     0.0000000e+000     2.1483840e-007     7.4790708e-014     1.6600337e-011     2.7547392e-011     9.9600860e-012     5.1580644e-006     2.8836200e-011     2.8922527e-008     4.5289507e-014     1.5891615e-011     1.1636032e-007     6.9972924e-004     3.3208803e-021   4.4745621e-004   1.7036010e-007   1.1344896e+000   2.6444720e+001                0                0
   5.3747755e-002   1.4000000e-002  -6.8220750e-002  -4.6781137e-002  -3.4075250e-002  -3.7555075e+000   6.8291337e+002   4.5925904e+005     1.4515142e-006     1.7112416e-001     7.5781497e-001     4.8078362e-002     2.2457432e-002     2.6127443e-005     4.0916455e-008     3.1251469e-007     3.3292520e-008     8.8020443e-008     1.5214887e-006     6.0449857e-007     1.2961980e-008     5.2028011e-014     5.0741197e-009     2.0581245e-011     2.4858015e-011     1.6303331e-017     1.2470294e-007     7.4723536e-008     1.2693409e-008     3.8948751e-013     5.8575580e-013     4.7667032e-012     3.3498821e-009     5.5484930e-012     9.4786305e-012     4.5501046e-008     0.0000000e+000     7.1395904e-007     9.1774232e-014     2.0137478e-010     4.4125523e-012     1.0359307e-011     7.1853937e-006     1.2012852e-010     7.6903963e-008     2.7569199e-015     9.3067608e-014     1.6799146e-007     4.8647012e-004     5.0446786e-023   3.0095488e-004   2.3414937e-007   6.3432636e-001   1.8193294e+001                0                0
   4.9747755e-002   1.4000000e-002  -6.8220750e-002  -1.0620966e-001  -1.0817215e-001  -3.5745955e+000   7.4756555e+002   4.5925864e+005     7.6827016e-007     1.5892688e-001     7.5531044e-001     5.8040011e-002     2.7109356e-002     2.0570554e-005     2.9485642e-008     2.2548473e-007     2.5268025e-008     7.5906844e-008     1.1971868e-006     7.3487482e-007     4.4993431e-008     1.3997059e-013     4.1715523e-009     1.5049814e-010     2.6431667e-011     5.5253236e-017     9.2789726e-008     7.8685624e-008     1.1221604e-009     9.4727615e-013     3.0196559e-012     2.3836451e-011     2.4894190e-009     9.3615664e-012     8.3573678e-012     6.4693853e-009     0.0000000e+000     5.1165887e-007     8.2863153e-014     5.8336625e-011     1.9577947e-011     1.2913696e-011     6.1270972e-006     5.5264708e-011     5.1118628e-008     8.4747093e-015     1.5345757e-012     1.4079795e-007     5.8262034e-004     3.4602741e-022   3.6484326e-004   2.1318892e-007   8.7427277e-001   1.9967165e+001                0                0
   5.3747755e-002   1.0000000e-002  -6.8220750e-002   5.3314517e-002  -3.7026039e-002  -3.6694928e+000   7.7157486e+002   4.5925848e+005     5.6844223e-007     1.5485630e-001     7.5462118e-001     6.1283179e-002     2.8612970e-002     1.9841201e-005     2.7377372e-008     2.0956655e-007     2.4087150e-008     7.7980635e-008     1.1296232e-006     8.3181323e-007     7.0247605e-008     2.1165637e-013     3.0620928e-009     2.9298751e-010     2.3449780e-011     6.8533066e-017     8.2871380e-008     8.0720013e-008     4.4341612e-010     1.3384949e-012     4.7209868e-012     3.5650907e-011     1.8555777e-009     9.2258612e-012     6.4806105e-012     2.5675949e-009     0.0000000e+000     4.4009000e-007     8.1738957e-014     3.9480163e-011     2.8665550e-011     1.3247187e-011     6.1173758e-006     4.4195221e-011     4.5823125e-008     1.3836044e-014     3.7884907e-012     1.3970315e-007     5.9666809e-004     5.0772404e-022   3.8457370e-004   1.9763327e-007   8.6688657e-001   2.4128190e+001                0                0
   4.9747755e-002   1.0000000e-002  -6.8220750e-002   6.1084969e-003  -1.0427716e-001  -3.4909815e+000   8.1706012e+002   4.5925833e+005     2.6921203e-007     1.4642302e-001     7.5285610e-001     6.8184594e-002     3.1840200e-002     1.6150829e-005     2.0699848e-008     1.5882598e-007     1.9276373e-008     6.8426377e-008     8.6138295e-007     8.6138310e-007     1.3929745e-007     4.9163232e-013     2.0923331e-009     6.8807678e-010     2.5449713e-011     1.3931034e-016     5.8503473e-008     6.2678099e-008     7.2150323e-011     2.5806393e-012     6.1903427e-012     4.1933358e-011     7.3133925e-010     5.5812038e-012     2.7950985e-012     3.9639845e-010     0.0000000e+000     2.6192017e-007     7.9509280e-014     2.1079790e-011     3.2938111e-011     1.1530117e-011     5.3336324e-006     3.2605265e-011     3.2364586e-008     3.5239740e-014     1.3264344e-011     1.2062114e-007     6.7166317e-004     1.9464537e-021   4.3258125e-004   1.8281942e-007   1.0876662e+000   2.5324279e+001                0                0
   5.7747755e-002   6.0000000e-003  -6.8220750e-002   1.2223470e-001   9.8232460e-002  -3.6658674e+000   8.1248768e+002   4.5925842e+005     3.2158229e-007     1.4669955e-001     7.5312699e-001     6.7846426e-002     3.1664612e-002     1.7964119e-005     2.3238601e-008     1.7826752e-007     2.1477185e-008     7.6636601e-008     9.6876910e-007     9.3276805e-007     1.3422504e-007     4.8469250e-013     2.3073545e-009     6.7886892e-010     2.7684143e-011     1.2464999e-016     6.6137323e-008     7.1654351e-008     1.3067570e-010     2.6159025e-012     7.1584988e-012     4.9153335e-011     9.4422560e-010     7.0170815e-012     3.6447843e-012     6.3842354e-010     0.0000000e+000     3.0438614e-007     9.0833382e-014     2.5904253e-011     3.8681830e-011     1.3444197e-011     5.8799665e-006     3.7451223e-011     3.6644962e-008     3.4612336e-014     1.3300838e-011     1.3309553e-007     6.3530744e-004     1.3654626e-021   4.2084818e-004   1.7950611e-007   8.6791529e-001   4.4447636e+001                0                0
   5.7747755e-002   6.0000000e-003  -6.4220750e-002   1.2849757e-001   8.7684290e-002  -3.5216690e+000   8.2441428e+002   4.5925696e+005     2.7118202e-007     1.4381349e-001     7.5250798e-001     7.0219735e-002     3.2778361e-002     1.7969341e-005     2.2830316e-008     1.7522653e-007     2.1405883e-008     7.6613847e-008     9.4949771e-007     9.8369431e-007     1.6580406e-007     5.4650349e-013     2.1525209e-009     8.4543523e-010     2.7178543e-011     1.5037691e-016     6.4293895e-008     6.8215122e-008     8.8851715e-011     2.8852426e-012     6.2895328e-012     4.1935433e-011     6.2293636e-010     5.0397319e-012     2.3865008e-012     4.0326606e-010     0.0000000e+000     2.7675345e-007     8.1759157e-014     2.0611467e-011     3.2848511e-011     1.1559542e-011     5.9786175e-006     3.3978189e-011     3.5394177e-008     4.0120065e-014     1.5054073e-011     1.3507310e-007     6.5323703e-004     1.5851369e-021   4.3084258e-004   1.6669251e-007   8.9622556e-001   4.5137037e+001                0                0
   5.7747755e-002   2.0000000e-003  -6.4220750e-002   1.7224248e-001   7.2803060e-002  -3.4375103e+000   8.8973674e+002   4.5925664e+005     6.5157566e-008     1.3159004e-001     7.5006695e-001     8.0169653e-002     3.7420635e-002     1.2335245e-005     1.3804196e-008     1.0586156e-007     1.4485129e-008     3.6722629e-008     5.3361990e-007     8.8603264e-007     4.5777656e-007     1.4426943e-012     4.4198298e-009     1.2582367e-009     2.1502281e-011     9.0059050e-016     3.1004340e-008     2.4090734e-008     3.0457113e-012     5.0583992e-012     2.3532960e-012     1.2816246e-011     5.1086516e-011     6.6670976e-013     2.0692677e-013     1.1532218e-011     0.0000000e+000     9.6448912e-008     5.3520139e-014     5.9585776e-012     9.7315911e-012     4.3341628e-012     4.6367735e-006     1.5852701e-011     1.8862096e-008     8.2759778e-014     1.9894416e-011     1.0405486e-007     7.3335694e-004     1.7964795e-020   4.8673857e-004   1.4656961e-007   1.0354300e+000   5.4799016e+001                0                0
   5.7747755e-002   2.0000000e-003  -6.8220750e-002   1.8662756e-001   7.4454864e-002  -3.6265687e+000   8.7610792e+002   4.5925819e+005     8.1404040e-008     1.3496300e-001     7.5079278e-001     7.7395259e-002     3.6118479e-002     1.2349181e-005     1.4124132e-008     1.0842427e-007     1.4525875e-008     4.0580700e-008     5.5500846e-007     8.5746941e-007     3.7246432e-007     1.2517358e-012     3.7113556e-009     1.2110257e-009     2.3267128e-011     7.0556437e-016     3.3538767e-008     2.8521479e-008     4.6316386e-012     4.8155479e-012     3.0110409e-012     1.6948167e-011     7.8377195e-011     9.8061995e-013     3.1761970e-013     1.7907465e-011     0.0000000e+000     1.0921804e-007     5.8901841e-014     7.3971764e-012     1.2922169e-011     5.3179414e-012     4.5446782e-006     1.7538704e-011     1.9752090e-008     7.7989612e-014     2.1276284e-011     1.0204431e-007     7.1125025e-004     1.2526697e-020   4.7468004e-004   1.5855737e-007   1.0027030e+000   5.3740408e+001                0                0
   6.1476650e-002   5.9633446e-003  -6.4220750e-002   8.6756219e-003   3.5731250e-001  -3.7504751e+000   7.0615658e+002   4.5925742e+005     1.6104964e-006     1.6002682e-001     7.5583392e-001     5.6957183e-002     2.6594825e-002     3.5459404e-005     5.3802240e-008     4.1106333e-007     4.4534038e-008     1.2222566e-007     2.0841676e-006     9.6530304e-007     2.9026675e-008     1.2581816e-013     7.9663815e-009     6.1072436e-011     4.9039211e-011     4.3554741e-017     1.6971481e-007     1.1484081e-007     8.1440833e-009     9.4246174e-013     1.6687544e-012     1.3822863e-011     4.9482330e-009     1.1364064e-011     1.5027490e-011     3.4004801e-008     0.0000000e+000     9.5607400e-007     1.5356080e-013     2.0649900e-010     1.1720257e-011     2.0498072e-011     1.0036137e-005     1.4865768e-010     9.8243173e-008     6.8952801e-015     2.8259768e-013     2.3307215e-007     5.3480927e-004     1.3287126e-022   3.5074487e-004   2.0648584e-007   5.7009574e-001   1.3421371e+002                0                0
   6.1601606e-002   1.9887282e-003  -6.4220750e-002   9.1828267e-002   2.0405867e-001  -3.6554015e+000   7.8210591e+002   4.5925725e+005     4.9703785e-007     1.4369347e-001     7.5265709e-001     7.0220690e-002     3.2768472e-002     2.1260571e-005     2.8837443e-008     2.2084666e-007     2.5681992e-008     8.5261949e-008     1.1995785e-006     9.4467988e-007     8.9508367e-008     2.9308541e-013     2.9270610e-009     3.9370108e-010     2.7299850e-011     8.2602818e-017     8.4907628e-008     8.8002364e-008     1.9221938e-010     1.7730372e-012     6.0192927e-012     4.4651523e-011     1.7733076e-009     1.0002191e-011     6.4311077e-012     1.3658865e-009     0.0000000e+000     4.4187565e-007     9.6981254e-014     3.8307168e-011     3.5728323e-011     1.5650356e-011     6.6551786e-006     4.7521765e-011     4.7478459e-008     1.9259456e-014     5.5541974e-012     1.5159823e-007     6.2844764e-004     6.8149119e-022   4.2121836e-004   1.7785140e-007   6.4842956e-001   1.6287263e+002                0                0
   6.1476650e-002   5.9633446e-003  -6.8220750e-002  -4.3429043e-003   3.7348843e-001  -3.9592885e+000   6.9929507e+002   4.5925884e+005     1.6379896e-006     1.6189273e-001     7.5622891e-001     5.5426792e-002     2.5875100e-002     3.3949816e-005     5.2161764e-008     3.9846040e-007     4.2865993e-008     1.1581511e-007     1.9932729e-006     8.6432104e-007     2.0907750e-008     9.4107706e-014     7.3441005e-009     4.0743983e-011     4.1895487e-011     3.1776321e-017     1.6308649e-007     1.0491562e-007     1.0843780e-008     7.0639293e-013     1.1237395e-012     9.3052186e-012     4.5551744e-009     9.1255861e-012     1.3482329e-011     4.2227051e-008     0.0000000e+000     9.2389303e-007     1.3515652e-013     2.2155559e-010     8.1521259e-012     1.7001856e-011     9.4982024e-006     1.5615255e-010     9.6316026e-008     5.0751529e-015     1.7965371e-013     2.2114908e-007     5.2631890e-004     9.7657987e-023   3.4576453e-004   2.1701881e-007   5.7930860e-001   1.3753371e+002                0                0
   6.1601606e-002   1.9887282e-003  -6.8220750e-002   1.0712562e-001   1.8836899e-001  -3.8777898e+000   7.7391522e+002   4.5925880e+005     5.7620226e-007     1.4605518e-001     7.5316728e-001     6.8277054e-002     3.1854350e-002     2.0277019e-005     2.7930129e-008     2.1379992e-007     2.4595223e-008     7.9883072e-008     1.1553785e-006     8.5443702e-007     7.0977915e-008     2.1012391e-013     3.1147528e-009     2.9138889e-010     2.3787005e-011     6.9331174e-017     8.4600196e-008     8.3274115e-008     2.4741355e-010     1.3439168e-012     4.8997045e-012     3.7157213e-011     1.9065847e-009     9.6661194e-012     6.6940685e-012     1.9121938e-009     0.0000000e+000     4.4983372e-007     8.3268529e-014     3.7761864e-011     2.9890195e-011     1.3644551e-011     6.2582887e-006     4.3850794e-011     4.6651440e-008     1.3613600e-014     3.6285028e-012     1.4287931e-007     6.1578532e-004     5.0318519e-022   4.1482292e-004   1.8659228e-007   6.6096738e-001   1.6765638e+002                0                0
   5.3747755e-002   6.0000000e-003  -6.4220750e-002   1.2897488e-001  -3.1908399e-002  -3.4005642e+000   8.6375950e+002   4.5925667e+005     1.1731970e-007     1.3735123e-001     7.5109404e-001     7.5542952e-002     3.5272502e-002     1.3737321e-005     1.6202789e-008     1.2447487e-007     1.6199640e-008     5.0406081e-008     6.5090804e-007     8.9936983e-007     2.9966762e-007     1.0367223e-012     3.0275366e-009     1.1610152e-009     2.5635943e-011     4.8726188e-016     4.1116626e-008     3.8383277e-008     1.2658815e-011     4.3668331e-012     3.9316898e-012     2.3351839e-011     1.5688674e-010     1.6948540e-012     6.2604954e-013     5.2027887e-011     0.0000000e+000     1.4423989e-007     6.6253711e-014     1.0163025e-011     1.7943387e-011     6.9541676e-012     4.9041159e-006     2.1798078e-011     2.3384981e-008     6.8901442e-014     2.0742124e-011     1.1024599e-007     7.1809631e-004     8.3201107e-021   4.6889167e-004   1.5548660e-007   1.1209858e+000   3.2849175e+001                0                0
   4.9747755e-002   6.0000000e-003  -6.4220750e-002   8.7011576e-002  -8.7599738e-002  -3.2304523e+000   8.9977938e+002   4.5925647e+005     4.4834980e-008     1.3086402e-001     7.4970010e-001     8.0865557e-002     3.7766456e-002     1.0981693e-005     1.1999939e-008     9.1881886e-008     1.2878157e-008     2.8842705e-008     4.5580429e-007     8.1475409e-007     5.0018012e-007     1.6304538e-012     4.8720423e-009     1.1219921e-009     1.9503345e-011     1.0931178e-015     2.4816947e-008     1.7981667e-008     2.1567161e-012     5.0114572e-012     1.7324343e-012     9.2293517e-012     3.4084640e-011     4.5439125e-013     1.3757299e-013     7.3451989e-012     0.0000000e+000     7.4107785e-008     4.6043773e-014     4.6316565e-012     6.9922294e-012     3.3947589e-012     4.2262516e-006     1.3722478e-011     1.5963155e-008     8.3056349e-014     1.6849673e-011     9.4794970e-008     7.8646829e-004     3.3180870e-020   5.1060303e-004   1.4399868e-007   1.3472605e+000   3.3059564e+001                0                0
   5.3747755e-002   2.0000000e-003  -6.4220750e-002   1.9181332e-001   1.3061678e-003  -3.3358776e+000   9.2091915e+002   4.5925636e+005     2.3581585e-008     1.2689959e-001     7.4900239e-001     8.4049321e-002     3.9243014e-002     9.7348313e-006     1.0098821e-008     7.6742051e-008     1.1417226e-008     1.8888644e-008     3.6607096e-007     7.6703082e-007     7.0712726e-007     2.1577441e-012     7.0827194e-009     1.0402530e-009     1.4999350e-011     1.6789240e-015     1.6884439e-008     1.0040295e-008     5.1385844e-013     5.0268118e-012     9.5626577e-013     4.6287113e-012     9.6015042e-012     1.6165204e-013     3.9510039e-014     1.2962286e-012     0.0000000e+000     4.7694347e-008     3.5234577e-014     2.6136123e-012     3.4664711e-012     1.9526505e-012     3.9694286e-006     9.9409426e-012     1.2628781e-008     8.7077610e-014     1.4309945e-011     8.8983011e-008     7.8981603e-004     7.0288933e-020   5.1890253e-004   1.3654099e-007   1.2784094e+000   3.9404337e+001                0                0
   4.9747755e-002   2.0000000e-003  -6.4220750e-002   1.5840989e-001  -2.8699998e-002  -3.1656690e+000   9.4695510e+002   4.5925620e+005     1.2104147e-008     1.2237522e-001     7.4800397e-001     8.7770598e-002     4.0989998e-002     7.9689423e-006     7.8926883e-009     5.8858979e-008     9.3676494e-009     1.1168180e-008     2.7266815e-007     6.5729571e-007     9.6322269e-007     2.1037883e-012     7.6784283e-009     7.2031755e-010     7.0860849e-012     1.5021783e-015     1.0606525e-008     4.2925959e-009     1.0473626e-013     3.6987980e-012     4.1100262e-013     1.8174229e-012     2.4130389e-012     4.7388636e-014     9.7390690e-015     2.4442203e-013     0.0000000e+000     2.8745132e-008     1.9821530e-014     1.1385967e-012     1.3481328e-012     8.4710743e-013     3.4681699e-006     5.1885512e-012     9.2090870e-009     6.6010942e-014     9.2317021e-012     7.7728403e-008     8.4665275e-004     1.0894062e-019   5.5295214e-004   1.2691139e-007   1.4980829e+000   3.8268166e+001                0                0
   5.3747755e-002   6.0000000e-003  -6.8220750e-002   1.4154605e-001  -1.7025616e-002  -3.5899236e+000   8.5026471e+002   4.5925815e+005     1.4339172e-007     1.4054765e-001     7.5179302e-001     7.2908217e-002     3.4034706e-002     1.4191452e-005     1.7074910e-008     1.3118947e-007     1.6773687e-008     5.5076498e-008     6.9428075e-007     8.9080694e-007     2.4725638e-007     8.7136011e-013     2.6094517e-009     1.0621038e-009     2.5779300e-011     3.4963435e-016     4.4747841e-008     4.4200459e-008     1.7845614e-011     3.9071436e-012     4.5940356e-012     2.8151516e-011     2.2763687e-010     2.3224690e-012     9.1169983e-013     7.7088775e-011     0.0000000e+000     1.6536177e-007     7.0069272e-014     1.2083390e-011     2.1730015e-011     8.0241355e-012     4.9707234e-006     2.3932110e-011     2.5134072e-008     6.0206400e-014     1.9778122e-011     1.1185386e-007     6.9464771e-004     5.2164395e-021   4.5668172e-004   1.6790466e-007   1.0815157e+000   3.1705867e+001                0                0
   4.9747755e-002   6.0000000e-003  -6.8220750e-002   1.0523276e-001  -7.2870041e-002  -3.4077565e+000   8.8292296e+002   4.5925800e+005     6.9540563e-008     1.3465050e-001     7.5053135e-001     7.7744503e-002     3.6299864e-002     1.1708077e-005     1.3257589e-008     1.0171904e-007     1.3759960e-008     3.6713697e-008     5.1714817e-007     8.2534235e-007     3.9248917e-007     1.2975391e-012     3.8446544e-009     1.1327851e-009     2.1103902e-011     7.6019239e-016     3.0735528e-008     2.4962594e-008     3.9059875e-012     4.6905764e-012     2.5666942e-012     1.4361568e-011     6.6822256e-011     8.3295255e-013     2.7221891e-013     1.4177306e-011     0.0000000e+000     9.8153170e-008     5.3930172e-014     6.5027459e-012     1.0944547e-011     4.6775254e-012     4.3513525e-006     1.5841797e-011     1.8345613e-008     7.6044232e-014     1.9057785e-011     9.7681671e-008     7.5548247e-004     1.7850272e-020   4.9455880e-004   1.5631324e-007   1.2942127e+000   3.1630838e+001                0                0
   5.3747755e-002   2.0000000e-003  -6.8220750e-002   2.1515418e-001   1.3072070e-002  -3.5232463e+000   9.0439287e+002   4.5925795e+005     3.7771446e-008     1.3070592e-001     7.4983198e-001     8.0913996e-002     3.7770539e-002     1.0260421e-005     1.1095364e-008     8.4879569e-008     1.2030504e-008     2.5590399e-008     4.1748992e-007     7.7179551e-007     5.1065724e-007     1.5986769e-012     4.9402325e-009     1.0986325e-009     1.7489455e-011     1.1309588e-015     2.2187739e-008     1.5281142e-008     9.9496734e-013     4.7800426e-012     1.4572609e-012     7.5229649e-012     2.0150678e-011     3.1439868e-013     8.2640555e-014     2.3008231e-012     0.0000000e+000     6.4980682e-008     4.1096621e-014     3.7823615e-012     5.6747631e-012     2.8203989e-012     3.9921431e-006     1.2045212e-011     1.4589240e-008     7.9883540e-014     1.6056775e-011     8.9528319e-008     7.6122662e-004     3.2890936e-020   5.0382019e-004   1.4913650e-007   1.2309003e+000   3.7798318e+001                0                0
   4.9747755e-002   2.0000000e-003  -6.8220750e-002   1.8228289e-001  -2.0512209e-002  -3.3385325e+000   9.2819605e+002   4.5925779e+005     1.8580806e-008     1.2655531e-001     7.4892100e-001     8.4325918e-002     3.9371477e-002     8.6509839e-006     8.8738075e-009     6.7252558e-008     1.0148811e-008     1.5585258e-008     3.1844820e-007     6.8918393e-007     6.9547661e-007     2.1641065e-012     7.1923843e-009     9.1061253e-010     1.3092183e-011     1.6953551e-015     1.4018965e-008     8.0110825e-009     2.9274763e-013     4.6465165e-012     7.9340436e-013     3.7591725e-012     6.5328000e-012     1.2061653e-013     2.7406546e-014     5.3257255e-013     0.0000000e+000     3.9371310e-008     3.1466395e-014     2.1854779e-012     2.8073611e-012     1.6364860e-012     3.5753463e-006     8.5496781e-012     1.0933926e-008     8.1444716e-014     1.2853439e-011     8.0142495e-008     8.1208087e-004     9.3627423e-020   5.3501786e-004   1.3949047e-007   1.4379903e+000   3.6480184e+001                0                0
   5.7747755e-002   1.4000000e-002  -7.6220750e-002  -1.9664927e-002   2.0676979e-001  -4.2334307e+000   6.1970038e+002   4.5926226e+005     2.4700118e-006     1.8358111e-001     7.6035357e-001     3.7897423e-002     1.7708281e-002     3.4456133e-005     5.8258881e-008     4.4508109e-007     4.5821851e-008     1.1178659e-007     1.9014979e-006     5.0320364e-007     2.4648133e-009     1.1071541e-014     2.8190296e-009     1.5542966e-012     5.6439723e-012     1.7116910e-018     1.5598000e-007     6.8153971e-008     4.1952473e-008     8.5137457e-014     6.9288567e-014     4.8569298e-013     2.6653137e-009     1.5613031e-012     5.6510069e-012     9.4531736e-008     0.0000000e+000     9.4379482e-007     6.3202080e-014     5.8970713e-010     1.2093652e-012     4.4157248e-012     8.8287845e-006     2.5565694e-010     1.1717914e-007     5.7793246e-016     2.0749930e-015     2.1026176e-007     4.0915620e-004     2.2349351e-024   2.4571041e-004   2.9016384e-007   4.2643332e-001   2.9066033e+001                0                0
   5.7747755e-002   1.4000000e-002  -7.2220750e-002  -5.0088994e-002   1.5806782e-001  -4.1032561e+000   6.2305029e+002   4.5926062e+005     2.6043165e-006     1.8249451e-001     7.6015702e-001     3.8773713e-002     1.8116262e-002     3.3922756e-005     5.6997309e-008     4.3539763e-007     4.4916841e-008     1.1016149e-007     1.8892763e-006     5.0440440e-007     2.5986934e-009     1.1592488e-014     2.9023386e-009     1.9490778e-012     6.4848896e-012     2.0684101e-018     1.5418330e-007     6.7982877e-008     4.0777358e-008     8.9169274e-014     8.1456462e-014     5.7844425e-013     2.5907551e-009     1.6825903e-012     5.6609958e-012     9.3609678e-008     0.0000000e+000     9.2980521e-007     5.9504327e-014     4.8571762e-010     1.1549655e-012     4.4086351e-012     8.7385994e-006     2.3705142e-010     1.1401459e-007     6.0879820e-016     3.1655083e-015     2.0778503e-007     4.0857085e-004     2.8047847e-024   2.4861529e-004   2.6753080e-007   4.4571400e-001   2.8932603e+001                0                0
   5.7747755e-002   1.0000000e-002  -7.2220750e-002   4.0602240e-002   1.4978694e-001  -3.9548563e+000   7.1864772e+002   4.5926031e+005     1.0732260e-006     1.6459920e-001     7.5667655e-001     5.3290447e-002     2.4875013e-002     2.4718020e-005     3.7081118e-008     2.8337292e-007     3.0912694e-008     8.6145938e-008     1.4483276e-006     7.1966775e-007     2.7028917e-008     1.0729077e-013     5.6160027e-009     6.1113553e-011     3.5922607e-011     3.8814456e-017     1.1688861e-007     8.3671987e-008     4.1268016e-009     7.9362697e-013     1.6947314e-012     1.3970830e-011     3.5586154e-009     9.3819308e-012     1.1096485e-011     1.8747507e-008     0.0000000e+000     6.5743928e-007     1.1062285e-013     1.2528570e-010     1.1717925e-011     1.5626466e-011     7.0723742e-006     9.4115093e-011     6.7048854e-008     5.9724018e-015     3.4753325e-013     1.6387486e-007     5.2217344e-004     1.6109470e-022   3.3769542e-004   2.2753201e-007   6.4844777e-001   3.3703103e+001                0                0
   5.7747755e-002   1.0000000e-002  -7.6220750e-002   7.7907169e-002   1.6158585e-001  -4.1832373e+000   7.0779994e+002   4.5926205e+005     1.1324700e-006     1.6712951e-001     7.5717560e-001     5.1232637e-002     2.3913666e-002     2.4870820e-005     3.7744048e-008     2.8837674e-007     3.1240357e-008     8.5754927e-008     1.4613792e-006     6.7690603e-007     2.0206195e-008     8.7919560e-014     5.5557935e-009     4.2331927e-011     3.4186412e-011     3.0520925e-017     1.1892667e-007     8.0569078e-008     5.8226742e-009     6.6072538e-013     1.1992995e-012     9.9355320e-012     3.4572250e-009     8.0020597e-012     1.0503259e-011     2.3877192e-008     0.0000000e+000     6.7041043e-007     1.0720134e-013     1.4538889e-010     8.4171092e-012     1.4353655e-011     7.0382384e-006     1.0448922e-010     6.8936903e-008     4.8080721e-015     1.8161020e-013     1.6345732e-007     5.1180104e-004     1.2354556e-022   3.2865809e-004   2.4904667e-007   6.1456417e-001   3.2707161e+001                0                0
   6.0851132e-002   1.3861530e-002  -7.2220750e-002  -1.3583046e-001   4.3434580e-001  -4.1354974e+000   5.8651228e+002   4.5926072e+005     3.3466220e-006     1.8615192e-001     7.6087763e-001     3.5786985e-002     1.6731820e-002     4.1733674e-005     7.2291331e-008     5.5234919e-007     5.6286125e-008     1.3396762e-007     2.2119146e-006     5.8901065e-007     3.7056259e-009     1.5106412e-014     3.5353118e-009     2.6732502e-012     8.6459068e-012     3.2393058e-018     1.8790869e-007     8.2727136e-008     4.8038731e-008     1.2707355e-013     1.2009367e-013     8.6458817e-013     3.3105319e-009     2.3291274e-012     8.7012527e-012     1.0659046e-007     0.0000000e+000     1.1481089e-006     9.5489492e-014     7.0507173e-010     1.6309440e-012     5.2836606e-012     1.0442718e-005     2.9569801e-010     1.4837187e-007     8.8464290e-016     4.3896646e-015     2.5037099e-007     3.9051935e-004     5.1426262e-024   2.3394925e-004   2.9020456e-007   4.3385470e-001   8.9188372e+001                0                0
   6.1226579e-002   9.9277206e-003  -7.2220750e-002  -5.0550000e-002   4.2394441e-001  -4.1230187e+000   6.4299826e+002   4.5926059e+005     2.7243546e-006     1.7423582e-001     7.5861071e-001     4.5425336e-002     2.1214530e-002     3.6590297e-005     6.0064173e-008     4.5871271e-007     4.7749608e-008     1.1967948e-007     2.0903035e-006     6.1151831e-007     4.7998763e-009     2.2613362e-014     4.0249058e-009     4.5064065e-012     1.3381002e-011     4.7136501e-018     1.6896819e-007     8.0623110e-008     3.8106008e-008     1.7332859e-013     1.7691009e-013     1.3360921e-012     3.5327474e-009     3.1839747e-012     8.4923148e-012     9.7654478e-008     0.0000000e+000     1.0040220e-006     8.1752543e-014     4.0938920e-010     1.8116525e-012     6.9881326e-012     9.6267039e-006     2.3554134e-010     1.1767260e-007     1.1787374e-015     5.4779382e-015     2.2757093e-007     4.5952113e-004     7.2244099e-024   2.9195951e-004   2.5716236e-007   5.1825439e-001   1.1642624e+002                0                0
   6.0851132e-002   1.3861530e-002  -7.6220750e-002  -1.4243616e-001   4.1375517e-001  -4.3763472e+000   5.8857096e+002   4.5926238e+005     3.1240342e-006     1.8581266e-001     7.6077668e-001     3.6079037e-002     1.6868818e-002     4.1176654e-005     7.1414303e-008     5.4567935e-007     5.5533490e-008     1.3185564e-007     2.1725392e-006     5.7038425e-007     3.3742527e-009     1.3942984e-014     3.3572868e-009     2.3798573e-012     8.1165583e-012     2.9413954e-018     1.8502473e-007     8.0510441e-008     4.8112251e-008     1.1779055e-013     1.0653288e-013     7.6163661e-013     3.1128226e-009     2.1484324e-012     8.2440442e-012     1.0472271e-007     0.0000000e+000     1.1315314e-006     9.0739595e-014     6.8519446e-010     1.5098526e-012     5.0486494e-012     1.0263543e-005     2.9265363e-010     1.4688048e-007     8.2036110e-016     3.2376209e-015     2.4625841e-007     4.0273846e-004     4.6597534e-024   2.3841186e-004   3.1473592e-007   4.5500521e-001   9.5787317e+001                0                0
   6.1226579e-002   9.9277206e-003  -7.6220750e-002  -3.7560009e-002   4.0981163e-001  -4.3960098e+000   6.4278743e+002   4.5926234e+005     2.3773191e-006     1.7472164e-001     7.5869340e-001     4.5040996e-002     2.1032233e-002     3.3013926e-005     5.4184085e-008     4.1380552e-007     4.3077631e-008     1.0798541e-007     1.8863087e-006     5.5214585e-007     4.3247423e-009     2.0441747e-014     3.6379722e-009     4.0134815e-012     1.2134613e-011     4.2474176e-018     1.5247251e-007     7.2791307e-008     3.4335979e-008     1.5677211e-013     1.5898465e-013     1.2000929e-012     3.1994789e-009     2.8856336e-012     7.6946394e-012     8.8096447e-008     0.0000000e+000     9.0589662e-007     7.3962065e-014     3.6938353e-010     1.6323143e-012     6.3283388e-012     8.6868919e-006     2.1270989e-010     1.0613683e-007     1.0648975e-015     4.1079992e-015     2.0534618e-007     4.6302240e-004     7.1112302e-024   2.9248778e-004   2.7459304e-007   5.3991687e-001   1.2380247e+002                0                0
   5.3747755e-002   1.4000000e-002  -7.2220750e-002  -4.9024609e-002  -1.9775735e-002  -3.9659646e+000   6.7139372e+002   4.5926066e+005     1.6794163e-006     1.7371666e-001     7.5835527e-001     4.5954983e-002     2.1463286e-002     2.6688515e-005     4.2300816e-008     3.2305616e-007     3.4197609e-008     8.9070768e-008     1.5495900e-006     5.7172137e-007     9.9685650e-009     3.9206855e-014     4.7005159e-009     1.3876784e-011     2.1009866e-011     1.2048567e-017     1.2684520e-007     7.2032370e-008     1.6240034e-008     2.9661222e-013     4.4049214e-013     3.5511250e-012     3.2867802e-009     4.7750049e-012     8.9977753e-012     5.5245018e-008     0.0000000e+000     7.3231059e-007     8.1776692e-014     2.1516858e-010     3.3924990e-012     8.6675629e-012     7.2562496e-006     1.2733043e-010     8.0358434e-008     2.0623280e-015     5.5037325e-014     1.7010948e-007     4.7029439e-004     3.1382776e-023   2.9007908e-004   2.4977319e-007   6.0207182e-001   1.7541538e+001                0                0
   4.9747755e-002   1.4000000e-002  -7.2220750e-002  -1.0011736e-001  -9.1767854e-002  -3.7562808e+000   7.3120431e+002   4.5926022e+005     8.6692322e-007     1.6238008e-001     7.5604395e-001     5.5206031e-002     2.5781176e-002     2.1534273e-005     3.1552357e-008     2.4117985e-007     2.6648463e-008     7.6971320e-008     1.2683207e-006     6.8835487e-007     2.9694312e-008     1.1898839e-013     4.5807988e-009     9.6781112e-011     3.0647326e-011     4.4829172e-017     1.0044078e-007     7.8012431e-008     2.0424023e-009     8.5304009e-013     2.2143701e-012     1.7843976e-011     2.8146879e-009     8.9450662e-012     9.1079920e-012     1.0186072e-008     0.0000000e+000     5.6090312e-007     9.3640376e-014     8.1830760e-011     1.4660751e-011     1.3968993e-011     6.2845309e-006     7.4720117e-011     5.5775893e-008     6.9187401e-015     7.6625180e-013     1.4497227e-007     5.5674679e-004     2.7704256e-022   3.4924265e-004   2.2682948e-007   8.2677861e-001   1.9004260e+001                0                0
   5.3747755e-002   1.0000000e-002  -7.2220750e-002   6.3847609e-002  -2.3193943e-002  -3.8504333e+000   7.5874020e+002   4.5926015e+005     9.0425226e-007     1.5778995e-001     7.5524206e-001     5.8875919e-002     2.7484343e-002     2.0014095e-005     2.8279353e-008     2.1633808e-007     2.4482312e-008     7.5640983e-008     1.1515510e-006     7.6817364e-007     5.7473981e-008     1.5764020e-013     4.0563011e-009     1.9523693e-010     2.4736168e-011     6.3579006e-017     8.8108044e-008     7.9129286e-008     7.2295151e-010     1.0722516e-012     4.8660312e-012     3.7953656e-011     2.9399263e-009     1.2479176e-011     9.8591104e-012     5.2486623e-009     0.0000000e+000     4.8105700e-007     8.0543378e-014     4.8336967e-011     3.0790123e-011     1.3230675e-011     6.0434410e-006     4.7287329e-011     4.8409880e-008     9.9481638e-015     2.6751865e-012     1.3854226e-007     5.7759948e-004     3.5933693e-022   3.7301581e-004   2.1292823e-007   8.2767471e-001   2.3167274e+001                0                0
   4.9747755e-002   1.0000000e-002  -7.2220750e-002   1.9462194e-002  -8.3047492e-002  -3.6542275e+000   7.9920047e+002   4.5926005e+005     3.6281476e-007     1.5024378e-001     7.5367200e-001     6.5047049e-002     3.0369020e-002     1.6931588e-005     2.2445448e-008     1.7202396e-007     2.0355101e-008     7.0154034e-008     9.3315611e-007     8.1584680e-007     1.0340542e-007     3.2563106e-013     2.2765497e-009     4.7674462e-010     2.2531875e-011     9.0866594e-017     6.5011092e-008     6.8655162e-008     1.3265711e-010     1.8553486e-012     5.8079166e-012     4.1361659e-011     1.1407345e-009     7.2795044e-012     4.1903381e-012     8.4446026e-010     0.0000000e+000     3.1986805e-007     7.7509978e-014     2.6186668e-011     3.2811580e-011     1.2140486e-011     5.4217077e-006     3.4545578e-011     3.6219252e-008     2.2733670e-014     8.2536623e-012     1.2311266e-007     6.4267773e-004     9.9633810e-022   4.1579632e-004   1.9670828e-007   1.0313783e+000   2.4003106e+001                0                0
   5.3747755e-002   1.4000000e-002  -7.6220750e-002  -4.5148539e-002  -5.6519508e-003  -4.1821688e+000   6.5843397e+002   4.5926240e+005     1.9264202e-006     1.7657131e-001     7.5893519e-001     4.3625240e-002     2.0374354e-002     2.7132925e-005     4.3716896e-008     3.3385404e-007     3.5049780e-008     8.9590038e-008     1.5652667e-006     5.1893219e-007     6.6873699e-009     2.7258640e-014     3.9044352e-009     7.7093673e-012     1.5324909e-011     7.1171043e-018     1.2717276e-007     6.6792493e-008     2.2072152e-008     2.0949829e-013     2.7532720e-013     2.1703740e-012     3.2061152e-009     3.7387596e-012     8.1906410e-012     6.5955209e-008     0.0000000e+000     7.4454100e-007     7.2419567e-014     2.5695507e-010     2.2882472e-012     7.0302169e-012     7.2625552e-006     1.4315371e-010     8.4272061e-008     1.4381553e-015     2.2045085e-014     1.7091604e-007     4.5371029e-004     1.6497794e-023   2.7759520e-004   2.6672129e-007   5.6160938e-001   1.6652344e+001                0                0
   4.9747755e-002   1.4000000e-002  -7.6220750e-002  -8.5271296e-002  -6.8152017e-002  -3.9573377e+000   7.1060824e+002   4.5926196e+005     1.0176842e-006     1.6657716e-001     7.5691536e-001     5.1772734e-002     2.4175012e-002     2.2363705e-005     3.3876149e-008     2.5883195e-007     2.8070321e-008     7.7340870e-008     1.3135766e-006     6.1482410e-007     1.9329186e-008     8.2059742e-014     4.9374227e-009     4.4668063e-011     3.0394209e-011     2.8439078e-017     1.0664303e-007     7.2778866e-008     5.2291303e-009     6.1053619e-013     1.1725591e-012     9.6214390e-012     3.0862451e-009     7.2400544e-012     9.3857551e-012     2.1405026e-008     0.0000000e+000     6.0066790e-007     9.5976938e-014     1.2894196e-010     8.1089808e-012     1.2877291e-011     6.3399969e-006     9.3213011e-011     6.1773752e-008     4.5429218e-015     2.5620288e-013     1.4718694e-007     5.2663717e-004     1.3820994e-022   3.2950307e-004   2.4075823e-007   7.6653948e-001   1.7729669e+001                0                0
   5.3747755e-002   1.0000000e-002  -7.6220750e-002   8.6871011e-002  -4.8929471e-003  -4.0511109e+000   7.4322625e+002   4.5926192e+005     8.0452233e-007     1.6115967e-001     7.5593704e-001     5.6120256e-002     2.6195229e-002     2.0689801e-005     2.9869685e-008     2.2837854e-007     2.5464101e-008     7.5447094e-008     1.2126426e-006     7.0994681e-007     3.6904118e-008     1.4175087e-013     4.2492703e-009     1.2276466e-010     2.8183329e-011     5.0768143e-017     9.4629621e-008     7.8118556e-008     1.3110846e-009     9.9130474e-013     2.9213184e-012     2.3279776e-011     2.7958108e-009     1.0021736e-011     9.3323013e-012     7.2211583e-009     0.0000000e+000     5.2557659e-007     9.6060747e-014     7.1203067e-011     1.8924040e-011     1.4748725e-011     6.1184702e-006     6.2382077e-011     5.2091237e-008     8.3323362e-015     1.1220056e-012     1.4076975e-007     5.5697038e-004     3.2507871e-022   3.5900275e-004   2.2997126e-007   7.7844889e-001   2.1924896e+001                0                0
   4.9747755e-002   1.0000000e-002  -7.6220750e-002   3.7561636e-002  -5.9532813e-002  -3.8316789e+000   7.7795347e+002   4.5926195e+005     4.6043001e-007     1.5462985e-001     7.5458892e-001     6.1456019e-002     2.8688013e-002     1.7565796e-005     2.4040029e-008     1.8406996e-007     2.1277280e-008     6.9834055e-008     9.9526391e-007     7.5763198e-007     6.7776229e-008     2.1781861e-013     2.6115480e-009     3.0043114e-010     2.2167206e-011     6.5792970e-017     7.1963112e-008     7.1709025e-008     2.9564782e-010     1.3394774e-012     4.6409048e-012     3.4602113e-011     1.5692932e-009     8.2595871e-012     5.5946144e-012     1.8098041e-009     0.0000000e+000     3.7736757e-007     7.6155146e-014     3.3639754e-011     2.7787861e-011     1.2243737e-011     5.4569108e-006     4.0562782e-011     3.9933085e-008     1.4382216e-014     4.2579172e-012     1.2446426e-007     6.1090000e-004     5.9945892e-022   3.9579383e-004   2.1110033e-007   9.6357883e-001   2.2416216e+001                0                0
   5.7747755e-002   6.0000000e-003  -7.6220750e-002   1.8585274e-001   1.0579041e-001  -4.0297787e+000   7.8920159e+002   4.5926183e+005     3.8017274e-007     1.5218740e-001     7.5426726e-001     6.3353755e-002     2.9559373e-002     1.7487979e-005     2.3541712e-008     1.8034689e-007     2.1084971e-008     7.1263498e-008     9.8255412e-007     7.9607538e-007     7.6841562e-008     2.9179304e-013     2.3228673e-009     3.8216901e-010     2.6412834e-011     7.3086120e-017     6.8380101e-008     7.2980743e-008     2.1158169e-010     1.7466577e-012     5.7466035e-012     4.1991016e-011     1.4387756e-009     8.5154989e-012     5.2212027e-012     1.1850850e-009     0.0000000e+000     3.5160852e-007     8.8231413e-014     3.3362694e-011     3.3475229e-011     1.4145252e-011     5.5121815e-006     4.3530282e-011     3.8479912e-008     1.9872395e-014     6.2125016e-012     1.2541411e-007     6.0602072e-004     7.2780445e-022   4.0219372e-004   2.1350864e-007   7.9461260e-001   4.2500816e+001                0                0
   5.7747755e-002   6.0000000e-003  -7.2220750e-002   1.4392706e-001   9.6788431e-002  -3.9149540e+000   8.0126099e+002   4.5926012e+005     3.6301404e-007     1.4942630e-001     7.5370017e-001     6.5610717e-002     3.0616209e-002     1.7663444e-005     2.3259486e-008     1.7832283e-007     2.1194820e-008     7.5083416e-008     9.7072834e-007     8.6842582e-007     1.0567813e-007     3.8478428e-013     2.2920539e-009     5.4457520e-010     2.6633080e-011     9.7215083e-017     6.7115906e-008     7.2667926e-008     1.4741928e-010     2.1802779e-012     6.9672429e-012     4.9092668e-011     1.1784935e-009     8.0410949e-012     4.4491137e-012     8.0474769e-010     0.0000000e+000     3.2497531e-007     8.8456085e-014     2.8204585e-011     3.8845723e-011     1.3674401e-011     5.6865835e-006     3.8984328e-011     3.7278006e-008     2.7278870e-014     1.0436292e-011     1.2898114e-007     6.2001016e-004     1.0168610e-021   4.1168282e-004   1.9509436e-007   8.3295373e-001   4.3501062e+001                0                0
   5.7747755e-002   2.0000000e-003  -7.2220750e-002   2.2258034e-001   6.6276320e-002  -3.7889604e+000   8.6088932e+002   4.5925984e+005     1.0331776e-007     1.3847914e-001     7.5153165e-001     7.4512657e-002     3.4767546e-002     1.2412396e-005     1.4611790e-008     1.1227856e-007     1.4630022e-008     4.5684405e-008     5.8697494e-007     8.1672330e-007     2.6698902e-007     9.2974288e-013     2.6795355e-009     1.0688315e-009     2.3429943e-011     4.2607350e-016     3.7078121e-008     3.4533383e-008     7.0964445e-012     3.9918775e-012     3.5768654e-012     2.1123913e-011     1.2607638e-010     1.4561316e-012     5.0956189e-013     2.6362854e-011     0.0000000e+000     1.2833776e-007     6.0196956e-014     8.9407811e-012     1.6212720e-011     6.2600451e-012     4.4354575e-006     1.9590519e-011     2.1042050e-008     6.2998093e-014     1.9196139e-011     9.9688086e-008     6.8988117e-004     6.6905552e-021   4.6193934e-004   1.7365549e-007   9.6342991e-001   5.2370786e+001                0                0
   5.7747755e-002   2.0000000e-003  -7.6220750e-002   2.6426823e-001   6.4137977e-002  -3.9780399e+000   8.4439819e+002   4.5926166e+005     1.3713314e-007     1.4211772e-001     7.5227965e-001     7.1538553e-002     3.3375673e-002     1.2548263e-005     1.5318471e-008     1.1768578e-007     1.4852683e-008     5.0516819e-008     6.2799775e-007     7.6228907e-007     1.8148036e-007     6.5773591e-013     1.9408659e-009     8.2973893e-010     2.2280285e-011     2.1955484e-016     4.1010106e-008     4.1564540e-008     1.4116825e-011     3.1263837e-012     4.4534272e-012     2.7965003e-011     2.5002386e-010     2.5112562e-012     1.0058239e-012     5.7332682e-011     0.0000000e+000     1.5741957e-007     6.4450284e-014     1.2010147e-011     2.1663810e-011     7.8880298e-012     4.3315981e-006     2.1903484e-011     2.2861660e-008     4.6833670e-014     1.6142528e-011     9.7554776e-008     6.6925178e-004     3.2413255e-021   4.4835740e-004   1.9149221e-007   9.1752502e-001   5.0701992e+001                0                0
   6.1476650e-002   5.9633446e-003  -7.2220750e-002   3.6077700e-002   3.6374168e-001  -4.0883907e+000   6.9866615e+002   4.5926050e+005     1.4750970e-006     1.6271663e-001     7.5640914e-001     5.4751163e-002     2.5553081e-002     3.0508086e-005     4.6897958e-008     3.5824764e-007     3.8528304e-008     1.0403135e-007     1.7912239e-006     7.7437615e-007     1.8401388e-008     8.3162548e-014     6.5906325e-009     3.5312396e-011     3.7468939e-011     2.8076269e-017     1.4658882e-007     9.4121618e-008     9.8471914e-009     6.2598943e-013     9.9429352e-013     8.2400540e-012     4.0894844e-009     8.1503311e-012     1.2092733e-011     3.8276605e-008     0.0000000e+000     8.3068625e-007     1.2106269e-013     1.9993915e-010     7.2316876e-012     1.5193183e-011     8.5309282e-006     1.4079294e-010     8.6635176e-008     4.4713212e-015     1.4451057e-013     1.9864925e-007     5.2492407e-004     9.3436157e-023   3.4572461e-004   2.2776106e-007   5.9744497e-001   1.4411812e+002                0                0
   6.1601606e-002   1.9887282e-003  -7.2220750e-002   1.4148596e-001   1.5822445e-001  -3.9953921e+000   7.6855965e+002   4.5926042e+005     6.2589905e-007     1.4820558e-001     7.5361565e-001     6.6517188e-002     3.1027669e-002     1.8984107e-005     2.6400487e-008     2.0203092e-007     2.3085456e-008     7.3889594e-008     1.0886957e-006     7.7223530e-007     5.8194823e-008     1.7791855e-013     3.1733434e-009     2.3277993e-010     2.1627822e-011     6.1708032e-017     8.1387974e-008     7.7672969e-008     2.8333772e-010     1.1736759e-012     4.5205027e-012     3.4689849e-011     2.0881613e-009     9.9372566e-012     7.2566077e-012     2.3773689e-009     0.0000000e+000     4.3864581e-007     7.9460415e-014     3.9242031e-011     2.7942523e-011     1.3007989e-011     5.8066108e-006     4.1653781e-011     4.4478573e-008     1.1351937e-014     2.8869581e-012     1.3275918e-007     6.0546981e-004     4.4922595e-022   4.0909704e-004   1.9545362e-007   6.7794907e-001   1.7419973e+002                0                0
   6.1476650e-002   5.9633446e-003  -7.6220750e-002   6.5811710e-002   3.4275870e-001  -4.3438088e+000   6.9936553e+002   4.5926222e+005     1.3136625e-006     1.6335186e-001     7.5653373e-001     5.4238319e-002     2.5309304e-002     2.7196840e-005     4.1802183e-008     3.1932168e-007     3.4344167e-008     9.2741376e-008     1.5970694e-006     6.9069209e-007     1.6306471e-008     7.3733813e-014     5.8807042e-009     3.0964358e-011     3.3452606e-011     2.5033965e-017     1.3069751e-007     8.3977123e-008     8.7354807e-009     5.5636361e-013     8.8667401e-013     7.3615979e-012     3.6388406e-009     7.2723170e-012     1.0763409e-011     3.3971537e-008     0.0000000e+000     7.4063485e-007     1.0759842e-013     1.7718492e-010     6.4636125e-012     1.3529088e-011     7.6059311e-006     1.2538124e-010     7.7210019e-008     3.9566648e-015     1.1175409e-013     1.7710447e-007     5.2662006e-004     9.2195126e-023   3.4637789e-004   2.4203487e-007   6.1974553e-001   1.5225034e+002                0                0
   6.1601606e-002   1.9887282e-003  -7.6220750e-002   1.8625866e-001   1.4809383e-001  -4.2609906e+000   7.6245584e+002   4.5926223e+005     6.6549861e-007     1.5033532e-001     7.5403945e-001     6.4784361e-002     3.0216329e-002     1.7873370e-005     2.5033975e-008     1.9154970e-007     2.1790882e-008     6.8749843e-008     1.0275772e-006     7.0809593e-007     5.1230598e-008     1.5954045e-013     3.4042846e-009     1.9259564e-010     2.2550786e-011     5.9408552e-017     7.7749005e-008     7.2416370e-008     3.5699181e-010     1.0823353e-012     4.4692005e-012     3.4653997e-011     2.3550299e-009     1.0652959e-011     8.0391399e-012     3.1084685e-009     0.0000000e+000     4.2210606e-007     7.7893792e-014     4.1240678e-011     2.8025889e-011     1.2837413e-011     5.4350535e-006     4.2471084e-011     4.2472555e-008     1.0114479e-014     2.5388310e-012     1.2440522e-007     5.9772634e-004     4.2626380e-022   4.0331017e-004   2.0786476e-007   6.9641696e-001   1.8131488e+002                0                0
   5.3747755e-002   6.0000000e-003  -7.2220750e-002   1.5983924e-001  -8.8676516e-003  -3.7569760e+000   8.3483776e+002   4.5925984e+005     1.9192570e-007     1.4401797e-001     7.5253306e-001     7.0057901e-002     3.2697992e-002     1.4604003e-005     1.8181856e-008     1.3963925e-007     1.7335200e-008     6.0664469e-008     7.5291166e-007     8.4273677e-007     1.6535336e-007     6.0449054e-013     1.9523204e-009     8.2801205e-010     2.5448866e-011     1.8360488e-016     4.9897061e-008     5.2513777e-008     3.3614465e-011     3.0189922e-012     5.3037205e-012     3.4424811e-011     4.1894739e-010     3.6548981e-012     1.6215702e-012     1.7132188e-010     0.0000000e+000     2.0400075e-007     7.2332687e-014     1.5642019e-011     2.6825464e-011     9.6061816e-012     4.9488069e-006     2.7660442e-011     2.7645831e-008     4.3858488e-014     1.5634329e-011     1.1161302e-007     6.7088074e-004     2.4810657e-021   4.4301796e-004   1.8287211e-007   1.0339378e+000   3.0336588e+001                0                0
   4.9747755e-002   6.0000000e-003  -7.2220750e-002   1.2549470e-001  -6.3111816e-002  -3.5573714e+000   8.6391319e+002   4.5925970e+005     1.0480483e-007     1.3876488e-001     7.5141464e-001     7.4363728e-002     3.4713958e-002     1.2367910e-005     1.4572869e-008     1.1195635e-007     1.4582253e-008     4.5306408e-008     5.8524680e-007     8.1130262e-007     2.7124312e-007     9.3804499e-013     2.7320559e-009     1.0468817e-009     2.3048661e-011     4.4144930e-016     3.6918548e-008     3.4427855e-008     8.4074686e-012     3.9482711e-012     3.5458954e-012     2.1070749e-011     1.3833406e-010     1.5236998e-012     5.5438868e-013     3.3887450e-011     0.0000000e+000     1.2914719e-007     5.9621783e-014     9.0358279e-012     1.6191527e-011     6.2477384e-012     4.4187833e-006     1.9522716e-011     2.1010012e-008     6.2281033e-014     1.8684739e-011     9.9329128e-008     7.2372004e-004     8.2177919e-021   4.7673411e-004   1.7028693e-007   1.2308343e+000   2.9972051e+001                0                0
   5.3747755e-002   2.0000000e-003  -7.2220750e-002   2.4691888e-001   1.4871517e-002  -3.6736841e+000   8.8611154e+002   4.5925961e+005     5.5896739e-008     1.3472400e-001     7.5068889e-001     7.7614285e-002     3.6223154e-002     1.0692514e-005     1.1962789e-008     9.1748885e-008     1.2554496e-008     3.1924867e-008     4.6264773e-007     7.6849772e-007     3.9441295e-007     1.2487802e-012     3.8063854e-009     1.0930933e-009     1.8794508e-011     7.7671324e-016     2.6872544e-008     2.0947853e-008     1.9523892e-012     4.3953426e-012     2.0648760e-012     1.1248358e-011     4.0644837e-011     5.6941034e-013     1.6704275e-013     5.2854851e-012     0.0000000e+000     8.3263940e-008     4.6624263e-014     5.1479503e-012     8.5395906e-012     3.7824767e-012     4.0189668e-006     1.3799539e-011     1.6339309e-008     7.1892159e-014     1.7348131e-011     9.0185506e-008     7.3288187e-004     1.7660464e-020   4.8762468e-004   1.6417377e-007   1.1746647e+000   3.5962455e+001                0                0
   4.9747755e-002   2.0000000e-003  -7.2220750e-002   2.1108389e-001  -1.8054583e-002  -3.4768358e+000   9.0770264e+002   4.5925946e+005     3.2326619e-008     1.3097104e-001     7.4987063e-001     8.0697001e-002     3.7668948e-002     9.2807150e-006     9.9551062e-009     7.6054091e-008     1.0881663e-008     2.2140315e-008     3.7113284e-007     7.0495549e-007     5.0701147e-007     1.5300818e-012     4.8644621e-009     9.7260039e-010     1.4529926e-011     1.0814182e-015     1.9380011e-008     1.2592706e-008     6.6088601e-013     4.3453793e-012     1.2363143e-012     6.2903381e-012     1.5483772e-011     2.5175602e-013     6.4507313e-014     1.4065195e-012     0.0000000e+000     5.6330859e-008     3.6199718e-014     3.1718582e-012     4.7356273e-012     2.3674274e-012     3.6456063e-006     1.0001374e-011     1.2970716e-008     7.2887106e-014     1.4481935e-011     8.1753865e-008     7.7753465e-004     3.9096861e-020   5.1581333e-004   1.5375582e-007   1.3680774e+000   3.4494264e+001                0                0
   5.3747755e-002   6.0000000e-003  -7.6220750e-002   1.9038866e-001   8.4406283e-003  -3.9309564e+000   8.1688741e+002   4.5926166e+005     2.4425275e-007     1.4786336e-001     7.5333500e-001     6.6909401e-002     3.1223780e-002     1.4915742e-005     1.9099581e-008     1.4656340e-007     1.7794866e-008     6.3621907e-008     7.9585547e-007     7.9751291e-007     1.2454297e-007     4.4520170e-013     1.8623739e-009     6.3811360e-010     2.3750038e-011     1.1625109e-016     5.3966482e-008     5.8215291e-008     5.8366282e-011     2.3818703e-012     5.8377005e-012     3.9504536e-011     6.6236973e-010     5.1666015e-012     2.5446343e-012     3.1163106e-010     0.0000000e+000     2.4052349e-007     7.4288279e-014     1.9445211e-011     3.1014866e-011     1.0796804e-011     4.9271197e-006     3.0289456e-011     2.9828713e-008     3.2390358e-014     1.2417322e-011     1.1140534e-007     6.4590689e-004     1.4719987e-021   4.2718943e-004   1.9969284e-007   9.7494446e-001   2.8666059e+001                0                0
   4.9747755e-002   6.0000000e-003  -7.6220750e-002   1.4852786e-001  -5.1322500e-002  -3.7163687e+000   8.4229442e+002   4.5926155e+005     1.4467408e-007     1.4328979e-001     7.5236721e-001     7.0655739e-002     3.2977193e-002     1.2900884e-005     1.5777495e-008     1.2119588e-007     1.5277066e-008     5.1758618e-008     6.4659184e-007     7.7999364e-007     1.8787252e-007     6.7294599e-013     2.0282989e-009     8.4148665e-010     2.2597345e-011     2.3219199e-016     4.2298349e-008     4.2754022e-008     1.8550862e-011     3.1710124e-012     4.5080449e-012     2.8401857e-011     2.7387876e-010     2.6371422e-012     1.0914597e-012     8.2904675e-011     0.0000000e+000     1.6390287e-007     6.5475075e-014     1.2477853e-011     2.2020556e-011     8.0444976e-012     4.4480600e-006     2.2538847e-011     2.3594078e-008     4.7479940e-014     1.6203793e-011     1.0020024e-007     6.9038388e-004     3.6832299e-021   4.5655143e-004   1.8503135e-007   1.1566117e+000   2.8087702e+001                0                0
   5.3747755e-002   2.0000000e-003  -7.6220750e-002   2.8125243e-001   1.8670499e-002  -3.8465650e+000   8.6579849e+002   4.5926149e+005     8.8383106e-008     1.3901492e-001     7.5158582e-001     7.4100280e-002     3.4577642e-002     1.1107003e-005     1.2972915e-008     9.9602380e-008     1.3088224e-008     3.9358918e-008     5.1575705e-007     7.4281687e-007     2.8438415e-007     8.6607920e-013     2.6656274e-009     9.6475487e-010     1.7891849e-011     4.2179350e-016     3.2526085e-008     2.8236990e-008     4.0568226e-012     3.6064522e-012     2.9805746e-012     1.7351900e-011     9.1778233e-011     1.1252169e-012     3.7661721e-013     1.3496200e-011     0.0000000e+000     1.1086349e-007     5.1333891e-014     7.2028763e-012     1.3289036e-011     5.1174185e-012     4.0075352e-006     1.5025758e-011     1.8548071e-008     5.6667899e-014     1.7355528e-011     9.0065154e-008     7.0413473e-004     7.4373895e-021   4.6979877e-004   1.8103996e-007   1.1085216e+000   3.3907158e+001                0                0
   4.9747755e-002   2.0000000e-003  -7.6220750e-002   2.3723790e-001  -1.3531909e-002  -3.6313895e+000   8.8506166e+002   4.5926139e+005     5.5866924e-008     1.3569465e-001     7.5086815e-001     7.6824777e-002     3.5854805e-002     9.8456765e-006     1.1118137e-008     8.5316485e-008     1.1566134e-008     3.0693616e-008     4.3300724e-007     6.9784987e-007     3.3152890e-007     1.0942107e-012     3.2260831e-009     9.6603677e-010     1.7738570e-011     6.3790242e-016     2.5672057e-008     2.0586572e-008     2.0306917e-012     3.9881226e-012     2.1243347e-012     1.1769232e-011     4.5335718e-011     6.2876652e-013     1.8817971e-013     4.8307796e-012     0.0000000e+000     8.0773773e-008     4.5288008e-014     5.2779586e-012     8.9527457e-012     3.8608230e-012     3.6661151e-006     1.3110718e-011     1.5338066e-008     6.4663479e-014     1.6252119e-011     8.2285982e-008     7.4222055e-004     1.6099072e-020   4.9478013e-004   1.6907090e-007   1.2880309e+000   3.2338703e+001                0                0
   5.7747755e-002  -2.0000000e-003  -8.4220750e-002   2.5862820e-001   1.3078988e-002  -4.1466259e+000   8.1054688e+002   4.5926549e+005     2.3079076e-007     1.4890092e-001     7.5358197e-001     6.6046617e-002     3.0815686e-002     1.2835815e-005     1.6637305e-008     1.2761665e-007     1.5345482e-008     5.5170425e-008     6.9578235e-007     6.6163581e-007     9.0616980e-008     3.1618679e-013     1.5960628e-009     4.6614344e-010     1.9531237e-011     7.9282219e-017     4.7386756e-008     5.2249915e-008     4.9177960e-011     1.7589239e-012     5.0826916e-012     3.5224916e-011     6.9387798e-010     5.1539661e-012     2.6446568e-012     2.8420726e-010     0.0000000e+000     2.2053187e-007     6.3284868e-014     1.7907067e-011     2.7781629e-011     9.6165750e-012     4.1910061e-006     2.6760663e-011     2.6264933e-008     2.2930876e-014     8.8271358e-012     9.4873689e-008     6.3544094e-004     1.0998147e-021   4.1528357e-004   2.3461989e-007   8.2803563e-001   4.8236004e+001                0                0
   5.7747755e-002  -2.0000000e-003  -8.0220750e-002   2.7702479e-001   1.8363701e-002  -4.0649214e+000   8.3850973e+002   4.5926356e+005     1.4209551e-007     1.4361476e-001     7.5255012e-001     7.0337597e-002     3.2816935e-002     1.2238942e-005     1.5075750e-008     1.1582111e-007     1.4501591e-008     5.0388313e-008     6.2238008e-007     7.2582936e-007     1.5316641e-007     5.1859451e-013     1.6844329e-009     7.5783974e-010     2.0026718e-011     1.6672464e-016     4.0956113e-008     4.2494093e-008     1.4971019e-011     2.5331915e-012     3.9972335e-012     2.5435257e-011     2.4513491e-010     2.4074404e-012     9.8569260e-013     5.9024350e-011     0.0000000e+000     1.6082274e-007     5.6095353e-014     1.0985964e-011     1.9754843e-011     7.1025668e-012     4.1867882e-006     2.1701763e-011     2.2688498e-008     3.7389615e-014     1.3192517e-011     9.4340616e-008     6.6195916e-004     2.4283760e-021   4.3831291e-004   2.1138511e-007   9.0058375e-001   5.1300541e+001                0                0
   5.7747755e-002  -6.0000000e-003  -8.0220750e-002   2.4812204e-001  -2.4573399e-002  -4.1529260e+000   8.1802050e+002   4.5926344e+005     2.4618659e-007     1.4703365e-001     7.5314548e-001     6.7607473e-002     3.1552363e-002     1.5317087e-005     1.9570389e-008     1.5019127e-007     1.8263505e-008     6.5646718e-008     8.1596237e-007     8.2424208e-007     1.2835060e-007     4.5981915e-013     1.8802655e-009     6.6553052e-010     2.4445526e-011     1.1712572e-016     5.5210120e-008     5.9873104e-008     4.6501738e-011     2.4674338e-012     6.0949417e-012     4.1173827e-011     6.5314678e-010     5.2621979e-012     2.5281731e-012     2.4757923e-010     0.0000000e+000     2.4434053e-007     7.6297571e-014     1.9352314e-011     3.2312841e-011     1.1077332e-011     5.0685381e-006     3.0829890e-011     3.0494338e-008     3.3600683e-014     1.3010892e-011     1.1456830e-007     6.3787398e-004     1.3837155e-021   4.1275739e-004   2.2996493e-007   8.5445935e-001   4.8342221e+001                0                0
   5.7747755e-002  -6.0000000e-003  -8.4220750e-002   1.9316252e-001  -2.7408188e-002  -4.3855356e+000   7.8392247e+002   4.5926546e+005     3.7775544e-007     1.5313577e-001     7.5431736e-001     6.2664880e-002     2.9249808e-002     1.6428073e-005     2.2227006e-008     1.7024013e-007     1.9833527e-008     6.6232064e-008     9.2456968e-007     7.3716576e-007     7.0945528e-008     2.3357095e-013     2.2223807e-009     3.2077604e-010     2.1206454e-011     6.2505562e-017     6.5297667e-008     6.7951478e-008     1.6867793e-010     1.4158007e-012     4.7707872e-012     3.5194752e-011     1.3452114e-009     7.6698252e-012     4.8864608e-012     1.0901817e-009     0.0000000e+000     3.3761804e-007     7.5580385e-014     2.9741591e-011     2.8122158e-011     1.2138035e-011     5.1548095e-006     3.6597057e-011     3.6514666e-008     1.5593451e-014     4.7000375e-012     1.1737711e-007     6.0757623e-004     5.8380235e-022   3.8534685e-004   2.5564757e-007   7.7132401e-001   4.4905642e+001                0                0
   6.1601608e-002  -1.9887275e-003  -8.0220750e-002   1.7356658e-001  -1.0331481e-001  -4.4196970e+000   7.4936137e+002   4.5926399e+005     7.0381567e-007     1.5274632e-001     7.5442677e-001     6.2871867e-002     2.9333743e-002     1.9004218e-005     2.7198202e-008     2.0798988e-007     2.3321782e-008     7.0167106e-008     1.1078827e-006     6.8182588e-007     4.0154830e-008     1.2167765e-013     3.8694763e-009     1.2887373e-010     2.4258179e-011     4.9808428e-017     8.5843830e-008     7.3471871e-008     7.4778963e-010     8.4295453e-013     2.7686232e-012     2.2050121e-011     2.3045345e-009     8.8283970e-012     7.7878380e-012     5.0300994e-009     0.0000000e+000     4.7425669e-007     7.5795268e-014     5.0113718e-011     1.8144422e-011     1.1966369e-011     5.6649697e-006     4.9248600e-011     4.7063068e-008     7.2227968e-015     1.1176355e-012     1.3014159e-007     5.9294120e-004     3.0091841e-022   3.8856006e-004   2.3316264e-007   7.0988509e-001   1.8646531e+002                0                0
   6.1476650e-002  -5.9633446e-003  -8.0220750e-002   1.0108814e-001  -2.1373846e-001  -4.6219883e+000   7.2866295e+002   4.5926388e+005     9.3715726e-007     1.5632398e-001     7.5501371e-001     6.0030435e-002     2.8022953e-002     2.3073407e-005     3.3989246e-008     2.5978690e-007     2.8613890e-008     8.1773077e-008     1.3599214e-006     7.2068846e-007     2.8538246e-008     1.1007479e-013     5.1203645e-009     8.4183442e-011     3.4103066e-011     4.5136909e-017     1.0835234e-007     8.2717658e-008     2.1486481e-009     8.0461377e-013     2.0922705e-012     1.7168530e-011     3.1186301e-009     9.5404800e-012     1.0030889e-011     1.1437503e-008     0.0000000e+000     6.0705178e-007     9.4434920e-014     8.5152694e-011     1.4435404e-011     1.4327577e-011     6.7016059e-006     8.4159982e-011     6.0376233e-008     6.2891793e-015     5.4851118e-013     1.5474419e-007     5.7466440e-004     2.3323155e-022   3.6350099e-004   2.5905234e-007   6.8720544e-001   1.7739151e+002                0                0
   6.1601608e-002  -1.9887275e-003  -8.4220750e-002   1.6877554e-001  -1.1999358e-001  -4.6771338e+000   7.3283091e+002   4.5926586e+005     7.7003592e-007     1.5604555e-001     7.5502026e-001     6.0218348e-002     2.8100851e-002     1.9312211e-005     2.8260823e-008     2.1601657e-007     2.3878087e-008     6.8974004e-008     1.1399035e-006     6.1852115e-007     2.5274624e-008     1.0392222e-013     4.1625495e-009     7.9676336e-011     2.7974837e-011     4.0103556e-017     9.0360744e-008     7.0529024e-008     1.4846505e-009     7.5771080e-013     1.9548341e-012     1.5895775e-011     2.5526886e-009     8.2091831e-012     8.2998745e-012     8.0738461e-009     0.0000000e+000     5.0514916e-007     8.4655794e-014     7.0585291e-011     1.3074756e-011     1.2738520e-011     5.6394864e-006     6.6578849e-011     4.9877741e-008     5.9575867e-015     5.1698231e-013     1.3006062e-007     5.8629189e-004     2.7700256e-022   3.7689571e-004   2.5654082e-007   7.0464322e-001   1.8430271e+002                0                0
   6.1476650e-002  -5.9633446e-003  -8.4220750e-002   4.7050996e-002  -2.1308170e-001  -4.9708183e+000   6.9407032e+002   4.5926554e+005     1.1149519e-006     1.6314777e-001     7.5629251e-001     5.4521198e-002     2.5459575e-002     2.2839596e-005     3.5183133e-008     2.6875725e-007     2.8875933e-008     7.7808430e-008     1.3384624e-006     5.7598971e-007     1.3950132e-008     6.5665577e-014     4.8696907e-009     2.4999900e-011     2.7646126e-011     2.0072280e-017     1.0941046e-007     7.0007340e-008     7.8204398e-009     4.9129307e-013     7.6289182e-013     6.2923703e-012     3.2645492e-009     6.3547262e-012     9.6544892e-012     3.0717174e-008     0.0000000e+000     6.2121004e-007     9.8863688e-014     1.6888216e-010     5.4762450e-012     1.2078631e-011     6.3758177e-006     1.0738078e-010     6.5124685e-008     3.4865602e-015     9.2632092e-014     1.4853158e-007     5.4521983e-004     9.1978930e-023   3.3467035e-004   2.7677066e-007   6.6049172e-001   1.6696115e+002                0                0
   5.3747755e-002  -2.0000000e-003  -8.0220750e-002   3.0170084e-001   8.1717756e-003  -3.8638769e+000   8.5653499e+002   4.5926333e+005     9.4035897e-008     1.4115035e-001     7.5201644e-001     7.2362829e-002     3.3765420e-002     1.0764680e-005     1.2768119e-008     9.8111573e-008     1.2696788e-008     4.0542696e-008     5.1571729e-007     6.9724406e-007     2.1412031e-007     7.2626311e-013     2.1329200e-009     8.6182127e-010     1.9035112e-011     3.0644178e-016     3.2934964e-008     3.1150109e-008     5.5424854e-012     3.1881672e-012     3.2231363e-012     1.9325090e-011     1.1914650e-010     1.3978483e-012     4.9131390e-013     1.5740655e-011     0.0000000e+000     1.1572368e-007     5.1927054e-014     8.0515279e-012     1.4861397e-011     5.6182420e-012     3.8188082e-006     1.6779721e-011     1.8523282e-008     4.9458694e-014     1.5601362e-011     8.5857874e-008     6.8840539e-004     5.5327487e-021   4.5714513e-004   1.9711259e-007   1.0731374e+000   3.3502854e+001                0                0
   4.9747755e-002  -2.0000000e-003  -8.0220750e-002   2.7606471e-001   9.1648176e-003  -3.6527199e+000   8.7282095e+002   4.5926324e+005     6.7580326e-008     1.3846816e-001     7.5145191e-001     7.4554960e-002     3.4791625e-002     9.5690677e-006     1.1044628e-008     8.4787963e-008     1.1260451e-008     3.2630594e-008     4.3589164e-007     6.5449860e-007     2.7092435e-007     7.6108377e-013     2.3914425e-009     8.5951593e-010     1.4178045e-011     3.9428644e-016     2.7290270e-008     2.2263780e-008     2.1059307e-012     3.0712055e-012     2.1388639e-012     1.2205181e-011     5.4091958e-011     7.1724268e-013     2.2330829e-013     5.3297641e-012     0.0000000e+000     8.8979584e-008     3.9495885e-014     5.1415256e-012     9.3204816e-012     3.7214176e-012     3.4902274e-006     1.1854692e-011     1.5595527e-008     4.8398198e-014     1.3884311e-011     7.8398025e-008     7.1848223e-004     8.3412968e-021   4.7924717e-004   1.8248233e-007   1.2373293e+000   3.1484609e+001                0                0
   5.3747755e-002  -6.0000000e-003  -8.0220750e-002   2.7248125e-001   1.4529018e-002  -3.9438861e+000   8.3917458e+002   4.5926322e+005     1.5132327e-007     1.4417798e-001     7.5255999e-001     6.9937652e-002     3.2639889e-002     1.2928748e-005     1.5934488e-008     1.2241230e-007     1.5321296e-008     5.3141795e-008     6.5771269e-007     7.6562528e-007     1.6246040e-007     5.4969793e-013     1.7947808e-009     7.9651341e-010     2.1110362e-011     1.7901616e-016     4.3283805e-008     4.4904687e-008     1.5757652e-011     2.6769311e-012     4.2306954e-012     2.6975798e-011     2.6860569e-010     2.5990584e-012     1.0773528e-012     6.2054425e-011     0.0000000e+000     1.7062138e-007     5.9379668e-014     1.1710449e-011     2.0959838e-011     7.5353818e-012     4.4212310e-006     2.2935906e-011     2.3995260e-008     3.9495290e-014     1.3877815e-011     9.9631112e-008     6.6480687e-004     2.5317626e-021   4.3450080e-004   2.1011958e-007   1.0214159e+000   3.1635643e+001                0                0
   4.9747755e-002  -6.0000000e-003  -8.0220750e-002   2.5742621e-001   4.3215745e-002  -3.7188777e+000   8.5635067e+002   4.5926313e+005     9.9402269e-008     1.4135918e-001     7.5198732e-001     7.2230749e-002     3.3711029e-002     1.1186727e-005     1.3281699e-008     1.0205029e-007     1.3197517e-008     4.2093021e-008     5.3646482e-007     7.2285724e-007     2.2295763e-007     7.5607733e-013     2.2340213e-009     8.9017221e-010     1.9738092e-011     3.2286148e-016     3.4272765e-008     3.2449956e-008     6.6455284e-012     3.3050620e-012     3.3568872e-012     2.0191109e-011     1.3320438e-010     1.5055769e-012     5.4554155e-013     2.2356938e-011     0.0000000e+000     1.2122532e-007     5.3987543e-014     8.4861112e-012     1.5537209e-011     5.8664310e-012     3.9660422e-006     1.7493952e-011     1.9289700e-008     5.1267782e-014     1.6109075e-011     8.9177351e-008     6.9451122e-004     5.8188066e-021   4.5805299e-004   1.9257129e-007   1.1825744e+000   2.9865513e+001                0                0
   5.3747755e-002  -2.0000000e-003  -8.4220750e-002   2.8251221e-001   1.0448902e-002  -4.0133582e+000   8.2761332e+002   4.5926541e+005     1.5282010e-007     1.4676488e-001     7.5314355e-001     6.7790724e-002     3.1630370e-002     1.1213305e-005     1.4076351e-008     1.0806585e-007     1.3328265e-008     4.7233491e-008     5.8308336e-007     6.3508715e-007     1.2106387e-007     3.7589603e-013     1.3376130e-009     5.8330777e-010     1.6102669e-011     1.0636971e-016     3.9297082e-008     4.0754311e-008     1.6781639e-011     1.9620308e-012     3.8613405e-012     2.5347681e-011     3.0705633e-010     2.7479803e-012     1.1924447e-012     7.6471408e-011     0.0000000e+000     1.6299653e-007     5.0116599e-014     1.1145697e-011     1.9782750e-011     6.8958294e-012     3.7722545e-006     1.8817386e-011     2.1576193e-008     2.7630186e-014     1.0386330e-011     8.5137914e-008     6.5346803e-004     1.5518448e-021   4.3129437e-004   2.1561117e-007   9.8565332e-001   3.1031747e+001                0                0
   4.9747755e-002  -2.0000000e-003  -8.4220750e-002   2.5931447e-001   1.0228069e-002  -3.7928869e+000   8.4419933e+002   4.5926538e+005     1.0799905e-007     1.4411854e-001     7.5260813e-001     6.9943596e-002     3.2636180e-002     9.9581286e-006     1.2150364e-008     9.3343547e-008     1.1785855e-008     4.0108369e-008     4.9811593e-007     6.0558479e-007     1.4568107e-007     5.1687240e-013     1.5325682e-009     6.5771225e-010     1.7397497e-011     1.7432440e-016     3.2534850e-008     3.2923735e-008     9.7810284e-012     2.4531828e-012     3.4991405e-012     2.1982571e-011     1.9117256e-010     1.9587835e-012     7.7221234e-013     3.4902728e-011     0.0000000e+000     1.2462464e-007     5.0379095e-014     9.3295223e-012     1.7030468e-011     6.1731615e-012     3.4393555e-006     1.7173860e-011     1.8123332e-008     3.6710891e-014     1.2646514e-011     7.7456495e-008     6.7835752e-004     3.3077982e-021   4.5224686e-004   1.9789531e-007   1.1419913e+000   2.9304179e+001                0                0
   5.3747755e-002  -6.0000000e-003  -8.4220750e-002   2.2845988e-001   1.0568775e-002  -4.1264297e+000   8.0770386e+002   4.5926528e+005     2.4802165e-007     1.5014645e-001     7.5374597e-001     6.5084291e-002     3.0374814e-002     1.3565136e-005     1.7595990e-008     1.3496619e-007     1.6221004e-008     5.8161732e-008     7.3550566e-007     6.9780468e-007     9.5749591e-008     3.3301522e-013     1.7024828e-009     4.9041177e-010     2.0569843e-011     8.4479312e-017     5.0162903e-008     5.5120953e-008     5.3608169e-011     1.8497490e-012     5.3189243e-012     3.6887238e-011     7.4559848e-010     5.4578821e-012     2.8295946e-012     3.2720843e-010     0.0000000e+000     2.3384809e-007     6.6502226e-014     1.8937125e-011     2.9100243e-011     1.0103146e-011     4.4265194e-006     2.8211250e-011     2.7801201e-008     2.4125487e-014     9.2469887e-012     1.0021706e-007     6.2800762e-004     1.1017684e-021   4.0645257e-004   2.2899417e-007   9.3294662e-001   2.9208135e+001                0                0
   4.9747755e-002  -6.0000000e-003  -8.4220750e-002   2.2625007e-001   3.7611272e-002  -3.8740368e+000   8.2592228e+002   4.5926525e+005     1.7165438e-007     1.4727141e-001     7.5318947e-001     6.7410121e-002     3.1458658e-002     1.1725293e-005     1.4840004e-008     1.1390902e-007     1.3955891e-008     4.9914145e-008     6.1717961e-007     6.4858726e-007     1.1269638e-007     3.7051421e-013     1.4202964e-009     5.6671709e-010     1.7725098e-011     1.0429486e-016     4.1638456e-008     4.4304819e-008     2.5358160e-011     1.9404703e-012     4.1403825e-012     2.7551411e-011     3.8955119e-010     3.2692350e-012     1.5106317e-012     1.2643591e-010     0.0000000e+000     1.7783575e-007     5.3495391e-014     1.2680146e-011     2.1574079e-011     7.5187577e-012     3.9141804e-006     2.1644625e-011     2.2917854e-008     2.7130348e-014     1.0127989e-011     8.8398118e-008     6.5258188e-004     1.5904406e-021   4.2931865e-004   2.0748696e-007   1.0876316e+000   2.7725470e+001                0                0
   5.7747755e-002  -1.0000000e-002  -8.4220750e-002   1.0431921e-001  -4.8635542e-002  -4.4530233e+000   7.2769859e+002   4.5926565e+005     9.7680443e-007     1.6296273e-001     7.5610678e-001     5.4765142e-002     2.5581392e-002     2.3626523e-005     3.5019172e-008     2.6765181e-007     2.9390174e-008     8.3300842e-008     1.3877056e-006     7.2400304e-007     2.8772543e-008     1.2089765e-013     5.2973863e-009     7.5574766e-011     3.5038197e-011     4.2725640e-017     1.1091999e-007     8.3201106e-008     2.7621648e-009     8.8701264e-013     2.0983594e-012     1.7164189e-011     3.4967404e-009     1.0104388e-011     1.1123706e-011     1.3753669e-008     0.0000000e+000     6.2246938e-007     1.1222389e-013     1.1066415e-010     1.4223592e-011     1.6389129e-011     6.8298603e-006     8.9204738e-011     6.2594124e-008     6.8195390e-015     4.9940466e-013     1.5788821e-007     5.4889645e-004     2.1437798e-022   3.3004292e-004   2.9581757e-007   6.3326588e-001   3.7637861e+001                0                0
   5.7747755e-002  -1.0000000e-002  -8.0220750e-002   1.6818375e-001  -4.3988814e-002  -4.3318202e+000   7.6354660e+002   4.5926371e+005     8.0101353e-007     1.5656812e-001     7.5490756e-001     5.9928820e-002     2.7984005e-002     2.1823005e-005     3.0518480e-008     2.3352659e-007     2.6594394e-008     8.4204769e-008     1.2533661e-006     8.6973345e-007     6.3703833e-008     1.9976905e-013     4.0934598e-009     2.4464108e-010     2.7596037e-011     7.2468624e-017     9.4493766e-008     8.8535631e-008     4.8870678e-010     1.3472982e-012     5.5445012e-012     4.2847223e-011     2.8156531e-009     1.2879926e-011     9.6315667e-012     3.8750828e-009     0.0000000e+000     5.1197619e-007     9.5005577e-014     4.9766986e-011     3.4633935e-011     1.5649918e-011     6.6455529e-006     5.1659715e-011     5.1707661e-008     1.2742578e-014     3.2867277e-012     1.5207498e-007     5.7875503e-004     4.1492772e-022   3.5876542e-004   2.6736688e-007   7.1608596e-001   4.0445286e+001                0                0
   5.7747755e-002  -1.4000000e-002  -8.0220750e-002   5.2433559e-002  -9.6095539e-002  -4.4678437e+000   6.8286260e+002   4.5926391e+005     1.7530872e-006     1.7089601e-001     7.5757792e-001     4.8372400e-002     2.2610510e-002     3.1778237e-005     4.9713065e-008     3.7969519e-007     4.0464321e-008     1.0700303e-007     1.8531008e-006     7.3783056e-007     1.5154891e-008     6.2246195e-014     6.3062361e-009     2.1160296e-011     3.1100203e-011     1.9569351e-017     1.5211969e-007     9.1403021e-008     1.4809846e-008     4.7074340e-013     6.6882877e-013     5.4929724e-012     4.1275919e-009     6.8507714e-012     1.1726729e-011     5.4510763e-008     0.0000000e+000     8.7003243e-007     1.1319070e-013     2.4023790e-010     5.1286732e-012     1.2814041e-011     8.7457758e-006     1.4487850e-010     9.3332423e-008     3.2565140e-015     5.4777155e-014     2.0442545e-007     4.9620874e-004     4.6388474e-023   2.8662059e-004   3.1311850e-007   5.2027188e-001   3.5521592e+001                0                0
   5.7747755e-002  -1.4000000e-002  -8.4220750e-002   9.8215652e-003  -1.0620863e-001  -4.6974573e+000   6.5668963e+002   4.5926591e+005     2.3459339e-006     1.7584538e-001     7.5849084e-001     4.4383402e-002     2.0755262e-002     3.3416036e-005     5.4101933e-008     4.1314923e-007     4.3265663e-008     1.0993666e-007     1.9263376e-006     6.1226867e-007     6.8906558e-009     2.5477602e-014     4.4666383e-009     6.6748887e-012     1.6133146e-011     6.9213280e-018     1.5607027e-007     7.9421986e-008     2.9624908e-008     1.9642105e-013     2.3516862e-013     1.8660311e-012     3.5263753e-009     3.7972674e-012     8.8411806e-012     8.4530471e-008     0.0000000e+000     9.1751117e-007     7.4522764e-014     3.0070266e-010     2.1782296e-012     7.3622974e-012     8.9017476e-006     1.7942171e-010     1.0472495e-007     1.3308762e-015     9.0581627e-015     2.0973797e-007     4.7569709e-004     1.0638445e-023   2.6552996e-004   3.3544522e-007   4.6332194e-001   3.4089291e+001                0                0
   6.1226579e-002  -9.9277206e-003  -8.0220750e-002   2.1674037e-002  -2.2788492e-001  -4.7378735e+000   6.7982072e+002   4.5926386e+005     1.8549120e-006     1.6579391e-001     7.5668878e-001     5.2441647e-002     2.4505318e-002     3.1357495e-005     4.9296689e-008     3.7649737e-007     4.0018989e-008     1.0519461e-007     1.8261120e-006     7.0619433e-007     1.3986616e-008     5.6719779e-014     5.9615651e-009     1.8279334e-011     2.8758804e-011     1.6902838e-017     1.4970299e-007     8.7999169e-008     1.6328830e-008     4.3149492e-013     6.0862903e-013     4.9496186e-012     4.1473993e-009     6.5050354e-012     1.1565761e-011     5.9225764e-008     0.0000000e+000     8.5913950e-007     1.0973730e-013     2.4755043e-010     4.6516798e-012     1.2033703e-011     8.5904708e-006     1.4225803e-010     9.2961975e-008     2.9744322e-015     5.0153195e-014     2.0101720e-007     5.2394937e-004     4.0518625e-023   3.1254617e-004   3.0956138e-007   6.1704864e-001   1.5087871e+002                0                0
   6.0851132e-002  -1.3861530e-002  -8.0220750e-002  -8.7014123e-002  -2.6362239e-001  -4.7703488e+000   6.2187597e+002   4.5926394e+005     3.0132326e-006     1.7716766e-001     7.5872844e-001     4.3312987e-002     2.0266848e-002     3.9122941e-005     6.5685087e-008     5.0175641e-007     5.1774268e-008     1.2705214e-007     2.1814225e-006     5.8225083e-007     2.9417402e-009     1.3092360e-014     3.3588987e-009     2.0105422e-012     7.5309295e-012     2.2967899e-018     1.7789692e-007     7.8446849e-008     4.7018878e-008     1.0077918e-013     8.7448504e-014     6.1486736e-013     2.9735846e-009     1.9342638e-012     6.5149204e-012     1.0817146e-007     0.0000000e+000     1.0724220e-006     6.7838107e-014     5.4867174e-010     1.2814309e-012     5.0894191e-012     1.0083772e-005     2.7177710e-010     1.3130900e-007     6.8458117e-016     1.4867273e-015     2.3972738e-007     4.6647342e-004     2.4383438e-024   2.5825236e-004   3.5517717e-007   5.1840468e-001   1.1626823e+002                0                0
   6.1226579e-002  -9.9277206e-003  -8.4220750e-002  -3.2458145e-002  -2.1148839e-001  -5.0601039e+000   6.4795855e+002   4.5926574e+005     2.1946639e-006     1.7208533e-001     7.5785535e-001     4.7370348e-002     2.2146341e-002     3.0967347e-005     5.0430249e-008     3.8512036e-007     4.0226961e-008     1.0160861e-007     1.7796306e-006     5.4403247e-007     5.3780822e-009     2.3440169e-014     3.7699831e-009     5.3328889e-012     1.3910185e-011     5.3492148e-018     1.4381395e-007     7.1049414e-008     2.9784893e-008     1.8317169e-013     2.0731156e-013     1.6115870e-012     3.3765116e-009     3.3958174e-012     8.2207895e-012     8.0909849e-008     0.0000000e+000     8.4968512e-007     7.4577054e-014     3.2703401e-010     1.8953613e-012     6.9768363e-012     8.2065100e-006     1.9056220e-010     9.8104778e-008     1.2441839e-015     8.1493887e-015     1.9362462e-007     4.9688180e-004     1.0146414e-023   2.8609201e-004   3.2827719e-007   5.9137463e-001   1.4140659e+002                0                0
   6.0851132e-002  -1.3861530e-002  -8.4220750e-002  -1.1107016e-001  -2.1713906e-001  -4.9888734e+000   6.0701438e+002   4.5926579e+005     2.8850894e-006     1.8027708e-001     7.5925653e-001     4.0827693e-002     1.9115519e-002     4.2960376e-005     7.3185311e-008     5.5918009e-007     5.7435263e-008     1.3922381e-007     2.3417519e-006     6.2009021e-007     2.8748792e-009     1.2072067e-014     3.4697323e-009     1.1232468e-012     5.4915499e-012     1.4344622e-018     1.9389613e-007     8.4571861e-008     5.1923106e-008     9.2562105e-014     6.4615890e-014     4.2833376e-013     3.5576724e-009     1.7266332e-012     7.0867993e-012     1.1603235e-007     0.0000000e+000     1.1766599e-006     8.3136994e-014     9.0296998e-010     1.5749783e-012     4.9457505e-012     1.0936478e-005     3.3353166e-010     1.4817092e-007     6.1898848e-016     6.2178198e-016     2.6095895e-007     4.6056249e-004     9.9098801e-025   2.4677721e-004   3.7852963e-007   5.1061307e-001   1.1355149e+002                0                0
   5.3747755e-002  -1.0000000e-002  -8.0220750e-002   1.9688067e-001   2.3399944e-002  -4.0620863e+000   7.9277226e+002   4.5926349e+005     3.8889843e-007     1.5245860e-001     7.5412170e-001     6.3255058e-002     2.9530157e-002     1.7590833e-005     2.3485108e-008     1.7995578e-007     2.1171630e-008     7.2415072e-008     9.7815690e-007     8.2684416e-007     9.1700160e-008     2.8887023e-013     2.2557845e-009     4.3224486e-010     2.2306624e-011     7.5752734e-017     6.8314379e-008     7.2128374e-008     1.3775937e-010     1.6903638e-012     5.7016301e-012     4.1091693e-011     1.2392185e-009     7.7279630e-012     4.5821783e-012     8.7556645e-010     0.0000000e+000     3.4201423e-007     7.8186077e-014     2.7661582e-011     3.2656839e-011     1.2384112e-011     5.5901466e-006     3.6235639e-011     3.8121826e-008     1.9840189e-014     7.0250321e-012     1.2705128e-007     6.0806428e-004     6.7940800e-022   3.8585643e-004   2.3586268e-007   8.8452129e-001   2.6923092e+001                0                0
   4.9747755e-002  -1.0000000e-002  -8.0220750e-002   1.8915403e-001   5.0777030e-002  -3.8250850e+000   8.1276150e+002   4.5926344e+005     2.6205662e-007     1.4907511e-001     7.5346557e-001     6.5993118e-002     3.0805666e-002     1.4828874e-005     1.9140297e-008     1.4683695e-007     1.7718620e-008     6.3171127e-008     7.9821884e-007     7.7473007e-007     1.1322256e-007     4.0753014e-013     1.9112759e-009     5.7133569e-010     2.2874783e-011     1.0591528e-016     5.4394119e-008     5.9030030e-008     5.9418458e-011     2.1919448e-012     5.8978036e-012     4.0470211e-011     7.7263232e-010     5.7811140e-012     2.9893217e-012     3.5814333e-010     0.0000000e+000     2.4942457e-007     7.4950902e-014     2.0622771e-011     3.1842753e-011     1.1074834e-011     4.8626507e-006     3.0366106e-011     3.0115524e-008     2.9108239e-014     1.1112276e-011     1.1004253e-007     6.3814627e-004     1.3857491e-021   4.1188072e-004   2.1309694e-007   1.0465028e+000   2.5934830e+001                0                0
   5.3747755e-002  -1.4000000e-002  -8.0220750e-002   5.5423043e-002   1.2072014e-002  -4.2346748e+000   7.2477233e+002   4.5926373e+005     9.9574114e-007     1.6461675e-001     7.5643901e-001     5.3426072e-002     2.4953292e-002     2.3829641e-005     3.5391414e-008     2.7048959e-007     2.9667722e-008     8.3837423e-008     1.3993214e-006     7.2342475e-007     2.8453552e-008     1.1900640e-013     5.3061951e-009     7.3942010e-011     3.4815322e-011     4.2094121e-017     1.1192993e-007     8.3311233e-008     3.1151356e-009     8.7211216e-013     2.0097116e-012     1.6467567e-011     3.4846105e-009     9.9170707e-012     1.1050992e-011     1.4809486e-008     0.0000000e+000     6.2873050e-007     1.1158297e-013     1.1336478e-010     1.3677143e-011     1.6202112e-011     6.8761577e-006     9.0203985e-011     6.3384291e-008     6.6978352e-015     4.6526538e-013     1.5902131e-007     5.2952737e-004     2.0233896e-022   3.2079477e-004   2.6876278e-007   6.8545637e-001   2.1862873e+001                0                0
   4.9747755e-002  -1.4000000e-002  -8.0220750e-002   5.1317920e-002   6.4961404e-002  -3.9847855e+000   7.5168459e+002   4.5926333e+005     7.1332369e-007     1.5992778e-001     7.5556493e-001     5.7205212e-002     2.6710161e-002     1.9359222e-005     2.7551725e-008     2.1072863e-007     2.3728350e-008     7.2120165e-008     1.1205680e-006     7.1753714e-007     4.8894016e-008     1.5497967e-013     3.8717470e-009     1.6129441e-010     2.4519725e-011     5.6256519e-017     8.6057223e-008     7.5521604e-008     7.7374818e-010     1.0598904e-012     3.6563250e-012     2.8693650e-011     2.5378313e-009     1.0263347e-011     8.5724954e-012     5.0646237e-009     0.0000000e+000     4.7354647e-007     8.7205681e-014     5.4615331e-011     2.3282486e-011     1.3897616e-011     5.8051554e-006     4.8823750e-011     4.7460711e-008     9.4654385e-015     1.7953339e-012     1.3324088e-007     5.6298385e-004     3.4368210e-022   3.5193760e-004   2.3921233e-007   8.5644513e-001   2.1124058e+001                0                0
   5.3747755e-002  -1.0000000e-002  -8.4220750e-002   1.4146437e-001   1.5874414e-002  -4.2502302e+000   7.5993887e+002   4.5926552e+005     8.1144843e-007     1.5861665e-001     7.5533240e-001     5.8254920e-002     2.7197822e-002     1.8146182e-005     2.5570360e-008     1.9562368e-007     2.2173988e-008     6.8861938e-008     1.0439442e-006     7.0327564e-007     5.2717170e-008     1.4457216e-013     3.6568044e-009     1.8089057e-010     2.2490494e-011     5.7445009e-017     7.9654972e-008     7.2274543e-008     4.9080005e-010     9.8674744e-013     4.5402004e-012     3.5367232e-011     2.6638000e-009     1.1472512e-011     8.9702478e-012     4.1969065e-009     0.0000000e+000     4.3422998e-007     7.3622831e-014     4.2216766e-011     2.8671814e-011     1.2149624e-011     5.4916339e-006     4.2210927e-011     4.3651483e-008     9.1227793e-015     2.4903510e-012     1.2583352e-007     5.7087612e-004     3.4023373e-022   3.5660864e-004   2.5386537e-007   7.9695053e-001   2.4602646e+001                0                0
   4.9747755e-002  -1.0000000e-002  -8.4220750e-002   1.5689427e-001   3.9528222e-002  -4.0032896e+000   7.8048494e+002   4.5926554e+005     4.0246281e-007     1.5526490e-001     7.5471634e-001     6.0950490e-002     2.8450618e-002     1.5453734e-005     2.1110031e-008     1.6164518e-007     1.8707857e-008     6.1696945e-008     8.7488394e-007     6.7121104e-007     5.9838759e-008     1.9340516e-013     2.2786596e-009     2.6863548e-010     1.9605676e-011     5.7154522e-017     6.3122892e-008     6.3398609e-008     2.0590013e-010     1.1940247e-012     4.2025780e-012     3.1301156e-011     1.3846171e-009     7.3910008e-012     4.9543229e-012     1.4005901e-009     0.0000000e+000     3.3031681e-007     6.7556662e-014     2.8884106e-011     2.5123867e-011     1.0889824e-011     4.8082627e-006     3.5293789e-011     3.5000136e-008     1.2813173e-014     3.8556598e-012     1.0963567e-007     5.9451279e-004     5.5545027e-022   3.8126352e-004   2.2644927e-007   9.5396791e-001   2.3883463e+001                0                0
   5.3747755e-002  -1.4000000e-002  -8.4220750e-002   1.8509741e-003   6.7718093e-003  -4.4563681e+000   6.9362533e+002   4.5926576e+005     1.2282893e-006     1.7051629e-001     7.5759296e-001     4.8638352e-002     2.2721050e-002     2.4819080e-005     3.8284596e-008     2.9244808e-007     3.1400661e-008     8.4480904e-008     1.4533306e-006     6.2218750e-007     1.5046480e-008     7.0596370e-014     5.2536152e-009     2.6186892e-011     2.9642856e-011     2.1469475e-017     1.1880556e-007     7.5691795e-008     8.8005616e-009     5.2924774e-013     8.3024606e-013     6.8462199e-012     3.5538838e-009     6.8866716e-012     1.0481053e-011     3.4020102e-008     0.0000000e+000     6.7518141e-007     1.0716230e-013     1.8677769e-010     5.9516828e-012     1.3050019e-011     6.9203857e-006     1.1713525e-010     7.0958772e-008     3.7430282e-015     9.4029406e-014     1.6126434e-007     4.9468983e-004     8.2481745e-023   2.9295457e-004   2.8307746e-007   6.0953465e-001   2.0035697e+001                0                0
   4.9747755e-002  -1.4000000e-002  -8.4220750e-002   1.2494961e-002   5.9544319e-002  -4.1743177e+000   7.1871026e+002   4.5926532e+005     8.5890207e-007     1.6622812e-001     7.5683376e-001     5.2074503e-002     2.4314891e-002     2.0040559e-005     2.9990675e-008     2.2919637e-007     2.5038882e-008     7.0070792e-008     1.1737022e-006     5.9096728e-007     2.3178341e-008     9.0582567e-014     4.5276428e-009     5.4523775e-011     2.8985596e-011     3.2531573e-017     9.4505214e-008     6.8326834e-008     3.2141070e-009     6.6642538e-013     1.4758307e-012     1.2102892e-011     2.8735157e-009     7.7336135e-012     8.9938695e-012     1.4675562e-008     0.0000000e+000     5.3096656e-007     9.0310050e-014     9.9870064e-011     1.0105798e-011     1.2819462e-011     5.7471250e-006     7.5259864e-011     5.4110339e-008     5.0711666e-015     3.3652736e-013     1.3310447e-007     5.1903088e-004     1.6744697e-022   3.2039979e-004   2.4975681e-007   7.6975645e-001   1.9255051e+001                0                0
   5.7747755e-002  -2.0000000e-003  -9.2220750e-002   1.1813074e-001   1.6883950e-002  -4.4516927e+000   7.3045622e+002   4.5927078e+005     5.3964941e-007     1.6307967e-001     7.5631073e-001     5.4560556e-002     2.5465134e-002     1.3413792e-005     1.9740965e-008     1.5088802e-007     1.6629740e-008     4.7649617e-008     7.9024242e-007     4.2115336e-007     1.6880212e-008     6.4539446e-014     2.9533772e-009     5.1041322e-011     1.9786487e-011     2.6156404e-017     6.2866597e-008     4.8194790e-008     1.2394070e-009     4.7109335e-013     1.2408816e-012     1.0146518e-011     1.7998332e-009     5.5246948e-012     5.7906739e-012     6.5811309e-009     0.0000000e+000     3.5188993e-007     5.4967304e-014     4.9611896e-011     8.5171214e-012     8.3378096e-012     3.8997199e-006     4.8994275e-011     3.5036729e-008     3.6990792e-015     3.4284691e-013     9.0030278e-008     5.6398573e-004     2.2622711e-022   3.4975941e-004   2.6838777e-007   6.4814739e-001   4.0535572e+001                0                0
   5.7747755e-002  -2.0000000e-003  -8.8220750e-002   2.1256810e-001   1.1709852e-002  -4.3795314e+000   7.7395549e+002   4.5926795e+005     3.7455773e-007     1.5544904e-001     7.5484457e-001     6.0740132e-002     2.8343012e-002     1.3327173e-005     1.8306832e-008     1.4014815e-007     1.6152257e-008     5.2827267e-008     7.5808892e-007     5.6750380e-007     4.7601283e-008     1.4153613e-013     2.0115323e-009     2.0097541e-010     1.5601922e-011     4.4486971e-017     5.5356417e-008     5.4931573e-008     1.4476050e-010     9.0815189e-013     3.3404898e-012     2.5211170e-011     1.2304161e-009     6.3631092e-012     4.3354424e-012     1.1457803e-009     0.0000000e+000     2.9305336e-007     5.4939094e-014     2.4184775e-011     2.0252781e-011     9.0030333e-012     4.1232794e-006     2.8262631e-011     3.0499281e-008     9.3021296e-015     2.6126877e-012     9.4094384e-008     6.0328929e-004     4.4137381e-022   3.8550117e-004   2.5549480e-007   7.4024427e-001   4.4378614e+001                0                0
   5.7747755e-002  -6.0000000e-003  -8.8220750e-002   8.8342605e-002  -2.6253404e-002  -4.5783615e+000   7.4119658e+002   4.5926789e+005     6.5708188e-007     1.6052175e-001     7.5572896e-001     5.6687270e-002     2.6466351e-002     1.7063020e-005     2.4671708e-008     1.8862444e-007     2.1005766e-008     6.2084183e-008     1.0020369e-006     5.7993029e-007     2.8673801e-008     8.3018067e-014     3.5228170e-009     9.2691008e-011     2.1305890e-011     3.7806187e-017     7.8656577e-008     6.4236032e-008     8.5929867e-010     5.9252605e-013     1.8141954e-012     1.4602000e-011     1.8666801e-009     6.5283545e-012     6.1197114e-012     5.1793859e-009     0.0000000e+000     4.3602558e-007     5.7949624e-014     4.3257703e-011     1.2185107e-011     9.1073227e-012     5.0367007e-006     4.6399009e-011     4.3083268e-008     4.9282693e-015     6.8026605e-013     1.1591215e-007     5.7025775e-004     2.1572408e-022   3.5120450e-004   2.7596673e-007   6.7335097e-001   4.1544174e+001                0                0
   5.7747755e-002  -6.0000000e-003  -9.2220750e-002  -3.2036371e-002  -5.8894998e-003  -4.8333694e+000   6.9028290e+002   4.5927067e+005     8.7153053e-007     1.6939360e-001     7.5743901e-001     4.9501508e-002     2.3120023e-002     1.6891002e-005     2.6157838e-008     1.9980270e-007     2.1406158e-008     5.7338483e-008     9.8800112e-007     4.1459999e-007     9.8521077e-009     3.3894194e-014     3.5056420e-009     1.6663775e-011     1.8302180e-011     1.3135063e-017     8.0955097e-008     5.0650763e-008     6.4999748e-009     2.5956195e-013     4.4373976e-013     3.7086237e-012     2.1283055e-009     3.9231028e-012     6.0962005e-012     2.5095807e-008     0.0000000e+000     4.6040596e-007     5.3906394e-014     1.0523579e-010     3.4453698e-012     6.9830153e-012     4.6922001e-006     7.3856577e-011     4.8662004e-008     1.8345558e-015     5.6349613e-014     1.0943521e-007     5.2090545e-004     5.4831484e-023   3.0917772e-004   2.8402524e-007   5.7018235e-001   3.8873286e+001                0                0
   6.1601608e-002  -1.9887275e-003  -8.8220750e-002   1.3927384e-001  -1.0793197e-001  -4.8745278e+000   7.0767571e+002   4.5926802e+005     8.8072599e-007     1.6084701e-001     7.5587602e-001     5.6360933e-002     2.6309288e-002     1.9808853e-005     2.9971766e-008     2.2899728e-007     2.4845196e-008     6.8427740e-008     1.1654768e-006     5.4617786e-007     1.6380536e-008     7.1762763e-014     4.4890193e-009     3.4301434e-011     2.7892756e-011     2.5096899e-017     9.4838733e-008     6.4906578e-008     4.1219336e-009     5.4093612e-013     9.8207501e-013     8.1538533e-012     2.7804335e-009     6.5432670e-012     8.4948591e-012     1.7706411e-008     0.0000000e+000     5.3380992e-007     8.7209472e-014     1.1293651e-010     6.8922897e-012     1.1728211e-011     5.6197315e-006     8.2384532e-011     5.4581364e-008     3.9122467e-015     1.2942503e-013     1.3043455e-007     5.7745055e-004     1.4235146e-022   3.5862223e-004   2.8099414e-007   6.8595049e-001   1.7686071e+002                0                0
   6.1476650e-002  -5.9633446e-003  -8.8220750e-002  -2.0697837e-002  -1.7141381e-001  -5.2085298e+000   6.6169700e+002   4.5926789e+005     1.5801244e-006     1.6937941e-001     7.5744283e-001     4.9499058e-002     2.3124297e-002     2.2477063e-005     3.6118336e-008     2.7582053e-007     2.8989542e-008     7.4283748e-008     1.2998531e-006     4.3509265e-007     5.6685684e-009     2.3476490e-014     3.3095654e-009     6.2874717e-012     1.3271356e-011     6.1163969e-018     1.0553953e-007     5.5885526e-008     1.7828913e-008     1.8073675e-013     2.2900949e-013     1.8133850e-012     2.7047952e-009     3.2043211e-012     6.9437913e-012     5.4080604e-008     0.0000000e+000     6.1686641e-007     6.1516215e-014     2.0704679e-010     1.9065686e-012     6.0456773e-012     6.0302166e-006     1.1717370e-010     6.9451914e-008     1.2325766e-015     1.2221715e-014     1.4182627e-007     5.2109729e-004     1.7877047e-023   3.0828545e-004   2.9547137e-007   6.2741787e-001   1.5444710e+002                0                0
   6.1601608e-002  -1.9887275e-003  -9.2220750e-002   6.8820160e-002  -8.1632423e-002  -5.1295916e+000   6.7241998e+002   4.5927050e+005     1.2575966e-006     1.6765335e-001     7.5713749e-001     5.0872315e-002     2.3756345e-002     1.9248092e-005     3.0588021e-008     2.3359409e-007     2.4688438e-008     6.4053617e-008     1.1185604e-006     4.0232684e-007     6.1143752e-009     2.2560672e-014     3.2851509e-009     7.7202396e-012     1.4014881e-011     7.5659904e-018     9.1413906e-008     5.1061308e-008     1.2404097e-008     1.7360113e-013     2.4615146e-013     2.0197790e-012     2.2657329e-009     3.1160341e-012     6.0670574e-012     4.1567507e-008     0.0000000e+000     5.2899341e-007     5.0045422e-014     1.4515767e-010     2.0377416e-012     5.5830189e-012     5.2187267e-006     9.2246143e-011     5.8233597e-008     1.1894855e-015     1.3622179e-014     1.2241847e-007     5.5198466e-004     2.6429066e-023   3.2923284e-004   2.9113762e-007   6.5530843e-001   1.6505257e+002                0                0
   6.1476650e-002  -5.9633446e-003  -9.2220750e-002  -8.6692074e-002  -1.3420804e-001  -5.3489164e+000   6.2497738e+002   4.5927026e+005     1.6331625e-006     1.7661602e-001     7.5883719e-001     4.3638849e-002     2.0394894e-002     2.1239940e-005     3.5584894e-008     2.7182251e-007     2.8070893e-008     6.9019178e-008     1.1868179e-006     3.1943383e-007     1.7099128e-009     7.6261086e-015     1.8633311e-009     1.2537578e-012     4.3530232e-012     1.3687048e-018     9.6683374e-008     4.2916819e-008     2.5283720e-008     5.8543569e-014     5.3343231e-014     3.8143651e-013     1.6621674e-009     1.1180794e-012     3.6364962e-012     5.8572380e-008     0.0000000e+000     5.8213495e-007     3.7559273e-014     2.9941664e-010     7.3704537e-013     2.8674276e-012     5.4844216e-006     1.4741666e-010     7.1010819e-008     3.9719769e-016     1.2035962e-015     1.3031612e-007     4.8176595e-004     2.6516619e-024   2.7530220e-004   2.9263642e-007   5.8663879e-001   1.3956756e+002                0                0
   5.3747755e-002  -2.0000000e-003  -8.8220750e-002   2.2332902e-001   1.7915599e-002  -4.1379546e+000   7.9336005e+002   4.5926785e+005     2.5023963e-007     1.5320463e-001     7.5442142e-001     6.2555436e-002     2.9187429e-002     1.1378199e-005     1.5162521e-008     1.1618768e-007     1.3686400e-008     4.6922678e-008     6.3202656e-007     5.3807696e-007     6.0396721e-008     1.8722384e-013     1.4377243e-009     2.8328494e-010     1.4229976e-011     4.9214326e-017     4.4055935e-008     4.6727604e-008     6.4263062e-011     1.0963358e-012     3.7118858e-012     2.6758568e-011     7.8902492e-010     5.0021459e-012     2.9277004e-012     4.5426006e-010     0.0000000e+000     2.2000849e-007     5.0066236e-014     1.7095850e-011     2.1265387e-011     7.9520707e-012     3.6213325e-006     2.2904979e-011     2.4565307e-008     1.2876113e-014     4.5702708e-012     8.2283878e-008     6.1399401e-004     6.6339028e-022   4.0050922e-004   2.3162477e-007   8.9224500e-001   2.8496490e+001                0                0
   4.9747755e-002  -2.0000000e-003  -8.8220750e-002   2.1330610e-001   1.7481304e-002  -3.9081754e+000   8.1246402e+002   4.5926786e+005     1.7453618e-007     1.5024209e-001     7.5384867e-001     6.4953407e-002     3.0305268e-002     1.0051782e-005     1.2961518e-008     9.9439393e-008     1.2006668e-008     4.2963381e-008     5.4101015e-007     5.2660243e-007     7.6449071e-008     2.7747242e-013     1.2736308e-009     3.8790705e-010     1.5612215e-011     7.0510876e-017     3.6775613e-008     4.0157585e-008     3.3580749e-011     1.4974544e-012     4.0652607e-012     2.7891747e-011     5.1480065e-010     3.9381540e-012     2.0037193e-012     1.9521342e-010     0.0000000e+000     1.6834286e-007     5.1208983e-014     1.3825155e-011     2.1943215e-011     7.5784908e-012     3.2984363e-006     2.0618566e-011     2.0369619e-008     1.9864300e-014     7.6205483e-012     7.4632240e-008     6.3538565e-004     1.3132584e-021   4.2215315e-004   2.1119950e-007   1.0438483e+000   2.7256076e+001                0                0
   5.3747755e-002  -6.0000000e-003  -8.8220750e-002   1.4323904e-001   1.7230429e-002  -4.2814481e+000   7.6909881e+002   4.5926775e+005     4.4835936e-007     1.5720667e-001     7.5513453e-001     5.9351744e-002     2.7701390e-002     1.3818869e-005     1.9162058e-008     1.4665332e-007     1.6792016e-008     5.4084257e-008     7.9074511e-007     5.6848504e-007     4.4218573e-008     1.3706625e-013     2.2838856e-009     1.8285991e-010     1.6017863e-011     4.5350630e-017     5.8891444e-008     5.6589985e-008     2.0289471e-010     8.9541116e-013     3.4189832e-012     2.6051461e-011     1.4906210e-009     7.1990330e-012     5.1914341e-012     1.6860750e-009     0.0000000e+000     3.1576216e-007     5.8285798e-014     2.8057230e-011     2.0956524e-011     9.5221427e-012     4.2386125e-006     3.0239799e-011     3.2202530e-008     8.8900770e-015     2.4244363e-012     9.6864705e-008     5.8495510e-004     4.3155419e-022   3.7221874e-004   2.4461209e-007   8.3438661e-001   2.6718176e+001                0                0
   4.9747755e-002  -6.0000000e-003  -8.8220750e-002   1.5978969e-001   4.1225990e-002  -4.0129376e+000   7.9051653e+002   4.5926769e+005     2.5961066e-007     1.5394252e-001     7.5453141e-001     6.1979159e-002     2.8923044e-002     1.1958328e-005     1.6065254e-008     1.2307772e-007     1.4410341e-008     4.8771432e-008     6.7067183e-007     5.4822089e-007     5.4526868e-008     2.0327638e-013     1.5896093e-009     2.7023206e-010     1.7868015e-011     5.1656531e-017     4.6702833e-008     4.9783267e-008     1.1043765e-010     1.2091344e-012     3.9093520e-012     2.8503191e-011     9.6554920e-010     5.7440250e-012     3.5070791e-012     6.9267515e-010     0.0000000e+000     2.3901274e-007     5.9571414e-014     2.1913830e-011     2.2714613e-011     9.5349012e-012     3.7763123e-006     2.9086501e-011     2.6210705e-008     1.3903841e-014     4.3911233e-012     8.5896744e-008     6.0594627e-004     7.4359298e-022   3.9589504e-004   2.1996957e-007   9.8738096e-001   2.5656797e+001                0                0
   5.3747755e-002  -2.0000000e-003  -9.2220750e-002   1.3680391e-001   3.0415871e-002  -4.3024901e+000   7.5459077e+002   4.5927063e+005     4.0441888e-007     1.6032054e-001     7.5582442e-001     5.6776128e-002     2.6492309e-002     1.1110804e-005     1.5778215e-008     1.2068273e-007     1.3606327e-008     4.1473164e-008     6.4317728e-007     4.1511516e-007     2.8482894e-008     8.9563786e-014     2.2251645e-009     9.3770471e-011     1.4129068e-011     3.2497328e-017     4.9324525e-008     4.3614760e-008     3.1836281e-010     6.1427502e-013     2.1351320e-012     1.6760386e-011     1.4594055e-009     5.9710055e-012     4.9464978e-012     2.5034231e-009     0.0000000e+000     2.7119218e-007     5.0298199e-014     3.0196857e-011     1.3594910e-011     8.0576298e-012     3.3376979e-006     2.7502980e-011     2.7118678e-008     5.4641628e-015     1.0342727e-012     7.6578688e-008     5.6999211e-004     3.3649231e-022   3.6565180e-004   2.4308779e-007   7.9559297e-001   2.5990937e+001                0                0
   4.9747755e-002  -2.0000000e-003  -9.2220750e-002   1.5441273e-001   3.2801891e-002  -4.0770184e+000   7.7810899e+002   4.5927068e+005     2.5545012e-007     1.5672156e-001     7.5515208e-001     5.9678594e-002     2.7842987e-002     9.8460642e-006     1.3449697e-008     1.0298654e-007     1.1917516e-008     3.9320733e-008     5.5788246e-007     4.2741200e-007     3.7557715e-008     1.2088688e-013     1.4475863e-009     1.6800732e-010     1.2385494e-011     3.5796215e-017     4.0247924e-008     4.0528077e-008     1.0872496e-010     7.5009332e-013     2.6739073e-012     1.9948406e-011     8.7623013e-010     4.7181852e-012     3.1435685e-012     8.0217589e-010     0.0000000e+000     2.1093197e-007     4.2717851e-014     1.7875601e-011     1.6019408e-011     6.9162247e-012     3.0628484e-006     2.2234446e-011     2.2294706e-008     7.9865176e-015     2.3861741e-012     6.9836410e-008     5.9003693e-004     5.2468113e-022   3.8955518e-004   2.2224875e-007   9.4532676e-001   2.5374113e+001                0                0
   5.3747755e-002  -6.0000000e-003  -9.2220750e-002   3.8617198e-002   4.0290456e-002  -4.5070991e+000   7.2470248e+002   4.5927058e+005     5.6339781e-007     1.6519613e-001     7.5669995e-001     5.2868690e-002     2.4679485e-002     1.3666245e-005     2.0250063e-008     1.5477190e-007     1.6998169e-008     4.8226982e-008     8.0244147e-007     4.1954245e-007     1.6864513e-008     7.0068156e-014     3.0471144e-009     4.5162506e-011     2.0082439e-011     2.4633088e-017     6.4114627e-008     4.8134777e-008     1.6099819e-009     5.1228935e-013     1.2097814e-012     9.8742729e-012     2.0033178e-009     5.7752553e-012     6.3697946e-012     8.0524679e-009     0.0000000e+000     3.5961895e-007     6.4500155e-014     6.3755977e-011     8.1814896e-012     9.4045885e-012     3.9515996e-006     5.1205187e-011     3.6187612e-008     3.9649651e-015     3.0766817e-013     9.1345869e-008     5.3547231e-004     2.0814918e-022   3.3275383e-004   2.5407114e-007   7.3002801e-001   2.4321998e+001                0                0
   4.9747755e-002  -6.0000000e-003  -9.2220750e-002   8.0453843e-002   5.8158776e-002  -4.2196984e+000   7.5097267e+002   4.5927057e+005     4.2838753e-007     1.6125369e-001     7.5599164e-001     5.6033398e-002     2.6148696e-002     1.1755768e-005     1.6804965e-008     1.2851737e-007     1.4423198e-008     4.3537141e-008     6.8456147e-007     4.2403847e-007     2.5440189e-008     7.9764960e-014     2.3574986e-009     8.5779002e-011     1.5233484e-011     3.0946803e-017     5.2850713e-008     4.5436030e-008     5.0330601e-010     5.4603524e-013     1.7795144e-012     1.4060001e-011     1.4095114e-009     5.4251426e-012     4.7612397e-012     3.2099338e-009     0.0000000e+000     2.9139658e-007     4.7749227e-014     3.1698196e-011     1.1539415e-011     7.5112531e-012     3.5087026e-006     3.1123887e-011     2.9052416e-008     4.8035144e-015     8.2756881e-013     8.0589341e-008     5.5503480e-004     2.9301575e-022   3.5846783e-004   2.2903643e-007   8.8485153e-001   2.3738422e+001                0                0
   5.7747755e-002  -1.0000000e-002  -9.2220750e-002  -1.0792555e-001  -3.1204392e-003  -4.9243760e+000   6.3300111e+002   4.5927076e+005     1.6550163e-006     1.7996559e-001     7.5936728e-001     4.1005931e-002     1.9174067e-002     2.2961797e-005     3.8159666e-008     2.9146458e-007     3.0193048e-008     7.4804535e-008     1.2943514e-006     3.6041679e-007     2.3995315e-009     1.0064353e-014     2.2235509e-009     2.0163523e-012     5.7217720e-012     2.1156103e-018     1.0515113e-007     4.8005025e-008     2.6041362e-008     7.7214431e-014     7.5730259e-014     5.6465762e-013     1.8147367e-009     1.3940798e-012     4.1130462e-012     6.2237108e-008     0.0000000e+000     6.2975037e-007     4.2205202e-014     2.7866452e-010     9.1388860e-013     3.3296880e-012     5.9728981e-006     1.4710696e-010     7.5612980e-008     5.2446435e-016     2.8770711e-015     1.4163251e-007     4.5335684e-004     4.3533373e-024   2.5038700e-004   3.1499106e-007   4.4971031e-001   3.2494756e+001                0                0
   5.7747755e-002  -1.0000000e-002  -8.8220750e-002   1.4026266e-003  -2.9033256e-002  -4.7803745e+000   6.8269086e+002   4.5926808e+005     1.4232745e-006     1.7093651e-001     7.5761683e-001     4.8321196e-002     2.2582116e-002     2.4130630e-005     3.7876084e-008     2.8927755e-007     3.0772867e-008     8.1038734e-008     1.4058525e-006     5.4822481e-007     1.1259626e-008     4.5670099e-014     4.5999473e-009     1.5444647e-011     2.2430240e-011     1.3766356e-017     1.1512657e-007     6.8141471e-008     1.2344801e-008     3.4699873e-013     5.1169854e-013     4.1691266e-012     3.2250714e-009     5.1699828e-012     9.0191259e-012     4.5014483e-008     0.0000000e+000     6.6045846e-007     8.5401004e-014     1.8874538e-010     3.8672419e-012     9.4746302e-012     6.6201117e-006     1.0901952e-010     7.1328294e-008     2.4051757e-015     4.4102917e-014     1.5485811e-007     5.0764010e-004     4.3075692e-023   2.9314314e-004   3.1477294e-007   5.3906464e-001   3.5171546e+001                0                0
   5.7747755e-002  -1.4000000e-002  -8.8220750e-002  -3.6987475e-002  -8.8106282e-002  -4.9172044e+000   6.2103064e+002   4.5926828e+005     2.4238253e-006     1.8254894e-001     7.5977191e-001     3.8959869e-002     1.8229748e-002     3.3921835e-005     5.7206438e-008     4.3702500e-007     4.5034716e-008     1.1011273e-007     1.8786984e-006     5.0019011e-007     2.5230592e-009     1.1082000e-014     2.8341978e-009     1.4906730e-012     5.8063023e-012     1.7181689e-018     1.5377069e-007     6.7553060e-008     4.1029049e-008     8.4994032e-014     6.8126010e-014     4.7832683e-013     2.6694117e-009     1.5949120e-012     5.6472991e-012     9.3260779e-008     0.0000000e+000     9.2923547e-007     6.2004353e-014     5.7500518e-010     1.1978949e-012     4.4402547e-012     8.7122286e-006     2.4978145e-010     1.1479944e-007     5.7372844e-016     1.1325679e-015     2.0734660e-007     4.3982603e-004     1.8766600e-024   2.3546233e-004   3.4168317e-007   4.0102415e-001   3.2004828e+001                0                0
   5.7747755e-002  -1.4000000e-002  -9.2220750e-002  -1.2220635e-001  -6.5893213e-002  -5.0910206e+000   5.8130405e+002   4.5927090e+005     2.5526335e-006     1.9012911e-001     7.6127757e-001     3.2801070e-002     1.5356624e-002     3.1241432e-005     5.4660785e-008     4.1782237e-007     4.2536920e-008     1.0093523e-007     1.6271297e-006     4.2952330e-007     2.2395724e-009     8.5670922e-015     2.4593007e-009     1.2304264e-012     4.6492633e-012     1.6975979e-018     1.4010763e-007     6.0520168e-008     3.6302399e-008     7.1785022e-014     5.6920290e-014     3.9212546e-013     2.2080105e-009     1.2872361e-012     5.5076912e-012     7.9114934e-008     0.0000000e+000     8.5671528e-007     6.5137831e-014     5.6564155e-010     1.0546761e-012     3.3771652e-012     7.7651091e-006     2.2370684e-010     1.1323738e-007     5.0003945e-016     1.4445546e-015     1.8661805e-007     3.8990751e-004     2.6577534e-024   2.0017806e-004   3.2564860e-007   3.4366197e-001   2.9661290e+001                0                0
   6.1226579e-002  -9.9277206e-003  -8.8220750e-002  -9.2682493e-002  -1.9020595e-001  -5.2581666e+000   6.2129554e+002   4.5926839e+005     2.3497181e-006     1.7737002e-001     7.5882660e-001     4.3115428e-002     2.0167805e-002     3.0612631e-005     5.1400403e-008     3.9264011e-007     4.0516132e-008     9.9425825e-008     1.7063351e-006     4.5660720e-007     2.3427990e-009     1.0519656e-014     2.6421368e-009     1.6026312e-012     6.0077166e-012     1.8177657e-018     1.3921304e-007     6.1513756e-008     3.6648393e-008     8.1172653e-014     7.0980683e-014     5.0056152e-013     2.3775357e-009     1.5551435e-012     5.2033257e-012     8.4535127e-008     0.0000000e+000     8.3913706e-007     5.4305078e-014     4.3877112e-010     1.0275255e-012     4.0504447e-012     7.8905977e-006     2.1404085e-010     1.0275703e-007     5.5101936e-016     1.2259481e-015     1.8758889e-007     4.7508748e-004     2.5034593e-024   2.6354159e-004   3.4478907e-007   5.6333060e-001   1.3158173e+002                0                0
   6.0851132e-002  -1.3861530e-002  -8.8220750e-002  -1.4327974e-001  -1.8342290e-001  -5.1056152e+000   5.8196516e+002   4.5926811e+005     6.4437269e-006     1.8555022e-001     7.6026304e-001     3.6564623e-002     1.7127773e-002     4.0218200e-005     7.0482890e-008     5.3874354e-007     5.4787779e-008     1.2971212e-007     2.0973662e-006     5.4504542e-007     2.6312526e-009     1.0075510e-014     3.0561692e-009     1.1093270e-012     5.0235686e-012     1.5739509e-018     1.8033826e-007     7.7088749e-008     4.7797264e-008     8.3451911e-014     5.9992314e-014     3.9443471e-013     2.9185817e-009     1.4819200e-012     6.8806032e-012     1.0237258e-007     0.0000000e+000     1.1045069e-006     8.4945893e-014     7.8241900e-010     1.3378861e-012     3.9343167e-012     9.9911238e-006     2.9501994e-010     1.4606077e-007     5.7404918e-016     9.4551573e-016     2.4019374e-007     4.3234095e-004     1.5036064e-024   2.2360378e-004   3.7815967e-007   4.9051442e-001   1.0677342e+002                0                0
   6.1226579e-002  -9.9277206e-003  -9.2220750e-002  -1.4037271e-001  -1.4688193e-001  -5.3185655e+000   5.8398420e+002   4.5927072e+005     2.0621251e-006     1.8485397e-001     7.6028883e-001     3.7048590e-002     1.7339609e-002     2.8098190e-005     4.8824444e-008     3.7315118e-007     3.8069421e-008     9.0795059e-008     1.4813723e-006     3.9308165e-007     2.1101737e-009     8.2425768e-015     2.2702646e-009     1.2404301e-012     4.4444415e-012     1.6634042e-018     1.2628172e-007     5.4962958e-008     3.2713894e-008     6.8561570e-014     5.5962148e-014     3.8713195e-013     2.0558469e-009     1.2296170e-012     5.0567758e-012     7.2277132e-008     0.0000000e+000     7.7080904e-007     5.8939338e-014     5.0058351e-010     9.8265635e-013     3.2108437e-012     7.0275845e-006     2.0028596e-010     1.0054258e-007     4.7762564e-016     1.9240543e-015     1.6857388e-007     4.2805655e-004     3.8384562e-024   2.2859498e-004   3.3719693e-007   5.2368706e-001   1.1770978e+002                0                0
   6.0851132e-002  -1.3861530e-002  -9.2220750e-002  -1.6174741e-001  -1.7911911e-001  -5.1908385e+000   5.4345494e+002   4.5927052e+005     6.6843866e-006     1.9335625e-001     7.6185500e-001     3.0205253e-002     1.4156168e-002     3.3839802e-005     6.0963060e-008     4.6624793e-007     4.7119332e-008     1.0967648e-007     1.6854385e-006     4.3569902e-007     2.0334309e-009     6.9854630e-015     2.4121694e-009     9.7614727e-013     4.0571249e-012     1.6210987e-018     1.5101673e-007     6.3269768e-008     3.9000551e-008     6.3374549e-014     4.6186492e-014     3.0454155e-013     2.0464222e-009     1.1051725e-012     5.6984735e-012     8.1077324e-008     0.0000000e+000     9.2966053e-007     7.1471035e-014     6.2461090e-010     9.8380203e-013     2.9731709e-012     8.2333811e-006     2.4345281e-010     1.2912208e-007     4.5488458e-016     1.2106007e-015     1.9934948e-007     3.7417372e-004     3.0448883e-024   1.8662545e-004   3.4534690e-007   4.5802241e-001   9.6237072e+001                0                0
   5.3747755e-002  -1.0000000e-002  -8.8220750e-002   5.2999726e-002   1.9884258e-002  -4.4480720e+000   7.1841478e+002   4.5926797e+005     8.0803203e-007     1.6618347e-001     7.5681110e-001     5.2116356e-002     2.4336643e-002     1.8784031e-005     2.8086226e-008     2.1464336e-007     2.3459460e-008     6.5717346e-008     1.1003012e-006     5.5612808e-007     2.1890056e-008     8.4094864e-014     4.2801905e-009     5.0848736e-011     2.7363886e-011     3.0685086e-017     8.8644199e-008     6.4273874e-008     2.8353216e-009     6.2140210e-013     1.4175882e-012     1.1627166e-011     2.7224070e-009     7.3736493e-012     8.5276311e-012     1.3401523e-008     0.0000000e+000     4.9775261e-007     8.4637710e-014     9.2481883e-011     9.7082516e-012     1.2026789e-011     5.3905123e-006     6.9787265e-011     5.0632736e-008     4.7024590e-015     3.1993742e-013     1.2482449e-007     5.2459347e-004     1.6494897e-022   3.1970942e-004   2.6672648e-007   6.9770344e-001   2.2137548e+001                0                0
   4.9747755e-002  -1.0000000e-002  -8.8220750e-002   9.0106294e-002   4.5052575e-002  -4.1839416e+000   7.4216364e+002   4.5926788e+005     6.0598146e-007     1.6241670e-001     7.5614864e-001     5.5131901e-002     2.5735046e-002     1.5638705e-005     2.2642011e-008     1.7310619e-007     1.9265736e-008     5.6890158e-008     9.1763697e-007     5.2963129e-007     2.6370600e-008     7.7169998e-014     3.2184991e-009     8.6443222e-011     1.9512105e-011     3.4523230e-017     7.2047822e-008     5.8598208e-008     9.3248620e-010     5.4769016e-013     1.6811811e-012     1.3483618e-011     1.7186793e-009     5.9615287e-012     5.6165546e-012     5.2721729e-009     0.0000000e+000     3.9935102e-007     5.3332933e-014     4.1099602e-011     1.1241980e-011     8.3529285e-012     4.6123489e-006     4.3145673e-011     3.9593630e-008     4.6065457e-015     6.7774813e-013     1.0617046e-007     5.4442973e-004     2.1315533e-022   3.4502491e-004   2.3591996e-007   8.5328099e-001   2.1758840e+001                0                0
   5.3747755e-002  -1.4000000e-002  -8.8220750e-002  -7.0518940e-002   2.2189272e-002  -4.6404319e+000   6.5414945e+002   4.5926816e+005     1.7242533e-006     1.7787782e-001     7.5903581e-001     4.2664557e-002     1.9935967e-002     2.4702186e-005     3.9968223e-008     3.0522090e-007     3.1975115e-008     8.1324948e-008     1.4240193e-006     4.5517568e-007     5.3212674e-009     2.0130534e-014     3.3189754e-009     5.5810624e-012     1.2244433e-011     5.5207686e-018     1.1535986e-007     5.8936427e-008     2.1762329e-008     1.5472787e-013     1.9311651e-013     1.5389746e-012     2.6131580e-009     2.8929368e-012     6.5910595e-012     6.1942140e-008     0.0000000e+000     6.7796159e-007     5.6073651e-014     2.2071512e-010     1.7310660e-012     5.6138685e-012     6.5850374e-006     1.3278508e-010     7.7326500e-008     1.0552361e-015     1.0419952e-014     1.5512828e-007     4.4931322e-004     1.2204452e-023   2.5761068e-004   2.8831758e-007   5.2382825e-001   1.8045228e+001                0                0
   4.9747755e-002  -1.4000000e-002  -8.8220750e-002  -4.7899067e-002   7.0719225e-002  -4.3610059e+000   6.7949799e+002   4.5926780e+005     1.1801182e-006     1.7357039e-001     7.5830396e-001     4.6100947e-002     2.1527456e-002     1.9984997e-005     3.1396053e-008     2.3978945e-007     2.5499963e-008     6.7113058e-008     1.1632871e-006     4.5260858e-007     9.3927098e-009     3.7617130e-014     3.7742272e-009     1.3286205e-011     1.8373002e-011     1.1448551e-017     9.5238178e-008     5.6237976e-008     1.0420266e-008     2.8543655e-013     4.2394876e-013     3.4516596e-012     2.6431181e-009     4.2262258e-012     7.3732766e-012     3.7355610e-008     0.0000000e+000     5.4670449e-007     7.0053241e-014     1.5897160e-010     3.2019374e-012     7.7543925e-012     5.4791677e-006     9.1100847e-011     5.9176447e-008     1.9863478e-015     4.1574166e-014     1.2819302e-007     4.6767665e-004     4.0453822e-023   2.8322737e-004   2.5443284e-007   6.7488303e-001   1.7248027e+001                0                0
   5.3747755e-002  -1.0000000e-002  -9.2220750e-002  -6.2245425e-002   4.0505210e-002  -4.6825737e+000   6.6979894e+002   4.5927088e+005     1.1797789e-006     1.7498864e-001     7.5853524e-001     4.4973398e-002     2.1007420e-002     1.8146258e-005     2.8816242e-008     2.2006643e-007     2.3268475e-008     6.0437569e-008     1.0543811e-006     3.8127029e-007     6.1350127e-009     2.2499528e-014     3.0886041e-009     8.4367596e-012     1.3267623e-011     7.5736330e-018     8.6080895e-008     4.8256544e-008     1.1690305e-008     1.7207777e-013     2.6277534e-013     2.1500243e-012     2.1356238e-009     3.0060740e-012     5.7353911e-012     3.8936738e-008     0.0000000e+000     4.9814145e-007     4.7599077e-014     1.3584982e-010     2.1167748e-012     5.3428794e-012     4.9236534e-006     8.6747579e-011     5.4830251e-008     1.1951132e-015     2.4829777e-014     1.1547821e-007     4.6841828e-004     2.6039072e-023   2.7625013e-004   2.7011848e-007   5.9088541e-001   1.9581344e+001                0                0
   4.9747755e-002  -1.0000000e-002  -9.2220750e-002   5.8793533e-003   5.5263252e-002  -4.4404464e+000   6.9789167e+002   4.5927081e+005     7.6010682e-007     1.7051923e-001     7.5776460e-001     4.8544198e-002     2.2662014e-002     1.5372200e-005     2.3679903e-008     1.8088892e-007     1.9436949e-008     5.2428229e-008     9.0014417e-007     3.8821854e-007     9.7390334e-009     4.3583820e-014     3.2272183e-009     1.8526178e-011     1.8078278e-011     1.3729831e-017     7.3476632e-008     4.7076258e-008     5.4327367e-009     3.2545595e-013     5.3365766e-013     4.3862709e-012     2.1529437e-009     4.2131125e-012     6.3543794e-012     2.0903149e-008     0.0000000e+000     4.1738064e-007     6.4575083e-014     1.1205527e-010     3.8129927e-012     7.9008324e-012     4.2916466e-006     7.1157289e-011     4.3839847e-008     2.3274677e-015     7.8058918e-014     9.9979328e-008     4.8724982e-004     8.2701221e-023   3.0352061e-004   2.3962869e-007   7.4468773e-001   1.9442951e+001                0                0
   5.3747755e-002  -1.4000000e-002  -9.2220750e-002  -1.4599672e-001   3.9544638e-002  -4.8828000e+000   6.1010685e+002   4.5927076e+005     1.7018001e-006     1.8608120e-001     7.6066102e-001     3.5999520e-002     1.6828334e-002     2.3986368e-005     4.0786948e-008     3.1163142e-007     3.2029614e-008     7.7774060e-008     1.3100143e-006     3.5035407e-007     1.7783481e-009     7.3251692e-015     1.9946920e-009     8.5658688e-013     3.4376283e-012     1.0063151e-018     1.0841627e-007     4.7668247e-008     2.8631196e-008     5.6118041e-014     4.3182670e-014     2.9870281e-013     2.0169112e-009     1.0442211e-012     4.0671319e-012     6.4455889e-008     0.0000000e+000     6.5708797e-007     4.6965469e-014     4.9624047e-010     9.2534178e-013     2.8696279e-012     6.1170831e-006     1.8404662e-010     8.2446576e-008     3.7590048e-016     8.8807985e-016     1.4589041e-007     3.9485670e-004     1.3656257e-024   2.1790837e-004   2.8065500e-007   4.3778125e-001   1.6040842e+001                0                0
   4.9747755e-002  -1.4000000e-002  -9.2220750e-002  -1.0340698e-001   7.3383352e-002  -4.5946017e+000   6.3623024e+002   4.5927066e+005     1.3614076e-006     1.8161116e-001     7.5991445e-001     3.9559683e-002     1.8475935e-002     1.9407690e-005     3.2130383e-008     2.4540737e-007     2.5464649e-008     6.3348014e-008     1.0973006e-006     3.1319763e-007     2.4138067e-009     8.6489081e-015     1.9984173e-009     2.1502532e-012     5.2699795e-012     2.1953873e-018     8.9167736e-008     4.1503986e-008     2.1199716e-008     6.5565864e-014     7.0678246e-014     5.4713349e-013     1.5198048e-009     1.2738500e-012     3.5602067e-012     5.1734857e-008     0.0000000e+000     5.3238773e-007     3.2054053e-014     2.1252569e-010     8.5588935e-013     2.9324960e-012     5.0673323e-006     1.1634444e-010     6.3457812e-008     4.4692671e-016     3.7855940e-015     1.2004109e-007     4.1023307e-004     5.1060777e-024   2.4238663e-004   2.5079086e-007   5.7873311e-001   1.5210537e+001                0                0
   5.7747755e-002  -1.8000000e-002  -8.0220750e-002  -8.8829168e-002  -1.5213377e-001  -4.5722908e+000   5.9902462e+002   4.5926411e+005     2.9547463e-006     1.8566677e-001     7.6026560e-001     3.6490898e-002     1.7088570e-002     4.0821157e-005     7.0240224e-008     5.3669772e-007     5.4876195e-008     1.3159164e-007     2.1851263e-006     5.8219845e-007     3.2811785e-009     1.2792882e-014     3.3805915e-009     1.5937865e-012     5.7709732e-012     1.9276180e-018     1.8364303e-007     8.0585064e-008     4.8154743e-008     1.0084031e-013     8.0939145e-014     5.6037416e-013     3.4024108e-009     1.7762249e-012     7.3796627e-012     1.0666146e-007     0.0000000e+000     1.1197561e-006     8.9613803e-014     8.5757013e-010     1.6452801e-012     4.5516363e-012     1.0281909e-005     3.0019210e-010     1.4344525e-007     6.8186645e-016     2.1969364e-015     2.4605238e-007     4.2861190e-004     2.2961348e-024   2.2164998e-004   3.5675408e-007   4.5804653e-001   9.6399859e+001                0                0
   5.7747755e-002  -1.8000000e-002  -8.4220750e-002  -1.2099887e-001  -1.1787982e-001  -4.8409940e+000   5.8498243e+002   4.5926603e+005     3.0841350e-006     1.8865704e-001     7.6082671e-001     3.4078293e-002     1.5963703e-002     3.9746374e-005     6.9539343e-008     5.3147325e-007     5.4015680e-008     1.2774966e-007     2.0776962e-006     5.3713952e-007     2.7263602e-009     1.0252897e-014     3.0258195e-009     1.2093166e-012     5.0334381e-012     1.5957330e-018     1.7821122e-007     7.6083970e-008     4.7580153e-008     8.4544800e-014     6.4324907e-014     4.3242532e-013     2.9401795e-009     1.5088052e-012     6.9116070e-012     1.0114580e-007     0.0000000e+000     1.0922773e-006     8.4278918e-014     7.8793358e-010     1.3816427e-012     3.8622401e-012     9.8707255e-006     2.8844757e-010     1.4391526e-007     5.7878470e-016     1.2352685e-015     2.3725545e-007     4.1627713e-004     1.5818592e-024   2.0958520e-004   3.6333075e-007   4.6197601e-001   9.7643004e+001                0                0
   5.7695760e-002  -2.1777565e-002  -8.0220750e-002  -7.6289199e-002  -6.7515746e-002  -4.6382822e+000   5.6102478e+002   4.5926430e+005     2.5257394e-006     1.9256450e-001     7.6153420e-001     3.0952374e-002     1.4501145e-002     3.2210435e-005     5.7443946e-008     4.3918131e-007     4.4319786e-008     1.0307118e-007     1.6318047e-006     3.9843395e-007     1.5373482e-009     5.5668217e-015     2.0692965e-009     6.1649721e-013     3.1710600e-012     9.0559080e-019     1.4363357e-007     5.8179179e-008     4.0021551e-008     4.9816630e-014     3.4807089e-014     2.2136446e-013     1.9656467e-009     9.1631643e-013     5.0444729e-012     7.9206473e-008     0.0000000e+000     8.8538542e-007     6.1529399e-014     6.1962873e-010     8.6689827e-013     2.4691416e-012     7.8434305e-006     2.4063397e-010     1.2082159e-007     3.4932937e-016     5.5325878e-016     1.8960576e-007     4.0100387e-004     9.3555109e-025   1.9247466e-004   3.7989117e-007   4.1054985e-001   8.1801420e+001                0                0
   5.7695760e-002  -2.1777565e-002  -8.4220750e-002  -6.4807124e-002  -2.5908675e-002  -4.9048136e+000   5.5227733e+002   4.5926609e+005     2.1773027e-006     1.9435418e-001     7.6191902e-001     2.9484917e-002     1.3812554e-002     2.9416621e-005     5.3141389e-008     4.0642617e-007     4.0897664e-008     9.4464081e-008     1.4591049e-006     3.5385557e-007     1.2594400e-009     4.3811897e-015     1.7943543e-009     5.1731172e-013     2.7416386e-012     8.0782202e-019     1.3101708e-007     5.2400282e-008     3.6244547e-008     4.0916403e-014     2.7724824e-014     1.7445093e-013     1.6020815e-009     7.4663637e-013     4.3737313e-012     7.0066901e-008     0.0000000e+000     8.0880674e-007     5.4283458e-014     5.4416244e-010     7.1213800e-013     2.0596238e-012     7.1008324e-006     2.1949771e-010     1.1286355e-007     2.9154711e-016     3.7818167e-016     1.7221801e-007     3.8683614e-004     8.1935155e-025   1.8350618e-004   3.7822364e-007   4.2986088e-001   8.7640305e+001                0                0
   5.3747755e-002  -1.8000000e-002  -8.0220750e-002  -2.0397380e-002   5.0334245e-002  -4.3597785e+000   6.4136923e+002   4.5926414e+005     2.0403173e-006     1.7970264e-001     7.5932035e-001     4.1224312e-002     1.9269349e-002     2.9526815e-005     4.8696298e-008     3.7191114e-007     3.8641028e-008     9.6410531e-008     1.6783258e-006     4.8237212e-007     3.5432618e-009     1.6231896e-014     3.1196331e-009     3.3611291e-012     9.4635503e-012     3.4140109e-018     1.3599945e-007     6.3868229e-008     3.1683788e-008     1.2413868e-013     1.2359404e-013     9.3038729e-013     2.5809278e-009     2.2098932e-012     6.1143606e-012     7.9002494e-008     0.0000000e+000     8.1038938e-007     6.1829514e-014     3.3335148e-010     1.2930068e-012     5.0633763e-012     7.7346165e-006     1.8574822e-010     9.5818545e-008     8.4767577e-016     5.7756875e-015     1.8305590e-007     4.3991409e-004     6.2362910e-024   2.4650235e-004   3.0698681e-007   4.5970344e-001   2.2387274e+001                0                0
   5.3747755e-002  -1.8000000e-002  -8.4220750e-002  -3.6371597e-002   5.6876913e-002  -4.6395898e+000   6.1739799e+002   4.5926618e+005     2.1211821e-006     1.8449433e-001     7.6026062e-001     3.7334267e-002     1.7455455e-002     2.9699279e-005     5.0126530e-008     3.8294178e-007     3.9449810e-008     9.6388030e-008     1.6433807e-006     4.3602706e-007     2.1396844e-009     9.6678328e-015     2.4544986e-009     1.2924932e-012     4.9690882e-012     1.4662929e-018     1.3455669e-007     5.8946233e-008     3.6080053e-008     7.4113178e-014     5.9007238e-014     4.1246115e-013     2.3163449e-009     1.3667989e-012     4.8979389e-012     8.1677986e-008     0.0000000e+000     8.1354041e-007     5.4442771e-014     5.0505045e-010     1.0389558e-012     3.8611538e-012     7.6222047e-006     2.1966112e-010     1.0066193e-007     5.0158512e-016     1.3024777e-015     1.8144230e-007     4.1182252e-004     1.9382484e-024   2.2431292e-004   3.1368471e-007   4.0932019e-001   2.1990948e+001                0                0
   4.9754566e-002  -1.7992797e-002  -8.0220750e-002  -3.4343842e-002   1.6526209e-002  -4.1620438e+000   6.7515691e+002   4.5926397e+005     1.5040889e-006     1.7354460e-001     7.5821668e-001     4.6165713e-002     2.1563735e-002     2.4084311e-005     3.8111290e-008     2.9105957e-007     3.0833272e-008     8.0436078e-008     1.4001072e-006     5.1966681e-007     9.1169141e-009     3.6371581e-014     4.2838411e-009     1.2742942e-011     1.9373450e-011     1.1208819e-017     1.1455566e-007     6.5386780e-008     1.4369388e-008     2.7522292e-013     4.0250105e-013     3.2562713e-012     2.9829507e-009     4.3808017e-012     8.1800136e-012     4.9270362e-008     0.0000000e+000     6.6078769e-007     7.4475597e-014     1.9109414e-010     3.1019586e-012     7.9764919e-012     6.5574460e-006     1.1418710e-010     7.2290546e-008     1.9127501e-015     4.4070359e-014     1.5367132e-007     4.7362005e-004     3.2679338e-023   2.8173892e-004   2.7112443e-007   6.3507286e-001   1.7065050e+001                0                0
   5.3991800e-002  -2.1182068e-002  -8.0220750e-002  -1.0278791e-001   7.9145811e-003  -4.5549072e+000   5.9219236e+002   4.5926470e+005     2.1230009e-006     1.8895068e-001     7.6108271e-001     3.3747423e-002     1.5785086e-002     2.9610985e-005     5.1381060e-008     3.9265768e-007     4.0026187e-008     9.5347764e-008     1.5634282e-006     4.1416675e-007     2.4697436e-009     9.4167227e-015     2.4184523e-009     1.5038356e-012     4.5949133e-012     1.6951706e-018     1.3319657e-007     5.7976334e-008     3.4605321e-008     7.5797580e-014     6.7425101e-014     4.7840455e-013     2.3023840e-009     1.3191089e-012     5.3562092e-012     7.5255246e-008     0.0000000e+000     8.1310960e-007     6.4691839e-014     5.6318485e-010     1.1616906e-012     3.1452868e-012     7.4033505e-006     2.1188250e-010     1.0568009e-007     5.1966772e-016     3.5538624e-015     1.7756677e-007     3.9100210e-004     3.1907660e-024   2.0408720e-004   3.4132073e-007   3.3626972e-001   2.2362260e+001                0                0
   4.9754566e-002  -1.7992797e-002  -8.4220750e-002  -5.3009574e-002   2.0173109e-005  -4.3971793e+000   6.4543811e+002   4.5926607e+005     1.7207535e-006     1.7935810e-001     7.5938866e-001     4.1430805e-002     1.9353671e-002     2.4160777e-005     3.9559385e-008     3.0211600e-007     3.1485458e-008     7.9136511e-008     1.3822563e-006     4.1134329e-007     3.5957623e-009     1.6414120e-014     2.7546924e-009     3.7838855e-012     9.5102497e-012     3.6878099e-018     1.1176442e-007     5.4009950e-008     2.4518295e-008     1.2550073e-013     1.3920229e-013     1.0672503e-012     2.3689539e-009     2.2540751e-012     5.7658131e-012     6.3569409e-008     0.0000000e+000     6.6284084e-007     5.5137317e-014     2.6201673e-010     1.3422971e-012     4.8359907e-012     6.3719124e-006     1.5276508e-010     7.7332499e-008     8.5894200e-016     7.7964075e-015     1.5053468e-007     4.3310971e-004     8.7653215e-024   2.5263772e-004   2.7729758e-007   5.6376222e-001   1.5694348e+001                0                0
   5.3991800e-002  -2.1182068e-002  -8.4220750e-002  -1.1077853e-001   7.2915223e-003  -4.7796526e+000   5.7858650e+002   4.5926661e+005     2.0331518e-006     1.9177146e-001     7.6164727e-001     3.1452982e-002     1.4713604e-002     2.8561228e-005     5.0444570e-008     3.8563028e-007     3.9082414e-008     9.1845261e-008     1.4686708e-006     3.7567015e-007     1.8842913e-009     6.9261916e-015     2.0828164e-009     1.0290179e-012     3.6924634e-012     1.2834943e-018     1.2787414e-007     5.3828480e-008     3.4143303e-008     5.8508728e-014     4.8076060e-014     3.3090747e-013     1.9171258e-009     1.0449812e-012     4.8000968e-012     7.0805551e-008     0.0000000e+000     7.8477803e-007     5.7831384e-014     5.2921235e-010     9.3025044e-013     2.6351579e-012     7.0348879e-006     2.0664766e-010     1.0524206e-007     4.0684427e-016     2.0051055e-015     1.6953112e-007     3.7329153e-004     2.0657524e-024   1.9051216e-004   3.4501706e-007   3.0888934e-001   2.2401463e+001                0                0
   5.7747755e-002  -1.8000000e-002  -8.8220750e-002  -1.4674584e-001  -8.2562229e-002  -4.9668065e+000   5.6660661e+002   4.5926835e+005     2.6189473e-006     1.9244743e-001     7.6158027e-001     3.1000143e-002     1.4525457e-002     3.6724998e-005     6.5534238e-008     5.0109289e-007     5.0646615e-008     1.1816403e-007     1.8555540e-006     4.6967722e-007     2.0753309e-009     7.4193417e-015     2.5474487e-009     9.1161308e-013     4.1348548e-012     1.3567766e-018     1.6387259e-007     6.8124696e-008     4.3850047e-008     6.5233608e-014     4.7041826e-014     3.0864950e-013     2.2955754e-009     1.1650322e-012     5.9747158e-012     8.9653933e-008     0.0000000e+000     1.0086837e-006     7.3921033e-014     6.9109543e-010     1.0674257e-012     3.0945927e-012     8.9657732e-006     2.6654512e-010     1.3787899e-007     4.5761252e-016     7.4207065e-016     2.1667410e-007     3.9358683e-004     1.1946337e-024   1.9268140e-004   3.5578774e-007   4.6250010e-001   9.7809207e+001                0                0
   5.7747755e-002  -1.8000000e-002  -9.2220750e-002  -1.7093610e-001  -4.8853648e-002  -5.1661055e+000   5.4316894e+002   4.5927098e+005     2.8914709e-006     1.9715350e-001     7.6256461e-001     2.7153154e-002     1.2725233e-002     3.1910003e-005     5.8126070e-008     4.4468461e-007     4.4766980e-008     1.0326807e-007     1.5512643e-006     3.9298638e-007     1.5955908e-009     5.2201252e-015     2.0966258e-009     7.3081118e-013     3.3498648e-012     1.2716720e-018     1.4176394e-007     5.8097770e-008     3.6970149e-008     4.9735849e-014     3.4387716e-014     2.2284622e-013     1.6902126e-009     8.7082964e-013     4.9733392e-012     7.4110692e-008     0.0000000e+000     8.7516898e-007     6.3495322e-014     5.8137511e-010     8.0269351e-013     2.4057503e-012     7.6642299e-006     2.3068320e-010     1.2434149e-007     3.6113325e-016     5.3737661e-016     1.8625335e-007     3.5694711e-004     1.4299217e-024   1.7014331e-004   3.3034209e-007   4.6231188e-001   9.7749507e+001                0                0
   5.7695760e-002  -2.1777565e-002  -8.8220750e-002  -7.4335600e-002   1.1969832e-002  -5.0788369e+000   5.4028933e+002   4.5926836e+005     1.7982398e-006     1.9675719e-001     7.6244854e-001     2.7507739e-002     1.2884886e-002     2.5781768e-005     4.7209127e-008     3.6120313e-007     3.6264832e-008     8.3227959e-008     1.2447377e-006     3.0413507e-007     1.0282650e-009     3.3313339e-015     1.5296577e-009     4.3223996e-013     2.3114648e-012     7.4927324e-019     1.1448891e-007     4.5577210e-008     3.0928644e-008     3.2844219e-014     2.1335034e-014     1.3312047e-013     1.2454973e-009     5.8584483e-013     3.6822660e-012     5.9173488e-008     0.0000000e+000     7.0777076e-007     4.7218896e-014     4.6503661e-010     5.6845108e-013     1.6730501e-012     6.1592683e-006     1.9166759e-010     1.0136158e-007     2.3941606e-016     2.3078205e-016     1.4993163e-007     3.6461709e-004     7.7726234e-025   1.7077650e-004   3.6471404e-007   4.4486281e-001   9.2268008e+001                0                0
   5.7695760e-002  -2.1777565e-002  -9.2220750e-002  -8.7375903e-002   4.1948116e-002  -5.2512129e+000   5.2363894e+002   4.5927079e+005     1.4260722e-006     2.0007124e-001     7.6319194e-001     2.4772808e-002     1.1602408e-002     2.1562769e-005     4.0055121e-008     3.0659387e-007     3.0739756e-008     7.0153092e-008     1.0106022e-006     2.5243352e-007     8.6154635e-010     2.4857820e-015     1.2864251e-009     3.5919090e-013     1.8884853e-012     7.1552662e-019     9.5460625e-008     3.8125735e-008     2.4756531e-008     2.6058851e-014     1.6129793e-014     1.0016700e-013     9.3396679e-010     4.4781995e-013     3.0324220e-012     4.7643589e-008     0.0000000e+000     5.9084993e-007     4.0551183e-014     3.8731941e-010     4.4851116e-013     1.3286343e-012     5.0996486e-006     1.5864079e-010     8.6968199e-008     1.9522483e-016     1.1664321e-016     1.2461006e-007     3.3078999e-004     8.7967434e-025   1.5301231e-004   3.3580010e-007   4.5578425e-001   9.5686565e+001                0                0
   5.3747755e-002  -1.8000000e-002  -8.8220750e-002  -9.0505034e-002   6.7702246e-002  -4.8017872e+000   5.8846341e+002   4.5926869e+005     2.0113103e-006     1.9014228e-001     7.6137896e-001     3.2745762e-002     1.5315023e-002     2.8790317e-005     5.0221764e-008     3.8386630e-007     3.9095339e-008     9.2911713e-008     1.5080628e-006     3.9570830e-007     2.0386745e-009     7.8395706e-015     2.2430144e-009     1.0764404e-012     4.0385215e-012     1.3838624e-018     1.2917971e-007     5.5638359e-008     3.3933294e-008     6.4256661e-014     5.0796876e-014     3.4950073e-013     2.0768028e-009     1.1511985e-012     4.9477730e-012     7.3408776e-008     0.0000000e+000     7.8964673e-007     5.9067226e-014     5.3848642e-010     9.9396157e-013     3.0313085e-012     7.1722342e-006     2.0836773e-010     1.0376725e-007     4.4326693e-016     1.5524454e-015     1.7224167e-007     3.7617330e-004     2.0498382e-024   1.9775638e-004   3.0942296e-007   3.5705982e-001   2.1612594e+001                0                0
   5.3747755e-002  -1.8000000e-002  -9.2220750e-002  -1.2156790e-001   8.0321550e-002  -5.0510075e+000   5.5796878e+002   4.5927139e+005     1.7983359e-006     1.9604986e-001     7.6257769e-001     2.7932444e-002     1.3068231e-002     2.6372270e-005     4.7355081e-008     3.6218137e-007     3.6611410e-008     8.5314932e-008     1.3119238e-006     3.4066256e-007     1.6339598e-009     5.6958487e-015     1.8932754e-009     8.8896431e-013     3.3129675e-012     1.3270719e-018     1.1746254e-007     4.9403382e-008     3.0219085e-008     5.0939088e-014     3.9431540e-014     2.6754354e-013     1.5788831e-009     8.8826460e-013     4.3899622e-012     6.2966532e-008     0.0000000e+000     7.2269761e-007     5.4602826e-014     4.7827796e-010     7.7980383e-013     2.3615478e-012     6.4089539e-006     1.8829949e-010     1.0022587e-007     3.6437198e-016     1.5240569e-015     1.5513046e-007     3.3377416e-004     2.3693270e-024   1.6941616e-004   2.9140757e-007   3.0856930e-001   2.0976365e+001                0                0
   4.9754566e-002  -1.7992797e-002  -8.8220750e-002  -8.4318359e-002  -1.7462437e-003  -4.5934093e+000   6.1241090e+002   4.5926850e+005     1.6717102e-006     1.8575618e-001     7.6068285e-001     3.6218413e-002     1.6921059e-002     2.3602041e-005     4.0162445e-008     3.0686319e-007     3.1533310e-008     7.6530674e-008     1.2879070e-006     3.4397440e-007     1.7288983e-009     7.2617658e-015     1.9528451e-009     8.4759576e-013     3.3703866e-012     9.8601916e-019     1.0665128e-007     4.6833266e-008     2.8209011e-008     5.5671505e-014     4.2733859e-014     2.9440444e-013     1.9803108e-009     1.0228942e-012     4.0054364e-012     6.3391517e-008     0.0000000e+000     6.4656717e-007     4.6574846e-014     4.8876731e-010     9.0916449e-013     2.8265128e-012     6.0160125e-006     1.8167785e-010     8.1231234e-008     3.7371118e-016     1.0396900e-015     1.4350402e-007     3.8699630e-004     1.4637425e-024   2.2041986e-004   2.7455574e-007   4.8883194e-001   1.4193159e+001                0                0
   5.3991800e-002  -2.1182068e-002  -8.8220750e-002  -1.1761866e-001   1.2159012e-002  -4.9475566e+000   5.6050904e+002   4.5926896e+005     1.8214628e-006     1.9538109e-001     7.6239049e-001     2.8507008e-002     1.3336944e-002     2.6369010e-005     4.7462983e-008     3.6300857e-007     3.6609875e-008     8.4975504e-008     1.3101013e-006     3.2981478e-007     1.4203084e-009     4.9391149e-015     1.7609362e-009     7.1989178e-013     2.9321990e-012     1.0376103e-018     1.1742971e-007     4.8316234e-008     3.1307221e-008     4.4506588e-014     3.3659714e-014     2.2458600e-013     1.5124487e-009     7.9121458e-013     4.1416785e-012     6.2775599e-008     0.0000000e+000     7.2362933e-007     5.1380501e-014     4.7969983e-010     7.2249940e-013     2.1048165e-012     6.3889689e-006     1.9244511e-010     1.0059007e-007     3.1681208e-016     1.1586875e-015     1.5478029e-007     3.4647055e-004     1.5320452e-024   1.7254769e-004   3.3591115e-007   2.7995382e-001   2.2211785e+001                0                0
   4.9754566e-002  -1.7992797e-002  -9.2220750e-002  -9.9251352e-002  -2.1600360e-003  -4.8307327e+000   5.7843231e+002   4.5927127e+005     1.5206225e-006     1.9229607e-001     7.6201393e-001     3.0887205e-002     1.4432926e-002     2.2219108e-005     3.9034934e-008     2.9841263e-007     3.0359937e-008     7.1886630e-008     1.1482481e-006     3.0487920e-007     1.6690044e-009     6.3130210e-015     1.7545469e-009     1.0602225e-012     3.3695595e-012     1.3326195e-018     9.9582769e-008     4.3053590e-008     2.5495725e-008     5.2735950e-014     4.5190049e-014     3.1730813e-013     1.5582815e-009     9.2913045e-013     3.9274673e-012     5.5439114e-008     0.0000000e+000     6.0911024e-007     4.6825223e-014     4.0443112e-010     7.7948389e-013     2.3736586e-012     5.5056397e-006     1.5869191e-010     8.1154674e-008     3.6975679e-016     2.5839371e-015     1.3245303e-007     3.3768461e-004     3.1670054e-024   1.8740420e-004   2.6298181e-007   4.1722408e-001   1.2671129e+001                0                0
   5.3991800e-002  -2.1182068e-002  -9.2220750e-002  -1.1771198e-001   2.6698440e-002  -5.1552974e+000   5.3879115e+002   4.5927151e+005     1.5289906e-006     1.9960335e-001     7.6328429e-001     2.5048671e-002     1.1720080e-002     2.3151655e-005     4.2460704e-008     3.2490952e-007     3.2661769e-008     7.5073753e-008     1.1095494e-006     2.8083861e-007     1.1215197e-009     3.5411441e-015     1.4817209e-009     5.6020123e-013     2.3738547e-012     9.4587665e-019     1.0267148e-007     4.1818043e-008     2.6617207e-008     3.4415115e-014     2.4501126e-014     1.6057076e-013     1.1421616e-009     5.9722512e-013     3.4953378e-012     5.2664341e-008     0.0000000e+000     6.3435679e-007     4.5018841e-014     4.1460623e-010     5.5845051e-013     1.6642927e-012     5.5281982e-006     1.6832343e-010     9.1339365e-008     2.5289005e-016     8.0815736e-016     1.3460956e-007     3.1044369e-004     1.5717873e-024   1.5115840e-004   3.1210848e-007   2.5069606e-001   2.1474415e+001                0                0
   5.7747755e-002  -1.8000000e-002  -6.4220750e-002  -7.6105018e-002  -2.2942917e-001  -3.6621929e+000   6.2248658e+002   4.5925765e+005     2.7899805e-006     1.7980486e-001     7.5920771e-001     4.1210310e-002     1.9287911e-002     3.6293824e-005     6.0985819e-008     4.6586525e-007     4.8057897e-008     1.1785411e-007     2.0214957e-006     5.3871408e-007     2.7186076e-009     1.2151834e-014     3.0887928e-009     2.0642627e-012     6.8226692e-012     2.1459280e-018     1.6493235e-007     7.2624736e-008     4.3738832e-008     9.3419069e-014     8.4719205e-014     5.9854680e-013     2.7628042e-009     1.7743616e-012     6.0173167e-012     1.0032249e-007     0.0000000e+000     9.9476559e-007     6.3241777e-014     5.2021991e-010     1.2199408e-012     4.6752257e-012     9.3484721e-006     2.5398694e-010     1.2200055e-007     6.3808950e-016     3.6653298e-015     2.2229135e-007     4.3579812e-004     2.8511630e-024   2.3852619e-004   2.8786350e-007   4.1100615e-001   8.1937834e+001                0                0
   5.7747755e-002  -1.8000000e-002  -6.8220750e-002  -7.7101174e-002  -1.8989593e-001  -3.9515084e+000   6.1700931e+002   4.5925907e+005     2.7550552e-006     1.8124700e-001     7.5949076e-001     4.0035122e-002     1.8738767e-002     3.8360090e-005     6.4861241e-008     4.9551973e-007     5.1014207e-008     1.2444812e-007     2.1174862e-006     5.5939089e-007     2.6982352e-009     1.2104326e-014     3.1237258e-009     1.6543001e-012     6.1519703e-012     1.8202367e-018     1.7362774e-007     7.5768997e-008     4.6827637e-008     9.2948876e-014     7.4504586e-014     5.1851466e-013     2.9623123e-009     1.7126758e-012     6.2541935e-012     1.0547663e-007     0.0000000e+000     1.0507201e-006     7.0042028e-014     6.5885884e-010     1.3318628e-012     4.8814872e-012     9.8292776e-006     2.8514574e-010     1.3045600e-007     6.3095051e-016     2.4684914e-015     2.3408876e-007     4.3216651e-004     2.0763571e-024   2.3447044e-004   3.0290897e-007   4.2438669e-001   8.5971523e+001                0                0
   5.7695760e-002  -2.1777565e-002  -6.4220750e-002  -1.5480074e-001  -9.7124912e-002  -3.7370052e+000   5.6785960e+002   4.5925799e+005     3.1744980e-006     1.9087616e-001     7.6122211e-001     3.2314830e-002     1.5142469e-002     3.2494047e-005     5.7306228e-008     4.3801994e-007     4.4374543e-008     1.0410071e-007     1.6757532e-006     4.2079533e-007     1.8277903e-009     7.1313474e-015     2.2857899e-009     1.0234807e-012     4.0867771e-012     1.3007385e-018     1.4515307e-007     6.0437394e-008     3.9667292e-008     6.2072883e-014     4.9027325e-014     3.2896377e-013     2.1985368e-009     1.1411818e-012     5.5687346e-012     8.2048276e-008     0.0000000e+000     8.9268228e-007     6.6361779e-014     6.2552486e-010     9.8431510e-013     2.9396901e-012     7.9923894e-006     2.4765388e-010     1.1944707e-007     4.3651358e-016     2.2999604e-015     1.9259592e-007     3.9649485e-004     2.1033358e-024   1.9561108e-004   3.3139951e-007   3.1547822e-001   5.5101834e+001                0                0
   5.7695760e-002  -2.1777565e-002  -6.8220750e-002  -1.4224111e-001  -8.9346739e-002  -3.9972885e+000   5.6703167e+002   4.5925934e+005     3.3217912e-006     1.9111436e-001     7.6125669e-001     3.2125162e-002     1.5053348e-002     3.3628471e-005     5.9343145e-008     4.5358126e-007     4.5938407e-008     1.0767512e-007     1.7340612e-006     4.3281196e-007     1.7992545e-009     7.0794712e-015     2.3324179e-009     9.0609465e-013     4.0185036e-012     1.2123511e-018     1.5012480e-007     6.2223591e-008     4.1355385e-008     6.2066559e-014     4.6831978e-014     3.0859002e-013     2.2729252e-009     1.1345402e-012     5.7042585e-012     8.5306155e-008     0.0000000e+000     9.2396031e-007     6.9260448e-014     6.6130044e-010     9.9688259e-013     2.9710284e-012     8.2664208e-006     2.5866389e-010     1.2373595e-007     4.3539984e-016     1.5838910e-015     1.9923346e-007     4.0080272e-004     1.6496510e-024   1.9630615e-004   3.4757947e-007   3.3788466e-001   6.1075174e+001                0                0
   5.3747755e-002  -1.8000000e-002  -6.4220750e-002  -8.6304209e-002   6.0627556e-002  -3.5519626e+000   6.8365145e+002   4.5925756e+005     1.3529332e-006     1.7000454e-001     7.5730097e-001     4.9168746e-002     2.2988066e-002     2.4267638e-005     3.8018426e-008     2.9037691e-007     3.0926501e-008     8.1704284e-008     1.4135073e-006     5.5961716e-007     1.1815281e-008     4.7773691e-014     4.7151487e-009     1.8682489e-011     2.3050842e-011     1.4892452e-017     1.1587762e-007     6.9256686e-008     1.1842596e-008     3.5685182e-013     5.2842711e-013     4.2948266e-012     3.0994917e-009     5.0955310e-012     8.7614010e-012     4.2560949e-008     0.0000000e+000     6.6347470e-007     8.4276506e-014     1.8534402e-010     3.9954788e-012     9.5365550e-012     6.6712334e-006     1.1141836e-010     7.1478056e-008     2.5385096e-015     9.2691232e-014     1.5598383e-007     5.0182668e-004     5.1118122e-023   2.8841637e-004   2.5384893e-007   5.6309398e-001   2.4156980e+001                0                0
   5.3747755e-002  -1.8000000e-002  -6.8220750e-002  -6.0579555e-002   5.9263477e-002  -3.7993623e+000   6.7858609e+002   4.5925908e+005     1.5497538e-006     1.7148688e-001     7.5764916e-001     4.7931212e-002     2.2404957e-002     2.5899095e-005     4.0816637e-008     3.1173417e-007     3.3097629e-008     8.6804246e-008     1.5057328e-006     5.7594253e-007     1.1450021e-008     4.6012963e-014     4.7921001e-009     1.6136442e-011     2.2832805e-011     1.3525727e-017     1.2331721e-007     7.1827446e-008     1.4250944e-008     3.4781062e-013     4.9872983e-013     4.0273027e-012     3.3755431e-009     5.1941038e-012     9.3452264e-012     5.0150059e-008     0.0000000e+000     7.0900826e-007     8.8850426e-014     2.1144660e-010     3.7912876e-012     9.6523120e-012     7.0800080e-006     1.1986093e-010     7.7152202e-008     2.4311227e-015     6.5766759e-014     1.6576403e-007     4.8947544e-004     3.8895961e-023   2.8257436e-004   2.6495453e-007   5.5292657e-001   2.3922324e+001                0                0
   4.9754566e-002  -1.7992797e-002  -6.4220750e-002  -1.2943694e-001   1.2986011e-001  -3.4315921e+000   7.4062076e+002   4.5925717e+005     7.6368354e-007     1.5964150e-001     7.5527145e-001     5.7570927e-002     2.6906232e-002     1.9861978e-005     2.8704742e-008     2.1946992e-007     2.4458928e-008     7.2287941e-008     1.1634656e-006     6.7909024e-007     3.6169903e-008     1.3919783e-013     4.0880225e-009     1.2125286e-010     2.7155233e-011     4.9906410e-017     9.0897538e-008     7.4550585e-008     1.3349249e-009     9.5916261e-013     2.6931128e-012     2.1431970e-011     2.6498167e-009     9.3681682e-012     8.8312918e-012     7.1430172e-009     0.0000000e+000     5.0455755e-007     9.2056535e-014     7.0178136e-011     1.7433519e-011     1.4062705e-011     5.8697901e-006     6.0595453e-011     5.0117286e-008     8.2219955e-015     1.1468771e-012     1.3507507e-007     5.8029512e-004     3.7859413e-022   3.4789145e-004   2.2409301e-007   8.0583761e-001   2.0572411e+001                0                0
   5.3991800e-002  -2.1182068e-002  -6.4220750e-002  -1.8246006e-001   7.3677175e-002  -3.6180557e+000   6.1132205e+002   4.5925802e+005     1.9440805e-006     1.8385191e-001     7.6000267e-001     3.7934281e-002     1.7748982e-002     2.7250615e-005     4.6326374e-008     3.5395656e-007     3.6383003e-008     8.8401879e-008     1.4892809e-006     3.9709694e-007     2.2187223e-009     8.2061355e-015     2.2208654e-009     1.6534380e-012     3.7084010e-012     1.4233305e-018     1.2304833e-007     5.3929178e-008     3.2872262e-008     6.2104337e-014     5.9085364e-014     4.2607657e-013     2.1085185e-009     1.1709783e-012     4.3898929e-012     7.3532994e-008     0.0000000e+000     7.4604646e-007     4.6655073e-014     5.1644233e-010     1.1006532e-012     3.3349503e-012     6.9518765e-006     1.9869553e-010     9.3634109e-008     4.2846838e-016     7.9978165e-015     1.6578759e-007     4.2229578e-004     3.7003812e-024   2.2651187e-004   2.9412462e-007   3.9110277e-001   2.1380861e+001                0                0
   4.9754566e-002  -1.7992797e-002  -6.8220750e-002  -1.0310829e-001   1.0892590e-001  -3.6256248e+000   7.3076950e+002   4.5925871e+005     8.5686938e-007     1.6200026e-001     7.5580903e-001     5.5614313e-002     2.5985567e-002     2.1304463e-005     3.1235759e-008     2.3875751e-007     2.6370620e-008     7.6075389e-008     1.2552472e-006     6.7868307e-007     2.8885104e-008     1.1927773e-013     4.5476015e-009     9.4817641e-011     3.0575804e-011     4.4614284e-017     9.9503667e-008     7.7054848e-008     2.0281889e-009     8.5205923e-013     2.1704308e-012     1.7489423e-011     2.8009863e-009     8.8607282e-012     9.0606022e-012     1.0018457e-008     0.0000000e+000     5.5582919e-007     9.3646670e-014     8.3031325e-011     1.4360481e-011     1.3939947e-011     6.2139876e-006     7.4918073e-011     5.5246516e-008     6.9413785e-015     7.7382348e-013     1.4336093e-007     5.5916572e-004     2.9138844e-022   3.3736390e-004   2.3461637e-007   7.8163090e-001   2.0058721e+001                0                0
   5.3991800e-002  -2.1182068e-002  -6.8220750e-002  -1.5604491e-001   5.6765698e-002  -3.9054680e+000   6.0954053e+002   4.5925956e+005     2.0141592e-006     1.8461381e-001     7.6019275e-001     3.7291397e-002     1.7444874e-002     2.8401728e-005     4.8462911e-008     3.7029909e-007     3.8017117e-008     9.2060707e-008     1.5432770e-006     4.1080682e-007     2.0977870e-009     8.6794842e-015     2.3087042e-009     1.3071256e-012     3.8072621e-012     1.2460656e-018     1.2814751e-007     5.6063839e-008     3.4090620e-008     6.6469885e-014     5.5795088e-014     3.8949907e-013     2.3468353e-009     1.1902640e-012     4.7464458e-012     7.5969504e-008     0.0000000e+000     7.7789810e-007     5.5831253e-014     5.9774594e-010     1.1275092e-012     3.3233690e-012     7.2218966e-006     2.1959935e-010     9.8255259e-008     4.5237011e-016     4.9857901e-015     1.7239228e-007     4.1568166e-004     2.6667856e-024   2.2328578e-004   3.0527131e-007   3.8686146e-001   2.1930146e+001                0                0
   5.7747755e-002  -1.8000000e-002  -7.2220750e-002  -5.9174606e-002  -1.7781331e-001  -4.0897625e+000   6.1355989e+002   4.5926061e+005     2.8050363e-006     1.8228544e-001     7.5967992e-001     3.9197414e-002     1.8347542e-002     3.9312301e-005     6.6819426e-008     5.1052536e-007     5.2474888e-008     1.2747650e-007     2.1509567e-006     5.6977290e-007     2.8832394e-009     1.0653926e-014     3.1718313e-009     1.3832545e-012     5.0734224e-012     1.6081001e-018     1.7750803e-007     7.7463153e-008     4.7750364e-008     8.1211220e-014     6.3345225e-014     4.4031649e-013     3.0296086e-009     1.6070928e-012     6.2444663e-012     1.0684177e-007     0.0000000e+000     1.0764845e-006     6.6288043e-014     7.4523881e-010     1.4486332e-012     4.7088556e-012     1.0029171e-005     2.8746054e-010     1.3502401e-007     5.4675519e-016     1.8676928e-015     2.3916564e-007     4.3218798e-004     1.5171854e-024   2.3219992e-004   3.2045919e-007   4.3831748e-001   9.0239190e+001                0                0
   5.7747755e-002  -1.8000000e-002  -7.6220750e-002  -6.8327330e-002  -1.7247014e-001  -4.4278414e+000   6.0878200e+002   4.5926224e+005     2.8439458e-006     1.8354899e-001     7.5989576e-001     3.8186915e-002     1.7877279e-002     4.0145459e-005     6.8483798e-008     5.2327174e-007     5.3725920e-008     1.3010922e-007     2.1838949e-006     5.7808456e-007     2.6960695e-009     1.1248254e-014     3.2279471e-009     1.1048831e-012     5.0513454e-012     1.3690952e-018     1.8112131e-007     7.8927417e-008     4.8511485e-008     8.6302150e-014     6.1094599e-014     4.0789153e-013     3.3074175e-009     1.5984010e-012     6.5983106e-012     1.0807704e-007     0.0000000e+000     1.0995869e-006     7.7640383e-014     8.4981244e-010     1.4847936e-012     4.5980299e-012     1.0209911e-005     3.1221745e-010     1.3880922e-007     5.7820677e-016     1.0388231e-015     2.4370170e-007     4.3241760e-004     1.1522979e-024   2.2891999e-004   3.3919357e-007   4.5212615e-001   9.4536918e+001                0                0
   5.7695760e-002  -2.1777565e-002  -7.2220750e-002  -1.2276174e-001  -7.2714776e-002  -4.1455631e+000   5.6771223e+002   4.5926090e+005     3.1575829e-006     1.9112901e-001     7.6125457e-001     3.2114499e-002     1.5046971e-002     3.4126806e-005     6.0147589e-008     4.5972276e-007     4.6554870e-008     1.0909126e-007     1.7590282e-006     4.3714918e-007     1.7949250e-009     6.8905474e-015     2.3409005e-009     8.0143640e-013     3.8122641e-012     1.1179177e-018     1.5217592e-007     6.2855212e-008     4.2175770e-008     6.0241956e-014     4.3933145e-014     2.8554177e-013     2.2974239e-009     1.1137797e-012     5.7085498e-012     8.6632202e-008     0.0000000e+000     9.3673312e-007     6.8819631e-014     6.7940536e-010     1.0055164e-012     2.9773499e-012     8.3791069e-006     2.5982661e-010     1.2539702e-007     4.2082387e-016     1.0529614e-015     2.0194684e-007     4.0479787e-004     1.2641429e-024   1.9763138e-004   3.6141208e-007   3.6195758e-001   6.7717124e+001                0                0
   5.7695760e-002  -2.1777565e-002  -7.6220750e-002  -1.0132699e-001  -9.1218316e-002  -4.4291222e+000   5.6625691e+002   4.5926254e+005     2.8620137e-006     1.9148474e-001     7.6131312e-001     3.1831971e-002     1.4914018e-002     3.3831491e-005     5.9823795e-008     4.5728071e-007     4.6257614e-008     1.0815134e-007     1.7364675e-006     4.2852537e-007     1.7263956e-009     6.4457099e-015     2.2702563e-009     6.9118818e-013     3.5096420e-012     9.9610013e-019     1.5091330e-007     6.1891819e-008     4.1993975e-008     5.6449020e-014     3.9834758e-014     2.5473904e-013     2.2233853e-009     1.0417279e-012     5.5131838e-012     8.5093539e-008     0.0000000e+000     9.2926767e-007     6.6827248e-014     6.7253854e-010     9.7385627e-013     2.7995028e-012     8.2886520e-006     2.5479961e-010     1.2501693e-007     3.9326763e-016     6.9087037e-016     1.9992960e-007     4.0672673e-004     9.8126811e-025   1.9713376e-004   3.7317139e-007   3.8777179e-001   7.5088998e+001                0                0
   5.3747755e-002  -1.8000000e-002  -7.2220750e-002  -1.5455890e-002   5.5416175e-002  -3.9365502e+000   6.7161252e+002   4.5926056e+005     1.7113341e-006     1.7330531e-001     7.5804582e-001     4.6431361e-002     2.1700613e-002     2.7148349e-005     4.3038003e-008     3.2868232e-007     3.4787406e-008     9.0557345e-008     1.5770346e-006     5.7963768e-007     9.8535632e-009     3.9141231e-014     4.7817221e-009     1.3012335e-011     2.1316481e-011     1.1848967e-017     1.2908664e-007     7.3112503e-008     1.6596188e-008     2.9660331e-013     4.2069668e-013     3.3939973e-012     3.3509487e-009     4.8030655e-012     9.1438340e-012     5.6609807e-008     0.0000000e+000     7.4528519e-007     8.3073724e-014     2.2033574e-010     3.2772393e-012     8.7827239e-012     7.3792966e-006     1.2966411e-010     8.1767572e-008     2.0504545e-015     4.3528631e-014     1.7300205e-007     4.7671332e-004     2.9114940e-023   2.7505611e-004   2.7834731e-007   5.3393231e-001   2.3355641e+001                0                0
   5.3747755e-002  -1.8000000e-002  -7.6220750e-002   1.8693584e-002   4.4692814e-002  -4.2037855e+000   6.6041903e+002   4.5926230e+005     2.0098981e-006     1.7584960e-001     7.5856595e-001     4.4352925e-002     2.0728419e-002     2.8241894e-005     4.5497999e-008     3.4745269e-007     3.6477759e-008     9.3236156e-008     1.6300336e-006     5.3949829e-007     6.8636424e-009     2.7689318e-014     4.0640551e-009     7.6182500e-012     1.5849844e-011     7.1834951e-018     1.3239751e-007     6.9461953e-008     2.3013028e-008     2.1310297e-013     2.7386568e-013     2.1555374e-012     3.3444755e-009     3.8555398e-012     8.5146217e-012     6.8934195e-008     0.0000000e+000     7.7509026e-007     7.5099560e-014     2.6840099e-010     2.3044423e-012     7.2564014e-012     7.5597819e-006     1.4899067e-010     8.7691640e-008     1.4562910e-015     1.9313598e-014     1.7790617e-007     4.6125530e-004     1.4659734e-023   2.6390729e-004   2.9311009e-007   5.0341193e-001   2.2759704e+001                0                0
   4.9754566e-002  -1.7992797e-002  -7.2220750e-002  -6.7178141e-002   8.2210260e-002  -3.7758747e+000   7.1724182e+002   4.5926040e+005     9.7641220e-007     1.6499302e-001     7.5645613e-001     5.3151715e-002     2.4830312e-002     2.2590125e-005     3.3863699e-008     2.5879024e-007     2.8245349e-008     7.8848543e-008     1.3228660e-006     6.6066541e-007     2.5617327e-008     1.0113443e-013     5.0961280e-009     6.1067166e-011     3.2650012e-011     3.6020310e-017     1.0663447e-007     7.6517122e-008     3.7931547e-009     7.4072651e-013     1.5864574e-012     1.2997556e-011     3.2264011e-009     8.5144830e-012     1.0056529e-011     1.7212765e-008     0.0000000e+000     5.9924076e-007     1.0126854e-013     1.1508230e-010     1.0872119e-011     1.4274807e-011     6.4687139e-006     8.5580461e-011     6.1196466e-008     5.6817539e-015     4.0330562e-013     1.4986634e-007     5.3535120e-004     1.7575304e-022   3.2342704e-004   2.4739332e-007   7.4560789e-001   1.9264173e+001                0                0
   5.3991800e-002  -2.1182068e-002  -7.2220750e-002  -1.3612776e-001   4.2809006e-002  -4.0782805e+000   6.0634016e+002   4.5926114e+005     2.0709089e-006     1.8554767e-001     7.6039704e-001     3.6520366e-002     1.7082182e-002     2.9212274e-005     4.9847558e-008     3.8087824e-007     3.9101679e-008     9.4673831e-008     1.5874944e-006     4.2190922e-007     2.1071304e-009     8.7282382e-015     2.3698770e-009     1.1495105e-012     3.9042794e-012     1.2175475e-018     1.3180313e-007     5.7596843e-008     3.5115615e-008     6.7037943e-014     5.3667512e-014     3.7205571e-013     2.4140172e-009     1.2175580e-012     4.8815638e-012     7.8233460e-008     0.0000000e+000     8.0013526e-007     5.7135314e-014     6.1634803e-010     1.1349295e-012     3.4177010e-012     7.4273553e-006     2.2642902e-010     1.0106476e-007     4.5362505e-016     3.0570196e-015     1.7729933e-007     4.1006846e-004     2.0261229e-024   2.1958120e-004   3.1747205e-007   3.7670032e-001   2.2248734e+001                0                0
   4.9754566e-002  -1.7992797e-002  -7.6220750e-002  -3.9156926e-002   4.2323431e-002  -3.9897317e+000   6.9956435e+002   4.5926211e+005     1.1370998e-006     1.6868348e-001     7.5722704e-001     5.0130430e-002     2.3416167e-002     2.3620901e-005     3.6249388e-008     2.7691526e-007     2.9812768e-008     8.0730944e-008     1.3858345e-006     6.0647955e-007     1.5416025e-008     6.7446354e-014     5.0845447e-009     3.1506403e-011     2.9100910e-011     2.2985117e-017     1.1321923e-007     7.3335952e-008     7.4858184e-009     5.0529649e-013     8.6649111e-013     7.1421309e-012     3.1712725e-009     6.4961107e-012     9.4061964e-012     2.8968282e-008     0.0000000e+000     6.4130186e-007     9.4107016e-014     1.5368638e-010     6.2101885e-012     1.1913471e-011     6.6163303e-006     1.0795302e-010     6.6873777e-008     3.6553213e-015     1.5499574e-013     1.5401271e-007     5.0798721e-004     9.6864383e-023   3.0568698e-004   2.6019319e-007   6.9784575e-001   1.8299882e+001                0                0
   5.3991800e-002  -2.1182068e-002  -7.6220750e-002  -1.0203864e-001   1.9786509e-002  -4.3726596e+000   6.0198700e+002   4.5926288e+005     2.1006849e-006     1.8679787e-001     7.6065746e-001     3.5496338e-002     1.6602091e-002     2.9745911e-005     5.1006562e-008     3.8975972e-007     3.9949513e-008     9.6325196e-008     1.6010047e-006     4.3096753e-007     2.3190318e-009     9.6322495e-015     2.5031378e-009     7.8344102e-013     3.6440733e-012     9.6778988e-019     1.3417736e-007     5.9189781e-008     3.4749179e-008     7.3055824e-014     5.0031045e-014     3.2220703e-013     2.5919734e-009     1.1520629e-012     5.0451498e-012     7.7902046e-008     0.0000000e+000     8.1530780e-007     7.1192977e-014     6.4662472e-010     1.1925864e-012     2.9462953e-012     7.5296217e-006     2.2785989e-010     1.0386034e-007     4.8472691e-016     1.2115268e-015     1.7997438e-007     4.0284255e-004     1.1542474e-024   2.1401403e-004   3.3040711e-007   3.6004689e-001   2.2312479e+001                0                0
   6.0365477e-002  -1.7651986e-002  -8.0220750e-002  -8.8829168e-002  -1.5213377e-001  -4.5722908e+000   5.9902462e+002   4.5926411e+005     2.9547463e-006     1.8566677e-001     7.6026560e-001     3.6490898e-002     1.7088570e-002     4.0821157e-005     7.0240224e-008     5.3669772e-007     5.4876195e-008     1.3159164e-007     2.1851263e-006     5.8219845e-007     3.2811785e-009     1.2792882e-014     3.3805915e-009     1.5937865e-012     5.7709732e-012     1.9276180e-018     1.8364303e-007     8.0585064e-008     4.8154743e-008     1.0084031e-013     8.0939145e-014     5.6037416e-013     3.4024108e-009     1.7762249e-012     7.3796627e-012     1.0666146e-007     0.0000000e+000     1.1197561e-006     8.9613803e-014     8.5757013e-010     1.6452801e-012     4.5516363e-012     1.0281909e-005     3.0019210e-010     1.4344525e-007     6.8186645e-016     2.1969364e-015     2.4605238e-007     4.2861190e-004     2.2961348e-024   2.2164998e-004   3.5675408e-007   4.5804653e-001   9.6399859e+001                0                0
   5.9921433e-002  -2.0501926e-002  -8.0220750e-002  -7.6289199e-002  -6.7515746e-002  -4.6382822e+000   5.6102478e+002   4.5926430e+005     2.5257394e-006     1.9256450e-001     7.6153420e-001     3.0952374e-002     1.4501145e-002     3.2210435e-005     5.7443946e-008     4.3918131e-007     4.4319786e-008     1.0307118e-007     1.6318047e-006     3.9843395e-007     1.5373482e-009     5.5668217e-015     2.0692965e-009     6.1649721e-013     3.1710600e-012     9.0559080e-019     1.4363357e-007     5.8179179e-008     4.0021551e-008     4.9816630e-014     3.4807089e-014     2.2136446e-013     1.9656467e-009     9.1631643e-013     5.0444729e-012     7.9206473e-008     0.0000000e+000     8.8538542e-007     6.1529399e-014     6.1962873e-010     8.6689827e-013     2.4691416e-012     7.8434305e-006     2.4063397e-010     1.2082159e-007     3.4932937e-016     5.5325878e-016     1.8960576e-007     4.0100387e-004     9.3555109e-025   1.9247466e-004   3.7989117e-007   4.1054985e-001   8.1801420e+001                0                0
   6.0365477e-002  -1.7651986e-002  -8.4220750e-002  -1.2099887e-001  -1.1787982e-001  -4.8409940e+000   5.8498243e+002   4.5926603e+005     3.0841350e-006     1.8865704e-001     7.6082671e-001     3.4078293e-002     1.5963703e-002     3.9746374e-005     6.9539343e-008     5.3147325e-007     5.4015680e-008     1.2774966e-007     2.0776962e-006     5.3713952e-007     2.7263602e-009     1.0252897e-014     3.0258195e-009     1.2093166e-012     5.0334381e-012     1.5957330e-018     1.7821122e-007     7.6083970e-008     4.7580153e-008     8.4544800e-014     6.4324907e-014     4.3242532e-013     2.9401795e-009     1.5088052e-012     6.9116070e-012     1.0114580e-007     0.0000000e+000     1.0922773e-006     8.4278918e-014     7.8793358e-010     1.3816427e-012     3.8622401e-012     9.8707255e-006     2.8844757e-010     1.4391526e-007     5.7878470e-016     1.2352685e-015     2.3725545e-007     4.1627713e-004     1.5818592e-024   2.0958520e-004   3.6333075e-007   4.6197601e-001   9.7643004e+001                0                0
   5.9921433e-002  -2.0501926e-002  -8.4220750e-002  -6.4807124e-002  -2.5908675e-002  -4.9048136e+000   5.5227733e+002   4.5926609e+005     2.1773027e-006     1.9435418e-001     7.6191902e-001     2.9484917e-002     1.3812554e-002     2.9416621e-005     5.3141389e-008     4.0642617e-007     4.0897664e-008     9.4464081e-008     1.4591049e-006     3.5385557e-007     1.2594400e-009     4.3811897e-015     1.7943543e-009     5.1731172e-013     2.7416386e-012     8.0782202e-019     1.3101708e-007     5.2400282e-008     3.6244547e-008     4.0916403e-014     2.7724824e-014     1.7445093e-013     1.6020815e-009     7.4663637e-013     4.3737313e-012     7.0066901e-008     0.0000000e+000     8.0880674e-007     5.4283458e-014     5.4416244e-010     7.1213800e-013     2.0596238e-012     7.1008324e-006     2.1949771e-010     1.1286355e-007     2.9154711e-016     3.7818167e-016     1.7221801e-007     3.8683614e-004     8.1935155e-025   1.8350618e-004   3.7822364e-007   4.2986088e-001   8.7640305e+001                0                0
   5.0593260e-002  -2.0478207e-002  -8.0220750e-002  -3.4343842e-002   1.6526209e-002  -4.1620438e+000   6.7515691e+002   4.5926397e+005     1.5040889e-006     1.7354460e-001     7.5821668e-001     4.6165713e-002     2.1563735e-002     2.4084311e-005     3.8111290e-008     2.9105957e-007     3.0833272e-008     8.0436078e-008     1.4001072e-006     5.1966681e-007     9.1169141e-009     3.6371581e-014     4.2838411e-009     1.2742942e-011     1.9373450e-011     1.1208819e-017     1.1455566e-007     6.5386780e-008     1.4369388e-008     2.7522292e-013     4.0250105e-013     3.2562713e-012     2.9829507e-009     4.3808017e-012     8.1800136e-012     4.9270362e-008     0.0000000e+000     6.6078769e-007     7.4475597e-014     1.9109414e-010     3.1019586e-012     7.9764919e-012     6.5574460e-006     1.1418710e-010     7.2290546e-008     1.9127501e-015     4.4070359e-014     1.5367132e-007     4.7362005e-004     3.2679338e-023   2.8173892e-004   2.7112443e-007   6.3507286e-001   1.7065050e+001                0                0
   5.0593260e-002  -2.0478207e-002  -8.4220750e-002  -5.3009574e-002   2.0173109e-005  -4.3971793e+000   6.4543811e+002   4.5926607e+005     1.7207535e-006     1.7935810e-001     7.5938866e-001     4.1430805e-002     1.9353671e-002     2.4160777e-005     3.9559385e-008     3.0211600e-007     3.1485458e-008     7.9136511e-008     1.3822563e-006     4.1134329e-007     3.5957623e-009     1.6414120e-014     2.7546924e-009     3.7838855e-012     9.5102497e-012     3.6878099e-018     1.1176442e-007     5.4009950e-008     2.4518295e-008     1.2550073e-013     1.3920229e-013     1.0672503e-012     2.3689539e-009     2.2540751e-012     5.7658131e-012     6.3569409e-008     0.0000000e+000     6.6284084e-007     5.5137317e-014     2.6201673e-010     1.3422971e-012     4.8359907e-012     6.3719124e-006     1.5276508e-010     7.7332499e-008     8.5894200e-016     7.7964075e-015     1.5053468e-007     4.3310971e-004     8.7653215e-024   2.5263772e-004   2.7729758e-007   5.6376222e-001   1.5694348e+001                0                0
   5.8464696e-002  -2.4100133e-002  -8.0220750e-002  -7.6289199e-002  -6.7515746e-002  -4.6382822e+000   5.6102478e+002   4.5926430e+005     2.5257394e-006     1.9256450e-001     7.6153420e-001     3.0952374e-002     1.4501145e-002     3.2210435e-005     5.7443946e-008     4.3918131e-007     4.4319786e-008     1.0307118e-007     1.6318047e-006     3.9843395e-007     1.5373482e-009     5.5668217e-015     2.0692965e-009     6.1649721e-013     3.1710600e-012     9.0559080e-019     1.4363357e-007     5.8179179e-008     4.0021551e-008     4.9816630e-014     3.4807089e-014     2.2136446e-013     1.9656467e-009     9.1631643e-013     5.0444729e-012     7.9206473e-008     0.0000000e+000     8.8538542e-007     6.1529399e-014     6.1962873e-010     8.6689827e-013     2.4691416e-012     7.8434305e-006     2.4063397e-010     1.2082159e-007     3.4932937e-016     5.5325878e-016     1.8960576e-007     4.0100387e-004     9.3555109e-025   1.9247466e-004   3.7989117e-007   4.1054985e-001   8.1801420e+001                0                0
   5.8464696e-002  -2.4100133e-002  -8.4220750e-002  -6.4807124e-002  -2.5908675e-002  -4.9048136e+000   5.5227733e+002   4.5926609e+005     2.1773027e-006     1.9435418e-001     7.6191902e-001     2.9484917e-002     1.3812554e-002     2.9416621e-005     5.3141389e-008     4.0642617e-007     4.0897664e-008     9.4464081e-008     1.4591049e-006     3.5385557e-007     1.2594400e-009     4.3811897e-015     1.7943543e-009     5.1731172e-013     2.7416386e-012     8.0782202e-019     1.3101708e-007     5.2400282e-008     3.6244547e-008     4.0916403e-014     2.7724824e-014     1.7445093e-013     1.6020815e-009     7.4663637e-013     4.3737313e-012     7.0066901e-008     0.0000000e+000     8.0880674e-007     5.4283458e-014     5.4416244e-010     7.1213800e-013     2.0596238e-012     7.1008324e-006     2.1949771e-010     1.1286355e-007     2.9154711e-016     3.7818167e-016     1.7221801e-007     3.8683614e-004     8.1935155e-025   1.8350618e-004   3.7822364e-007   4.2986088e-001   8.7640305e+001                0                0
   6.0365477e-002  -1.7651986e-002  -8.8220750e-002  -1.4674584e-001  -8.2562229e-002  -4.9668065e+000   5.6660661e+002   4.5926835e+005     2.6189473e-006     1.9244743e-001     7.6158027e-001     3.1000143e-002     1.4525457e-002     3.6724998e-005     6.5534238e-008     5.0109289e-007     5.0646615e-008     1.1816403e-007     1.8555540e-006     4.6967722e-007     2.0753309e-009     7.4193417e-015     2.5474487e-009     9.1161308e-013     4.1348548e-012     1.3567766e-018     1.6387259e-007     6.8124696e-008     4.3850047e-008     6.5233608e-014     4.7041826e-014     3.0864950e-013     2.2955754e-009     1.1650322e-012     5.9747158e-012     8.9653933e-008     0.0000000e+000     1.0086837e-006     7.3921033e-014     6.9109543e-010     1.0674257e-012     3.0945927e-012     8.9657732e-006     2.6654512e-010     1.3787899e-007     4.5761252e-016     7.4207065e-016     2.1667410e-007     3.9358683e-004     1.1946337e-024   1.9268140e-004   3.5578774e-007   4.6250010e-001   9.7809207e+001                0                0
   5.9921433e-002  -2.0501926e-002  -8.8220750e-002  -7.4335600e-002   1.1969832e-002  -5.0788369e+000   5.4028933e+002   4.5926836e+005     1.7982398e-006     1.9675719e-001     7.6244854e-001     2.7507739e-002     1.2884886e-002     2.5781768e-005     4.7209127e-008     3.6120313e-007     3.6264832e-008     8.3227959e-008     1.2447377e-006     3.0413507e-007     1.0282650e-009     3.3313339e-015     1.5296577e-009     4.3223996e-013     2.3114648e-012     7.4927324e-019     1.1448891e-007     4.5577210e-008     3.0928644e-008     3.2844219e-014     2.1335034e-014     1.3312047e-013     1.2454973e-009     5.8584483e-013     3.6822660e-012     5.9173488e-008     0.0000000e+000     7.0777076e-007     4.7218896e-014     4.6503661e-010     5.6845108e-013     1.6730501e-012     6.1592683e-006     1.9166759e-010     1.0136158e-007     2.3941606e-016     2.3078205e-016     1.4993163e-007     3.6461709e-004     7.7726234e-025   1.7077650e-004   3.6471404e-007   4.4486281e-001   9.2268008e+001                0                0
   6.0365477e-002  -1.7651986e-002  -9.2220750e-002  -1.7093610e-001  -4.8853648e-002  -5.1661055e+000   5.4316894e+002   4.5927098e+005     2.8914709e-006     1.9715350e-001     7.6256461e-001     2.7153154e-002     1.2725233e-002     3.1910003e-005     5.8126070e-008     4.4468461e-007     4.4766980e-008     1.0326807e-007     1.5512643e-006     3.9298638e-007     1.5955908e-009     5.2201252e-015     2.0966258e-009     7.3081118e-013     3.3498648e-012     1.2716720e-018     1.4176394e-007     5.8097770e-008     3.6970149e-008     4.9735849e-014     3.4387716e-014     2.2284622e-013     1.6902126e-009     8.7082964e-013     4.9733392e-012     7.4110692e-008     0.0000000e+000     8.7516898e-007     6.3495322e-014     5.8137511e-010     8.0269351e-013     2.4057503e-012     7.6642299e-006     2.3068320e-010     1.2434149e-007     3.6113325e-016     5.3737661e-016     1.8625335e-007     3.5694711e-004     1.4299217e-024   1.7014331e-004   3.3034209e-007   4.6231188e-001   9.7749507e+001                0                0
   5.9921433e-002  -2.0501926e-002  -9.2220750e-002  -8.7375903e-002   4.1948116e-002  -5.2512129e+000   5.2363894e+002   4.5927079e+005     1.4260722e-006     2.0007124e-001     7.6319194e-001     2.4772808e-002     1.1602408e-002     2.1562769e-005     4.0055121e-008     3.0659387e-007     3.0739756e-008     7.0153092e-008     1.0106022e-006     2.5243352e-007     8.6154635e-010     2.4857820e-015     1.2864251e-009     3.5919090e-013     1.8884853e-012     7.1552662e-019     9.5460625e-008     3.8125735e-008     2.4756531e-008     2.6058851e-014     1.6129793e-014     1.0016700e-013     9.3396679e-010     4.4781995e-013     3.0324220e-012     4.7643589e-008     0.0000000e+000     5.9084993e-007     4.0551183e-014     3.8731941e-010     4.4851116e-013     1.3286343e-012     5.0996486e-006     1.5864079e-010     8.6968199e-008     1.9522483e-016     1.1664321e-016     1.2461006e-007     3.3078999e-004     8.7967434e-025   1.5301231e-004   3.3580010e-007   4.5578425e-001   9.5686565e+001                0                0
   5.0593260e-002  -2.0478207e-002  -8.8220750e-002  -8.4318359e-002  -1.7462437e-003  -4.5934093e+000   6.1241090e+002   4.5926850e+005     1.6717102e-006     1.8575618e-001     7.6068285e-001     3.6218413e-002     1.6921059e-002     2.3602041e-005     4.0162445e-008     3.0686319e-007     3.1533310e-008     7.6530674e-008     1.2879070e-006     3.4397440e-007     1.7288983e-009     7.2617658e-015     1.9528451e-009     8.4759576e-013     3.3703866e-012     9.8601916e-019     1.0665128e-007     4.6833266e-008     2.8209011e-008     5.5671505e-014     4.2733859e-014     2.9440444e-013     1.9803108e-009     1.0228942e-012     4.0054364e-012     6.3391517e-008     0.0000000e+000     6.4656717e-007     4.6574846e-014     4.8876731e-010     9.0916449e-013     2.8265128e-012     6.0160125e-006     1.8167785e-010     8.1231234e-008     3.7371118e-016     1.0396900e-015     1.4350402e-007     3.8699630e-004     1.4637425e-024   2.2041986e-004   2.7455574e-007   4.8883194e-001   1.4193159e+001                0                0
   5.0593260e-002  -2.0478207e-002  -9.2220750e-002  -9.9251352e-002  -2.1600360e-003  -4.8307327e+000   5.7843231e+002   4.5927127e+005     1.5206225e-006     1.9229607e-001     7.6201393e-001     3.0887205e-002     1.4432926e-002     2.2219108e-005     3.9034934e-008     2.9841263e-007     3.0359937e-008     7.1886630e-008     1.1482481e-006     3.0487920e-007     1.6690044e-009     6.3130210e-015     1.7545469e-009     1.0602225e-012     3.3695595e-012     1.3326195e-018     9.9582769e-008     4.3053590e-008     2.5495725e-008     5.2735950e-014     4.5190049e-014     3.1730813e-013     1.5582815e-009     9.2913045e-013     3.9274673e-012     5.5439114e-008     0.0000000e+000     6.0911024e-007     4.6825223e-014     4.0443112e-010     7.7948389e-013     2.3736586e-012     5.5056397e-006     1.5869191e-010     8.1154674e-008     3.6975679e-016     2.5839371e-015     1.3245303e-007     3.3768461e-004     3.1670054e-024   1.8740420e-004   2.6298181e-007   4.1722408e-001   1.2671129e+001                0                0
   5.8464696e-002  -2.4100133e-002  -8.8220750e-002  -7.4335600e-002   1.1969832e-002  -5.0788369e+000   5.4028933e+002   4.5926836e+005     1.7982398e-006     1.9675719e-001     7.6244854e-001     2.7507739e-002     1.2884886e-002     2.5781768e-005     4.7209127e-008     3.6120313e-007     3.6264832e-008     8.3227959e-008     1.2447377e-006     3.0413507e-007     1.0282650e-009     3.3313339e-015     1.5296577e-009     4.3223996e-013     2.3114648e-012     7.4927324e-019     1.1448891e-007     4.5577210e-008     3.0928644e-008     3.2844219e-014     2.1335034e-014     1.3312047e-013     1.2454973e-009     5.8584483e-013     3.6822660e-012     5.9173488e-008     0.0000000e+000     7.0777076e-007     4.7218896e-014     4.6503661e-010     5.6845108e-013     1.6730501e-012     6.1592683e-006     1.9166759e-010     1.0136158e-007     2.3941606e-016     2.3078205e-016     1.4993163e-007     3.6461709e-004     7.7726234e-025   1.7077650e-004   3.6471404e-007   4.4486281e-001   9.2268008e+001                0                0
   5.8464696e-002  -2.4100133e-002  -9.2220750e-002  -8.7375903e-002   4.1948116e-002  -5.2512129e+000   5.2363894e+002   4.5927079e+005     1.4260722e-006     2.0007124e-001     7.6319194e-001     2.4772808e-002     1.1602408e-002     2.1562769e-005     4.0055121e-008     3.0659387e-007     3.0739756e-008     7.0153092e-008     1.0106022e-006     2.5243352e-007     8.6154635e-010     2.4857820e-015     1.2864251e-009     3.5919090e-013     1.8884853e-012     7.1552662e-019     9.5460625e-008     3.8125735e-008     2.4756531e-008     2.6058851e-014     1.6129793e-014     1.0016700e-013     9.3396679e-010     4.4781995e-013     3.0324220e-012     4.7643589e-008     0.0000000e+000     5.9084993e-007     4.0551183e-014     3.8731941e-010     4.4851116e-013     1.3286343e-012     5.0996486e-006     1.5864079e-010     8.6968199e-008     1.9522483e-016     1.1664321e-016     1.2461006e-007     3.3078999e-004     8.7967434e-025   1.5301231e-004   3.3580010e-007   4.5578425e-001   9.5686565e+001                0                0
   6.0365477e-002  -1.7651986e-002  -6.4220750e-002  -7.6105018e-002  -2.2942917e-001  -3.6621929e+000   6.2248658e+002   4.5925765e+005     2.7899805e-006     1.7980486e-001     7.5920771e-001     4.1210310e-002     1.9287911e-002     3.6293824e-005     6.0985819e-008     4.6586525e-007     4.8057897e-008     1.1785411e-007     2.0214957e-006     5.3871408e-007     2.7186076e-009     1.2151834e-014     3.0887928e-009     2.0642627e-012     6.8226692e-012     2.1459280e-018     1.6493235e-007     7.2624736e-008     4.3738832e-008     9.3419069e-014     8.4719205e-014     5.9854680e-013     2.7628042e-009     1.7743616e-012     6.0173167e-012     1.0032249e-007     0.0000000e+000     9.9476559e-007     6.3241777e-014     5.2021991e-010     1.2199408e-012     4.6752257e-012     9.3484721e-006     2.5398694e-010     1.2200055e-007     6.3808950e-016     3.6653298e-015     2.2229135e-007     4.3579812e-004     2.8511630e-024   2.3852619e-004   2.8786350e-007   4.1100615e-001   8.1937834e+001                0                0
   5.9921433e-002  -2.0501926e-002  -6.4220750e-002  -1.5480074e-001  -9.7124912e-002  -3.7370052e+000   5.6785960e+002   4.5925799e+005     3.1744980e-006     1.9087616e-001     7.6122211e-001     3.2314830e-002     1.5142469e-002     3.2494047e-005     5.7306228e-008     4.3801994e-007     4.4374543e-008     1.0410071e-007     1.6757532e-006     4.2079533e-007     1.8277903e-009     7.1313474e-015     2.2857899e-009     1.0234807e-012     4.0867771e-012     1.3007385e-018     1.4515307e-007     6.0437394e-008     3.9667292e-008     6.2072883e-014     4.9027325e-014     3.2896377e-013     2.1985368e-009     1.1411818e-012     5.5687346e-012     8.2048276e-008     0.0000000e+000     8.9268228e-007     6.6361779e-014     6.2552486e-010     9.8431510e-013     2.9396901e-012     7.9923894e-006     2.4765388e-010     1.1944707e-007     4.3651358e-016     2.2999604e-015     1.9259592e-007     3.9649485e-004     2.1033358e-024   1.9561108e-004   3.3139951e-007   3.1547822e-001   5.5101834e+001                0                0
   6.0365477e-002  -1.7651986e-002  -6.8220750e-002  -7.7101174e-002  -1.8989593e-001  -3.9515084e+000   6.1700931e+002   4.5925907e+005     2.7550552e-006     1.8124700e-001     7.5949076e-001     4.0035122e-002     1.8738767e-002     3.8360090e-005     6.4861241e-008     4.9551973e-007     5.1014207e-008     1.2444812e-007     2.1174862e-006     5.5939089e-007     2.6982352e-009     1.2104326e-014     3.1237258e-009     1.6543001e-012     6.1519703e-012     1.8202367e-018     1.7362774e-007     7.5768997e-008     4.6827637e-008     9.2948876e-014     7.4504586e-014     5.1851466e-013     2.9623123e-009     1.7126758e-012     6.2541935e-012     1.0547663e-007     0.0000000e+000     1.0507201e-006     7.0042028e-014     6.5885884e-010     1.3318628e-012     4.8814872e-012     9.8292776e-006     2.8514574e-010     1.3045600e-007     6.3095051e-016     2.4684914e-015     2.3408876e-007     4.3216651e-004     2.0763571e-024   2.3447044e-004   3.0290897e-007   4.2438669e-001   8.5971523e+001                0                0
   5.9921433e-002  -2.0501926e-002  -6.8220750e-002  -1.4224111e-001  -8.9346739e-002  -3.9972885e+000   5.6703167e+002   4.5925934e+005     3.3217912e-006     1.9111436e-001     7.6125669e-001     3.2125162e-002     1.5053348e-002     3.3628471e-005     5.9343145e-008     4.5358126e-007     4.5938407e-008     1.0767512e-007     1.7340612e-006     4.3281196e-007     1.7992545e-009     7.0794712e-015     2.3324179e-009     9.0609465e-013     4.0185036e-012     1.2123511e-018     1.5012480e-007     6.2223591e-008     4.1355385e-008     6.2066559e-014     4.6831978e-014     3.0859002e-013     2.2729252e-009     1.1345402e-012     5.7042585e-012     8.5306155e-008     0.0000000e+000     9.2396031e-007     6.9260448e-014     6.6130044e-010     9.9688259e-013     2.9710284e-012     8.2664208e-006     2.5866389e-010     1.2373595e-007     4.3539984e-016     1.5838910e-015     1.9923346e-007     4.0080272e-004     1.6496510e-024   1.9630615e-004   3.4757947e-007   3.3788466e-001   6.1075174e+001                0                0
   5.0593260e-002  -2.0478207e-002  -6.4220750e-002  -1.2943694e-001   1.2986011e-001  -3.4315921e+000   7.4062076e+002   4.5925717e+005     7.6368354e-007     1.5964150e-001     7.5527145e-001     5.7570927e-002     2.6906232e-002     1.9861978e-005     2.8704742e-008     2.1946992e-007     2.4458928e-008     7.2287941e-008     1.1634656e-006     6.7909024e-007     3.6169903e-008     1.3919783e-013     4.0880225e-009     1.2125286e-010     2.7155233e-011     4.9906410e-017     9.0897538e-008     7.4550585e-008     1.3349249e-009     9.5916261e-013     2.6931128e-012     2.1431970e-011     2.6498167e-009     9.3681682e-012     8.8312918e-012     7.1430172e-009     0.0000000e+000     5.0455755e-007     9.2056535e-014     7.0178136e-011     1.7433519e-011     1.4062705e-011     5.8697901e-006     6.0595453e-011     5.0117286e-008     8.2219955e-015     1.1468771e-012     1.3507507e-007     5.8029512e-004     3.7859413e-022   3.4789145e-004   2.2409301e-007   8.0583761e-001   2.0572411e+001                0                0
   5.0593260e-002  -2.0478207e-002  -6.8220750e-002  -1.0310829e-001   1.0892590e-001  -3.6256248e+000   7.3076950e+002   4.5925871e+005     8.5686938e-007     1.6200026e-001     7.5580903e-001     5.5614313e-002     2.5985567e-002     2.1304463e-005     3.1235759e-008     2.3875751e-007     2.6370620e-008     7.6075389e-008     1.2552472e-006     6.7868307e-007     2.8885104e-008     1.1927773e-013     4.5476015e-009     9.4817641e-011     3.0575804e-011     4.4614284e-017     9.9503667e-008     7.7054848e-008     2.0281889e-009     8.5205923e-013     2.1704308e-012     1.7489423e-011     2.8009863e-009     8.8607282e-012     9.0606022e-012     1.0018457e-008     0.0000000e+000     5.5582919e-007     9.3646670e-014     8.3031325e-011     1.4360481e-011     1.3939947e-011     6.2139876e-006     7.4918073e-011     5.5246516e-008     6.9413785e-015     7.7382348e-013     1.4336093e-007     5.5916572e-004     2.9138844e-022   3.3736390e-004   2.3461637e-007   7.8163090e-001   2.0058721e+001                0                0
   5.8464696e-002  -2.4100133e-002  -6.4220750e-002  -1.5480074e-001  -9.7124912e-002  -3.7370052e+000   5.6785960e+002   4.5925799e+005     3.1744980e-006     1.9087616e-001     7.6122211e-001     3.2314830e-002     1.5142469e-002     3.2494047e-005     5.7306228e-008     4.3801994e-007     4.4374543e-008     1.0410071e-007     1.6757532e-006     4.2079533e-007     1.8277903e-009     7.1313474e-015     2.2857899e-009     1.0234807e-012     4.0867771e-012     1.3007385e-018     1.4515307e-007     6.0437394e-008     3.9667292e-008     6.2072883e-014     4.9027325e-014     3.2896377e-013     2.1985368e-009     1.1411818e-012     5.5687346e-012     8.2048276e-008     0.0000000e+000     8.9268228e-007     6.6361779e-014     6.2552486e-010     9.8431510e-013     2.9396901e-012     7.9923894e-006     2.4765388e-010     1.1944707e-007     4.3651358e-016     2.2999604e-015     1.9259592e-007     3.9649485e-004     2.1033358e-024   1.9561108e-004   3.3139951e-007   3.1547822e-001   5.5101834e+001                0                0
   5.8464696e-002  -2.4100133e-002  -6.8220750e-002  -1.4224111e-001  -8.9346739e-002  -3.9972885e+000   5.6703167e+002   4.5925934e+005     3.3217912e-006     1.9111436e-001     7.6125669e-001     3.2125162e-002     1.5053348e-002     3.3628471e-005     5.9343145e-008     4.5358126e-007     4.5938407e-008     1.0767512e-007     1.7340612e-006     4.3281196e-007     1.7992545e-009     7.0794712e-015     2.3324179e-009     9.0609465e-013     4.0185036e-012     1.2123511e-018     1.5012480e-007     6.2223591e-008     4.1355385e-008     6.2066559e-014     4.6831978e-014     3.0859002e-013     2.2729252e-009     1.1345402e-012     5.7042585e-012     8.5306155e-008     0.0000000e+000     9.2396031e-007     6.9260448e-014     6.6130044e-010     9.9688259e-013     2.9710284e-012     8.2664208e-006     2.5866389e-010     1.2373595e-007     4.3539984e-016     1.5838910e-015     1.9923346e-007     4.0080272e-004     1.6496510e-024   1.9630615e-004   3.4757947e-007   3.3788466e-001   6.1075174e+001                0                0
   6.0365477e-002  -1.7651986e-002  -7.2220750e-002  -5.9174606e-002  -1.7781331e-001  -4.0897625e+000   6.1355989e+002   4.5926061e+005     2.8050363e-006     1.8228544e-001     7.5967992e-001     3.9197414e-002     1.8347542e-002     3.9312301e-005     6.6819426e-008     5.1052536e-007     5.2474888e-008     1.2747650e-007     2.1509567e-006     5.6977290e-007     2.8832394e-009     1.0653926e-014     3.1718313e-009     1.3832545e-012     5.0734224e-012     1.6081001e-018     1.7750803e-007     7.7463153e-008     4.7750364e-008     8.1211220e-014     6.3345225e-014     4.4031649e-013     3.0296086e-009     1.6070928e-012     6.2444663e-012     1.0684177e-007     0.0000000e+000     1.0764845e-006     6.6288043e-014     7.4523881e-010     1.4486332e-012     4.7088556e-012     1.0029171e-005     2.8746054e-010     1.3502401e-007     5.4675519e-016     1.8676928e-015     2.3916564e-007     4.3218798e-004     1.5171854e-024   2.3219992e-004   3.2045919e-007   4.3831748e-001   9.0239190e+001                0                0
   5.9921433e-002  -2.0501926e-002  -7.2220750e-002  -1.2276174e-001  -7.2714776e-002  -4.1455631e+000   5.6771223e+002   4.5926090e+005     3.1575829e-006     1.9112901e-001     7.6125457e-001     3.2114499e-002     1.5046971e-002     3.4126806e-005     6.0147589e-008     4.5972276e-007     4.6554870e-008     1.0909126e-007     1.7590282e-006     4.3714918e-007     1.7949250e-009     6.8905474e-015     2.3409005e-009     8.0143640e-013     3.8122641e-012     1.1179177e-018     1.5217592e-007     6.2855212e-008     4.2175770e-008     6.0241956e-014     4.3933145e-014     2.8554177e-013     2.2974239e-009     1.1137797e-012     5.7085498e-012     8.6632202e-008     0.0000000e+000     9.3673312e-007     6.8819631e-014     6.7940536e-010     1.0055164e-012     2.9773499e-012     8.3791069e-006     2.5982661e-010     1.2539702e-007     4.2082387e-016     1.0529614e-015     2.0194684e-007     4.0479787e-004     1.2641429e-024   1.9763138e-004   3.6141208e-007   3.6195758e-001   6.7717124e+001                0                0
   6.0365477e-002  -1.7651986e-002  -7.6220750e-002  -6.8327330e-002  -1.7247014e-001  -4.4278414e+000   6.0878200e+002   4.5926224e+005     2.8439458e-006     1.8354899e-001     7.5989576e-001     3.8186915e-002     1.7877279e-002     4.0145459e-005     6.8483798e-008     5.2327174e-007     5.3725920e-008     1.3010922e-007     2.1838949e-006     5.7808456e-007     2.6960695e-009     1.1248254e-014     3.2279471e-009     1.1048831e-012     5.0513454e-012     1.3690952e-018     1.8112131e-007     7.8927417e-008     4.8511485e-008     8.6302150e-014     6.1094599e-014     4.0789153e-013     3.3074175e-009     1.5984010e-012     6.5983106e-012     1.0807704e-007     0.0000000e+000     1.0995869e-006     7.7640383e-014     8.4981244e-010     1.4847936e-012     4.5980299e-012     1.0209911e-005     3.1221745e-010     1.3880922e-007     5.7820677e-016     1.0388231e-015     2.4370170e-007     4.3241760e-004     1.1522979e-024   2.2891999e-004   3.3919357e-007   4.5212615e-001   9.4536918e+001                0                0
   5.9921433e-002  -2.0501926e-002  -7.6220750e-002  -1.0132699e-001  -9.1218316e-002  -4.4291222e+000   5.6625691e+002   4.5926254e+005     2.8620137e-006     1.9148474e-001     7.6131312e-001     3.1831971e-002     1.4914018e-002     3.3831491e-005     5.9823795e-008     4.5728071e-007     4.6257614e-008     1.0815134e-007     1.7364675e-006     4.2852537e-007     1.7263956e-009     6.4457099e-015     2.2702563e-009     6.9118818e-013     3.5096420e-012     9.9610013e-019     1.5091330e-007     6.1891819e-008     4.1993975e-008     5.6449020e-014     3.9834758e-014     2.5473904e-013     2.2233853e-009     1.0417279e-012     5.5131838e-012     8.5093539e-008     0.0000000e+000     9.2926767e-007     6.6827248e-014     6.7253854e-010     9.7385627e-013     2.7995028e-012     8.2886520e-006     2.5479961e-010     1.2501693e-007     3.9326763e-016     6.9087037e-016     1.9992960e-007     4.0672673e-004     9.8126811e-025   1.9713376e-004   3.7317139e-007   3.8777179e-001   7.5088998e+001                0                0
   5.0593260e-002  -2.0478207e-002  -7.2220750e-002  -6.7178141e-002   8.2210260e-002  -3.7758747e+000   7.1724182e+002   4.5926040e+005     9.7641220e-007     1.6499302e-001     7.5645613e-001     5.3151715e-002     2.4830312e-002     2.2590125e-005     3.3863699e-008     2.5879024e-007     2.8245349e-008     7.8848543e-008     1.3228660e-006     6.6066541e-007     2.5617327e-008     1.0113443e-013     5.0961280e-009     6.1067166e-011     3.2650012e-011     3.6020310e-017     1.0663447e-007     7.6517122e-008     3.7931547e-009     7.4072651e-013     1.5864574e-012     1.2997556e-011     3.2264011e-009     8.5144830e-012     1.0056529e-011     1.7212765e-008     0.0000000e+000     5.9924076e-007     1.0126854e-013     1.1508230e-010     1.0872119e-011     1.4274807e-011     6.4687139e-006     8.5580461e-011     6.1196466e-008     5.6817539e-015     4.0330562e-013     1.4986634e-007     5.3535120e-004     1.7575304e-022   3.2342704e-004   2.4739332e-007   7.4560789e-001   1.9264173e+001                0                0
   5.0593260e-002  -2.0478207e-002  -7.6220750e-002  -3.9156926e-002   4.2323431e-002  -3.9897317e+000   6.9956435e+002   4.5926211e+005     1.1370998e-006     1.6868348e-001     7.5722704e-001     5.0130430e-002     2.3416167e-002     2.3620901e-005     3.6249388e-008     2.7691526e-007     2.9812768e-008     8.0730944e-008     1.3858345e-006     6.0647955e-007     1.5416025e-008     6.7446354e-014     5.0845447e-009     3.1506403e-011     2.9100910e-011     2.2985117e-017     1.1321923e-007     7.3335952e-008     7.4858184e-009     5.0529649e-013     8.6649111e-013     7.1421309e-012     3.1712725e-009     6.4961107e-012     9.4061964e-012     2.8968282e-008     0.0000000e+000     6.4130186e-007     9.4107016e-014     1.5368638e-010     6.2101885e-012     1.1913471e-011     6.6163303e-006     1.0795302e-010     6.6873777e-008     3.6553213e-015     1.5499574e-013     1.5401271e-007     5.0798721e-004     9.6864383e-023   3.0568698e-004   2.6019319e-007   6.9784575e-001   1.8299882e+001                0                0
   5.8464696e-002  -2.4100133e-002  -7.2220750e-002  -1.2276174e-001  -7.2714776e-002  -4.1455631e+000   5.6771223e+002   4.5926090e+005     3.1575829e-006     1.9112901e-001     7.6125457e-001     3.2114499e-002     1.5046971e-002     3.4126806e-005     6.0147589e-008     4.5972276e-007     4.6554870e-008     1.0909126e-007     1.7590282e-006     4.3714918e-007     1.7949250e-009     6.8905474e-015     2.3409005e-009     8.0143640e-013     3.8122641e-012     1.1179177e-018     1.5217592e-007     6.2855212e-008     4.2175770e-008     6.0241956e-014     4.3933145e-014     2.8554177e-013     2.2974239e-009     1.1137797e-012     5.7085498e-012     8.6632202e-008     0.0000000e+000     9.3673312e-007     6.8819631e-014     6.7940536e-010     1.0055164e-012     2.9773499e-012     8.3791069e-006     2.5982661e-010     1.2539702e-007     4.2082387e-016     1.0529614e-015     2.0194684e-007     4.0479787e-004     1.2641429e-024   1.9763138e-004   3.6141208e-007   3.6195758e-001   6.7717124e+001                0                0
   5.8464696e-002  -2.4100133e-002  -7.6220750e-002  -1.0132699e-001  -9.1218316e-002  -4.4291222e+000   5.6625691e+002   4.5926254e+005     2.8620137e-006     1.9148474e-001     7.6131312e-001     3.1831971e-002     1.4914018e-002     3.3831491e-005     5.9823795e-008     4.5728071e-007     4.6257614e-008     1.0815134e-007     1.7364675e-006     4.2852537e-007     1.7263956e-009     6.4457099e-015     2.2702563e-009     6.9118818e-013     3.5096420e-012     9.9610013e-019     1.5091330e-007     6.1891819e-008     4.1993975e-008     5.6449020e-014     3.9834758e-014     2.5473904e-013     2.2233853e-009     1.0417279e-012     5.5131838e-012     8.5093539e-008     0.0000000e+000     9.2926767e-007     6.6827248e-014     6.7253854e-010     9.7385627e-013     2.7995028e-012     8.2886520e-006     2.5479961e-010     1.2501693e-007     3.9326763e-016     6.9087037e-016     1.9992960e-007     4.0672673e-004     9.8126811e-025   1.9713376e-004   3.7317139e-007   3.8777179e-001   7.5088998e+001                0                0
   4.5935012e-002  -1.7513452e-002  -8.0220750e-002  -4.2402740e-002   7.5263285e-002  -3.7475961e+000   7.2748896e+002   4.5926429e+005     8.0322639e-007     1.6374451e-001     7.5633518e-001     5.4090316e-002     2.5256082e-002     1.9465918e-005     2.8704605e-008     2.1939866e-007     2.4157196e-008     6.9095377e-008     1.1450912e-006     6.0721818e-007     2.4998166e-008     9.4532544e-014     4.2555131e-009     7.6388589e-011     2.8179771e-011     3.7742233e-017     9.1123036e-008     6.9347340e-008     2.1631761e-009     6.8343224e-013     1.8343730e-012     1.4908301e-011     2.6228559e-009     7.9572508e-012     8.3990796e-012     1.0695405e-008     0.0000000e+000     5.1008414e-007     7.9738494e-014     7.5765201e-011     1.2485347e-011     1.1947625e-011     5.6507750e-006     7.1466592e-011     5.1055612e-008     5.4587549e-015     5.9179982e-013     1.3050601e-007     5.4499853e-004     2.2703334e-022   3.4092005e-004   2.3466247e-007   8.7853290e-001   2.0543971e+001                0                0
   4.2175059e-002  -1.6734741e-002  -8.0220750e-002  -5.9713066e-002   8.8863050e-002  -3.3613335e+000   7.8580693e+002   4.5926399e+005     3.6184419e-007     1.5287884e-001     7.5420743e-001     6.2895358e-002     2.9363035e-002     1.5196839e-005     2.0587475e-008     1.5767931e-007     1.8359888e-008     6.0931682e-008     8.5406010e-007     6.7895420e-007     6.8719200e-008     2.2654178e-013     2.1501574e-009     3.0995085e-010     1.9888634e-011     6.4521337e-017     6.0745389e-008     6.1911345e-008     2.1404862e-010     1.3399362e-012     4.2723569e-012     3.1349430e-011     1.2441424e-009     6.8579909e-012     4.4755277e-012     1.3088001e-009     0.0000000e+000     3.1310449e-007     6.8648565e-014     2.8036517e-011     2.5053230e-011     1.0903397e-011     4.7657649e-006     3.4492481e-011     3.3887489e-008     1.5213261e-014     4.6970336e-012     1.0854782e-007     6.3257094e-004     7.6741776e-022   4.0965833e-004   2.0317208e-007   1.1208414e+000   2.5115254e+001                0                0
   4.5935012e-002  -1.7513452e-002  -8.4220750e-002  -4.4344098e-002   6.2281143e-002  -3.9526559e+000   6.9191866e+002   4.5926622e+005     1.0343861e-006     1.7052448e-001     7.5771784e-001     4.8561201e-002     2.2673538e-002     1.9822316e-005     3.0746825e-008     2.3485740e-007     2.5144366e-008     6.7261307e-008     1.1581765e-006     4.8306094e-007     1.1610619e-008     4.1365049e-014     4.0360971e-009     2.0822977e-011     2.1107978e-011     1.5567193e-017     9.4775251e-008     5.9007334e-008     8.0764587e-009     3.1369007e-013     5.5806539e-013     4.6293485e-012     2.4878123e-009     4.6189637e-012     7.1262655e-012     3.0098252e-008     0.0000000e+000     5.3983868e-007     6.3594384e-014     1.2699120e-010     4.2491227e-012     8.1990830e-012     5.4997275e-006     8.8046289e-011     5.7289083e-008     2.2538171e-015     9.3219994e-014     1.2831232e-007     4.9364706e-004     6.0656233e-023   3.0584166e-004   2.4251687e-007   7.8605263e-001   1.8784951e+001                0                0
   4.2175059e-002  -1.6734741e-002  -8.4220750e-002  -6.7477519e-002   8.6304821e-002  -3.5383096e+000   7.4885854e+002   4.5926646e+005     5.7936618e-007     1.5986897e-001     7.5564039e-001     5.7191878e-002     2.6697582e-002     1.5828250e-005     2.2655757e-008     1.7326101e-007     1.9433283e-008     5.8553531e-008     9.2090054e-007     5.6843333e-007     3.5024060e-008     1.0799565e-013     3.1420981e-009     1.2053825e-010     2.0130847e-011     4.1751842e-017     7.1136972e-008     6.0630823e-008     8.4730208e-010     7.2862193e-013     2.3263359e-012     1.8293985e-011     1.8373466e-009     6.9791085e-012     6.1641206e-012     4.8399143e-009     0.0000000e+000     3.9156653e-007     6.2218929e-014     4.2875426e-011     1.5019073e-011     9.7599230e-012     4.7205751e-006     4.2170682e-011     3.9226435e-008     6.5807586e-015     1.2262193e-012     1.0845000e-007     5.7757078e-004     3.2454372e-022   3.7288512e-004   2.1456723e-007   1.0129054e+000   2.3018531e+001                0                0
   4.5935012e-002  -1.7513452e-002  -8.8220750e-002  -6.4779431e-002   5.3746346e-002  -4.1441995e+000   6.5355747e+002   4.5926876e+005     1.3580276e-006     1.7778459e-001     7.5919327e-001     4.2643928e-002     1.9910626e-002     1.9547972e-005     3.1641644e-008     2.4163882e-007     2.5313302e-008     6.4382268e-008     1.1258449e-006     3.6062155e-007     4.3306904e-009     1.6001019e-014     2.6184051e-009     4.9709057e-012     9.6634396e-012     4.5743457e-018     9.1238885e-008     4.6649528e-008     1.7238749e-008     1.2288718e-013     1.6051262e-013     1.2826063e-012     2.0467438e-009     2.2750998e-012     5.1425579e-012     4.8700580e-008     0.0000000e+000     5.3630325e-007     4.3829338e-014     1.7888396e-010     1.4322941e-012     4.4005148e-012     5.2101916e-006     1.0581449e-010     6.1242802e-008     8.4506588e-016     1.2981259e-014     1.2274988e-007     4.3868273e-004     1.3377737e-023   2.6796163e-004   2.4580009e-007   6.9160912e-001   1.7021235e+001                0                0
   4.2175059e-002  -1.6734741e-002  -8.8220750e-002  -9.1974098e-002   9.2372810e-002  -3.6999620e+000   7.0999511e+002   4.5926904e+005     7.4280710e-007     1.6714058e-001     7.5712328e-001     5.1263009e-002     2.3928328e-002     1.6435909e-005     2.4848803e-008     1.8986495e-007     2.0614089e-008     5.6994263e-008     9.6431828e-007     4.5693256e-007     1.5353864e-008     6.0035612e-014     3.6033495e-009     3.6684770e-011     2.1970449e-011     2.1764550e-017     7.8149593e-008     5.3760988e-008     3.8232649e-009     4.4275278e-013     9.0480901e-013     7.4002070e-012     2.1932178e-009     5.2636132e-012     6.6916214e-012     1.5443164e-008     0.0000000e+000     4.3981967e-007     6.7176162e-014     8.9734304e-011     6.2633724e-012     9.1391783e-012     4.6671554e-006     6.6491568e-011     4.5247882e-008     3.3516571e-015     2.3281381e-013     1.0831311e-007     5.2047329e-004     1.3702414e-022   3.3421077e-004   2.2439435e-007   9.0408825e-001   2.1010859e+001                0                0
   4.5935012e-002  -1.7513452e-002  -9.2220750e-002  -7.0555433e-002   3.1475275e-002  -4.3505739e+000   6.1575994e+002   4.5927154e+005     1.3759683e-006     1.8491765e-001     7.6064258e-001     3.6830297e-002     1.7197023e-002     1.9398042e-005     3.2868886e-008     2.5112387e-007     2.5843509e-008     6.2972679e-008     1.0647601e-006     2.8681697e-007     1.6280186e-009     5.9842158e-015     1.6448801e-009     9.7789684e-013     3.0155790e-012     1.0651156e-018     8.7807353e-008     3.8835434e-008     2.3053316e-008     4.5698720e-014     4.0025528e-014     2.8992596e-013     1.5375385e-009     8.9778457e-013     3.2313289e-012     5.2303768e-008     0.0000000e+000     5.3130566e-007     3.3549344e-014     3.5698318e-010     7.6744529e-013     2.4628301e-012     4.9636258e-006     1.3940645e-010     6.6243828e-008     3.0851863e-016     1.6973004e-015     1.1826967e-007     3.8406329e-004     2.1435623e-024   2.3060456e-004   2.4544221e-007   6.0215828e-001   1.5386585e+001                0                0
   4.2175059e-002  -1.6734741e-002  -9.2220750e-002  -1.0983964e-001   8.6536439e-002  -3.8957199e+000   6.7248495e+002   4.5927209e+005     1.0860841e-006     1.7413358e-001     7.5854470e-001     4.5563875e-002     2.1267218e-002     1.6866435e-005     2.6802251e-008     2.0469489e-007     2.1642175e-008     5.6229047e-008     9.7795941e-007     3.5509389e-007     6.0777981e-009     2.2534725e-014     2.8388284e-009     9.4784328e-012     1.2434612e-011     7.5021489e-018     7.9831911e-008     4.4816372e-008     1.0966272e-008     1.7066497e-013     2.7234925e-013     2.2140454e-012     1.9885510e-009     2.8405472e-012     5.3441177e-012     3.5775949e-008     0.0000000e+000     4.6222301e-007     4.5440287e-014     1.3429311e-010     2.1368025e-012     5.0881608e-012     4.5748211e-006     8.2529167e-011     5.1043017e-008     1.2092566e-015     4.2068444e-014     1.0731285e-007     4.6565189e-004     3.1805644e-023   2.9682999e-004   2.3409291e-007   7.9959859e-001   1.9144724e+001                0                0
[truncated: 5,025,303 more chars]
