# Supplementary material for: Research on combustion and emissions of heavy duty diesel engines under low-speed and low-load conditions in low temperature environments
Source: PLoS One. 2025 Feb 21;20(2):e0318933. doi: 10.1371/journal.pone.0318933 (PMC11844864; doi:10.1371/journal.pone.0318933)
Supplement: S1 File — (ZIP) [file pone.0318933.s001.zip › 1000rpm_30%/4-gaibianpenyoudingshi/1/mem_usage.out]

# CONVERGE Release Build 2.3.20/  Jan 30, 2017        Run Date:Mon Mar 18 19:29:13 2024
# column       1                2                3                4                5                6                7                8                9               10               11               12               13               14               15               16               17               18               19               20               21               22               23               24               25               26               27               28               29               30               31               32               33               34               35               36               37               38 
#          Crank        Total_MEM            Rank0            Rank1            Rank2            Rank3            Rank4            Rank5            Rank6            Rank7            Rank8            Rank9           Rank10           Rank11           Rank12           Rank13           Rank14           Rank15           Rank16           Rank17           Rank18           Rank19           Rank20           Rank21           Rank22           Rank23           Rank24           Rank25           Rank26           Rank27           Rank28           Rank29           Rank30           Rank31           Rank32           Rank33           Rank34           Rank35 
#          (DEG)             (KB)             (KB)             (KB)             (KB)             (KB)             (KB)             (KB)             (KB)             (KB)             (KB)             (KB)             (KB)             (KB)             (KB)             (KB)             (KB)             (KB)             (KB)             (KB)             (KB)             (KB)             (KB)             (KB)             (KB)             (KB)             (KB)             (KB)             (KB)             (KB)             (KB)             (KB)             (KB)             (KB)             (KB)             (KB)             (KB)             (KB) 
#                
 -1.4600000e+002          2468012            69164            68872            69204            69224            67620            69716            68520            67800            68936            69880            67540            70876            69604            68344            69332            67800            68116            67232            67228            66940            66956            66676            68300            67328            68596            67868            67988            69288            70912            70380            68652            68112            68324            70112            69012            67560 
 -1.4587230e+002          2489932            69256            68772            69292            68968            67624            69460            68264            67860            69104            69884            67684            70620            69688            68488            69428            67544            68172            67244            67232            66752            66964            66428            68364            67336            68612            67960            68060            70380            83096            70124            68660            71640            68396            72896            69284            70396 
 -1.4579372e+002          2489932            69256            68772            69292            68968            67624            69460            68264            67860            69104            69884            67684            70620            69688            68488            69428            67544            68172            67244            67232            66752            66964            66428            68364            67336            68612            67960            68060            70380            83096            70124            68660            71640            68396            72896            69284            70396 
 -1.4567094e+002          2490216            69256            68772            69292            68972            67628            69460            68264            67860            69104            69884            67684            70624            69688            68488            69428            67544            68172            67244            67232            66752            66964            66428            68368            67336            68612            67960            68060            70380            83096            70124            68660            71640            68396            72896            69284            70664 
 -1.4558567e+002          2490216            69256            68772            69292            68972            67628            69460            68264            67860            69104            69884            67684            70624            69688            68488            69428            67544            68172            67244            67232            66752            66964            66428            68368            67336            68612            67960            68060            70380            83096            70124            68660            71640            68396            72896            69284            70664 
 -1.4547909e+002          2490356            69256            68772            69292            68972            67628            69460            68264            67860            69104            69884            67684            70624            69688            68488            69428            67544            68172            67244            67232            66752            66964            66428            68368            67336            68612            67960            68060            70520            83096            70124            68660            71640            68396            72896            69284            70664 
 -1.4534587e+002          2490892            69256            68772            69292            68972            67628            69460            68264            67860            69104            69884            67684            70624            69688            68488            69428            67544            68172            67244            67232            66752            66964            66428            68368            67336            68612            67960            68060            71056            83096            70124            68660            71640            68396            72896            69284            70664 
 -1.4517933e+002          2491172            69256            68772            69292            68972            67628            69460            68264            67860            69104            69884            67684            70624            69688            68488            69428            67544            68172            67244            67232            66752            66964            66428            68368            67336            68612            67960            68060            71324            83096            70124            68660            71652            68396            72896            69284            70664 
 -1.4497117e+002          2491184            69256            68772            69292            68972            67628            69460            68264            67860            69104            69884            67684            70624            69688            68488            69428            67544            68172            67244            67232            66752            66964            66428            68368            67336            68612            67960            68060            71324            83096            70124            68660            71664            68396            72896            69284            70664 
 -1.4471096e+002          2491184            69256            68772            69292            68972            67628            69460            68264            67860            69104            69884            67684            70624            69688            68488            69428            67544            68172            67244            67232            66752            66964            66428            68368            67336            68612            67960            68060            71324            83096            70124            68660            71664            68396            72896            69284            70664 
 -1.4438570e+002          2491600            69256            68772            69292            68972            67628            69460            68264            67860            69104            69884            67684            70624            69688            68552            69428            67544            68172            67244            67232            66752            66964            66428            68368            67336            68612            67960            68060            71324            83100            70124            68660            71744            68396            72896            69284            70932 
 -1.4397912e+002          2491648            69256            68772            69292            68972            67628            69460            68264            67860            69104            69884            67732            70624            69688            68552            69428            67544            68172            67244            67232            66752            66964            66428            68368            67336            68612            67960            68060            71324            83100            70124            68660            71744            68396            72896            69284            70932 
 -1.4347090e+002          2492196            69256            68772            69292            68972            67628            69460            68264            67860            69104            69884            67732            70624            69688            68552            69428            67544            68176            67244            67232            66752            66964            66428            68368            67336            68612            67960            68060            71324            83100            70124            68660            72288            68396            72896            69284            70932 
 -1.4287090e+002          2492200            69256            68772            69292            68972            67628            69460            68264            67860            69104            69884            67732            70624            69688            68552            69428            67544            68176            67248            67232            66752            66964            66428            68368            67336            68612            67960            68060            71324            83100            70124            68660            72288            68396            72896            69284            70932 
 -1.4227090e+002          2492528            69256            68772            69292            68972            67628            69460            68264            67860            69104            69884            67732            70624            69688            68552            69428            67544            68176            67248            67232            66752            66964            66428            68368            67336            68612            67960            68060            71324            83160            70124            68660            72288            68396            72896            69284            71200 
 -1.4167090e+002          2492624            69256            68772            69292            68972            67628            69460            68264            67860            69104            69884            67732            70624            69688            68552            69428            67544            68176            67188            67232            66756            66964            66428            68368            67336            68612            67960            68064            71324            83160            70124            68660            72288            68396            72896            69348            71284 
 -1.4107090e+002          2493448            69256            68772            69292            68972            67628            69460            68264            67860            69104            69884            67732            70624            69688            68552            69428            67544            68176            67332            67232            66756            66964            66428            68368            67336            68612            67960            68064            71464            83160            70124            68660            72292            68396            72896            69348            71820 
 -1.4047090e+002          2494808            69256            68772            69292            68972            67628            69460            68264            67860            69104            69884            67732            70624            69688            68552            69428            67544            68176            67332            67232            66756            66964            66428            68368            67336            68612            67960            68064            72416            83160            70124            68660            72560            68396            72896            69348            71960 
 -1.3987090e+002          2494824            69256            68772            69296            68972            67628            69460            68264            67860            69104            69884            67732            70624            69692            68552            69428            67544            68176            67332            67232            66756            66964            66428            68368            67336            68616            67960            68064            72416            83160            70124            68660            72560            68396            72896            69348            71964 
 -1.3927090e+002          2495672            69256            68772            69300            68972            67628            69460            68264            67864            69108            69884            67732            70624            69696            68552            69560            67544            68176            67332            67232            66756            66964            66428            68368            67336            68616            67960            68132            72684            83204            70124            68976            72560            68396            72896            69352            71964 
 -1.3867090e+002          2496020            69256            68772            69300            68972            67628            69460            68264            67864            69108            69888            67732            70624            69696            68552            69560            67548            68176            67332            67232            66756            66964            66428            68368            67336            68616            67960            68132            72684            83204            70124            68976            72560            68464            72896            69352            72236 
 -1.3807090e+002          2496020            69256            68772            69300            68972            67628            69460            68264            67864            69108            69888            67732            70624            69696            68552            69560            67548            68176            67332            67232            66756            66964            66428            68368            67336            68616            67960            68132            72684            83204            70124            68976            72560            68464            72896            69352            72236 
 -1.3747090e+002          2496020            69256            68772            69300            68972            67628            69460            68264            67864            69108            69888            67732            70624            69696            68552            69560            67548            68176            67332            67232            66756            66964            66428            68368            67336            68616            67960            68132            72684            83204            70124            68976            72560            68464            72896            69352            72236 
 -1.3687090e+002          2496200            69256            68772            69300            68972            67628            69460            68264            67864            69108            69888            67732            70624            69696            68552            69560            67548            68176            67332            67232            66756            66964            66428            68368            67336            68616            67960            68136            72684            83204            70124            68976            72604            68464            72896            69352            72368 
 -1.3627090e+002          2496604            69256            68772            69300            68972            67628            69460            68264            67864            69108            69888            67732            70624            69696            68552            69560            67548            68176            67332            67232            66756            66964            66428            68368            67336            68616            67960            68136            72684            83204            70124            68976            72872            68464            73032            69352            72368 
 -1.3567090e+002          2497200            69256            68772            69300            68972            67628            69460            68264            67864            69108            69888            67732            70624            69696            68552            69560            67548            68176            67332            67232            66756            66964            66428            68368            67336            68616            67960            68136            72684            83204            70392            68976            72872            68524            73032            69352            72636 
 -1.3507090e+002          2497760            69256            68772            69300            68972            67628            69460            68264            67868            69108            69888            67732            70624            69696            68552            69560            67548            68176            67332            67232            66756            66964            66428            68368            67336            68616            67960            68136            72684            83204            70392            68976            73012            68524            73040            69352            73044 
 -1.3447090e+002          2497904            69256            68772            69300            68972            67628            69460            68268            67868            69108            69888            67732            70624            69696            68552            69560            67548            68176            67332            67236            66756            66964            66428            68368            67336            68616            67960            68136            72816            83204            70392            68980            73012            68524            73040            69352            73044 
 -1.3387090e+002          2498516            69256            68772            69300            68972            67628            69460            68268            67868            69108            69888            67732            70624            69696            68552            69560            67548            68176            67332            67236            66756            66964            66428            68368            67336            68616            67960            68136            72816            83204            70392            68980            73548            68524            73040            69352            73120 
 -1.3327090e+002          2498516            69256            68772            69300            68972            67628            69460            68268            67868            69108            69888            67732            70624            69696            68552            69560            67548            68176            67332            67236            66756            66964            66428            68368            67336            68616            67960            68136            72816            83204            70392            68980            73548            68524            73040            69352            73120 
 -1.3267090e+002          2498788            69256            68772            69300            68972            67628            69460            68268            67868            69108            69888            67732            70624            69696            68552            69560            67548            68176            67332            67236            66756            66964            66428            68368            67336            68616            67960            68136            72816            83208            70660            68980            73548            68524            73040            69352            73120 
 -1.3207090e+002          2499548            69256            68772            69300            68972            67628            69460            68268            67868            69108            69888            67732            70624            69696            68552            69560            67548            68176            67332            67236            66756            66964            66428            68368            67336            68616            67960            68136            72816            83208            70660            68980            73820            68524            73040            69352            73608 
 -1.3147090e+002          2499548            69256            68772            69300            68972            67628            69460            68268            67868            69108            69888            67732            70624            69696            68552            69560            67548            68176            67332            67236            66756            66964            66428            68368            67336            68616            67960            68136            72816            83208            70660            68980            73820            68524            73040            69352            73608 
 -1.3087090e+002          2499816            69256            68772            69300            68972            67628            69460            68268            67868            69108            69888            67732            70624            69696            68552            69560            67548            68176            67332            67236            66756            66964            66428            68368            67336            68616            67960            68136            72816            83208            70660            68980            74088            68524            73040            69352            73608 
 -1.3027090e+002          2501224            69256            68772            69300            68972            67628            69460            68268            67868            69108            69888            67732            70624            69696            68552            69560            67548            68176            67332            67236            66756            66964            66428            68368            67336            68616            67960            68136            72816            83208            70660            68980            74228            68848            73040            69620            74284 
 -1.2967090e+002          2501232            69256            68772            69300            68972            67628            69460            68268            67868            69108            69892            67732            70624            69696            68552            69560            67548            68176            67332            67236            66756            66964            66428            68368            67336            68616            67960            68136            72820            83208            70660            68980            74228            68848            73040            69620            74284 
 -1.2907090e+002          2501332            69256            68772            69300            68972            67728            69460            68268            67868            69108            69892            67732            70624            69696            68552            69560            67548            68176            67332            67236            66756            66964            66428            68368            67336            68616            67960            68136            72820            83208            70660            68980            74228            68848            73040            69620            74284 
 -1.2847090e+002          2501872            69256            68772            69300            68972            67728            69460            68268            67868            69108            69892            67732            70624            69696            68552            69560            67548            68176            67332            67236            66756            66964            66428            68368            67336            68616            67960            68136            72820            83208            70928            68980            74500            68848            73040            69620            74284 
 -1.2787090e+002          2501872            69256            68772            69300            68972            67728            69460            68268            67868            69108            69892            67732            70624            69696            68552            69560            67548            68176            67332            67236            66756            66964            66428            68368            67336            68616            67960            68136            72820            83208            70928            68980            74500            68848            73040            69620            74284 
 -1.2727090e+002          2501876            69256            68772            69300            68972            67728            69460            68268            67868            69108            69892            67732            70624            69696            68552            69560            67548            68176            67332            67236            66756            66964            66428            68368            67336            68616            67960            68136            72820            83208            70928            68980            74500            68852            73040            69620            74284 
 -1.2667090e+002          2503972            69256            68772            69300            68972            67728            69460            68268            67868            69108            69892            67732            70624            69696            68552            69560            67548            68176            67276            67236            66756            66964            66428            68372            67336            68616            67960            68136            72820            83208            70928            68980            74768            69796            73040            70424            74416 
 -1.2607090e+002          2504732            69256            68772            69300            68972            67728            69460            68268            67868            69108            69892            67732            70624            69696            68552            69560            67548            68176            67276            67304            66756            66964            66428            68372            67336            68616            67960            68136            72820            83208            70928            68980            75176            69804            73040            70428            74688 
 -1.2547090e+002          2505044            69256            68772            69300            68972            67728            69460            68268            67868            69108            69892            67732            70624            69696            68552            69560            67548            68176            67332            67304            66756            66964            66428            68372            67336            68616            67960            68136            72820            83208            70928            68980            75176            69860            73040            70428            74888 
 -1.2487090e+002          2505648            69256            68772            69300            68972            67728            69460            68268            67868            69108            69892            67732            70624            69696            68552            69560            67548            68176            67332            67304            66756            66964            66428            68372            67336            68616            67960            68136            72820            83208            71464            68980            75176            69860            73040            70428            74956 
 -1.2427090e+002          2506996            69256            68772            69300            68972            67728            69460            68268            67868            69108            69892            67732            70624            69696            68552            69560            67548            68176            67332            67304            66756            66964            66428            68372            67336            68616            67960            68136            72820            83208            72004            68980            75444            70400            73040            70428            74956 
 -1.2367090e+002          2507812            69256            68772            69300            68972            67728            69460            68268            67868            69108            69892            67732            70624            69696            68552            69560            67548            68176            67332            67304            66756            66964            66428            68372            67336            68616            67960            68136            72820            83208            72688            68980            75444            70400            73040            70428            75088 
 -1.2307090e+002          2508104            69256            68772            69300            68972            67728            69460            68268            67868            69108            69892            67732            70624            69696            68552            69560            67548            68176            67332            67304            66756            66964            66428            68372            67336            68616            67960            68136            72820            83208            72688            68980            75444            70420            73040            70700            75088 
 -1.2247090e+002          2508372            69256            68772            69300            68972            67728            69460            68268            67868            69108            69892            67732            70624            69696            68552            69560            67548            68176            67332            67304            66756            66964            66428            68372            67336            68616            67960            68136            72820            83208            72956            68980            75444            70420            73040            70700            75088 
 -1.2187090e+002          2509916            69256            68772            69300            68972            67728            69460            68268            67868            69108            69892            67732            70624            69696            68552            69560            67548            68436            67332            67304            66756            66964            66428            68372            67336            68616            67960            68136            72820            83208            72956            68980            76120            70420            73040            70700            75696 
 -1.2127090e+002          2511192            69256            68772            69300            68972            67728            69460            68268            67868            69108            69892            67732            70624            69696            68552            69560            67548            68436            67332            67304            66756            66964            66428            68372            67336            68616            67960            68136            72820            83208            73900            68980            76392            70420            73040            70700            75756 
 -1.2067611e+002          2511744            69256            68772            69300            68972            67728            69460            68268            67868            69108            69892            67732            70624            69696            68552            69560            67548            68436            67332            67304            66760            66964            66428            68372            67336            68616            67960            68136            72824            83208            74308            68980            76396            70420            73040            70700            75888 
 -1.2008717e+002          2511744            69256            68772            69300            68972            67728            69460            68268            67868            69108            69892            67732            70624            69696            68552            69560            67548            68436            67332            67304            66760            66964            66428            68372            67336            68616            67960            68136            72824            83208            74308            68980            76396            70420            73040            70700            75888 
 -1.1950389e+002          2511744            69256            68772            69300            68972            67728            69460            68268            67868            69108            69892            67732            70624            69696            68552            69560            67548            68436            67332            67304            66760            66964            66428            68372            67336            68616            67960            68136            72824            83208            74308            68980            76396            70420            73040            70700            75888 
 -1.1892610e+002          2511884            69256            68772            69300            68972            67728            69460            68268            67868            69108            69892            67732            70624            69696            68552            69560            67548            68436            67332            67304            66760            66964            66428            68372            67336            68616            67960            68136            72824            83208            74308            69120            76396            70420            73040            70700            75888 
 -1.1835364e+002          2512236            69256            68772            69300            68972            67728            69460            68268            67868            69188            69892            67732            70624            69696            68552            69560            67548            68436            67332            67304            66760            66964            66428            68372            67336            68616            67964            68136            72824            83208            74308            69388            76396            70420            73040            70700            75888 
 -1.1778632e+002          2512304            69256            68772            69300            68972            67728            69460            68268            67868            69188            69892            67732            70624            69696            68552            69560            67548            68436            67332            67304            66760            66964            66428            68372            67336            68616            67964            68136            72824            83208            74308            69456            76396            70420            73040            70700            75888 
 -1.1722396e+002          2512304            69256            68772            69300            68972            67728            69460            68268            67868            69188            69892            67732            70624            69696            68552            69560            67548            68436            67332            67304            66760            66964            66428            68372            67336            68616            67964            68136            72824            83208            74308            69456            76396            70420            73040            70700            75888 
 -1.1666646e+002          2512712            69256            68772            69300            68972            67728            69460            68268            67868            69188            69892            67732            70624            69696            68552            69560            67548            68436            67332            67304            66760            66964            66428            68372            67336            68616            67964            68136            72824            83208            74308            69864            76396            70420            73040            70700            75888 
 -1.1611365e+002          2512716            69256            68772            69300            68972            67728            69460            68268            67868            69188            69892            67732            70624            69696            68552            69560            67548            68436            67332            67304            66760            66964            66428            68372            67336            68616            67964            68136            72824            83212            74308            69864            76396            70420            73040            70700            75888 
 -1.1556538e+002          2512716            69256            68772            69300            68972            67728            69460            68268            67868            69188            69892            67732            70624            69696            68552            69560            67548            68436            67332            67304            66760            66964            66428            68372            67336            68616            67964            68136            72824            83212            74308            69864            76396            70420            73040            70700            75888 
 -1.1502155e+002          2513172            69256            68772            69300            68972            67728            69460            68268            67868            69188            69892            67732            70624            69696            68552            69560            67548            68436            67332            67304            66760            66964            66428            68372            67336            68616            67964            68136            72824            83212            74308            70276            76396            70420            73040            70700            75932 
 -1.1448200e+002          2513560            69256            68772            69300            68972            67728            69460            68268            67868            69188            69892            67732            70624            69696            68552            69560            67548            68436            67332            67304            66760            66964            66428            68372            67652            68616            67964            68208            72824            83212            74308            70276            76396            70420            73040            70700            75932 
 -1.1394661e+002          2514432            69256            68772            69300            68972            67728            69460            68268            67868            69188            69892            67732            70624            69696            68552            69560            67548            68436            67332            67304            66760            66964            66428            68372            67988            68616            67964            68476            72824            83212            74308            70544            76396            70420            73040            70700            75932 
 -1.1341530e+002          2515052            69256            68772            69300            68972            67728            69460            68268            67868            69188            69892            67732            70624            69696            68552            69560            67548            68436            67332            67304            66760            66964            66428            68372            67988            68888            67964            68744            72824            83212            74308            70544            76396            70424            73040            70700            76008 
 -1.1288790e+002          2515996            69256            68772            69300            68972            67728            69460            68268            67868            69188            69892            67732            70624            69696            68552            69560            67548            68436            67332            67304            66760            66964            66428            68372            67988            69564            67964            69012            72824            83212            74308            70544            76396            70424            73040            70700            76008 
 -1.1236435e+002          2516088            69256            68772            69300            68972            67728            69460            68268            67868            69188            69892            67732            70624            69696            68552            69560            67548            68436            67332            67304            66760            66964            66428            68372            67988            69564            67964            69104            72824            83212            74308            70544            76396            70424            73040            70700            76008 
 -1.1184453e+002          2517356            69256            68776            69300            68972            67728            69460            68268            67868            69188            69892            67732            70624            69696            68552            69560            67548            68436            67332            67304            66760            66964            66428            68640            67988            69564            67964            70100            72824            83212            74308            70544            76396            70424            73040            70700            76008 
 -1.1132833e+002          2519776            69256            68776            69300            68972            67728            69460            68268            67868            69188            69892            67732            70624            69696            68552            69560            67548            68436            67592            67304            66760            66964            66428            68640            69344            69564            67964            70904            72824            83212            74308            70544            76396            70424            73040            70700            76008 
 -1.1081566e+002          2520344            69256            68776            69300            68976            67728            69464            68268            67868            69192            69892            67732            70624            69696            68552            69560            67548            68436            67332            67304            66760            66964            66428            68908            69344            69972            67964            70904            72824            83212            74308            70684            76396            70424            73040            70700            76008 
 -1.1030642e+002          2521624            69256            68776            69300            68976            67728            69464            68268            67868            69192            69892            67732            70624            69696            68552            69560            67548            68436            67332            67304            66760            66964            66428            69048            69344            70508            67964            71172            72824            83212            74308            70952            76464            70424            73040            70700            76008 
 -1.0980052e+002          2523248            69256            68776            69300            68976            67728            69464            68268            67868            69192            69892            67732            70624            69696            68552            69560            67548            68436            67332            67304            66760            66964            66428            69048            69344            70920            67964            71708            72824            83212            74308            71628            76464            70424            73040            70700            76008 
 -1.0929789e+002          2524868            69256            68776            69300            68976            67728            69464            68268            67868            69192            69892            67732            70624            69696            68552            69560            67548            68436            67332            67304            66760            66964            66428            69048            69612            71328            67964            71708            72824            83212            74308            72572            76464            70424            73040            70700            76008 
 -1.0879844e+002          2525404            69256            68776            69300            68976            67728            69464            68268            67868            69192            69892            67732            70624            69696            68552            69560            67548            68436            67332            67304            66760            66964            66428            69048            69612            71596            67964            71976            72824            83212            74308            72572            76464            70424            73040            70700            76008 
 -1.0830207e+002          2525816            69256            68776            69300            68976            67728            69464            68268            67872            69192            69892            67732            70624            69696            68552            69560            67548            68436            67332            67304            66760            66964            66428            69048            69612            72004            67964            71976            72824            83212            74308            72572            76464            70424            73040            70700            76008 
 -1.0780872e+002          2527636            69256            68776            69300            68976            67728            69464            68268            67872            69192            69892            67732            70624            69696            68552            69560            67548            68436            67592            67304            66760            66964            66428            69316            69752            72372            67964            72480            72824            83212            74312            72848            76464            70424            73040            70700            76008 
 -1.0731831e+002          2529000            69256            68776            69300            68976            67728            69464            68268            67872            69192            69892            67732            70624            69696            68552            69560            67548            68436            67592            67304            66760            66964            66428            69316            69752            72784            67964            73020            72824            83212            74312            73260            76464            70424            73040            70700            76008 
 -1.0683077e+002          2529424            69256            68780            69300            68976            67728            69464            68268            67872            69192            69892            67732            70624            69696            68552            69560            67548            68436            67332            67308            66760            66964            66428            69316            69752            72784            67964            73020            72824            83212            74312            73936            76464            70424            73040            70700            76008 
 -1.0634601e+002          2530360            69312            68780            69300            68976            67796            69464            68268            67940            69192            69892            67732            70624            69696            68552            69560            67548            68436            67332            67308            66760            66964            66428            69316            69752            73052            67964            73428            72824            83212            74312            73936            76532            70424            73040            70700            76008 
 -1.0586398e+002          2530848            69388            68848            69300            68976            67796            69464            68268            67940            69192            69892            67732            70624            69696            68552            69560            67548            68436            67332            67308            66828            66964            66428            69316            69752            73320            67964            73428            72824            83212            74312            73936            76536            70424            73040            70700            76012 
 -1.0538460e+002          2533404            69440            68900            69352            69032            67856            69516            68324            67996            69252            69948            67788            70680            69756            68608            69616            67604            68488            67388            67364            66884            67432            66484            69372            69812            73372            68020            73484            72880            83268            74368            74048            76588            70556            73100            70760            76068 
 -1.0490780e+002          2535372            69524            68968            69436            69032            67856            69516            68324            67996            69252            69948            67856            70680            69756            68608            69616            67688            68552            67472            67432            66884            68080            66552            69432            69876            73512            68020            73816            72880            83268            74368            74100            76588            70556            73100            70760            76068 
 -1.0443354e+002          2536184            69524            68968            69436            69032            67856            69516            68324            67996            69252            69948            67856            70680            69756            68608            69616            67688            68552            67472            67432            66884            68488            66552            69700            69876            73512            68020            73816            72880            83268            74368            74236            76588            70556            73100            70760            76068 
 -1.0396174e+002          2537000            69524            68968            69436            69032            67856            69516            68324            67996            69252            69948            67856            70680            69756            68608            69616            67688            68552            67472            67432            66884            68488            66552            69700            69876            73920            68020            74224            72880            83268            74368            74236            76588            70556            73100            70760            76068 
 -1.0349235e+002          2537272            69524            68968            69436            69032            67856            69516            68324            67996            69252            69948            67856            70680            69756            68608            69616            67688            68552            67472            67432            66884            68756            66552            69700            69876            73920            68020            74224            72880            83268            74368            74240            76588            70556            73100            70760            76068 
 -1.0302529e+002          2538008            69524            68968            69436            69032            67856            69516            68324            67996            69252            69948            67856            70680            69756            68608            69616            67688            68552            67472            67432            66884            68756            66552            69840            69876            74192            68020            74548            72880            83268            74368            74240            76588            70556            73100            70760            76068 
 -1.0256053e+002          2538148            69524            68968            69436            69032            67856            69516            68324            67996            69252            69948            67856            70680            69756            68608            69616            67688            68552            67472            67432            66884            68756            66552            69840            69876            74192            68020            74688            72880            83268            74368            74240            76588            70556            73100            70760            76068 
 -1.0209800e+002          2538832            69524            68968            69436            69032            67856            69516            68324            67996            69252            69948            67856            70680            69756            68608            69616            67688            68552            67472            67432            66884            68756            66552            69840            69876            74600            68020            74956            72880            83268            74372            74240            76588            70556            73100            70764            76068 
 -1.0163764e+002          2538904            69524            68968            69436            69032            67856            69516            68324            67996            69252            69948            67856            70680            69756            68608            69616            67688            68552            67472            67432            66884            68824            66552            69840            69876            74600            68020            74956            72880            83268            74372            74244            76588            70556            73100            70764            76068 
 -1.0117943e+002          2540600            69524            68968            69436            69032            67856            69516            68324            67996            69252            69948            67856            70680            69756            68608            69616            67688            68552            67472            67432            66884            69096            66552            70108            69876            75008            68288            75368            72880            83268            74372            74244            76588            70624            73100            70764            76068 
 -1.0072328e+002          2573804            69724            69044            69836            72124            68500            75404            74144            76360            71532            69948            67988            70812            69960            68740            69824            67796            68688            67612            67632            67084            69296            67500            70240            69952            75008            69188            75508            72956            83268            74640            74312            76972            71264            73452            71148            76348 
 -1.0026915e+002          2574012            69724            69044            69836            72168            68500            75408            74144            76360            71532            69948            67992            70812            69960            68740            69824            67796            68688            67612            67632            67084            69296            67656            70240            69952            75008            69188            75508            72956            83268            74640            74312            76972            71264            73452            71148            76348 
 -9.9817011e+001          2574508            69724            69044            69836            72208            68500            75676            74204            76420            71532            69948            67992            70812            69960            68740            69824            67796            68688            67612            67632            67084            69296            67656            70240            69952            75008            69188            75508            72956            83336            74640            74312            76972            71264            73452            71148            76348 
 -9.9366792e+001          2574936            69724            69044            69836            72208            68500            75676            74476            76420            71532            69948            67992            70812            69960            68740            69824            67796            68688            67612            67632            67084            69296            67812            70240            69952            75008            69188            75508            72956            83336            74640            74312            76972            71264            73452            71148            76348 
 -9.8918464e+001          2576048            69724            69312            69836            72208            69304            75676            74476            76420            71572            69948            67992            70812            69960            68740            69824            67796            68688            67612            67632            67084            69296            67812            70240            69952            75008            69188            75508            72956            83336            74640            74312            76972            71264            73452            71148            76348 
 -9.8471966e+001          2577152            69724            69312            70104            72208            69308            75676            74884            76420            71572            69948            67992            70812            69960            68740            69824            67796            68688            67612            67632            67084            69296            67812            70240            69952            75008            69188            75508            72956            83688            74640            74312            76972            71264            73524            71148            76348 
 -9.8027267e+001          2577956            69724            69580            70104            72208            69308            75944            75152            76420            71572            69948            67992            70812            69960            68740            69824            67796            68688            67612            67632            67084            69296            67812            70240            69952            75008            69188            75508            72956            83688            74640            74312            76972            71264            73524            71148            76348 
 -9.7584316e+001          2578492            69724            70116            70104            72208            69308            75944            75152            76420            71572            69948            67992            70812            69960            68740            69824            67796            68688            67612            67632            67084            69296            67812            70240            69952            75008            69188            75508            72956            83688            74640            74312            76972            71264            73524            71148            76348 
 -9.7143069e+001          2579976            69724            70384            70644            72208            69576            75944            75560            76420            71572            69948            67992            70812            69960            68740            69824            67796            68688            67612            67632            67084            69296            67812            70240            69952            75008            69188            75508            72956            83688            74640            74312            76972            71264            73524            71148            76348 
 -9.6703497e+001          2581368            69724            70652            71496            72208            69848            75944            75560            76420            71572            69948            67992            70812            69960            68740            69824            67796            68688            67612            67632            67084            69296            67812            70240            69952            75008            69188            75508            72956            83688            74640            74312            76972            71264            73524            71148            76348 
 -9.6265535e+001          2581368            69724            70652            71496            72208            69848            75944            75560            76420            71572            69948            67992            70812            69960            68740            69824            67796            68688            67612            67632            67084            69296            67812            70240            69952            75008            69188            75508            72956            83688            74640            74312            76972            71264            73524            71148            76348 
 -9.5829177e+001          2581368            69724            70652            71496            72208            69848            75944            75560            76420            71572            69948            67992            70812            69960            68740            69824            67796            68688            67612            67632            67084            69296            67812            70240            69952            75008            69188            75508            72956            83688            74640            74312            76972            71264            73524            71148            76348 
 -9.5394356e+001          2583112            69724            71188            71904            72276            69848            76356            75828            76420            71572            69948            67992            70812            69960            68744            69824            67796            68688            67612            67632            67084            69296            67812            70240            69952            75008            69188            75508            72956            83736            74640            74312            76972            71264            73524            71148            76348 
 -9.4961038e+001          2585032            69724            71516            72900            72312            69848            76356            76364            76420            71596            69948            67992            70812            69960            68744            69824            67796            68688            67612            67632            67084            69296            67812            70240            69952            75008            69188            75508            72956            83736            74640            74312            76972            71264            73524            71148            76348 
 -9.4529204e+001          2585400            69724            71576            72900            72340            69848            76356            76364            76420            71616            69948            67992            70812            69960            68744            69824            67796            68688            67612            67632            67084            69296            67812            70240            69952            75008            69188            75508            72956            83736            74640            74312            76972            71264            73784            71148            76348 
 -9.4098795e+001          2585936            69724            71844            72900            72340            69848            76356            76364            76420            71616            69948            67992            70812            70228            68744            69824            67796            68688            67612            67632            67084            69296            67812            70240            69952            75008            69188            75508            72956            83736            74640            74312            76972            71264            73784            71148            76348 
 -9.3669779e+001          2585936            69724            71844            72900            72340            69848            76356            76364            76420            71616            69948            67992            70812            70228            68744            69824            67796            68688            67612            67632            67084            69296            67812            70240            69952            75008            69188            75508            72956            83736            74640            74312            76972            71264            73784            71148            76348 
 -9.3242139e+001          2586248            69724            72112            72944            72340            69848            76356            76364            76420            71616            69948            67992            70812            70228            68744            69824            67796            68688            67612            67632            67084            69296            67812            70240            69952            75008            69188            75508            72956            83736            74640            74312            76972            71264            73784            71148            76348 
 -9.2815820e+001          2587500            69724            72524            73024            72340            70116            76356            76364            76420            71616            69948            67992            70812            70228            68744            69824            68288            68688            67612            67632            67084            69296            67812            70240            69952            75008            69188            75508            72956            83736            74640            74312            76972            71264            73784            71148            76348 
 -9.2390790e+001          2587772            69724            72792            73024            72344            70116            76356            76364            76420            71616            69948            67992            70812            70228            68744            69824            68288            68688            67612            67632            67084            69296            67812            70240            69952            75008            69188            75508            72956            83736            74640            74312            76972            71264            73784            71148            76348 
 -9.1967022e+001          2587828            69724            72848            73024            72344            70116            76356            76364            76420            71616            69948            67992            70812            70228            68744            69824            68288            68688            67612            67632            67084            69296            67812            70240            69952            75008            69188            75508            72956            83736            74640            74312            76972            71264            73784            71148            76348 
 -9.1544487e+001          2587996            69724            72848            73060            72344            70116            76356            76364            76420            71616            69948            67992            70812            70228            68744            69824            68420            68688            67612            67632            67084            69296            67812            70240            69952            75008            69188            75508            72956            83736            74640            74312            76972            71264            73784            71148            76348 
 -9.1123141e+001          2588600            69992            72916            73060            72344            70384            76356            76364            76420            71616            69948            67992            70812            70228            68744            69824            68420            68688            67612            67632            67084            69296            67812            70240            69952            75008            69188            75508            72956            83736            74640            74312            76972            71264            73784            71148            76348 
 -9.0702955e+001          2588868            69992            73184            73060            72344            70384            76356            76364            76420            71616            69948            67992            70812            70228            68744            69824            68420            68688            67612            67632            67084            69296            67812            70240            69952            75008            69188            75508            72956            83736            74640            74312            76972            71264            73784            71148            76348 
 -9.0283896e+001          2588868            69992            73184            73060            72344            70384            76356            76364            76420            71616            69948            67992            70812            70228            68744            69824            68420            68688            67612            67632            67084            69296            67812            70240            69952            75008            69188            75508            72956            83736            74640            74312            76972            71264            73784            71148            76348 
 -8.9865945e+001          2589352            69992            73596            73132            72344            70384            76356            76364            76420            71616            69948            67992            70812            70228            68744            69824            68420            68688            67612            67632            67084            69296            67812            70240            69952            75008            69188            75508            72956            83736            74640            74312            76972            71264            73784            71148            76348 
 -8.9449062e+001          2590100            69992            73664            73132            72344            70384            76356            76364            76420            71616            69948            67992            70812            70228            68744            69824            69100            68688            67612            67632            67084            69296            67812            70240            69952            75008            69188            75508            72956            83736            74640            74312            76972            71264            73784            71148            76348 
 -8.9033215e+001          2590104            69992            73664            73132            72344            70384            76356            76364            76424            71616            69948            67992            70812            70228            68744            69824            69100            68688            67612            67632            67084            69296            67812            70240            69952            75008            69188            75508            72956            83736            74640            74312            76972            71264            73784            71148            76348 
 -8.8618375e+001          2590372            69992            73932            73132            72344            70384            76356            76364            76424            71616            69948            67992            70812            70228            68744            69824            69100            68688            67612            67632            67084            69296            67812            70240            69952            75008            69188            75508            72956            83736            74640            74312            76972            71264            73784            71148            76348 
 -8.8204513e+001          2590440            69992            73932            73132            72344            70384            76356            76364            76424            71616            69948            67992            70812            70292            68744            69824            69100            68688            67612            67632            67084            69296            67816            70240            69952            75008            69188            75508            72956            83736            74640            74312            76972            71264            73784            71148            76348 
 -8.7791601e+001          2591316            70260            73932            73132            72344            70384            76356            76364            76424            71616            69948            67992            70812            70292            69352            69824            69100            68688            67612            67632            67084            69296            67816            70240            69952            75008            69188            75508            72956            83736            74640            74312            76972            71264            73784            71148            76348 
 -8.7379614e+001          2594148            70260            74200            73132            72344            70388            76356            76368            76424            71616            69948            67992            70812            70292            69352            69824            71396            68688            67612            67632            67084            69296            67816            70240            69952            75008            69448            75508            72956            83736            74640            74312            76972            71264            73784            71148            76348 
 -8.6968521e+001          2595092            70260            74608            73132            72344            70388            76356            76368            76424            71616            69948            67992            70812            70560            69352            69824            71396            68956            67612            67632            67084            69296            67816            70240            69952            75008            69448            75508            72956            83736            74640            74312            76972            71264            73784            71148            76348 
 -8.6558293e+001          2596236            70260            74944            73132            72344            70388            76360            76368            76424            71616            69948            67992            71348            70828            69352            69824            71396            68956            67612            67632            67084            69296            67816            70240            69952            75008            69448            75508            72956            83736            74640            74312            76972            71264            73784            71148            76348 
 -8.6148902e+001          2597040            70528            74944            73132            72344            70388            76360            76368            76424            71616            69948            67992            71616            71096            69352            69824            71396            68956            67612            67632            67084            69296            67816            70240            69952            75008            69448            75508            72956            83736            74640            74312            76972            71264            73784            71148            76348 
 -8.5740320e+001          2598592            70796            75280            73132            72344            70388            76360            76372            76424            71616            69948            67992            71884            71364            69352            69824            71804            68956            67612            67632            67084            69296            67816            70240            69952            75008            69448            75508            72956            83736            74640            74312            76972            71264            73784            71148            76348 
 -8.5332521e+001          2620600            70804            75408            73360            72544            70388            76472            76936            76424            71832            69948            67992            71884            71496            69352            69824            71936            68956            67744            67632            67084            69832            73232            70240            81552            75608            70252            75680            73008            84128            74772            74444            77104            71264            73840            71148            76480 
 -8.4925479e+001          2621216            70804            75408            73360            72544            70388            76540            76936            76424            71844            69948            67992            71884            71496            69352            69824            71936            68956            67744            67632            67084            69832            73232            70240            81820            75608            70520            75680            73008            84128            74772            74444            77104            71264            73840            71148            76480 
 -8.4519166e+001          2622036            70804            75408            73360            72544            70388            76540            76936            76424            71912            69948            67992            71884            71496            69356            69824            71936            68956            67744            67632            67084            70100            73232            70240            82232            75608            70520            75680            73008            84128            74772            74444            77104            71264            73840            71148            76548 
 -8.4113556e+001          2622528            70804            75408            73360            72584            70388            76540            76936            76424            71912            69948            67992            71884            71496            69356            69868            71936            68956            67744            67632            67084            70100            73232            70240            82640            75608            70520            75680            73008            84128            74772            74444            77104            71264            73840            71148            76548 
 -8.3708624e+001          2622800            70804            75408            73360            72584            70388            76540            76936            76424            71912            69948            67992            71884            71496            69356            69868            71936            68956            67744            67632            67084            70368            73232            70240            82640            75608            70520            75684            73008            84128            74772            74444            77104            71264            73840            71148            76548 
 -8.3304344e+001          2623272            70804            75408            73360            72584            70388            76540            76880            76424            71912            69948            67992            71884            71496            69356            69868            71936            68956            67744            67632            67084            70896            73232            70240            82640            75608            70520            75684            73008            84128            74772            74444            77104            71264            73840            71148            76548 
 -8.2900689e+001          2623328            70804            75408            73360            72584            70388            76540            76936            76424            71912            69948            67992            71884            71496            69356            69868            71936            68956            67744            67632            67084            70896            73232            70240            82640            75608            70520            75684            73008            84128            74772            74444            77104            71264            73840            71148            76548 
 -8.2497635e+001          2623328            70804            75408            73360            72584            70388            76540            76936            76424            71912            69948            67992            71884            71496            69356            69868            71936            68956            67744            67632            67084            70896            73232            70240            82640            75608            70520            75684            73008            84128            74772            74444            77104            71264            73840            71148            76548 
 -8.2095158e+001          2623328            70804            75408            73360            72584            70388            76540            76936            76424            71912            69948            67992            71884            71496            69356            69868            71936            68956            67744            67632            67084            70896            73232            70240            82640            75608            70520            75684            73008            84128            74772            74444            77104            71264            73840            71148            76548 
 -8.1693230e+001          2623396            70804            75408            73360            72584            70388            76540            76936            76424            71980            69948            67992            71884            71496            69356            69868            71936            68956            67744            67632            67084            70896            73232            70240            82640            75608            70520            75684            73008            84128            74772            74444            77104            71264            73840            71148            76548 
 -8.1291828e+001          2623680            70804            75408            73360            72584            70388            76540            76936            76424            71980            69948            67992            71884            71496            69356            69868            71936            68956            67744            67632            67084            70896            73236            70240            82640            75608            70520            75684            73008            84128            74772            74724            77104            71264            73840            71148            76548 
 -8.0890926e+001          2623948            70804            75408            73360            72584            70388            76540            76936            76424            71980            69948            67992            71884            71496            69356            69868            71936            68956            67744            67900            67084            70896            73236            70240            82640            75608            70520            75684            73008            84128            74772            74724            77104            71264            73840            71148            76548 
 -8.0490500e+001          2623948            70804            75408            73360            72584            70388            76540            76936            76424            71980            69948            67992            71884            71496            69356            69868            71936            68956            67744            67900            67084            70896            73236            70240            82640            75608            70520            75684            73008            84128            74772            74724            77104            71264            73840            71148            76548 
 -8.0090524e+001          2623952            70804            75408            73360            72584            70388            76540            76936            76424            71980            69948            67992            71884            71496            69356            69868            71936            68956            67744            67900            67084            70896            73236            70240            82640            75612            70520            75684            73008            84128            74772            74724            77104            71264            73840            71148            76548 
 -7.9690976e+001          2624028            70804            75408            73360            72584            70388            76540            76936            76424            71980            69948            67992            71884            71496            69356            69868            71936            68956            67744            67900            67084            70900            73236            70240            82712            75612            70520            75684            73008            84128            74772            74724            77104            71264            73840            71148            76548 
 -7.9291829e+001          2624028            70804            75408            73360            72584            70388            76540            76936            76424            71980            69948            67992            71884            71496            69356            69868            71936            68956            67744            67900            67084            70900            73236            70240            82712            75612            70520            75684            73008            84128            74772            74724            77104            71264            73840            71148            76548 
 -7.8893061e+001          2624592            70804            75408            73360            72584            70388            76540            76936            76424            71980            69948            67992            71884            71496            69356            69868            71936            68956            67744            68168            67084            70900            73236            70240            82712            75612            70520            75684            73008            84128            74772            74724            77104            71560            73840            71148            76548 
 -7.8494646e+001          2624860            70804            75408            73360            72584            70388            76540            76936            76424            71980            69948            67992            71884            71496            69356            69868            71936            68956            67744            68168            67352            70900            73236            70240            82712            75612            70520            75684            73008            84128            74772            74724            77104            71560            73840            71148            76548 
 -7.8096561e+001          2624896            70804            75408            73360            72584            70388            76540            76936            76424            71980            69948            67992            71884            71496            69356            69868            71936            68956            67744            68204            67352            70900            73236            70240            82712            75612            70520            75684            73008            84128            74772            74724            77104            71560            73840            71148            76548 
 -7.7698782e+001          2624896            70804            75408            73360            72584            70388            76540            76936            76424            71980            69948            67992            71884            71496            69356            69868            71936            68956            67744            68204            67352            70900            73236            70240            82712            75612            70520            75684            73008            84128            74772            74724            77104            71560            73840            71148            76548 
 -7.7301285e+001          2624896            70804            75408            73360            72584            70388            76540            76936            76424            71980            69948            67992            71884            71496            69356            69868            71936            68956            67744            68204            67352            70900            73236            70240            82712            75612            70520            75684            73008            84128            74772            74724            77104            71560            73840            71148            76548 
 -7.6904045e+001          2624904            70804            75408            73360            72584            70388            76540            76936            76424            71980            69948            67992            71884            71496            69356            69868            71936            68956            67744            68204            67352            70900            73236            70240            82716            75612            70520            75684            73008            84132            74772            74724            77104            71560            73840            71148            76548 
 -7.6507039e+001          2625692            70804            75408            73360            72584            70388            76540            76936            76424            71980            69948            67992            71884            71496            69356            69868            71936            68956            68004            68472            67352            70900            73236            70240            82716            75612            70520            75684            73008            84132            74772            74724            77104            71560            73840            71148            76808 
 -7.6110243e+001          2623432            70804            75408            73360            72584            70388            76540            76936            76424            71888            69856            67904            71792            71404            69264            69776            71844            68868            67916            68380            67532            70812            73148            70148            82624            75520            70428            75592            72920            84044            74684            74636            77012            71472            73748            71056            76720 
 -7.5713633e+001          2622864            70716            75320            73268            72496            70296            76452            76848            76336            71888            69856            67904            71792            71404            69264            69776            71844            68868            67916            68380            67672            70812            73148            70148            82624            75520            70432            75592            72920            84044            74684            74636            77012            71472            73748            71056            76720 
 -7.5317184e+001          2623544            70716            75320            73268            72496            70296            76452            76848            76336            71888            69856            67904            71792            71404            69264            69776            71844            68868            67916            68792            67940            70812            73148            70148            82624            75520            70432            75592            72920            84044            74684            74636            77012            71472            73748            71056            76720 
 -7.4920872e+001          2624492            70716            75320            73268            72496            70296            76452            76848            76336            71888            69856            67904            71792            71404            69264            69776            71844            68868            67916            69328            68352            70812            73148            70148            82624            75520            70432            75592            72920            84044            74684            74636            77012            71472            73748            71056            76720 
 -7.4740937e+001          2637032            70716            75320            73272            72960            70296            76520            76848            76336            72020            69856            67904            71792            71404            69264            69832            71844            68868            67920            69368            68352            70812            73148            70148            82624            75520            70432            75852            72920            84112            85856            74636            77012            71476            73816            71056            76920 
 -7.4516017e+001          2637256            70716            75320            73272            72960            70296            76520            76848            76336            72020            69856            67904            71792            71404            69264            69832            71844            68868            67920            69368            68352            70812            73148            70148            82624            75520            70432            75852            72920            84112            86012            74636            77012            71476            73816            71124            76920 
 -7.4234868e+001          2637256            70716            75320            73272            72960            70296            76520            76848            76336            72020            69856            67904            71792            71404            69264            69832            71844            68868            67920            69368            68352            70812            73148            70148            82624            75520            70432            75852            72920            84112            86012            74636            77012            71476            73816            71124            76920 
 -7.3883432e+001          2637000            70716            75320            73272            72960            70296            76520            76848            76336            72020            69856            67904            71792            71404            69264            69832            71844            68868            67920            69372            68352            70812            73148            70148            82624            75520            70432            75852            72920            84112            85752            74636            77012            71476            73816            71124            76920 
 -7.3487419e+001          2637624            70716            75320            73272            72960            70296            76520            76848            76336            72020            69856            67904            71792            71404            69264            69832            71844            68868            67920            69372            68352            70812            73148            70148            82624            75520            70432            75852            72920            84112            86108            74636            77012            71476            73816            71392            76920 
 -7.3091430e+001          2638036            70716            75320            73272            72960            70296            76520            76848            76336            72020            69856            67904            71792            71404            69264            69832            71848            68868            67920            69372            68352            70812            73148            70148            82624            75520            70432            75852            72920            84112            86108            74636            77012            71476            73816            71800            76920 
 -7.2695443e+001          2638296            70716            75320            73272            72960            70296            76520            77108            76336            72020            69856            67904            71792            71404            69264            69832            71848            68868            67920            69372            68352            70812            73148            70148            82624            75520            70432            75852            72920            84112            86108            74636            77012            71476            73816            71800            76920 
 -7.2299432e+001          2638296            70716            75320            73272            72960            70296            76520            77108            76336            72020            69856            67904            71792            71404            69264            69832            71848            68868            67920            69372            68352            70812            73148            70148            82624            75520            70432            75852            72920            84112            86108            74636            77012            71476            73816            71800            76920 
 -7.1903375e+001          2638556            70716            75320            73272            72960            70296            76520            77108            76336            72020            69856            67904            71792            71404            69264            69832            71848            68868            67920            69372            68352            70812            73148            70148            82624            75520            70432            75852            72920            84112            86108            74636            77272            71476            73816            71800            76920 
 -7.1507244e+001          2638556            70716            75320            73272            72960            70296            76520            77108            76336            72020            69856            67904            71792            71404            69264            69832            71848            68868            67920            69372            68352            70812            73148            70148            82624            75520            70432            75852            72920            84112            86108            74636            77272            71476            73816            71800            76920 
 -7.1111017e+001          2638556            70716            75320            73272            72960            70296            76520            77108            76336            72020            69856            67904            71792            71404            69264            69832            71848            68868            67920            69372            68352            70812            73148            70148            82624            75520            70432            75852            72920            84112            86108            74636            77272            71476            73816            71800            76920 
 -7.0714667e+001          2638672            70716            75320            73272            72960            70296            76520            77108            76336            72020            69856            67904            71792            71404            69264            69832            71848            68868            67920            69372            68352            70812            73148            70148            82624            75520            70432            75852            72920            84112            86108            74636            77272            71476            73932            71800            76920 
 -7.0318169e+001          2638672            70716            75320            73272            72960            70296            76520            77108            76336            72020            69856            67904            71792            71404            69264            69832            71848            68868            67920            69372            68352            70812            73148            70148            82624            75520            70432            75852            72920            84112            86108            74636            77272            71476            73932            71800            76920 
 -6.9921499e+001          2638748            70716            75320            73272            72960            70296            76520            77108            76336            72020            69856            67904            71792            71404            69264            69832            71848            68868            67920            69372            68352            70812            73148            70148            82624            75524            70432            75852            72920            84112            86108            74636            77272            71476            73932            71872            76920 
 -6.9524630e+001          2638752            70716            75320            73272            72960            70296            76520            77108            76336            72020            69856            67904            71792            71404            69264            69832            71848            68868            67920            69372            68352            70812            73148            70152            82624            75524            70432            75852            72920            84112            86108            74636            77272            71476            73932            71872            76920 
 -6.9127536e+001          2638752            70716            75320            73272            72960            70296            76520            77108            76336            72020            69856            67904            71792            71404            69264            69832            71848            68868            67920            69372            68352            70812            73148            70152            82624            75524            70432            75852            72920            84112            86108            74636            77272            71476            73932            71872            76920 
 -6.8730192e+001          2638752            70716            75320            73272            72960            70296            76520            77108            76336            72020            69856            67904            71792            71404            69264            69832            71848            68868            67920            69372            68352            70812            73148            70152            82624            75524            70432            75852            72920            84112            86108            74636            77272            71476            73932            71872            76920 
 -6.8332571e+001          2638752            70716            75320            73272            72960            70296            76520            77108            76336            72020            69856            67904            71792            71404            69264            69832            71848            68868            67920            69372            68352            70812            73148            70152            82624            75524            70432            75852            72920            84112            86108            74636            77272            71476            73932            71872            76920 
 -6.7934647e+001          2638752            70716            75320            73272            72960            70296            76520            77108            76336            72020            69856            67904            71792            71404            69264            69832            71848            68868            67920            69372            68352            70812            73148            70152            82624            75524            70432            75852            72920            84112            86108            74636            77272            71476            73932            71872            76920 
 -6.7536393e+001          2638756            70716            75320            73272            72960            70296            76520            77108            76336            72020            69856            67904            71792            71404            69264            69832            71848            68868            67920            69372            68352            70812            73148            70152            82624            75524            70432            75852            72920            84112            86108            74636            77272            71476            73932            71872            76924 
 -6.7137781e+001          2651652            70716            75320            73672            72960            70296            76520            77108            76604            72020            70256            67908            71792            71404            69264            69832            71848            68868            67920            69772            68356            70812            73148            70152            82624            75524            70432            75852            73328            84216            86108            75172            77272            71476            73932            81976            77192 
 -6.6738785e+001          2651716            70716            75320            73672            72960            70296            76520            77108            76604            72020            70256            67908            71792            71408            69264            69832            71848            68868            67920            69772            68356            70812            73148            70152            82624            75524            70432            75852            73328            84216            86108            75172            77272            71476            73932            82036            77192 
 -6.6339376e+001          2651720            70716            75320            73672            72960            70296            76520            77108            76604            72020            70256            67908            71792            71408            69264            69832            71852            68868            67920            69772            68356            70812            73148            70152            82624            75524            70432            75852            73328            84216            86108            75172            77272            71476            73932            82036            77192 
 -6.5939526e+001          2651992            70716            75320            73672            72960            70296            76520            77108            76604            72020            70256            67908            71792            71408            69264            69832            71852            68868            67920            69772            68356            70812            73148            70152            82624            75524            70432            75852            73332            84216            86108            75440            77272            71476            73932            82036            77192 
 -6.5539208e+001          2652492            70716            75320            73672            72960            70296            76520            77108            76604            72020            70256            67908            71792            71408            69264            69832            71852            68868            67920            69772            68356            70812            73148            70152            82624            75524            70432            75852            73372            84216            86108            75848            77272            71476            73932            82088            77192 
 -6.5138391e+001          2652492            70716            75320            73672            72960            70296            76520            77108            76604            72020            70256            67908            71792            71408            69264            69832            71852            68868            67920            69772            68356            70812            73148            70152            82624            75524            70432            75852            73372            84216            86108            75848            77272            71476            73932            82088            77192 
 -6.4737047e+001          2652492            70716            75320            73672            72960            70296            76520            77108            76604            72020            70256            67908            71792            71408            69264            69832            71852            68868            67920            69772            68356            70812            73148            70152            82624            75524            70432            75852            73372            84216            86108            75848            77272            71476            73932            82088            77192 
 -6.4335147e+001          2652496            70716            75320            73672            72960            70296            76520            77108            76604            72020            70256            67908            71792            71408            69264            69832            71852            68868            67920            69772            68356            70812            73152            70152            82624            75524            70432            75852            73372            84216            86108            75848            77272            71476            73932            82088            77192 
 -6.3932659e+001          2652496            70716            75320            73672            72960            70296            76520            77108            76604            72020            70256            67908            71792            71408            69264            69832            71852            68868            67920            69772            68356            70812            73152            70152            82624            75524            70432            75852            73372            84216            86108            75848            77272            71476            73932            82088            77192 
 -6.3529554e+001          2652576            70716            75324            73672            72960            70296            76520            77108            76604            72020            70256            67908            71792            71408            69264            69832            71852            68872            67920            69772            68356            70880            73152            70152            82624            75524            70432            75852            73372            84216            86108            75852            77272            71476            73932            82088            77192 
 -6.3125800e+001          2653116            70716            75324            73672            72960            70296            76520            77108            76604            72020            70256            67908            71792            71408            69264            69832            71852            68872            67920            69772            68356            70880            73152            70152            82624            75524            70432            75852            73372            84216            86108            76392            77272            71476            73932            82088            77192 
 -6.2721365e+001          2653184            70716            75324            73672            72960            70296            76520            77108            76604            72020            70256            67908            71792            71408            69264            69832            71852            68872            67920            69772            68356            70880            73152            70152            82624            75524            70432            75852            73440            84216            86108            76392            77272            71476            73932            82088            77192 
 -6.2316218e+001          2653188            70716            75324            73672            72960            70296            76520            77108            76604            72020            70256            67908            71796            71408            69264            69832            71852            68872            67920            69772            68356            70880            73152            70152            82624            75524            70432            75852            73440            84216            86108            76392            77272            71476            73932            82088            77192 
 -6.1910327e+001          2653216            70716            75324            73672            72960            70296            76520            77108            76604            72020            70256            67908            71796            71408            69264            69832            71852            68872            67920            69772            68356            70880            73152            70152            82624            75524            70432            75852            73468            84216            86108            76392            77272            71476            73932            82088            77192 
 -6.1503657e+001          2653220            70716            75324            73672            72960            70296            76520            77108            76604            72020            70256            67908            71796            71408            69264            69832            71852            68872            67920            69772            68356            70884            73152            70152            82624            75524            70432            75852            73468            84216            86108            76392            77272            71476            73932            82088            77192 
 -6.1096174e+001          2653220            70716            75324            73672            72960            70296            76520            77108            76604            72020            70256            67908            71796            71408            69264            69832            71852            68872            67920            69772            68356            70884            73152            70152            82624            75524            70432            75852            73468            84216            86108            76392            77272            71476            73932            82088            77192 
 -6.0687843e+001          2653220            70716            75324            73672            72960            70296            76520            77108            76604            72020            70256            67908            71796            71408            69264            69832            71852            68872            67920            69772            68356            70884            73152            70152            82624            75524            70432            75852            73468            84216            86108            76392            77272            71476            73932            82088            77192 
 -6.0278628e+001          2670840            70984            75324            73672            73072            70296            76788            77108            76604            72020            70364            68016            71800            71640            72360            70644            72932            78432            68996            69772            68428            71284            73152            70424            82624            75524            70432            75852            73620            84216            86108            76392            77272            71476            73932            82088            77192 
 -5.9868494e+001          2672188            70984            75324            73672            73072            70296            76788            77108            76608            72020            70364            68016            71800            71640            72768            70912            73200            78564            69264            69772            68428            71284            73152            70424            82624            75524            70432            75852            73620            84216            86108            76392            77272            71476            73932            82088            77192 
 -5.9457406e+001          2672460            70984            75324            73672            73072            70296            76788            77108            76608            72020            70368            68016            71800            71640            72768            70912            73200            78564            69532            69772            68428            71284            73152            70424            82624            75524            70432            75852            73620            84216            86108            76392            77272            71476            73932            82088            77192 
 -5.9045324e+001          2672728            70984            75324            73672            73072            70296            76788            77108            76608            72020            70368            68016            71800            71640            73036            70912            73200            78564            69532            69772            68428            71284            73152            70424            82624            75524            70432            75852            73620            84216            86108            76392            77272            71476            73932            82088            77192 
 -5.8632213e+001          2673128            70984            75584            73672            73072            70296            76788            77108            76608            72020            70368            68016            71800            71640            73036            70912            73340            78564            69532            69772            68428            71284            73152            70424            82624            75524            70432            75852            73620            84216            86108            76392            77272            71476            73932            82088            77192 
 -5.8218031e+001          2673804            70984            75584            73672            73072            70296            76788            77108            76608            72020            70636            68016            71800            71640            73176            70912            73608            78564            69532            69772            68428            71284            73152            70424            82624            75524            70432            75852            73620            84216            86108            76392            77272            71476            73932            82088            77192 
 -5.7802740e+001          2674344            70984            75584            73672            73072            70296            76788            77108            76608            72020            70636            68016            71800            71640            73448            70912            73876            78564            69532            69772            68428            71284            73152            70424            82624            75524            70432            75852            73620            84216            86108            76392            77272            71476            73932            82088            77192 
 -5.7386300e+001          2675168            70984            75584            73672            73072            70480            76788            77108            76608            72020            70636            68016            71892            71640            73588            70912            74284            78564            69532            69772            68428            71284            73152            70424            82624            75524            70432            75852            73620            84216            86108            76392            77272            71476            73932            82088            77192 
 -5.6968657e+001          2675356            70988            75584            73672            73072            70572            76788            77108            76608            72020            70636            68016            71984            71640            73588            70912            74284            78564            69532            69772            68428            71284            73152            70424            82624            75524            70432            75852            73620            84216            86108            76392            77272            71476            73932            82088            77192 
 -5.6549777e+001          2675492            70988            75716            73672            73072            70576            76788            77108            76608            72020            70636            68016            71984            71640            73588            70912            74284            78564            69532            69772            68428            71284            73152            70424            82624            75524            70432            75852            73620            84216            86108            76392            77272            71476            73932            82088            77192 
 -5.6129618e+001          2675892            70988            75848            73672            73072            70576            76788            77108            76608            72020            70636            68016            71984            71640            73856            70912            74284            78564            69532            69772            68428            71284            73152            70424            82624            75524            70432            75852            73620            84216            86108            76392            77272            71476            73932            82088            77192 
 -5.5708134e+001          2675892            70988            75848            73672            73072            70576            76788            77108            76608            72020            70636            68016            71984            71640            73856            70912            74284            78564            69532            69772            68428            71284            73152            70424            82624            75524            70432            75852            73620            84216            86108            76392            77272            71476            73932            82088            77192 
 -5.5285280e+001          2686272            70988            75848            73896            73072            74900            76792            77112            76608            74044            71708            68628            71984            71908            74124            70988            74284            78832            69800            69772            68428            71512            73152            70424            82624            75524            70700            75856            73620            84684            86108            76392            77272            71476            73932            82088            77192 
 -5.4860997e+001          2686880            70988            75848            73896            73072            74900            76792            77112            76608            74380            71708            68896            71984            71908            74124            70988            74284            78832            69800            69772            68428            71512            73152            70424            82628            75524            70700            75856            73620            84684            86108            76392            77272            71476            73932            82088            77192 
 -5.4435240e+001          2687288            70988            75848            73896            73072            74900            76792            77112            76608            74788            71708            68896            71984            71908            74124            70988            74284            78832            69800            69772            68428            71512            73152            70424            82628            75524            70700            75856            73620            84684            86108            76392            77272            71476            73932            82088            77192 
 -5.4007966e+001          2687292            70988            75848            73896            73072            74900            76792            77112            76608            74792            71708            68896            71984            71908            74124            70988            74284            78832            69800            69772            68428            71512            73152            70424            82628            75524            70700            75856            73620            84684            86108            76392            77272            71476            73932            82088            77192 
 -5.3666147e+001          2687560            70988            75848            73896            73072            74900            76792            77112            76608            74792            71708            69164            71984            71908            74124            70988            74284            78832            69800            69772            68428            71512            73152            70424            82628            75524            70700            75856            73620            84684            86108            76392            77272            71476            73932            82088            77192 
 -5.3238873e+001          2688228            70988            75848            73896            73072            74900            76792            77112            76608            74792            71708            69700            71984            71908            74124            71120            74284            78832            69800            69772            68428            71512            73152            70424            82628            75524            70700            75856            73620            84684            86108            76392            77272            71476            73932            82088            77192 
 -5.2897054e+001          2688360            70988            75848            73896            73072            74900            76792            77112            76608            74792            71708            69700            71984            71908            74124            71252            74284            78832            69800            69772            68428            71512            73152            70424            82628            75524            70700            75856            73620            84684            86108            76392            77272            71476            73932            82088            77192 
 -5.2469780e+001          2688628            70988            75848            73896            73072            74900            76792            77112            76608            74792            71708            69700            71984            71908            74124            71520            74284            78832            69800            69772            68428            71512            73152            70424            82628            75524            70700            75856            73620            84684            86108            76392            77272            71476            73932            82088            77192 
 -5.2127961e+001          2689168            70988            75848            73896            73072            74900            76792            77112            76608            75060            71708            69700            71984            71908            74124            71792            74284            78832            69800            69772            68428            71512            73152            70424            82628            75524            70700            75856            73620            84684            86108            76392            77272            71476            73932            82088            77192 
 -5.1700687e+001          2689836            70988            75848            73896            73072            74900            76792            77112            76608            75060            71708            69968            71984            71908            74124            72192            74284            78832            69800            69772            68428            71512            73152            70424            82628            75524            70700            75856            73620            84684            86108            76392            77272            71476            73932            82088            77192 
 -5.1358868e+001          2690248            70988            75848            73896            73072            74900            76792            77112            76608            75060            71708            70380            71984            71908            74124            72192            74284            78832            69800            69772            68428            71512            73152            70424            82628            75524            70700            75856            73620            84684            86108            76392            77272            71476            73932            82088            77192 
 -5.0931594e+001          2690248            70988            75848            73896            73072            74900            76792            77112            76608            75060            71708            70380            71984            71908            74124            72192            74284            78832            69800            69772            68428            71512            73152            70424            82628            75524            70700            75856            73620            84684            86108            76392            77272            71476            73932            82088            77192 
 -5.0589775e+001          2690284            70988            75848            73896            73072            74900            76792            77112            76608            75060            71708            70380            71984            71908            74124            72228            74284            78832            69800            69772            68428            71512            73152            70424            82628            75524            70700            75856            73620            84684            86108            76392            77272            71476            73932            82088            77192 
 -5.0162501e+001          2690284            70988            75848            73896            73072            74900            76792            77112            76608            75060            71708            70380            71984            71908            74124            72228            74284            78832            69800            69772            68428            71512            73152            70424            82628            75524            70700            75856            73620            84684            86108            76392            77272            71476            73932            82088            77192 
 -4.9820682e+001          2690552            70988            75848            73896            73072            74900            76792            77112            76608            75060            71708            70380            71984            71908            74124            72496            74284            78832            69800            69772            68428            71512            73152            70424            82628            75524            70700            75856            73620            84684            86108            76392            77272            71476            73932            82088            77192 
 -4.9393408e+001          2690816            70988            75848            73896            73072            74900            76792            77112            76608            75060            71708            70380            71984            71908            74124            72760            74284            78832            69800            69772            68428            71512            73152            70424            82628            75524            70700            75856            73620            84684            86108            76392            77272            71476            73932            82088            77192 
 -4.9051589e+001          2691176            70988            75848            73896            73072            74900            76792            77112            76608            75060            71708            70380            71984            71908            74124            73036            74284            78832            69800            69772            68428            71512            73152            70424            82628            75524            70700            75856            73620            84684            86108            76392            77272            71476            73932            82088            77276 
 -4.8624315e+001          2691392            70988            75848            73896            73072            74900            76792            77112            76608            75060            71708            70380            71984            71908            74124            73168            74284            78832            69800            69772            68428            71512            73152            70424            82628            75524            70700            75856            73620            84684            86108            76392            77272            71476            73932            82088            77360 
 -4.8282496e+001          2691392            70988            75848            73896            73072            74900            76792            77112            76608            75060            71708            70380            71984            71908            74124            73168            74284            78832            69800            69772            68428            71512            73152            70424            82628            75524            70700            75856            73620            84684            86108            76392            77272            71476            73932            82088            77360 
 -4.7855222e+001          2691392            70988            75848            73896            73072            74900            76792            77112            76608            75060            71708            70380            71984            71908            74124            73168            74284            78832            69800            69772            68428            71512            73152            70424            82628            75524            70700            75856            73620            84684            86108            76392            77272            71476            73932            82088            77360 
 -4.7513403e+001          2691924            70988            75848            73896            73072            74900            76792            77112            76608            75060            71708            70380            71984            71908            74124            73568            74284            78964            69800            69772            68428            71512            73152            70424            82628            75524            70700            75856            73620            84684            86108            76392            77272            71476            73932            82088            77360 
 -4.7086129e+001          2691928            70988            75848            73896            73072            74900            76792            77112            76608            75060            71708            70380            71984            71908            74128            73568            74284            78964            69800            69772            68428            71512            73152            70424            82628            75524            70700            75856            73620            84684            86108            76392            77272            71476            73932            82088            77360 
 -4.6744310e+001          2691928            70988            75848            73896            73072            74900            76792            77112            76608            75060            71708            70380            71984            71908            74128            73568            74284            78964            69800            69772            68428            71512            73152            70424            82628            75524            70700            75856            73620            84684            86108            76392            77272            71476            73932            82088            77360 
 -4.6317036e+001          2691928            70988            75848            73896            73072            74900            76792            77112            76608            75060            71708            70380            71984            71908            74128            73568            74284            78964            69800            69772            68428            71512            73152            70424            82628            75524            70700            75856            73620            84684            86108            76392            77272            71476            73932            82088            77360 
 -4.5975216e+001          2692396            70988            75848            73896            73072            74900            76792            77112            76608            75060            71708            70380            71984            71908            74128            74036            74284            78964            69800            69772            68428            71512            73152            70424            82628            75524            70700            75856            73620            84684            86108            76392            77272            71476            73932            82088            77360 
 -4.5547943e+001          2692804            70988            75848            73896            73072            74900            76792            77112            76608            75060            71708            70380            71984            71912            74128            74440            74284            78964            69800            69772            68428            71512            73152            70424            82628            75524            70700            75856            73620            84684            86108            76392            77272            71476            73932            82088            77360 
 -4.5206123e+001          2692804            70988            75848            73896            73072            74900            76792            77112            76608            75060            71708            70380            71984            71912            74128            74440            74284            78964            69800            69772            68428            71512            73152            70424            82628            75524            70700            75856            73620            84684            86108            76392            77272            71476            73932            82088            77360 
 -4.4778850e+001          2692804            70988            75848            73896            73072            74900            76792            77112            76608            75060            71708            70380            71984            71912            74128            74440            74284            78964            69800            69772            68428            71512            73152            70424            82628            75524            70700            75856            73620            84684            86108            76392            77272            71476            73932            82088            77360 
 -4.4437030e+001          2695624            71076            75848            73896            73072            74900            76792            77500            76608            75060            71708            70380            71984            71912            74128            74440            74284            78964            69800            69840            68620            71512            73512            70908            82628            75892            70700            75856            73620            84752            86108            76392            77540            71476            74468            82088            77360 
 -4.4009756e+001          2695720            71076            75848            73896            73072            74900            76792            77500            76608            75060            71708            70380            71984            71912            74128            74440            74284            78964            69800            69840            68716            71512            73512            70908            82628            75892            70700            75856            73620            84752            86108            76392            77540            71476            74468            82088            77360 
 -4.3667937e+001          2695796            71076            75848            73896            73072            74900            76792            77500            76608            75060            71708            70380            71984            71912            74128            74440            74284            78964            69800            69840            68716            71512            73512            70908            82704            75892            70700            75856            73620            84752            86108            76392            77540            71476            74468            82088            77360 
 -4.3240663e+001          2695804            71076            75848            73896            73072            74900            76792            77500            76608            75060            71712            70380            71984            71912            74128            74440            74284            78964            69800            69840            68716            71512            73512            70908            82704            75892            70700            75856            73620            84752            86108            76392            77540            71476            74472            82088            77360 
 -4.2898844e+001          2695804            71076            75848            73896            73072            74900            76792            77500            76608            75060            71712            70380            71984            71912            74128            74440            74284            78964            69800            69840            68716            71512            73512            70908            82704            75892            70700            75856            73620            84752            86108            76392            77540            71476            74472            82088            77360 
 -4.2471570e+001          2696464            71336            75848            73896            73072            74900            76792            77500            76608            75060            71712            70380            71984            71912            74128            74440            74284            78964            69800            69840            68716            71512            73512            70908            82704            76160            70700            75988            73620            84752            86108            76392            77540            71476            74472            82088            77360 
 -4.2129751e+001          2696464            71336            75848            73896            73072            74900            76792            77500            76608            75060            71712            70380            71984            71912            74128            74440            74284            78964            69800            69840            68716            71512            73512            70908            82704            76160            70700            75988            73620            84752            86108            76392            77540            71476            74472            82088            77360 
 -4.1702477e+001          2696464            71336            75848            73896            73072            74900            76792            77500            76608            75060            71712            70380            71984            71912            74128            74440            74284            78964            69800            69840            68716            71512            73512            70908            82704            76160            70700            75988            73620            84752            86108            76392            77540            71476            74472            82088            77360 
 -4.1360658e+001          2696464            71336            75848            73896            73072            74900            76792            77500            76608            75060            71712            70380            71984            71912            74128            74440            74284            78964            69800            69840            68716            71512            73512            70908            82704            76160            70700            75988            73620            84752            86108            76392            77540            71476            74472            82088            77360 
 -4.0933384e+001          2696464            71336            75848            73896            73072            74900            76792            77500            76608            75060            71712            70380            71984            71912            74128            74440            74284            78964            69800            69840            68716            71512            73512            70908            82704            76160            70700            75988            73620            84752            86108            76392            77540            71476            74472            82088            77360 
 -4.0746599e+001          2708172            71736            75848            73896            73072            75168            76960            77632            76608            75060            71972            70380            72256            71912            74128            74840            74284            78964            70020            69840            68716            71512            73512            70908            82704            76160            70700            76324            73620            84752            86108            76476            77540            71476            74472            82088            86528 
 -4.0513118e+001          2708360            71736            75848            73896            73072            75168            76960            77632            76608            75060            71972            70380            72256            71912            74128            74840            74284            78964            70020            69840            68716            71512            73512            70908            82704            76160            70700            76324            73620            84752            86108            76476            77540            71476            74472            82088            86716 
 -4.0221266e+001          2708628            71736            75848            73896            73072            75168            76960            77632            76608            75060            71972            70380            72256            71912            74128            74840            74284            78964            70020            69840            68716            71512            73512            70908            82704            76160            70700            76324            73620            84752            86108            76476            77540            71476            74472            82088            86984 
 -3.9856451e+001          2708908            71736            75848            73896            73072            75168            76960            77632            76608            75060            71972            70380            72260            71912            74128            74840            74284            78964            70020            69840            68716            71512            73512            70912            82704            76160            70704            76324            73620            84752            86108            76476            77540            71476            74472            82088            87252 
 -3.9400432e+001          2709012            71736            75848            73896            73072            75168            76960            77632            76608            75060            71972            70380            72260            71912            74128            74840            74284            78964            70020            69840            68716            71512            73512            70912            82704            76160            70704            76324            73620            84752            86108            76476            77540            71476            74472            82088            87356 
 -3.9035617e+001          2709380            71736            75848            73896            73072            75168            76960            77632            76608            75060            71972            70380            72260            72180            74128            74840            74284            78964            70020            69840            68716            71512            73512            70912            82704            76160            70704            76324            73620            84752            86108            76476            77540            71476            74472            82088            87456 
 -3.8579599e+001          2709476            71736            75848            73896            73072            75168            76960            77632            76608            75060            71972            70380            72260            72180            74128            74840            74284            78964            70020            69840            68716            71512            73512            70912            82704            76160            70704            76324            73620            84752            86108            76476            77540            71476            74472            82088            87552 
 -3.8214784e+001          2709576            71736            75848            73896            73072            75168            76960            77632            76608            75060            71972            70380            72260            72180            74128            74840            74284            78964            70020            69840            68716            71512            73512            70912            82704            76160            70704            76324            73620            84752            86108            76476            77540            71476            74472            82088            87652 
 -3.7758765e+001          2709844            71736            75848            73896            73072            75168            76960            77632            76608            75060            71972            70380            72260            72448            74128            74840            74284            78964            70020            69840            68716            71512            73512            70912            82704            76160            70704            76324            73620            84752            86108            76476            77540            71476            74472            82088            87652 
 -3.7393951e+001          2709844            71736            75848            73896            73072            75168            76960            77632            76608            75060            71972            70380            72260            72448            74128            74840            74284            78964            70020            69840            68716            71512            73512            70912            82704            76160            70704            76324            73620            84752            86108            76476            77540            71476            74472            82088            87652 
 -3.6937932e+001          2710116            71736            75848            73896            73072            75168            76960            77632            76608            75060            71972            70380            72260            72720            74128            74840            74284            78964            70020            69840            68716            71512            73512            70912            82704            76160            70704            76324            73620            84752            86108            76476            77540            71476            74472            82088            87652 
 -3.6573117e+001          2710116            71736            75848            73896            73072            75168            76960            77632            76608            75060            71972            70380            72260            72720            74128            74840            74284            78964            70020            69840            68716            71512            73512            70912            82704            76160            70704            76324            73620            84752            86108            76476            77540            71476            74472            82088            87652 
 -3.6117099e+001          2710116            71736            75848            73896            73072            75168            76960            77632            76608            75060            71972            70380            72260            72720            74128            74840            74284            78964            70020            69840            68716            71512            73512            70912            82704            76160            70704            76324            73620            84752            86108            76476            77540            71476            74472            82088            87652 
 -3.5752284e+001          2710644            71736            75848            73896            73072            75168            77408            77632            76608            75060            71972            70380            72260            72720            74128            74840            74284            78964            70020            69840            68716            71512            73512            70912            82704            76160            70704            76324            73620            84752            86108            76476            77540            71476            74472            82088            87732 
 -3.5460432e+001          2710916            71736            75848            73896            73072            75168            77408            77632            76608            75060            71972            70380            72260            72988            74128            74840            74288            78964            70020            69840            68716            71512            73512            70912            82704            76160            70704            76324            73620            84752            86108            76476            77540            71476            74472            82088            87732 
 -3.5095617e+001          2710920            71736            75848            73896            73072            75168            77408            77632            76608            75060            71972            70380            72260            72988            74128            74840            74288            78964            70020            69840            68720            71512            73512            70912            82704            76160            70704            76324            73620            84752            86108            76476            77540            71476            74472            82088            87732 
 -3.4803765e+001          2710920            71736            75848            73896            73072            75168            77408            77632            76608            75060            71972            70380            72260            72988            74128            74840            74288            78964            70020            69840            68720            71512            73512            70912            82704            76160            70704            76324            73620            84752            86108            76476            77540            71476            74472            82088            87732 
 -3.4438950e+001          2711184            71736            75848            73896            73072            75168            77408            77632            76608            75060            71972            70380            72260            72988            74128            74840            74288            78964            70020            69840            68720            71512            73512            70912            82968            76160            70704            76324            73620            84752            86108            76476            77540            71476            74472            82088            87732 
 -3.4147099e+001          2711184            71736            75848            73896            73072            75168            77408            77632            76608            75060            71972            70380            72260            72988            74128            74840            74288            78964            70020            69840            68720            71512            73512            70912            82968            76160            70704            76324            73620            84752            86108            76476            77540            71476            74472            82088            87732 
 -3.3782284e+001          2711184            71736            75848            73896            73072            75168            77408            77632            76608            75060            71972            70380            72260            72988            74128            74840            74288            78964            70020            69840            68720            71512            73512            70912            82968            76160            70704            76324            73620            84752            86108            76476            77540            71476            74472            82088            87732 
 -3.3490432e+001          2711452            71736            75848            73896            73072            75168            77408            77632            76608            75060            71972            70380            72260            73256            74128            74840            74288            78964            70020            69840            68720            71512            73512            70912            82968            76160            70704            76324            73620            84752            86108            76476            77540            71476            74472            82088            87732 
 -3.3125617e+001          2711864            71736            75852            73896            73072            75168            77408            77632            76608            75060            71972            70380            72260            73664            74128            74840            74288            78964            70020            69840            68720            71512            73512            70912            82968            76160            70704            76324            73620            84752            86108            76476            77540            71476            74472            82088            87732 
 -3.2833765e+001          2711864            71736            75852            73896            73072            75168            77408            77632            76608            75060            71972            70380            72260            73664            74128            74840            74288            78964            70020            69840            68720            71512            73512            70912            82968            76160            70704            76324            73620            84752            86108            76476            77540            71476            74472            82088            87732 
 -3.2468950e+001          2711996            71736            75852            73896            73072            75168            77408            77632            76608            75060            71972            70380            72260            73664            74128            74840            74288            78964            70020            69840            68720            71512            73512            70912            82968            76160            70704            76324            73620            84752            86108            76476            77540            71476            74472            82088            87864 
 -3.2177098e+001          2711996            71736            75852            73896            73072            75168            77408            77632            76608            75060            71972            70380            72260            73664            74128            74840            74288            78964            70020            69840            68720            71512            73512            70912            82968            76160            70704            76324            73620            84752            86108            76476            77540            71476            74472            82088            87864 
 -3.1812284e+001          2711996            71736            75852            73896            73072            75168            77408            77632            76608            75060            71972            70380            72260            73664            74128            74840            74288            78964            70020            69840            68720            71512            73512            70912            82968            76160            70704            76324            73620            84752            86108            76476            77540            71476            74472            82088            87864 
 -3.1520432e+001          2712612            71736            75852            73896            73072            75168            77408            77632            76608            75268            71972            70380            72260            74072            74128            74840            74288            78964            70020            69840            68720            71512            73512            70912            82968            76160            70704            76324            73620            84752            86108            76476            77540            71476            74472            82088            87864 
 -3.1155617e+001          2712912            71736            75852            73896            73072            75168            77408            77632            76608            75372            71972            70380            72260            74072            74128            74840            74288            78964            70020            69840            68720            71512            73512            70912            82968            76356            70704            76324            73620            84752            86108            76476            77540            71476            74472            82088            87864 
 -3.0863765e+001          2712912            71736            75852            73896            73072            75168            77408            77632            76608            75372            71972            70380            72260            74072            74128            74840            74288            78964            70020            69840            68720            71512            73512            70912            82968            76356            70704            76324            73620            84752            86108            76476            77540            71476            74472            82088            87864 
 -3.0498950e+001          2712912            71736            75852            73896            73072            75168            77408            77632            76608            75372            71972            70380            72260            74072            74128            74840            74288            78964            70020            69840            68720            71512            73512            70912            82968            76356            70704            76324            73620            84752            86108            76476            77540            71476            74472            82088            87864 
 -3.0207098e+001          2719000            72004            75852            73896            73476            75168            77408            77632            76608            75372            71972            70380            72260            74476            74128            74840            74288            78964            70020            69840            68720            71512            73916            70912            83080            76356            70704            76792            73620            84752            86108            76476            77540            71476            74472            85712            88268 
 -2.9842283e+001          2719148            72004            75852            73896            73476            75168            77408            77632            76608            75372            71972            70380            72260            74476            74128            74840            74288            78964            70020            69840            68720            71512            73916            70912            83080            76356            70704            76792            73620            84752            86108            76476            77540            71476            74472            85860            88268 
 -2.9550432e+001          2719152            72004            75852            73896            73476            75168            77408            77632            76608            75372            71972            70384            72260            74476            74128            74840            74288            78964            70020            69840            68720            71512            73916            70912            83080            76356            70704            76792            73620            84752            86108            76476            77540            71476            74472            85860            88268 
 -2.9185617e+001          2719152            72004            75852            73896            73476            75168            77408            77632            76608            75372            71972            70384            72260            74476            74128            74840            74288            78964            70020            69840            68720            71512            73916            70912            83080            76356            70704            76792            73620            84752            86108            76476            77540            71476            74472            85860            88268 
 -2.8893765e+001          2719156            72004            75852            73896            73476            75168            77412            77632            76608            75372            71972            70384            72260            74476            74128            74840            74288            78964            70020            69840            68720            71512            73916            70912            83080            76356            70704            76792            73620            84752            86108            76476            77540            71476            74472            85860            88268 
 -2.8528950e+001          2719156            72004            75852            73896            73476            75168            77412            77632            76608            75372            71972            70384            72260            74476            74128            74840            74288            78964            70020            69840            68720            71512            73916            70912            83080            76356            70704            76792            73620            84752            86108            76476            77540            71476            74472            85860            88268 
 -2.8237098e+001          2719276            72004            75852            73896            73476            75168            77412            77632            76608            75372            71972            70384            72260            74476            74128            74840            74288            78964            70020            69840            68720            71512            73916            70912            83080            76356            70704            76792            73620            84752            86108            76476            77540            71476            74472            85980            88268 
 -2.7872283e+001          2719276            72004            75852            73896            73476            75168            77412            77632            76608            75372            71972            70384            72260            74476            74128            74840            74288            78964            70020            69840            68720            71512            73916            70912            83080            76356            70704            76792            73620            84752            86108            76476            77540            71476            74472            85980            88268 
 -2.7580431e+001          2719276            72004            75852            73896            73476            75168            77412            77632            76608            75372            71972            70384            72260            74476            74128            74840            74288            78964            70020            69840            68720            71512            73916            70912            83080            76356            70704            76792            73620            84752            86108            76476            77540            71476            74472            85980            88268 
 -2.7215617e+001          2719276            72004            75852            73896            73476            75168            77412            77632            76608            75372            71972            70384            72260            74476            74128            74840            74288            78964            70020            69840            68720            71512            73916            70912            83080            76356            70704            76792            73620            84752            86108            76476            77540            71476            74472            85980            88268 
 -2.6923765e+001          2719280            72004            75852            73896            73476            75168            77412            77632            76608            75372            71972            70384            72260            74476            74128            74840            74288            78964            70024            69840            68720            71512            73916            70912            83080            76356            70704            76792            73620            84752            86108            76476            77540            71476            74472            85980            88268 
 -2.6558950e+001          2719280            72004            75852            73896            73476            75168            77412            77632            76608            75372            71972            70384            72260            74476            74128            74840            74288            78964            70024            69840            68720            71512            73916            70912            83080            76356            70704            76792            73620            84752            86108            76476            77540            71476            74472            85980            88268 
 -2.6267098e+001          2719280            72004            75852            73896            73476            75168            77412            77632            76608            75372            71972            70384            72260            74476            74128            74840            74288            78964            70024            69840            68720            71512            73916            70912            83080            76356            70704            76792            73620            84752            86108            76476            77540            71476            74472            85980            88268 
 -2.5902283e+001          2719280            72004            75852            73896            73476            75168            77412            77632            76608            75372            71972            70384            72260            74476            74128            74840            74288            78964            70024            69840            68720            71512            73916            70912            83080            76356            70704            76792            73620            84752            86108            76476            77540            71476            74472            85980            88268 
 -2.5610431e+001          2719280            72004            75852            73896            73476            75168            77412            77632            76608            75372            71972            70384            72260            74476            74128            74840            74288            78964            70024            69840            68720            71512            73916            70912            83080            76356            70704            76792            73620            84752            86108            76476            77540            71476            74472            85980            88268 
 -2.5245616e+001          2719280            72004            75852            73896            73476            75168            77412            77632            76608            75372            71972            70384            72260            74476            74128            74840            74288            78964            70024            69840            68720            71512            73916            70912            83080            76356            70704            76792            73620            84752            86108            76476            77540            71476            74472            85980            88268 
 -2.4953765e+001          2719280            72004            75852            73896            73476            75168            77412            77632            76608            75372            71972            70384            72260            74476            74128            74840            74288            78964            70024            69840            68720            71512            73916            70912            83080            76356            70704            76792            73620            84752            86108            76476            77540            71476            74472            85980            88268 
 -2.4588950e+001          2719280            72004            75852            73896            73476            75168            77412            77632            76608            75372            71972            70384            72260            74476            74128            74840            74288            78964            70024            69840            68720            71512            73916            70912            83080            76356            70704            76792            73620            84752            86108            76476            77540            71476            74472            85980            88268 
 -2.4297098e+001          2719284            72004            75852            73896            73476            75168            77412            77632            76608            75372            71972            70384            72260            74476            74128            74840            74288            78964            70024            69840            68720            71512            73916            70912            83080            76356            70704            76792            73620            84752            86108            76476            77540            71476            74472            85984            88268 
 -2.3932283e+001          2719284            72004            75852            73896            73476            75168            77412            77632            76608            75372            71972            70384            72260            74476            74128            74840            74288            78964            70024            69840            68720            71512            73916            70912            83080            76356            70704            76792            73620            84752            86108            76476            77540            71476            74472            85984            88268 
 -2.3640431e+001          2730888            72004            76252            73896            73476            75168            77412            77632            76608            75372            71972            70384            72260            74476            74128            75056            74288            78964            70640            69840            68808            71512            73916            70912            83348            76356            80720            76792            73620            84752            86108            76476            77540            71476            74472            85984            88268 
 -2.3275616e+001          2731156            72004            76252            73896            73476            75168            77412            77632            76608            75372            71972            70384            72260            74476            74128            75056            74288            78964            70908            69840            68808            71512            73916            70912            83348            76356            80720            76792            73620            84752            86108            76476            77540            71476            74472            85984            88268 
 -2.2983764e+001          2732100            72004            76252            73896            73476            75168            77412            77632            76608            75372            71972            70384            72260            74476            74128            75056            74288            78964            71176            69840            68808            71512            73916            70912            83348            76356            81396            76792            73620            84752            86108            76476            77540            71476            74472            85984            88268 
 -2.2618950e+001          2732372            72004            76252            73896            73476            75168            77412            77632            76608            75372            71972            70384            72260            74476            74128            75056            74288            78964            71176            69840            68808            71512            73916            70912            83348            76356            81668            76792            73620            84752            86108            76476            77540            71476            74472            85984            88268 
 -2.2327098e+001          2732780            72004            76252            73896            73476            75168            77412            77632            76608            75372            71972            70384            72260            74476            74128            75056            74288            78964            71584            69840            68808            71512            73916            70912            83348            76356            81668            76792            73620            84752            86108            76476            77540            71476            74472            85984            88268 
 -2.1962283e+001          2732848            72004            76252            73896            73476            75168            77412            77632            76608            75372            71972            70384            72260            74544            74128            75056            74288            78964            71584            69840            68808            71512            73916            70912            83348            76356            81668            76792            73620            84752            86108            76476            77540            71476            74472            85984            88268 
 -2.1670431e+001          2732848            72004            76252            73896            73476            75168            77412            77632            76608            75372            71972            70384            72260            74544            74128            75056            74288            78964            71584            69840            68808            71512            73916            70912            83348            76356            81668            76792            73620            84752            86108            76476            77540            71476            74472            85984            88268 
 -2.1305616e+001          2733016            72004            76252            73896            73476            75168            77412            77632            76608            75372            71972            70384            72260            74544            74128            75056            74288            78964            71584            69840            68808            71512            73916            70912            83348            76356            81836            76792            73620            84752            86108            76476            77540            71476            74472            85984            88268 
 -2.1013764e+001          2733016            72004            76252            73896            73476            75168            77412            77632            76608            75372            71972            70384            72260            74544            74128            75056            74288            78964            71584            69840            68808            71512            73916            70912            83348            76356            81836            76792            73620            84752            86108            76476            77540            71476            74472            85984            88268 
 -2.0780283e+001          2733016            72004            76252            73896            73476            75168            77412            77632            76608            75372            71972            70384            72260            74544            74128            75056            74288            78964            71584            69840            68808            71512            73916            70912            83348            76356            81836            76792            73620            84752            86108            76476            77540            71476            74472            85984            88268 
 -2.0488431e+001          2733016            72004            76252            73896            73476            75168            77412            77632            76608            75372            71972            70384            72260            74544            74128            75056            74288            78964            71584            69840            68808            71512            73916            70912            83348            76356            81836            76792            73620            84752            86108            76476            77540            71476            74472            85984            88268 
 -2.0123616e+001          2733016            72004            76252            73896            73476            75168            77412            77632            76608            75372            71972            70384            72260            74544            74128            75056            74288            78964            71584            69840            68808            71512            73916            70912            83348            76356            81836            76792            73620            84752            86108            76476            77540            71476            74472            85984            88268 
 -1.9831764e+001          3356336            90356            89576            86828            91456            84164           102952            86628            85600           102460            80960            98520            81252           100824            83116           114424            83280            87956           113264            78828            90052            80500            90388            79896            92336            85344           134300            85784            84396            98356            95100            96212            86532           112056            83464            94976           124200 
 -1.9750189e+001          3509436            93764            95972            87360           103644            84164           103744            86628            91784           112256            80960            93776            81252           122308            83116           124696            83280            87956           112264            78828            88188            80500           117008            89008            98472            85344           125700           111212            85036           104812            95100           106632           102404           106336            83464            94976           127492 
 -1.9684928e+001          3516744            93764            95972            87360           103644            84164           103852            86628            92096           112836            80960            93844            81252           122588            83116           124980            83280            87956           112264            78828            88228            80500           117612            90312            98808            85344           125700           113292            85036           104812            95100           106736           103608           106340            83464            94976           127492 
 -1.9538093e+001          3520504            93764            95972            87360           103644            84164           103852            86628            92096           112836            80960            93844            81252           122924            83116           125264            83280            87956           112264            78828            88652            80500           118232            90832            99020            85344           125700           113808            85036           104812            95100           106736           104452           106344            83464            94976           127492 
 -1.9456517e+001          3520868            93488            95972            87360           103644            84164           103852            86628            92096           112836            80960            93844            81252           122924            83116           125264            83280            87956           112524            78828            88652            80500           118508            90832            99020            85344           125700           113808            85036           104812            95100           106840           104452           106344            83464            94976           127492 
 -1.9354548e+001          3520536            93504            95972            87360           103644            84164           103852            86628            92096           112836            80960            93852            81252           122924            83116           125264            83280            87956           112264            78828            88652            80500           118412            90832            99020            85344           125700           113808            85036           104812            95100           106840           104452           106344            83464            94976           127492 
 -1.9282851e+001          3522944            93504            95972            87360           103644            84164           104660            86628            92096           112836            80960            93852            81252           122924            83116           125264            83280            87956           112524            78828            88652            80500           118412            90832            99280            85344           125700           113808            85036           104812            95100           106944           105392           106380            83464            94976           127492 
 -1.9170824e+001          3523508            93504            95972            87360           103624            84164           104660            86628            92096           112836            80960            93852            81252           122924            83116           125264            83280            87956           112524            78828            88652            80500           118892            90832            99280            85344           125700           113808            85036           104812            95100           107048           105392           106380            83464            94976           127492 
 -1.9093028e+001          3523608            93504            95972            87360           103644            84164           104684            86628            92096           112836            80960            93852            81252           122924            83116           125264            83280            87956           112528            78828            88700            80500           118892            90832            99280            85344           125700           113808            85036           104812            95100           107048           105392           106384            83464            94976           127492 
 -1.8952994e+001          4134216           109020           115640           102616           145100            99420           119948           101884           107348           128100            96216           109112            96508           138188            98372           140532            98536           103212           127792            94084           103964            95756           134156           106100           114548           100600           140956           129072           100292           124568           110356           148468           120396           121644            98720           110232           142760 
 -1.8855749e+001          4236244           115528           111256           102616           136820            99420           115748           101884           108260           159728            96216           111220            96508           163756            98372           140296            98536           108496           134012           103840           108268            95756           142308           106100           121276           100600           148712           117632           100292           138688           117384           130996           117120           137064            98720           110232           142584 
 -1.8734192e+001          4243276           115528           111256           102616           139972            99420           115748           101884           108260           159864            96216           111220            96508           163756            98372           140296            98536           109084           134020           104476           108268            95756           142456           106100           121832           100600           148712           117632           100292           139016           118212           131160           117120           137552            98720           110232           142584 
 -1.8585949e+001          4244720           115528           111256           102616           139980            99420           115748           101884           108260           159864            96216           111220            96508           163756            98372           140296            98536           109480           134020           104528           108268            95756           142604           106100           121832           100600           148712           117632           100292           139164           118636           131160           117120           137820            98720           110232           142584 
 -1.8351945e+001          4245280           115528           111256           102616           139988            99420           115748           101884           108260           159864            96216           111220            96508           163756            98372           140208            98536           109480           134020           104544           108268            95756           142604           106100           121832           100600           148712           117648           100292           139164           118636           131160           117120           138428            98720           110232           142584 
 -1.8233502e+001          4246016           115528           111256           102616           139724            99420           115748           101884           108260           159864            96216           111220            96508           163756            98372           140296            98536           109480           134020           104544           108268            95756           142604           106100           121832           100600           148712           117656           100292           139164           118636           131168           117120           138572            98720           110984           142584 
 -1.8085724e+001          4262800           119012           111256           102616           139828            99420           115748           101884           108260           159848            96216           111220            96508           163756            98372           140208            98536           109480           137468           104952           108268            95756           142604           106100           121832           100600           148712           117968           100292           139164           118636           139876           117120           138996            98720           110984           142584 
 -1.7967503e+001          4271452           123484           111256           102616           139828            99420           115748           101884           108260           159836            96216           111220            96508           163756            98372           140296            98536           109480           141496           104952           108268            95756           142604           106100           121832           100600           148712           118032           100292           139164           118636           139876           117120           139008            98720           110984           142584 
 -1.7819970e+001          4302368           138892           111256           102616           139828            99420           115748           101884           108260           159848            96216           111220            96508           163756            98372           140296            98536           109480           156512           104952           108268            96236           142604           106100           121832           100600           148712           118032           100292           139164           118636           139876           117120           139008            98720           110984           142584 
 -1.7701944e+001          4356456           163564           111256           102884           144552            99420           115748           101884           108260           159848            96216           111220            96508           163756            98372           140280            98536           109480           180948           104952           108268            96236           142604           106100           121832           100600           148712           118032           100292           139164           118636           139880           117120           139008            98720           110984           142584 
 -1.7559019e+001          4407172           202776           106168            99040           144760            99356           110028           101828           102912           160104            96156           111164            96448           163696            98312           140192            98476           109428           220488           104892           108224            96176           142548            99056           121768           100544           148656           117972           100236           139104           118576           139820           117068           139092            98664           110920           142524 
 -1.7444679e+001          4503876           250908           106176            99040           144760            99356           110036           101828           102920           160104            96156           111164            96448           163696            98312           140192            98476           109428           268608           104892           108224            96176           142548            99068           121768           100544           148656           118072           100236           139104           118576           139820           117068           139408            98664           110920           142524 
 -1.7340096e+001          4615460           306836           106176            99040           144760            99356           110036           101828           102920           160104            96156           111164            96448           163696            98312           140192            98476           109428           324264           104892           108224            96176           142548            99068           121768           100544           148656           118072           100236           139104           118576           139820           117068           139408            98664           110920           142524 
 -1.7246862e+001          4731364           365084           106176            99040           144760            99356           110036           101828           102920           160228            96156           111164            96448           163696            98312           140192            98476           109428           381616           104892           108224            96176           142548            99068           121768           100544           148656           118072           100236           139104           118576           139820           117068           139588            98664           110920           142524 
 -1.7155794e+001          4833952           416528           106176            99040           144760            99356           110036           101828           102924           160228            96156           111164            96448           163696            98312           140192            98476           109428           432520           104892           108224            96176           142548            99068           121768           100544           148656           118072           100236           139104           118576           139876           117068           139764            98664           110920           142528 
 -1.7062863e+001          4924164           461676           106176            99040           144760            99356           110036           101828           102924           160228            96156           111164            96448           163696            98312           140192            98476           109428           477312           104892           108224            96176           142808            99068           121768           100544           148656           118072           100236           139104           118576           139888           117068           139764            98664           110920           142528 
 -1.6900617e+001          5047868           524136           106180            99064           144692            99356           110044           101828           102932           160228            96156           111164            96448           163696            98312           140080            98476           109428           538740           104892           108224            96176           142808            99072           121772           100544           148656           118072           100236           139104           118576           139860           117068           139768            98664           110920           142496 
 -1.6796688e+001          5113448           556088           106184            99072           144692            99356           110124           101828           102940           160228            96156           111164            96448           163696            98312           140080            98476           109428           570516           104892           108224            96176           142808            99080           121772           100544           148656           119816           100236           139104           118576           139860           117068           139768            98664           110920           142496 
 -1.6685624e+001          5173768           586116           106196            99080           144952            99356           110140           101828           102948           160232            96156           111176            96448           163696            98312           140352            98476           109428           600040           104892           108224            96176           142808            99088           121772           100544           148656           119972           100236           139104           118576           139872           117068           139768            98664           110920           142496 
 -1.6567494e+001          5227764           612648           106216            99100           144952            99356           110176           101828           102968           160232            96156           111176            96448           163696            98312           139992            98476           109428           625992           104580           108224            96176           143832            99108           121772           100544           148656           119972           100236           140128           118576           139876           117068           139784            98664           110920           142496 
 -1.6466095e+001          5264340           634392           106232            99120           144856            99356           110196           101828           102992           156388            96156           111176            96448           160032            98312           139984            98476           109428           648288           104580           108224            96176           143836            99124           121772           100544           148656           119996           100236           140128           118576           139884           117068           139800            98664           110920           142496 
 -1.6323501e+001         17818768           948656           421636           414456           440756           414644           425564           417112           418328          1010148           425100           451948           411732           468480           415372           459716           441916           456736           971436           419920           423520           441584           458284           414528           459684           415836           446080           452280           415524           448672           427356           453060           431520           447332           413956           426208          1009688 
 -1.6260126e+001         17829548           948656           421660           414508           440776           414644           425564           417112           418340          1020524           425788           452396           411732           468480           415468           459716           442596           457204           971436           419920           423520           441972           458416           414528           459424           415836           446084           452280           415524           448672           427400           453072           426728           438540           413956           426208          1020868 
 -1.6180908e+001         17830652           948656           421680           414532           440776           414644           425596           417112           418364          1030632           425788           452396           411732           468504           415468           459716           442596           458228           971436           413128           416588           441972           458416           414552           459424           415836           446108           452044           415528           440828           427400           453084           426780           438580           413956           426208          1032364 
 -1.6081885e+001         17847268           948656           421680           414548           440788           414644           425628           417112           418388          1041508           425788           452140           411732           468504           415468           459460           442596           458028           971436           413160           416624           441700           458144           414580           456272           415836           446116           449176           415788           440864           427440           453084           426824           438592           413956           426208          1044800 
 -1.5903643e+001         17890660           948656           421732           414580           440876           414644           425704           417112           418700          1062176           425788           452140           411732           468504           415468           459460           442596           458028           971436           413208           416688           442624           458128           414596           456532           415836           446168           448940           415788           440928           427504           453084           426900           438628           413956           426208          1065612 
 -1.5824425e+001         17909456           948656           421732           414616           440900           414644           425988           417112           418700          1071112           425788           452140           411732           468504           415468           459460           442596           458228           971436           413208           416724           442624           458128           414596           456532           415836           446168           448940           415788           440968           427548           453084           426908           438636           413956           426208          1074792 
 -1.5725401e+001         17928264           948656           421772           414700           440944           414644           425988           417112           418748          1080348           425788           452140           411732           468504           415468           459460           442596           458036           971436           413228           416796           442624           458128           414636           456272           415836           446192           448940           415788           441024           427580           453084           426908           438656           413956           426208          1084336 
 -1.5601623e+001         17950304           948656           421796           414700           440984           414644           426004           417112           418748          1090204           425788           452304           411732           468504           415468           459460           442596           458228           971436           413252           416796           443552           458112           414676           456532           415836           446192           449176           415788           441044           427620           453084           426908           438708           413956           426208          1094500 
 -1.5446899e+001         17971676           948628           421812           414672           440984           414612           425972           417084           418716          1100700           425808           452436           411704           468476           415440           459436           442824           458204           971412           413220           416764           443524           458084           414696           456500           415804           446188           448912           415760           441084           427632           453052           426908           438724           413928           426176          1105800 
 -1.5323120e+001         17992436           948628           421836           414700           441012           414612           425996           417084           418716          1110644           425808           452436           411704           468476           415440           459436           442824           458012           971412           413252           416788           443524           458084           414696           456500           415804           446240           449148           415760           441084           427664           453076           426932           438796           413928           426176          1116208 
 -1.5168396e+001         18014172           948628           421864           414700           441012           414612           425996           417084           418716          1121356           425808           452596           411704           468476           415440           459436           442824           458012           971412           413252           416788           443524           458084           414728           456500           415804           446268           448928           415760           441112           427680           453076           426956           438796           413928           426176          1127136 
 -1.5053258e+001         22207344          1040732           541092           506800           552588           536444           518120           519908           510832          1224644           510200           529180           504064           543784           507536           536160           524124           533272          1221588           505380           508936           522600           536552           506832           533248           507900           538396          1215208           522100           533244           519800           550736           519108           546336           528340           527340          1224220 
 -1.4909336e+001         22228316          1040732           541476           506828           551852           536948           518172           520572           510832          1225044           510248           529276           504064           543884           507536           536232           524196           533348          1229136           505412           509004           522676           536648           506884           533348           507900           538460          1223916           523148           533308           519836           550000           519184           546340           529656           528000          1224220 
 -1.4749453e+001         22244992          1040732           541632           506844           550832           536988           517936           520992           510884          1225204           510380           529368           504064           543932           507536           536312           524280           533432          1235136           505928           509048           522768           536748           506936           533388           507900           538580          1230444           523880           533344           519876           550868           519192           546400           530568           528420          1224220 
 -1.4621546e+001         22256624          1040732           541632           506940           551956           536988           517992           520992           511004          1225204           510392           529472           504064           544032           507536           536352           524320           533544          1239356           505940           509108           522860           536876           506936           533472           508176           538580          1235404           523620           533428           519876           550868           519364           546400           530568           528420          1224220 
 -1.4519221e+001         22261380          1040732           541632           506940           551956           536988           517992           520992           511004          1225204           510392           529476           503804           544032           507536           536352           524320           533544          1241924           505940           508828           522860           536876           506936           533472           508176           538580          1238544           523620           533440           519704           550872           519104           546400           530568           528420          1224220 
 -1.4391314e+001         22269228          1040732           541536           506940           551956           537328           518272           521420           510724          1225204           510456           529572           503804           544032           507536           536440           524172           533664          1244792           505992           508876           522860           536880           507268           533384           508176           538668          1241448           523620           533484           519936           550872           519152           546400           530568           528844          1224220 
 -1.4288989e+001         22274708          1040732           541684           506940           551956           538792           517992           521420           511008          1224908           510204           529308           503804           544036           507536           536712           524152           533672          1246524           505724           509164           522932           536696           507268           533732           508176           538376          1243760           523620           533572           519988           550876           519412           546400           530568           528844          1224220 
 -1.4161083e+001         22282116          1040732           542200           506940           552016           540132           518048           521816           510724          1225204           510468           529356           503760           544096           507536           536816           524164           533672          1247984           506012           508948           522944           536776           507268           533600           508176           538520          1245800           523620           533620           519820           550876           519152           546400           531460           529240          1224220 
 -1.4058757e+001         22285116          1040732           541924           506940           552016           540172           518048           521816           510724          1225468           510468           529624           504064           544100           507256           536816           524164           533672          1249176           505792           508968           522984           537004           507268           533872           508176           538524          1247132           523620           533668           519824           550876           519160           546148           531460           529240          1224220 
 -1.3930851e+001         22288980          1040732           541908           506940           552016           540292           518056           521816           510732          1225468           510280           529744           503804           544168           507524           536816           524300           533736          1250084           505916           508948           523052           536780           507268           533612           508176           538640          1249228           523604           533824           519980           550876           519340           546400           531460           529240          1224220 
 -1.3828526e+001         22290740          1040732           541908           506940           552016           540552           518056           521816           510736          1225468           510280           529744           503804           544168           507256           536828           524304           533800          1250940           505972           508948           523052           537008           507268           533612           508176           538504          1249972           523604           533828           520164           550876           519340           546148           531460           529240          1224220 
 -1.3700619e+001         22292084          1040732           541732           506940           552020           540552           518084           521816           510884          1225468           510280           529744           503804           544172           507256           536880           524304           533616          1250984           505972           509032           523228           537204           507392           533620           508308           538740          1250072           523472           533828           520000           550876           519488           546664           531460           529240          1224220 
 -1.3598294e+001         22292080          1040732           541732           506940           552020           540552           518084           521816           510884          1225172           510540           529476           503804           543856           507260           536880           524328           533616          1251028           505972           509032           523228           536988           507392           533624           508308           538604          1250812           523752           533512           520184           550876           519488           546668           531460           529240          1224220 
 -1.3470387e+001         22293028          1040732           541732           506940           552032           540552           518084           521816           510868          1225468           510280           529744           503804           543952           507260           536888           524308           533808          1251156           506276           509012           523232           537000           507448           533628           508308           538604          1250812           523492           533828           520000           550876           519496           546668           531460           529240          1224224 
 -1.3368062e+001         22298920          1040732           541976           507032           554188           540292           518236           521816           510868          1225468           510288           529544           503764           543952           507260           537020           524480           533624          1251156           506280           509012           523232           537000           507616           533716           508308           538604          1250812           523472           533512           520184           554364           519520           546668           531460           529240          1224224 
 -1.3240156e+001         22316228          1040732           541976           507040           562296           540292           518236           521816           510872          1225452           510300           529556           503764           543952           507260           537120           524480           533816          1251156           505976           509012           523232           537004           507616           533716           508308           538604          1250812           523492           533832           520000           563292           519520           546668           531564           529240          1224224 
 -1.3137830e+001         22330756          1040732           541732           507044           569608           540132           518260           521816           510872          1225140           510312           529840           503764           543856           507268           537120           524504           533816          1251156           506284           509040           523248           537004           507616           533716           508032           538740          1251556           523472           533516           520004           570600           519520           546408           531564           529240          1224224 
 -1.3009924e+001         22347996          1040732           541976           507052           577432           540392           518268           521816           511488          1225420           510316           529576           503804           544024           507260           537132           524492           533840          1251156           505984           509040           523248           537032           507616           533728           508308           538828          1251556           523480           533536           520004           577904           519788           546636           531668           529240          1224224 
 -1.2852616e+001         22364632          1040732           541912           507052           585280           540392           518248           521816           511472          1225404           510316           529848           503764           544028           507260           537132           524504           533656          1251156           505984           509020           523248           537248           507616           533988           508308           538692          1251556           523736           533852           520000           586300           519604           546376           531668           529240          1224224 
 -1.2726770e+001         22376132          1040732           541912           507052           590720           540392           518268           521816           511476          1225108           510588           529584           503804           544044           507260           537132           524512           533856          1251156           506288           509040           523324           537248           507616           533728           508308           538692          1251556           523464           533928           520168           591736           519872           546620           531668           529240          1224224 
 -1.2626094e+001         22385012          1040732           541896           507056           595072           540392           518528           521816           511492          1225092           510860           529872           504064           544052           507268           536792           524544           533856          1251156           506028           509072           523148           537032           507616           533728           508440           538828          1251556           523476           533928           520180           596092           519612           546604           531668           529240          1224224 
 -1.2500248e+001         22393660          1040732           541752           507056           599964           540344           518268           521816           511476          1225340           510624           529872           503764           543968           507260           537136           524528           533664          1251156           505992           509052           523276           537032           507616           533744           508440           538692          1251660           523364           533928           520176           600984           519612           546320           531668           529240          1224144 
 -1.2342940e+001         22406208          1040732           541508           507056           605672           540084           518268           521816           511492          1225340           510624           529872           503804           544276           507260           536792           524528           533816          1251156           506768           509236           523276           537032           507616           533744           508440           538800          1251760           523364           533928           520360           606688           519688           546320           531668           529280          1224144 
 -1.2217095e+001         22417128          1040732           541756           507056           609760           540344           518352           521816           511492          1225044           510868           530040           503804           544052           507268           537228           524644           534008          1251156           506812           509376           523292           537032           507616           533828           508440           538940          1252500           523352           533944           520188           611048           519692           546556           531668           529280          1224144 
 -1.2116418e+001         22422828          1040732           541512           507060           612776           539956           518352           521816           511504          1225032           510632           530040           504064           544052           507268           537228           524620           533816          1251156           506836           509356           523336           537256           507620           533828           508440           538940          1252500           523364           533960           520216           614740           519692           546320           531384           529280          1224144 
 -1.1990572e+001         22433672          1040732           541512           507060           617444           540216           518352           521816           511516          1225340           510868           530060           503804           544252           507268           537236           524656           534000          1251156           506864           509376           523452           537040           507788           533832           508164           538940          1252500           523624           533960           520416           619368           519692           546340           531604           529280          1224144 
 -1.1833512e+001         22444596          1040732           541756           507068           623232           539940           518352           521816           511544          1225340           510636           529808           503804           544252           507268           536900           524664           534008          1251156           506864           509376           523452           537056           507796           533880           508108           538804          1252500           523364           534000           520424           625436           519732           546500           531604           529280          1224144 
 -1.1707864e+001         22455228          1040732           541756           507084           627556           540200           518360           521816           511544          1225044           510872           530076           504064           544260           507268           537252           524664           534200          1251156           506892           509388           523468           537100           507812           533888           508440           538948          1252604           523364           534016           520292           629568           520016           546500           531604           529280          1224144 
 -1.1607346e+001         22460832          1040732           541504           507084           631020           540200           518364           521816           511528          1225032           510688           529836           503804           544220           507260           536916           524648           534056          1251156           506880           509432           523348           537408           507820           534148           508108           538928          1252708           523624           533856           520316           633340           519764           546500           531364           529280          1224144 
 -1.1481698e+001         22474228          1040732           541724           507088           636040           539940           518392           521816           511552          1225032           510924           530152           504064           544456           507268           537320           524684           534260          1251156           506916           509484           523516           537460           507820           533896           508440           539072          1252708           523348           534180           520328           638456           519984           546644           531604           529628          1224144 
 -1.1325368e+001         22488028          1040732           541724           507088           642596           539940           518392           521816           511552          1225044           510924           530180           504064           544456           507268           537064           524692           534068          1251156           506940           509492           523524           537708           507556           533912           508164           539072          1252812           523608           533880           520332           645868           520164           546864           531604           529628          1224144 
 -1.1200304e+001         22501968          1040732           541360           507088           649408           539732           518424           521816           511564          1225532           510740           529920           503804           544384           507260           537004           524676           534068          1251156           506904           509728           523548           537508           507556           533964           508108           539088          1252812           523544           534224           520344           653484           520436           546948           531396           529628          1224080 
 -1.1100252e+001         22519820          1040732           541596           506952           657020           539732           518684           521816           511564          1225220           510740           530104           503804           544468           507268           537296           524964           534068          1251156           506940           510008           523648           537508           507556           534160           508440           538952          1252812           523544           534024           520928           661644           520436           546932           531396           529628          1224080 
 -1.0975188e+001         22547628          1040732           541360           506976           669524           539732           518692           521816           511564          1225220           510976           530436           503804           544468           507268           537308           524972           534348          1251156           506952           509768           523708           537732           507556           534180           508164           539120          1253556           523280           534340           521076           675316           520444           546932           531396           529676          1224080 
 -1.0818857e+001         22583560          1040732           541596           507088           686772           539992           518704           521816           511628          1225516           510792           530688           503904           544404           507268           537324           524996           534380          1251156           506952           509768           523732           537584           507832           534236           508164           539120          1253556           523544           534388           521132           692268           520444           546932           531396           529676          1224080 
 -1.0693793e+001         22611132          1040732           541596           507416           699984           539992           518704           521816           511640          1225516           511060           530520           503904           544632           507260           537436           525040           534400          1251156           506932           509748           523744           537720           507844           534296           508108           538984          1253556           523544           534412           521068           705864           520424           546932           531396           529676          1224080 
 -1.0537462e+001         22635720          1040732           541596           507552           712344           539800           518732           521816           511640          1225516           511296           530796           504164           544728           507268           537508           525112           534400          1251156           506980           509784           523924           537976           507844           534676           508164           539120          1253560           523544           534224           521068           716328           520684           546712           531396           529676          1223904 
 -1.0460386e+001         22652636          1040732           541596           507440           719788           539540           519000           521860           511640          1225220           511856           530864           504140           544796           507268           537524           525372           534732          1251892           507012           509784           524008           538004           507568           534696           508164           539432          1254280           523544           534572           521144           722812           520684           546712           531396           529676          1223888 
 -1.0389240e+001         22661260          1040732           541596           507556           724404           539800           519000           521860           511640          1225516           511640           530604           504140           544812           507268           537536           525400           534540          1251892           507032           509784           524008           538008           507568           534700           508164           539432          1254280           523284           534616           521144           726744           520684           546932           531380           529676          1223888 
 -1.0241220e+001         22989976          1040732           529148           507704           729672           545832           525876           543112           511640          1224368           526908           542100           504140           565068           507268           537680           525400           534816          1254996           507032           510364           524380           538320           507632           534864           508296           816000          1268900           516020           534964           521144           723256           520816           531732           519860           522904          1227032 
 -1.0185495e+001         22990268          1040732           528928           507704           729672           545556           525856           543112           511652          1224060           527584           542100           504140           565292           507268           537784           525436           534892          1254996           507044           510364           524312           538188           507632           534884           508436           816000          1268900           516024           534964           521144           723008           520816           531728           519884           523144          1227032 
 -1.0084658e+001         22999860          1040732           529532           508360           729424           546156           526308           543112           511800          1224072           527436           542100           504312           565068           507272           538572           526536           535300          1254820           507044           510452           525288           538724           508404           535548           508436           816000          1269024           516348           535328           521144           723332           520816           532176           520932           522916          1227036 
 -9.9962370e+000         23003380          1040732           530228           507920           729620           546092           526028           543112           511800          1224072           527540           541960           504312           565164           507260           538500           526536           535724          1254924           507156           511032           525324           539580           508408           535736           508588           816000          1269216           516092           535792           521192           723008           520852           532560           520764           523520          1227036 
 -9.8534982e+000         23017000          1040732           530500           508400           733184           546608           526496           543112           512384          1224060           527540           542088           504664           565164           507788           539372           526796           536160          1254924           507276           511032           525356           539768           508408           536832           508644           816000          1269480           516188           535828           521984           723008           521112           534156           521228           523692          1227036 
 -9.7461117e+000         23022864          1041012           530848           509144           733480           546888           526496           543392           512384          1224740           527540           542088           504944           565164           507788           539412           526536           536160          1254748           508060           511048           525412           539828           509224           537424           508940           816000          1269480           516508           535828           522000           723484           520372           534204           521416           523836          1227036 
 -9.6896927e+000         23024872          1041012           530596           508564           733600           546332           526584           543392           512384          1224752           527348           542088           504944           565164           508316           539536           526536           536592          1254924           508060           511072           525504           539828           509224           537424           508940           816000          1269448           517060           535828           522000           723484           521268           533780           520996           525256          1227036 
 -9.5976692e+000         23025508          1041012           530612           509176           733800           547228           526584           543392           512968          1224344           527540           541564           504804           565164           508104           539440           526796           536200          1254924           507808           512064           525444           540156           509224           537424           509280           816000          1270232           516560           535408           522024           723008           520372           534084           520848           524884          1227036 
 -9.4953474e+000         23031684          1041012           530700           509320           733800           546688           526812           543392           512996          1224376           527540           541564           505316           565164           507100           539612           526948           536980          1256632           508100           512184           526516           539884           509224           537424           509280           816000          1269796           516960           536712           522024           723484           520372           534292           521440           525004          1227036 
 -9.3608727e+000         23037468          1041012           531140           509320           733800           547228           526812           543392           512996          1225268           527932           541560           505316           565164           507300           539684           526972           536484          1256456           508100           512184           526544           539912           509352           537424           509280           816812          1269796           517528           537104           522824           723584           520372           533800           521472           525700          1227844 
 -9.2556284e+000         23041084          1041012           531140           508740           734232           547656           527224           543804           512996          1225184           527932           541328           505316           565164           507100           539612           527000           538020          1256456           508876           512184           526484           540364           510088           537392           509280           817224          1269764           517536           536344           522824           723692           520372           534336           521472           525092          1227844 
 -9.1592318e+000         23045608          1041012           531584           509320           734232           547656           527224           543804           513032          1225176           528816           541660           505316           564188           507100           539656           527052           537448          1256632           508876           512184           526512           540392           510896           537392           509720           817224          1269716           517788           537340           522896           723692           520372           534636           521684           525096          1228284 
 -9.0687174e+000         23047732          1041012           531584           509320           734232           547116           526996           543804           513032          1225196           528816           541660           505316           564188           507100           539656           527052           538084          1256632           508876           512184           526572           540392           510896           538084           509720           817224          1269716           518444           537340           522896           723692           520448           534204           521692           525132          1229424 
 -8.9658984e+000         23048896          1041012           531584           509320           734232           547656           527224           543804           513144          1225184           528816           541660           505316           564188           507100           539656           527052           538132          1256632           508876           512184           526512           540392           510896           537444           509720           818352          1269716           517904           537340           522896           723692           520448           534524           521692           525172          1229424 
 -8.8556699e+000         23050464          1041012           531584           508740           734660           547656           527224           543804           513144          1225236           528816           541656           505316           564188           507300           539732           527052           538132          1256456           508892           512184           526572           540392           510240           537444           510304           819648          1269700           518452           537340           522896           723692           520448           534232           521724           525172          1229424 
 -8.7858914e+000         23049972          1041012           531584           509320           734660           547656           526996           543804           513144          1225236           528816           541656           505316           564188           507100           539732           527052           538132          1256632           508892           512184           526512           540392           510140           537444           509720           819652          1269700           517912           537340           522896           723692           520448           534692           521724           525172          1229424 
 -8.6986682e+000         23051460          1041012           531584           509320           734660           547656           527224           543804           513144          1225236           528816           541656           505316           564188           507300           539732           527052           537496          1256456           509440           512724           526512           540392           510140           537544           509720           819652          1269684           518452           537340           522896           723692           520448           534232           521724           525792          1229424 
 -8.5416665e+000         23050952          1041012           531620           509320           734660           548068           527224           543804           513144          1225236           528816           541440           505316           564188           507100           539732           527136           537496          1256868           508892           512184           526512           540392           510140           537444           509720           819652          1269636           517912           537340           522896           723692           520448           534724           522592           525172          1229424 
 -8.4718880e+000         23051356          1041012           531620           509320           734464           548068           527224           543804           513144          1225236           528816           541652           505316           564188           507100           539772           527136           538164          1257044           508892           512184           526572           540956           510140           537544           509720           819652          1269636           517912           537340           522896           723692           520448           534332           521724           525212          1229424 
 -8.3846648e+000         23052996          1041012           531620           509320           734660           548068           527224           543804           513144          1225236           528816           541652           505316           564188           507100           539772           527136           538164          1257044           508892           512276           526512           540500           510140           537444           509720           819652          1269636           517960           537340           522896           723692           520448           534792           522592           525804          1229424 
 -8.2590635e+000         23051572          1041012           531620           509320           734660           548068           527224           543804           513144          1225236           528816           541436           505316           564188           507100           539772           527136           538164          1257044           508892           512276           526504           540500           510140           537444           509720           819652          1269604           518032           536672           522896           723008           520448           534824           522592           525884          1229424 
 -8.1892849e+000         23051548          1041012           531620           508584           734660           547528           527224           543804           513144          1225236           528816           542188           505316           564188           507300           539812           527136           537528          1257044           508892           512276           526572           540500           510140           537984           509720           819652          1270024           518572           537340           522896           723692           520448           534396           521552           525328          1229424 
 -8.0322832e+000         23053348          1041012           531628           509320           734660           547528           527224           543804           513144          1225236           529200           542188           505316           564188           507100           539772           527136           538164          1257044           508892           512276           526544           540500           510140           537444           509720           820076          1269556           518104           537404           522896           723008           520448           534888           522420           525944          1229424 
 -7.9450600e+000         23051240          1041012           531404           509320           734660           548068           527224           543804           513144          1225236           529200           541648           505316           564188           507300           539772           527136           537528          1257044           508892           512276           526604           540500           510140           537444           509720           819652          1269524           518104           536736           522896           723008           520448           534888           522592           525388          1229424 
 -7.8752815e+000         23051948          1041012           531628           508740           734660           548068           527224           543804           513180          1225236           529200           541648           505700           564188           507100           539772           527136           537480          1256868           508892           512276           526544           540500           510140           537444           509720           820188          1269508           518104           537404           522896           723692           520448           534428           521752           525944          1229424 
 -7.7880583e+000         23052692          1041012           531628           509320           734660           547528           526996           543804           513180          1225236           529200           541648           505700           564188           508148           539772           527136           537528          1257044           508892           512276           526604           540536           510140           537544           509720           819652          1269508           518104           537404           522896           723692           520448           534428           521752           525944          1229424 
 -7.6310566e+000         23053004          1041012           531628           509320           734464           547512           526996           544172           513180          1225236           529200           541648           505700           564188           508132           539772           527136           537528          1257044           508924           512276           526604           540572           510140           537544           509720           819652          1269508           518104           537440           522896           723692           520448           534464           521784           525944          1229424 
 -7.5220277e+000         23054500          1041012           531772           508584           734464           548068           527224           544172           513180          1225236           529200           541436           505700           564188           507640           539816           527036           537480          1257044           508924           512276           526536           541028           510948           538084           509720           819652          1269508           518176           537440           522896           723008           520448           534756           522480           525944          1229424 
 -7.4348045e+000         23055520          1041012           531772           509320           734464           548068           527224           544172           513180          1225236           529200           541648           505700           564188           508336           539816           527136           537528          1257044           508924           512276           526604           540572           510948           538084           509720           819652          1269508           518176           537440           522896           723008           520448           534756           522652           525388          1229424 
 -7.3650260e+000         23054608          1041012           531628           509320           734464           548068           526996           544172           513180          1225236           529200           541436           505700           564188           508136           539788           527036           537480          1257044           509472           512276           526604           540572           510140           537444           509720           819652          1269508           518176           537440           522896           723692           520448           534464           522652           525944          1229424 
 -7.2778028e+000         23055344          1041012           531404           509320           734660           548068           527224           544172           513180          1225236           529200           541432           505700           564188           508136           539828           527036           537480          1257044           509472           512276           526536           540872           510948           537444           509720           819652          1269508           518176           536772           522896           723692           520448           534756           522488           525944          1229424 
 -7.1208011e+000         23059516          1041012           531628           509320           737888           547512           526996           544076           513216          1225236           529200           541592           505700           565192           508136           539900           527136           538164          1257044           508924           512316           526608           540644           510192           537444           509720           819652          1269508           518176           537440           522896           723692           521448           534464           522020           526000          1229424 
 -7.0117721e+000         23059532          1041012           531772           508740           737888           547528           526996           544012           513216          1225236           529200           541280           506240           565192           508664           539872           527036           537528          1257044           508924           512316           526608           540644           510192           537984           509720           819652          1269476           518176           537440           522896           723692           521448           534464           522020           526000          1229424 
 -6.9245490e+000         23060512          1041012           531772           509320           737888           547528           526996           544012           513216          1225236           529200           541280           505700           565192           508336           539900           527136           537528          1257044           508924           512316           526668           540644           510192           538084           509720           819652          1269476           518176           537440           522896           723692           521988           534756           522724           525444          1229424 
 -6.8547704e+000         23060480          1041012           531628           508740           737692           548068           527224           543996           513216          1225236           529200           541492           505700           565192           508336           539900           527136           537568          1257044           509028           512316           526668           540644           511000           538084           509720           819652          1269428           518176           537440           522896           723692           521448           534464           522020           526000          1229424 
 -6.7675473e+000         23060872          1041012           531788           508740           738232           548068           527224           543932           513216          1225236           529200           541628           506240           565192           508124           539872           527680           537520          1257044           508780           512316           526600           540944           511000           538084           509720           819540          1269284           518176           536780           522896           723008           521448           534756           522724           525444          1229424 
 -6.6585183e+000         23060460          1041012           531628           508740           738232           548068           527224           543932           513216          1225836           529200           541628           505700           565232           508336           539940           527140           537612          1257044           509028           512316           526668           540644           511000           538084           509720           819652          1269284           518176           536780           522896           723008           521448           534756           521856           526000          1229424 
 -6.5712951e+000         23059944          1041012           531628           509320           738036           548068           526996           543916           513216          1225236           529200           541488           505700           565232           508336           539940           527140           537612          1257044           509028           512316           526668           540684           510192           538084           509720           819652          1269268           518176           536876           522896           723692           521448           534680           522020           526000          1229424 
 -6.4142934e+000         23059948          1041012           531788           509320           738232           547528           526996           543916           513216          1225236           529200           541488           506240           565232           508664           539872           527680           537564          1257044           508780           512316           526600           540984           510192           537444           509720           819652          1269268           518716           536816           522896           723016           521528           534512           521856           526000          1229424 
 -6.3052645e+000         23061580          1041012           531788           509320           738232           548068           527224           543916           513216          1225236           529200           541488           505700           565232           508336           539900           527140           537612          1257044           509028           512316           526668           540684           511000           537984           509720           819652          1269252           518176           536876           522896           723016           521528           534972           522724           526000          1229424 
 -6.2180413e+000         23059276          1041012           531628           509320           738036           548068           527224           543916           513216          1225236           529200           541488           505700           565232           508136           539900           527040           537612          1257044           509028           512316           526668           540652           510244           537444           509720           819652          1269252           518176           536876           522896           723692           521528           534680           522020           526000          1229424 
 -6.1482627e+000         23062268          1041012           531788           509320           738232           548068           526996           543900           513216          1225236           529200           541608           505700           565232           508136           539900           527040           537564          1258652           509028           512316           526600           540868           510244           537444           509720           820076          1269220           518140           537476           522896           723016           521528           535140           522888           525444          1229424 
 -6.0610396e+000         23065172          1041012           531788           508584           738232           548068           527224           543900           513216          1225236           529200           542056           506240           565232           508664           539872           527040           538248          1259308           509576           512316           526600           540984           510244           537444           509720           819652          1269220           518716           536816           522896           723016           521528           535012           522888           526000          1229424 
 -5.9520106e+000         23062744          1041012           531660           509320           738232           548068           527224           543900           513256          1225236           529204           542268           505700           565232           508136           539900           527140           537652          1259308           509028           512316           526668           540652           510244           537544           509720           819652          1269220           518176           536876           522896           723072           522068           534720           522020           526000          1229424 
 -5.8647874e+000         23064120          1041012           531820           509320           738248           548068           526996           543900           513256          1225236           529204           542268           505700           565232           508124           539872           527040           537604          1259308           509028           512316           526600           541140           510244           538084           509720           819652          1269204           518716           536816           522896           723692           522068           535012           521856           525444          1229424 
 -5.7557585e+000         23064476          1041012           531844           509320           739180           548068           527012           543900           513256          1225236           529204           542268           505700           565232           508336           539900           527140           537696          1259308           509028           512316           526668           540688           510244           538084           509720           819652          1269204           518716           536892           522896           723016           521528           534764           522024           526000          1229424 
 -5.6194723e+000         23065436          1041012           531844           509320           739364           548068           527224           543900           513256          1225836           529204           542268           505700           565232           508136           539900           527040           537696          1259132           509028           512316           526680           541020           510244           538084           509720           820188          1269188           518176           536952           522896           723072           521528           534764           522024           526000          1229424 
 -5.5104433e+000         23066168          1041012           531816           509320           739704           547528           527008           543900           513256          1225236           529204           542268           505700           565232           508664           539900           527680           538332          1259308           509028           512316           526720           540688           511052           538084           509720           819652          1269172           518176           536952           522896           723072           521528           534596           522024           526000          1229424 
 -5.4232201e+000         23064000          1041012           532024           508740           739704           547528           527008           543900           513256          1225236           529032           542268           505700           565232           508336           539900           527140           537696          1259308           509028           512316           526720           540688           510244           537444           509720           819652          1269172           518176           536952           522896           723692           522068           534764           522024           526000          1229424 
 -5.3141912e+000         23065368          1041012           532024           509320           739704           548068           527224           543900           513256          1225836           529204           542268           505700           565232           508336           539900           527140           537648          1259308           509028           512316           526780           540796           510244           537544           509720           819652          1269172           518176           536952           522896           723072           521528           534904           522024           526060          1229424 
 -5.1779050e+000         23065988          1041012           532024           508740           739704           548068           527220           543900           513256          1225836           529204           542268           505700           565232           508336           539900           527140           537696          1259132           509028           512316           526780           540876           510344           537544           509720           819652          1269172           518140           537552           522896           723072           522068           534948           522028           526060          1229424 
 -5.0688760e+000         23064136          1041012           532072           508740           739704           547528           527008           543868           513256          1224964           528948           542124           505700           565232           508136           539900           527140           537696          1259308           509028           512316           526720           540876           510244           537592           509720           819652          1269140           518176           536952           522896           723692           522120           534948           522068           526236          1229424 
 -4.9816528e+000         23064704          1041012           532128           509320           739520           548068           526164           543868           513256          1225564           528948           542124           505700           565232           508336           539900           527140           537696          1259308           509028           512316           526780           540876           510344           537592           509720           819652          1269140           518176           536952           522896           723692           521580           534948           522068           526236          1229424 
 -4.8726239e+000         23067424          1041012           532496           509320           739704           547528           526856           543868           513256          1224936           528948           541912           506240           565080           508664           539916           527680           538332          1259308           509028           512320           526712           541208           510244           537492           509720           819652          1269140           518716           536892           522896           723016           522120           535408           522144           526236          1229424 
 -4.7363377e+000         23066184          1041012           532128           508740           739704           548068           527072           543868           513256          1225564           528948           542124           505700           565232           508336           539944           527140           537696          1260216           509028           512320           526780           540876           510296           538032           509720           819652          1269140           518176           536952           522896           723072           521580           534948           522308           526236          1229424 
 -4.6273087e+000         23066532          1041012           532128           509320           739704           548392           527072           543868           513256          1224964           528948           542124           506240           564468           508124           539944           527140           537648          1260216           509028           512320           526780           540876           510296           537592           509720           819652          1269108           518176           536952           522896           723072           522120           535408           522308           526236          1229424 
 -4.5400855e+000         23065584          1041012           532128           509320           739704           548392           527072           543868           513256          1224964           528948           542124           505700           564620           508136           539944           527140           537648          1260040           509028           512320           526780           540876           510296           537588           509720           820188          1269108           518248           536952           522896           723072           521580           534948           522308           526236          1229424 
 -4.4310566e+000         23068660          1040476           532496           509320           739704           547852           526876           543868           513256          1224964           528948           542124           505568           565488           508664           539944           527680           537688          1260216           509076           512320           526720           541092           510296           537588           509720           819652          1269108           518788           536892           522896           723016           522120           535408           523176           526236          1229424 
 -4.2947704e+000         23066872          1041012           532496           508740           739704           548392           527072           543868           513256          1224964           528948           542124           505700           565488           508336           539944           527140           537736          1260216           509076           512320           526780           540876           510296           537588           509720           819652          1269108           518392           536952           522948           723072           521580           535408           522308           526236          1229424 
 -4.1857414e+000         23067608          1041012           532496           508584           739520           547852           526908           543852           513256          1224964           528948           542124           505568           565336           508136           539944           527140           537688          1260216           509076           512320           526712           541208           510296           538128           509720           819652          1269108           518932           536892           522996           723692           522120           535408           522144           526236          1229424 
 -4.0494552e+000         23068756          1041012           532128           509320           739520           547852           526908           543852           513256          1225564           528948           542124           505700           565488           508336           539984           527308           537736          1260216           509076           512320           526780           541208           511104           538228           509720           819652          1269092           518932           536952           522996           723072           521580           534824           522308           526236          1229424 
 -3.9404263e+000         23068784          1041012           532496           509320           739704           547820           526908           543820           513256          1224936           528932           542108           506240           565488           508876           539916           527848           537812          1260216           508832           512448           526712           541208           510296           537588           509720           819652          1269044           518392           536952           522996           723072           521580           535284           523176           525700          1229424 
 -3.8041400e+000         23067812          1041012           532288           508740           739520           547820           526908           543820           513256          1224964           528932           542108           505700           565488           508336           539944           527396           537860          1260216           509076           512448           526712           541208           510296           537588           509720           819652          1269044           518932           536892           523048           723016           522120           535452           523176           525700          1229424 
 -3.6661214e+000         23067096          1041012           532128           508740           739704           548344           526908           543820           513256          1224964           528932           542108           505700           565472           508336           539944           527396           537860          1260216           509076           512448           526780           541208           510296           537688           509720           819652          1269044           518392           536952           523048           723072           521580           535332           522308           526236          1229424 
 -3.5557065e+000         23074336          1041012           532128           509320           740212           548344           527072           543820           513384          1225564           529432           542108           506240           565476           508336           540036           527524           537940          1260168           509076           512576           526848           540916           510296           538228           509848           819780          1269480           518932           537080           523176           723200           522120           535040           523176           526296          1230152 
 -3.4177249e+000         23070948          1040636           532048           509320           740212           548344           527036           543820           513384          1225080           529432           542040           505696           565452           508264           540008           527424           537940          1260732           509076           512576           526840           541364           510296           538228           509848           819780          1269044           518932           537020           523176           723200           521708           535500           522308           525760          1229424 
 -3.2798099e+000         23073212          1041012           532108           509320           740212           548344           527072           543820           513384          1225564           528932           542108           506240           565476           508336           540036           527524           537940          1260168           509076           512576           526908           540916           511104           538228           509848           819780          1269028           519004           537080           523176           723692           521708           535500           522272           526296          1229424 
 -3.1694779e+000         23072164          1041012           532108           509320           739704           548344           527036           543820           513384          1225092           529432           542108           506240           565476           508264           540036           527424           537940          1260732           509076           512576           526840           541364           511104           538228           509848           819780          1269028           518592           537080           523176           723200           521708           535500           522408           525760          1229424 
 -3.0315932e+000         23072032          1041012           532188           508740           739704           547932           527036           543804           513384          1225080           529432           542036           506240           565460           508264           540008           527524           537988          1260732           509076           512576           526848           541248           511104           538228           509848           819780          1269464           518592           537080           523176           723200           522120           535000           522408           526296          1229424 
 -2.8937630e+000         23071896          1041012           532556           509320           740212           547932           527036           543804           513384          1225092           529432           542104           505696           565460           508264           540008           527524           537940          1260732           509076           512576           526848           540916           510296           538228           509848           819780          1269028           518592           537080           523228           723144           522120           535500           522408           526296          1229424 
 -2.7834989e+000         23070740          1040636           532108           508712           739704           548344           527036           543788           513384          1225552           528932           542108           506236           565460           508336           540036           527524           537988          1260732           509076           512576           526848           540916           510296           538320           509848           819780          1269028           518592           537080           523228           723200           521708           535500           522408           526296          1229424 
 -2.6457000e+000         23073060          1041012           532188           509320           739704           548344           527036           543772           513384          1225548           529432           542092           506240           565460           508336           540036           527524           537940          1260216           509076           512576           526848           541248           510296           537808           509848           819780          1269012           519004           537080           523228           723200           521708           535040           523276           526296          1230152 
 -2.5079435e+000         23071248          1041012           532188           509320           740212           548344           527072           543772           513384          1225524           528932           542088           505696           565460           508264           540008           527936           537940          1260168           508960           512576           526840           541248           510296           537852           509792           819780          1269012           519004           537020           523228           723200           521708           535820           522408           525760          1229424 
 -2.3702020e+000         23071328          1041012           532256           509320           739648           547932           527036           543772           513384          1225524           529432           542092           506240           565460           508336           540148           527524           537988          1260216           509076           512576           526848           540916           510296           537852           509848           819780          1269012           518592           537080           523228           723176           521708           535892           522408           526296          1229424 
 -2.2324952e+000         23073472          1041012           532468           509320           739704           548328           527072           543756           513384          1225524           528932           542092           505700           565924           508876           540120           527432           537940          1260216           509076           512640           526908           540916           510296           538448           509848           819780          1269448           518808           537080           523228           723200           521708           535432           522408           526296          1230152 
 -2.0948083e+000         23072020          1040636           532388           509320           739656           548328           527036           543756           513384          1225052           529432           542092           506240           565460           508336           540148           527524           537988          1260216           509076           512640           526848           540896           511160           537936           509792           819780          1269012           518772           537020           523228           723176           521708           535892           522372           526296          1229424 
 -1.9571442e+000         23071616          1040636           532836           508740           739656           548328           527072           543756           513384          1225052           529432           542024           506240           565460           508264           540120           527524           537940          1260216           508960           512640           527132           540896           510352           538348           509792           819780          1269012           519220           537020           523228           723200           521708           535892           522572           525760          1229424 
 -1.8194993e+000         23073836          1041012           532468           509320           739704           548328           527036           543756           513384          1225064           529432           542092           506240           565444           508264           540148           527524           537988          1260216           509076           512640           527200           541032           511160           538036           509848           819780          1269448           519220           537080           523228           723200           521708           535432           522608           526296          1229424 
 -1.6818691e+000         23072156          1040636           532468           509320           739704           548328           527072           543756           513384          1225524           528932           542088           505696           565444           508264           540120           527432           537940          1260216           508960           512640           527132           540896           510352           538448           509792           819780          1269012           519220           537020           523228           723176           521708           535892           522608           525816          1230152 
 -1.5442519e+000         23096264          1041012           532468           509320           737720           546204           529792           532804           513384          1225076           519816           530400           506240           548372           508336           540148           527524           537940          1260732           537668           512640           535092           549432           521776           547400           509848           819680          1265976           519224           537080           523228           723692           521708           535432           522608           526360          1240132 
 -1.4066458e+000         23098968          1041012           532468           509320           737720           546204           530968           532876           513384          1225076           519376           530448           506240           548904           508336           540148           527524           537940          1260216           538672           512640           535376           549296           522700           547300           509848           819780          1265976           518812           537080           523228           723200           521936           535432           523476           526360          1239696 
 -1.2690501e+000         23100428          1041012           532468           509320           737720           546204           530968           532876           513384          1225076           519888           530528           506240           548508           508876           540704           527524           537940          1260216           539344           512640           535324           549316           522996           547400           509848           819780          1265976           518812           537080           523228           723200           521936           535432           522608           526360          1239696 
 -1.1314632e+000         23098212          1041012           532836           509320           737720           546204           530932           533112           513384          1225052           519452           530460           505696           548576           508264           540120           527524           537988          1260216           539344           512640           535384           549316           522996           547300           509792           819780          1265540           518812           537080           523228           723176           521936           535892           522608           525824          1239696 
 -9.9388364e-001         23099824          1041012           532468           508740           737720           546204           530968           533112           513384          1225064           519472           530460           506240           548648           508336           540148           527524           538496          1260216           539344           512640           535384           549432           522996           547400           510304           819780          1265980           518812           537080           523228           723200           521936           535432           522608           526360          1239696 
 -8.5630984e-001         23101860          1041012           532468           509320           737720           546204           530968           533180           513384          1225076           519972           530544           505696           548648           508876           540704           527608           537940          1260216           539344           512640           535384           549432           522996           547400           509848           819684          1265980           519224           537080           523228           723692           522012           535716           522608           526360          1239696 
 -7.1874112e-001         23103892          1041012           532468           509320           737720           546204           530968           533180           513384          1225548           520060           530544           506240           548648           508876           540704           527608           537940          1260216           539344           512640           535384           549432           523096           547400           509848           819784          1265980           519224           537080           523228           723692           522012           535716           522608           526360          1240424 
 -5.8117610e-001         23101624          1041012           532388           508712           737720           545792           530932           533180           513384          1225064           519560           531084           506240           548648           508272           540148           527516           537940          1263936           539344           512708           535316           549316           522996           547300           509792           819784          1265560           518776           537020           523228           723176           522012           535676           522572           525824          1239696 
 -4.4361350e-001         23105716          1040636           532388           509292           738192           546204           531508           533180           513384          1225064           519560           531168           505696           548624           508812           540120           527516           537988          1264744           539344           512708           535376           549296           522996           547300           509792           819784          1265980           519224           537020           523228           723200           522088           535676           522572           526360          1239696 
 -3.0605176e-001         23105092          1041012           532388           509292           738228           546204           530932           533180           513384          1225064           519540           530556           505696           548692           508876           540120           527516           537940          1265312           539344           512708           535376           549316           522996           547712           509792           819784          1265576           518776           537020           523228           723176           522088           536176           522572           525824          1239696 
 -1.6848963e-001         23105604          1040636           532836           509292           737684           546204           530932           533196           513384          1225064           519540           530640           505696           548692           508272           540120           527600           537940          1265564           539344           512772           535376           549316           523296           547712           509792           819684          1265980           519224           537020           523228           723176           522088           536176           522608           525824          1239696 
 -3.0925645e-002         23105768          1040636           532388           509292           737684           546204           531508           533196           513384          1225064           519800           530640           505696           548692           508268           540120           528104           537940          1265612           539344           512772           535376           549316           523296           547812           509792           819784          1265980           518776           537020           523228           723176           522088           535676           522608           525824          1239672 
  1.0664174e-001         23103872          1040636           532388           508740           737684           545792           530968           533196           513384          1225064           519820           530640           506236           548692           508272           540120           527600           537940          1265612           539344           512772           535376           549316           523296           547300           509792           819784          1265980           518776           537080           523228           723176           522088           535676           522608           525824          1239672 
  2.4421332e-001         23107684          1041012           532468           509320           737720           546204           530968           533196           513384          1225064           519820           531252           506240           548716           508336           540148           527692           538496          1265612           539344           512772           535384           549440           523296           547400           509848           819784          1265980           518812           537080           523228           723200           522088           535716           522608           526360          1239696 
  3.8179067e-001         23108196          1041012           532540           509320           737720           546204           530968           533196           513384          1225076           520320           530712           506240           548716           508336           540148           528104           537988          1265612           539344           512772           535680           549440           523588           547400           509848           819784          1265980           518812           537080           523228           723200           522088           535716           522608           526360          1239672 
  5.1937535e-001         23108672          1041012           532540           509320           737720           546204           530968           533196           513384          1225076           520320           530712           506240           548716           508336           540148           527692           537988          1265612           539344           512772           535680           549324           523688           547400           509848           819784          1265980           519224           537080           523228           723692           522088           535716           522608           526360          1239672 
  6.5696883e-001         23107728          1040636           532460           509320           737720           546204           531508           533196           513384          1225052           519820           530884           506240           548716           508336           540148           527692           537988          1265612           539344           512772           535680           549324           523872           547400           509848           819784          1265576           518812           537080           523228           723200           522088           536176           522572           526360          1239696 
  7.9457259e-001         23107940          1040636           532460           509320           738224           546204           530932           533196           513384          1225076           519800           531424           505696           548692           508268           540120           528104           537940          1265564           539344           512772           535612           549312           523872           547812           509792           819784          1265560           519224           537020           523228           723176           522088           535676           522572           526360          1239696 
  9.3218794e-001         23107768          1040636           532460           509320           738224           546204           531508           533196           513384          1225076           519800           530820           505696           548692           508268           540120           527600           537988          1265564           539344           512772           535672           549324           523872           547812           510248           819684          1265980           519224           537020           523228           723176           522088           535676           522572           525824          1239696 
  1.0000000e+000         23107736          1040636           532536           509320           737716           546204           531508           533196           513384          1225064           519800           530820           505696           548692           508268           540120           528104           537940          1265612           539228           512672           535672           549324           523872           547300           510248           819784          1265980           519224           537020           523228           723176           522088           535676           522572           526360          1239696 
  1.1376146e+000         23106800          1040636           532616           508712           737716           546204           530932           533296           513384          1225064           520064           531580           506240           548984           508268           540120           527600           537988          1265612           539344           512772           535672           549312           523872           547300           509792           819684          1265980           518776           537020           523228           723176           522088           535676           522572           525824          1239696 
  1.2752550e+000         23109020          1041012           532536           509292           737716           546204           530932           533296           513384          1225076           520084           531644           505696           549008           508336           540148           527692           537988          1265612           539344           512772           535680           549324           523872           547812           509792           819784          1265980           519224           537020           523228           723176           522088           536176           522572           525824          1239696 
  1.3892154e+000         23113420          1041012           532616           509320           739012           546204           530968           533296           513384          1225836           520584           531104           506236           549008           508288           540148           527692           537988          1266128           539344           512772           535680           549440           524680           547400           509848           819784          1265980           519224           537080           523228           723692           522088           535716           522608           526360          1239672 
  1.4481517e+000         23116368          1040636           532984           508740           739008           546204           530932           533296           513384          1225836           520584           531104           506240           549008           508876           540148           528104           537988          1266128           539344           513184           535680           549656           523872           547812           509848           819784          1265980           519224           537020           523652           723176           522500           536176           523476           526360          1240424 
  1.5209529e+000         23113292          1041012           532616           509320           739008           546204           530932           533556           513384          1225824           520252           531596           505856           549008           508448           540120           527784           537988          1265768           539344           512996           535680           549692           523872           547556           509848           819784          1265576           519092           537080           523388           723200           522244           535716           522764           526360          1240424 
  1.6049463e+000         23115704          1041012           532616           509320           739012           546204           530968           533556           513384          1225836           520272           531116           505960           549008           508484           540284           527808           537988          1266128           539344           512996           535680           549692           523872           547556           509848           819784          1265980           519092           537080           523388           723692           522308           536176           523476           526360          1240424 
  1.7196876e+000         23111244          1040636           532536           509320           739012           546204           530932           533556           513384          1225828           520252           531052           505960           549256           508480           540256           527816           538036          1265760           539344           512856           535672           549516           523872           547488           509792           819784          1265576           518992           537020           523388           723176           522188           535836           522760           525824          1239884 
  1.8167536e+000         23118080          1041012           532616           509320           739012           546204           530968           533868           513384          1225836           520740           531120           505960           549304           508872           540284           527812           538036          1265812           539344           512996           535680           550036           524680           547556           509848           820464          1265980           519092           537080           523388           723692           522308           535872           523676           526360          1239868 
  1.9025765e+000         23117060          1041012           532616           508740           738500           546204           531508           533868           513384          1227736           520392           531072           505912           549296           508496           540392           527816           538036          1265812           539344           512996           535680           549692           523872           548076           509848           819940          1265980           519092           537080           523388           723200           522308           535872           523672           526360          1239868 
  2.0084083e+000         23153880          1041012           532696           509292           740008           547548           531508           533880           513316          1227744           520384           531144           506384           549360           508864           540392           528432           538036          1279816           539344           512916           535680           549692           524168           548380           509848           822424          1265980           519616           537020           523388           723176           522828           536320           523676           525832          1253776 
  2.1018816e+000         23294812          1041012           545136           530624           743540           547504           550456           548444           527016          1226052           520828           531776           505964           549960           508536           540556           527812           538076          1280648           529380           512996           525856           538560           517368           536276           509848           815248          1298884           519104           537304           523388           732560           522308           535880           523676           612748          1239488 
  2.2093465e+000         23314540          1041408           545136           530404           744100           547504           550456           548444           527412          1226064           521372           530852           506008           549032           508672           540560           528440           538080          1280516           528528           512996           526388           539520           517452           536396           509848           815664          1298884           519632           537420           523388           733332           521828           536420           523428           629444          1239512 
  2.3062702e+000         23327692          1041408           546124           530404           745244           546660           551848           549452           528748          1226760           521648           530844           505828           549176           507464           539688           528188           538384          1281812           528564           512996           525528           541360           518584           536320           509928           816116          1299300           518240           536536           523300           734288           521308           535800           522316           637300          1240228 
  2.4047805e+000         23341992          1041408           546496           531524           745252           546660           551848           550000           529304          1227320           521684           532128           505308           549748           508228           540360           528188           538784          1281884           529324           512996           525556           540456           518608           536268           510068           816116          1300140           518276           536536           523300           735376           521884           536372           523136           641268          1240188 
  2.5052089e+000         23345468          1041408           546492           531624           745356           546148           552492           550000           528464          1227396           520692           532420           505308           549968           508228           541124           528240           538920          1283368           529356           513972           525644           540468           519552           535684           508176           816796          1300836           518308           536536           523296           735376           522072           536556           523136           641828          1240228 
  2.6042236e+000         23494980          1042076           533852           520776           749984           536404           536808           537360           601956          1223852           520800           531740           506084           550668           508404           541512           529144           539072          1296788           537652           545728           536784           549728           519640           554852           533388           824892          1295884           518332           538088           524852           730008           522084           536840           523492           636316          1259140 
  2.7032657e+000         23497560          1041348           532392           521092           749080           536456           536300           537616           601980          1223980           520896           533764           506172           550980           508400           540720           529324           540932          1297764           537928           546676           536300           549764           519980           552816           533168           825920          1295872           518376           538360           524912           729108           522828           536264           523592           637096          1259404 
  2.8023536e+000         23498232          1041368           532628           523164           750916           537668           535648           537248           602924          1223220           521972           531880           506456           550076           508696           542736           527604           538464          1297708           536320           546684           536864           549764           520120           552848           533184           825924          1296816           519408           536532           525908           729108           523824           535316           522620           637180          1259436 
  2.9013738e+000         23522868          1042304           533712           523400           750992           536840           536928           538360           603188          1224008           523260           533272           507460           552160           509724           541880           528640           539476          1297804           537452           547576           536912           550704           520232           553796           533292           825940          1297560           520376           537700           526084           729252           523864           537244           524692           637360          1259424 
  3.0004060e+000         23526320          1042304           533936           523464           750992           537820           537108           538596           603188          1224008           523296           533420           507460           552264           509724           541880           528640           539484          1297804           537452           547576           536956           550704           520396           553876           533292           825940          1297560           520400           537700           526084           729292           524820           537260           524792           637360          1259472 
  3.1084409e+000         23529348          1042304           534000           524344           750992           537920           537296           538708           603188          1224000           523344           533472           507464           552432           509724           542016           528640           539484          1297804           537456           547576           537964           550704           520580           553876           533292           825940          1297560           520400           537748           526908           729292           523864           537408           524812           637360          1259476 
  3.2074738e+000         23568396          1042304           534936           524424           750992           538208           537592           538956           604176          1224000           523344           533748           507464           552432           509724           542016           529584           539484          1297804           537664           558764           537964           550704           520812           578076           533440           825940          1296836           520412           537748           526084           729396           523932           537552           524812           637360          1259712 
  3.3065306e+000         23576740          1042308           535344           524556           750992           538384           538140           539288           604176          1223996           523368           533804           507464           552488           509724           542004           529584           539484          1298496           537812           559648           537964           550688           521044           580680           533560           825940          1297548           520412           537920           526908           729456           524824           537540           524812           636556          1259828 
  3.4056405e+000         23580536          1042308           535488           524556           750992           538456           538248           539620           604176          1224008           523424           533836           507464           553656           509724           542016           529584           539484          1299512           537812           560020           537964           550704           521092           581824           533560           825092          1297564           520412           537920           526908           729520           524824           537552           524812           636812          1259592 
  3.5017561e+000         23589876          1049524           546376           524608           754652           550944           549480           539992           589468          1234032           523516           533952           507464           553736           509724           542016           529588           539616          1299508           528792           546644           527580           539192           521112           566628           525664           819252          1312276           520412           538032           526908           738240           532556           546488           524812           636812          1260280 
  3.6024120e+000         23603412          1049604           546372           524608           754652           550952           553516           540096           589616          1234440           523580           534920           507464           553772           509724           542152           529588           539616          1300464           528992           547836           527668           540684           521252           567764           525756           819252          1314292           520400           538032           526908           738388           532556           546532           524812           636812          1260340 
  3.7017493e+000         23615468          1049868           549928           524680           755020           550952           553516           540188           589796          1234444           523580           535048           507464           553776           509600           542152           529588           539616          1302880           529248           547836           528956           541800           521316           568032           525756           819252          1315284           520412           538048           526908           739468           532556           546532           524812           636816          1260340 
  3.8067702e+000         23629136          1049584           551152           524680           758788           550956           554496           540188           590000          1239804           523620           535356           507464           553500           509656           542152           529588           539616          1302880           529416           548076           528956           541880           521488           568252           526772           819248          1315284           520416           538248           526908           739556           532556           546536           524844           636816          1260404 
  3.9061721e+000         23642268          1050264           552564           524772           761476           550512           557672           540232           590124          1242264           523716           535520           507468           554036           509728           542192           529572           539616          1303804           529656           548848           528956           541988           521556           568668           526840           819252          1315284           520404           538248           526912           739556           532540           546036           524844           636816          1260332 
  4.0074024e+000         23669764          1050460           559060           524892           768380           550956           560696           540324           590348          1248420           523752           535620           507292           554036           509728           542192           529588           539620          1304816           529980           548884           528984           542224           521608           569824           527012           819228          1315284           520416           538420           526868           739656           532556           546480           524848           636816          1260496 
  4.1011965e+000         23690868          1050672           566276           523856           769136           551964           567320           540324           590480          1250564           523688           535620           507468           555012           509728           542192           529588           539620          1304816           530716           548644           529328           542400           522040           570780           527292           819256          1314728           520320           538528           526860           739884           532532           546448           524848           637332          1260608 
  4.2060667e+000         23828508          1046276           546596           523800           772032           549192           556956           549048           591492          1257276           523768           535620           507440           591412           509728           551696           543468           539620          1301896           530776           548884           529400           633460           522036           571000           527292           819256          1307540           520416           538384           526888           774480           524376           534640           524424           637332          1260608 
  4.3031439e+000         23839008          1046280           549100           524808           773100           549372           557580           549048           591488          1256536           523780           535720           507468           592952           509700           551816           543452           539620          1302076           530776           549140           529404           634568           522004           571000           527292           819256          1308020           520416           538528           526912           775340           524772           534820           524848           637308          1260708 
  4.4003673e+000         23855452          1046368           549240           524908           782892           549372           557820           549048           591492          1258896           523780           535732           508476           592820           509728           551876           543744           539620          1302076           530844           549140           529404           636528           522104           570940           527408           819256          1308020           520416           538528           526912           775340           524772           535032           524836           637364          1260720 
  4.5021369e+000         23861836          1047348           549480           524908           783624           549372           557924           549048           591492          1260296           523780           535620           508348           593324           509500           553432           543760           539620          1304804           530964           549084           529480           636528           522104           571000           527448           819228          1308020           520220           538648           526912           775116           524592           534684           524380           637364          1260384 
  4.6050278e+000         23867972          1046340           549812           524908           784808           550380           558168           550396           591032          1260324           523820           535732           508476           593724           509856           554424           543760           539592          1304800           530992           549168           529452           636372           522104           571000           527568           819256          1308020           520416           538648           526912           775340           524596           534844           524848           637364          1260720 
  4.7017796e+000         23869988          1046420           550036           525084           786184           550576           558208           550396           591532          1260232           523824           535968           508476           594716           508528           554424           543452           539652          1305616           531116           549096           529400           636528           521648           571020           527472           819256          1307668           520416           538648           526664           775116           524456           535136           524508           636772          1261744 
  4.8049575e+000         23871992          1046344           550104           524168           787436           550448           558084           551016           591248          1259404           523816           535924           507468           595536           508544           555044           543584           539600          1305616           531016           549364           529452           636528           522104           570956           527504           819256          1307668           520416           538648           526912           775340           524924           535112           524848           636844          1261716 
  4.9045414e+000         23891176          1046284           550176           524168           788048           550576           558408           555576           591292          1259552           523824           536184           507468           604972           508516           557704           543780           540156          1305604           531088           549304           529452           637536           522104           570956           527504           818960          1307924           520416           538648           526912           775400           524504           535076           524400           636844          1261860 
  5.0041236e+000         23896812          1046276           550136           525112           788728           549568           558280           557128           591224          1259364           523824           536484           507468           606480           508544           557888           544240           540156          1306036           531116           549204           529424           636496           521712           570956           527424           819036          1309028           520416           538648           526912           775388           524924           535328           524848           637348          1261668 
  5.1037195e+000         24111400          1046360           550364           525112           802336           538136           570404           541316           591720          1259048           523824           536484           507368           650820           508544           541492           531216           599608          1294388           531104           588384           529452           635992           522168           570956           527660           819008          1342484           545188           553740           526764           802940           524912           535432           524848           637364          1274464 
  5.2032362e+000         24115860          1046540           550404           524168           802272           538304           570488           541320           591292          1259048           523704           536520           507468           652652           508516           541808           531448           599260          1294164           530928           588592           529424           636940           522168           571824           527660           819036          1341712           546364           553876           526912           803388           524924           535544           524552           637364          1275276 
  5.3006972e+000         24133568          1046656           550528           525112           802712           539600           570236           541584           591720          1259048           523824           536760           507436           652652           508544           541880           531448           599696          1294236           531168           588840           529452           639448           522168           572268           527764           819036          1342964           546364           554104           526884           812104           524924           535284           524480           637364          1275280 
  5.4002459e+000         24142188          1047944           550680           524124           802336           539780           576600           541820           591720          1259048           523928           536732           506284           652388           508544           542060           531648           599928          1294332           531168           588700           529676           639664           522168           572268           528112           819008          1343200           546496           554104           526728           812104           524924           536128           524808           637364          1275672 
  5.5089793e+000         24148868          1047976           550992           525152           802712           538776           578068           541984           591640          1260024           524884           536764           507500           652528           510080           542080           531420           599928          1294332           531124           588840           529920           638488           522168           571756           527956           819256          1343200           546496           554104           526912           812448           525504           536192           524848           637364          1275452 
  5.6044888e+000         24152212          1048552           551212           525124           802784           538836           577312           542220           591720          1260024           525140           535940           507656           652908           510256           541060           530708           600184          1294376           532172           588988           529948           638960           521808           572268           528620           819256          1342768           547764           554408           526888           812964           524488           536528           525036           637364          1275972 
  5.7107796e+000         24156448          1047620           551220           525152           803084           539732           579412           543352           591860          1259204           525404           535904           507200           652908           510424           541060           530596           599876          1294388           532036           588972           530592           638888           522168           572312           528372           819256          1342704           547748           554408           526912           814688           524488           536328           525180           637364          1275636 
  5.8119727e+000         24161128          1048820           551416           524276           803028           539036           580768           542272           591944          1259900           524448           536144           507236           652956           509224           540716           530932           600156          1294200           532064           588800           530704           642296           522152           572312           528656           819232          1343984           547796           554408           526696           814964           524452           536528           525356           637340          1275916 
  5.9093705e+000         24170064          1048760           551504           525152           802884           538976           588000           542208           591944          1260024           525704           536144           507292           652740           509576           541060           530856           600184          1294272           532036           589396           530728           642568           522152           572312           528644           819256          1343984           546752           554400           526888           814652           524116           536572           525268           637364          1275696 
  6.0094421e+000         24190928          1048836           551260           524640           804096           540328           588620           543352           591944          1259896           525692           536088           507252           653240           510628           541060           530968           600128          1294328           532064           590404           530744           643576           522152           572312           528656           819256          1356324           546800           554684           526912           814936           524132           536536           525652           637364          1276068 
  6.1048060e+000         24298756          1048056           551584           524632           802504           540264           558540           542548           591652          1303276           524876           535912           506308           683616           547948           559176           530952           583976          1311876           554028           562928           530820           646400           522072           571956           528656           819084          1366588           532448           539532           526912           822716           524028           556412           525640           637320          1283520 
  6.2119182e+000         24304948          1048812           551736           524592           802624           540264           558956           543900           591644          1303848           524888           536144           507248           684088           547024           559148           530948           584176          1311840           554064           562940           530952           646288           522168           571956           528656           819244          1366612           532384           539624           526792           822664           525940           556516           525608           637108          1283552 
  6.3096713e+000         24310316          1048044           552112           525492           802700           540376           559328           542924           591520          1304632           525704           535944           507252           683880           548080           559176           531976           584516          1311964           554008           562968           530764           646384           521844           571956           528628           819256          1366600           532676           539892           526788           822696           526212           556516           525652           637352          1284504 
  6.4123010e+000         24310464          1048048           552280           524584           802560           540408           559148           542892           591944          1304936           525704           536144           507244           684376           547084           558028           531932           584908          1311748           554036           563988           530120           647068           521828           571900           528656           820264          1365664           532868           540500           526788           822676           526224           556516           525652           637364          1284384 
  6.5081504e+000         24316120          1048108           552604           524584           803004           539592           559516           542832           591944          1304936           525704           536156           507292           684488           547156           558112           531264           584908          1311840           554864           563988           530988           648048           522092           571436           528656           820264          1365508           533936           540660           526912           822628           526520           557828           525652           637340          1284760 
  6.6133615e+000         24329916          1048812           552640           524592           803004           540520           559628           542892           591580          1305240           525704           536184           506400           685200           547144           558152           531220           584724          1313488           554836           564016           531004           654300           521768           571436           528656           820220          1365672           533112           540860           526912           822628           525292           557828           525616           637340          1291296 
  6.7165710e+000         24335708          1048484           552640           524604           803004           540552           559704           543872           591916          1305548           525676           536252           506808           685204           547452           559176           531344           584828          1314500           555172           563000           531016           654252           522120           572336           528656           820264          1365764           533024           540860           526912           822968           525520           557828           525772           637356          1291324 
  6.8102679e+000         24336360          1048544           552704           524604           803004           540520           559856           543936           591524          1306176           524964           536292           507116           685512           548484           558220           531344           584816          1314816           555172           563992           530092           654272           522168           571436           528656           819452          1365764           534164           540860           526832           822868           525512           557828           525784           637348          1291728 
  6.9154814e+000         24344484          1049144           552872           523824           803132           539900           560056           543972           591916          1306176           525704           536448           507932           685824           548460           559488           531988           585068          1313748           555172           564180           531048           654272           522168           572396           528780           819480          1365980           534164           540896           526884           822972           526540           557768           525852           638372          1291908 
  7.0141195e+000         24349824          1048404           552804           523716           803136           539968           560192           544108           591944          1306792           525704           536448           507932           686132           549664           559800           532072           585204          1314816           555172           565192           531048           654604           522132           572396           528620           819404          1366916           534164           540896           526884           822948           526492           557828           525768           638372          1292152 
  7.1004170e+000         24351336          1049140           552984           524560           803136           540784           560192           544108           591944          1307096           525704           536448           507620           686132           549688           560104           532072           585204          1314816           555172           565192           531060           654604           522144           572408           528648           819404          1366068           534164           540896           526884           823060           526492           556948           525804           638372          1292284 
  7.2029877e+000         24355636          1049156           552996           524572           803256           540784           560192           544108           591944          1307096           525704           536524           508500           686160           550000           559224           532132           585236          1314772           555000           565160           531060           656700           522168           572408           528660           819404          1366008           534164           540896           526884           823012           525576           557828           525976           638372          1294004 
  7.3043753e+000         24361116          1049156           552996           524584           803276           540784           560192           544108           591944          1307688           525704           536524           508300           686736           551244           559824           532040           585012          1314816           555172           565188           530928           656700           522120           572400           528792           820264          1366920           534164           541048           527892           823196           525448           557828           526096           638372          1293660 
  7.4090890e+000         24392320          1049860           553280           525256           803660           540784           560192           544108           591944          1308036           525704           537856           508300           702368           551944           560168           533616           585196          1315508           555160           565188           531644           656700           522120           571464           529152           820264          1374160           534164           541048           527892           824604           525536           558052           525796           637252          1294344 
  7.5168047e+000         24425632          1049836           553280           526336           803836           540784           560192           544108           592648          1309376           525644           538000           508300           702556           551944           560192           533964           585228          1315508           555028           565248           532152           665948           521908           573164           529500           819384          1374160           534164           541048           526912           832368           526540           558172           525868           638252          1304084 
  7.6210821e+000         24442612          1049836           553340           526336           803616           540464           560192           544116           591944          1325244           525704           538356           508260           702556           552628           561072           534492           585256          1315328           555028           565248           532152           665948           522120           573256           529500           819356          1373336           534164           541048           526912           831848           526540           558172           526096           638344          1304804 
  7.7110953e+000         24445716          1050184           553340           526352           803604           541552           560192           544132           592664          1325236           525704           537320           508260           703180           552992           562172           533652           585256          1315388           555028           565248           532152           665268           522120           573212           529500           820148          1374060           534164           541164           526912           832192           526540           557584           526096           638344          1304804 
  7.8195535e+000         24549168          1050196           553340           525632           803712           541636           560348           544140           592672          1325612           558392           558120           508260           670552           537784           544492           533392           585268          1385032           537776           565248           532160           687124           546972           589548           529500           820236          1373884           533148           541164           526912           832460           525516           539120           525660           638344          1325816 
  7.9139224e+000         24554756          1049800           552332           525632           804420           542012           560348           542508           591944          1326860           558988           558596           508300           670552           538808           544592           534496           584320          1385460           538072           565248           532092           687712           547404           590104           529500           820240          1373952           533216           541024           526912           832676           526532           540356           525196           638344          1326208 
  8.0211480e+000         24554408          1050976           552332           525632           804420           541160           560348           542508           591944          1327176           559212           559108           508300           670716           538808           544968           533404           584332          1385408           538072           565248           531372           686996           547404           589772           529500           820240          1373952           533244           540280           527920           832976           526532           540356           525220           638344          1326228 
  8.1140115e+000         24849140          1054992           557016           530316           861572           565420           565000           547200           597380          1321828           544352           574468           512988           686980           543492           549652           539220           589016          1390212           542576           569820           536808           699928           533528           574656           534184           824948          1379684           537928           545716           532608           844988           531216           618660           550796           643412          1316580 
  8.2069976e+000         24849912          1055232           557132           529540           861572           566008           564708           547200           596628          1321688           544360           574468           512988           686728           543492           549608           538088           589016          1390592           542576           569820           536824           700760           533800           573748           534184           824808          1379684           537956           545732           532608           845452           531216           619632           551124           644360          1316580 
  8.3274393e+000         24851844          1054684           556932           530260           861956           566300           564880           547232           596628          1321824           544468           574572           512988           686980           543524           549608           538096           589132          1390128           542764           569136           536824           700756           533884           575080           534156           824868          1379684           537988           545668           532608           845452           531216           621052           550804           643316          1316396 
  8.4168983e+000         24852364          1055312           556960           530288           862348           565688           564824           547260           596628          1321824           544528           575248           512880           687012           543524           549640           539368           589132          1390980           542948           569912           536860           700012           533892           574904           534156           824008          1379684           537212           545508           531484           845420           531196           621140           550868           643168          1316548 
  8.5106442e+000         24862084          1055372           556960           530288           862348           566508           565216           547288           596628          1321884           544528           575248           512880           687012           543524           549700           538612           589160          1391272           543340           569912           536080           700564           533116           575464           534184           824144          1383288           539612           545128           532944           845420           531196           621144           551316           644256          1316548 
  8.6082062e+000         24866120          1055304           556900           530288           862348           566516           565424           547164           596628          1321884           544560           575248           512948           687012           543524           549704           539424           589160          1391272           543340           569912           536876           700624           533908           575032           534184           824872          1383284           538816           546292           533368           845420           531228           621020           551604           644324          1316708 
  8.7060359e+000         24882628          1055308           556928           530288           862748           567432           565384           548132           596628          1324288           544652           578456           512948           686956           543524           549780           539444           588992          1391272           543252           569912           536884           709372           533948           573880           534184           824872          1384032           539652           546304           532268           845292           531236           621744           551604           644324          1316708 
  8.8049217e+000         24883200          1055308           556928           529508           862468           567780           565396           548132           596628          1323576           543956           580508           512948           688640           543524           549780           539456           589172          1390384           543312           569672           536884           709772           533948           573852           534184           824144          1384000           538460           545528           533372           845552           531236           622624           551416           644440          1316712 
  8.9041898e+000         24884924          1055404           556928           529572           863000           568004           565456           547184           596628          1324008           544624           579132           512948           689132           543552           549808           539512           588928          1391260           543340           569824           536928           709872           534056           573768           534184           824216          1384004           538860           545176           532300           845552           530432           623476           551884           645260          1316712 
  9.0039603e+000         24893804          1055432           556956           530288           862620           567888           565456           547308           596364          1324008           544744           580624           513160           689132           543552           549812           538732           589240          1391212           543368           569284           536108           709872           533240           573920           534184           824096          1392924           537700           545464           532304           845640           531304           623760           552296           645260          1316552 
  9.1057791e+000         24901528          1055620           557276           529520           863056           569120           565756           547228           597400          1324008           544736           579548           513160           689032           543764           550780           539584           589560          1392092           543396           569312           536856           708984           534164           573840           533952           824208          1393644           538892           545828           532244           845908           530552           623152           552312           646360          1316684 
  9.2109420e+000         24906588          1055520           557288           529600           863684           569548           565760           547348           597400          1324008           544740           580796           513208           689060           543088           550532           539636           589272          1392080           543452           569316           536864           709812           534204           573992           534184           823988          1394060           538968           546104           533252           845908           530504           624032           552336           646360          1316684 
  9.3210416e+000         24915636          1055620           557404           529620           863684           575288           565968           547348           597400          1323748           544848           580796           513208           689084           543960           551396           539000           589556          1392080           543548           569064           536872           709812           534296           573908           534184           824056          1394060           539852           546104           533276           845908           530432           624036           552756           646780          1316684 
  9.4344544e+000         24917988          1055464           557456           529620           863656           576596           566076           547284           597400          1323944           544964           581496           512516           689208           543968           551408           539044           589640          1392348           543576           569052           536492           709124           534328           574076           534184           824164          1393400           539960           546128           533276           845816           530556           624396           553184           647572          1316616 
  9.5096055e+000         24917812          1055432           557784           529620           863656           576596           566348           547308           596596          1323944           545056           581496           512520           689208           543876           551492           539068           589712          1392348           543588           569052           536492           709124           534364           573844           534184           823856          1393272           539960           546128           533276           845816           530704           624396           553072           647728          1316896 
  9.6232373e+000         24916804          1055620           557508           529528           863656           576044           566748           547192           596656          1324672           545060           581564           512520           689036           543976           551120           537804           589572          1392300           543612           569060           536536           710300           534588           573992           534184           824008          1394000           538936           546400           532092           845820           530736           624400           553324           647728          1316512 
  9.7387894e+000         24919204          1055620           557584           529588           863460           576552           566864           547680           596572          1324696           544348           581436           512456           689116           543872           551984           538132           589736          1391804           543612           569064           536744           710300           534468           573888           534184           824016          1394060           539300           546400           532156           845820           531088           624392           553844           647756          1316612 
  9.8174504e+000         24928828          1055620           557628           529588           863840           578120           566888           548452           596892          1324696           544360           584952           512580           689144           543880           552008           539120           589736          1392124           543636           569144           536608           710300           534568           574104           533936           824088          1394060           540188           546400           532268           845672           531968           624392           553844           647756          1316268 
  9.9385447e+000         24927928          1055620           557456           529700           863840           578372           566864           549352           596892          1324696           545028           586192           512580           688336           543016           551248           538236           589468          1392608           543680           569196           535800           710300           533708           573956           533936           824088          1394060           539348           546004           532328           845760           531624           624396           556096           647756          1316388 
  1.0021286e+001         24935404          1055620           557456           529700           863840           578308           566924           548464           596892          1324696           545076           586192           512580           689216           543024           551500           539136           589476          1392608           543680           569236           536684           710300           534608           573808           533936           823776          1394060           540300           546064           532328           845760           532544           624396           558972           647756          1316488 
  1.0106082e+001         24937580          1055268           557624           530356           863340           578320           567276           548604           596892          1324696           545216           586192           511700           689956           543024           552256           538296           589500          1392608           543668           569284           536916           710300           534684           574032           533848           823872          1394060           539604           546124           532328           845760           531660           624640           560108           647756          1317812 
  1.0237220e+001         24947792          1055460           557436           530356           863460           579452           567220           548180           596892          1324696           545336           586192           512620           689956           543052           551944           539188           589624          1392544           543668           569792           536992           710300           534844           575640           533844           823952          1394060           540572           546220           532388           845908           532500           624972           560020           649876          1318636 
  1.0327665e+001         24946468          1055620           557584           530356           863460           580428           567496           549324           596892          1324696           545328           588660           512360           690152           543068           550896           537876           589496          1392572           543668           569804           537008           710300           534700           574748           533844           823720          1393976           539320           546220           532388           845908           531032           624952           560104           649876          1318636 
  1.0420373e+001         24954376          1055468           557644           530356           863460           580428           567556           548572           596892          1324696           545400           588660           512376           690656           543136           552404           539884           589496          1392572           543688           569864           537008           710300           534836           575732           533844           823820          1394004           540668           546240           532388           845908           532376           624968           560564           649876          1318636 
  1.0513243e+001         24949104          1055620           557664           530356           863840           581336           567460           548588           596892          1324696           545508           588660           512376           690672           542260           551548           538980           591320          1392572           543768           569896           536108           710300           533960           574444           533844           823832          1394004           539764           546256           532388           845468           531472           625656           560212           648748          1318636 
  1.0606119e+001         24958896          1055620           557684           530356           863840           581336           567544           549672           596892          1324700           545008           589576           512436           690672           543296           552516           539928           591324          1392572           543768           569976           537044           710300           534872           574092           534184           823924          1394004           540696           546324           532388           845620           532404           626164           560600           648804          1318760 
  1.0745382e+001         24967272          1055372           557700           530356           864292           587872           567584           549688           596628          1324700           545012           589144           512084           690692           543420           552648           539192           591216          1392604           543768           569992           537044           710300           534732           575552           534184           823924          1394032           540828           546416           532388           845752           532404           626396           560784           649812          1318760 
  1.0838249e+001         24968872          1055924           557700           530356           864292           589244           567656           549704           596892          1324700           545016           590276           512280           690708           543420           552648           539192           590388          1392632           543768           570008           537064           710300           534832           574868           534184           823924          1393440           540844           546484           532108           845848           532420           626396           560784           649812          1318760 
  1.0931192e+001         24964956          1055924           557732           530356           864292           589704           567692           548336           596892          1324700           544988           591108           512284           690708           543440           552680           537884           590428          1392632           543768           570024           537080           710300           534848           574488           534200           823924          1393468           539480           546500           532276           845848           531216           626396           560788           649812          1318760 
  1.1024144e+001         24970000          1055924           557748           530356           864292           590176           567756           549008           596892          1324700           544988           591144           512284           690768           543472           552680           538344           591384          1392852           543784           570024           537080           710300           534848           575016           534200           823924          1393468           539944           546516           532276           845848           531708           626396           561040           649812          1319048 
  1.1117110e+001         24967068          1055924           557748           530356           864292           590176           567772           548076           596908          1324584           544988           591820           512284           690784           543472           552680           537544           591460          1392852           543784           570024           537080           710300           534912           574296           534200           823924          1393468           539012           546516           532276           845848           530812           626780           561040           650028          1319048 
  1.1210171e+001         24976664          1055924           557544           530356           864292           590176           567672           549980           596908          1324584           545076           591820           512404           690784           543488           552744           539444           591536          1392852           543816           570024           537080           710300           534912           576192           534200           823924          1393468           540900           546516           532280           845848           532696           626808           561040           650028          1319048 
  1.1303455e+001         24974260          1055824           557640           530356           864292           590856           567756           549980           596908          1324644           545076           592288           512404           690820           542556           551816           539444           591552          1392852           543816           570040           536148           710300           534076           576192           534200           823924          1394060           540900           546596           532308           845848           532696           626816           561040           649188          1319048 
  1.1443934e+001         25289964          1060932           562828           535444           869304           584044           589084           555152           602016          1329732           550048           569656           517984           742468           560180           580252           544628           596768          1389836           549032           644772           542176           669760           564988           605828           539292           828840          1411820           545912           551692           537396           878280           537804           585040           543828           649096          1364052 
  1.1538053e+001         25298256          1060780           562792           535444           868892           587124           588796           554216           602776          1329732           550048           569552           518072           743356           558960           580024           543692           595844          1390308           549048           649452           542184           670100           565940           606340           539292           829636          1412260           544988           551952           537396           878280           536880           586172           544868           648948          1364112 
  1.1632612e+001         25305400          1060908           562792           535444           868920           587384           588836           555176           602824          1329732           550196           569668           517384           743240           559960           580024           544644           596788          1390308           549036           649452           542184           670264           566000           606340           539292           829652          1412260           545932           551952           537424           878280           538544           586252           544896           648948          1364464 
  1.1727641e+001         25306956          1061012           562796           535444           868920           587400           588808           555188           602824          1329732           550088           569744           518072           743140           559964           580596           544316           596600          1390192           549052           649452           542184           670264           566004           606432           539292           829744          1412260           546024           551952           537416           878280           538408           586172           544828           649892          1364464 
  1.1822712e+001         25308256          1061016           562824           535444           868920           587432           589072           555452           602824          1329576           550172           569664           518076           743480           559956           580596           545280           596660          1390192           549052           649928           542184           670592           566004           606432           539292           828816          1411760           546024           551952           537416           878280           538440           586368           544840           649892          1364348 
  1.1917645e+001         25305496          1061016           562804           535444           869008           588456           589576           554576           602824          1329676           550172           569664           518064           743512           560020           580608           544344           595828          1390220           548276           649940           541236           670716           566004           606432           539292           828908          1412236           545160           551952           538428           878280           537516           585724           544856           650368          1364360 
  1.2012886e+001         25306172          1061016           562836           534648           869008           587528           589580           555124           602824          1329676           550172           569752           518064           743464           561416           580640           543884           595368          1390276           548276           651936           542272           670884           565940           606144           539292           829768          1412260           544760           552144           537288           878280           536324           585724           544848           650368          1364388 
  1.2108128e+001         25309192          1061016           562772           534648           869008           588544           589616           555276           602824          1329676           550172           569660           518132           743492           561416           580640           543888           595372          1390276           548292           651936           542272           670884           565940           606172           539292           829768          1412284           544764           552144           538296           878280           537048           585724           544912           650368          1364388 
  1.2203474e+001         25309060          1060900           562956           534708           868920           588120           589400           555740           602824          1329676           550864           568728           518164           743976           561968           581536           544008           595832          1390276           548292           650796           541324           671004           565968           606432           538992           829768          1412284           545228           552008           537176           878280           537508           585724           544924           650368          1364388 
  1.2346813e+001         25329136          1060756           562980           534708           869388           589116           589660           556736           601968          1329676           552328           569680           518164           744464           561984           590156           545816           596828          1390184           548292           651932           542304           670420           566456           606432           539004           829772          1412248           545984           552068           537272           878280           538536           585724           544924           650396          1364500 
  1.2442494e+001         25327792          1060768           562980           534708           869388           593512           589660           555276           602772          1329676           552328           568952           518092           744464           561024           590172           546308           595376          1390184           548292           651924           542304           670976           566456           606432           539004           829772          1412204           544552           552068           537316           878280           537152           585724           544924           650396          1364376 
  1.2538289e+001         25336544          1060904           563008           534792           869388           595352           589672           556756           602632          1329676           552248           570128           518160           744468           562052           590756           544336           596852          1390184           548292           651836           542312           670360           566948           606432           539088           829772          1412248           546032           552068           537400           878280           538628           585688           544940           650396          1364460 
  1.2634145e+001         25336240          1060696           563024           534792           869388           593908           589672           556828           602692          1329676           552740           570128           518160           744304           562064           590720           544344           596644          1390252           548252           651832           542368           671092           566948           606504           539088           829772          1412248           546032           552068           537420           878388           538628           585748           544940           650396          1364484 
  1.2730049e+001         25335484          1060628           562900           534792           869388           594404           589672           556828           602692          1329676           551756           569008           518120           744456           560860           591972           544352           597120          1390252           548252           651844           542384           671156           566948           606516           539092           829664          1412248           546092           552072           537420           878388           538628           585716           545308           650396          1364484 
  1.2826004e+001         25331300          1060772           562900           534792           868864           594404           589660           555352           602692          1329676           551768           570184           518120           744328           561872           591972           544360           595668          1390252           548360           651844           542400           671184           566948           606516           539092           829664          1412248           544616           552072           537420           878168           537168           585716           545308           650396          1364544 
  1.2921369e+001         25332604          1060628           563912           534792           869832           593988           589664           555852           602704          1329500           551768           570200           518124           744256           561888           590516           544368           596164          1390252           548360           652344           542400           670528           567456           607636           537608           829664          1411812           545060           552004           537444           878168           537676           585788           545308           650396          1364544 
  1.3017470e+001         25333844          1060772           563936           534792           869892           594492           589648           554848           602704          1330156           551768           570200           518128           744412           561988           592068           543360           595164          1390252           548360           652844           542400           671120           567456           607636           539120           829696          1412228           544056           552004           537444           878188           536676           585788           545308           650396          1364544 
  1.3111438e+001         25338064          1060772           564060           534792           869892           594492           589324           555860           602820          1330156           551588           570260           518128           744440           561988           592068           543360           596172          1390252           548360           653352           542400           671208           567444           607636           538880           829640          1412276           545064           552004           537444           878188           537684           585788           545332           650396          1364544 
  1.3207675e+001         25347500          1060612           564060           534792           869864           593496           590504           556884           602820          1329320           551728           570524           518196           744628           563824           591084           544368           597196          1390252           548372           653416           542408           675004           567456           607696           539048           829756          1412244           546088           552004           537192           877792           538708           585788           545332           650396          1364648 
  1.3303971e+001         25354432          1060604           563060           534792           869864           593524           591588           555908           602832          1329500           552412           569512           518080           744440           563848           589636           543360           596184          1390252           548428           653416           541408           690408           566652           607708           538400           829860          1412292           545124           552016           537420           878044           537684           585788           545344           650396          1364648 
  1.3400333e+001         25357772          1060772           563592           534296           870404           594052           590568           555420           602832          1330672           552412           569716           516132           742628           564888           590656           543896           595700          1391288           548428           655124           541940           691024           566652           607264           537912           830376          1413324           544636           552016           536632           878624           536676           585788           545860           650408          1365164 
  1.3545007e+001         25363528          1060772           563580           534296           871440           594100           590580           555428           602832          1331704           552412           569704           516136           744176           563236           590752           543900           595700          1391980           548428           655656           541924           691036           566624           607260           537912           830692          1413840           544636           552016           536632           878700           536676           585788           545860           651440          1365680 
  1.3641660e+001         25365276          1060772           563580           534296           871440           594104           590604           555428           602832          1330980           552412           569976           516136           744700           563240           592824           543092           595700          1391980           548428           655072           541924           691036           566624           607776           537912           831312          1413840           544640           551824           536636           878700           536688           585788           545860           651440          1365680 
  1.3738466e+001         25368024          1061276           563580           534288           871440           594124           590340           555420           602832          1330980           552412           569980           516140           744668           563240           594072           543920           595700          1392212           548428           656092           541928           691172           566624           606744           537912           831336          1413840           544640           551824           536636           878700           536688           585856           545860           651440          1365680 
  1.3835412e+001         25368260          1061276           563584           534304           871964           594116           590684           555436           602640          1331636           552412           569984           516132           744816           563240           594076           543928           595176          1392240           548428           656200           541932           690672           566624           607272           537388           831860          1413840           544116           552052           537168           878700           536688           585856           545344           650796          1365680 
  1.3932370e+001         25373412          1061276           563584           534308           871964           593596           590684           555440           602640          1331636           552412           570056           516152           744872           563240           594028           543912           595712          1392052           548440           656728           541936           690664           568724           608320           537940           831860          1413792           544652           552076           536692           878900           536592           585856           545932           650796          1365948 
  1.4029498e+001         25370208          1061276           563444           534316           871872           594672           590680           555444           602640          1331636           551596           569784           516152           744872           563240           594120           543932           595724          1392284           548440           656728           541948           690700           566624           608184           537952           831860          1413796           543740           552092           536684           878900           536592           585856           545932           650796          1365700 
  1.4126771e+001         25373264          1061276           563584           534292           871964           595044           590712           555436           602640          1331700           551768           570040           516148           744760           563240           594152           543928           595700          1392284           548440           656728           541948           690700           567644           608184           537932           831860          1413796           544640           552092           536696           878904           536604           585868           545932           650808          1365820 
  1.4224057e+001         25373136          1061036           563648           534304           871964           595048           590732           555440           602640          1331700           551768           570044           516152           744852           563240           594152           543920           595716          1392284           548440           657788           541952           690712           566764           607836           537944           831952          1413732           544628           552092           536696           878904           536604           585868           545932           650808          1365844 
  1.4321597e+001         25372388          1061036           563352           534316           871484           594508           590612           555448           602640          1331700           551768           570052           516148           744712           563240           594152           543964           595724          1392312           548440           657172           541956           690744           567788           607848           537956           831952          1413784           544744           552092           536704           878904           536616           585868           545940           650808          1365904 
  1.4419214e+001         25378944          1061256           564036           534008           871952           595072           590340           555456           602644          1331660           552440           570068           516152           744900           565908           595232           543976           595712          1392316           548440           657312           541972           690096           568912           607860           537944           831952          1413844           544736           552092           536720           878904           536616           585868           545940           650704          1365904 
  1.4517134e+001         25395352          1061256           564036           534080           871948           603744           590772           555444           602644          1331660           552440           569788           516148           744896           565908           605340           543956           595724          1392316           548440           657184           541972           690680           566764           607860           537952           831952          1413844           544744           552092           536164           878544           536644           585868           545940           650704          1365904
[truncated: 354,557 more chars]
