# Supplementary material for: Research on combustion and emissions of heavy duty diesel engines under low-speed and low-load conditions in low temperature environments
Source: PLoS One. 2025 Feb 21;20(2):e0318933. doi: 10.1371/journal.pone.0318933 (PMC11844864; doi:10.1371/journal.pone.0318933)
Supplement: S1 File — (ZIP) [file pone.0318933.s001.zip › 1000rpm_30%/4-gaibianpenyoudingshi/1/metis_map.out]

      ncyc    total blocks       frozen blocks    processor id          blocks           cells
         0             136                   0               0               4             152
                                                             1               4             148
                                                             2               3             164
                                                             3               2             128
                                                             4               4             152
                                                             5               4             152
                                                             6               4             152
                                                             7               3             136
                                                             8               4             152
                                                             9               3             128
                                                            10               4             152
                                                            11               3             136
                                                            12               3             164
                                                            13               5             148
                                                            14               3             168
                                                            15               3             164
                                                            16               5             160
                                                            17               4             152
                                                            18               2             128
                                                            19               4             152
                                                            20               4             152
                                                            21               4             152
                                                            22               6             144
                                                            23               2             128
                                                            24               2             128
                                                            25               3             164
                                                            26               3             164
                                                            27               4             148
                                                            28               8             157
                                                            29               4             152
                                                            30               4             152
                                                            31               5             155
                                                            32               4             156
                                                            33               4             160
                                                            34               4             156
                                                            35               4             152
      ncyc    total blocks       frozen blocks    processor id          blocks           cells
       100             106                   0               0               3             100
                                                             1               2             116
                                                             2               2             104
                                                             3               6             122
                                                             4               3             112
                                                             5               5             113
                                                             6               2             112
                                                             7               5             112
                                                             8               6             113
                                                             9               2             104
                                                            10               4              96
                                                            11               2             116
                                                            12               2             116
                                                            13               4              96
                                                            14               2             128
                                                            15               2             128
                                                            16               4              96
                                                            17               2             128
                                                            18               3             112
                                                            19               3             112
                                                            20               1              64
                                                            21               2             128
                                                            22               4              96
                                                            23               2             128
                                                            24               2             116
                                                            25               4             124
                                                            26               3             128
                                                            27               4              96
                                                            28               2             104
                                                            29               2             116
                                                            30               2             116
                                                            31               3             112
                                                            32               3             112
                                                            33               2             128
                                                            34               4              96
                                                            35               2             128
      ncyc    total blocks       frozen blocks    processor id          blocks           cells
       136              83                   6               0               2              76
                                                             1               2             100
                                                             2               2             100
                                                             3               2              76
                                                             4               2              76
                                                             5               2             100
                                                             6               2             128
                                                             7               4              96
                                                             8               2             128
                                                             9               2              76
                                                            10               2              76
                                                            11               2              76
                                                            12               2             100
                                                            13               2              76
                                                            14               3             100
                                                            15               2             104
                                                            16               2              76
                                                            17               3             100
                                                            18               2              76
                                                            19               2              76
                                                            20               3              90
                                                            21               5              86
                                                            22               0               0
                                                            23               1             210
                                                            24               4              84
                                                            25               2             100
                                                            26               3             100
                                                            27               2              76
                                                            28               3              88
                                                            29               2             100
                                                            30               2             100
                                                            31               2             100
                                                            32               2             100
                                                            33               3              88
                                                            34               3             100
                                                            35               2             116
      ncyc    total blocks       frozen blocks    processor id          blocks           cells
       163              68                  12               0               2              76
                                                             1               2             100
                                                             2               2              76
                                                             3               2             100
                                                             4               2              76
                                                             5               2             100
                                                             6               2              76
                                                             7               3              84
                                                             8               1              64
                                                             9               2              76
                                                            10               2              76
                                                            11               2              76
                                                            12               3             100
                                                            13               1              64
                                                            14               2             100
                                                            15               1              64
                                                            16               2             104
                                                            17               2              76
                                                            18               1              64
                                                            19               2              72
                                                            20               2              76
                                                            21               1              64
                                                            22               4              70
                                                            23               2              80
                                                            24               1              64
                                                            25               2              76
                                                            26               2             100
                                                            27               0               0
                                                            28               1              20
                                                            29               1             236
                                                            30               2              20
                                                            31               2              76
                                                            32               3             100
                                                            33               2              76
                                                            34               3              90
                                                            35               2              76
      ncyc    total blocks       frozen blocks    processor id          blocks           cells
       183              62                  15               0               2              72
                                                             1               2              76
                                                             2               1              64
                                                             3               1              64
                                                             4               2              76
                                                             5               2              76
                                                             6               2              76
                                                             7               2             100
                                                             8               2              76
                                                             9               1              64
                                                            10               1              64
                                                            11               2              76
                                                            12               2              76
                                                            13               1              64
                                                            14               2             100
                                                            15               4              72
                                                            16               1              64
                                                            17               2             100
                                                            18               2              48
                                                            19               4              56
                                                            20               1              52
                                                            21               2              77
                                                            22               1              36
                                                            23               2              76
                                                            24               1              52
                                                            25               2              76
                                                            26               1              52
                                                            27               2              92
                                                            28               4              69
                                                            29               1              64
                                                            30               3              65
                                                            31               0               0
                                                            32               1              64
                                                            33               0               0
                                                            34               1             169
                                                            35               2              76
      ncyc    total blocks       frozen blocks    processor id          blocks           cells
       200              58                   0               0               2              60
                                                             1               2              76
                                                             2               2              60
                                                             3               2              76
                                                             4               1              64
                                                             5               1              64
                                                             6               2              48
                                                             7               1              52
                                                             8               1              52
                                                             9               3              57
                                                            10               1              64
                                                            11               1              64
                                                            12               4              58
                                                            13               1              59
                                                            14               1              52
                                                            15               2              68
                                                            16               3              66
                                                            17               2              84
                                                            18               1              52
                                                            19               2              48
                                                            20               1              52
                                                            21               1              64
                                                            22               1              64
                                                            23               1              64
                                                            24               1              64
                                                            25               2              48
                                                            26               2              48
                                                            27               4              72
                                                            28               2              72
                                                            29               1              64
                                                            30               1              64
                                                            31               1              64
                                                            32               1              64
                                                            33               2              48
                                                            34               1              52
                                                            35               1              52
      ncyc    total blocks       frozen blocks    processor id          blocks           cells
       212              57                   2               0               4              42
                                                             1               2              48
                                                             2               1              64
                                                             3               1              64
                                                             4               3              56
                                                             5               2              49
                                                             6               2              48
                                                             7               2              52
                                                             8               2              49
                                                             9               3              48
                                                            10               1              52
                                                            11               1              52
                                                            12               3              48
                                                            13               1              64
                                                            14               1              64
                                                            15               1              52
                                                            16               2              48
                                                            17               1              52
                                                            18               1              64
                                                            19               2              48
                                                            20               2              48
                                                            21               1              64
                                                            22               1              52
                                                            23               1              52
                                                            24               1              52
                                                            25               3              72
                                                            26               2              76
                                                            27               0               0
                                                            28               1              64
                                                            29               1              64
                                                            30               1              64
                                                            31               1              64
                                                            32               1              64
                                                            33               2              48
                                                            34               2              48
                                                            35               1              64
      ncyc    total blocks       frozen blocks    processor id          blocks           cells
       240              44                   5               0               1              64
                                                             1               0               0
                                                             2               2              24
                                                             3               1              64
                                                             4               1              36
                                                             5               1              36
                                                             6               1              64
                                                             7               0               0
                                                             8               1              64
                                                             9               1              24
                                                            10               1              52
                                                            11               1              52
                                                            12               1              24
                                                            13               1              52
                                                            14               1              24
                                                            15               1              52
                                                            16               1              24
                                                            17               1              64
                                                            18               2              48
                                                            19               1              64
                                                            20               0               0
                                                            21               1              64
                                                            22               1              57
                                                            23               1              36
                                                            24               1              48
                                                            25               2              17
                                                            26               1              64
                                                            27               1              52
                                                            28               1              25
                                                            29               3              33
                                                            30               2              48
                                                            31               1              52
                                                            32               3              34
                                                            33               3              34
                                                            34               1              48
                                                            35               2              32
      ncyc    total blocks       frozen blocks    processor id          blocks           cells
       250              31                  14               0               1              36
                                                             1               1              20
                                                             2               0               0
                                                             3               1              64
                                                             4               0               0
                                                             5               1              64
                                                             6               1              36
                                                             7               1              12
                                                             8               1              64
                                                             9               1              64
                                                            10               0               0
                                                            11               3              26
                                                            12               1              64
                                                            13               1              36
                                                            14               1              36
                                                            15               1              64
                                                            16               0               0
                                                            17               1              64
                                                            18               1              24
                                                            19               1              52
                                                            20               1              52
                                                            21               1              24
                                                            22               1              24
                                                            23               1              52
                                                            24               1              52
                                                            25               1              24
                                                            26               2              38
                                                            27               3              27
                                                            28               0               0
                                                            29               0               0
                                                            30               1              52
                                                            31               0               0
                                                            32               0               0
                                                            33               0               0
                                                            34               0               0
                                                            35               1             267
      ncyc    total blocks       frozen blocks    processor id          blocks           cells
       280              22                  19               0               0               0
                                                             1               1              52
                                                             2               0               0
                                                             3               1              52
                                                             4               2              18
                                                             5               1              48
                                                             6               0               0
                                                             7               1              64
                                                             8               0               0
                                                             9               0               0
                                                            10               1              52
                                                            11               0               0
                                                            12               1              52
                                                            13               1              24
                                                            14               1              24
                                                            15               1              31
                                                            16               2              28
                                                            17               2              28
                                                            18               1              36
                                                            19               1              12
                                                            20               0               0
                                                            21               1              64
                                                            22               0               0
                                                            23               1              64
                                                            24               0               0
                                                            25               0               0
                                                            26               1              64
                                                            27               0               0
                                                            28               0               0
                                                            29               0               0
                                                            30               0               0
                                                            31               0               0
                                                            32               0               0
                                                            33               0               0
                                                            34               1             241
                                                            35               1              36
      ncyc    total blocks       frozen blocks    processor id          blocks           cells
       300              28                   0               0               1              24
                                                             1               1              19
                                                             2               0               0
                                                             3               1              52
                                                             4               0               0
                                                             5               1              52
                                                             6               2              16
                                                             7               0               0
                                                             8               1              36
                                                             9               2              22
                                                            10               1              16
                                                            11               1              12
                                                            12               1              36
                                                            13               0               0
                                                            14               1              64
                                                            15               0               0
                                                            16               0               0
                                                            17               1              64
                                                            18               0               0
                                                            19               1              52
                                                            20               1              36
                                                            21               2              16
                                                            22               1              19
                                                            23               1              24
                                                            24               0               0
                                                            25               0               0
                                                            26               1              52
                                                            27               1              12
                                                            28               1              36
                                                            29               1              16
                                                            30               2              22
                                                            31               0               0
                                                            32               1              64
                                                            33               0               0
                                                            34               0               0
                                                            35               1              64
      ncyc    total blocks       frozen blocks    processor id          blocks           cells
       300              23                   6               0               1              24
                                                             1               1              19
                                                             2               1              19
                                                             3               1              24
                                                             4               0               0
                                                             5               1              52
                                                             6               0               0
                                                             7               0               0
                                                             8               1              52
                                                             9               0               0
                                                            10               1              52
                                                            11               0               0
                                                            12               1              52
                                                            13               0               0
                                                            14               1              64
                                                            15               0               0
                                                            16               0               0
                                                            17               1              64
                                                            18               0               0
                                                            19               1              36
                                                            20               2              20
                                                            21               2              36
                                                            22               0               0
                                                            23               0               0
                                                            24               0               0
                                                            25               1             100
                                                            26               2              12
                                                            27               1              20
                                                            28               1              16
                                                            29               0               0
                                                            30               1              36
                                                            31               0               0
                                                            32               1              64
                                                            33               0               0
                                                            34               0               0
                                                            35               1              64
      ncyc    total blocks       frozen blocks    processor id          blocks           cells
       313              22                   0               0               1             473
                                                             1               1             910
                                                             2               0               0
                                                             3               1            1765
                                                             4               0               0
                                                             5               1            1700
                                                             6               0               0
                                                             7               2             550
                                                             8               1            1192
                                                             9               0               0
                                                            10               1             264
                                                            11               0               0
                                                            12               1            2691
                                                            13               0               0
                                                            14               1            2660
                                                            15               0               0
                                                            16               0               0
                                                            17               1            1035
                                                            18               0               0
                                                            19               1             264
                                                            20               0               0
                                                            21               1            2691
                                                            22               1            1035
                                                            23               2             550
                                                            24               0               0
                                                            25               0               0
                                                            26               1            2660
                                                            27               0               0
                                                            28               1             910
                                                            29               0               0
                                                            30               1            1765
                                                            31               1            1700
                                                            32               1             473
                                                            33               0               0
                                                            34               0               0
                                                            35               1            1192
      ncyc    total blocks       frozen blocks    processor id          blocks           cells
       326              22                   0               0               1            1561
                                                             1               0               0
                                                             2               0               0
                                                             3               1            1990
                                                             4               0               0
                                                             5               0               0
                                                             6               0               0
                                                             7               0               0
                                                             8               1            5811
                                                             9               0               0
                                                            10               0               0
                                                            11               0               0
                                                            12               1            5811
                                                            13               0               0
                                                            14               1            1990
                                                            15               0               0
                                                            16               2             884
                                                            17               1            1561
                                                            18               1             963
                                                            19               2             550
                                                            20               0               0
                                                            21               1            2451
                                                            22               0               0
                                                            23               1            1135
                                                            24               0               0
                                                            25               1            2912
                                                            26               1             247
                                                            27               0               0
                                                            28               1            2451
                                                            29               1             963
                                                            30               2             550
                                                            31               1             247
                                                            32               1            2912
                                                            33               0               0
                                                            34               0               0
                                                            35               1            1135
      ncyc    total blocks       frozen blocks    processor id          blocks           cells
       348              22                   0               0               0               0
                                                             1               0               0
                                                             2               0               0
                                                             3               0               0
                                                             4               0               0
                                                             5               0               0
                                                             6               0               0
                                                             7               0               0
                                                             8               1           31322
                                                             9               2            1108
                                                            10               1            2858
                                                            11               0               0
                                                            12               1            2231
                                                            13               1             217
                                                            14               1            2858
                                                            15               3            1488
                                                            16               4            2379
                                                            17               1            2231
                                                            18               0               0
                                                            19               0               0
                                                            20               2            2111
                                                            21               2            2111
                                                            22               0               0
                                                            23               1            3459
                                                            24               0               0
                                                            25               0               0
                                                            26               1            3459
                                                            27               0               0
                                                            28               0               0
                                                            29               0               0
                                                            30               0               0
                                                            31               0               0
                                                            32               0               0
                                                            33               0               0
                                                            34               0               0
                                                            35               1           31567
      ncyc    total blocks       frozen blocks    processor id          blocks           cells
       361              20                   3               0               0               0
                                                             1               2            2559
                                                             2               0               0
                                                             3               1            2094
                                                             4               3            2406
                                                             5               0               0
                                                             6               2            1015
                                                             7               0               0
                                                             8               1            2647
                                                             9               0               0
                                                            10               0               0
                                                            11               0               0
                                                            12               0               0
                                                            13               0               0
                                                            14               0               0
                                                            15               0               0
                                                            16               0               0
                                                            17               1           40015
                                                            18               0               0
                                                            19               0               0
                                                            20               0               0
                                                            21               0               0
                                                            22               0               0
                                                            23               0               0
                                                            24               0               0
                                                            25               0               0
                                                            26               1           39813
                                                            27               1            1575
                                                            28               0               0
                                                            29               0               0
                                                            30               1            2094
                                                            31               0               0
                                                            32               1            2647
                                                            33               1            2021
                                                            34               2            1015
                                                            35               3            1369
      ncyc    total blocks       frozen blocks    processor id          blocks           cells
       400              22                   0               0               0               0
                                                             1               0               0
                                                             2               0               0
                                                             3               1           12693
                                                             4               1            2382
                                                             5               2             823
                                                             6               4            1915
                                                             7               0               0
                                                             8               1            1591
                                                             9               1            1591
                                                            10               4            1098
                                                            11               0               0
                                                            12               1            2382
                                                            13               0               0
                                                            14               0               0
                                                            15               0               0
                                                            16               0               0
                                                            17               1           12884
                                                            18               0               0
                                                            19               0               0
                                                            20               0               0
                                                            21               0               0
                                                            22               0               0
                                                            23               0               0
                                                            24               0               0
                                                            25               1           17202
                                                            26               4            3028
                                                            27               0               0
                                                            28               0               0
                                                            29               0               0
                                                            30               0               0
                                                            31               0               0
                                                            32               0               0
                                                            33               0               0
                                                            34               0               0
                                                            35               1           18170
      ncyc    total blocks       frozen blocks    processor id          blocks           cells
       500              22                   0               0               0               0
                                                             1               0               0
                                                             2               0               0
                                                             3               1            2296
                                                             4               2            1232
                                                             5               2            1232
                                                             6               0               0
                                                             7               0               0
                                                             8               1            2296
                                                             9               0               0
                                                            10               0               0
                                                            11               0               0
                                                            12               0               0
                                                            13               0               0
                                                            14               0               0
                                                            15               0               0
                                                            16               0               0
                                                            17               1            7955
                                                            18               1            2182
                                                            19               0               0
                                                            20               2            1267
                                                            21               2            1212
                                                            22               5             940
                                                            23               1            1162
                                                            24               0               0
                                                            25               1            2182
                                                            26               2             817
                                                            27               0               0
                                                            28               0               0
                                                            29               0               0
                                                            30               0               0
                                                            31               0               0
                                                            32               0               0
                                                            33               0               0
                                                            34               0               0
                                                            35               1            7933
      ncyc    total blocks       frozen blocks    processor id          blocks           cells
       551              22                   0               0               0               0
                                                             1               1            2426
                                                             2               3            1382
                                                             3               3            1321
                                                             4               4             857
                                                             5               1            2426
                                                             6               2            1846
                                                             7               2            1525
                                                             8               2            1525
                                                             9               0               0
                                                            10               0               0
                                                            11               0               0
                                                            12               0               0
                                                            13               0               0
                                                            14               0               0
                                                            15               0               0
                                                            16               0               0
                                                            17               1           10547
                                                            18               0               0
                                                            19               0               0
                                                            20               0               0
                                                            21               0               0
                                                            22               0               0
                                                            23               0               0
                                                            24               0               0
                                                            25               0               0
                                                            26               1           10456
                                                            27               0               0
                                                            28               0               0
                                                            29               0               0
                                                            30               1            6064
                                                            31               0               0
                                                            32               0               0
                                                            33               0               0
                                                            34               1            5937
                                                            35               0               0
      ncyc    total blocks       frozen blocks    processor id          blocks           cells
       600              22                   0               0               0               0
                                                             1               0               0
                                                             2               0               0
                                                             3               1            6320
                                                             4               0               0
                                                             5               0               0
                                                             6               0               0
                                                             7               1            6130
                                                             8               0               0
                                                             9               0               0
                                                            10               0               0
                                                            11               0               0
                                                            12               0               0
                                                            13               0               0
                                                            14               0               0
                                                            15               0               0
                                                            16               0               0
                                                            17               1           13138
                                                            18               3             722
                                                            19               1            2423
                                                            20               2            1515
                                                            21               2            1515
                                                            22               0               0
                                                            23               1            2423
                                                            24               2            1372
                                                            25               3            1800
                                                            26               4            1518
                                                            27               0               0
                                                            28               0               0
                                                            29               0               0
                                                            30               0               0
                                                            31               0               0
                                                            32               0               0
                                                            33               0               0
                                                            34               0               0
                                                            35               1           13281
      ncyc    total blocks       frozen blocks    processor id          blocks           cells
       700              22                   0               0               1            1162
                                                             1               4            1473
                                                             2               0               0
                                                             3               1            3494
                                                             4               3            1801
                                                             5               4            1129
                                                             6               0               0
                                                             7               0               0
                                                             8               1            4266
                                                             9               0               0
                                                            10               0               0
                                                            11               0               0
                                                            12               0               0
                                                            13               0               0
                                                            14               0               0
                                                            15               0               0
                                                            16               0               0
                                                            17               1           13361
                                                            18               0               0
                                                            19               0               0
                                                            20               0               0
                                                            21               0               0
                                                            22               0               0
                                                            23               0               0
                                                            24               0               0
                                                            25               0               0
                                                            26               1           12955
                                                            27               0               0
                                                            28               0               0
                                                            29               0               0
                                                            30               1            5822
                                                            31               2            1539
                                                            32               2            1525
                                                            33               0               0
                                                            34               0               0
                                                            35               1            5472
      ncyc    total blocks       frozen blocks    processor id          blocks           cells
       800              22                   0               0               0               0
                                                             1               0               0
                                                             2               0               0
                                                             3               1            6603
                                                             4               6            1082
                                                             5               1            1162
                                                             6               2            1710
                                                             7               0               0
                                                             8               1            3881
                                                             9               0               0
                                                            10               0               0
                                                            11               0               0
                                                            12               1            6732
                                                            13               0               0
                                                            14               2            1794
                                                            15               3            1804
                                                            16               0               0
                                                            17               1            4033
                                                            18               0               0
                                                            19               0               0
                                                            20               0               0
                                                            21               1           11796
                                                            22               0               0
                                                            23               0               0
                                                            24               0               0
                                                            25               0               0
                                                            26               1            5999
                                                            27               0               0
                                                            28               0               0
                                                            29               0               0
                                                            30               1           11916
                                                            31               0               0
                                                            32               0               0
                                                            33               0               0
                                                            34               0               0
                                                            35               1            5664
      ncyc    total blocks       frozen blocks    processor id          blocks           cells
       900              22                   0               0               0               0
                                                             1               0               0
                                                             2               0               0
                                                             3               1           10836
                                                             4               0               0
                                                             5               3            3650
                                                             6               0               0
                                                             7               0               0
                                                             8               1            5756
                                                             9               0               0
                                                            10               0               0
                                                            11               0               0
                                                            12               1           10831
                                                            13               0               0
                                                            14               0               0
                                                            15               0               0
                                                            16               1            6009
                                                            17               0               0
                                                            18               0               0
                                                            19               1            5774
                                                            20               0               0
                                                            21               1            3554
                                                            22               0               0
                                                            23               0               0
                                                            24               0               0
                                                            25               0               0
                                                            26               1            8589
                                                            27               5            2026
                                                            28               5            2026
                                                            29               0               0
                                                            30               1            8430
                                                            31               0               0
                                                            32               0               0
                                                            33               0               0
                                                            34               0               0
                                                            35               1            5778
      ncyc    total blocks       frozen blocks    processor id          blocks           cells
      1000              22                   0               0               0               0
                                                             1               0               0
                                                             2               0               0
                                                             3               1            5923
                                                             4               0               0
                                                             5               0               0
                                                             6               0               0
                                                             7               0               0
                                                             8               1           10702
                                                             9               0               0
                                                            10               0               0
                                                            11               0               0
                                                            12               1           10706
                                                            13               5            2319
                                                            14               5            2319
                                                            15               0               0
                                                            16               0               0
                                                            17               1            5930
                                                            18               2            3809
                                                            19               0               0
                                                            20               0               0
                                                            21               1            6331
                                                            22               0               0
                                                            23               0               0
                                                            24               0               0
                                                            25               0               0
                                                            26               1           11009
                                                            27               0               0
                                                            28               0               0
                                                            29               0               0
                                                            30               1           11060
                                                            31               0               0
                                                            32               2            3840
                                                            33               0               0
                                                            34               0               0
                                                            35               1            6465
      ncyc    total blocks       frozen blocks    processor id          blocks           cells
      1100              22                   0               0               0               0
                                                             1               0               0
                                                             2               0               0
                                                             3               1            6217
                                                             4               0               0
                                                             5               0               0
                                                             6               0               0
                                                             7               0               0
                                                             8               1           13622
                                                             9               5            2670
                                                            10               5            2529
                                                            11               0               0
                                                            12               1            6217
                                                            13               0               0
                                                            14               0               0
                                                            15               0               0
                                                            16               0               0
                                                            17               1           13958
                                                            18               0               0
                                                            19               0               0
                                                            20               0               0
                                                            21               1           10241
                                                            22               2            3834
                                                            23               2            3854
                                                            24               0               0
                                                            25               0               0
                                                            26               1           10233
                                                            27               0               0
                                                            28               0               0
                                                            29               0               0
                                                            30               1           13599
                                                            31               0               0
                                                            32               0               0
                                                            33               0               0
                                                            34               0               0
                                                            35               1           13523
      ncyc    total blocks       frozen blocks    processor id          blocks           cells
      1112              22                   0               0               0               0
                                                             1               0               0
                                                             2               0               0
                                                             3               1           13958
                                                             4               5            2710
                                                             5               0               0
                                                             6               0               0
                                                             7               0               0
                                                             8               1            6254
                                                             9               0               0
                                                            10               5            2834
                                                            11               0               0
                                                            12               1            6266
                                                            13               0               0
                                                            14               0               0
                                                            15               0               0
                                                            16               0               0
                                                            17               1           14248
                                                            18               0               0
                                                            19               0               0
                                                            20               0               0
                                                            21               1           14139
                                                            22               0               0
                                                            23               0               0
                                                            24               0               0
                                                            25               0               0
                                                            26               1           14126
                                                            27               0               0
                                                            28               0               0
                                                            29               0               0
                                                            30               1           10687
                                                            31               0               0
                                                            32               1           10652
                                                            33               1            3585
                                                            34               2             462
                                                            35               1            3610
      ncyc    total blocks       frozen blocks    processor id          blocks           cells
      1200              22                   0               0               0               0
                                                             1               0               0
                                                             2               0               0
                                                             3               1           15955
                                                             4               1            3951
                                                             5               4            1607
                                                             6               0               0
                                                             7               0               0
                                                             8               1            7083
                                                             9               0               0
                                                            10               0               0
                                                            11               0               0
                                                            12               1           16421
                                                            13               4            1645
                                                            14               1            4382
                                                            15               0               0
                                                            16               0               0
                                                            17               1            7124
                                                            18               0               0
                                                            19               1           12116
                                                            20               0               0
                                                            21               2            2557
                                                            22               1            4822
                                                            23               1            4855
                                                            24               0               0
                                                            25               0               0
                                                            26               1           12206
                                                            27               0               0
                                                            28               0               0
                                                            29               0               0
                                                            30               1           15758
                                                            31               0               0
                                                            32               0               0
                                                            33               0               0
                                                            34               0               0
                                                            35               1           15588
      ncyc    total blocks       frozen blocks    processor id          blocks           cells
      1300              22                   0               0               2            2622
                                                             1               0               0
                                                             2               0               0
                                                             3               1            9296
                                                             4               0               0
                                                             5               1            8266
                                                             6               0               0
                                                             7               0               0
                                                             8               1           17986
                                                             9               0               0
                                                            10               0               0
                                                            11               0               0
                                                            12               1           17593
                                                            13               0               0
                                                            14               1            8061
                                                            15               6            3447
                                                            16               0               0
                                                            17               1            8669
                                                            18               0               0
                                                            19               0               0
                                                            20               0               0
                                                            21               1           17277
                                                            22               1            5131
                                                            23               1            2262
                                                            24               0               0
                                                            25               0               0
                                                            26               1           14614
                                                            27               0               0
                                                            28               1           14916
                                                            29               0               0
                                                            30               1            2191
                                                            31               0               0
                                                            32               1           16269
                                                            33               0               0
                                                            34               0               0
                                                            35               1            5847
      ncyc    total blocks       frozen blocks    processor id          blocks           cells
      1400              26                   0               0               0               0
                                                             1               0               0
                                                             2               0               0
                                                             3               1           20012
                                                             4               0               0
                                                             5               0               0
                                                             6               0               0
                                                             7               0               0
                                                             8               1           18801
                                                             9               0               0
                                                            10               1           14160
                                                            11               2            4494
                                                            12               2             605
                                                            13               0               0
                                                            14               1           15120
                                                            15               1            1702
                                                            16               3            3530
                                                            17               0               0
                                                            18               1            3295
                                                            19               1            4939
                                                            20               1            5058
                                                            21               1            3421
                                                            22               0               0
                                                            23               1           11606
                                                            24               0               0
                                                            25               0               0
                                                            26               1           11475
                                                            27               0               0
                                                            28               0               0
                                                            29               0               0
                                                            30               1           14299
                                                            31               0               0
                                                            32               1           16350
                                                            33               5            8975
                                                            34               1            9063
                                                            35               0               0
      ncyc    total blocks       frozen blocks    processor id          blocks           cells
      1500              28                   0               0               0               0
                                                             1               0               0
                                                             2               0               0
                                                             3               1           19329
                                                             4               3            2436
                                                             5               1            4456
                                                             6               0               0
                                                             7               0               0
                                                             8               1           10527
                                                             9               0               0
                                                            10               1           17853
                                                            11               3            1246
                                                            12               1            4146
                                                            13               0               0
                                                            14               0               0
                                                            15               0               0
                                                            16               1           19914
                                                            17               0               0
                                                            18               0               0
                                                            19               1            7715
                                                            20               0               0
                                                            21               1           11846
                                                            22               1            4349
                                                            23               1            6514
                                                            24               1            4345
                                                            25               1            4748
                                                            26               1            4278
                                                            27               2            2535
                                                            28               2            3432
                                                            29               0               0
                                                            30               1            9753
                                                            31               2            2128
                                                            32               1            9615
                                                            33               0               0
                                                            34               0               0
                                                            35               1           17425
      ncyc    total blocks       frozen blocks    processor id          blocks           cells
      1600              34                   0               0               1            5309
                                                             1               1            3964
                                                             2               1            5843
                                                             3               1            3872
                                                             4               1            5560
                                                             5               1            5350
                                                             6               1            4975
                                                             7               1            5920
                                                             8               3            3930
                                                             9               5            4153
                                                            10               1            2803
                                                            11               0               0
                                                            12               1           10681
                                                            13               1            4832
                                                            14               0               0
                                                            15               1            9341
                                                            16               3            2967
                                                            17               3            3760
                                                            18               0               0
                                                            19               1            2121
                                                            20               0               0
                                                            21               1           14812
                                                            22               0               0
                                                            23               0               0
                                                            24               0               0
                                                            25               1            4638
                                                            26               1           16540
                                                            27               0               0
                                                            28               0               0
                                                            29               0               0
                                                            30               1           19688
                                                            31               1            2142
                                                            32               1            4984
                                                            33               0               0
                                                            34               0               0
                                                            35               1           16947
      ncyc    total blocks       frozen blocks    processor id          blocks           cells
      1688              33                   2               0               0               0
                                                             1               1            1966
                                                             2               0               0
                                                             3               1           13580
                                                             4               1            5832
                                                             5               4            2734
                                                             6               0               0
                                                             7               1           10359
                                                             8               1            4018
                                                             9               0               0
                                                            10               0               0
                                                            11               0               0
                                                            12               1           14413
                                                            13               0               0
                                                            14               0               0
                                                            15               0               0
                                                            16               1            5380
                                                            17               1           18712
                                                            18               1            3593
                                                            19               1            4825
                                                            20               1            4375
                                                            21               2            5194
                                                            22               1            3285
                                                            23               1            4849
                                                            24               1            3191
                                                            25               2            6189
                                                            26               1            4714
                                                            27               0               0
                                                            28               1           12560
                                                            29               1            1927
                                                            30               1            4911
                                                            31               4            2761
                                                            32               1            5051
                                                            33               0               0
                                                            34               1            7610
                                                            35               1            4262
      ncyc    total blocks       frozen blocks    processor id          blocks           cells
      1700              34                   0               0               1            5024
                                                             1               5            4774
                                                             2               0               0
                                                             3               1           12341
                                                             4               0               0
                                                             5               0               0
                                                             6               0               0
                                                             7               0               0
                                                             8               1           14237
                                                             9               0               0
                                                            10               1           10619
                                                            11               0               0
                                                            12               1            7640
                                                            13               2            4560
                                                            14               1            4504
                                                            15               1            5142
                                                            16               4            4478
                                                            17               1            6036
                                                            18               1            4924
                                                            19               2            4769
                                                            20               2            5062
                                                            21               1            2888
                                                            22               1            3140
                                                            23               1            3093
                                                            24               1            4808
                                                            25               1            4686
                                                            26               2            6392
                                                            27               0               0
                                                            28               0               0
                                                            29               0               0
                                                            30               1           18749
                                                            31               1            5487
                                                            32               0               0
                                                            33               0               0
                                                            34               0               0
                                                            35               1           13248
      ncyc    total blocks       frozen blocks    processor id          blocks           cells
      1800              38                   0               0               0               0
                                                             1               0               0
                                                             2               0               0
                                                             3               1           12717
                                                             4               0               0
                                                             5               0               0
                                                             6               0               0
                                                             7               0               0
                                                             8               1           17603
                                                             9               3            3081
                                                            10               1            8000
                                                            11               0               0
                                                            12               1            5325
                                                            13               0               0
                                                            14               1           10604
                                                            15               0               0
                                                            16               2            2659
                                                            17               1            9030
                                                            18               1            4697
                                                            19               1            2865
                                                            20               1            2722
                                                            21               1            4604
                                                            22               3            5638
                                                            23               2            4626
                                                            24               1            5212
                                                            25               2            5761
                                                            26               5            4978
                                                            27               0               0
                                                            28               1            6678
                                                            29               0               0
                                                            30               1           10351
                                                            31               1            4598
                                                            32               3            5088
                                                            33               1            5350
                                                            34               1            5770
                                                            35               2             660
      ncyc    total blocks       frozen blocks    processor id          blocks           cells
      1814              40                   0               0               0               0
                                                             1               0               0
                                                             2               0               0
                                                             3               1           12740
                                                             4               0               0
                                                             5               0               0
                                                             6               0               0
                                                             7               1            5306
                                                             8               1           17322
                                                             9               1            2662
                                                            10               1            4333
                                                            11               1            2798
                                                            12               1            4447
                                                            13               1            1653
                                                            14               1           10142
                                                            15               0               0
                                                            16               0               0
                                                            17               1           10045
                                                            18               6            3143
                                                            19               1            4495
                                                            20               1            2374
                                                            21               1            5478
                                                            22               0               0
                                                            23               1            8373
                                                            24               0               0
                                                            25               4            3485
                                                            26               1            7979
                                                            27               4            2624
                                                            28               1            5428
                                                            29               1            5411
                                                            30               1            3048
                                                            31               1            1754
                                                            32               1            6329
                                                            33               2            3464
                                                            34               2            4086
                                                            35               2            5099
      ncyc    total blocks       frozen blocks    processor id          blocks           cells
      1900              46                   0               0               0               0
                                                             1               1            7045
                                                             2               1            5287
                                                             3               4            3687
                                                             4               2            2771
                                                             5               1            4293
                                                             6               1            3942
                                                             7               1            4653
                                                             8               1            2252
                                                             9               2            5267
                                                            10               2            3072
                                                            11               5            4264
                                                            12               3            4241
                                                            13               0               0
                                                            14               1            6988
                                                            15               9            3211
                                                            16               1            1916
                                                            17               1            5545
                                                            18               1            2393
                                                            19               1            4006
                                                            20               1            4160
                                                            21               1            2476
                                                            22               1            8742
                                                            23               1            1678
                                                            24               0               0
                                                            25               0               0
                                                            26               1            9020
                                                            27               0               0
                                                            28               0               0
                                                            29               0               0
                                                            30               1           16697
                                                            31               0               0
                                                            32               1            4957
                                                            33               0               0
                                                            34               0               0
                                                            35               1           12702
      ncyc    total blocks       frozen blocks    processor id          blocks           cells
      2000              46                   0               0               1            3953
                                                             1               1            2068
                                                             2               1            2116
                                                             3               1            4016
                                                             4               3            3409
                                                             5               1            3773
                                                             6               1            3747
                                                             7               4            3851
                                                             8               4            3914
                                                             9               1            3257
                                                            10               1            4809
                                                            11               4            3909
                                                            12               2            5082
                                                            13               7            3372
                                                            14               1            5394
                                                            15               1            6433
                                                            16               1            3564
                                                            17               1            3333
                                                            18               0               0
                                                            19               0               0
                                                            20               0               0
                                                            21               1           12152
                                                            22               1            1878
                                                            23               1            3544
                                                            24               0               0
                                                            25               0               0
                                                            26               1            8340
                                                            27               0               0
                                                            28               0               0
                                                            29               0               0
                                                            30               1           16379
                                                            31               0               0
                                                            32               1            7807
                                                            33               2            3292
                                                            34               1            4512
                                                            35               1            1664
      ncyc    total blocks       frozen blocks    processor id          blocks           cells
      2052              46                   0               0               2            1569
                                                             1               2            1513
                                                             2               3            1166
                                                             3               3            1114
                                                             4               3            1932
                                                             5               2            1571
                                                             6               2            1564
                                                             7               3            1479
                                                             8               2            1407
                                                             9               0               0
                                                            10               1            1892
                                                            11               2            1386
                                                            12               1            1512
                                                            13               1            1420
                                                            14               3            1499
                                                            15               1            2115
                                                            16               0               0
                                                            17               1            2632
                                                            18               0               0
                                                            19               1            3155
                                                            20               0               0
                                                            21               1            1301
                                                            22               0               0
                                                            23               1            2611
                                                            24               0               0
                                                            25               1            2885
                                                            26               1            1131
                                                            27               1            2127
                                                            28               2            1047
                                                            29               1            1927
                                                            30               2             986
                                                            31               0               0
                                                            32               1            4014
                                                            33               0               0
                                                            34               1             924
                                                            35               1            1716
      ncyc    total blocks       frozen blocks    processor id          blocks           cells
      2052              44                   3               0               3            1499
                                                             1               2            1386
                                                             2               0               0
                                                             3               1            2115
                                                             4               0               0
                                                             5               1            2632
                                                             6               1            1420
                                                             7               4            1409
                                                             8               4            1378
                                                             9               1            1132
                                                            10               1            1302
                                                            11               0               0
                                                            12               1            2892
                                                            13               0               0
                                                            14               1            3155
                                                            15               1            1892
                                                            16               0               0
                                                            17               1            1512
                                                            18               0               0
                                                            19               1            4010
                                                            20               0               0
                                                            21               1            2125
                                                            22               0               0
                                                            23               1            2618
                                                            24               2            1526
                                                            25               1             925
                                                            26               1            1717
                                                            27               2            1404
                                                            28               2            1571
                                                            29               2            1407
                                                            30               2            1564
                                                            31               1             521
                                                            32               1            1927
                                                            33               1            1297
                                                            34               2            1454
                                                            35               2            1817
      ncyc    total blocks       frozen blocks    processor id          blocks           cells
      2052              41                   6               0               2            1526
                                                             1               1             925
                                                             2               0               0
                                                             3               1            1717
                                                             4               0               0
                                                             5               1            2618
                                                             6               0               0
                                                             7               0               0
                                                             8               1            4010
                                                             9               1             764
                                                            10               1            1194
                                                            11               1             774
                                                            12               1            1208
                                                            13               0               0
                                                            14               1            3155
                                                            15               1            1302
                                                            16               1            1132
                                                            17               1            2892
                                                            18               0               0
                                                            19               1            2125
                                                            20               1            1927
                                                            21               1            1892
                                                            22               1            1317
                                                            23               1            1297
                                                            24               0               0
                                                            25               4            1691
                                                            26               1            2790
                                                            27               3            1342
                                                            28               1            1420
                                                            29               1             264
                                                            30               1            2632
                                                            31               1            1512
                                                            32               2            1386
                                                            33               3            1499
                                                            34               4            1181
                                                            35               1            2115
      ncyc    total blocks       frozen blocks    processor id          blocks           cells
      2100              58                   0               0               2              86
                                                             1               2              81
                                                             2               1              12
                                                             3               1             113
                                                             4               2              83
                                                             5               1             111
                                                             6               2              77
                                                             7               1              83
                                                             8               2              76
                                                             9               2              50
                                                            10               3              71
                                                            11               1              70
                                                            12               1              92
                                                            13               1              73
                                                            14               1             102
                                                            15               1              76
                                                            16               0               0
                                                            17               1             105
                                                            18               4              80
                                                            19               3              80
                                                            20               1              85
                                                            21               1              73
                                                            22               2             102
                                                            23               2              76
                                                            24               1              60
                                                            25               2              69
                                                            26               2              84
                                                            27               2              77
                                                            28               3              85
                                                            29               3              89
                                                            30               3              89
                                                            31               0               0
                                                            32               1             122
                                                            33               0               0
                                                            34               2              90
                                                            35               1             150
      ncyc    total blocks       frozen blocks    processor id          blocks           cells
      2200             106                   0               0               3             114
                                                             1               2             135
                                                             2               3             143
                                                             3               3             140
                                                             4               2             116
                                                             5               4             140
                                                             6               2             104
                                                             7               3             128
                                                             8               5             120
                                                             9               7             127
                                                            10               5             124
                                                            11               4             125
                                                            12               2             128
                                                            13               3             140
                                                            14               5             139
                                                            15               2             104
                                                            16               4             123
                                                            17               6             125
                                                            18               3              88
                                                            19               1             122
                                                            20               2             128
                                                            21               2             130
                                                            22               2              90
                                                            23               1             150
                                                            24               2             135
                                                            25               4             132
                                                            26               2             163
                                                            27               3             129
                                                            28               2             131
                                                            29               2             157
                                                            30               2             129
                                                            31               4             125
                                                            32               2             138
                                                            33               1             113
                                                            34               4             102
                                                            35               2             140
