# Supplementary material for: Research on combustion and emissions of heavy duty diesel engines under low-speed and low-load conditions in low temperature environments
Source: PLoS One. 2025 Feb 21;20(2):e0318933. doi: 10.1371/journal.pone.0318933 (PMC11844864; doi:10.1371/journal.pone.0318933)
Supplement: S1 File — (ZIP) [file pone.0318933.s001.zip › 1000rpm_30%/4-gaibianpenyoudingshi/1/mixing.out]

# CONVERGE Release Build 2.3.20/  Jan 30, 2017        Run Date:Mon Mar 18 19:29:13 2024
# column       1                2                3                4                5                6                7                8                9               10               11 
#          Crank      Lambda_Mean    Lambda_StdDev         Phi_Mean       Phi_StdDev    Rct_Lmda_Mean  Rct_Lmda_StdDev     Rct_Phi_Mean   Rct_Phi_StdDev      Overall_Phi Overall_Phi_StdDev
#          (DEG)           (none)           (none)           (none)           (none)           (none)           (none)           (none)           (none)           (none)           (none)
#
 -1.4600000e+002   1.0000000e+020   0.0000000e+000   0.0000000e+000   0.0000000e+000   1.0000000e+020   0.0000000e+000   0.0000000e+000   0.0000000e+000   0.0000000e+000   0.0000000e+000
 -1.4587230e+002   1.0000000e+020   0.0000000e+000   0.0000000e+000   0.0000000e+000   1.0000000e+020   0.0000000e+000   0.0000000e+000   0.0000000e+000   0.0000000e+000   0.0000000e+000
 -1.4579372e+002   1.0000000e+020   0.0000000e+000   0.0000000e+000   0.0000000e+000   1.0000000e+020   0.0000000e+000   0.0000000e+000   0.0000000e+000   0.0000000e+000   0.0000000e+000
 -1.4567094e+002   1.0000000e+020   0.0000000e+000   0.0000000e+000   0.0000000e+000   1.0000000e+020   0.0000000e+000   0.0000000e+000   0.0000000e+000   0.0000000e+000   0.0000000e+000
 -1.4558567e+002   1.0000000e+020   0.0000000e+000   0.0000000e+000   0.0000000e+000   1.0000000e+020   0.0000000e+000   0.0000000e+000   0.0000000e+000   0.0000000e+000   0.0000000e+000
 -1.4547909e+002   1.0000000e+020   0.0000000e+000   0.0000000e+000   0.0000000e+000   1.0000000e+020   0.0000000e+000   0.0000000e+000   0.0000000e+000   0.0000000e+000   0.0000000e+000
 -1.4534587e+002   1.0000000e+020   0.0000000e+000   0.0000000e+000   0.0000000e+000   1.0000000e+020   0.0000000e+000   0.0000000e+000   0.0000000e+000   0.0000000e+000   0.0000000e+000
 -1.4517933e+002   1.0000000e+020   0.0000000e+000   0.0000000e+000   0.0000000e+000   1.0000000e+020   0.0000000e+000   0.0000000e+000   0.0000000e+000   0.0000000e+000   0.0000000e+000
 -1.4497117e+002   1.0000000e+020   0.0000000e+000   0.0000000e+000   0.0000000e+000   1.0000000e+020   0.0000000e+000   0.0000000e+000   0.0000000e+000   0.0000000e+000   0.0000000e+000
 -1.4471096e+002   1.0000000e+020   0.0000000e+000   0.0000000e+000   0.0000000e+000   1.0000000e+020   0.0000000e+000   0.0000000e+000   0.0000000e+000   0.0000000e+000   0.0000000e+000
 -1.4438570e+002   1.0000000e+020   0.0000000e+000   0.0000000e+000   0.0000000e+000   1.0000000e+020   0.0000000e+000   0.0000000e+000   0.0000000e+000   0.0000000e+000   0.0000000e+000
 -1.4397912e+002   1.0000000e+020   0.0000000e+000   0.0000000e+000   0.0000000e+000   1.0000000e+020   0.0000000e+000   0.0000000e+000   0.0000000e+000   0.0000000e+000   0.0000000e+000
 -1.4347090e+002   1.0000000e+020   0.0000000e+000   0.0000000e+000   0.0000000e+000   1.0000000e+020   0.0000000e+000   0.0000000e+000   0.0000000e+000   0.0000000e+000   0.0000000e+000
 -1.4287090e+002   1.0000000e+020   0.0000000e+000   0.0000000e+000   0.0000000e+000   1.0000000e+020   0.0000000e+000   0.0000000e+000   0.0000000e+000   0.0000000e+000   0.0000000e+000
 -1.4227090e+002   1.0000000e+020   0.0000000e+000   0.0000000e+000   0.0000000e+000   1.0000000e+020   0.0000000e+000   0.0000000e+000   0.0000000e+000   0.0000000e+000   0.0000000e+000
 -1.4167090e+002   1.0000000e+020   0.0000000e+000   0.0000000e+000   0.0000000e+000   1.0000000e+020   0.0000000e+000   0.0000000e+000   0.0000000e+000   0.0000000e+000   0.0000000e+000
 -1.4107090e+002   1.0000000e+020   0.0000000e+000   0.0000000e+000   0.0000000e+000   1.0000000e+020   0.0000000e+000   0.0000000e+000   0.0000000e+000   0.0000000e+000   0.0000000e+000
 -1.4047090e+002   1.0000000e+020   0.0000000e+000   0.0000000e+000   0.0000000e+000   1.0000000e+020   0.0000000e+000   0.0000000e+000   0.0000000e+000   0.0000000e+000   0.0000000e+000
 -1.3987090e+002   1.0000000e+020   0.0000000e+000   0.0000000e+000   0.0000000e+000   1.0000000e+020   0.0000000e+000   0.0000000e+000   0.0000000e+000   0.0000000e+000   0.0000000e+000
 -1.3927090e+002   1.0000000e+020   0.0000000e+000   0.0000000e+000   0.0000000e+000   1.0000000e+020   0.0000000e+000   0.0000000e+000   0.0000000e+000   0.0000000e+000   0.0000000e+000
 -1.3867090e+002   1.0000000e+020   0.0000000e+000   0.0000000e+000   0.0000000e+000   1.0000000e+020   0.0000000e+000   0.0000000e+000   0.0000000e+000   0.0000000e+000   0.0000000e+000
 -1.3807090e+002   1.0000000e+020   0.0000000e+000   0.0000000e+000   0.0000000e+000   1.0000000e+020   0.0000000e+000   0.0000000e+000   0.0000000e+000   0.0000000e+000   0.0000000e+000
 -1.3747090e+002   1.0000000e+020   0.0000000e+000   0.0000000e+000   0.0000000e+000   1.0000000e+020   0.0000000e+000   0.0000000e+000   0.0000000e+000   0.0000000e+000   0.0000000e+000
 -1.3687090e+002   1.0000000e+020   0.0000000e+000   0.0000000e+000   0.0000000e+000   1.0000000e+020   0.0000000e+000   0.0000000e+000   0.0000000e+000   0.0000000e+000   0.0000000e+000
 -1.3627090e+002   1.0000000e+020   0.0000000e+000   0.0000000e+000   0.0000000e+000   1.0000000e+020   0.0000000e+000   0.0000000e+000   0.0000000e+000   0.0000000e+000   0.0000000e+000
 -1.3567090e+002   1.0000000e+020   0.0000000e+000   0.0000000e+000   0.0000000e+000   1.0000000e+020   0.0000000e+000   0.0000000e+000   0.0000000e+000   0.0000000e+000   0.0000000e+000
 -1.3507090e+002   1.0000000e+020   0.0000000e+000   0.0000000e+000   0.0000000e+000   1.0000000e+020   0.0000000e+000   0.0000000e+000   0.0000000e+000   0.0000000e+000   0.0000000e+000
 -1.3447090e+002   1.0000000e+020   0.0000000e+000   0.0000000e+000   0.0000000e+000   1.0000000e+020   0.0000000e+000   0.0000000e+000   0.0000000e+000   0.0000000e+000   0.0000000e+000
 -1.3387090e+002   1.0000000e+020   0.0000000e+000   0.0000000e+000   0.0000000e+000   1.0000000e+020   0.0000000e+000   0.0000000e+000   0.0000000e+000   0.0000000e+000   0.0000000e+000
 -1.3327090e+002   1.0000000e+020   0.0000000e+000   0.0000000e+000   0.0000000e+000   1.0000000e+020   0.0000000e+000   0.0000000e+000   0.0000000e+000   0.0000000e+000   0.0000000e+000
 -1.3267090e+002   1.0000000e+020   0.0000000e+000   0.0000000e+000   0.0000000e+000   1.0000000e+020   0.0000000e+000   0.0000000e+000   0.0000000e+000   0.0000000e+000   0.0000000e+000
 -1.3207090e+002   1.0000000e+020   0.0000000e+000   0.0000000e+000   0.0000000e+000   1.0000000e+020   0.0000000e+000   0.0000000e+000   0.0000000e+000   0.0000000e+000   0.0000000e+000
 -1.3147090e+002   1.0000000e+020   0.0000000e+000   0.0000000e+000   0.0000000e+000   1.0000000e+020   0.0000000e+000   0.0000000e+000   0.0000000e+000   0.0000000e+000   0.0000000e+000
 -1.3087090e+002   1.0000000e+020   0.0000000e+000   0.0000000e+000   0.0000000e+000   1.0000000e+020   0.0000000e+000   0.0000000e+000   0.0000000e+000   0.0000000e+000   0.0000000e+000
 -1.3027090e+002   1.0000000e+020   0.0000000e+000   0.0000000e+000   0.0000000e+000   1.0000000e+020   0.0000000e+000   0.0000000e+000   0.0000000e+000   0.0000000e+000   0.0000000e+000
 -1.2967090e+002   1.0000000e+020   0.0000000e+000   0.0000000e+000   0.0000000e+000   1.0000000e+020   0.0000000e+000   0.0000000e+000   0.0000000e+000   0.0000000e+000   0.0000000e+000
 -1.2907090e+002   1.0000000e+020   0.0000000e+000   0.0000000e+000   0.0000000e+000   1.0000000e+020   0.0000000e+000   0.0000000e+000   0.0000000e+000   0.0000000e+000   0.0000000e+000
 -1.2847090e+002   1.0000000e+020   0.0000000e+000   0.0000000e+000   0.0000000e+000   1.0000000e+020   0.0000000e+000   0.0000000e+000   0.0000000e+000   0.0000000e+000   0.0000000e+000
 -1.2787090e+002   1.0000000e+020   0.0000000e+000   0.0000000e+000   0.0000000e+000   1.0000000e+020   0.0000000e+000   0.0000000e+000   0.0000000e+000   0.0000000e+000   0.0000000e+000
 -1.2727090e+002   1.0000000e+020   0.0000000e+000   0.0000000e+000   0.0000000e+000   1.0000000e+020   0.0000000e+000   0.0000000e+000   0.0000000e+000   0.0000000e+000   0.0000000e+000
 -1.2667090e+002   1.0000000e+020   0.0000000e+000   0.0000000e+000   0.0000000e+000   1.0000000e+020   0.0000000e+000   0.0000000e+000   0.0000000e+000   0.0000000e+000   0.0000000e+000
 -1.2607090e+002   1.0000000e+020   0.0000000e+000   0.0000000e+000   0.0000000e+000   1.0000000e+020   0.0000000e+000   0.0000000e+000   0.0000000e+000   0.0000000e+000   0.0000000e+000
 -1.2547090e+002   1.0000000e+020   0.0000000e+000   0.0000000e+000   0.0000000e+000   1.0000000e+020   0.0000000e+000   0.0000000e+000   0.0000000e+000   0.0000000e+000   0.0000000e+000
 -1.2487090e+002   1.0000000e+020   0.0000000e+000   0.0000000e+000   0.0000000e+000   1.0000000e+020   0.0000000e+000   0.0000000e+000   0.0000000e+000   0.0000000e+000   0.0000000e+000
 -1.2427090e+002   1.0000000e+020   0.0000000e+000   0.0000000e+000   0.0000000e+000   1.0000000e+020   0.0000000e+000   0.0000000e+000   0.0000000e+000   0.0000000e+000   0.0000000e+000
 -1.2367090e+002   1.0000000e+020   0.0000000e+000   0.0000000e+000   0.0000000e+000   1.0000000e+020   0.0000000e+000   0.0000000e+000   0.0000000e+000   0.0000000e+000   0.0000000e+000
 -1.2307090e+002   1.0000000e+020   0.0000000e+000   0.0000000e+000   0.0000000e+000   1.0000000e+020   0.0000000e+000   0.0000000e+000   0.0000000e+000   0.0000000e+000   0.0000000e+000
 -1.2247090e+002   1.0000000e+020   0.0000000e+000   0.0000000e+000   0.0000000e+000   1.0000000e+020   0.0000000e+000   0.0000000e+000   0.0000000e+000   0.0000000e+000   0.0000000e+000
 -1.2187090e+002   1.0000000e+020   0.0000000e+000   0.0000000e+000   0.0000000e+000   1.0000000e+020   0.0000000e+000   0.0000000e+000   0.0000000e+000   0.0000000e+000   0.0000000e+000
 -1.2127090e+002   1.0000000e+020   0.0000000e+000   0.0000000e+000   0.0000000e+000   1.0000000e+020   0.0000000e+000   0.0000000e+000   0.0000000e+000   0.0000000e+000   0.0000000e+000
 -1.2067611e+002   1.0000000e+020   0.0000000e+000   0.0000000e+000   0.0000000e+000   1.0000000e+020   0.0000000e+000   0.0000000e+000   0.0000000e+000   0.0000000e+000   0.0000000e+000
 -1.2008717e+002   1.0000000e+020   0.0000000e+000   0.0000000e+000   0.0000000e+000   1.0000000e+020   0.0000000e+000   0.0000000e+000   0.0000000e+000   0.0000000e+000   0.0000000e+000
 -1.1950389e+002   1.0000000e+020   0.0000000e+000   0.0000000e+000   0.0000000e+000   1.0000000e+020   0.0000000e+000   0.0000000e+000   0.0000000e+000   0.0000000e+000   0.0000000e+000
 -1.1892610e+002   1.0000000e+020   0.0000000e+000   0.0000000e+000   0.0000000e+000   1.0000000e+020   0.0000000e+000   0.0000000e+000   0.0000000e+000   0.0000000e+000   0.0000000e+000
 -1.1835364e+002   1.0000000e+020   0.0000000e+000   0.0000000e+000   0.0000000e+000   1.0000000e+020   0.0000000e+000   0.0000000e+000   0.0000000e+000   0.0000000e+000   0.0000000e+000
 -1.1778632e+002   1.0000000e+020   0.0000000e+000   0.0000000e+000   0.0000000e+000   1.0000000e+020   0.0000000e+000   0.0000000e+000   0.0000000e+000   0.0000000e+000   0.0000000e+000
 -1.1722396e+002   1.0000000e+020   0.0000000e+000   0.0000000e+000   0.0000000e+000   1.0000000e+020   0.0000000e+000   0.0000000e+000   0.0000000e+000   0.0000000e+000   0.0000000e+000
 -1.1666646e+002   1.0000000e+020   0.0000000e+000   0.0000000e+000   0.0000000e+000   1.0000000e+020   0.0000000e+000   0.0000000e+000   0.0000000e+000   0.0000000e+000   0.0000000e+000
 -1.1611365e+002   1.0000000e+020   0.0000000e+000   0.0000000e+000   0.0000000e+000   1.0000000e+020   0.0000000e+000   0.0000000e+000   0.0000000e+000   0.0000000e+000   0.0000000e+000
 -1.1556538e+002   1.0000000e+020   0.0000000e+000   0.0000000e+000   0.0000000e+000   1.0000000e+020   0.0000000e+000   0.0000000e+000   0.0000000e+000   0.0000000e+000   0.0000000e+000
 -1.1502155e+002   1.0000000e+020   0.0000000e+000   0.0000000e+000   0.0000000e+000   1.0000000e+020   0.0000000e+000   0.0000000e+000   0.0000000e+000   0.0000000e+000   0.0000000e+000
 -1.1448200e+002   1.0000000e+020   0.0000000e+000   0.0000000e+000   0.0000000e+000   1.0000000e+020   0.0000000e+000   0.0000000e+000   0.0000000e+000   0.0000000e+000   0.0000000e+000
 -1.1394661e+002   1.0000000e+020   0.0000000e+000   0.0000000e+000   0.0000000e+000   1.0000000e+020   0.0000000e+000   0.0000000e+000   0.0000000e+000   0.0000000e+000   0.0000000e+000
 -1.1341530e+002   1.0000000e+020   0.0000000e+000   0.0000000e+000   0.0000000e+000   1.0000000e+020   0.0000000e+000   0.0000000e+000   0.0000000e+000   0.0000000e+000   0.0000000e+000
 -1.1288790e+002   1.0000000e+020   0.0000000e+000   0.0000000e+000   0.0000000e+000   1.0000000e+020   0.0000000e+000   0.0000000e+000   0.0000000e+000   0.0000000e+000   0.0000000e+000
 -1.1236435e+002   1.0000000e+020   0.0000000e+000   0.0000000e+000   0.0000000e+000   1.0000000e+020   0.0000000e+000   0.0000000e+000   0.0000000e+000   0.0000000e+000   0.0000000e+000
 -1.1184453e+002   1.0000000e+020   0.0000000e+000   0.0000000e+000   0.0000000e+000   1.0000000e+020   0.0000000e+000   0.0000000e+000   0.0000000e+000   0.0000000e+000   0.0000000e+000
 -1.1132833e+002   1.0000000e+020   0.0000000e+000   0.0000000e+000   0.0000000e+000   1.0000000e+020   0.0000000e+000   0.0000000e+000   0.0000000e+000   0.0000000e+000   0.0000000e+000
 -1.1081566e+002   1.0000000e+020   0.0000000e+000   0.0000000e+000   0.0000000e+000   1.0000000e+020   0.0000000e+000   0.0000000e+000   0.0000000e+000   0.0000000e+000   0.0000000e+000
 -1.1030642e+002   1.0000000e+020   0.0000000e+000   0.0000000e+000   0.0000000e+000   1.0000000e+020   0.0000000e+000   0.0000000e+000   0.0000000e+000   0.0000000e+000   0.0000000e+000
 -1.0980052e+002   1.0000000e+020   0.0000000e+000   0.0000000e+000   0.0000000e+000   1.0000000e+020   0.0000000e+000   0.0000000e+000   0.0000000e+000   0.0000000e+000   0.0000000e+000
 -1.0929789e+002   1.0000000e+020   0.0000000e+000   0.0000000e+000   0.0000000e+000   1.0000000e+020   0.0000000e+000   0.0000000e+000   0.0000000e+000   0.0000000e+000   0.0000000e+000
 -1.0879844e+002   1.0000000e+020   0.0000000e+000   0.0000000e+000   0.0000000e+000   1.0000000e+020   0.0000000e+000   0.0000000e+000   0.0000000e+000   0.0000000e+000   0.0000000e+000
 -1.0830207e+002   1.0000000e+020   0.0000000e+000   0.0000000e+000   0.0000000e+000   1.0000000e+020   0.0000000e+000   0.0000000e+000   0.0000000e+000   0.0000000e+000   0.0000000e+000
 -1.0780872e+002   1.0000000e+020   0.0000000e+000   0.0000000e+000   0.0000000e+000   1.0000000e+020   0.0000000e+000   0.0000000e+000   0.0000000e+000   0.0000000e+000   0.0000000e+000
 -1.0731831e+002   1.0000000e+020   0.0000000e+000   0.0000000e+000   0.0000000e+000   1.0000000e+020   0.0000000e+000   0.0000000e+000   0.0000000e+000   0.0000000e+000   0.0000000e+000
 -1.0683077e+002   1.0000000e+020   0.0000000e+000   0.0000000e+000   0.0000000e+000   1.0000000e+020   0.0000000e+000   0.0000000e+000   0.0000000e+000   0.0000000e+000   0.0000000e+000
 -1.0634601e+002   1.0000000e+020   0.0000000e+000   0.0000000e+000   0.0000000e+000   1.0000000e+020   0.0000000e+000   0.0000000e+000   0.0000000e+000   0.0000000e+000   0.0000000e+000
 -1.0586398e+002   1.0000000e+020   0.0000000e+000   0.0000000e+000   0.0000000e+000   1.0000000e+020   0.0000000e+000   0.0000000e+000   0.0000000e+000   0.0000000e+000   0.0000000e+000
 -1.0538460e+002   1.0000000e+020   0.0000000e+000   0.0000000e+000   0.0000000e+000   1.0000000e+020   0.0000000e+000   0.0000000e+000   0.0000000e+000   0.0000000e+000   0.0000000e+000
 -1.0490780e+002   1.0000000e+020   0.0000000e+000   0.0000000e+000   0.0000000e+000   1.0000000e+020   0.0000000e+000   0.0000000e+000   0.0000000e+000   0.0000000e+000   0.0000000e+000
 -1.0443354e+002   1.0000000e+020   0.0000000e+000   0.0000000e+000   0.0000000e+000   1.0000000e+020   0.0000000e+000   0.0000000e+000   0.0000000e+000   0.0000000e+000   0.0000000e+000
 -1.0396174e+002   1.0000000e+020   0.0000000e+000   0.0000000e+000   0.0000000e+000   1.0000000e+020   0.0000000e+000   0.0000000e+000   0.0000000e+000   0.0000000e+000   0.0000000e+000
 -1.0349235e+002   1.0000000e+020   0.0000000e+000   0.0000000e+000   0.0000000e+000   1.0000000e+020   0.0000000e+000   0.0000000e+000   0.0000000e+000   0.0000000e+000   0.0000000e+000
 -1.0302529e+002   1.0000000e+020   0.0000000e+000   0.0000000e+000   0.0000000e+000   1.0000000e+020   0.0000000e+000   0.0000000e+000   0.0000000e+000   0.0000000e+000   0.0000000e+000
 -1.0256053e+002   1.0000000e+020   0.0000000e+000   0.0000000e+000   0.0000000e+000   1.0000000e+020   0.0000000e+000   0.0000000e+000   0.0000000e+000   0.0000000e+000   0.0000000e+000
 -1.0209800e+002   1.0000000e+020   0.0000000e+000   0.0000000e+000   0.0000000e+000   1.0000000e+020   0.0000000e+000   0.0000000e+000   0.0000000e+000   0.0000000e+000   0.0000000e+000
 -1.0163764e+002   1.0000000e+020   0.0000000e+000   0.0000000e+000   0.0000000e+000   1.0000000e+020   0.0000000e+000   0.0000000e+000   0.0000000e+000   0.0000000e+000   0.0000000e+000
 -1.0117943e+002   1.0000000e+020   0.0000000e+000   0.0000000e+000   0.0000000e+000   1.0000000e+020   0.0000000e+000   0.0000000e+000   0.0000000e+000   0.0000000e+000   0.0000000e+000
 -1.0072328e+002   1.0000000e+020   0.0000000e+000   0.0000000e+000   0.0000000e+000   1.0000000e+020   0.0000000e+000   0.0000000e+000   0.0000000e+000   0.0000000e+000   0.0000000e+000
 -1.0026915e+002   1.0000000e+020   0.0000000e+000   0.0000000e+000   0.0000000e+000   1.0000000e+020   0.0000000e+000   0.0000000e+000   0.0000000e+000   0.0000000e+000   0.0000000e+000
 -9.9817011e+001   1.0000000e+020   0.0000000e+000   0.0000000e+000   0.0000000e+000   1.0000000e+020   0.0000000e+000   0.0000000e+000   0.0000000e+000   0.0000000e+000   0.0000000e+000
 -9.9366792e+001   1.0000000e+020   0.0000000e+000   0.0000000e+000   0.0000000e+000   1.0000000e+020   0.0000000e+000   0.0000000e+000   0.0000000e+000   0.0000000e+000   0.0000000e+000
 -9.8918464e+001   1.0000000e+020   0.0000000e+000   0.0000000e+000   0.0000000e+000   1.0000000e+020   0.0000000e+000   0.0000000e+000   0.0000000e+000   0.0000000e+000   0.0000000e+000
 -9.8471966e+001   1.0000000e+020   0.0000000e+000   0.0000000e+000   0.0000000e+000   1.0000000e+020   0.0000000e+000   0.0000000e+000   0.0000000e+000   0.0000000e+000   0.0000000e+000
 -9.8027267e+001   1.0000000e+020   0.0000000e+000   0.0000000e+000   0.0000000e+000   1.0000000e+020   0.0000000e+000   0.0000000e+000   0.0000000e+000   0.0000000e+000   0.0000000e+000
 -9.7584316e+001   1.0000000e+020   0.0000000e+000   0.0000000e+000   0.0000000e+000   1.0000000e+020   0.0000000e+000   0.0000000e+000   0.0000000e+000   0.0000000e+000   0.0000000e+000
 -9.7143069e+001   1.0000000e+020   0.0000000e+000   0.0000000e+000   0.0000000e+000   1.0000000e+020   0.0000000e+000   0.0000000e+000   0.0000000e+000   0.0000000e+000   0.0000000e+000
 -9.6703497e+001   1.0000000e+020   0.0000000e+000   0.0000000e+000   0.0000000e+000   1.0000000e+020   0.0000000e+000   0.0000000e+000   0.0000000e+000   0.0000000e+000   0.0000000e+000
 -9.6265535e+001   1.0000000e+020   0.0000000e+000   0.0000000e+000   0.0000000e+000   1.0000000e+020   0.0000000e+000   0.0000000e+000   0.0000000e+000   0.0000000e+000   0.0000000e+000
 -9.5829177e+001   1.0000000e+020   0.0000000e+000   0.0000000e+000   0.0000000e+000   1.0000000e+020   0.0000000e+000   0.0000000e+000   0.0000000e+000   0.0000000e+000   0.0000000e+000
 -9.5394356e+001   1.0000000e+020   0.0000000e+000   0.0000000e+000   0.0000000e+000   1.0000000e+020   0.0000000e+000   0.0000000e+000   0.0000000e+000   0.0000000e+000   0.0000000e+000
 -9.4961038e+001   1.0000000e+020   0.0000000e+000   0.0000000e+000   0.0000000e+000   1.0000000e+020   0.0000000e+000   0.0000000e+000   0.0000000e+000   0.0000000e+000   0.0000000e+000
 -9.4529204e+001   1.0000000e+020   0.0000000e+000   0.0000000e+000   0.0000000e+000   1.0000000e+020   0.0000000e+000   0.0000000e+000   0.0000000e+000   0.0000000e+000   0.0000000e+000
 -9.4098795e+001   1.0000000e+020   0.0000000e+000   0.0000000e+000   0.0000000e+000   1.0000000e+020   0.0000000e+000   0.0000000e+000   0.0000000e+000   0.0000000e+000   0.0000000e+000
 -9.3669779e+001   1.0000000e+020   0.0000000e+000   0.0000000e+000   0.0000000e+000   1.0000000e+020   0.0000000e+000   0.0000000e+000   0.0000000e+000   0.0000000e+000   0.0000000e+000
 -9.3242139e+001   1.0000000e+020   0.0000000e+000   0.0000000e+000   0.0000000e+000   1.0000000e+020   0.0000000e+000   0.0000000e+000   0.0000000e+000   0.0000000e+000   0.0000000e+000
 -9.2815820e+001   1.0000000e+020   0.0000000e+000   0.0000000e+000   0.0000000e+000   1.0000000e+020   0.0000000e+000   0.0000000e+000   0.0000000e+000   0.0000000e+000   0.0000000e+000
 -9.2390790e+001   1.0000000e+020   0.0000000e+000   0.0000000e+000   0.0000000e+000   1.0000000e+020   0.0000000e+000   0.0000000e+000   0.0000000e+000   0.0000000e+000   0.0000000e+000
 -9.1967022e+001   1.0000000e+020   0.0000000e+000   0.0000000e+000   0.0000000e+000   1.0000000e+020   0.0000000e+000   0.0000000e+000   0.0000000e+000   0.0000000e+000   0.0000000e+000
 -9.1544487e+001   1.0000000e+020   0.0000000e+000   0.0000000e+000   0.0000000e+000   1.0000000e+020   0.0000000e+000   0.0000000e+000   0.0000000e+000   0.0000000e+000   0.0000000e+000
 -9.1123141e+001   1.0000000e+020   0.0000000e+000   0.0000000e+000   0.0000000e+000   1.0000000e+020   0.0000000e+000   0.0000000e+000   0.0000000e+000   0.0000000e+000   0.0000000e+000
 -9.0702955e+001   1.0000000e+020   0.0000000e+000   0.0000000e+000   0.0000000e+000   1.0000000e+020   0.0000000e+000   0.0000000e+000   0.0000000e+000   0.0000000e+000   0.0000000e+000
 -9.0283896e+001   1.0000000e+020   0.0000000e+000   0.0000000e+000   0.0000000e+000   1.0000000e+020   0.0000000e+000   0.0000000e+000   0.0000000e+000   0.0000000e+000   0.0000000e+000
 -8.9865945e+001   1.0000000e+020   0.0000000e+000   0.0000000e+000   0.0000000e+000   1.0000000e+020   0.0000000e+000   0.0000000e+000   0.0000000e+000   0.0000000e+000   0.0000000e+000
 -8.9449062e+001   1.0000000e+020   0.0000000e+000   0.0000000e+000   0.0000000e+000   1.0000000e+020   0.0000000e+000   0.0000000e+000   0.0000000e+000   0.0000000e+000   0.0000000e+000
 -8.9033215e+001   1.0000000e+020   0.0000000e+000   0.0000000e+000   0.0000000e+000   1.0000000e+020   0.0000000e+000   0.0000000e+000   0.0000000e+000   0.0000000e+000   0.0000000e+000
 -8.8618375e+001   1.0000000e+020   0.0000000e+000   0.0000000e+000   0.0000000e+000   1.0000000e+020   0.0000000e+000   0.0000000e+000   0.0000000e+000   0.0000000e+000   0.0000000e+000
 -8.8204513e+001   1.0000000e+020   0.0000000e+000   0.0000000e+000   0.0000000e+000   1.0000000e+020   0.0000000e+000   0.0000000e+000   0.0000000e+000   0.0000000e+000   0.0000000e+000
 -8.7791601e+001   1.0000000e+020   0.0000000e+000   0.0000000e+000   0.0000000e+000   1.0000000e+020   0.0000000e+000   0.0000000e+000   0.0000000e+000   0.0000000e+000   0.0000000e+000
 -8.7379614e+001   1.0000000e+020   0.0000000e+000   0.0000000e+000   0.0000000e+000   1.0000000e+020   0.0000000e+000   0.0000000e+000   0.0000000e+000   0.0000000e+000   0.0000000e+000
 -8.6968521e+001   1.0000000e+020   0.0000000e+000   0.0000000e+000   0.0000000e+000   1.0000000e+020   0.0000000e+000   0.0000000e+000   0.0000000e+000   0.0000000e+000   0.0000000e+000
 -8.6558293e+001   1.0000000e+020   0.0000000e+000   0.0000000e+000   0.0000000e+000   1.0000000e+020   0.0000000e+000   0.0000000e+000   0.0000000e+000   0.0000000e+000   0.0000000e+000
 -8.6148902e+001   1.0000000e+020   0.0000000e+000   0.0000000e+000   0.0000000e+000   1.0000000e+020   0.0000000e+000   0.0000000e+000   0.0000000e+000   0.0000000e+000   0.0000000e+000
 -8.5740320e+001   1.0000000e+020   0.0000000e+000   0.0000000e+000   0.0000000e+000   1.0000000e+020   0.0000000e+000   0.0000000e+000   0.0000000e+000   0.0000000e+000   0.0000000e+000
 -8.5332521e+001   1.0000000e+020   0.0000000e+000   0.0000000e+000   0.0000000e+000   1.0000000e+020   0.0000000e+000   0.0000000e+000   0.0000000e+000   0.0000000e+000   0.0000000e+000
 -8.4925479e+001   1.0000000e+020   0.0000000e+000   0.0000000e+000   0.0000000e+000   1.0000000e+020   0.0000000e+000   0.0000000e+000   0.0000000e+000   0.0000000e+000   0.0000000e+000
 -8.4519166e+001   1.0000000e+020   0.0000000e+000   0.0000000e+000   0.0000000e+000   1.0000000e+020   0.0000000e+000   0.0000000e+000   0.0000000e+000   0.0000000e+000   0.0000000e+000
 -8.4113556e+001   1.0000000e+020   0.0000000e+000   0.0000000e+000   0.0000000e+000   1.0000000e+020   0.0000000e+000   0.0000000e+000   0.0000000e+000   0.0000000e+000   0.0000000e+000
 -8.3708624e+001   1.0000000e+020   0.0000000e+000   0.0000000e+000   0.0000000e+000   1.0000000e+020   0.0000000e+000   0.0000000e+000   0.0000000e+000   0.0000000e+000   0.0000000e+000
 -8.3304344e+001   1.0000000e+020   0.0000000e+000   0.0000000e+000   0.0000000e+000   1.0000000e+020   0.0000000e+000   0.0000000e+000   0.0000000e+000   0.0000000e+000   0.0000000e+000
 -8.2900689e+001   1.0000000e+020   0.0000000e+000   0.0000000e+000   0.0000000e+000   1.0000000e+020   0.0000000e+000   0.0000000e+000   0.0000000e+000   0.0000000e+000   0.0000000e+000
 -8.2497635e+001   1.0000000e+020   0.0000000e+000   0.0000000e+000   0.0000000e+000   1.0000000e+020   0.0000000e+000   0.0000000e+000   0.0000000e+000   0.0000000e+000   0.0000000e+000
 -8.2095158e+001   1.0000000e+020   0.0000000e+000   0.0000000e+000   0.0000000e+000   1.0000000e+020   0.0000000e+000   0.0000000e+000   0.0000000e+000   0.0000000e+000   0.0000000e+000
 -8.1693230e+001   1.0000000e+020   0.0000000e+000   0.0000000e+000   0.0000000e+000   1.0000000e+020   0.0000000e+000   0.0000000e+000   0.0000000e+000   0.0000000e+000   0.0000000e+000
 -8.1291828e+001   1.0000000e+020   0.0000000e+000   0.0000000e+000   0.0000000e+000   1.0000000e+020   0.0000000e+000   0.0000000e+000   0.0000000e+000   0.0000000e+000   0.0000000e+000
 -8.0890926e+001   1.0000000e+020   0.0000000e+000   0.0000000e+000   0.0000000e+000   1.0000000e+020   0.0000000e+000   0.0000000e+000   0.0000000e+000   0.0000000e+000   0.0000000e+000
 -8.0490500e+001   1.0000000e+020   0.0000000e+000   0.0000000e+000   0.0000000e+000   1.0000000e+020   0.0000000e+000   0.0000000e+000   0.0000000e+000   0.0000000e+000   0.0000000e+000
 -8.0090524e+001   1.0000000e+020   0.0000000e+000   0.0000000e+000   0.0000000e+000   1.0000000e+020   0.0000000e+000   0.0000000e+000   0.0000000e+000   0.0000000e+000   0.0000000e+000
 -7.9690976e+001   1.0000000e+020   0.0000000e+000   0.0000000e+000   0.0000000e+000   1.0000000e+020   0.0000000e+000   0.0000000e+000   0.0000000e+000   0.0000000e+000   0.0000000e+000
 -7.9291829e+001   1.0000000e+020   0.0000000e+000   0.0000000e+000   0.0000000e+000   1.0000000e+020   0.0000000e+000   0.0000000e+000   0.0000000e+000   0.0000000e+000   0.0000000e+000
 -7.8893061e+001   1.0000000e+020   0.0000000e+000   0.0000000e+000   0.0000000e+000   1.0000000e+020   0.0000000e+000   0.0000000e+000   0.0000000e+000   0.0000000e+000   0.0000000e+000
 -7.8494646e+001   1.0000000e+020   0.0000000e+000   0.0000000e+000   0.0000000e+000   1.0000000e+020   0.0000000e+000   0.0000000e+000   0.0000000e+000   0.0000000e+000   0.0000000e+000
 -7.8096561e+001   1.0000000e+020   0.0000000e+000   0.0000000e+000   0.0000000e+000   1.0000000e+020   0.0000000e+000   0.0000000e+000   0.0000000e+000   0.0000000e+000   0.0000000e+000
 -7.7698782e+001   1.0000000e+020   0.0000000e+000   0.0000000e+000   0.0000000e+000   1.0000000e+020   0.0000000e+000   0.0000000e+000   0.0000000e+000   0.0000000e+000   0.0000000e+000
 -7.7301285e+001   1.0000000e+020   0.0000000e+000   0.0000000e+000   0.0000000e+000   1.0000000e+020   0.0000000e+000   0.0000000e+000   0.0000000e+000   0.0000000e+000   0.0000000e+000
 -7.6904045e+001   1.0000000e+020   0.0000000e+000   0.0000000e+000   0.0000000e+000   1.0000000e+020   0.0000000e+000   0.0000000e+000   0.0000000e+000   0.0000000e+000   0.0000000e+000
 -7.6507039e+001   1.0000000e+020   0.0000000e+000   0.0000000e+000   0.0000000e+000   1.0000000e+020   0.0000000e+000   0.0000000e+000   0.0000000e+000   0.0000000e+000   0.0000000e+000
 -7.6110243e+001   1.0000000e+020   0.0000000e+000   0.0000000e+000   0.0000000e+000   1.0000000e+020   0.0000000e+000   0.0000000e+000   0.0000000e+000   0.0000000e+000   0.0000000e+000
 -7.5713633e+001   1.0000000e+020   0.0000000e+000   0.0000000e+000   0.0000000e+000   1.0000000e+020   0.0000000e+000   0.0000000e+000   0.0000000e+000   0.0000000e+000   0.0000000e+000
 -7.5317184e+001   1.0000000e+020   0.0000000e+000   0.0000000e+000   0.0000000e+000   1.0000000e+020   0.0000000e+000   0.0000000e+000   0.0000000e+000   0.0000000e+000   0.0000000e+000
 -7.4920872e+001   1.0000000e+020   0.0000000e+000   0.0000000e+000   0.0000000e+000   1.0000000e+020   0.0000000e+000   0.0000000e+000   0.0000000e+000   0.0000000e+000   0.0000000e+000
 -7.4740937e+001   1.0000000e+020   0.0000000e+000   0.0000000e+000   0.0000000e+000   1.0000000e+020   0.0000000e+000   0.0000000e+000   0.0000000e+000   0.0000000e+000   0.0000000e+000
 -7.4516017e+001   1.0000000e+020   0.0000000e+000   0.0000000e+000   0.0000000e+000   1.0000000e+020   0.0000000e+000   0.0000000e+000   0.0000000e+000   0.0000000e+000   0.0000000e+000
 -7.4234868e+001   1.0000000e+020   0.0000000e+000   0.0000000e+000   0.0000000e+000   1.0000000e+020   0.0000000e+000   0.0000000e+000   0.0000000e+000   0.0000000e+000   0.0000000e+000
 -7.3883432e+001   1.0000000e+020   0.0000000e+000   0.0000000e+000   0.0000000e+000   1.0000000e+020   0.0000000e+000   0.0000000e+000   0.0000000e+000   0.0000000e+000   0.0000000e+000
 -7.3487419e+001   1.0000000e+020   0.0000000e+000   0.0000000e+000   0.0000000e+000   1.0000000e+020   0.0000000e+000   0.0000000e+000   0.0000000e+000   0.0000000e+000   0.0000000e+000
 -7.3091430e+001   1.0000000e+020   0.0000000e+000   0.0000000e+000   0.0000000e+000   1.0000000e+020   0.0000000e+000   0.0000000e+000   0.0000000e+000   0.0000000e+000   0.0000000e+000
 -7.2695443e+001   1.0000000e+020   0.0000000e+000   0.0000000e+000   0.0000000e+000   1.0000000e+020   0.0000000e+000   0.0000000e+000   0.0000000e+000   0.0000000e+000   0.0000000e+000
 -7.2299432e+001   1.0000000e+020   0.0000000e+000   0.0000000e+000   0.0000000e+000   1.0000000e+020   0.0000000e+000   0.0000000e+000   0.0000000e+000   0.0000000e+000   0.0000000e+000
 -7.1903375e+001   1.0000000e+020   0.0000000e+000   0.0000000e+000   0.0000000e+000   1.0000000e+020   0.0000000e+000   0.0000000e+000   0.0000000e+000   0.0000000e+000   0.0000000e+000
 -7.1507244e+001   1.0000000e+020   0.0000000e+000   0.0000000e+000   0.0000000e+000   1.0000000e+020   0.0000000e+000   0.0000000e+000   0.0000000e+000   0.0000000e+000   0.0000000e+000
 -7.1111017e+001   1.0000000e+020   0.0000000e+000   0.0000000e+000   0.0000000e+000   1.0000000e+020   0.0000000e+000   0.0000000e+000   0.0000000e+000   0.0000000e+000   0.0000000e+000
 -7.0714667e+001   1.0000000e+020   0.0000000e+000   0.0000000e+000   0.0000000e+000   1.0000000e+020   0.0000000e+000   0.0000000e+000   0.0000000e+000   0.0000000e+000   0.0000000e+000
 -7.0318169e+001   1.0000000e+020   0.0000000e+000   0.0000000e+000   0.0000000e+000   1.0000000e+020   0.0000000e+000   0.0000000e+000   0.0000000e+000   0.0000000e+000   0.0000000e+000
 -6.9921499e+001   1.0000000e+020   0.0000000e+000   0.0000000e+000   0.0000000e+000   1.0000000e+020   0.0000000e+000   0.0000000e+000   0.0000000e+000   0.0000000e+000   0.0000000e+000
 -6.9524630e+001   1.0000000e+020   0.0000000e+000   0.0000000e+000   0.0000000e+000   1.0000000e+020   0.0000000e+000   0.0000000e+000   0.0000000e+000   0.0000000e+000   0.0000000e+000
 -6.9127536e+001   1.0000000e+020   0.0000000e+000   0.0000000e+000   0.0000000e+000   1.0000000e+020   0.0000000e+000   0.0000000e+000   0.0000000e+000   0.0000000e+000   0.0000000e+000
 -6.8730192e+001   1.0000000e+020   0.0000000e+000   0.0000000e+000   0.0000000e+000   1.0000000e+020   0.0000000e+000   0.0000000e+000   0.0000000e+000   0.0000000e+000   0.0000000e+000
 -6.8332571e+001   1.0000000e+020   0.0000000e+000   0.0000000e+000   0.0000000e+000   1.0000000e+020   0.0000000e+000   0.0000000e+000   0.0000000e+000   0.0000000e+000   0.0000000e+000
 -6.7934647e+001   1.0000000e+020   0.0000000e+000   0.0000000e+000   0.0000000e+000   1.0000000e+020   0.0000000e+000   0.0000000e+000   0.0000000e+000   0.0000000e+000   0.0000000e+000
 -6.7536393e+001   1.0000000e+020   0.0000000e+000   0.0000000e+000   0.0000000e+000   1.0000000e+020   0.0000000e+000   0.0000000e+000   0.0000000e+000   0.0000000e+000   0.0000000e+000
 -6.7137781e+001   1.0000000e+020   0.0000000e+000   0.0000000e+000   0.0000000e+000   1.0000000e+020   0.0000000e+000   0.0000000e+000   0.0000000e+000   0.0000000e+000   0.0000000e+000
 -6.6738785e+001   1.0000000e+020   0.0000000e+000   0.0000000e+000   0.0000000e+000   1.0000000e+020   0.0000000e+000   0.0000000e+000   0.0000000e+000   0.0000000e+000   0.0000000e+000
 -6.6339376e+001   1.0000000e+020   0.0000000e+000   0.0000000e+000   0.0000000e+000   1.0000000e+020   0.0000000e+000   0.0000000e+000   0.0000000e+000   0.0000000e+000   0.0000000e+000
 -6.5939526e+001   1.0000000e+020   0.0000000e+000   0.0000000e+000   0.0000000e+000   1.0000000e+020   0.0000000e+000   0.0000000e+000   0.0000000e+000   0.0000000e+000   0.0000000e+000
 -6.5539208e+001   1.0000000e+020   0.0000000e+000   0.0000000e+000   0.0000000e+000   1.0000000e+020   0.0000000e+000   0.0000000e+000   0.0000000e+000   0.0000000e+000   0.0000000e+000
 -6.5138391e+001   1.0000000e+020   0.0000000e+000   0.0000000e+000   0.0000000e+000   1.0000000e+020   0.0000000e+000   0.0000000e+000   0.0000000e+000   0.0000000e+000   0.0000000e+000
 -6.4737047e+001   1.0000000e+020   0.0000000e+000   0.0000000e+000   0.0000000e+000   1.0000000e+020   0.0000000e+000   0.0000000e+000   0.0000000e+000   0.0000000e+000   0.0000000e+000
 -6.4335147e+001   1.0000000e+020   0.0000000e+000   0.0000000e+000   0.0000000e+000   1.0000000e+020   0.0000000e+000   0.0000000e+000   0.0000000e+000   0.0000000e+000   0.0000000e+000
 -6.3932659e+001   1.0000000e+020   0.0000000e+000   0.0000000e+000   0.0000000e+000   1.0000000e+020   0.0000000e+000   0.0000000e+000   0.0000000e+000   0.0000000e+000   0.0000000e+000
 -6.3529554e+001   1.0000000e+020   0.0000000e+000   0.0000000e+000   0.0000000e+000   1.0000000e+020   0.0000000e+000   0.0000000e+000   0.0000000e+000   0.0000000e+000   0.0000000e+000
 -6.3125800e+001   1.0000000e+020   0.0000000e+000   0.0000000e+000   0.0000000e+000   1.0000000e+020   0.0000000e+000   0.0000000e+000   0.0000000e+000   0.0000000e+000   0.0000000e+000
 -6.2721365e+001   1.0000000e+020   0.0000000e+000   0.0000000e+000   0.0000000e+000   1.0000000e+020   0.0000000e+000   0.0000000e+000   0.0000000e+000   0.0000000e+000   0.0000000e+000
 -6.2316218e+001   1.0000000e+020   0.0000000e+000   0.0000000e+000   0.0000000e+000   1.0000000e+020   0.0000000e+000   0.0000000e+000   0.0000000e+000   0.0000000e+000   0.0000000e+000
 -6.1910327e+001   1.0000000e+020   0.0000000e+000   0.0000000e+000   0.0000000e+000   1.0000000e+020   0.0000000e+000   0.0000000e+000   0.0000000e+000   0.0000000e+000   0.0000000e+000
 -6.1503657e+001   1.0000000e+020   0.0000000e+000   0.0000000e+000   0.0000000e+000   1.0000000e+020   0.0000000e+000   0.0000000e+000   0.0000000e+000   0.0000000e+000   0.0000000e+000
 -6.1096174e+001   1.0000000e+020   0.0000000e+000   0.0000000e+000   0.0000000e+000   1.0000000e+020   0.0000000e+000   0.0000000e+000   0.0000000e+000   0.0000000e+000   0.0000000e+000
 -6.0687843e+001   1.0000000e+020   0.0000000e+000   0.0000000e+000   0.0000000e+000   1.0000000e+020   0.0000000e+000   0.0000000e+000   0.0000000e+000   0.0000000e+000   0.0000000e+000
 -6.0278628e+001   1.0000000e+020   0.0000000e+000   0.0000000e+000   0.0000000e+000   1.0000000e+020   0.0000000e+000   0.0000000e+000   0.0000000e+000   0.0000000e+000   0.0000000e+000
 -5.9868494e+001   1.0000000e+020   0.0000000e+000   0.0000000e+000   0.0000000e+000   1.0000000e+020   0.0000000e+000   0.0000000e+000   0.0000000e+000   0.0000000e+000   0.0000000e+000
 -5.9457406e+001   1.0000000e+020   0.0000000e+000   0.0000000e+000   0.0000000e+000   1.0000000e+020   0.0000000e+000   0.0000000e+000   0.0000000e+000   0.0000000e+000   0.0000000e+000
 -5.9045324e+001   1.0000000e+020   0.0000000e+000   0.0000000e+000   0.0000000e+000   1.0000000e+020   0.0000000e+000   0.0000000e+000   0.0000000e+000   0.0000000e+000   0.0000000e+000
 -5.8632213e+001   1.0000000e+020   0.0000000e+000   0.0000000e+000   0.0000000e+000   1.0000000e+020   0.0000000e+000   0.0000000e+000   0.0000000e+000   0.0000000e+000   0.0000000e+000
 -5.8218031e+001   1.0000000e+020   0.0000000e+000   0.0000000e+000   0.0000000e+000   1.0000000e+020   0.0000000e+000   0.0000000e+000   0.0000000e+000   0.0000000e+000   0.0000000e+000
 -5.7802740e+001   1.0000000e+020   0.0000000e+000   0.0000000e+000   0.0000000e+000   1.0000000e+020   0.0000000e+000   0.0000000e+000   0.0000000e+000   0.0000000e+000   0.0000000e+000
 -5.7386300e+001   1.0000000e+020   0.0000000e+000   0.0000000e+000   0.0000000e+000   1.0000000e+020   0.0000000e+000   0.0000000e+000   0.0000000e+000   0.0000000e+000   0.0000000e+000
 -5.6968657e+001   1.0000000e+020   0.0000000e+000   0.0000000e+000   0.0000000e+000   1.0000000e+020   0.0000000e+000   0.0000000e+000   0.0000000e+000   0.0000000e+000   0.0000000e+000
 -5.6549777e+001   1.0000000e+020   0.0000000e+000   0.0000000e+000   0.0000000e+000   1.0000000e+020   0.0000000e+000   0.0000000e+000   0.0000000e+000   0.0000000e+000   0.0000000e+000
 -5.6129618e+001   1.0000000e+020   0.0000000e+000   0.0000000e+000   0.0000000e+000   1.0000000e+020   0.0000000e+000   0.0000000e+000   0.0000000e+000   0.0000000e+000   0.0000000e+000
 -5.5708134e+001   1.0000000e+020   0.0000000e+000   0.0000000e+000   0.0000000e+000   1.0000000e+020   0.0000000e+000   0.0000000e+000   0.0000000e+000   0.0000000e+000   0.0000000e+000
 -5.5285280e+001   1.0000000e+020   0.0000000e+000   0.0000000e+000   0.0000000e+000   1.0000000e+020   0.0000000e+000   0.0000000e+000   0.0000000e+000   0.0000000e+000   0.0000000e+000
 -5.4860997e+001   1.0000000e+020   0.0000000e+000   0.0000000e+000   0.0000000e+000   1.0000000e+020   0.0000000e+000   0.0000000e+000   0.0000000e+000   0.0000000e+000   0.0000000e+000
 -5.4435240e+001   1.0000000e+020   0.0000000e+000   0.0000000e+000   0.0000000e+000   1.0000000e+020   0.0000000e+000   0.0000000e+000   0.0000000e+000   0.0000000e+000   0.0000000e+000
 -5.4007966e+001   1.0000000e+020   0.0000000e+000   0.0000000e+000   0.0000000e+000   1.0000000e+020   0.0000000e+000   0.0000000e+000   0.0000000e+000   0.0000000e+000   0.0000000e+000
 -5.3666147e+001   1.0000000e+020   0.0000000e+000   0.0000000e+000   0.0000000e+000   1.0000000e+020   0.0000000e+000   0.0000000e+000   0.0000000e+000   0.0000000e+000   0.0000000e+000
 -5.3238873e+001   1.0000000e+020   0.0000000e+000   0.0000000e+000   0.0000000e+000   1.0000000e+020   0.0000000e+000   0.0000000e+000   0.0000000e+000   0.0000000e+000   0.0000000e+000
 -5.2897054e+001   1.0000000e+020   0.0000000e+000   0.0000000e+000   0.0000000e+000   1.0000000e+020   0.0000000e+000   0.0000000e+000   0.0000000e+000   0.0000000e+000   0.0000000e+000
 -5.2469780e+001   1.0000000e+020   0.0000000e+000   0.0000000e+000   0.0000000e+000   1.0000000e+020   0.0000000e+000   0.0000000e+000   0.0000000e+000   0.0000000e+000   0.0000000e+000
 -5.2127961e+001   1.0000000e+020   0.0000000e+000   0.0000000e+000   0.0000000e+000   1.0000000e+020   0.0000000e+000   0.0000000e+000   0.0000000e+000   0.0000000e+000   0.0000000e+000
 -5.1700687e+001   1.0000000e+020   0.0000000e+000   0.0000000e+000   0.0000000e+000   1.0000000e+020   0.0000000e+000   0.0000000e+000   0.0000000e+000   0.0000000e+000   0.0000000e+000
 -5.1358868e+001   1.0000000e+020   0.0000000e+000   0.0000000e+000   0.0000000e+000   1.0000000e+020   0.0000000e+000   0.0000000e+000   0.0000000e+000   0.0000000e+000   0.0000000e+000
 -5.0931594e+001   1.0000000e+020   0.0000000e+000   0.0000000e+000   0.0000000e+000   1.0000000e+020   0.0000000e+000   0.0000000e+000   0.0000000e+000   0.0000000e+000   0.0000000e+000
 -5.0589775e+001   1.0000000e+020   0.0000000e+000   0.0000000e+000   0.0000000e+000   1.0000000e+020   0.0000000e+000   0.0000000e+000   0.0000000e+000   0.0000000e+000   0.0000000e+000
 -5.0162501e+001   1.0000000e+020   0.0000000e+000   0.0000000e+000   0.0000000e+000   1.0000000e+020   0.0000000e+000   0.0000000e+000   0.0000000e+000   0.0000000e+000   0.0000000e+000
 -4.9820682e+001   1.0000000e+020   0.0000000e+000   0.0000000e+000   0.0000000e+000   1.0000000e+020   0.0000000e+000   0.0000000e+000   0.0000000e+000   0.0000000e+000   0.0000000e+000
 -4.9393408e+001   1.0000000e+020   0.0000000e+000   0.0000000e+000   0.0000000e+000   1.0000000e+020   0.0000000e+000   0.0000000e+000   0.0000000e+000   0.0000000e+000   0.0000000e+000
 -4.9051589e+001   1.0000000e+020   0.0000000e+000   0.0000000e+000   0.0000000e+000   1.0000000e+020   0.0000000e+000   0.0000000e+000   0.0000000e+000   0.0000000e+000   0.0000000e+000
 -4.8624315e+001   1.0000000e+020   0.0000000e+000   0.0000000e+000   0.0000000e+000   1.0000000e+020   0.0000000e+000   0.0000000e+000   0.0000000e+000   0.0000000e+000   0.0000000e+000
 -4.8282496e+001   1.0000000e+020   0.0000000e+000   0.0000000e+000   0.0000000e+000   1.0000000e+020   0.0000000e+000   0.0000000e+000   0.0000000e+000   0.0000000e+000   0.0000000e+000
 -4.7855222e+001   1.0000000e+020   0.0000000e+000   0.0000000e+000   0.0000000e+000   1.0000000e+020   0.0000000e+000   0.0000000e+000   0.0000000e+000   0.0000000e+000   0.0000000e+000
 -4.7513403e+001   1.0000000e+020   0.0000000e+000   0.0000000e+000   0.0000000e+000   1.0000000e+020   0.0000000e+000   0.0000000e+000   0.0000000e+000   0.0000000e+000   0.0000000e+000
 -4.7086129e+001   1.0000000e+020   0.0000000e+000   0.0000000e+000   0.0000000e+000   1.0000000e+020   0.0000000e+000   0.0000000e+000   0.0000000e+000   0.0000000e+000   0.0000000e+000
 -4.6744310e+001   1.0000000e+020   0.0000000e+000   0.0000000e+000   0.0000000e+000   1.0000000e+020   0.0000000e+000   0.0000000e+000   0.0000000e+000   0.0000000e+000   0.0000000e+000
 -4.6317036e+001   1.0000000e+020   0.0000000e+000   0.0000000e+000   0.0000000e+000   1.0000000e+020   0.0000000e+000   0.0000000e+000   0.0000000e+000   0.0000000e+000   0.0000000e+000
 -4.5975216e+001   1.0000000e+020   0.0000000e+000   0.0000000e+000   0.0000000e+000   1.0000000e+020   0.0000000e+000   0.0000000e+000   0.0000000e+000   0.0000000e+000   0.0000000e+000
 -4.5547943e+001   1.0000000e+020   0.0000000e+000   0.0000000e+000   0.0000000e+000   1.0000000e+020   0.0000000e+000   0.0000000e+000   0.0000000e+000   0.0000000e+000   0.0000000e+000
 -4.5206123e+001   1.0000000e+020   0.0000000e+000   0.0000000e+000   0.0000000e+000   1.0000000e+020   0.0000000e+000   0.0000000e+000   0.0000000e+000   0.0000000e+000   0.0000000e+000
 -4.4778850e+001   1.0000000e+020   0.0000000e+000   0.0000000e+000   0.0000000e+000   1.0000000e+020   0.0000000e+000   0.0000000e+000   0.0000000e+000   0.0000000e+000   0.0000000e+000
 -4.4437030e+001   1.0000000e+020   0.0000000e+000   0.0000000e+000   0.0000000e+000   1.0000000e+020   0.0000000e+000   0.0000000e+000   0.0000000e+000   0.0000000e+000   0.0000000e+000
 -4.4009756e+001   1.0000000e+020   0.0000000e+000   0.0000000e+000   0.0000000e+000   1.0000000e+020   0.0000000e+000   0.0000000e+000   0.0000000e+000   0.0000000e+000   0.0000000e+000
 -4.3667937e+001   1.0000000e+020   0.0000000e+000   0.0000000e+000   0.0000000e+000   1.0000000e+020   0.0000000e+000   0.0000000e+000   0.0000000e+000   0.0000000e+000   0.0000000e+000
 -4.3240663e+001   1.0000000e+020   0.0000000e+000   0.0000000e+000   0.0000000e+000   1.0000000e+020   0.0000000e+000   0.0000000e+000   0.0000000e+000   0.0000000e+000   0.0000000e+000
 -4.2898844e+001   1.0000000e+020   0.0000000e+000   0.0000000e+000   0.0000000e+000   1.0000000e+020   0.0000000e+000   0.0000000e+000   0.0000000e+000   0.0000000e+000   0.0000000e+000
 -4.2471570e+001   1.0000000e+020   0.0000000e+000   0.0000000e+000   0.0000000e+000   1.0000000e+020   0.0000000e+000   0.0000000e+000   0.0000000e+000   0.0000000e+000   0.0000000e+000
 -4.2129751e+001   1.0000000e+020   0.0000000e+000   0.0000000e+000   0.0000000e+000   1.0000000e+020   0.0000000e+000   0.0000000e+000   0.0000000e+000   0.0000000e+000   0.0000000e+000
 -4.1702477e+001   1.0000000e+020   0.0000000e+000   0.0000000e+000   0.0000000e+000   1.0000000e+020   0.0000000e+000   0.0000000e+000   0.0000000e+000   0.0000000e+000   0.0000000e+000
 -4.1360658e+001   1.0000000e+020   0.0000000e+000   0.0000000e+000   0.0000000e+000   1.0000000e+020   0.0000000e+000   0.0000000e+000   0.0000000e+000   0.0000000e+000   0.0000000e+000
 -4.0933384e+001   1.0000000e+020   0.0000000e+000   0.0000000e+000   0.0000000e+000   1.0000000e+020   0.0000000e+000   0.0000000e+000   0.0000000e+000   0.0000000e+000   0.0000000e+000
 -4.0746599e+001   1.0000000e+020   0.0000000e+000   0.0000000e+000   0.0000000e+000   1.0000000e+020   0.0000000e+000   0.0000000e+000   0.0000000e+000   0.0000000e+000   0.0000000e+000
 -4.0513118e+001   1.0000000e+020   0.0000000e+000   0.0000000e+000   0.0000000e+000   1.0000000e+020   0.0000000e+000   0.0000000e+000   0.0000000e+000   0.0000000e+000   0.0000000e+000
 -4.0221266e+001   1.0000000e+020   0.0000000e+000   0.0000000e+000   0.0000000e+000   1.0000000e+020   0.0000000e+000   0.0000000e+000   0.0000000e+000   0.0000000e+000   0.0000000e+000
 -3.9856451e+001   1.0000000e+020   0.0000000e+000   0.0000000e+000   0.0000000e+000   1.0000000e+020   0.0000000e+000   0.0000000e+000   0.0000000e+000   0.0000000e+000   0.0000000e+000
 -3.9400432e+001   1.0000000e+020   0.0000000e+000   0.0000000e+000   0.0000000e+000   1.0000000e+020   0.0000000e+000   0.0000000e+000   0.0000000e+000   0.0000000e+000   0.0000000e+000
 -3.9035617e+001   1.0000000e+020   0.0000000e+000   0.0000000e+000   0.0000000e+000   1.0000000e+020   0.0000000e+000   0.0000000e+000   0.0000000e+000   0.0000000e+000   0.0000000e+000
 -3.8579599e+001   1.0000000e+020   0.0000000e+000   0.0000000e+000   0.0000000e+000   1.0000000e+020   0.0000000e+000   0.0000000e+000   0.0000000e+000   0.0000000e+000   0.0000000e+000
 -3.8214784e+001   1.0000000e+020   0.0000000e+000   0.0000000e+000   0.0000000e+000   1.0000000e+020   0.0000000e+000   0.0000000e+000   0.0000000e+000   0.0000000e+000   0.0000000e+000
 -3.7758765e+001   1.0000000e+020   0.0000000e+000   0.0000000e+000   0.0000000e+000   1.0000000e+020   0.0000000e+000   0.0000000e+000   0.0000000e+000   0.0000000e+000   0.0000000e+000
 -3.7393951e+001   1.0000000e+020   0.0000000e+000   0.0000000e+000   0.0000000e+000   1.0000000e+020   0.0000000e+000   0.0000000e+000   0.0000000e+000   0.0000000e+000   0.0000000e+000
 -3.6937932e+001   1.0000000e+020   0.0000000e+000   0.0000000e+000   0.0000000e+000   1.0000000e+020   0.0000000e+000   0.0000000e+000   0.0000000e+000   0.0000000e+000   0.0000000e+000
 -3.6573117e+001   1.0000000e+020   0.0000000e+000   0.0000000e+000   0.0000000e+000   1.0000000e+020   0.0000000e+000   0.0000000e+000   0.0000000e+000   0.0000000e+000   0.0000000e+000
 -3.6117099e+001   1.0000000e+020   0.0000000e+000   0.0000000e+000   0.0000000e+000   1.0000000e+020   0.0000000e+000   0.0000000e+000   0.0000000e+000   0.0000000e+000   0.0000000e+000
 -3.5752284e+001   1.0000000e+020   0.0000000e+000   0.0000000e+000   0.0000000e+000   1.0000000e+020   0.0000000e+000   0.0000000e+000   0.0000000e+000   0.0000000e+000   0.0000000e+000
 -3.5460432e+001   1.0000000e+020   0.0000000e+000   0.0000000e+000   0.0000000e+000   1.0000000e+020   0.0000000e+000   0.0000000e+000   0.0000000e+000   0.0000000e+000   0.0000000e+000
 -3.5095617e+001   1.0000000e+020   0.0000000e+000   0.0000000e+000   0.0000000e+000   1.0000000e+020   0.0000000e+000   0.0000000e+000   0.0000000e+000   0.0000000e+000   0.0000000e+000
 -3.4803765e+001   1.0000000e+020   0.0000000e+000   0.0000000e+000   0.0000000e+000   1.0000000e+020   0.0000000e+000   0.0000000e+000   0.0000000e+000   0.0000000e+000   0.0000000e+000
 -3.4438950e+001   1.0000000e+020   0.0000000e+000   0.0000000e+000   0.0000000e+000   1.0000000e+020   0.0000000e+000   0.0000000e+000   0.0000000e+000   0.0000000e+000   0.0000000e+000
 -3.4147099e+001   1.0000000e+020   0.0000000e+000   0.0000000e+000   0.0000000e+000   1.0000000e+020   0.0000000e+000   0.0000000e+000   0.0000000e+000   0.0000000e+000   0.0000000e+000
 -3.3782284e+001   1.0000000e+020   0.0000000e+000   0.0000000e+000   0.0000000e+000   1.0000000e+020   0.0000000e+000   0.0000000e+000   0.0000000e+000   0.0000000e+000   0.0000000e+000
 -3.3490432e+001   1.0000000e+020   0.0000000e+000   0.0000000e+000   0.0000000e+000   1.0000000e+020   0.0000000e+000   0.0000000e+000   0.0000000e+000   0.0000000e+000   0.0000000e+000
 -3.3125617e+001   1.0000000e+020   0.0000000e+000   0.0000000e+000   0.0000000e+000   1.0000000e+020   0.0000000e+000   0.0000000e+000   0.0000000e+000   0.0000000e+000   0.0000000e+000
 -3.2833765e+001   1.0000000e+020   0.0000000e+000   0.0000000e+000   0.0000000e+000   1.0000000e+020   0.0000000e+000   0.0000000e+000   0.0000000e+000   0.0000000e+000   0.0000000e+000
 -3.2468950e+001   1.0000000e+020   0.0000000e+000   0.0000000e+000   0.0000000e+000   1.0000000e+020   0.0000000e+000   0.0000000e+000   0.0000000e+000   0.0000000e+000   0.0000000e+000
 -3.2177098e+001   1.0000000e+020   0.0000000e+000   0.0000000e+000   0.0000000e+000   1.0000000e+020   0.0000000e+000   0.0000000e+000   0.0000000e+000   0.0000000e+000   0.0000000e+000
 -3.1812284e+001   1.0000000e+020   0.0000000e+000   0.0000000e+000   0.0000000e+000   1.0000000e+020   0.0000000e+000   0.0000000e+000   0.0000000e+000   0.0000000e+000   0.0000000e+000
 -3.1520432e+001   1.0000000e+020   0.0000000e+000   0.0000000e+000   0.0000000e+000   1.0000000e+020   0.0000000e+000   0.0000000e+000   0.0000000e+000   0.0000000e+000   0.0000000e+000
 -3.1155617e+001   1.0000000e+020   0.0000000e+000   0.0000000e+000   0.0000000e+000   1.0000000e+020   0.0000000e+000   0.0000000e+000   0.0000000e+000   0.0000000e+000   0.0000000e+000
 -3.0863765e+001   1.0000000e+020   0.0000000e+000   0.0000000e+000   0.0000000e+000   1.0000000e+020   0.0000000e+000   0.0000000e+000   0.0000000e+000   0.0000000e+000   0.0000000e+000
 -3.0498950e+001   1.0000000e+020   0.0000000e+000   0.0000000e+000   0.0000000e+000   1.0000000e+020   0.0000000e+000   0.0000000e+000   0.0000000e+000   0.0000000e+000   0.0000000e+000
 -3.0207098e+001   1.0000000e+020   0.0000000e+000   0.0000000e+000   0.0000000e+000   1.0000000e+020   0.0000000e+000   0.0000000e+000   0.0000000e+000   0.0000000e+000   0.0000000e+000
 -2.9842283e+001   1.0000000e+020   0.0000000e+000   0.0000000e+000   0.0000000e+000   1.0000000e+020   0.0000000e+000   0.0000000e+000   0.0000000e+000   0.0000000e+000   0.0000000e+000
 -2.9550432e+001   1.0000000e+020   0.0000000e+000   0.0000000e+000   0.0000000e+000   1.0000000e+020   0.0000000e+000   0.0000000e+000   0.0000000e+000   0.0000000e+000   0.0000000e+000
 -2.9185617e+001   1.0000000e+020   0.0000000e+000   0.0000000e+000   0.0000000e+000   1.0000000e+020   0.0000000e+000   0.0000000e+000   0.0000000e+000   0.0000000e+000   0.0000000e+000
 -2.8893765e+001   1.0000000e+020   0.0000000e+000   0.0000000e+000   0.0000000e+000   1.0000000e+020   0.0000000e+000   0.0000000e+000   0.0000000e+000   0.0000000e+000   0.0000000e+000
 -2.8528950e+001   1.0000000e+020   0.0000000e+000   0.0000000e+000   0.0000000e+000   1.0000000e+020   0.0000000e+000   0.0000000e+000   0.0000000e+000   0.0000000e+000   0.0000000e+000
 -2.8237098e+001   1.0000000e+020   0.0000000e+000   0.0000000e+000   0.0000000e+000   1.0000000e+020   0.0000000e+000   0.0000000e+000   0.0000000e+000   0.0000000e+000   0.0000000e+000
 -2.7872283e+001   1.0000000e+020   0.0000000e+000   0.0000000e+000   0.0000000e+000   1.0000000e+020   0.0000000e+000   0.0000000e+000   0.0000000e+000   0.0000000e+000   0.0000000e+000
 -2.7580431e+001   1.0000000e+020   0.0000000e+000   0.0000000e+000   0.0000000e+000   1.0000000e+020   0.0000000e+000   0.0000000e+000   0.0000000e+000   0.0000000e+000   0.0000000e+000
 -2.7215617e+001   1.0000000e+020   0.0000000e+000   0.0000000e+000   0.0000000e+000   1.0000000e+020   0.0000000e+000   0.0000000e+000   0.0000000e+000   0.0000000e+000   0.0000000e+000
 -2.6923765e+001   1.0000000e+020   0.0000000e+000   0.0000000e+000   0.0000000e+000   1.0000000e+020   0.0000000e+000   0.0000000e+000   0.0000000e+000   0.0000000e+000   0.0000000e+000
 -2.6558950e+001   1.0000000e+020   0.0000000e+000   0.0000000e+000   0.0000000e+000   1.0000000e+020   0.0000000e+000   0.0000000e+000   0.0000000e+000   0.0000000e+000   0.0000000e+000
 -2.6267098e+001   1.0000000e+020   0.0000000e+000   0.0000000e+000   0.0000000e+000   1.0000000e+020   0.0000000e+000   0.0000000e+000   0.0000000e+000   0.0000000e+000   0.0000000e+000
 -2.5902283e+001   1.0000000e+020   0.0000000e+000   0.0000000e+000   0.0000000e+000   1.0000000e+020   0.0000000e+000   0.0000000e+000   0.0000000e+000   0.0000000e+000   0.0000000e+000
 -2.5610431e+001   1.0000000e+020   0.0000000e+000   0.0000000e+000   0.0000000e+000   1.0000000e+020   0.0000000e+000   0.0000000e+000   0.0000000e+000   0.0000000e+000   0.0000000e+000
 -2.5245616e+001   1.0000000e+020   0.0000000e+000   0.0000000e+000   0.0000000e+000   1.0000000e+020   0.0000000e+000   0.0000000e+000   0.0000000e+000   0.0000000e+000   0.0000000e+000
 -2.4953765e+001   1.0000000e+020   0.0000000e+000   0.0000000e+000   0.0000000e+000   1.0000000e+020   0.0000000e+000   0.0000000e+000   0.0000000e+000   0.0000000e+000   0.0000000e+000
 -2.4588950e+001   1.0000000e+020   0.0000000e+000   0.0000000e+000   0.0000000e+000   1.0000000e+020   0.0000000e+000   0.0000000e+000   0.0000000e+000   0.0000000e+000   0.0000000e+000
 -2.4297098e+001   1.0000000e+020   0.0000000e+000   0.0000000e+000   0.0000000e+000   1.0000000e+020   0.0000000e+000   0.0000000e+000   0.0000000e+000   0.0000000e+000   0.0000000e+000
 -2.3932283e+001   1.0000000e+020   0.0000000e+000   0.0000000e+000   0.0000000e+000   1.0000000e+020   0.0000000e+000   0.0000000e+000   0.0000000e+000   0.0000000e+000   0.0000000e+000
 -2.3640431e+001   1.0000000e+020   0.0000000e+000   0.0000000e+000   0.0000000e+000   1.0000000e+020   0.0000000e+000   0.0000000e+000   0.0000000e+000   0.0000000e+000   0.0000000e+000
 -2.3275616e+001   1.0000000e+020   0.0000000e+000   0.0000000e+000   0.0000000e+000   1.0000000e+020   0.0000000e+000   0.0000000e+000   0.0000000e+000   0.0000000e+000   0.0000000e+000
 -2.2983764e+001   1.0000000e+020   0.0000000e+000   0.0000000e+000   0.0000000e+000   1.0000000e+020   0.0000000e+000   0.0000000e+000   0.0000000e+000   0.0000000e+000   0.0000000e+000
 -2.2618950e+001   1.0000000e+020   0.0000000e+000   0.0000000e+000   0.0000000e+000   1.0000000e+020   0.0000000e+000   0.0000000e+000   0.0000000e+000   0.0000000e+000   0.0000000e+000
 -2.2327098e+001   1.0000000e+020   0.0000000e+000   0.0000000e+000   0.0000000e+000   1.0000000e+020   0.0000000e+000   0.0000000e+000   0.0000000e+000   0.0000000e+000   0.0000000e+000
 -2.1962283e+001   1.0000000e+020   0.0000000e+000   0.0000000e+000   0.0000000e+000   1.0000000e+020   0.0000000e+000   0.0000000e+000   0.0000000e+000   0.0000000e+000   0.0000000e+000
 -2.1670431e+001   1.0000000e+020   0.0000000e+000   0.0000000e+000   0.0000000e+000   1.0000000e+020   0.0000000e+000   0.0000000e+000   0.0000000e+000   0.0000000e+000   0.0000000e+000
 -2.1305616e+001   1.0000000e+020   0.0000000e+000   0.0000000e+000   0.0000000e+000   1.0000000e+020   0.0000000e+000   0.0000000e+000   0.0000000e+000   0.0000000e+000   0.0000000e+000
 -2.1013764e+001   1.0000000e+020   0.0000000e+000   0.0000000e+000   0.0000000e+000   1.0000000e+020   0.0000000e+000   0.0000000e+000   0.0000000e+000   0.0000000e+000   0.0000000e+000
 -2.0780283e+001   1.0000000e+020   0.0000000e+000   0.0000000e+000   0.0000000e+000   1.0000000e+020   0.0000000e+000   0.0000000e+000   0.0000000e+000   0.0000000e+000   0.0000000e+000
 -2.0488431e+001   1.0000000e+020   0.0000000e+000   0.0000000e+000   0.0000000e+000   1.0000000e+020   0.0000000e+000   0.0000000e+000   0.0000000e+000   0.0000000e+000   0.0000000e+000
 -2.0123616e+001   1.0000000e+020   0.0000000e+000   0.0000000e+000   0.0000000e+000   1.0000000e+020   0.0000000e+000   0.0000000e+000   0.0000000e+000   0.0000000e+000   0.0000000e+000
 -1.9831764e+001   1.0000000e+020   0.0000000e+000   0.0000000e+000   0.0000000e+000   1.0000000e+020   0.0000000e+000   0.0000000e+000   0.0000000e+000   0.0000000e+000   0.0000000e+000
 -1.9750189e+001   1.0000000e+020   0.0000000e+000   0.0000000e+000   0.0000000e+000   1.0000000e+020   0.0000000e+000   0.0000000e+000   0.0000000e+000   0.0000000e+000   0.0000000e+000
 -1.9684928e+001   1.0000000e+020   0.0000000e+000   0.0000000e+000   0.0000000e+000   1.0000000e+020   0.0000000e+000   0.0000000e+000   0.0000000e+000   0.0000000e+000   0.0000000e+000
 -1.9538093e+001   1.0000000e+020   0.0000000e+000   0.0000000e+000   0.0000000e+000   1.0000000e+020   0.0000000e+000   0.0000000e+000   0.0000000e+000   0.0000000e+000   0.0000000e+000
 -1.9456517e+001   1.0000000e+020   0.0000000e+000   0.0000000e+000   0.0000000e+000   1.0000000e+020   0.0000000e+000   0.0000000e+000   0.0000000e+000   0.0000000e+000   0.0000000e+000
 -1.9354548e+001   1.0000000e+020   0.0000000e+000   0.0000000e+000   0.0000000e+000   1.0000000e+020   0.0000000e+000   0.0000000e+000   0.0000000e+000   0.0000000e+000   0.0000000e+000
 -1.9282851e+001   1.0000000e+020   0.0000000e+000   0.0000000e+000   0.0000000e+000   1.0000000e+020   0.0000000e+000   0.0000000e+000   0.0000000e+000   0.0000000e+000   0.0000000e+000
 -1.9170824e+001   1.0000000e+020   0.0000000e+000   0.0000000e+000   0.0000000e+000   1.0000000e+020   0.0000000e+000   0.0000000e+000   0.0000000e+000   0.0000000e+000   0.0000000e+000
 -1.9093028e+001   1.0000000e+020   0.0000000e+000   0.0000000e+000   0.0000000e+000   1.0000000e+020   0.0000000e+000   0.0000000e+000   0.0000000e+000   0.0000000e+000   0.0000000e+000
 -1.8952994e+001   1.0000000e+020   0.0000000e+000   0.0000000e+000   0.0000000e+000   1.0000000e+020   0.0000000e+000   0.0000000e+000   0.0000000e+000   0.0000000e+000   0.0000000e+000
 -1.8855749e+001   1.0000000e+020   0.0000000e+000   0.0000000e+000   0.0000000e+000   1.0000000e+020   0.0000000e+000   0.0000000e+000   0.0000000e+000   0.0000000e+000   0.0000000e+000
 -1.8734192e+001   1.0000000e+020   0.0000000e+000   0.0000000e+000   0.0000000e+000   1.0000000e+020   0.0000000e+000   0.0000000e+000   0.0000000e+000   0.0000000e+000   0.0000000e+000
 -1.8585949e+001   1.0000000e+020   0.0000000e+000   0.0000000e+000   0.0000000e+000   1.0000000e+020   0.0000000e+000   0.0000000e+000   0.0000000e+000   0.0000000e+000   0.0000000e+000
 -1.8351945e+001   1.0000000e+020   0.0000000e+000   0.0000000e+000   0.0000000e+000   1.0000000e+020   0.0000000e+000   0.0000000e+000   0.0000000e+000   8.7854760e-005   8.7854760e-005
 -1.8233502e+001   2.8764351e+016   9.9953957e+019   3.4755255e-017   9.4207148e-015   2.8764351e+016   9.9953957e+019   3.4755255e-017   9.4207148e-015   2.8483506e-004   2.8483506e-004
 -1.8085724e+001   4.2446404e+015   9.9916797e+019   2.3558122e-016   6.0791928e-014   4.2446404e+015   9.9916797e+019   2.3558122e-016   6.0791928e-014   6.8827082e-004   6.8827082e-004
 -1.7967503e+001   1.3932634e+015   9.9892988e+019   7.1772935e-016   1.3736978e-013   1.3932634e+015   9.9892988e+019   7.1772935e-016   1.3736978e-013   1.1372132e-003   1.1372132e-003
 -1.7819970e+001   5.2721168e+014   9.9870744e+019   1.8967613e-015   3.2900633e-013   5.2721168e+014   9.9870744e+019   1.8967613e-015   3.2900633e-013   1.8546829e-003   1.8546829e-003
 -1.7701944e+001   2.4927107e+014   9.9848170e+019   4.0116870e-015   5.3567050e-013   2.4927107e+014   9.9848170e+019   4.0116870e-015   5.3567050e-013   2.5542981e-003   2.5542981e-003
 -1.7559019e+001   9.2252215e+013   9.9828546e+019   1.0839838e-014   1.4612349e-012   9.2252215e+013   9.9828546e+019   1.0839838e-014   1.4612349e-012   3.5511882e-003   3.5511882e-003
 -1.7444679e+001   1.5344740e+012   9.9804790e+019   6.5168911e-013   1.2609679e-010   1.5344740e+012   9.9804790e+019   6.5168911e-013   1.2609679e-010   4.4666694e-003   4.4666694e-003
 -1.7340096e+001   4.2884431e+009   9.9761775e+019   2.3318486e-010   4.6047179e-008   4.2884431e+009   9.9761775e+019   2.3318486e-010   4.6047179e-008   5.2859164e-003   5.2859161e-003
 -1.7246862e+001   5.9024224e+008   9.9728879e+019   1.6942196e-009   2.5055940e-007   5.9024224e+008   9.9728879e+019   1.6942196e-009   2.5055940e-007   5.8346379e-003   5.8346362e-003
 -1.7155794e+001   8.9901760e+007   9.9673361e+019   1.1123253e-008   1.3740211e-006   8.9901760e+007   9.9673361e+019   1.1123253e-008   1.3740211e-006   6.2022999e-003   6.2022890e-003
 -1.7062863e+001   1.6339393e+007   9.9577491e+019   6.1201783e-008   7.2411422e-006   1.6339393e+007   9.9577493e+019   6.1201783e-008   7.2411422e-006   6.4060481e-003   6.4059910e-003
 -1.6900617e+001   2.0283659e+006   9.9108436e+019   4.9300770e-007   4.9630811e-005   2.0283659e+006   9.9108436e+019   4.9300770e-007   4.9630811e-005   6.4456885e-003   6.4453864e-003
 -1.6796688e+001   8.4352515e+005   9.8882499e+019   1.1855011e-006   1.0282760e-004   8.4352515e+005   9.8882499e+019   1.1855011e-006   1.0282760e-004   6.4456881e-003   6.4453222e-003
 -1.6685624e+001   3.8141366e+005   9.8700273e+019   2.6218253e-006   2.0318637e-004   3.8141366e+005   9.8700273e+019   2.6218253e-006   2.0318637e-004   6.4456880e-003   6.4462665e-003
 -1.6567494e+001   1.9319787e+005   9.8532146e+019   5.1760405e-006   3.7408904e-004   1.9319787e+005   9.8532146e+019   5.1760405e-006   3.7408904e-004   6.4456879e-003   6.4513578e-003
 -1.6466095e+001   1.1546801e+005   9.8421255e+019   8.6604071e-006   5.7891305e-004   1.1546801e+005   9.8421255e+019   8.6604071e-006   5.7891304e-004   6.4456878e-003   6.4629854e-003
 -1.6323501e+001   6.0574018e+004   9.8270307e+019   1.6508728e-005   9.7058682e-004   6.0574019e+004   9.8270307e+019   1.6508728e-005   9.7058682e-004   6.4456877e-003   6.5019683e-003
 -1.6260126e+001   4.5758030e+004   9.8211653e+019   2.1854088e-005   1.2225178e-003   4.5758030e+004   9.8211653e+019   2.1854088e-005   1.2225178e-003   6.4456875e-003   6.5390316e-003
 -1.6180908e+001   3.3722846e+004   9.8117031e+019   2.9653488e-005   1.5713303e-003   3.3722846e+004   9.8117031e+019   2.9653488e-005   1.5713303e-003   6.4456871e-003   6.6054906e-003
 -1.6081885e+001   2.4252766e+004   9.7923061e+019   4.1232411e-005   2.0626743e-003   2.4252766e+004   9.7923061e+019   4.1232411e-005   2.0626743e-003   6.4456865e-003   6.7281587e-003
 -1.5903643e+001   1.4388456e+004   9.7692797e+019   6.9500163e-005   3.2234352e-003   1.4388456e+004   9.7692797e+019   6.9500162e-005   3.2234352e-003   6.4456842e-003   7.1440666e-003
 -1.5824425e+001   1.1776082e+004   9.7577958e+019   8.4917887e-005   3.8425371e-003   1.1776082e+004   9.7577958e+019   8.4917886e-005   3.8425371e-003   6.4456819e-003   7.4304970e-003
 -1.5725401e+001   9.4434478e+003   9.7424419e+019   1.0589353e-004   4.6653120e-003   9.4434480e+003   9.7424419e+019   1.0589353e-004   4.6653120e-003   6.4456781e-003   7.8702121e-003
 -1.5601623e+001   7.4584044e+003   9.7093753e+019   1.3407693e-004   5.7202776e-003   7.4584046e+003   9.7093753e+019   1.3407693e-004   5.7202775e-003   6.4456722e-003   8.5165314e-003
 -1.5446899e+001   5.8246423e+003   9.6724579e+019   1.7168436e-004   7.0545079e-003   5.8246425e+003   9.6724579e+019   1.7168436e-004   7.0545079e-003   6.4456613e-003   9.4386943e-003
 -1.5323120e+001   4.9111298e+003   9.6526597e+019   2.0361913e-004   8.1264323e-003   4.9111300e+003   9.6526597e+019   2.0361913e-004   8.1264323e-003   6.4456458e-003   1.0244474e-002
 -1.5168396e+001   4.1029481e+003   9.6250292e+019   2.4372719e-004   9.3383858e-003   4.1029483e+003   9.6250297e+019   2.4372717e-004   9.3383857e-003   6.4456268e-003   1.1207151e-002
 -1.5053258e+001   3.6381975e+003   9.6047059e+019   2.7486138e-004   1.0230802e-002   3.6381978e+003   9.6047059e+019   2.7486136e-004   1.0230802e-002   6.4456056e-003   1.1944263e-002
 -1.4909336e+001   3.1764631e+003   9.5780033e+019   3.1481556e-004   1.1286575e-002   3.1764633e+003   9.5780033e+019   3.1481554e-004   1.1286575e-002   6.4455761e-003   1.2840328e-002
 -1.4749453e+001   2.7708702e+003   9.4937384e+019   3.6089745e-004   1.2440905e-002   2.7708705e+003   9.4937384e+019   3.6089742e-004   1.2440905e-002   6.4455412e-003   1.3844850e-002
 -1.4621546e+001   2.4986575e+003   9.4660681e+019   4.0021491e-004   1.3421950e-002   2.4986578e+003   9.4660681e+019   4.0021486e-004   1.3421950e-002   6.4455045e-003   1.4715865e-002
 -1.4519221e+001   2.3068333e+003   9.4451069e+019   4.3349469e-004   1.4243554e-002   2.3068337e+003   9.4451069e+019   4.3349463e-004   1.4243554e-002   6.4454637e-003   1.5455379e-002
 -1.4391314e+001   2.1027773e+003   9.4153658e+019   4.7556153e-004   1.5244017e-002   2.1027777e+003   9.4153658e+019   4.7556145e-004   1.5244017e-002   6.4454215e-003   1.6365957e-002
 -1.4288989e+001   1.9578951e+003   9.3956594e+019   5.1075260e-004   1.6076360e-002   1.9578955e+003   9.3956594e+019   5.1075250e-004   1.6076359e-002   6.4453746e-003   1.7131145e-002
 -1.4161083e+001   1.8039324e+003   9.3703238e+019   5.5434451e-004   1.7050936e-002   1.8039328e+003   9.3703238e+019   5.5434439e-004   1.7050936e-002   6.4453223e-003   1.8033937e-002
 -1.4058757e+001   1.6917774e+003   9.3523780e+019   5.9109432e-004   1.7870489e-002   1.6917778e+003   9.3523780e+019   5.9109416e-004   1.7870489e-002   6.4452699e-003   1.8798701e-002
 -1.3930851e+001   1.5674619e+003   9.3282163e+019   6.3797406e-004   1.8915734e-002   1.5674623e+003   9.3282163e+019   6.3797386e-004   1.8915733e-002   6.4452064e-003   1.9780511e-002
 -1.3828526e+001   1.4755683e+003   9.3106053e+019   6.7770499e-004   1.9771577e-002   1.4755688e+003   9.3106053e+019   6.7770476e-004   1.9771576e-002   6.4451435e-003   2.0588746e-002
 -1.3700619e+001   1.3753660e+003   9.2873256e+019   7.2707917e-004   2.0789252e-002   1.3753666e+003   9.2873256e+019   7.2707888e-004   2.0789251e-002   6.4450683e-003   2.1554108e-002
 -1.3598294e+001   1.3021089e+003   9.2712567e+019   7.6798490e-004   2.1643706e-002   1.3021095e+003   9.2712567e+019   7.6798454e-004   2.1643704e-002   6.4449962e-003   2.2368427e-002
 -1.3470387e+001   1.2220321e+003   9.2504743e+019   8.1830912e-004   2.2658147e-002   1.2220328e+003   9.2504743e+019   8.1830866e-004   2.2658145e-002   6.4449114e-003   2.3338599e-002
 -1.3368062e+001   1.1629973e+003   9.2362879e+019   8.5984723e-004   2.3521310e-002   1.1629981e+003   9.2362879e+019   8.5984666e-004   2.3521307e-002   6.4448271e-003   2.4167319e-002
 -1.3240156e+001   1.0976273e+003   9.2173417e+019   9.1105606e-004   2.4547083e-002   1.0976282e+003   9.2173417e+019   9.1105532e-004   2.4547080e-002   6.4447363e-003   2.5154848e-002
 -1.3137830e+001   1.0493438e+003   9.2035229e+019   9.5297653e-004   2.5358736e-002   1.0493448e+003   9.2035229e+019   9.5297559e-004   2.5358732e-002   6.4446416e-003   2.5938105e-002
 -1.3009924e+001   9.9526375e+002   9.1846881e+019   1.0047588e-003   2.6320616e-002   9.9526506e+002   9.1846881e+019   1.0047575e-003   2.6320611e-002   6.4445327e-003   2.6868170e-002
 -1.2852616e+001   9.3536011e+002   9.1603535e+019   1.0691070e-003   2.7504677e-002   9.3536207e+002   9.1603535e+019   1.0691047e-003   2.7504667e-002   6.4444030e-003   2.8016022e-002
 -1.2726770e+001   8.9124271e+002   9.1426281e+019   1.1220288e-003   2.8477132e-002   8.9124594e+002   9.1426282e+019   1.1220247e-003   2.8477115e-002   6.4442777e-003   2.8961002e-002
 -1.2626094e+001   8.5819709e+002   9.1290807e+019   1.1652335e-003   2.9240593e-002   8.5820347e+002   9.1290807e+019   1.1652248e-003   2.9240557e-002   6.4441633e-003   2.9703901e-002
 -1.2500248e+001   8.2031726e+002   9.1113226e+019   1.2190405e-003   3.0153362e-002   8.2035524e+002   9.1113226e+019   1.2189841e-003   3.0153135e-002   6.4440292e-003   3.0593127e-002
 -1.2342940e+001   7.7589737e+002   9.0877433e+019   1.2888302e-003   3.1282396e-002   7.7645006e+002   9.0877434e+019   1.2879128e-003   3.1278854e-002   6.4438799e-003   3.1694493e-002
 -1.2217095e+001   7.4343017e+002   9.0700849e+019   1.3451163e-003   3.2198313e-002   7.4498977e+002   9.0700852e+019   1.3423003e-003   3.2186913e-002   6.4437405e-003   3.2589511e-002
 -1.2116418e+001   7.1876407e+002   9.0564427e+019   1.3912771e-003   3.2958541e-002   7.2180088e+002   9.0564439e+019   1.3854236e-003   3.2932432e-002   6.4436107e-003   3.3333408e-002
 -1.1990572e+001   6.8998556e+002   9.0379123e+019   1.4493057e-003   3.3899446e-002   6.9530296e+002   9.0379390e+019   1.4382220e-003   3.3848337e-002   6.4434627e-003   3.4255049e-002
 -1.1833512e+001   6.5538602e+002   9.0099214e+019   1.5258183e-003   3.5139714e-002   6.6296734e+002   9.0100753e+019   1.5083699e-003   3.5056410e-002   6.4432862e-003   3.5471612e-002
 -1.1707864e+001   6.2935533e+002   8.9861957e+019   1.5889275e-003   3.6175841e-002   6.3814182e+002   8.9865125e+019   1.5670498e-003   3.6072442e-002   6.4431236e-003   3.6489388e-002
 -1.1607346e+001   6.0938638e+002   8.9661520e+019   1.6409950e-003   3.7013007e-002   6.1915916e+002   8.9666430e+019   1.6150936e-003   3.6896753e-002   6.4429894e-003   3.7312405e-002
 -1.1481698e+001   5.8531122e+002   8.9319846e+019   1.7084928e-003   3.8119043e-002   5.9601822e+002   8.9328759e+019   1.6778011e-003   3.7992665e-002   6.4428288e-003   3.8400954e-002
 -1.1325368e+001   5.5616309e+002   8.8774595e+019   1.7980337e-003   3.9618265e-002   5.6761129e+002   8.8789569e+019   1.7617691e-003   3.9502479e-002   6.4426530e-003   3.9878421e-002
 -1.1200304e+001   5.3351165e+002   8.8374314e+019   1.8743733e-003   4.0882064e-002   5.4564817e+002   8.8393019e+019   1.8326828e-003   4.0774790e-002   6.4425051e-003   4.1125164e-002
 -1.1100252e+001   5.1591278e+002   8.8058066e+019   1.9383121e-003   4.2036244e-002   5.2868110e+002   8.8078241e+019   1.8914994e-003   4.1954620e-002   6.4423855e-003   4.2265383e-002
 -1.0975188e+001   4.9333486e+002   8.7623161e+019   2.0270208e-003   4.3683324e-002   5.0699936e+002   8.7644156e+019   1.9723891e-003   4.3644220e-002   6.4422443e-003   4.3894221e-002
 -1.0818857e+001   4.6155144e+002   8.7053141e+019   2.1666058e-003   4.6614442e-002   4.7590241e+002   8.7080496e+019   2.1012711e-003   4.6724195e-002   6.4420937e-003   4.6798099e-002
 -1.0693793e+001   4.3348006e+002   8.6618773e+019   2.3069112e-003   5.0042083e-002   4.4825363e+002   8.6649281e+019   2.2308799e-003   5.0475790e-002   6.4419691e-003   5.0200253e-002
 -1.0537462e+001   3.9612238e+002   8.5981502e+019   2.5244724e-003   5.6102548e-002   4.1098507e+002   8.6015002e+019   2.4331784e-003   5.7177226e-002   6.4418298e-003   5.6226192e-002
 -1.0460386e+001   3.8201058e+002   8.5781373e+019   2.6177285e-003   5.8278723e-002   3.9742503e+002   8.5815806e+019   2.5161978e-003   5.9627220e-002   6.4417530e-003   5.8390965e-002
 -1.0389240e+001   3.7085968e+002   8.5589863e+019   2.6964376e-003   5.9935524e-002   3.8769233e+002   8.5625374e+019   2.5793649e-003   6.1728052e-002   6.4416832e-003   6.0039291e-002
 -1.0241220e+001   3.4354470e+002   8.5162039e+019   2.9108294e-003   6.4639504e-002   3.6626931e+002   8.5199550e+019   2.7302315e-003   6.8017608e-002   6.4415573e-003   6.4722623e-002
 -1.0185495e+001   3.3052406e+002   8.5007004e+019   3.0254984e-003   6.7374304e-002   3.5675705e+002   8.5045441e+019   2.8030280e-003   7.1981340e-002   6.4415125e-003   6.7447571e-002
 -1.0084658e+001   3.0002573e+002   8.4707757e+019   3.3330475e-003   7.5827982e-002   3.3443528e+002   8.4748288e+019   2.9901151e-003   8.3969786e-002   6.4414704e-003   7.5878320e-002
 -9.9962370e+000   2.7351403e+002   8.4427357e+019   3.6561195e-003   8.4980203e-002   3.1418554e+002   8.4469780e+019   3.1828326e-003   9.7979321e-002   6.4414622e-003   8.5012702e-002
 -9.8534982e+000   2.4912800e+002   8.3881420e+019   4.0140008e-003   9.2117657e-002   3.0358767e+002   8.3921159e+019   3.2939414e-003   1.1557905e-001   6.4414122e-003   9.2137353e-002
 -9.7461117e+000   2.3761334e+002   8.3294934e+019   4.2085178e-003   9.4313175e-002   3.0245672e+002   8.3341194e+019   3.3062581e-003   1.3052648e-001   6.4413423e-003   9.4328039e-002
 -9.6896927e+000   2.3341497e+002   8.2942691e+019   4.2842154e-003   9.4947633e-002   3.0491060e+002   8.2990304e+019   3.2796499e-003   1.3956755e-001   6.4412815e-003   9.4960892e-002
 -9.5976692e+000   2.2796228e+002   8.2442030e+019   4.3866906e-003   9.5585487e-002   3.1286993e+002   8.2489190e+019   3.1962164e-003   1.5516495e-001   6.4412287e-003   9.5596800e-002
 -9.4953474e+000   2.2359517e+002   8.1797073e+019   4.4723684e-003   9.5785440e-002   3.2258303e+002   8.1849675e+019   3.0999771e-003   1.7026851e-001   6.4411858e-003   9.5795338e-002
 -9.3608727e+000   2.1954182e+002   8.0940140e+019   4.5549409e-003   9.5970546e-002   3.3929409e+002   8.0999958e+019   2.9472957e-003   1.8294698e-001   6.4411654e-003   9.5979170e-002
 -9.2556284e+000   2.1679447e+002   8.0257413e+019   4.6126637e-003   9.6235322e-002   3.5320779e+002   8.0317146e+019   2.8311947e-003   1.8850779e-001   6.4411397e-003   9.6243054e-002
 -9.1592318e+000   2.1465314e+002   7.9712383e+019   4.6586787e-003   9.6453678e-002   3.6626125e+002   7.9774405e+019   2.7302916e-003   1.9140558e-001   6.4411162e-003   9.6460722e-002
 -9.0687174e+000   2.1295444e+002   7.9222045e+019   4.6958401e-003   9.6517482e-002   3.7734218e+002   7.9287693e+019   2.6501145e-003   1.9236033e-001   6.4411077e-003   9.6524013e-002
 -8.9658984e+000   2.1141633e+002   7.8651969e+019   4.7300037e-003   9.6459832e-002   3.8717642e+002   7.8720775e+019   2.5828019e-003   1.9215587e-001   6.4411012e-003   9.6465931e-002
 -8.8556699e+000   2.1015186e+002   7.8054436e+019   4.7584637e-003   9.6241674e-002   3.9459005e+002   7.8121850e+019   2.5342758e-003   1.9094467e-001   6.4410936e-003   9.6247458e-002
 -8.7858914e+000   2.0977614e+002   7.7693677e+019   4.7669864e-003   9.5972390e-002   3.9838097e+002   7.7760387e+019   2.5101600e-003   1.8930833e-001   6.4410905e-003   9.5978125e-002
 -8.6986682e+000   2.0929694e+002   7.7230345e+019   4.7779007e-003   9.5675649e-002   4.0192602e+002   7.7298219e+019   2.4880201e-003   1.8751964e-001   6.4410891e-003   9.5681312e-002
 -8.5416665e+000   2.0871032e+002   7.6458067e+019   4.7913299e-003   9.5051196e-002   4.0857431e+002   7.6530286e+019   2.4475352e-003   1.8409407e-001   6.4410868e-003   9.5056828e-002
 -8.4718880e+000   2.0847024e+002   7.6142264e+019   4.7968476e-003   9.4760213e-002   4.1171878e+002   7.6217092e+019   2.4288424e-003   1.8264446e-001   6.4410855e-003   9.4765839e-002
 -8.3846648e+000   2.0826876e+002   7.5715364e+019   4.8014882e-003   9.4386603e-002   4.1465520e+002   7.5793730e+019   2.4116422e-003   1.8067204e-001   6.4410859e-003   9.4392253e-002
 -8.2590635e+000   2.0800292e+002   7.5163995e+019   4.8076247e-003   9.3855122e-002   4.1983196e+002   7.5246093e+019   2.3819054e-003   1.7805953e-001   6.4410851e-003   9.3860812e-002
 -8.1892849e+000   2.0789125e+002   7.4849062e+019   4.8102072e-003   9.3558329e-002   4.2188320e+002   7.4933101e+019   2.3703243e-003   1.7653945e-001   6.4410858e-003   9.3564052e-002
 -8.0322832e+000   2.0764490e+002   7.4148951e+019   4.8159141e-003   9.2897666e-002   4.2706289e+002   7.4235091e+019   2.3415755e-003   1.7335577e-001   6.4410880e-003   9.2903464e-002
 -7.9450600e+000   2.0753552e+002   7.3769326e+019   4.8184522e-003   9.2533707e-002   4.2941445e+002   7.3857075e+019   2.3287526e-003   1.7157219e-001   6.4410902e-003   9.2539553e-002
 -7.8752815e+000   2.0744630e+002   7.3487280e+019   4.8205246e-003   9.2248356e-002   4.3196740e+002   7.3576586e+019   2.3149895e-003   1.7028410e-001   6.4410904e-003   9.2254240e-002
 -7.7880583e+000   2.0735687e+002   7.3093279e+019   4.8226037e-003   9.1890633e-002   4.3415153e+002   7.3185750e+019   2.3033433e-003   1.6856094e-001   6.4410927e-003   9.1896571e-002
 -7.6310566e+000   2.0721465e+002   7.2426595e+019   4.8259135e-003   9.1258335e-002   4.3874278e+002   7.2524008e+019   2.2792398e-003   1.6565584e-001   6.4410964e-003   9.1264373e-002
 -7.5220277e+000   2.0712248e+002   7.1917614e+019   4.8280612e-003   9.0826096e-002   4.4125327e+002   7.2017817e+019   2.2662722e-003   1.6367397e-001   6.4411011e-003   9.0832204e-002
 -7.4348045e+000   2.0704998e+002   7.1557937e+019   4.8297518e-003   9.0484317e-002   4.4416608e+002   7.1661459e+019   2.2514101e-003   1.6222073e-001   6.4411018e-003   9.0490482e-002
 -7.3650260e+000   2.0699933e+002   7.1271542e+019   4.8309336e-003   9.0214495e-002   4.4648099e+002   7.1378164e+019   2.2397370e-003   1.6104899e-001   6.4411022e-003   9.0220706e-002
 -7.2778028e+000   2.0694779e+002   7.0903481e+019   4.8321367e-003   8.9878502e-002   4.4848345e+002   7.1017631e+019   2.2297367e-003   1.5951498e-001   6.4411046e-003   8.9884774e-002
 -7.1208011e+000   2.0685094e+002   7.0181797e+019   4.8343990e-003   8.9283044e-002   4.5272167e+002   7.0298688e+019   2.2088627e-003   1.5692770e-001   6.4411087e-003   8.9289425e-002
 -7.0117721e+000   2.0679789e+002   6.9620001e+019   4.8356392e-003   8.8877890e-002   4.5512290e+002   6.9738528e+019   2.1972087e-003   1.5515500e-001   6.4411146e-003   8.8884349e-002
 -6.9245490e+000   2.0674601e+002   6.9248838e+019   4.8368527e-003   8.8554719e-002   4.5792957e+002   6.9368210e+019   2.1837419e-003   1.5387978e-001   6.4411151e-003   8.8561238e-002
 -6.8547704e+000   2.0671280e+002   6.8963690e+019   4.8376298e-003   8.8296692e-002   4.6020448e+002   6.9083566e+019   2.1729471e-003   1.5283220e-001   6.4411154e-003   8.8303261e-002
 -6.7675473e+000   2.0667752e+002   6.8571575e+019   4.8384555e-003   8.7979297e-002   4.6213171e+002   6.8692344e+019   2.1638853e-003   1.5143970e-001   6.4411198e-003   8.7985930e-002
 -6.6585183e+000   2.0663178e+002   6.8051947e+019   4.8395267e-003   8.7586843e-002   4.6448070e+002   6.8174063e+019   2.1529420e-003   1.4979334e-001   6.4411247e-003   8.7593555e-002
 -6.5712951e+000   2.0659222e+002   6.7682383e+019   4.8404534e-003   8.7272280e-002   4.6730711e+002   6.7805652e+019   2.1399203e-003   1.4861100e-001   6.4411253e-003   8.7279054e-002
 -6.4142934e+000   2.0653886e+002   6.7024869e+019   4.8417038e-003   8.6720853e-002   4.7150676e+002   6.7156790e+019   2.1208604e-003   1.4635043e-001   6.4411304e-003   8.6727743e-002
 -6.3052645e+000   2.0650009e+002   6.6494582e+019   4.8426128e-003   8.6344843e-002   4.7382580e+002   6.6629307e+019   2.1104803e-003   1.4479990e-001   6.4411364e-003   8.6351812e-002
 -6.2180413e+000   2.0646779e+002   6.6091537e+019   4.8433704e-003   8.6038374e-002   4.7667482e+002   6.6229931e+019   2.0978662e-003   1.4370265e-001   6.4411366e-003   8.6045407e-002
 -6.1482627e+000   2.0644556e+002   6.5794630e+019   4.8438919e-003   8.5797372e-002   4.7903505e+002   6.5935536e+019   2.0875299e-003   1.4278131e-001   6.4411376e-003   8.5804457e-002
 -6.0610396e+000   2.0641970e+002   6.5376232e+019   4.8444989e-003   8.5500484e-002   4.8094381e+002   6.5520193e+019   2.0792450e-003   1.4155899e-001   6.4411420e-003   8.5507634e-002
 -5.9520106e+000   2.0638726e+002   6.4816561e+019   4.8452602e-003   8.5130046e-002   4.8329942e+002   6.4975506e+019   2.0691107e-003   1.4010635e-001   6.4411455e-003   8.5137277e-002
 -5.8647874e+000   2.0635774e+002   6.4372497e+019   4.8459534e-003   8.4834612e-002   4.8623917e+002   6.4532385e+019   2.0566011e-003   1.3906646e-001   6.4411459e-003   8.4841907e-002
 -5.7557585e+000   2.0632819e+002   6.3752872e+019   4.8466475e-003   8.4473530e-002   4.8861984e+002   6.3910524e+019   2.0465808e-003   1.3760818e-001   6.4411524e-003   8.4480905e-002
 -5.6194723e+000   2.0629095e+002   6.2906557e+019   4.8475223e-003   8.4026248e-002   4.9155767e+002   6.3063222e+019   2.0343493e-003   1.3592656e-001   6.4411590e-003   8.4033724e-002
 -5.5104433e+000   2.0625679e+002   6.2344330e+019   4.8483252e-003   8.3661989e-002   4.9525572e+002   6.2502001e+019   2.0191589e-003   1.3472299e-001   6.4411591e-003   8.3669546e-002
 -5.4232201e+000   2.0623451e+002   6.1937343e+019   4.8488489e-003   8.3371389e-002   4.9832524e+002   6.2098805e+019   2.0067215e-003   1.3372464e-001   6.4411589e-003   8.3379012e-002
 -5.3141912e+000   2.0620981e+002   6.1342931e+019   4.8494299e-003   8.3018844e-002   5.0081446e+002   6.1505725e+019   1.9967475e-003   1.3239244e-001   6.4411656e-003   8.3026549e-002
 -5.1779050e+000   2.0617521e+002   6.0531403e+019   4.8502437e-003   8.2581571e-002   5.0382498e+002   6.0698528e+019   1.9848162e-003   1.3085089e-001   6.4411717e-003   8.2589378e-002
 -5.0688760e+000   2.0614725e+002   5.9959109e+019   4.8509014e-003   8.2224464e-002   5.0768122e+002   6.0127499e+019   1.9697400e-003   1.2975935e-001   6.4411711e-003   8.2232354e-002
 -4.9816528e+000   2.0612659e+002   5.9569501e+019   4.8513877e-003   8.1938481e-002   5.1092746e+002   5.9743216e+019   1.9572250e-003   1.2884918e-001   6.4411709e-003   8.1946439e-002
 -4.8726239e+000   2.0610131e+002   5.9009643e+019   4.8519828e-003   8.1591366e-002   5.1351611e+002   5.9180157e+019   1.9473586e-003   1.2763168e-001   6.4411763e-003   8.1599406e-002
 -4.7363377e+000   2.0606635e+002   5.8263533e+019   4.8528060e-003   8.1163502e-002   5.1664537e+002   5.8433009e+019   1.9355637e-003   1.2621919e-001   6.4411822e-003   8.1171643e-002
 -4.6273087e+000   2.0603952e+002   5.7763430e+019   4.8534379e-003   8.0816413e-002   5.2071239e+002   5.7936449e+019   1.9204459e-003   1.2523896e-001   6.4411819e-003   8.0824638e-002
 -4.5400855e+000   2.0601972e+002   5.7385885e+019   4.8539042e-003   8.0538603e-002   5.2408388e+002   5.7558971e+019   1.9080915e-003   1.2442377e-001   6.4411814e-003   8.0546896e-002
 -4.4310566e+000   2.0599598e+002   5.6882331e+019   4.8544637e-003   8.0204207e-002   5.2679662e+002   5.7056104e+019   1.8982658e-003   1.2329245e-001   6.4411901e-003   8.0212582e-002
 -4.2947704e+000   2.0595967e+002   5.6192905e+019   4.8553195e-003   7.9773217e-002   5.3002974e+002   5.6367963e+019   1.8866866e-003   1.2200575e-001   6.4411934e-003   7.9781695e-002
 -4.1857414e+000   2.0593187e+002   5.5720778e+019   4.8559750e-003   7.9430703e-002   5.3445543e+002   5.5895293e+019   1.8710634e-003   1.2108973e-001   6.4411927e-003   7.9439265e-002
 -4.0494552e+000   2.0589968e+002   5.5059024e+019   4.8567341e-003   7.9012460e-002   5.3789702e+002   5.5233367e+019   1.8590919e-003   1.1978030e-001   6.4411970e-003   7.9021126e-002
 -3.9404263e+000   2.0587243e+002   5.4635339e+019   4.8573769e-003   7.8671800e-002   5.4236716e+002   5.4816780e+019   1.8437695e-003   1.1894287e-001   6.4411959e-003   7.8680551e-002
 -3.8041400e+000   2.0584382e+002   5.4039020e+019   4.8580522e-003   7.8267081e-002   5.4597699e+002   5.4215753e+019   1.8315790e-003   1.1765414e-001   6.4412073e-003   7.8275935e-002
 -3.6661214e+000   2.0580854e+002   5.3470906e+019   4.8588848e-003   7.7832982e-002   5.5034189e+002   5.3640823e+019   1.8170523e-003   1.1657113e-001   6.4412067e-003   7.7841944e-002
 -3.5557065e+000   2.0578127e+002   5.3081078e+019   4.8595288e-003   7.7486958e-002   5.5522904e+002   5.3244212e+019   1.8010585e-003   1.1572528e-001   6.4412040e-003   7.7496009e-002
 -3.4177249e+000   2.0574701e+002   5.2579139e+019   4.8603380e-003   7.7075134e-002   5.5906418e+002   5.2737697e+019   1.7887034e-003   1.1448989e-001   6.4412147e-003   7.7084289e-002
 -3.2798099e+000   2.0570833e+002   5.2112025e+019   4.8612518e-003   7.6647080e-002   5.6367392e+002   5.2266493e+019   1.7740753e-003   1.1347374e-001   6.4412123e-003   7.6656343e-002
 -3.1694779e+000   2.0568048e+002   5.1807360e+019   4.8619100e-003   7.6306051e-002   5.6878515e+002   5.1966259e+019   1.7581331e-003   1.1268229e-001   6.4412086e-003   7.6315403e-002
 -3.0315932e+000   2.0564828e+002   5.1386364e+019   4.8626713e-003   7.5892978e-002   5.7280974e+002   5.1540600e+019   1.7457804e-003   1.1151338e-001   6.4412155e-003   7.5902438e-002
 -2.8937630e+000   2.0561197e+002   5.0998923e+019   4.8635301e-003   7.5469292e-002   5.7774565e+002   5.1157454e+019   1.7308655e-003   1.1053272e-001   6.4412130e-003   7.5478862e-002
 -2.7834989e+000   2.0558726e+002   5.0714819e+019   4.8641147e-003   7.5128563e-002   5.8313992e+002   5.0870829e+019   1.7148543e-003   1.0978650e-001   6.4412091e-003   7.5138224e-002
 -2.6457000e+000   2.0555710e+002   5.0360506e+019   4.8648282e-003   7.4710967e-002   5.8739761e+002   5.0518901e+019   1.7024243e-003   1.0867065e-001   6.4412131e-003   7.4720741e-002
 -2.5079435e+000   2.0552148e+002   5.0024825e+019   4.8656715e-003   7.4287264e-002   5.9268675e+002   5.0180855e+019   1.6872319e-003   1.0771165e-001   6.4412096e-003   7.4297151e-002
 -2.3702020e+000   2.0548989e+002   4.9713190e+019   4.8664194e-003   7.3870323e-002   5.9830157e+002   4.9864756e+019   1.6713979e-003   1.0671991e-001   6.4412095e-003   7.3880324e-002
 -2.2324952e+000   2.0545529e+002   4.9416117e+019   4.8672390e-003   7.3450255e-002   6.0380396e+002   4.9565505e+019   1.6561667e-003   1.0577182e-001   6.4412057e-003   7.3460370e-002
 -2.0948083e+000   2.0542180e+002   4.9132582e+019   4.8680326e-003   7.3028377e-002   6.0955325e+002   4.9285856e+019   1.6405458e-003   1.0481932e-001   6.4412033e-003   7.3038608e-002
 -1.9571442e+000   2.0538816e+002   4.8849691e+019   4.8688297e-003   7.2607601e-002   6.1543525e+002   4.9009148e+019   1.6248663e-003   1.0388472e-001   6.4411996e-003   7.2617949e-002
 -1.8194993e+000   2.0535274e+002   4.8576249e+019   4.8696696e-003   7.2183712e-002   6.2149614e+002   4.8738106e+019   1.6090204e-003   1.0295145e-001   6.4411953e-003   7.2194178e-002
 -1.6818691e+000   2.0532282e+002   4.8315154e+019   4.8703791e-003   7.1759281e-002   6.2786263e+002   4.8474557e+019   1.5927051e-003   1.0202352e-001   6.4411909e-003   7.1769869e-002
 -1.5442519e+000   2.0528879e+002   4.8066426e+019   4.8711866e-003   7.1334850e-002   6.3441898e+002   4.8221421e+019   1.5762454e-003   1.0109992e-001   6.4411864e-003   7.1345559e-002
 -1.4066458e+000   2.0525440e+002   4.7831977e+019   4.8720027e-003   7.0910685e-002   6.4117577e+002   4.7984380e+019   1.5596347e-003   1.0017932e-001   6.4411825e-003   7.0921515e-002
 -1.2690501e+000   2.0522123e+002   4.7600076e+019   4.8727902e-003   7.0485599e-002   6.4815062e+002   4.7754401e+019   1.5428513e-003   9.9264529e-002   6.4411784e-003   7.0496553e-002
 -1.1314632e+000   2.0518495e+002   4.7366238e+019   4.8736518e-003   7.0060319e-002   6.5531420e+002   4.7525232e+019   1.5259856e-003   9.8358162e-002   6.4411746e-003   7.0071396e-002
 -9.9388364e-001   2.0515167e+002   4.7130453e+019   4.8744424e-003   6.9636287e-002   6.6270651e+002   4.7292656e+019   1.5089636e-003   9.7469739e-002   6.4411710e-003   6.9647490e-002
 -8.5630984e-001   2.0511878e+002   4.6898261e+019   4.8752241e-003   6.9212315e-002   6.7029070e+002   4.7059713e+019   1.4918900e-003   9.6604116e-002   6.4411677e-003   6.9223644e-002
 -7.1874112e-001   2.0508314e+002   4.6681703e+019   4.8760713e-003   6.8790372e-002   6.7801038e+002   4.6839693e+019   1.4749037e-003   9.5752200e-002   6.4411645e-003   6.8801827e-002
 -5.8117610e-001   2.0505134e+002   4.6469959e+019   4.8768275e-003   6.8368925e-002   6.8599612e+002   4.6624172e+019   1.4577342e-003   9.4918633e-002   6.4411612e-003   6.8380509e-002
 -4.4361350e-001   2.0501869e+002   4.6269546e+019   4.8776040e-003   6.7947492e-002   6.9416691e+002   4.6422389e+019   1.4405757e-003   9.4096649e-002   6.4411584e-003   6.7959205e-002
 -3.0605176e-001   2.0498632e+002   4.6054410e+019   4.8783743e-003   6.7527309e-002   7.0256619e+002   4.6210577e+019   1.4233534e-003   9.3271953e-002   6.4411563e-003   6.7539153e-002
 -1.6848963e-001   2.0495250e+002   4.5859050e+019   4.8791794e-003   6.7107787e-002   7.1122849e+002   4.6017711e+019   1.4060179e-003   9.2451933e-002   6.4411544e-003   6.7119762e-002
 -3.0925645e-002   2.0491960e+002   4.5634559e+019   4.8799626e-003   6.6689564e-002   7.2015417e+002   4.5793669e+019   1.3885915e-003   9.1621948e-002   6.4411535e-003   6.6701671e-002
  1.0664174e-001   2.0488402e+002   4.5424175e+019   4.8808101e-003   6.6274448e-002   7.2935116e+002   4.5581266e+019   1.3710817e-003   9.0788554e-002   6.4411525e-003   6.6286686e-002
  2.4421332e-001   2.0485014e+002   4.5210847e+019   4.8816173e-003   6.5859744e-002   7.3883007e+002   4.5365744e+019   1.3534912e-003   8.9949710e-002   6.4411521e-003   6.5872114e-002
  3.8179067e-001   2.0481547e+002   4.4996718e+019   4.8824438e-003   6.5447672e-002   7.4855383e+002   4.5151057e+019   1.3359093e-003   8.9110058e-002   6.4411519e-003   6.5460175e-002
  5.1937535e-001   2.0478119e+002   4.4768402e+019   4.8832610e-003   6.5034746e-002   7.5854971e+002   4.4923552e+019   1.3183052e-003   8.8279004e-002   6.4411529e-003   6.5047384e-002
  6.5696883e-001   2.0474891e+002   4.4517865e+019   4.8840308e-003   6.4624626e-002   7.6886183e+002   4.4671277e+019   1.3006238e-003   8.7468177e-002   6.4411546e-003   6.4637399e-002
  7.9457259e-001   2.0471463e+002   4.4257273e+019   4.8848487e-003   6.4215391e-002   7.7940191e+002   4.4405939e+019   1.2830351e-003   8.6668534e-002   6.4411569e-003   6.4228300e-002
  9.3218794e-001   2.0468030e+002   4.3982318e+019   4.8856680e-003   6.3806796e-002   7.9026826e+002   4.4129987e+019   1.2653931e-003   8.5885844e-002   6.4411600e-003   6.3819842e-002
  1.0000000e+000   2.0465836e+002   4.3870994e+019   4.8861918e-003   6.3615354e-002   8.0140722e+002   4.4019149e+019   1.2478051e-003   8.5781940e-002   6.4411604e-003   6.3628461e-002
  1.1376146e+000   2.0463001e+002   4.3557115e+019   4.8868687e-003   6.3211334e-002   8.0662072e+002   4.3712427e+019   1.2397400e-003   8.4714506e-002   6.9663558e-003   6.3237693e-002
  1.2752550e+000   2.0459866e+002   4.3230964e+019   4.8876176e-003   6.2801470e-002   8.1839250e+002   4.3390313e+019   1.2219076e-003   8.3946119e-002   8.5450717e-003   6.2894192e-002
  1.3892154e+000   2.0457243e+002   4.2985207e+019   4.8882443e-003   6.2470202e-002   8.3059759e+002   4.3147300e+019   1.2039524e-003   8.3398069e-002   1.0648982e-002   6.2713845e-002
  1.4481517e+000   2.0455255e+002   4.2877347e+019   4.8887193e-003   6.2309919e-002   8.4044872e+002   4.3040727e+019   1.1898406e-003   8.3307789e-002   1.2021366e-002   6.2690439e-002
  1.5209529e+000   2.0418691e+002   4.2749402e+019   4.8974736e-003   6.2119733e-002   8.4251332e+002   4.2914402e+019   1.1869249e-003   8.3022085e-002   1.3981468e-002   6.2747026e-002
  1.6049463e+000   1.9651568e+002   4.2598977e+019   5.0886525e-003   6.3197661e-002   7.3099856e+002   4.2765321e+019   1.3679917e-003   8.3602434e-002   1.6610472e-002   6.4196470e-002
  1.7196876e+000   1.7708735e+002   4.2391204e+019   5.6469306e-003   7.0411812e-002   5.2214452e+002   4.2556878e+019   1.9151786e-003   8.8916828e-002   2.0833374e-002   7.1968617e-002
  1.8167536e+000   1.6059128e+002   4.2219451e+019   6.2269884e-003   7.7054382e-002   4.0206783e+002   4.2382619e+019   2.4871425e-003   9.4065264e-002   2.4978240e-002   7.9219821e-002
  1.9025765e+000   1.4026177e+002   4.2073203e+019   7.1295264e-003   9.2654509e-002   2.9570352e+002   4.2233682e+019   3.3817657e-003   1.0708292e-001   2.9076116e-002   9.5103973e-002
  2.0084083e+000   1.1952820e+002   4.1900154e+019   8.3662266e-003   1.0616263e-001   2.1717682e+002   4.2058885e+019   4.6045430e-003   1.1885507e-001   3.4696031e-002   1.0922271e-001
  2.1018816e+000   1.0028907e+002   4.1748914e+019   9.9711765e-003   1.3242211e-001   1.6143521e+002   4.1907976e+019   6.1944356e-003   1.4304893e-001   4.0178143e-002   1.3561037e-001
  2.2093465e+000   7.9008102e+001   4.1573341e+019   1.2656930e-002   1.6769544e-001   1.1286719e+002   4.1733872e+019   8.8599709e-003   1.7823513e-001   4.7076002e-002   1.7088669e-001
  2.3062702e+000   5.4978698e+001   4.1407589e+019   1.8188863e-002   3.7512918e-001   7.0495169e+001   4.1568936e+019   1.4185369e-002   4.9573364e-001   5.3851825e-002   3.7632857e-001
  2.4047805e+000   4.3042998e+001   4.1238692e+019   2.3232583e-002   4.5075606e-001   5.2533519e+001   4.1398626e+019   1.9035466e-002   6.7245296e-001   6.1272290e-002   4.5170619e-001
  2.5052089e+000   3.4337524e+001   4.1048376e+019   2.9122659e-002   5.5666735e-001   4.0538979e+001   4.1203167e+019   2.4667617e-002   8.4554323e-001   6.9288236e-002   5.5728736e-001
  2.6042236e+000   2.7760318e+001   4.0816117e+019   3.6022642e-002   6.5631478e-001   3.2159338e+001   4.0964378e+019   3.1095168e-002   1.0574207e+000   7.7235329e-002   6.5662032e-001
  2.7032657e+000   2.4538109e+001   4.0538554e+019   4.0752937e-002   6.0790901e-001   2.8226399e+001   4.0679202e+019   3.5427828e-002   9.7449701e-001   8.5196778e-002   6.0843085e-001
  2.8023536e+000   2.1038408e+001   4.0144901e+019   4.7532114e-002   7.6184248e-001   2.3898592e+001   4.0272445e+019   4.1843470e-002   1.0715892e+000   9.3183883e-002   7.6210944e-001
  2.9013738e+000   1.8949030e+001   3.9764123e+019   5.2773150e-002   5.9531258e-001   2.1458523e+001   3.9881930e+019   4.6601531e-002   9.2929166e-001   1.0120086e-001   5.9598263e-001
  3.0004060e+000   1.6938321e+001   3.9368135e+019   5.9037728e-002   5.9704831e-001   1.9131620e+001   3.9477023e+019   5.2269489e-002   9.2189317e-001   1.0922832e-001   5.9776554e-001
  3.1084409e+000   1.4415033e+001   3.8785072e+019   6.9372023e-002   6.5316574e-001   1.6180643e+001   3.8870971e+019   6.1802242e-002   9.7938551e-001   1.1797330e-001   6.5350448e-001
  3.2074738e+000   1.2600250e+001   3.7876898e+019   7.9363506e-002   7.0892106e-001   1.4111883e+001   3.7915313e+019   7.0862265e-002   1.0571629e+000   1.2596281e-001   7.0893732e-001
  3.3065306e+000   1.0757675e+001   3.6241295e+019   9.2956886e-002   8.0910320e-001   1.2009479e+001   3.6250245e+019   8.3267560e-002   1.1865634e+000   1.3395164e-001   8.0865283e-001
  3.4056405e+000   9.5810214e+000   3.4731943e+019   1.0437301e-001   8.8890486e-001   1.0735551e+001   3.4741194e+019   9.3148458e-002   1.3219070e+000   1.4193978e-001   8.8823869e-001
  3.5017561e+000   8.6294883e+000   3.3168619e+019   1.1588173e-001   9.6566621e-001   9.7260583e+000   3.3178682e+019   1.0281658e-001   1.4718403e+000   1.4968722e-001   9.6485696e-001
  3.6024120e+000   7.8901416e+000   3.1413563e+019   1.2674044e-001   1.0161036e+000   8.9692387e+000   3.1427073e+019   1.1149218e-001   1.6143321e+000   1.5780049e-001   1.0152262e+000
  3.7017493e+000   7.4230046e+000   2.9913218e+019   1.3471634e-001   1.0189605e+000   8.5403487e+000   2.9928241e+019   1.1709124e-001   1.7304546e+000   1.6579095e-001   1.0180531e+000
  3.8067702e+000   6.9268339e+000   2.8489839e+019   1.4436610e-001   1.0583695e+000   8.0614966e+000   2.8508343e+019   1.2404645e-001   1.9053320e+000   1.7423273e-001   1.0574151e+000
  3.9061721e+000   6.5383819e+000   2.7287631e+019   1.5294304e-001   1.0915347e+000   7.6959786e+000   2.7310538e+019   1.2993799e-001   2.0781335e+000   1.8221991e-001   1.0905410e+000
  4.0074024e+000   6.2093591e+000   2.6186395e+019   1.6104722e-001   1.1066680e+000   7.4044738e+000   2.6214653e+019   1.3505349e-001   2.2159867e+000   1.9034987e-001   1.1056379e+000
  4.1011965e+000   5.9110868e+000   2.5231807e+019   1.6917363e-001   1.1258458e+000   7.1335886e+000   2.5263894e+019   1.4018190e-001   2.3292461e+000   1.9788271e-001   1.1247877e+000
  4.2060667e+000   5.5768304e+000   2.4260633e+019   1.7931332e-001   1.1659084e+000   6.8336093e+000   2.4298077e+019   1.4633555e-001   2.4550156e+000   2.0630165e-001   1.1648386e+000
  4.3031439e+000   5.3006752e+000   2.3546079e+019   1.8865521e-001   1.2026265e+000   6.5272386e+000   2.3583673e+019   1.5320414e-001   2.5662168e+000   2.1409618e-001   1.2015583e+000
  4.4003673e+000   5.0801477e+000   2.2947087e+019   1.9684467e-001   1.1942069e+000   6.2606208e+000   2.2981141e+019   1.5972857e-001   2.6320469e+000   2.2190140e-001   1.1931320e+000
  4.5021369e+000   4.8313213e+000   2.2324075e+019   2.0698272e-001   1.2124137e+000   5.9433738e+000   2.2352305e+019   1.6825460e-001   2.7076087e+000   2.3007159e-001   1.2113719e+000
  4.6050278e+000   4.6460775e+000   2.1844133e+019   2.1523532e-001   1.2153620e+000   5.7192367e+000   2.1871066e+019   1.7484851e-001   2.7722899e+000   2.3833615e-001   1.2143035e+000
  4.7017796e+000   4.4853735e+000   2.1731423e+019   2.2294688e-001   1.2176289e+000   5.5245181e+000   2.1758659e+019   1.8101126e-001   2.8302864e+000   2.4610365e-001   1.2165539e+000
  4.8049575e+000   4.3219903e+000   2.1691753e+019   2.3137489e-001   1.2238735e+000   5.3260249e+000   2.1718062e+019   1.8775729e-001   2.8834596e+000   2.5439164e-001   1.2227885e+000
  4.9045414e+000   4.1535666e+000   2.1639747e+019   2.4075694e-001   1.2436822e+000   5.1129700e+000   2.1665823e+019   1.9558104e-001   2.9329987e+000   2.6238989e-001   1.2426278e+000
  5.0041236e+000   4.0059600e+000   2.1449256e+019   2.4962806e-001   1.2548731e+000   4.9296428e+000   2.1476333e+019   2.0285446e-001   2.9738132e+000   2.7038426e-001   1.2538385e+000
  5.1037195e+000   3.8872910e+000   2.1088530e+019   2.5724856e-001   1.2431192e+000   4.7897950e+000   2.1116476e+019   2.0877720e-001   2.9904400e+000   2.7838369e-001   1.2420635e+000
  5.2032362e+000   3.7598082e+000   2.0970786e+019   2.6597102e-001   1.2540184e+000   4.6339022e+000   2.0998934e+019   2.1580084e-001   3.0205485e+000   2.8637372e-001   1.2529804e+000
  5.3006972e+000   3.6529000e+000   2.0974358e+019   2.7375510e-001   1.2523842e+000   4.5084861e+000   2.1002141e+019   2.2180395e-001   3.0366847e+000   2.9419900e-001   1.2513373e+000
  5.4002459e+000   3.5412975e+000   2.0756912e+019   2.8238238e-001   1.2642687e+000   4.3738001e+000   2.0781644e+019   2.2863414e-001   3.0614125e+000   3.0219251e-001   1.2632384e+000
  5.5089793e+000   3.4155566e+000   1.9809482e+019   2.9277805e-001   1.2756302e+000   4.2157813e+000   1.9833013e+019   2.3720396e-001   3.0842760e+000   3.1075179e-001   1.2746674e+000
  5.6044888e+000   3.3289045e+000   1.9001804e+019   3.0039913e-001   1.2723918e+000   4.1105718e+000   1.9027054e+019   2.4327516e-001   3.0961531e+000   3.1623432e-001   1.2715259e+000
  5.7107796e+000   3.2305614e+000   1.8644440e+019   3.0954373e-001   1.2753664e+000   3.9867995e+000   1.8669360e+019   2.5082776e-001   3.1154704e+000   3.1935169e-001   1.2748017e+000
  5.8119727e+000   3.1765051e+000   1.8615825e+019   3.1481140e-001   1.2501856e+000   3.9319734e+000   1.8640519e+019   2.5432522e-001   3.1183601e+000   3.1973868e-001   1.2498937e+000
  5.9093705e+000   3.1558709e+000   1.8640491e+019   3.1686974e-001   1.2069132e+000   3.9302229e+000   1.8664876e+019   2.5443849e-001   3.0985654e+000   3.1974144e-001   1.2067432e+000
  6.0094421e+000   3.1466552e+000   1.8514466e+019   3.1779777e-001   1.1651260e+000   3.9474620e+000   1.8539256e+019   2.5332733e-001   3.0632577e+000   3.1974291e-001   1.1650120e+000
  6.1048060e+000   3.1416422e+000   1.8263117e+019   3.1830487e-001   1.1301075e+000   3.9700269e+000   1.8288384e+019   2.5188746e-001   2.9919546e+000   3.1974423e-001   1.1300243e+000
  6.2119182e+000   3.1381671e+000   1.8069872e+019   3.1865735e-001   1.0959580e+000   3.9991584e+000   1.8096018e+019   2.5005261e-001   2.8910580e+000   3.1974437e-001   1.0958961e+000
  6.3096713e+000   3.1364186e+000   1.8047763e+019   3.1883499e-001   1.0676557e+000   4.0290736e+000   1.8074156e+019   2.4819601e-001   2.7956719e+000   3.1974423e-001   1.0676048e+000
  6.4123010e+000   3.1352365e+000   1.7971133e+019   3.1895520e-001   1.0403950e+000   4.0634949e+000   1.7997945e+019   2.4609358e-001   2.6976738e+000   3.1974413e-001   1.0403515e+000
  6.5081504e+000   3.1346475e+000   1.7730266e+019   3.1901514e-001   1.0170451e+000   4.0965928e+000   1.7758281e+019   2.4410530e-001   2.6095453e+000   3.1974393e-001   1.0170055e+000
  6.6133615e+000   3.1340946e+000   1.7271593e+019   3.1907141e-001   9.9358709e-001   4.1325333e+000   1.7301791e+019   2.4198232e-001   2.5176863e+000   3.1974369e-001   9.9355125e-001
  6.7165710e+000   3.1336247e+000   1.6804632e+019   3.1911927e-001   9.7256164e-001   4.1687819e+000   1.6835872e+019   2.3987822e-001   2.4327593e+000   3.1974340e-001   9.7252892e-001
  6.8102679e+000   3.1331924e+000   1.6527491e+019   3.1916329e-001   9.5511287e-001   4.2045085e+000   1.6559701e+019   2.3783993e-001   2.3607068e+000   3.1974301e-001   9.5508292e-001
  6.9154814e+000   3.1327895e+000   1.6349237e+019   3.1920434e-001   9.3736585e-001   4.2431377e+000   1.6381860e+019   2.3567465e-001   2.2857122e+000   3.1974264e-001   9.3733849e-001
  7.0141195e+000   3.1325287e+000   1.6213082e+019   3.1923092e-001   9.2206133e-001   4.2795735e+000   1.6246314e+019   2.3366815e-001   2.2200311e+000   3.1974223e-001   9.2203573e-001
  7.1004170e+000   3.1323010e+000   1.6119397e+019   3.1925412e-001   9.0952017e-001   4.3124452e+000   1.6152965e+019   2.3188701e-001   2.1660797e+000   3.1974194e-001   9.0949605e-001
  7.2029877e+000   3.1320870e+000   1.6054559e+019   3.1927593e-001   8.9549481e-001   4.3531122e+000   1.6088761e+019   2.2972070e-001   2.1058401e+000   3.1974183e-001   8.9547211e-001
  7.3043753e+000   3.1318671e+000   1.5995354e+019   3.1929836e-001   8.8229280e-001   4.3937013e+000   1.6030254e+019   2.2759854e-001   2.0495031e+000   3.1974180e-001   8.8227150e-001
  7.4090890e+000   3.1316611e+000   1.5875602e+019   3.1931935e-001   8.6916565e-001   4.4361666e+000   1.5911471e+019   2.2541985e-001   1.9939186e+000   3.1974180e-001   8.6914566e-001
  7.5168047e+000   3.1314891e+000   1.5687831e+019   3.1933689e-001   8.5616633e-001   4.4823787e+000   1.5724644e+019   2.2309583e-001   1.9395603e+000   3.1974177e-001   8.5614744e-001
  7.6210821e+000   3.1313479e+000   1.5461580e+019   3.1935129e-001   8.4403840e-001   4.5273759e+000   1.5498458e+019   2.2087850e-001   1.8891695e+000   3.1974178e-001   8.4402043e-001
  7.7110953e+000   3.1312167e+000   1.5232733e+019   3.1936467e-001   8.3382082e-001   4.5675092e+000   1.5269010e+019   2.1893771e-001   1.8472451e+000   3.1974186e-001   8.3380367e-001
  7.8195535e+000   3.1310717e+000   1.4949411e+019   3.1937947e-001   8.2192133e-001   4.6181284e+000   1.4987086e+019   2.1653794e-001   1.7989051e+000   3.1974197e-001   8.2190506e-001
  7.9139224e+000   3.1309546e+000   1.4710581e+019   3.1939141e-001   8.1186241e-001   4.6601537e+000   1.4750461e+019   2.1458520e-001   1.7583238e+000   3.1974212e-001   8.1184685e-001
  8.0211480e+000   3.1308047e+000   1.4492689e+019   3.1940670e-001   8.0078399e-001   4.7069979e+000   1.4533391e+019   2.1244964e-001   1.7139775e+000   3.1974229e-001   8.0076929e-001
  8.1140115e+000   3.1306967e+000   1.4319402e+019   3.1941772e-001   7.9148572e-001   4.7479588e+000   1.4360641e+019   2.1061682e-001   1.6771619e+000   3.1974255e-001   7.9147163e-001
  8.2069976e+000   3.1305714e+000   1.4209050e+019   3.1943050e-001   7.8252378e-001   4.7896897e+000   1.4250846e+019   2.0878179e-001   1.6419160e+000   3.1974287e-001   7.8251036e-001
  8.3274393e+000   3.1304250e+000   1.4141127e+019   3.1944545e-001   7.7140669e-001   4.8429133e+000   1.4183862e+019   2.0648728e-001   1.5985947e+000   3.1974328e-001   7.7139405e-001
  8.4168983e+000   3.1303270e+000   1.4065253e+019   3.1945545e-001   7.6348217e-001   4.8813045e+000   1.4108773e+019   2.0486327e-001   1.5679317e+000   3.1974350e-001   7.6347005e-001
  8.5106442e+000   3.1302205e+000   1.3908548e+019   3.1946632e-001   7.5544069e-001   4.9206958e+000   1.3952850e+019   2.0322329e-001   1.5369279e+000   3.1974372e-001   7.5542913e-001
  8.6082062e+000   3.1300984e+000   1.3694753e+019   3.1947877e-001   7.4735960e-001   4.9621951e+000   1.3741237e+019   2.0152372e-001   1.5063449e+000   3.1974394e-001   7.4734864e-001
  8.7060359e+000   3.1299829e+000   1.3511584e+019   3.1949056e-001   7.3953896e-001   5.0043728e+000   1.3560048e+019   1.9982524e-001   1.4773536e+000   3.1974409e-001   7.3952857e-001
  8.8049217e+000   3.1298790e+000   1.3348553e+019   3.1950117e-001   7.3189601e-001   5.0463864e+000   1.3397954e+019   1.9816160e-001   1.4494696e+000   3.1974426e-001   7.3188613e-001
  8.9041898e+000   3.1297671e+000   1.3185974e+019   3.1951259e-001   7.2451096e-001   5.0886236e+000   1.3236003e+019   1.9651679e-001   1.4230754e+000   3.1974430e-001   7.2450162e-001
  9.0039603e+000   3.1296671e+000   1.3009739e+019   3.1952280e-001   7.1736061e-001   5.1309539e+000   1.3060528e+019   1.9489554e-001   1.3979208e+000   3.1974430e-001   7.1735174e-001
  9.1057791e+000   3.1295788e+000   1.2811376e+019   3.1953182e-001   7.1031384e-001   5.1732003e+000   1.2863557e+019   1.9330394e-001   1.3734958e+000   3.1974430e-001   7.1030540e-001
  9.2109420e+000   3.1294906e+000   1.2612655e+019   3.1954083e-001   7.0328244e-001   5.2170629e+000   1.2666925e+019   1.9167873e-001   1.3494750e+000   3.1974435e-001   7.0327442e-001
  9.3210416e+000   3.1294080e+000   1.2464445e+019   3.1954926e-001   6.9615874e-001   5.2630711e+000   1.2520392e+019   1.9000313e-001   1.3256035e+000   3.1974439e-001   6.9615110e-001
  9.4344544e+000   3.1293321e+000   1.2345199e+019   3.1955701e-001   6.8906827e-001   5.3111236e+000   1.2402489e+019   1.8828407e-001   1.3022404e+000   3.1974437e-001   6.8906099e-001
  9.5096055e+000   3.1292806e+000   1.2252804e+019   3.1956226e-001   6.8450491e-001   5.3434679e+000   1.2311093e+019   1.8714438e-001   1.2874723e+000   3.1974433e-001   6.8449787e-001
  9.6232373e+000   3.1292013e+000   1.2059736e+019   3.1957036e-001   6.7778647e-001   5.3920287e+000   1.2119751e+019   1.8545895e-001   1.2660307e+000   3.1974431e-001   6.7777980e-001
  9.7387894e+000   3.1291352e+000   1.1812359e+019   3.1957711e-001   6.7114963e-001   5.4415930e+000   1.1874291e+019   1.8376972e-001   1.2452464e+000   3.1974430e-001   6.7114325e-001
  9.8174504e+000   3.1290947e+000   1.1649681e+019   3.1958126e-001   6.6673623e-001   5.4752100e+000   1.1712575e+019   1.8264140e-001   1.2316646e+000   3.1974430e-001   6.6673005e-001
  9.9385447e+000   3.1290357e+000   1.1429354e+019   3.1958728e-001   6.6012474e-001   5.5270943e+000   1.1493770e+019   1.8092689e-001   1.2115825e+000   3.1974435e-001   6.6011883e-001
  1.0021286e+001   3.1289940e+000   1.1280521e+019   3.1959154e-001   6.5573359e-001   5.5628177e+000   1.1346442e+019   1.7976501e-001   1.1986579e+000   3.1974441e-001   6.5572786e-001
  1.0106082e+001   3.1289552e+000   1.1129904e+019   3.1959550e-001   6.5133128e-001   5.5990232e+000   1.1197986e+019   1.7860258e-001   1.1860604e+000   3.1974449e-001   6.5132572e-001
  1.0237220e+001   3.1289043e+000   1.0927516e+019   3.1960070e-001   6.4471699e-001   5.6553655e+000   1.0998733e+019   1.7682323e-001   1.1675012e+000   3.1974459e-001   6.4471166e-001
  1.0327665e+001   3.1288763e+000   1.0805507e+019   3.1960356e-001   6.4028503e-001   5.6944340e+000   1.0878705e+019   1.7561008e-001   1.1554915e+000   3.1974464e-001   6.4027983e-001
  1.0420373e+001   3.1288461e+000   1.0689788e+019   3.1960664e-001   6.3584251e-001   5.7345679e+000   1.0765092e+019   1.7438105e-001   1.1435772e+000   3.1974470e-001   6.3583745e-001
  1.0513243e+001   3.1288196e+000   1.0571861e+019   3.1960935e-001   6.3149426e-001   5.7759654e+000   1.0649188e+019   1.7313123e-001   1.1321659e+000   3.1974477e-001   6.3148932e-001
  1.0606119e+001   3.1287921e+000   1.0442228e+019   3.1961216e-001   6.2723212e-001   5.8178032e+000   1.0521467e+019   1.7188619e-001   1.1211723e+000   3.1974478e-001   6.2722731e-001
  1.0745382e+001   3.1287474e+000   1.0222257e+019   3.1961672e-001   6.2100646e-001   5.8819900e+000   1.0304367e+019   1.7001049e-001   1.1054224e+000   3.1974494e-001   6.2100184e-001
  1.0838249e+001   3.1287230e+000   1.0047959e+019   3.1961922e-001   6.1696032e-001   5.9257083e+000   1.0133229e+019   1.6875620e-001   1.0954995e+000   3.1974507e-001   6.1695582e-001
  1.0931192e+001   3.1286995e+000   9.8599467e+018   3.1962162e-001   6.1299517e-001   5.9701438e+000   9.9491462e+018   1.6750015e-001   1.0859570e+000   3.1974520e-001   6.1299077e-001
  1.1024144e+001   3.1286761e+000   9.6717942e+018   3.1962401e-001   6.0911485e-001   6.0151069e+000   9.7649693e+018   1.6624808e-001   1.0766700e+000   3.1974531e-001   6.0911055e-001
  1.1117110e+001   3.1286529e+000   9.4914178e+018   3.1962638e-001   6.0530969e-001   6.0608976e+000   9.5884586e+018   1.6499206e-001   1.0677908e+000   3.1974546e-001   6.0530548e-001
  1.1210171e+001   3.1286310e+000   9.3304074e+018   3.1962862e-001   6.0157392e-001   6.1073967e+000   9.4308327e+018   1.6373588e-001   1.0592715e+000   3.1974568e-001   6.0156981e-001
  1.1303455e+001   3.1286112e+000   9.1808005e+018   3.1963064e-001   5.9791022e-001   6.1544688e+000   9.2849158e+018   1.6248356e-001   1.0509841e+000   3.1974586e-001   5.9790619e-001
  1.1443934e+001   3.1285736e+000   8.9682310e+018   3.1963448e-001   5.9252031e-001   6.2267941e+000   9.0776672e+018   1.6059628e-001   1.0389726e+000   3.1974607e-001   5.9251644e-001
  1.1538053e+001   3.1285565e+000   8.8269789e+018   3.1963623e-001   5.8897913e-001   6.2765164e+000   8.9401897e+018   1.5932405e-001   1.0312375e+000   3.1974623e-001   5.8897533e-001
  1.1632612e+001   3.1285357e+000   8.6763448e+018   3.1963835e-001   5.8549075e-001   6.3277674e+000   8.7938572e+018   1.5803362e-001   1.0238049e+000   3.1974642e-001   5.8548703e-001
  1.1727641e+001   3.1285179e+000   8.5091299e+018   3.1964017e-001   5.8203731e-001   6.3800256e+000   8.6317470e+018   1.5673918e-001   1.0166144e+000   3.1974656e-001   5.8203367e-001
  1.1822712e+001   3.1285008e+000   8.3274897e+018   3.1964192e-001   5.7862817e-001   6.4334033e+000   8.4555722e+018   1.5543873e-001   1.0096143e+000   3.1974674e-001   5.7862461e-001
  1.1917645e+001   3.1284867e+000   8.1342455e+018   3.1964336e-001   5.7528072e-001   6.4881176e+000   8.2682376e+018   1.5412791e-001   1.0027095e+000   3.1974687e-001   5.7527721e-001
  1.2012886e+001   3.1284702e+000   7.9397404e+018   3.1964505e-001   5.7197888e-001   6.5443363e+000   8.0790158e+018   1.5280388e-001   9.9601532e-001   3.1974697e-001   5.7197544e-001
  1.2108128e+001   3.1284540e+000   7.7527360e+018   3.1964670e-001   5.6872671e-001   6.6018868e+000   7.8965689e+018   1.5147185e-001   9.8966122e-001   3.1974709e-001   5.6872334e-001
  1.2203474e+001   3.1284405e+000   7.5728567e+018   3.1964808e-001   5.6553272e-001   6.6605570e+000   7.7205892e+018   1.5013759e-001   9.8350592e-001   3.1974722e-001   5.6552941e-001
  1.2346813e+001   3.1284187e+000   7.3226702e+018   3.1965031e-001   5.6082742e-001   6.7503740e+000   7.4758048e+018   1.4813994e-001   9.7455144e-001   3.1974742e-001   5.6082419e-001
  1.2442494e+001   3.1284063e+000   7.1643608e+018   3.1965158e-001   5.5775269e-001   6.8116597e+000   7.3205273e+018   1.4680710e-001   9.6879744e-001   3.1974753e-001   5.5774952e-001
  1.2538289e+001   3.1283911e+000   7.0116470e+018   3.1965313e-001   5.5471326e-001   6.8740126e+000   7.1707661e+018   1.4547544e-001   9.6312219e-001   3.1974762e-001   5.5471015e-001
  1.2634145e+001   3.1283781e+000   6.8628234e+018   3.1965446e-001   5.5171354e-001   6.9379761e+000   7.0247139e+018   1.4413425e-001   9.5763060e-001   3.1974772e-001   5.5171048e-001
  1.2730049e+001   3.1283632e+000   6.7117563e+018   3.1965598e-001   5.4875672e-001   7.0031795e+000   6.8764881e+018   1.4279228e-001   9.5241284e-001   3.1974780e-001   5.4875372e-001
  1.2826004e+001   3.1283491e+000   6.5506154e+018   3.1965742e-001   5.4584022e-001   7.0695786e+000   6.7180648e+018   1.4145115e-001   9.4724215e-001   3.1974790e-001   5.4583728e-001
  1.2921369e+001   3.1283365e+000   6.3845163e+018   3.1965871e-001   5.4298054e-001   7.1368344e+000   6.5545560e+018   1.4011815e-001   9.4225951e-001   3.1974799e-001   5.4297766e-001
  1.3017470e+001   3.1283233e+000   6.2067685e+018   3.1966006e-001   5.4013784e-001   7.2059258e+000   6.3794097e+018   1.3877467e-001   9.3729106e-001   3.1974806e-001   5.4013500e-001
  1.3111438e+001   3.1283075e+000   6.0375295e+018   3.1966167e-001   5.3740288e-001   7.2746971e+000   6.2122674e+018   1.3746277e-001   9.3249737e-001   3.1974813e-001   5.3740011e-001
  1.3207675e+001   3.1282944e+000   5.8707877e+018   3.1966301e-001   5.3463377e-001   7.3466513e+000   6.0476951e+018   1.3611644e-001   9.2767345e-001   3.1974820e-001   5.3463105e-001
  1.3303971e+001   3.1282838e+000   5.7072902e+018   3.1966409e-001   5.3190836e-001   7.4200860e+000   5.8863779e+018   1.3476933e-001   9.2300562e-001   3.1974829e-001   5.3190568e-001
  1.3400333e+001   3.1282710e+000   5.5515498e+018   3.1966540e-001   5.2922295e-001   7.4947633e+000   5.7330081e+018   1.3342650e-001   9.1847561e-001   3.1974838e-001   5.2922033e-001
  1.3545007e+001   3.1282512e+000   5.3181394e+018   3.1966742e-001   5.2524454e-001   7.6091218e+000   5.5037060e+018   1.3142121e-001   9.1175513e-001   3.1974849e-001   5.2524199e-001
  1.3641660e+001   3.1282392e+000   5.1589015e+018   3.1966865e-001   5.2262364e-001   7.6874991e+000   5.3473788e+018   1.3008132e-001   9.0727381e-001   3.1974856e-001   5.2262113e-001
  1.3738466e+001   3.1282293e+000   4.9958550e+018   3.1966966e-001   5.2003975e-001   7.7673693e+000   5.1872280e+018   1.2874372e-001   9.0291934e-001   3.1974863e-001   5.2003729e-001
  1.3835412e+001   3.1282214e+000   4.8253495e+018   3.1967047e-001   5.1748239e-001   7.8486988e+000   5.0195825e+018   1.2740965e-001   8.9856698e-001   3.1974870e-001   5.1747996e-001
  1.3932370e+001   3.1282124e+000   4.6528679e+018   3.1967139e-001   5.1495234e-001   7.9315657e+000   4.8499217e+018   1.2607851e-001   8.9424609e-001   3.1974877e-001   5.1494995e-001
  1.4029498e+001   3.1282032e+000   4.4598341e+018   3.1967233e-001   5.1245366e-001   8.0162957e+000   4.6604653e+018   1.2474590e-001   8.8993756e-001   3.1974884e-001   5.1245130e-001
  1.4126771e+001   3.1281927e+000   4.2694079e+018   3.1967341e-001   5.0997567e-001   8.1030745e+000   4.4729493e+018   1.2340995e-001   8.8566126e-001   3.1974890e-001   5.0997336e-001
  1.4224057e+001   3.1281849e+000   4.0705295e+018   3.1967420e-001   5.0752768e-001   8.1917808e+000   4.2775567e+018   1.2207358e-001   8.8150991e-001   3.1974896e-001   5.0752540e-001
  1.4321597e+001   3.1281785e+000   3.8877186e+018   3.1967485e-001   5.0510695e-001   8.2820345e+000   4.0984833e+018   1.2074328e-001   8.7745750e-001   3.1974903e-001   5.0510470e-001
  1.4419214e+001   3.1281724e+000   3.7358570e+018   3.1967548e-001   5.0271126e-001   8.3740371e+000   3.9483135e+018   1.1941671e-001   8.7347451e-001   3.1974909e-001   5.0270903e-001
  1.4517134e+001   3.1281649e+000   3.5918940e+018   3.1967624e-001   5.0032877e-001   8.4681478e+000   3.8050604e+018   1.1808958e-001   8.6951718e-001   3.1974915e-001   5.0032657e-001
  1.4615253e+001   3.1281574e+000   3.4638931e+018   3.1967700e-001   4.9798074e-001   8.5642102e+000   3.6771660e+018   1.1676500e-001   8.6565801e-001   3.1974920e-001   4.9797857e-001
  1.4713500e+001   3.1281506e+000   3.3446264e+018   3.1967771e-001   4.9565367e-001   8.6621530e+000   3.5578350e+018   1.1544474e-001   8.6182734e-001   3.1974925e-001   4.9565153e-001
  1.4811963e+001   3.1281438e+000   3.2305354e+018   3.1967840e-001   4.9335321e-001   8.7624451e+000   3.4435034e+018   1.1412340e-001   8.5805758e-001   3.1974932e-001   4.9335109e-001
  1.4910011e+001   3.1281381e+000   3.1194165e+018   3.1967898e-001   4.9109931e-001   8.8640904e+000   3.3318925e+018   1.1281473e-001   8.5435118e-001   3.1974938e-001   4.9109722e-001
  1.5008440e+001   3.1281325e+000   3.0093120e+018   3.1967955e-001   4.8886385e-001   8.9679914e+000   3.2211599e+018   1.1150769e-001   8.5065025e-001   3.1974944e-001   4.8886178e-001
  1.5107180e+001   3.1281277e+000   2.8995642e+018   3.1968004e-001   4.8664966e-001   9.0747437e+000   3.1107153e+018   1.1019595e-001   8.4702117e-001   3.1974950e-001   4.8664762e-001
  1.5245889e+001   3.1281193e+000   2.7466524e+018   3.1968090e-001   4.8359196e-001   9.2278233e+000   2.9568887e+018   1.0836792e-001   8.4196340e-001   3.1974956e-001   4.8358994e-001
  1.5344949e+001   3.1281122e+000   2.6362506e+018   3.1968162e-001   4.8144377e-001   9.3395268e+000   2.8459468e+018   1.0707181e-001   8.3841575e-001   3.1974960e-001   4.8144179e-001
  1.5416121e+001   3.1281094e+000   2.5585024e+018   3.1968192e-001   4.7992322e-001   9.4383829e+000   2.7679158e+018   1.0595035e-001   8.3679804e-001   3.1974960e-001   4.7992125e-001
  1.5505085e+001   3.1281052e+000   2.4587388e+018   3.1968234e-001   4.7803062e-001   9.5254194e+000   2.6678393e+018   1.0498225e-001   8.3271169e-001   3.1974962e-001   4.7802867e-001
  1.5619071e+001   3.1280989e+000   2.3326051e+018   3.1968299e-001   4.7566150e-001   9.6729932e+000   2.5412587e+018   1.0338062e-001   8.2931316e-001   3.1974965e-001   4.7565957e-001
  1.5716839e+001   3.1280932e+000   2.2185540e+018   3.1968357e-001   4.7363777e-001   9.7796665e+000   2.4264715e+018   1.0225298e-001   8.2533271e-001   3.1974970e-001   4.7363587e-001
  1.5815807e+001   3.1280875e+000   2.1013553e+018   3.1968415e-001   4.7161405e-001   9.9017497e+000   2.3080515e+018   1.0099225e-001   8.2194495e-001   3.1974975e-001   4.7161217e-001
  1.5914535e+001   3.1280821e+000   1.9834438e+018   3.1968471e-001   4.6963386e-001   1.0025753e+001   2.1882681e+018   9.9743134e-002   8.1857585e-001   3.1974979e-001   4.6963200e-001
  1.6013448e+001   3.1280773e+000   1.8640188e+018   3.1968520e-001   4.6767165e-001   1.0151923e+001   2.0658399e+018   9.8503504e-002   8.1516209e-001   3.1974982e-001   4.6766981e-001
  1.6112340e+001   3.1280732e+000   1.7330075e+018   3.1968562e-001   4.6574483e-001   1.0280563e+001   1.9299213e+018   9.7270940e-002   8.1178051e-001   3.1974987e-001   4.6574301e-001
  1.6211266e+001   3.1280665e+000   1.5717280e+018   3.1968630e-001   4.6383641e-001   1.0411448e+001   1.7671865e+018   9.6048117e-002   8.0836197e-001   3.1974990e-001   4.6383462e-001
  1.6310182e+001   3.1280637e+000   1.4245349e+018   3.1968658e-001   4.6195452e-001   1.0545229e+001   1.6157701e+018   9.4829617e-002   8.0496668e-001   3.1974994e-001   4.6195274e-001
  1.6409121e+001   3.1280600e+000   1.3213456e+018   3.1968697e-001   4.6010288e-001   1.0681256e+001   1.5066822e+018   9.3621949e-002   8.0157851e-001   3.1974999e-001   4.6010111e-001
  1.6507866e+001   3.1280567e+000   1.2396633e+018   3.1968730e-001   4.5828367e-001   1.0819274e+001   1.4189255e+018   9.2427642e-002   7.9821825e-001   3.1975001e-001   4.5828192e-001
  1.6606846e+001   3.1280522e+000   1.1727792e+018   3.1968776e-001   4.5648335e-001   1.0959756e+001   1.3469213e+018   9.1242911e-002   7.9484775e-001   3.1975003e-001   4.5648161e-001
  1.6705858e+001   3.1280492e+000   1.1100311e+018   3.1968807e-001   4.5470488e-001   1.1102639e+001   1.2794238e+018   9.0068673e-002   7.9149331e-001   3.1975006e-001   4.5470316e-001
  1.6804607e+001   3.1280458e+000   1.0493000e+018   3.1968842e-001   4.5295422e-001   1.1247667e+001   1.2140287e+018   8.8907326e-002   7.8816433e-001   3.1975011e-001   4.5295251e-001
  1.6903742e+001   3.1280425e+000   9.8963823e+017   3.1968875e-001   4.5122382e-001   1.1395072e+001   1.1496355e+018   8.7757232e-002   7.8480382e-001   3.1975016e-001   4.5122213e-001
  1.7002898e+001   3.1280394e+000   9.3109713e+017   3.1968907e-001   4.4951956e-001   1.1544949e+001   1.0862108e+018   8.6617964e-002   7.8149220e-001   3.1975019e-001   4.4951789e-001
  1.7102084e+001   3.1280336e+000   8.7551906e+017   3.1968966e-001   4.4783337e-001   1.1697043e+001   1.0254058e+018   8.5491689e-002   7.7815534e-001   3.1975021e-001   4.4783171e-001
  1.7201310e+001   3.1280276e+000   8.2381165e+017   3.1969028e-001   4.4616747e-001   1.1851808e+001   9.6811020e+017   8.4375310e-002   7.7483777e-001   3.1975024e-001   4.4616583e-001
  1.7340236e+001   3.1280190e+000   7.5650321e+017   3.1969115e-001   4.4386443e-001   1.2073281e+001   8.9268027e+017   8.2827528e-002   7.7022036e-001   3.1975027e-001   4.4386283e-001
  1.7439571e+001   3.1280163e+000   7.1072845e+017   3.1969142e-001   4.4224631e-001   1.2234333e+001   8.4096605e+017   8.1737187e-002   7.6690192e-001   3.1975030e-001   4.4224472e-001
  1.7528996e+001   3.1280137e+000   6.7110481e+017   3.1969169e-001   4.4081610e-001   1.2381871e+001   7.9600738e+017   8.0763239e-002   7.6395484e-001   3.1975033e-001   4.4081452e-001
  1.7618421e+001   3.1280107e+000   6.3232594e+017   3.1969201e-001   4.3940343e-001   1.2531281e+001   7.5187759e+017   7.9800302e-002   7.6100078e-001   3.1975037e-001   4.3940186e-001
  1.7717921e+001   3.1280066e+000   5.8964861e+017   3.1969242e-001   4.3784562e-001   1.2699285e+001   7.0319384e+017   7.8744593e-002   7.5774386e-001   3.1975040e-001   4.3784407e-001
  1.7817457e+001   3.1280042e+000   5.4740449e+017   3.1969266e-001   4.3630740e-001   1.2870824e+001   6.5488608e+017   7.7695101e-002   7.5450256e-001   3.1975044e-001   4.3630585e-001
  1.7917016e+001   3.1280013e+000   5.0395594e+017   3.1969296e-001   4.3479441e-001   1.3044720e+001   6.0481974e+017   7.6659366e-002   7.5128141e-001   3.1975049e-001   4.3479287e-001
  1.8016611e+001   3.1279959e+000   4.3681392e+017   3.1969352e-001   4.3329784e-001   1.3221194e+001   5.2909134e+017   7.5636133e-002   7.4806508e-001   3.1975054e-001   4.3329632e-001
  1.8116217e+001   3.1279921e+000   3.8037875e+017   3.1969391e-001   4.3182138e-001   1.3400671e+001   4.6440171e+017   7.4623129e-002   7.4487193e-001   3.1975056e-001   4.3181988e-001
  1.8205865e+001   3.1279903e+000   3.5260015e+017   3.1969408e-001   4.3050751e-001   1.3565231e+001   4.3196544e+017   7.3717874e-002   7.4205074e-001   3.1975057e-001   4.3050602e-001
  1.8335356e+001   3.1279879e+000   3.2180547e+017   3.1969433e-001   4.2865280e-001   1.3817617e+001   3.9579632e+017   7.2371378e-002   7.3834416e-001   3.1975056e-001   4.2865132e-001
  1.8425004e+001   3.1279857e+000   3.0280357e+017   3.1969455e-001   4.2738759e-001   1.3986300e+001   3.7339776e+017   7.1498537e-002   7.3556531e-001   3.1975057e-001   4.2738612e-001
  1.8524703e+001   3.1279819e+000   2.8283089e+017   3.1969494e-001   4.2598709e-001   1.4163749e+001   3.4974928e+017   7.0602776e-002   7.3208883e-001   3.1975060e-001   4.2598563e-001
  1.8624517e+001   3.1279794e+000   2.6411497e+017   3.1969520e-001   4.2460766e-001   1.4357057e+001   3.2747944e+017   6.9652160e-002   7.2904115e-001   3.1975062e-001   4.2460622e-001
  1.8714370e+001   3.1279771e+000   2.4836603e+017   3.1969544e-001   4.2337788e-001   1.4534263e+001   3.0865525e+017   6.8802939e-002   7.2632658e-001   3.1975064e-001   4.2337644e-001
  1.8814238e+001   3.1279736e+000   2.3232717e+017   3.1969579e-001   4.2203028e-001   1.4731792e+001   2.8934941e+017   6.7880406e-002   7.2323169e-001   3.1975066e-001   4.2202886e-001
  1.8904115e+001   3.1279705e+000   2.1959139e+017   3.1969611e-001   4.2083111e-001   1.4913987e+001   2.7389924e+017   6.7051153e-002   7.2051066e-001   3.1975066e-001   4.2082970e-001
  1.9043969e+001   3.1279657e+000   2.0178350e+017   3.1969660e-001   4.1899653e-001   1.5200503e+001   2.5216957e+017   6.5787298e-002   7.1626678e-001   3.1975067e-001   4.1899514e-001
  1.9133875e+001   3.1279622e+000   1.9124210e+017   3.1969696e-001   4.1782910e-001   1.5387625e+001   2.3926196e+017   6.4987287e-002   7.1355806e-001   3.1975070e-001   4.1782773e-001
  1.9233870e+001   3.1279597e+000   1.7991354e+017   3.1969722e-001   4.1655040e-001   1.5597347e+001   2.2537187e+017   6.4113469e-002   7.1052423e-001   3.1975072e-001   4.1654903e-001
  1.9323894e+001   3.1279536e+000   1.7006833e+017   3.1969784e-001   4.1541493e-001   1.5802186e+001   2.1329008e+017   6.3282384e-002   7.0813213e-001   3.1975073e-001   4.1541358e-001
  1.9413919e+001   3.1279519e+000   1.6039348e+017   3.1969801e-001   4.1428976e-001   1.5998023e+001   2.0141011e+017   6.2507723e-002   7.0543269e-001   3.1975074e-001   4.1428842e-001
  1.9503943e+001   3.1279472e+000   1.5070794e+017   3.1969849e-001   4.1318094e-001   1.6195275e+001   1.8951654e+017   6.1746406e-002   7.0272001e-001   3.1975077e-001   4.1317961e-001
  1.9643981e+001   3.1279432e+000   1.2929015e+017   3.1969890e-001   4.1146790e-001   1.6494480e+001   1.6315258e+017   6.0626341e-002   6.9824745e-001   3.1975082e-001   4.1146659e-001
  1.9734006e+001   3.1279401e+000   1.1470331e+017   3.1969922e-001   4.1038813e-001   1.6697427e+001   1.4523645e+017   5.9889468e-002   6.9552876e-001   3.1975085e-001   4.1038683e-001
  1.9834212e+001   3.1279384e+000   1.0605429e+017   3.1969939e-001   4.0919799e-001   1.6924733e+001   1.3451520e+017   5.9085129e-002   6.9248416e-001   3.1975089e-001   4.0919669e-001
  1.9924411e+001   3.1279364e+000   9.9423654e+016   3.1969959e-001   4.0814694e-001   1.7145258e+001   1.2628356e+017   5.8325164e-002   6.9009370e-001   3.1975092e-001   4.0814565e-001
  2.0014609e+001   3.1279343e+000   9.3862214e+016   3.1969981e-001   4.0710792e-001   1.7355366e+001   1.1936542e+017   5.7619067e-002   6.8743734e-001   3.1975096e-001   4.0710664e-001
  2.0104808e+001   3.1279322e+000   8.8644116e+016   3.1970002e-001   4.0607252e-001   1.7567273e+001   1.1285821e+017   5.6924032e-002   6.8477923e-001   3.1975099e-001   4.0607125e-001
  2.0204056e+001   3.1279258e+000   8.3234724e+016   3.1970068e-001   4.0494378e-001   1.7789988e+001   1.0609447e+017   5.6211393e-002   6.8161173e-001   3.1975103e-001   4.0494252e-001
  2.0343058e+001   3.1279230e+000   7.6326210e+016   3.1970096e-001   4.0339557e-001   1.8125034e+001   9.7430378e+016   5.5172310e-002   6.7762191e-001   3.1975109e-001   4.0339432e-001
  2.0442431e+001   3.1279196e+000   7.1982478e+016   3.1970132e-001   4.0230162e-001   1.8366340e+001   9.1962650e+016   5.4447429e-002   6.7475719e-001   3.1975113e-001   4.0230038e-001
  2.0531876e+001   3.1279177e+000   6.8482914e+016   3.1970151e-001   4.0133385e-001   1.8587509e+001   8.7548637e+016   5.3799572e-002   6.7225159e-001   3.1975116e-001   4.0133262e-001
  2.0631279e+001   3.1279146e+000   6.4868377e+016   3.1970183e-001   4.0026376e-001   1.8832145e+001   8.2983964e+016   5.3100695e-002   6.6939219e-001   3.1975119e-001   4.0026254e-001
  2.0720711e+001   3.1279129e+000   6.1831404e+016   3.1970200e-001   3.9931814e-001   1.9058352e+001   7.9145621e+016   5.2470435e-002   6.6692013e-001   3.1975121e-001   3.9931693e-001
  2.0810142e+001   3.1279112e+000   5.8914066e+016   3.1970217e-001   3.9838265e-001   1.9285137e+001   7.5457353e+016   5.1853403e-002   6.6442650e-001   3.1975124e-001   3.9838145e-001
  2.0909604e+001   3.1279064e+000   5.5727420e+016   3.1970266e-001   3.9734581e-001   1.9536788e+001   7.1425611e+016   5.1185487e-002   6.6162521e-001   3.1975127e-001   3.9734462e-001
  2.1009117e+001   3.1279047e+000   5.2556602e+016   3.1970284e-001   3.9632189e-001   1.9794798e+001   6.7415349e+016   5.0518324e-002   6.5889683e-001   3.1975132e-001   3.9632071e-001
  2.1108655e+001   3.1279012e+000   4.9177230e+016   3.1970319e-001   3.9530241e-001   2.0055722e+001   6.3125791e+016   4.9861081e-002   6.5619955e-001   3.1975135e-001   3.9530124e-001
  2.1208260e+001   3.1278980e+000   4.3476071e+016   3.1970352e-001   3.9430078e-001   2.0319359e+001   5.5888228e+016   4.9214151e-002   6.5351001e-001   3.1975139e-001   3.9429961e-001
  2.1307906e+001   3.1278964e+000   3.9608189e+016   3.1970368e-001   3.9330724e-001   2.0586071e+001   5.0961608e+016   4.8576534e-002   6.5085901e-001   3.1975143e-001   3.9330608e-001
  2.1407589e+001   3.1278949e+000   3.7351658e+016   3.1970383e-001   3.9232751e-001   2.0855553e+001   4.8085604e+016   4.7948860e-002   6.4824358e-001   3.1975147e-001   3.9232635e-001
  2.1513575e+001   3.1278932e+000   3.5350674e+016   3.1970401e-001   3.9130200e-001   2.1175850e+001   4.5531841e+016   4.7223607e-002   6.4598395e-001   3.1975150e-001   3.9130085e-001
  2.1601258e+001   3.1278916e+000   3.3777269e+016   3.1970418e-001   3.9045776e-001   2.1396443e+001   4.3521992e+016   4.6736740e-002   6.4341362e-001   3.1975151e-001   3.9045661e-001
  2.1727912e+001   3.1278879e+000   3.1631014e+016   3.1970455e-001   3.8925711e-001   2.1761994e+001   4.0777186e+016   4.5951672e-002   6.4042811e-001   3.1975152e-001   3.8925597e-001
  2.1826593e+001   3.1278850e+000   3.0042640e+016   3.1970484e-001   3.8832314e-001   2.2027444e+001   3.8743934e+016   4.5397913e-002   6.3780318e-001   3.1975153e-001   3.8832202e-001
  2.1902796e+001   3.1278827e+000   2.8959184e+016   3.1970509e-001   3.8762203e-001   2.2280115e+001   3.7356385e+016   4.4883072e-002   6.3648010e-001   3.1975154e-001   3.8762091e-001
  2.2040657e+001   3.1278780e+000   2.7103429e+016   3.1970557e-001   3.8634598e-001   2.2649991e+001   3.4980155e+016   4.4150127e-002   6.3276600e-001   3.1975158e-001   3.8634488e-001
  2.2140757e+001   3.1278761e+000   2.5851885e+016   3.1970576e-001   3.8543095e-001   2.2944233e+001   3.3378418e+016   4.3583937e-002   6.3045664e-001   3.1975162e-001   3.8542985e-001
  2.2240912e+001   3.1278701e+000   2.4656395e+016   3.1970638e-001   3.8452378e-001   2.3242930e+001   3.1849215e+016   4.3023835e-002   6.2820109e-001   3.1975165e-001   3.8452270e-001
  2.2341127e+001   3.1278684e+000   2.3496045e+016   3.1970655e-001   3.8362528e-001   2.3547476e+001   3.0365641e+016   4.2467396e-002   6.2598727e-001   3.1975168e-001   3.8362421e-001
  2.2441398e+001   3.1278669e+000   2.2335582e+016   3.1970670e-001   3.8273258e-001   2.3855344e+001   2.8884006e+016   4.1919328e-002   6.2381235e-001   3.1975171e-001   3.8273151e-001
  2.2541726e+001   3.1278636e+000   2.1081631e+016   3.1970703e-001   3.8184834e-001   2.4168184e+001   2.7277627e+016   4.1376713e-002   6.2166617e-001   3.1975175e-001   3.8184728e-001
  2.2642113e+001   3.1278618e+000   1.9120508e+016   3.1970722e-001   3.8097455e-001   2.4486205e+001   2.4759819e+016   4.0839321e-002   6.1956535e-001   3.1975178e-001   3.8097349e-001
  2.2742552e+001   3.1278589e+000   1.7807195e+016   3.1970752e-001   3.8010805e-001   2.4808874e+001   2.3068962e+016   4.0308158e-002   6.1749841e-001   3.1975182e-001   3.8010700e-001
  2.2843057e+001   3.1278573e+000   1.6976800e+016   3.1970768e-001   3.7925250e-001   2.5136719e+001   2.2002576e+016   3.9782440e-002   6.1546885e-001   3.1975186e-001   3.7925146e-001
  2.2943632e+001   3.1278559e+000   1.6232027e+016   3.1970782e-001   3.7839650e-001   2.5470140e+001   2.1045080e+016   3.9261661e-002   6.1344280e-001   3.1975188e-001   3.7839546e-001
  2.3044275e+001   3.1278529e+000   1.5529587e+016   3.1970813e-001   3.7755215e-001   2.5809810e+001   2.0141242e+016   3.8744958e-002   6.1143917e-001   3.1975191e-001   3.7755112e-001
  2.3134868e+001   3.1278518e+000   1.4929065e+016   3.1970824e-001   3.7679965e-001   2.6124397e+001   1.9368002e+016   3.8278396e-002   6.0967989e-001   3.1975191e-001   3.7679863e-001
  2.3207343e+001   3.1278509e+000   1.4474354e+016   3.1970833e-001   3.7620934e-001   2.6403013e+001   1.8782373e+016   3.7874465e-002   6.0854097e-001   3.1975192e-001   3.7620832e-001
  2.3348377e+001   3.1278492e+000   1.3638652e+016   3.1970851e-001   3.7505318e-001   2.6875262e+001   1.7706967e+016   3.7208939e-002   6.0548047e-001   3.1975197e-001   3.7505216e-001
  2.3449302e+001   3.1278479e+000   1.3082821e+016   3.1970864e-001   3.7423573e-001   2.7239495e+001   1.6992792e+016   3.6711400e-002   6.0350167e-001   3.1975200e-001   3.7423472e-001
  2.3550284e+001   3.1278464e+000   1.2552642e+016   3.1970879e-001   3.7342676e-001   2.7611247e+001   1.6312660e+016   3.6217126e-002   6.0156333e-001   3.1975204e-001   3.7342575e-001
  2.3600777e+001   3.1278455e+000   1.2294260e+016   3.1970888e-001   3.7302550e-001   2.7799515e+001   1.5981618e+016   3.5971850e-002   6.0058732e-001   3.1975206e-001   3.7302450e-001
  2.3701826e+001   3.1278427e+000   1.1785155e+016   3.1970917e-001   3.7222670e-001   2.8181219e+001   1.5330138e+016   3.5484625e-002   5.9864109e-001   3.1975209e-001   3.7222571e-001
  2.3802965e+001   3.1278414e+000   1.1270712e+016   3.1970930e-001   3.7143315e-001   2.8571201e+001   1.4673546e+016   3.5000279e-002   5.9670776e-001   3.1975213e-001   3.7143216e-001
  2.3904071e+001   3.1278385e+000   1.0708296e+016   3.1970960e-001   3.7064461e-001   2.8968077e+001   1.3953976e+016   3.4520759e-002   5.9479844e-001   3.1975216e-001   3.7064362e-001
  2.4005130e+001   3.1278345e+000   9.8390026e+015   3.1971001e-001   3.6986628e-001   2.9371639e+001   1.2838158e+016   3.4046449e-002   5.9289815e-001   3.1975220e-001   3.6986531e-001
  2.4106247e+001   3.1278330e+000   9.3052429e+015   3.1971017e-001   3.6909515e-001   2.9783258e+001   1.2152143e+016   3.3575910e-002   5.9098750e-001   3.1975224e-001   3.6909418e-001
  2.4207424e+001   3.1278316e+000   8.9345470e+015   3.1971031e-001   3.6833351e-001   3.0203157e+001   1.1678532e+016   3.3109122e-002   5.8906303e-001   3.1975227e-001   3.6833254e-001
  2.4308656e+001   3.1278302e+000   8.5972585e+015   3.1971045e-001   3.6757578e-001   3.0631642e+001   1.1247783e+016   3.2645981e-002   5.8712419e-001   3.1975230e-001   3.6757482e-001
  2.4409966e+001   3.1278290e+000   8.2749844e+015   3.1971058e-001   3.6682124e-001   3.1069273e+001   1.0836232e+016   3.2186141e-002   5.8517712e-001   3.1975234e-001   3.6682028e-001
  2.4511320e+001   3.1278277e+000   7.9656976e+015   3.1971070e-001   3.6607579e-001   3.1515478e+001   1.0441576e+016   3.1730440e-002   5.8322123e-001   3.1975236e-001   3.6607483e-001
  2.4612716e+001   3.1278253e+000   7.6711937e+015   3.1971095e-001   3.6533797e-001   3.1970466e+001   1.0066524e+016   3.1278868e-002   5.8125597e-001   3.1975240e-001   3.6533703e-001
  2.4714160e+001   3.1278227e+000   7.3921899e+015   3.1971122e-001   3.6460595e-001   3.2433924e+001   9.7124278e+015   3.0831915e-002   5.7927750e-001   3.1975243e-001   3.6460501e-001
  2.4815650e+001   3.1278215e+000   7.1248567e+015   3.1971134e-001   3.6387972e-001   3.2907034e+001   9.3747870e+015   3.0388640e-002   5.7728555e-001   3.1975247e-001   3.6387878e-001
  2.4917071e+001   3.1278203e+000   6.8648721e+015   3.1971147e-001   3.6315405e-001   3.3391270e+001   9.0482482e+015   2.9947948e-002   5.7529651e-001   3.1975251e-001   3.6315311e-001
  2.5018452e+001   3.1278188e+000   6.6078967e+015   3.1971162e-001   3.6244028e-001   3.3883580e+001   8.7273919e+015   2.9512820e-002   5.7330847e-001   3.1975254e-001   3.6243935e-001
  2.5119900e+001   3.1278176e+000   6.3443073e+015   3.1971174e-001   3.6173319e-001   3.4386124e+001   8.4004347e+015   2.9081498e-002   5.7130223e-001   3.1975257e-001   3.6173226e-001
  2.5221397e+001   3.1278165e+000   6.0079558e+015   3.1971185e-001   3.6103314e-001   3.4898325e+001   7.9805297e+015   2.8654670e-002   5.6930124e-001   3.1975260e-001   3.6103222e-001
  2.5322967e+001   3.1278155e+000   5.6091256e+015   3.1971195e-001   3.6033876e-001   3.5421051e+001   7.4866547e+015   2.8231800e-002   5.6729472e-001   3.1975263e-001   3.6033784e-001
  2.5424583e+001   3.1278129e+000   5.3671005e+015   3.1971222e-001   3.5964229e-001   3.5954726e+001   7.1865505e+015   2.7812755e-002   5.6527503e-001   3.1975266e-001   3.5964137e-001
  2.5526242e+001   3.1278116e+000   5.1698697e+015   3.1971235e-001   3.5895939e-001   3.6500869e+001   6.9429261e+015   2.7396608e-002   5.6325742e-001   3.1975270e-001   3.5895848e-001
  2.5627945e+001   3.1278103e+000   4.9870005e+015   3.1971248e-001   3.5828122e-001   3.7056821e+001   6.7171936e+015   2.6985585e-002   5.6122813e-001   3.1975273e-001   3.5828032e-001
  2.5729690e+001   3.1278091e+000   4.8123509e+015   3.1971261e-001   3.5760826e-001   3.7624301e+001   6.5015850e+015   2.6578567e-002   5.5916761e-001   3.1975277e-001   3.5760736e-001
  2.5831534e+001   3.1278078e+000   4.6439976e+015   3.1971274e-001   3.5693946e-001   3.8204172e+001   6.2941604e+015   2.6175152e-002   5.5710480e-001   3.1975281e-001   3.5693856e-001
  2.5933270e+001   3.1278067e+000   4.4834308e+015   3.1971285e-001   3.5627055e-001   3.8797393e+001   6.0977529e+015   2.5774928e-002   5.5499753e-001   3.1975284e-001   3.5626965e-001
  2.6034942e+001   3.1278056e+000   4.3284552e+015   3.1971296e-001   3.5561484e-001   3.9403231e+001   5.9102220e+015   2.5378629e-002   5.5293502e-001   3.1975288e-001   3.5561394e-001
  2.6136679e+001   3.1278043e+000   4.1761654e+015   3.1971309e-001   3.5496583e-001   4.0019222e+001   5.7284401e+015   2.4987992e-002   5.5085391e-001   3.1975291e-001   3.5496494e-001
  2.6238469e+001   3.1278018e+000   4.0239991e+015   3.1971335e-001   3.5431863e-001   4.0646873e+001   5.5494746e+015   2.4602139e-002   5.4874273e-001   3.1975295e-001   3.5431774e-001
  2.6340309e+001   3.1278004e+000   3.8662885e+015   3.1971349e-001   3.5368114e-001   4.1289040e+001   5.3665398e+015   2.4219503e-002   5.4664809e-001   3.1975300e-001   3.5368026e-001
  2.6442199e+001   3.1277994e+000   3.6724984e+015   3.1971360e-001   3.5304082e-001   4.1945138e+001   5.1408228e+015   2.3840665e-002   5.4452278e-001   3.1975304e-001   3.5303994e-001
  2.6515570e+001   3.1277988e+000   3.5016838e+015   3.1971366e-001   3.5259566e-001   4.2467283e+001   4.9421097e+015   2.3547539e-002   5.4321483e-001   3.1975304e-001   3.5259478e-001
  2.6600354e+001   3.1277981e+000   3.3863418e+015   3.1971373e-001   3.5208595e-001   4.3065831e+001   4.8067410e+015   2.3220265e-002   5.4164762e-001   3.1975303e-001   3.5208507e-001
  2.6732422e+001   3.1277971e+000   3.2299584e+015   3.1971383e-001   3.5128864e-001   4.3946101e+001   4.6210293e+015   2.2755147e-002   5.3883266e-001   3.1975303e-001   3.5128777e-001
  2.6805793e+001   3.1277963e+000   3.1487263e+015   3.1971391e-001   3.5084952e-001   4.4450822e+001   4.5232090e+015   2.2496772e-002   5.3728448e-001   3.1975306e-001   3.5084865e-001
  2.6907808e+001   3.1277952e+000   3.0377898e+015   3.1971403e-001   3.5023601e-001   4.5126918e+001   4.3889048e+015   2.2159723e-002   5.3495169e-001   3.1975309e-001   3.5023515e-001
  2.7009960e+001   3.1277940e+000   2.9320775e+015   3.1971415e-001   3.4962877e-001   4.5849105e+001   4.2607497e+015   2.1810677e-002   5.3276480e-001   3.1975312e-001   3.4962791e-001
  2.7112146e+001   3.1277930e+000   2.8310030e+015   3.1971425e-001   3.4902591e-001   4.6594902e+001   4.1392502e+015   2.1461575e-002   5.3060431e-001   3.1975314e-001   3.4902505e-001
  2.7214371e+001   3.1277919e+000   2.7328956e+015   3.1971437e-001   3.4842567e-001   4.7356284e+001   4.0232378e+015   2.1116522e-002   5.2841008e-001   3.1975317e-001   3.4842482e-001
  2.7317855e+001   3.1277909e+000   2.6347499e+015   3.1971447e-001   3.4782799e-001   4.8147911e+001   3.9094632e+015   2.0769333e-002   5.2622930e-001   3.1975320e-001   3.4782714e-001
  2.7421387e+001   3.1277899e+000   2.5365129e+015   3.1971457e-001   3.4723592e-001   4.8953158e+001   3.7975000e+015   2.0427691e-002   5.2405283e-001   3.1975325e-001   3.4723507e-001
  2.7524969e+001   3.1277886e+000   2.4349639e+015   3.1971470e-001   3.4664952e-001   4.9774897e+001   3.6828857e+015   2.0090449e-002   5.2186595e-001   3.1975329e-001   3.4664867e-001
  2.7628601e+001   3.1277876e+000   2.3128277e+015   3.1971481e-001   3.4606838e-001   5.0614222e+001   3.5446174e+015   1.9757293e-002   5.1967460e-001   3.1975331e-001   3.4606754e-001
  2.7732265e+001   3.1277866e+000   2.1692719e+015   3.1971491e-001   3.4548606e-001   5.1469858e+001   3.3728007e+015   1.9428847e-002   5.1747675e-001   3.1975336e-001   3.4548522e-001
  2.7834624e+001   3.1277856e+000   2.0802702e+015   3.1971501e-001   3.4492002e-001   5.2338927e+001   3.2627664e+015   1.9106238e-002   5.1532979e-001   3.1975339e-001   3.4491918e-001
  2.7937021e+001   3.1277845e+000   2.0096141e+015   3.1971512e-001   3.4435804e-001   5.3221646e+001   3.1709235e+015   1.8789348e-002   5.1316512e-001   3.1975342e-001   3.4435720e-001
  2.8039426e+001   3.1277811e+000   1.9448131e+015   3.1971547e-001   3.4380213e-001   5.4118797e+001   3.0847545e+015   1.8477868e-002   5.1098788e-001   3.1975345e-001   3.4380130e-001
  2.8141824e+001   3.1277802e+000   1.8829772e+015   3.1971557e-001   3.4324943e-001   5.5033198e+001   3.0022108e+015   1.8170850e-002   5.0881637e-001   3.1975347e-001   3.4324860e-001
  2.8244234e+001   3.1277790e+000   1.8234108e+015   3.1971568e-001   3.4269668e-001   5.5967606e+001   2.9233771e+015   1.7867478e-002   5.0662604e-001   3.1975349e-001   3.4269585e-001
  2.8346658e+001   3.1277778e+000   1.7656476e+015   3.1971581e-001   3.4215437e-001   5.6925030e+001   2.8478371e+015   1.7566965e-002   5.0445753e-001   3.1975354e-001   3.4215355e-001
  2.8449103e+001   3.1277766e+000   1.7091317e+015   3.1971593e-001   3.4161654e-001   5.7898868e+001   2.7745075e+015   1.7271495e-002   5.0228505e-001   3.1975356e-001   3.4161573e-001
  2.8500342e+001   3.1277759e+000   1.6811987e+015   3.1971600e-001   3.4134996e-001   5.8393735e+001   2.7382987e+015   1.7125125e-002   5.0119651e-001   3.1975358e-001   3.4134915e-001
  2.8602840e+001   3.1277749e+000   1.6257197e+015   3.1971610e-001   3.4081886e-001   5.9394532e+001   2.6659717e+015   1.6836567e-002   4.9902263e-001   3.1975360e-001   3.4081804e-001
  2.8705386e+001   3.1277739e+000   1.5685510e+015   3.1971621e-001   3.4029314e-001   6.0413758e+001   2.5907535e+015   1.6552521e-002   4.9681934e-001   3.1975363e-001   3.4029233e-001
  2.8807956e+001   3.1277718e+000   1.4941558e+015   3.1971642e-001   3.3976207e-001   6.1459497e+001   2.4959471e+015   1.6270878e-002   4.9460435e-001   3.1975365e-001   3.3976126e-001
  2.8910541e+001   3.1277705e+000   1.4196920e+015   3.1971655e-001   3.3924303e-001   6.2527239e+001   2.3839934e+015   1.5993030e-002   4.9240987e-001   3.1975369e-001   3.3924222e-001
  2.9013184e+001   3.1277696e+000   1.3764727e+015   3.1971664e-001   3.3872656e-001   6.3614972e+001   2.3188267e+015   1.5719570e-002   4.9020284e-001   3.1975372e-001   3.3872576e-001
  2.9115879e+001   3.1277686e+000   1.3374774e+015   3.1971675e-001   3.3821292e-001   6.4725432e+001   2.2580684e+015   1.5449878e-002   4.8799643e-001   3.1975374e-001   3.3821213e-001
  2.9218602e+001   3.1277672e+000   1.3003270e+015   3.1971688e-001   3.3770489e-001   6.5858916e+001   2.2000559e+015   1.5183973e-002   4.8576920e-001   3.1975378e-001   3.3770410e-001
  2.9321352e+001   3.1277663e+000   1.2644449e+015   3.1971699e-001   3.3719302e-001   6.7017907e+001   2.1443649e+015   1.4921385e-002   4.8353772e-001   3.1975381e-001   3.3719223e-001
  2.9424097e+001   3.1277654e+000   1.2298955e+015   3.1971708e-001   3.3669265e-001   6.8198181e+001   2.0909358e+015   1.4663148e-002   4.8131774e-001   3.1975383e-001   3.3669186e-001
  2.9526979e+001   3.1277644e+000   1.1964887e+015   3.1971717e-001   3.3619613e-001   6.9405488e+001   2.0391309e+015   1.4408083e-002   4.7906580e-001   3.1975387e-001   3.3619534e-001
  2.9629868e+001   3.1277633e+000   1.1639754e+015   3.1971729e-001   3.3570303e-001   7.0636182e+001   1.9881773e+015   1.4157051e-002   4.7681549e-001   3.1975390e-001   3.3570224e-001
  2.9732772e+001   3.1277624e+000   1.1319599e+015   3.1971738e-001   3.3521434e-001   7.1890042e+001   1.9371500e+015   1.3910132e-002   4.7454958e-001   3.1975394e-001   3.3521356e-001
  2.9835832e+001   3.1277612e+000   1.0976448e+015   3.1971750e-001   3.3472109e-001   7.3173780e+001   1.8827634e+015   1.3666097e-002   4.7227212e-001   3.1975397e-001   3.3472031e-001
  2.9938961e+001   3.1277601e+000   1.0521937e+015   3.1971761e-001   3.3423779e-001   7.4486011e+001   1.8074887e+015   1.3425340e-002   4.7001431e-001   3.1975399e-001   3.3423702e-001
  3.0042124e+001   3.1277592e+000   1.0102918e+015   3.1971771e-001   3.3375895e-001   7.5821151e+001   1.7346276e+015   1.3188932e-002   4.6773338e-001   3.1975401e-001   3.3375818e-001
  3.0145260e+001   3.1277582e+000   9.8327996e+014   3.1971781e-001   3.3328348e-001   7.7186618e+001   1.6892050e+015   1.2955614e-002   4.6544949e-001   3.1975405e-001   3.3328271e-001
  3.0248405e+001   3.1277573e+000   9.5858169e+014   3.1971790e-001   3.3281180e-001   7.8573690e+001   1.6466877e+015   1.2726906e-002   4.6315898e-001   3.1975408e-001   3.3281103e-001
  3.0351587e+001   3.1277563e+000   9.3481955e+014   3.1971800e-001   3.3233511e-001   7.9996069e+001   1.6057782e+015   1.2500614e-002   4.6083344e-001   3.1975411e-001   3.3233435e-001
  3.0403203e+001   3.1277558e+000   9.2324076e+014   3.1971806e-001   3.3210174e-001   8.0722741e+001   1.5858849e+015   1.2388083e-002   4.5969426e-001   3.1975412e-001   3.3210097e-001
  3.0506513e+001   3.1277549e+000   9.0073044e+014   3.1971815e-001   3.3163679e-001   8.2186218e+001   1.5471381e+015   1.2167490e-002   4.5739043e-001   3.1975415e-001   3.3163603e-001
  3.0609859e+001   3.1277539e+000   8.7899368e+014   3.1971825e-001   3.3117686e-001   8.3681279e+001   1.5094427e+015   1.1950104e-002   4.5507182e-001   3.1975418e-001   3.3117610e-001
  3.0713370e+001   3.1277527e+000   8.5769619e+014   3.1971837e-001   3.3071833e-001   8.5207585e+001   1.4719465e+015   1.1736044e-002   4.5272683e-001   3.1975420e-001   3.3071757e-001
  3.0816953e+001   3.1277516e+000   8.3660714e+014   3.1971848e-001   3.3025519e-001   8.6766124e+001   1.4341952e+015   1.1525235e-002   4.5035652e-001   3.1975422e-001   3.3025443e-001
  3.0922110e+001   3.1277507e+000   8.1012812e+014   3.1971858e-001   3.2979391e-001   8.8390799e+001   1.3898331e+015   1.1313395e-002   4.4796893e-001   3.1975425e-001   3.2979316e-001
  3.1027346e+001   3.1277494e+000   7.7858536e+014   3.1971871e-001   3.2933715e-001   9.0040566e+001   1.3308508e+015   1.1106105e-002   4.4556567e-001   3.1975427e-001   3.2933640e-001
  3.1132661e+001   3.1277484e+000   7.5294627e+014   3.1971881e-001   3.2888523e-001   9.1728938e+001   1.2858862e+015   1.0901685e-002   4.4314593e-001   3.1975429e-001   3.2888449e-001
  3.1238059e+001   3.1277474e+000   7.3401354e+014   3.1971891e-001   3.2843518e-001   9.3451196e+001   1.2514232e+015   1.0700773e-002   4.4071779e-001   3.1975432e-001   3.2843444e-001
  3.1343538e+001   3.1277463e+000   7.1646869e+014   3.1971902e-001   3.2797942e-001   9.5212402e+001   1.2190545e+015   1.0502833e-002   4.3824601e-001   3.1975436e-001   3.2797868e-001
  3.1449104e+001   3.1277452e+000   6.9947832e+014   3.1971914e-001   3.2753215e-001   9.7021290e+001   1.1879726e+015   1.0307016e-002   4.3580750e-001   3.1975440e-001   3.2753141e-001
  3.1501921e+001   3.1277447e+000   6.9120770e+014   3.1971919e-001   3.2730970e-001   9.7941482e+001   1.1728936e+015   1.0210178e-002   4.3458771e-001   3.1975442e-001   3.2730896e-001
  3.1607625e+001   3.1277436e+000   6.7507134e+014   3.1971931e-001   3.2686755e-001   9.9807504e+001   1.1434450e+015   1.0019287e-002   4.3212885e-001   3.1975446e-001   3.2686681e-001
  3.1713420e+001   3.1277425e+000   6.5934513e+014   3.1971941e-001   3.2642815e-001   1.0170513e+002   1.1145398e+015   9.8323458e-003   4.2966621e-001   3.1975450e-001   3.2642742e-001
  3.1819319e+001   3.1277413e+000   6.4377970e+014   3.1971953e-001   3.2599192e-001   1.0364777e+002   1.0855828e+015   9.6480610e-003   4.2720133e-001   3.1975454e-001   3.2599119e-001
  3.1925329e+001   3.1277404e+000   6.2729755e+014   3.1971963e-001   3.2554691e-001   1.0564023e+002   1.0551753e+015   9.4660906e-003   4.2464244e-001   3.1975456e-001   3.2554618e-001
  3.2031432e+001   3.1277393e+000   6.0576832e+014   3.1971974e-001   3.2511401e-001   1.0767849e+002   1.0188031e+015   9.2869059e-003   4.2213888e-001   3.1975459e-001   3.2511328e-001
  3.2137648e+001   3.1277383e+000   5.8301318e+014   3.1971985e-001   3.2468382e-001   1.0975217e+002   9.7476697e+014   9.1114371e-003   4.1963852e-001   3.1975463e-001   3.2468309e-001
  3.2243851e+001   3.1277372e+000   5.6811405e+014   3.1971995e-001   3.2425758e-001   1.1187509e+002   9.4757857e+014   8.9385401e-003   4.1713393e-001   3.1975467e-001   3.2425686e-001
  3.2349875e+001   3.1277360e+000   5.5465829e+014   3.1972008e-001   3.2383551e-001   1.1403636e+002   9.2266649e+014   8.7691326e-003   4.1464156e-001   3.1975471e-001   3.2383479e-001
  3.2402825e+001   3.1277355e+000   5.4810979e+014   3.1972013e-001   3.2361750e-001   1.1513248e+002   9.1068006e+014   8.6856467e-003   4.1327844e-001   3.1975473e-001   3.2361679e-001
  3.2508603e+001   3.1277346e+000   5.3531566e+014   3.1972022e-001   3.2319926e-001   1.1738416e+002   8.8750124e+014   8.5190373e-003   4.1078392e-001   3.1975475e-001   3.2319854e-001
  3.2614245e+001   3.1277334e+000   5.2293743e+014   3.1972035e-001   3.2278476e-001   1.1966260e+002   8.6520920e+014   8.3568297e-003   4.0828269e-001   3.1975478e-001   3.2278405e-001
  3.2719750e+001   3.1277325e+000   5.1088016e+014   3.1972044e-001   3.2237444e-001   1.2198087e+002   8.4344234e+014   8.1980065e-003   4.0576917e-001   3.1975482e-001   3.2237373e-001
  3.2825137e+001   3.1277315e+000   4.9896478e+014   3.1972054e-001   3.2196781e-001   1.2434433e+002   8.2174993e+014   8.0421843e-003   4.0325757e-001   3.1975484e-001   3.2196710e-001
  3.2930392e+001   3.1277305e+000   4.8652999e+014   3.1972064e-001   3.2155660e-001   1.2674379e+002   7.9925882e+014   7.8899329e-003   4.0068612e-001   3.1975487e-001   3.2155589e-001
  3.3035555e+001   3.1277296e+000   4.7033248e+014   3.1972073e-001   3.2115436e-001   1.2921595e+002   7.7230793e+014   7.7389827e-003   3.9816463e-001   3.1975490e-001   3.2115366e-001
  3.3140608e+001   3.1277287e+000   4.5282041e+014   3.1972082e-001   3.2075653e-001   1.3171348e+002   7.4023734e+014   7.5922372e-003   3.9565224e-001   3.1975493e-001   3.2075582e-001
  3.3245544e+001   3.1277277e+000   4.3999559e+014   3.1972093e-001   3.2036158e-001   1.3426073e+002   7.1871778e+014   7.4481944e-003   3.9313900e-001   3.1975496e-001   3.2036088e-001
  3.3350371e+001   3.1277268e+000   4.2961434e+014   3.1972102e-001   3.1996955e-001   1.3685885e+002   7.0052302e+014   7.3067981e-003   3.9062905e-001   3.1975499e-001   3.1996886e-001
  3.3402735e+001   3.1277262e+000   4.2456070e+014   3.1972108e-001   3.1977527e-001   1.3817468e+002   6.9178335e+014   7.2372161e-003   3.8936703e-001   3.1975501e-001   3.1977457e-001
  3.3507381e+001   3.1277252e+000   4.1466029e+014   3.1972118e-001   3.1938022e-001   1.4085703e+002   6.7484245e+014   7.0993973e-003   3.8679996e-001   3.1975504e-001   3.1937953e-001
  3.3611934e+001   3.1277243e+000   4.0503454e+014   3.1972127e-001   3.1899378e-001   1.4359432e+002   6.5848140e+014   6.9640637e-003   3.8430431e-001   3.1975507e-001   3.1899309e-001
  3.3716381e+001   3.1277234e+000   3.9560915e+014   3.1972136e-001   3.1861163e-001   1.4637717e+002   6.4247603e+014   6.8316665e-003   3.8180340e-001   3.1975509e-001   3.1861094e-001
  3.3820752e+001   3.1277227e+000   3.8623903e+014   3.1972144e-001   3.1823163e-001   1.4920473e+002   6.2652501e+014   6.7022006e-003   3.7929932e-001   3.1975511e-001   3.1823095e-001
  3.3925042e+001   3.1277219e+000   3.7638710e+014   3.1972152e-001   3.1785504e-001   1.5208938e+002   6.0998496e+014   6.5750809e-003   3.7680434e-001   3.1975514e-001   3.1785436e-001
  3.4029290e+001   3.1277210e+000   3.6351124e+014   3.1972161e-001   3.1747126e-001   1.5503507e+002   5.8993328e+014   6.4501536e-003   3.7427774e-001   3.1975517e-001   3.1747057e-001
  3.4133489e+001   3.1277200e+000   3.4928385e+014   3.1972171e-001   3.1709659e-001   1.5803991e+002   5.6651626e+014   6.3275156e-003   3.7178305e-001   3.1975519e-001   3.1709591e-001
  3.4237646e+001   3.1277191e+000   3.4017872e+014   3.1972180e-001   3.1672483e-001   1.6110908e+002   5.5169957e+014   6.2069747e-003   3.6929289e-001   3.1975522e-001   3.1672415e-001
  3.4341768e+001   3.1277183e+000   3.3181555e+014   3.1972189e-001   3.1635598e-001   1.6422212e+002   5.3830784e+014   6.0893138e-003   3.6679342e-001   3.1975525e-001   3.1635531e-001
  3.4445866e+001   3.1277174e+000   3.2364855e+014   3.1972198e-001   3.1598861e-001   1.6739732e+002   5.2546375e+014   5.9738112e-003   3.6429253e-001   3.1975528e-001   3.1598793e-001
  3.4549925e+001   3.1277156e+000   3.1567881e+014   3.1972216e-001   3.1561540e-001   1.7064536e+002   5.1303902e+014   5.8601066e-003   3.6175870e-001   3.1975530e-001   3.1561473e-001
  3.4601936e+001   3.1277153e+000   3.1176299e+014   3.1972220e-001   3.1543204e-001   1.7229696e+002   5.0695354e+014   5.8039331e-003   3.6051176e-001   3.1975530e-001   3.1543137e-001
  3.4701609e+001   3.1277133e+000   3.0435864e+014   3.1972240e-001   3.1508319e-001   1.7550745e+002   4.9545577e+014   5.6977637e-003   3.5812538e-001   3.1975531e-001   3.1508253e-001
  3.4847353e+001   3.1277122e+000   2.9354131e+014   3.1972251e-001   3.1457786e-001   1.8030614e+002   4.7877713e+014   5.5461228e-003   3.5464537e-001   3.1975533e-001   3.1457720e-001
  3.4951294e+001   3.1277116e+000   2.8394853e+014   3.1972257e-001   3.1422036e-001   1.8378812e+002   4.6485569e+014   5.4410481e-003   3.5214802e-001   3.1975534e-001   3.1421970e-001
  3.5003257e+001   3.1277113e+000   2.7806650e+014   3.1972261e-001   3.1403442e-001   1.8555852e+002   4.5679590e+014   5.3891355e-003   3.5081695e-001   3.1975535e-001   3.1403376e-001
  3.5107166e+001   3.1277107e+000   2.6666193e+014   3.1972267e-001   3.1367865e-001   1.8916336e+002   4.3979054e+014   5.2864359e-003   3.4830875e-001   3.1975536e-001   3.1367799e-001
  3.5211070e+001   3.1277099e+000   2.5933108e+014   3.1972275e-001   3.1332580e-001   1.9285885e+002   4.2870442e+014   5.1851392e-003   3.4581149e-001   3.1975538e-001   3.1332515e-001
  3.5301792e+001   3.1277093e+000   2.5374000e+014   3.1972280e-001   3.1302381e-001   1.9631484e+002   4.2051244e+014   5.0938584e-003   3.4370126e-001   3.1975539e-001   3.1302315e-001
  3.5440149e+001   3.1277083e+000   2.4483791e+014   3.1972291e-001   3.1255068e-001   2.0137018e+002   4.0765085e+014   4.9659787e-003   3.4031375e-001   3.1975541e-001   3.1255003e-001
  3.5543991e+001   3.1277076e+000   2.3824155e+014   3.1972299e-001   3.1220035e-001   2.0525248e+002   3.9819797e+014   4.8720484e-003   3.3781043e-001   3.1975543e-001   3.1219970e-001
  3.5647823e+001   3.1277068e+000   2.3174377e+014   3.1972306e-001   3.1185181e-001   2.0921657e+002   3.8896551e+014   4.7797362e-003   3.3532095e-001   3.1975544e-001   3.1185116e-001
  3.5749820e+001   3.1277062e+000   2.2536059e+014   3.1972313e-001   3.1151281e-001   2.1319446e+002   3.8000840e+014   4.6905535e-003   3.3287813e-001   3.1975546e-001   3.1151216e-001
  3.5801723e+001   3.1277060e+000   2.2205562e+014   3.1972315e-001   3.1134115e-001   2.1525472e+002   3.7542910e+014   4.6456589e-003   3.3164389e-001   3.1975546e-001   3.1134051e-001
  3.5928353e+001   3.1277030e+000   2.1203209e+014   3.1972346e-001   3.1092011e-001   2.2043983e+002   3.6182041e+014   4.5363853e-003   3.2851817e-001   3.1975547e-001   3.1091947e-001
  3.6021768e+001   3.1277026e+000   2.0413819e+014   3.1972350e-001   3.1061251e-001   2.2429972e+002   3.5185807e+014   4.4583203e-003   3.2628541e-001   3.1975548e-001   3.1061187e-001
  3.6123071e+001   3.1277020e+000   1.9837819e+014   3.1972356e-001   3.1028630e-001   2.2871435e+002   3.4373463e+014   4.3722661e-003   3.2391381e-001   3.1975548e-001   3.1028566e-001
  3.6231018e+001   3.1277015e+000   1.9246174e+014   3.1972361e-001   3.0993964e-001   2.3339091e+002   3.3571616e+014   4.2846571e-003   3.2137407e-001   3.1975548e-001   3.0993901e-001
  3.6305750e+001   3.1277010e+000   1.8843799e+014   3.1972366e-001   3.0969534e-001   2.3669844e+002   3.3027050e+014   4.2247849e-003   3.1951821e-001   3.1975549e-001   3.0969471e-001
  3.6425497e+001   3.1277005e+000   1.8211013e+014   3.1972371e-001   3.0931205e-001   2.4204936e+002   3.2171532e+014   4.1313888e-003   3.1669135e-001   3.1975549e-001   3.0931142e-001
  3.6531535e+001   3.1277000e+000   1.7670860e+014   3.1972376e-001   3.0897631e-001   2.4689842e+002   3.1444803e+014   4.0502488e-003   3.1420148e-001   3.1975549e-001   3.0897568e-001
  3.6609744e+001   3.1276997e+000   1.7271773e+014   3.1972379e-001   3.0872927e-001   2.5051292e+002   3.0913982e+014   3.9918101e-003   3.1236186e-001   3.1975549e-001   3.0872864e-001
  3.6731409e+001   3.1276992e+000   1.6618385e+014   3.1972384e-001   3.0833995e-001   2.5624547e+002   3.0071859e+014   3.9025080e-003   3.0944529e-001   3.1975550e-001   3.0833932e-001
  3.6809620e+001   3.1276988e+000   1.6128543e+014   3.1972388e-001   3.0809454e-001   2.5998166e+002   2.9464934e+014   3.8464252e-003   3.0760959e-001   3.1975550e-001   3.0809392e-001
  3.6922592e+001   3.1276983e+000   1.5324140e+014   3.1972393e-001   3.0774281e-001   2.6550757e+002   2.8444391e+014   3.7663710e-003   3.0495774e-001   3.1975550e-001   3.0774219e-001
  3.7012969e+001   3.1276979e+000   1.4905008e+014   3.1972398e-001   3.0745993e-001   2.7003860e+002   2.7875099e+014   3.7031742e-003   3.0280038e-001   3.1975550e-001   3.0745931e-001
  3.7134661e+001   3.1276973e+000   1.4344283e+014   3.1972404e-001   3.0708079e-001   2.7613722e+002   2.7133646e+014   3.6213880e-003   2.9994117e-001   3.1975551e-001   3.0708017e-001
  3.7232058e+001   3.1276968e+000   1.3919046e+014   3.1972409e-001   3.0678219e-001   2.8122272e+002   2.6571295e+014   3.5559004e-003   2.9767316e-001   3.1975551e-001   3.0678157e-001
  3.7338151e+001   3.1276964e+000   1.3463611e+014   3.1972413e-001   3.0645737e-001   2.8679339e+002   2.5968259e+014   3.4868307e-003   2.9520029e-001   3.1975551e-001   3.0645676e-001
  3.7416417e+001   3.1276960e+000   1.3131223e+014   3.1972416e-001   3.0621287e-001   2.9096169e+002   2.5530268e+014   3.4368786e-003   2.9333364e-001   3.1975551e-001   3.0621225e-001
  3.7513814e+001   3.1276957e+000   1.2728361e+014   3.1972420e-001   3.0591699e-001   2.9629817e+002   2.5005299e+014   3.3749787e-003   2.9106833e-001   3.1975551e-001   3.0591638e-001
  3.7635560e+001   3.1276943e+000   1.2184724e+014   3.1972434e-001   3.0554574e-001   3.0297932e+002   2.4322855e+014   3.3005553e-003   2.8821682e-001   3.1975552e-001   3.0554513e-001
  3.7713825e+001   3.1276940e+000   1.1778213e+014   3.1972437e-001   3.0530889e-001   3.0737256e+002   2.3829325e+014   3.2533809e-003   2.8638724e-001   3.1975552e-001   3.0530828e-001
  3.7826875e+001   3.1276935e+000   1.1116465e+014   3.1972442e-001   3.0496407e-001   3.1387307e+002   2.3001779e+014   3.1860012e-003   2.8373173e-001   3.1975552e-001   3.0496346e-001
  3.7905140e+001   3.1276932e+000   1.0816356e+014   3.1972445e-001   3.0472879e-001   3.1846481e+002   2.2587376e+014   3.1400643e-003   2.8190841e-001   3.1975552e-001   3.0472818e-001
  3.8026887e+001   3.1276927e+000   1.0365316e+014   3.1972450e-001   3.0436400e-001   3.2569596e+002   2.1980374e+014   3.0703482e-003   2.7907158e-001   3.1975552e-001   3.0436340e-001
  3.8105152e+001   3.1276923e+000   1.0084974e+014   3.1972454e-001   3.0413129e-001   3.3042706e+002   2.1602521e+014   3.0263866e-003   2.7725101e-001   3.1975553e-001   3.0413068e-001
  3.8202549e+001   3.1276919e+000   9.7512994e+013   3.1972458e-001   3.0384011e-001   3.3649991e+002   2.1151079e+014   2.9717690e-003   2.7495109e-001   3.1975553e-001   3.0383951e-001
  3.8324295e+001   3.1276914e+000   9.3340114e+013   3.1972463e-001   3.0347929e-001   3.4413059e+002   2.0589125e+014   2.9058736e-003   2.7211920e-001   3.1975553e-001   3.0347869e-001
  3.8402560e+001   3.1276911e+000   9.0689446e+013   3.1972467e-001   3.0324870e-001   3.4913359e+002   2.0236338e+014   2.8642331e-003   2.7030243e-001   3.1975553e-001   3.0324810e-001
  3.8515610e+001   3.1276906e+000   8.6691049e+013   3.1972472e-001   3.0291734e-001   3.5650392e+002   1.9720418e+014   2.8050183e-003   2.6768092e-001   3.1975553e-001   3.0291674e-001
  3.8621703e+001   3.1276902e+000   8.2374153e+013   3.1972476e-001   3.0260195e-001   3.6359094e+002   1.9170855e+014   2.7503436e-003   2.6518706e-001   3.1975553e-001   3.0260135e-001
  3.8734753e+001   3.1276898e+000   7.7381862e+013   3.1972480e-001   3.0227230e-001   3.7124152e+002   1.8521134e+014   2.6936642e-003   2.6257346e-001   3.1975553e-001   3.0227170e-001
  3.8825193e+001   3.1276893e+000   7.4769228e+013   3.1972485e-001   3.0201099e-001   3.7753343e+002   1.8130980e+014   2.6487720e-003   2.6049140e-001   3.1975553e-001   3.0201040e-001
  3.8903459e+001   3.1276890e+000   7.2545130e+013   3.1972489e-001   3.0177817e-001   3.8295685e+002   1.7813427e+014   2.6112603e-003   2.5864173e-001   3.1975553e-001   3.0177758e-001
  3.9016509e+001   3.1276883e+000   6.9432067e+013   3.1972495e-001   3.0145091e-001   3.9100191e+002   1.7365027e+014   2.5575323e-003   2.5603783e-001   3.1975553e-001   3.0145032e-001
  3.9103652e+001   3.1276879e+000   6.7058379e+013   3.1972500e-001   3.0119908e-001   3.9726326e+002   1.7021743e+014   2.5172225e-003   2.5402590e-001   3.1975554e-001   3.0119849e-001
  3.9217176e+001   3.1276872e+000   6.4077156e+013   3.1972507e-001   3.0087463e-001   4.0566424e+002   1.6590315e+014   2.4650928e-003   2.5141964e-001   3.1975554e-001   3.0087404e-001
  3.9339432e+001   3.1276867e+000   6.0860894e+013   3.1972512e-001   3.0052074e-001   4.1483857e+002   1.6130197e+014   2.4105763e-003   2.4859344e-001   3.1975554e-001   3.0052015e-001
  3.9418025e+001   3.1276864e+000   5.8639928e+013   3.1972515e-001   3.0029688e-001   4.2082513e+002   1.5822274e+014   2.3762840e-003   2.4679262e-001   3.1975554e-001   3.0029630e-001
  3.9515830e+001   3.1276859e+000   5.5609444e+013   3.1972520e-001   3.0002087e-001   4.2850772e+002   1.5391761e+014   2.3336803e-003   2.4456359e-001   3.1975554e-001   3.0002029e-001
  3.9638086e+001   3.1276855e+000   5.1697654e+013   3.1972524e-001   2.9967463e-001   4.3814615e+002   1.4829045e+014   2.2823434e-003   2.4176782e-001   3.1975554e-001   2.9967404e-001
  3.9716679e+001   3.1276851e+000   4.9989351e+013   3.1972528e-001   2.9944963e-001   4.4449564e+002   1.4544348e+014   2.2497408e-003   2.3994909e-001   3.1975554e-001   2.9944905e-001
  3.9830203e+001   3.1276847e+000   4.7617040e+013   3.1972533e-001   2.9913069e-001   4.5387770e+002   1.4161703e+014   2.2032367e-003   2.3736510e-001   3.1975554e-001   2.9913010e-001
  3.9908796e+001   3.1276843e+000   4.6007429e+013   3.1972536e-001   2.9891064e-001   4.6044486e+002   1.3901285e+014   2.1718127e-003   2.3557853e-001   3.1975554e-001   2.9891006e-001
  4.0031052e+001   3.1276839e+000   1.7864780e+013   3.1972540e-001   2.9855256e-001   4.7078426e+002   9.4567180e+013   2.1241152e-003   2.3254412e-001   3.1975554e-001   2.9855199e-001
  4.0109645e+001   3.1276837e+000   1.3072383e+013   3.1972543e-001   2.9832863e-001   4.7778762e+002   8.3829485e+013   2.0929802e-003   2.3068672e-001   3.1975554e-001   2.9832805e-001
  4.0223169e+001   3.1276831e+000   7.7731713e+012   3.1972549e-001   2.9801046e-001   4.8801845e+002   6.8946659e+013   2.0491029e-003   2.2810514e-001   3.1975554e-001   2.9800989e-001
  4.0301762e+001   3.1276828e+000   5.1054898e+012   3.1972551e-001   2.9779114e-001   4.9517630e+002   5.9110028e+013   2.0194828e-003   2.2632948e-001   3.1975554e-001   2.9779056e-001
  4.0408299e+001   3.1276825e+000   2.7097926e+012   3.1972555e-001   2.9749565e-001   5.0500333e+002   4.6750843e+013   1.9801850e-003   2.2392895e-001   3.1975554e-001   2.9749508e-001
  4.0521823e+001   3.1276820e+000   1.3036943e+012   3.1972560e-001   2.9717424e-001   5.1563237e+002   3.5041187e+013   1.9393662e-003   2.2134579e-001   3.1975554e-001   2.9717366e-001
  4.0600416e+001   3.1276817e+000   7.8212618e+011   3.1972563e-001   2.9695736e-001   5.2308318e+002   2.8099066e+013   1.9117419e-003   2.1958103e-001   3.1975555e-001   2.9695679e-001
  4.0722672e+001   3.1276811e+000   3.6433791e+011   3.1972569e-001   2.9662094e-001   5.3485697e+002   1.9425053e+013   1.8696587e-003   2.1684809e-001   3.1975556e-001   2.9662037e-001
  4.0801265e+001   3.1276808e+000   2.3065936e+011   3.1972572e-001   2.9640617e-001   5.4255530e+002   1.5177627e+013   1.8431301e-003   2.1510758e-001   3.1975556e-001   2.9640560e-001
  4.0914789e+001   3.1276804e+000   1.2501519e+011   3.1972576e-001   2.9608807e-001   5.5385024e+002   1.0557634e+013   1.8055422e-003   2.1255596e-001   3.1975556e-001   2.9608750e-001
  4.1002579e+001   3.1276801e+000   8.0888422e+010   3.1972580e-001   2.9584792e-001   5.6266327e+002   7.9453667e+012   1.7772619e-003   2.1062318e-001   3.1975556e-001   2.9584735e-001
  4.1126148e+001   3.1276796e+000   5.2586550e+010   3.1972584e-001   2.9551205e-001   5.7530571e+002   5.9630625e+012   1.7382063e-003   2.0792079e-001   3.1975556e-001   2.9551149e-001
  4.1205610e+001   3.1276793e+000   4.2643636e+010   3.1972588e-001   2.9529715e-001   5.8357417e+002   5.3292973e+012   1.7135782e-003   2.0619344e-001   3.1975556e-001   2.9529658e-001
  4.1329241e+001   3.1276787e+000   3.5013983e+010   3.1972594e-001   2.9495683e-001   5.9666937e+002   4.6491580e+012   1.6759701e-003   2.0344850e-001   3.1975557e-001   2.9495627e-001
  4.1408726e+001   3.1276784e+000   3.0952100e+010   3.1972597e-001   2.9474290e-001   6.0524136e+002   4.2577433e+012   1.6522334e-003   2.0173600e-001   3.1975557e-001   2.9474234e-001
  4.1532370e+001   3.1276779e+000   2.4824455e+010   3.1972602e-001   2.9441143e-001   6.1876537e+002   3.6196428e+012   1.6161215e-003   1.9908632e-001   3.1975557e-001   2.9441087e-001
  4.1611855e+001   3.1276775e+000   2.1140287e+010   3.1972605e-001   2.9419968e-001   6.2762067e+002   3.2013107e+012   1.5933191e-003   1.9739326e-001   3.1975557e-001   2.9419913e-001
  4.1735591e+001   3.1276761e+000   1.6037832e+010   3.1972620e-001   2.9386353e-001   6.4155680e+002   2.5795858e+012   1.5587084e-003   1.9472728e-001   3.1975557e-001   2.9386298e-001
  4.1815229e+001   3.1276758e+000   1.3270357e+010   3.1972623e-001   2.9365253e-001   6.5069765e+002   2.2162707e+012   1.5368121e-003   1.9305183e-001   3.1975557e-001   2.9365198e-001
  4.1930230e+001   3.1276754e+000   9.9857546e+009   3.1972627e-001   2.9334944e-001   6.6415355e+002   1.7590891e+012   1.5056759e-003   1.9065841e-001   3.1975557e-001   2.9334889e-001
  4.2009841e+001   3.1276752e+000   8.1507112e+009   3.1972630e-001   2.9314002e-001   6.7355450e+002   1.4894378e+012   1.4846609e-003   1.8900721e-001   3.1975557e-001   2.9313947e-001
  4.2133681e+001   3.1276748e+000   5.9101130e+009   3.1972633e-001   2.9280765e-001   6.8836800e+002   1.1425048e+012   1.4527113e-003   1.8643764e-001   3.1975557e-001   2.9280711e-001
  4.2213293e+001   3.1276745e+000   4.8042292e+009   3.1972636e-001   2.9259868e-001   6.9804851e+002   9.6204980e+011   1.4325652e-003   1.8481429e-001   3.1975557e-001   2.9259813e-001
  4.2328287e+001   3.1276741e+000   3.5641290e+009   3.1972641e-001   2.9229823e-001   7.1224562e+002   7.5034324e+011   1.4040100e-003   1.8248690e-001   3.1975558e-001   2.9229768e-001
  4.2416989e+001   3.1276738e+000   2.8227483e+009   3.1972644e-001   2.9206632e-001   7.2328830e+002   6.1838578e+011   1.3825746e-003   1.8070121e-001   3.1975557e-001   2.9206577e-001
  4.2532620e+001   3.1276734e+000   2.0887216e+009   3.1972648e-001   2.9175932e-001   7.3803599e+002   4.8225673e+011   1.3549475e-003   1.7837528e-001   3.1975558e-001   2.9175877e-001
  4.2612671e+001   3.1276731e+000   1.6951122e+009   3.1972651e-001   2.9155095e-001   7.4838152e+002   4.0633145e+011   1.3362168e-003   1.7679417e-001   3.1975558e-001   2.9155041e-001
  4.2701646e+001   3.1276728e+000   1.3745468e+009   3.1972654e-001   2.9131968e-001   7.5993520e+002   3.3893039e+011   1.3159017e-003   1.7504426e-001   3.1975558e-001   2.9131913e-001
  4.2826265e+001   3.1276724e+000   1.1018002e+009   3.1972658e-001   2.9099777e-001   7.7649598e+002   2.8546840e+011   1.2878367e-003   1.7261734e-001   3.1975558e-001   2.9099723e-001
  4.2906377e+001   3.1276721e+000   9.8960254e+008   3.1972661e-001   2.9078322e-001   7.8724702e+002   2.6461224e+011   1.2702493e-003   1.7105870e-001   3.1975558e-001   2.9078268e-001
  4.3031160e+001   3.1276717e+000   8.8537118e+008   3.1972666e-001   2.9046005e-001   8.0422013e+002   2.4085543e+011   1.2434407e-003   1.6866755e-001   3.1975558e-001   2.9045951e-001
  4.3120270e+001   3.1276713e+000   8.1741169e+008   3.1972669e-001   2.9023044e-001   8.1651284e+002   2.2518735e+011   1.2247205e-003   1.6697243e-001   3.1975558e-001   2.9022990e-001
  4.3200468e+001   3.1276710e+000   7.5637129e+008   3.1972672e-001   2.9002443e-001   8.2776364e+002   2.1116437e+011   1.2080743e-003   1.6546347e-001   3.1975558e-001   2.9002389e-001
  4.3316310e+001   3.1276706e+000   6.6675205e+008   3.1972676e-001   2.8972170e-001   8.4424933e+002   1.9083332e+011   1.1844842e-003   1.6327298e-001   3.1975558e-001   2.8972116e-001
  4.3405477e+001   3.1276702e+000   5.9689835e+008   3.1972680e-001   2.8949253e-001   8.5700246e+002   1.7406886e+011   1.1668578e-003   1.6161813e-001   3.1975559e-001   2.8949199e-001
  4.3530372e+001   3.1276698e+000   5.0417796e+008   3.1972685e-001   2.8917417e-001   8.7517294e+002   1.5121454e+011   1.1426313e-003   1.5933540e-001   3.1975559e-001   2.8917363e-001
  4.3619584e+001   3.1276695e+000   4.4286071e+008   3.1972688e-001   2.8894683e-001   8.8835560e+002   1.3563013e+011   1.1256753e-003   1.5771887e-001   3.1975559e-001   2.8894630e-001
  4.3735568e+001   3.1276691e+000   3.7190624e+008   3.1972692e-001   2.8864824e-001   9.0584153e+002   1.1699765e+011   1.1039459e-003   1.5560403e-001   3.1975559e-001   2.8864770e-001
  4.3815864e+001   3.1276688e+000   3.2822169e+008   3.1972695e-001   2.8844465e-001   9.1807001e+002   1.0515967e+011   1.0892416e-003   1.5417889e-001   3.1975559e-001   2.8844412e-001
  4.3905308e+001   3.1276685e+000   2.8458949e+008   3.1972698e-001   2.8821839e-001   9.3170747e+002   9.3019652e+010   1.0732983e-003   1.5260453e-001   3.1975560e-001   2.8821787e-001
  4.4021877e+001   3.1276681e+000   2.3603623e+008   3.1972702e-001   2.8792628e-001   9.4990632e+002   7.9083254e+010   1.0527354e-003   1.5057724e-001   3.1975560e-001   2.8792576e-001
  4.4102579e+001   3.1276679e+000   2.0703368e+008   3.1972704e-001   2.8771803e-001   9.6261910e+002   7.0529339e+010   1.0388325e-003   1.4916575e-001   3.1975560e-001   2.8771750e-001
  4.4228362e+001   3.1276675e+000   1.6846846e+008   3.1972708e-001   2.8740223e-001   9.8273117e+002   5.8864136e+010   1.0175723e-003   1.4702145e-001   3.1975560e-001   2.8740170e-001
  4.4309270e+001   3.1276672e+000   1.4896273e+008   3.1972711e-001   2.8720008e-001   9.9584722e+002   5.2436947e+010   1.0041701e-003   1.4565889e-001   3.1975560e-001   2.8719956e-001
  4.4435111e+001   3.1276668e+000   1.2798676e+008   3.1972715e-001   2.8688624e-001   1.0164319e+003   4.5191838e+010   9.8383376e-004   1.4356016e-001   3.1975560e-001   2.8688572e-001
  4.4516012e+001   3.1276666e+000   1.1834344e+008   3.1972717e-001   2.8667914e-001   1.0297945e+003   4.2126833e+010   9.7106750e-004   1.4219476e-001   3.1975560e-001   2.8667862e-001
  4.4641856e+001   3.1276662e+000   1.0850106e+008   3.1972722e-001   2.8636540e-001   1.0509903e+003   3.8702478e+010   9.5148360e-004   1.4014311e-001   3.1975560e-001   2.8636487e-001
  4.4722756e+001   3.1276659e+000   1.0319164e+008   3.1972724e-001   2.8616483e-001   1.0648147e+003   3.6896089e+010   9.3913056e-004   1.3884042e-001   3.1975560e-001   2.8616431e-001
  4.4803720e+001   3.1276657e+000   9.8090607e+007   3.1972726e-001   2.8596506e-001   1.0787503e+003   3.5219434e+010   9.2699858e-004   1.3754824e-001   3.1975560e-001   2.8596454e-001
  4.4929690e+001   3.1276653e+000   9.0054070e+007   3.1972730e-001   2.8564854e-001   1.1006656e+003   3.2661579e+010   9.0854117e-004   1.3553969e-001   3.1975560e-001   2.8564802e-001
  4.5010680e+001   3.1276651e+000   8.4782534e+007   3.1972733e-001   2.8544852e-001   1.1148826e+003   3.1012215e+010   8.9695541e-004   1.3427752e-001   3.1975560e-001   2.8544800e-001
  4.5100718e+001   3.1276648e+000   7.8806507e+007   3.1972736e-001   2.8522621e-001   1.1307273e+003   2.9142718e+010   8.8438654e-004   1.3288002e-001   3.1975560e-001   2.8522570e-001
  4.5235833e+001   3.1276643e+000   6.9872475e+007   3.1972740e-001   2.8489488e-001   1.1548966e+003   2.6319059e+010   8.6587835e-004   1.3081208e-001   3.1975560e-001   2.8489437e-001
  4.5316907e+001   3.1276641e+000   6.4676140e+007   3.1972743e-001   2.8469704e-001   1.1696189e+003   2.4649655e+010   8.5497933e-004   1.2958934e-001   3.1975561e-001   2.8469653e-001
  4.5443064e+001   3.1276637e+000   5.6916762e+007   3.1972747e-001   2.8438185e-001   1.1927366e+003   2.2110170e+010   8.3840810e-004   1.2768107e-001   3.1975561e-001   2.8438134e-001
  4.5533260e+001   3.1276634e+000   5.1682687e+007   3.1972750e-001   2.8416114e-001   1.2093454e+003   2.0361321e+010   8.2689360e-004   1.2634895e-001   3.1975561e-001   2.8416062e-001
  4.5614423e+001   3.1276631e+000   4.7271908e+007   3.1972753e-001   2.8396361e-001   1.2246016e+003   1.8862079e+010   8.1659213e-004   1.2516532e-001   3.1975561e-001   2.8396310e-001
  4.5704614e+001   3.1276628e+000   4.2663730e+007   3.1972756e-001   2.8374420e-001   1.2415300e+003   1.7270027e+010   8.0545779e-004   1.2385968e-001   3.1975562e-001   2.8374369e-001
  4.5830915e+001   3.1276624e+000   3.6813716e+007   3.1972760e-001   2.8343281e-001   1.2655859e+003   1.5206764e+010   7.9014788e-004   1.2205276e-001   3.1975562e-001   2.8343230e-001
  4.5921236e+001   3.1276622e+000   3.3287337e+007   3.1972763e-001   2.8321387e-001   1.2829675e+003   1.3879911e+010   7.7944299e-004   1.2077896e-001   3.1975562e-001   2.8321336e-001
  4.6011547e+001   3.1276619e+000   3.0590946e+007   3.1972766e-001   2.8299546e-001   1.3004968e+003   1.2838084e+010   7.6893692e-004   1.1952113e-001   3.1975562e-001   2.8299495e-001
  4.6101858e+001   3.1276616e+000   2.8384478e+007   3.1972769e-001   2.8277799e-001   1.3181694e+003   1.2013752e+010   7.5862781e-004   1.1827621e-001   3.1975563e-001   2.8277749e-001
  4.6228317e+001   3.1276612e+000   2.6286758e+007   3.1972773e-001   2.8247012e-001   1.3433286e+003   1.1159356e+010   7.4441948e-004   1.1655345e-001   3.1975563e-001   2.8246961e-001
  4.6309635e+001   3.1276609e+000   2.5194394e+007   3.1972776e-001   2.8227465e-001   1.3596771e+003   1.0708367e+010   7.3546875e-004   1.1546494e-001   3.1975563e-001   2.8227415e-001
  4.6400532e+001   3.1276606e+000   2.4063042e+007   3.1972779e-001   2.8205708e-001   1.3779465e+003   1.0249307e+010   7.2571759e-004   1.1425730e-001   3.1975563e-001   2.8205658e-001
  4.6527814e+001   3.1276602e+000   2.2529730e+007   3.1972783e-001   2.8175448e-001   1.4038688e+003   9.6463409e+009   7.1231730e-004   1.1258801e-001   3.1975564e-001   2.8175398e-001
  4.6609640e+001   3.1276599e+000   2.1535381e+007   3.1972786e-001   2.8156035e-001   1.4206531e+003   9.2661166e+009   7.0390159e-004   1.1152665e-001   3.1975564e-001   2.8155985e-001
  4.6736924e+001   3.1276595e+000   1.9946506e+007   3.1972790e-001   2.8125298e-001   1.4469851e+003   8.6682732e+009   6.9109212e-004   1.0988885e-001   3.1975565e-001   2.8125248e-001
  4.6818884e+001   3.1276592e+000   1.8905185e+007   3.1972793e-001   2.8105917e-001   1.4641545e+003   8.2787063e+009   6.8298802e-004   1.0885711e-001   3.1975565e-001   2.8105868e-001
  4.6909939e+001   3.1276589e+000   1.7732136e+007   3.1972796e-001   2.8084365e-001   1.4831991e+003   7.8391880e+009   6.7421830e-004   1.0771589e-001   3.1975565e-001   2.8084315e-001
  4.7037433e+001   3.1276585e+000   1.6106006e+007   3.1972800e-001   2.8054303e-001   1.5102474e+003   7.2246068e+009   6.6214318e-004   1.0614081e-001   3.1975565e-001   2.8054254e-001
  4.7128538e+001   3.1276582e+000   1.4963255e+007   3.1972803e-001   2.8032179e-001   1.5297802e+003   6.7876094e+009   6.5368870e-004   1.0501558e-001   3.1975565e-001   2.8032129e-001
  4.7219733e+001   3.1276579e+000   1.3851760e+007   3.1972806e-001   2.8010682e-001   1.5494450e+003   6.3573108e+009   6.4539237e-004   1.0391591e-001   3.1975565e-001   2.8010633e-001
  4.7301801e+001   3.1276577e+000   1.2891703e+007   3.1972809e-001   2.7991450e-001   1.5673296e+003   5.9807903e+009   6.3802789e-004   1.0294052e-001   3.1975566e-001   2.7991400e-001
  4.7429470e+001   3.1276573e+000   1.1485144e+007   3.1972813e-001   2.7961595e-001   1.5952374e+003   5.4156751e+009   6.2686596e-004   1.0144170e-001   3.1975566e-001   2.7961546e-001
  4.7520696e+001   3.1276570e+000   1.0652114e+007   3.1972816e-001   2.7939591e-001   1.6152899e+003   5.0576057e+009   6.1908390e-004   1.0037803e-001   3.1975566e-001   2.7939541e-001
  4.7603317e+001   3.1276567e+000   1.0022903e+007   3.1972819e-001   2.7920306e-001   1.6337810e+003   4.7867588e+009   6.1207713e-004   9.9430828e-002   3.1975566e-001   2.7920257e-001
  4.7741045e+001   3.1276563e+000   9.2485882e+006   3.1972823e-001   2.7888210e-001   1.6645881e+003   4.4278231e+009   6.0074921e-004   9.7864600e-002   3.1975567e-001   2.7888161e-001
  4.7823695e+001   3.1276560e+000   8.8865075e+006   3.1972826e-001   2.7869034e-001   1.6834270e+003   4.2570615e+009   5.9402633e-004   9.6942811e-002   3.1975567e-001   2.7868985e-001
  4.7915558e+001   3.1276557e+000   8.5292074e+006   3.1972829e-001   2.7847739e-001   1.7042386e+003   4.0893444e+009   5.8677228e-004   9.5926039e-002   3.1975567e-001   2.7847690e-001
  4.8034988e+001   3.1276553e+000   8.1034184e+006   3.1972833e-001   2.7819310e-001   1.7316518e+003   3.8938089e+009   5.7748332e-004   9.4590508e-002   3.1975568e-001   2.7819261e-001
  4.8126905e+001   3.1276549e+000   7.7781809e+006   3.1972836e-001   2.7797983e-001   1.7527540e+003   3.7500382e+009   5.7053071e-004   9.3595647e-002   3.1975569e-001   2.7797935e-001
  4.8209670e+001   3.1276547e+000   7.4849880e+006   3.1972839e-001   2.7778871e-001   1.7720433e+003   3.6236478e+009   5.6432031e-004   9.2710926e-002   3.1975569e-001   2.7778822e-001
  4.8301650e+001   3.1276543e+000   7.1499185e+006   3.1972843e-001   2.7757653e-001   1.7934817e+003   3.4820697e+009   5.5757469e-004   9.1737258e-002   3.1975570e-001   2.7757604e-001
  4.8439661e+001   3.1276538e+000   6.6329614e+006   3.1972849e-001   2.7725302e-001   1.8259015e+003   3.2664759e+009   5.4767465e-004   9.0294188e-002   3.1975571e-001   2.7725254e-001
  4.8531768e+001   3.1276534e+000   6.2811383e+006   3.1972852e-001   2.7704081e-001   1.8476383e+003   3.1201127e+009   5.4123146e-004   8.9343609e-002   3.1975572e-001   2.7704033e-001
  4.8623866e+001   3.1276530e+000   5.9271437e+006   3.1972856e-001   2.7682943e-001   1.8695368e+003   2.9722981e+009   5.3489186e-004   8.8402440e-002   3.1975573e-001   2.7682895e-001
  4.8715979e+001   3.1276527e+000   5.5738874e+006   3.1972859e-001   2.7661870e-001   1.8915306e+003   2.8237432e+009   5.2867239e-004   8.7472489e-002   3.1975574e-001   2.7661822e-001
  4.8844953e+001   3.1276522e+000   5.0881630e+006   3.1972864e-001   2.7631902e-001   1.9228099e+003   2.6169831e+009   5.2007222e-004   8.6187762e-002   3.1975575e-001   2.7631854e-001
  4.8937151e+001   3.1276519e+000   4.7523983e+006   3.1972868e-001   2.7610815e-001   1.9452420e+003   2.4706086e+009   5.1407487e-004   8.5283249e-002   3.1975576e-001   2.7610768e-001
  4.9029379e+001   3.1276515e+000   4.4595763e+006   3.1972871e-001   2.7589828e-001   1.9678844e+003   2.3351134e+009   5.0815993e-004   8.4387048e-002   3.1975577e-001   2.7589780e-001
  4.9121611e+001   3.1276512e+000   4.2133419e+006   3.1972875e-001   2.7568897e-001   1.9905215e+003   2.2172245e+009   5.0238090e-004   8.3499395e-002   3.1975578e-001   2.7568849e-001
  4.9204631e+001   3.1276509e+000   4.0237021e+006   3.1972878e-001   2.7550128e-001   2.0111267e+003   2.1243496e+009   4.9723370e-004   8.2710894e-002   3.1975578e-001   2.7550080e-001
  4.9333772e+001   3.1276504e+000   3.7926272e+006   3.1972883e-001   2.7520452e-001   2.0431969e+003   2.0064359e+009   4.8942909e-004   8.1494380e-002   3.1975579e-001   2.7520405e-001
  4.9416907e+001   3.1276502e+000   3.6667619e+006   3.1972885e-001   2.7501697e-001   2.0640936e+003   1.9413743e+009   4.8447416e-004   8.0724127e-002   3.1975579e-001   2.7501650e-001
  4.9509274e+001   3.1276499e+000   3.5368419e+006   3.1972888e-001   2.7480896e-001   2.0871640e+003   1.8747789e+009   4.7911903e-004   7.9873194e-002   3.1975579e-001   2.7480849e-001
  4.9601653e+001   3.1276496e+000   3.4124190e+006   3.1972892e-001   2.7460153e-001   2.1103452e+003   1.8125949e+009   4.7385612e-004   7.9030105e-002   3.1975580e-001   2.7460106e-001
  4.9721754e+001   3.1276492e+000   3.2542918e+006   3.1972895e-001   2.7432724e-001   2.1410977e+003   1.7361270e+009   4.6705015e-004   7.7951999e-002   3.1975580e-001   2.7432677e-001
  4.9804901e+001   3.1276490e+000   3.1430155e+006   3.1972898e-001   2.7414039e-001   2.1624872e+003   1.6839005e+009   4.6243048e-004   7.7213464e-002   3.1975580e-001   2.7413992e-001
  4.9934241e+001   3.1276486e+000   2.9648167e+006   3.1972901e-001   2.7385088e-001   2.1957936e+003   1.6020229e+009   4.5541621e-004   7.6076656e-002   3.1975580e-001   2.7385041e-001
  5.0017503e+001   3.1276484e+000   3.5976081e+005   3.1972904e-001   2.7267190e-001   2.2174140e+003   1.4335644e+008   4.5097577e-004   7.0773652e-002   3.1975580e-001   2.7267143e-001
  5.0110011e+001   3.1276481e+000   2.5612419e+005   3.1972907e-001   2.7235766e-001   2.2517870e+003   1.0731209e+008   4.4409174e-004   6.9184613e-002   3.1975580e-001   2.7235719e-001
  5.0214151e+001   3.1276478e+000   2.7318836e+004   3.1972910e-001   2.7184953e-001   2.2905028e+003   3.4697955e+007   4.3658536e-004   6.7532056e-002   3.1975580e-001   2.7184906e-001
  5.0376871e+001   3.1276474e+000   9.8781074e+003   3.1972914e-001   2.7139447e-001   2.3498448e+003   1.2870930e+007   4.2556001e-004   6.5230589e-002   3.1975579e-001   2.7139401e-001
  5.0488250e+001   3.1276471e+000   5.8196120e+003   3.1972917e-001   2.7108591e-001   2.3896052e+003   7.7558668e+006   4.1847916e-004   6.3661412e-002   3.1975579e-001   2.7108545e-001
  5.0599515e+001   3.1276468e+000   3.8772855e+003   3.1972920e-001   2.7078045e-001   2.4281227e+003   5.3170124e+006   4.1184081e-004   6.2210164e-002   3.1975578e-001   2.7077999e-001
  5.0710647e+001   3.1276465e+000   2.2824286e+003   3.1972923e-001   2.7047713e-001   2.4675776e+003   3.3816328e+006   4.0525575e-004   6.0833120e-002   3.1975578e-001   2.7047667e-001
  5.0821636e+001   3.1276462e+000   1.6164888e+003   3.1972926e-001   2.7017784e-001   2.5039403e+003   2.5773659e+006   3.9937054e-004   5.9453625e-002   3.1975578e-001   2.7017739e-001
  5.0932493e+001   3.1276459e+000   1.2476563e+003   3.1972929e-001   2.6988224e-001   2.5435703e+003   2.1204512e+006   3.9314817e-004   5.8137502e-002   3.1975577e-001   2.6988178e-001
  5.1043222e+001   3.1276456e+000   1.0109393e+003   3.1972932e-001   2.6958489e-001   2.5809749e+003   1.8168092e+006   3.8745049e-004   5.6855294e-002   3.1975577e-001   2.6958443e-001
  5.1153822e+001   3.1276453e+000   8.4495480e+002   3.1972935e-001   2.6815585e-001   2.6182029e+003   1.5868471e+006   3.8194136e-004   5.2657042e-002   3.1975577e-001   2.6815540e-001
  5.1292072e+001   3.1276450e+000   6.6605767e+002   3.1972938e-001   2.6773222e-001   2.6827550e+003   1.3222041e+006   3.7275115e-004   5.0853328e-002   3.1975576e-001   2.6773177e-001
  5.1464885e+001   3.1276445e+000   5.3461272e+002   3.1972943e-001   2.6720211e-001   2.7525315e+003   1.1466488e+006   3.6330193e-004   4.8772593e-002   3.1975575e-001   2.6720166e-001
  5.1680901e+001   3.1276439e+000   3.7781990e+002   3.1972950e-001   2.6654666e-001   2.8382124e+003   9.2014605e+005   3.5233445e-004   4.6340722e-002   3.1975576e-001   2.6654622e-001
  5.1900770e+001   3.1276433e+000   3.2776605e+002   3.1972955e-001   2.6589326e-001   2.9218585e+003   9.0192280e+005   3.4224792e-004   4.3908682e-002   3.1975575e-001   2.6589282e-001
  5.2120157e+001   3.1276428e+000   2.9175317e+002   3.1972961e-001   2.6525346e-001   3.0008411e+003   1.0256624e+006   3.3323990e-004   4.1588512e-002   3.1975574e-001   2.6525302e-001
  5.2339048e+001   3.1276421e+000   2.6344476e+002   3.1972967e-001   2.6462353e-001   3.0849386e+003   8.8381375e+005   3.2415555e-004   3.9370013e-002   3.1975575e-001   2.6462309e-001
  5.2557468e+001   3.1276416e+000   1.7015335e+002   3.1972973e-001   2.6400220e-001   3.1645233e+003   1.0942452e+006   3.1600336e-004   3.7242094e-002   3.1975574e-001   2.6400176e-001
  5.2775426e+001   3.1276410e+000   1.4706402e+002   3.1972979e-001   2.6339094e-001   3.2447422e+003   7.5748308e+005   3.0819090e-004   3.5211130e-002   3.1975575e-001   2.6339050e-001
  5.2992928e+001   3.1276403e+000   1.3634933e+002   3.1972986e-001   2.6278721e-001   3.3257760e+003   8.7420713e+005   3.0068171e-004   3.3237182e-002   3.1975575e-001   2.6278678e-001
  5.3209983e+001   3.1276397e+000   1.2742505e+002   3.1972992e-001   2.6075121e-001   3.4011432e+003   5.7267880e+005   2.9401878e-004   2.5779382e-002   3.1975576e-001   2.6075078e-001
  5.3481301e+001   3.1276384e+000   1.1405346e+002   3.1973005e-001   2.5992572e-001   3.5364697e+003   5.3103362e+005   2.8276787e-004   2.2208287e-002   3.1975581e-001   2.5992529e-001
  5.3820449e+001   3.1276374e+000   1.0154474e+002   3.1973015e-001   2.5888857e-001   3.6848125e+003   5.0141042e+005   2.7138423e-004   1.8193145e-002   3.1975582e-001   2.5888815e-001
  5.4091767e+001   3.1276366e+000   9.0504489e+001   3.1973024e-001   2.5809266e-001   3.7836644e+003   4.7901679e+005   2.6429405e-004   1.5320617e-002   3.1975583e-001   2.5809224e-001
  5.4430915e+001   3.1276356e+000   7.0402652e+001   3.1973034e-001   2.5710463e-001   3.8991344e+003   4.4911259e+005   2.5646718e-004   1.2179529e-002   3.1975584e-001   2.5710422e-001
  5.4702233e+001   3.1276349e+000   6.5112498e+001   3.1973042e-001   2.5634889e-001   3.9874122e+003   4.4215174e+005   2.5078922e-004   9.9936702e-003   3.1975585e-001   2.5634847e-001
  5.5041381e+001   3.1276339e+000   5.9391808e+001   3.1973052e-001   2.5540383e-001   4.0871637e+003   4.1849864e+005   2.4466845e-004   7.7355807e-003   3.1975586e-001   2.5540342e-001
  5.5312699e+001   3.1276331e+000   5.5453418e+001   3.1973059e-001   2.5468034e-001   4.1658369e+003   4.0463727e+005   2.4004781e-004   6.2625137e-003   3.1975586e-001   2.5467994e-001
  5.5651847e+001   3.1276322e+000   4.8962060e+001   3.1973069e-001   2.5375715e-001   4.2538864e+003   3.8219032e+005   2.3507915e-004   4.8350332e-003   3.1975588e-001   2.5375674e-001
  5.5923165e+001   3.1276313e+000   4.6502894e+001   3.1973078e-001   2.5305722e-001   4.3243909e+003   3.6966204e+005   2.3124644e-004   3.9514233e-003   3.1975589e-001   2.5305682e-001
  5.6262313e+001   3.1276302e+000   4.4249881e+001   3.1973089e-001   2.5217460e-001   4.4098152e+003   3.5205427e+005   2.2676687e-004   3.0921639e-003   3.1975591e-001   2.5217420e-001
  5.6533632e+001   3.1276296e+000   4.2760516e+001   3.1973096e-001   2.5148569e-001   4.4669828e+003   3.4015611e+005   2.2386475e-004   2.6125015e-003   3.1975591e-001   2.5148529e-001
  5.6872779e+001   3.1276286e+000   4.1210723e+001   3.1973105e-001   2.5062514e-001   4.5339826e+003   3.2323959e+005   2.2055664e-004   2.1129931e-003   3.1975592e-001   2.5062475e-001
  5.7144098e+001   3.1276277e+000   4.0055373e+001   3.1973115e-001   2.4996006e-001   4.5890231e+003   3.0989332e+005   2.1791130e-004   1.8281527e-003   3.1975595e-001   2.4995966e-001
  5.7483246e+001   3.1276264e+000   3.8788336e+001   3.1973128e-001   2.4913539e-001   4.6488618e+003   2.9469935e+005   2.1510642e-004   1.5649123e-003   3.1975599e-001   2.4913500e-001
  5.7754564e+001   3.1276254e+000   3.7715761e+001   3.1973139e-001   2.4850367e-001   4.6958300e+003   2.8373152e+005   2.1295490e-004   1.4207307e-003   3.1975603e-001   2.4850328e-001
  5.8093712e+001   3.1276240e+000   3.5615447e+001   3.1973153e-001   2.4769450e-001   4.7510832e+003   2.6834972e+005   2.1047832e-004   1.2009816e-003   3.1975609e-001   2.4769411e-001
  5.8365030e+001   3.1276228e+000   3.3587641e+001   3.1973165e-001   2.4707485e-001   4.7936908e+003   2.5813178e+005   2.0860753e-004   1.0508819e-003   3.1975614e-001   2.4707447e-001
  5.8704178e+001   3.1276213e+000   3.1982778e+001   3.1973180e-001   2.4630471e-001   4.8408106e+003   2.4563256e+005   2.0657697e-004   9.3550548e-004   3.1975620e-001   2.4630433e-001
  5.8975496e+001   3.1276201e+000   3.0782922e+001   3.1973193e-001   2.4571242e-001   4.8770336e+003   2.3796968e+005   2.0504267e-004   8.5646564e-004   3.1975626e-001   2.4571204e-001
  5.9314644e+001   3.1276186e+000   2.9660724e+001   3.1973208e-001   2.4495193e-001   4.9201940e+003   2.2789377e+005   2.0324402e-004   7.7037074e-004   3.1975633e-001   2.4495155e-001
  5.9585962e+001   3.1276174e+000   2.8989931e+001   3.1973221e-001   2.4437063e-001   4.9528123e+003   2.2035011e+005   2.0190549e-004   7.2012356e-004   3.1975639e-001   2.4437026e-001
  5.9925110e+001   3.1276159e+000   2.8213777e+001   3.1973236e-001   2.4363335e-001   4.9926728e+003   2.1125720e+005   2.0029352e-004   6.5541104e-004   3.1975646e-001   2.4363298e-001
  6.0196428e+001   3.1276146e+000   2.7687322e+001   3.1973249e-001   2.4306702e-001   5.0223961e+003   2.0519837e+005   1.9910815e-004   6.0674150e-004   3.1975652e-001   2.4306665e-001
  6.0535576e+001   3.1276131e+000   2.6953674e+001   3.1973265e-001   2.4235752e-001   5.0569650e+003   1.9733113e+005   1.9774707e-004   5.5584058e-004   3.1975660e-001   2.4235715e-001
  6.0806894e+001   3.1276118e+000   2.6295105e+001   3.1973278e-001   2.4181707e-001   5.0849596e+003   1.9150416e+005   1.9665840e-004   5.1896989e-004   3.1975667e-001   2.4181670e-001
  6.1146042e+001   3.1276107e+000   2.4667162e+001   3.1973289e-001   2.4111450e-001   5.1186342e+003   1.8404540e+005   1.9536461e-004   4.8110637e-004   3.1975670e-001   2.4111413e-001
  6.1544852e+001   3.1276097e+000   2.3276793e+001   3.1973299e-001   2.4029295e-001   5.1539076e+003   1.7603571e+005   1.9402754e-004   4.4434035e-004   3.1975671e-001   2.4029259e-001
  6.1863900e+001   3.1276089e+000   2.2582091e+001   3.1973307e-001   2.3967096e-001   5.1833928e+003   1.6990734e+005   1.9292383e-004   4.1573232e-004   3.1975671e-001   2.3967061e-001
  6.2262710e+001   3.1276079e+000   2.1808093e+001   3.1973317e-001   2.3887817e-001   5.2173938e+003   1.6254020e+005   1.9166657e-004   3.8387306e-004   3.1975672e-001   2.3887781e-001
  6.2581758e+001   3.1276072e+000   2.1105884e+001   3.1973325e-001   2.3827081e-001   5.2443472e+003   1.5761520e+005   1.9068150e-004   3.6174260e-004   3.1975672e-001   2.3827045e-001
  6.2980568e+001   3.1276062e+000   2.0619217e+001   3.1973335e-001   2.3750856e-001   5.2761177e+003   1.5165307e+005   1.8953330e-004   3.3584373e-004   3.1975673e-001   2.3750821e-001
  6.3299616e+001   3.1276053e+000   2.0152636e+001   3.1973344e-001   2.3692635e-001   5.3002894e+003   1.4714332e+005   1.8866894e-004   3.1966757e-004   3.1975674e-001   2.3692600e-001
  6.3698426e+001   3.1276044e+000   1.9452504e+001   3.1973353e-001   2.3617824e-001   5.3287892e+003   1.4193469e+005   1.8765989e-004   3.0086571e-004   3.1975675e-001   2.3617789e-001
  6.4017474e+001   3.1276036e+000   1.8797095e+001   3.1973362e-001   2.3561111e-001   5.3515168e+003   1.3808203e+005   1.8686291e-004   2.8719563e-004   3.1975676e-001   2.3561077e-001
  6.4416284e+001   3.1276024e+000   1.8332393e+001   3.1973374e-001   2.3489943e-001   5.3780097e+003   1.3361173e+005   1.8594240e-004   2.7189716e-004   3.1975679e-001   2.3489909e-001
  6.4735332e+001   3.1276014e+000   1.8039919e+001   3.1973383e-001   2.3434762e-001   5.3990737e+003   1.3036760e+005   1.8521696e-004   2.6039262e-004   3.1975682e-001   2.3434728e-001
  6.5134142e+001   3.1276001e+000   1.7579883e+001   3.1973397e-001   2.3364810e-001   5.4235276e+003   1.2636817e+005   1.8438184e-004   2.4746710e-004   3.1975686e-001   2.3364776e-001
  6.5453190e+001   3.1275992e+000   1.7349847e+001   3.1973407e-001   2.3311789e-001   5.4428008e+003   1.2357477e+005   1.8372894e-004   2.3872896e-004   3.1975689e-001   2.3311755e-001
  6.5852000e+001   3.1275979e+000   1.7054138e+001   3.1973419e-001   2.3244602e-001   5.4658888e+003   1.1999745e+005   1.8295286e-004   2.2871436e-004   3.1975693e-001   2.3244569e-001
  6.6171048e+001   3.1275970e+000   1.6849799e+001   3.1973429e-001   2.3192914e-001   5.4836544e+003   1.1750170e+005   1.8236014e-004   2.2133993e-004   3.1975695e-001   2.3192881e-001
  6.6569858e+001   3.1275958e+000   1.6446687e+001   3.1973441e-001   2.3126530e-001   5.5044772e+003   1.1407937e+005   1.8167030e-004   2.1337812e-004   3.1975699e-001   2.3126497e-001
  6.6888906e+001   3.1275950e+000   1.6056861e+001   3.1973449e-001   2.3075501e-001   5.5211797e+003   1.1160510e+005   1.8112071e-004   2.0768689e-004   3.1975701e-001   2.3075468e-001
  6.7287716e+001   3.1275939e+000   1.5703367e+001   3.1973460e-001   2.3010981e-001   5.5406650e+003   1.0871451e+005   1.8048375e-004   2.0109922e-004   3.1975704e-001   2.3010948e-001
  6.7606764e+001   3.1275931e+000   1.5486208e+001   3.1973469e-001   2.2961368e-001   5.5561916e+003   1.0657678e+005   1.7997940e-004   1.9638444e-004   3.1975705e-001   2.2961335e-001
  6.8005574e+001   3.1275920e+000   1.5241625e+001   3.1973480e-001   2.2898894e-001   5.5744782e+003   1.0397510e+005   1.7938899e-004   1.9105684e-004   3.1975709e-001   2.2898862e-001
  6.8324622e+001   3.1275912e+000   1.5094565e+001   3.1973488e-001   2.2850600e-001   5.5885634e+003   1.0203344e+005   1.7893686e-004   1.8749567e-004   3.1975710e-001   2.2850568e-001
  6.8722847e+001   3.1275902e+000   1.4900104e+001   3.1973499e-001   2.2790151e-001   5.6053302e+003   9.9613267e+004   1.7840162e-004   1.8337152e-004   3.1975714e-001   2.2790119e-001
  6.9041427e+001   3.1275894e+000   1.4718553e+001   3.1973507e-001   2.2743206e-001   5.6185816e+003   9.7799631e+004   1.7798086e-004   1.8038567e-004   3.1975715e-001   2.2743175e-001
  6.9439081e+001   3.1275883e+000   1.4421607e+001   3.1973518e-001   2.2684163e-001   5.6339251e+003   9.5571376e+004   1.7749615e-004   1.7704666e-004   3.1975718e-001   2.2684131e-001
  6.9757204e+001   3.1275875e+000   1.4279456e+001   3.1973526e-001   2.2638445e-001   5.6458690e+003   9.3924639e+004   1.7712065e-004   1.7469094e-004   3.1975720e-001   2.2638413e-001
  7.0154373e+001   3.1275865e+000   1.4093496e+001   3.1973536e-001   2.2580756e-001   5.6603158e+003   9.1939418e+004   1.7666859e-004   1.7201957e-004   3.1975723e-001   2.2580725e-001
  7.0472108e+001   3.1275857e+000   1.3949235e+001   3.1973544e-001   2.2536040e-001   5.6713587e+003   9.0472888e+004   1.7632459e-004   1.7007377e-004   3.1975725e-001   2.2536009e-001
  7.0868877e+001   3.1275847e+000   1.3798442e+001   3.1973555e-001   2.2479388e-001   5.6844240e+003   8.8633314e+004   1.7591932e-004   1.6788047e-004   3.1975728e-001   2.2479357e-001
  7.1186292e+001   3.1275839e+000   1.3693080e+001   3.1973563e-001   2.2435376e-001   5.6946413e+003   8.7253664e+004   1.7560369e-004   1.6628832e-004   3.1975730e-001   2.2435345e-001
  7.1582744e+001   3.1275828e+000   1.3512663e+001   3.1973574e-001   2.2380062e-001   5.7068791e+003   8.5538516e+004   1.7522712e-004   1.6453895e-004   3.1975733e-001   2.2380032e-001
  7.1899906e+001   3.1275821e+000   1.3333237e+001   3.1973582e-001   2.2337358e-001   5.7164175e+003   8.4235974e+004   1.7493474e-004   1.6324670e-004   3.1975735e-001   2.2337327e-001
  7.2296124e+001   3.1275810e+000   1.3203209e+001   3.1973592e-001   2.2283356e-001   5.7276456e+003   8.2711543e+004   1.7459181e-004   1.6180107e-004   3.1975739e-001   2.2283326e-001
  7.2692255e+001   3.1275800e+000   1.3086913e+001   3.1973602e-001   2.2230414e-001   5.7382651e+003   8.1272942e+004   1.7426870e-004   1.6052427e-004   3.1975741e-001   2.2230384e-001
  7.3009160e+001   3.1275793e+000   1.2993163e+001   3.1973610e-001   2.2188556e-001   5.7466306e+003   8.0170551e+004   1.7401501e-004   1.5960812e-004   3.1975743e-001   2.2188526e-001
  7.3405173e+001   3.1275783e+000   1.2870327e+001   3.1973620e-001   2.2136186e-001   5.7564558e+003   7.8863677e+004   1.7371800e-004   1.5852931e-004   3.1975747e-001   2.2136156e-001
  7.3801164e+001   3.1275773e+000   1.2771823e+001   3.1973630e-001   2.2084944e-001   5.7662017e+003   7.7603910e+004   1.7342439e-004   1.5754108e-004   3.1975750e-001   2.2084915e-001
  7.4117956e+001   3.1275766e+000   1.2699673e+001   3.1973638e-001   2.2044583e-001   5.7738291e+003   7.6573636e+004   1.7319529e-004   1.5683228e-004   3.1975752e-001   2.2044553e-001
  7.4513946e+001   3.1275756e+000   1.2577501e+001   3.1973647e-001   2.1993882e-001   5.7830355e+003   7.5319025e+004   1.7291957e-004   1.5601254e-004   3.1975755e-001   2.1993853e-001
  7.4909987e+001   3.1275747e+000   1.2438507e+001   3.1973657e-001   2.1943837e-001   5.7917578e+003   7.4119636e+004   1.7265915e-004   1.5526057e-004   3.1975758e-001   2.1943808e-001
  7.5226821e+001   3.1275740e+000   1.2354165e+001   3.1973664e-001   2.1904917e-001   5.7984529e+003   7.3187401e+004   1.7245979e-004   1.5470517e-004   3.1975760e-001   2.1904888e-001
  7.5622862e+001   3.1275730e+000   1.2254879e+001   3.1973674e-001   2.1855340e-001   5.8064122e+003   7.2005886e+004   1.7222339e-004   1.5404376e-004   3.1975763e-001   2.1855311e-001
  7.6019146e+001   3.1275721e+000   1.2170232e+001   3.1973684e-001   2.1806750e-001   5.8141040e+003   7.0926290e+004   1.7199555e-004   1.5345124e-004   3.1975766e-001   2.1806721e-001
  7.6336172e+001   3.1275714e+000   1.2113901e+001   3.1973691e-001   2.1768601e-001   5.8200507e+003   7.0056303e+004   1.7181981e-004   1.5298352e-004   3.1975768e-001   2.1768573e-001
  7.6732456e+001   3.1275704e+000   1.2040351e+001   3.1973701e-001   2.1720711e-001   5.8271625e+003   6.8996222e+004   1.7161011e-004   1.5244447e-004   3.1975771e-001   2.1720683e-001
  7.7129169e+001   3.1275695e+000   1.1948213e+001   3.1973710e-001   2.1673622e-001   5.8340959e+003   6.7974320e+004   1.7140616e-004   1.5194753e-004   3.1975774e-001   2.1673594e-001
  7.7446540e+001   3.1275689e+000   1.1866901e+001   3.1973717e-001   2.1636532e-001   5.8395163e+003   6.7177409e+004   1.7124706e-004   1.5157714e-004   3.1975776e-001   2.1636504e-001
  7.7843253e+001   3.1275680e+000   1.1783591e+001   3.1973726e-001   2.1589830e-001   5.8460338e+003   6.6187332e+004   1.7105614e-004   1.5114186e-004   3.1975779e-001   2.1589802e-001
  7.8240584e+001   3.1275671e+000   1.1704795e+001   3.1973734e-001   2.1543774e-001   5.8521947e+003   6.5238917e+004   1.7087606e-004   1.5072890e-004   3.1975781e-001   2.1543746e-001
  7.8638181e+001   3.1275663e+000   1.1641228e+001   3.1973743e-001   2.1497874e-001   5.8582822e+003   6.4329020e+004   1.7069850e-004   1.5033618e-004   3.1975784e-001   2.1497846e-001
  7.8956258e+001   3.1275657e+000   1.1596934e+001   3.1973749e-001   2.1461794e-001   5.8630095e+003   6.3623175e+004   1.7056087e-004   1.5004078e-004   3.1975785e-001   2.1461766e-001
  7.9353855e+001   3.1275648e+000   1.1539746e+001   3.1973758e-001   2.1416593e-001   5.8685723e+003   6.2760706e+004   1.7039920e-004   1.4968531e-004   3.1975788e-001   2.1416565e-001
  7.9752324e+001   3.1275640e+000   1.1469440e+001   3.1973766e-001   2.1371859e-001   5.8739764e+003   6.1916309e+004   1.7024243e-004   1.4933977e-004   3.1975791e-001   2.1371832e-001
  8.0151149e+001   3.1275632e+000   1.1385789e+001   3.1973774e-001   2.1327446e-001   5.8792729e+003   6.1101442e+004   1.7008906e-004   1.4901174e-004   3.1975793e-001   2.1327419e-001
  8.0550355e+001   3.1275624e+000   1.1321736e+001   3.1973782e-001   2.1283311e-001   5.8842923e+003   6.0327966e+004   1.6994397e-004   1.4870225e-004   3.1975795e-001   2.1283284e-001
  8.0949967e+001   3.1275616e+000   1.1261462e+001   3.1973790e-001   2.1239766e-001   5.8892455e+003   5.9573215e+004   1.6980104e-004   1.4839603e-004   3.1975797e-001   2.1239739e-001
  8.1350008e+001   3.1275609e+000   1.1209737e+001   3.1973798e-001   2.1196572e-001   5.8938223e+003   5.8830636e+004   1.6966918e-004   1.4810555e-004   3.1975799e-001   2.1196545e-001
  8.1750502e+001   3.1275601e+000   1.1163007e+001   3.1973806e-001   2.1153531e-001   5.8982270e+003   5.8118796e+004   1.6954248e-004   1.4781588e-004   3.1975801e-001   2.1153504e-001
  8.2151475e+001   3.1275593e+000   1.1099137e+001   3.1973814e-001   2.1110822e-001   5.9026042e+003   5.7414200e+004   1.6941675e-004   1.4753167e-004   3.1975803e-001   2.1110796e-001
  8.2552951e+001   3.1275586e+000   1.1035039e+001   3.1973821e-001   2.1068365e-001   5.9067625e+003   5.6729848e+004   1.6929748e-004   1.4726176e-004   3.1975805e-001   2.1068338e-001
  8.2954953e+001   3.1275578e+000   1.0991693e+001   3.1973829e-001   2.1026327e-001   5.9107983e+003   5.6074604e+004   1.6918189e-004   1.4699866e-004   3.1975807e-001   2.1026301e-001
  8.3357508e+001   3.1275571e+000   1.0947016e+001   3.1973836e-001   2.0984776e-001   5.9146840e+003   5.5427447e+004   1.6907074e-004   1.4674844e-004   3.1975809e-001   2.0984750e-001
  8.3760640e+001   3.1275564e+000   1.0896810e+001   3.1973844e-001   2.0943529e-001   5.9184439e+003   5.4798170e+004   1.6896333e-004   1.4649389e-004   3.1975810e-001   2.0943503e-001
  8.4164373e+001   3.1275557e+000   1.0846803e+001   3.1973851e-001   2.0902606e-001   5.9220517e+003   5.4191403e+004   1.6886040e-004   1.4624864e-004   3.1975812e-001   2.0902580e-001
  8.4568734e+001   3.1275550e+000   1.0804185e+001   3.1973858e-001   2.0861810e-001   5.9256064e+003   5.3590232e+004   1.6875910e-004   1.4599986e-004   3.1975814e-001   2.0861784e-001
  8.4973748e+001   3.1275543e+000   1.0746193e+001   3.1973866e-001   2.0821434e-001   5.9289403e+003   5.3004727e+004   1.6866420e-004   1.4576465e-004   3.1975816e-001   2.0821409e-001
  8.5379439e+001   3.1275536e+000   1.0692232e+001   3.1973873e-001   2.0781404e-001   5.9321423e+003   5.2436144e+004   1.6857317e-004   1.4552671e-004   3.1975818e-001   2.0781379e-001
  8.5785835e+001   3.1275529e+000   1.0655337e+001   3.1973879e-001   2.0741561e-001   5.9352516e+003   5.1874943e+004   1.6848485e-004   1.4529277e-004   3.1975819e-001   2.0741536e-001
  8.6192960e+001   3.1275523e+000   1.0616947e+001   3.1973886e-001   2.0702151e-001   5.9383114e+003   5.1331936e+004   1.6839804e-004   1.4505195e-004   3.1975821e-001   2.0702126e-001
  8.6600842e+001   3.1275516e+000   1.0577812e+001   3.1973893e-001   2.0662754e-001   5.9412251e+003   5.0797218e+004   1.6831545e-004   1.4481315e-004   3.1975822e-001   2.0662729e-001
  8.7009507e+001   3.1275510e+000   1.0543870e+001   3.1973899e-001   2.0623579e-001   5.9440396e+003   5.0276887e+004   1.6823576e-004   1.4458236e-004   3.1975823e-001   2.0623554e-001
  8.7418985e+001   3.1275503e+000   1.0510295e+001   3.1973906e-001   2.0584784e-001   5.9466456e+003   4.9764326e+004   1.6816203e-004   1.4436520e-004   3.1975825e-001   2.0584759e-001
  8.7829299e+001   3.1275497e+000   1.0462407e+001   3.1973913e-001   2.0546214e-001   5.9491429e+003   4.9253480e+004   1.6809144e-004   1.4414065e-004   3.1975826e-001   2.0546190e-001
  8.8240478e+001   3.1275490e+000   1.0419523e+001   3.1973919e-001   2.0507945e-001   5.9515487e+003   4.8753314e+004   1.6802349e-004   1.4391221e-004   3.1975827e-001   2.0507920e-001
  8.8652548e+001   3.1275484e+000   1.0383546e+001   3.1973926e-001   2.0470110e-001   5.9538171e+003   4.8263025e+004   1.6795947e-004   1.4369302e-004   3.1975828e-001   2.0470085e-001
  8.9065537e+001   3.1275478e+000   1.0347238e+001   3.1973932e-001   2.0432326e-001   5.9560273e+003   4.7776790e+004   1.6789715e-004   1.4347366e-004   3.1975829e-001   2.0432302e-001
  8.9479473e+001   3.1275472e+000   1.0314102e+001   3.1973938e-001   2.0394878e-001   5.9581862e+003   4.7300836e+004   1.6783631e-004   1.4324788e-004   3.1975831e-001   2.0394854e-001
  8.9894386e+001   3.1275466e+000   1.0283858e+001   3.1973944e-001   2.0357550e-001   5.9601859e+003   4.6829055e+004   1.6778000e-004   1.4302769e-004   3.1975832e-001   2.0357526e-001
  9.0310302e+001   3.1275460e+000   1.0242454e+001   3.1973951e-001   2.0320534e-001   5.9621201e+003   4.6361500e+004   1.6772557e-004   1.4280153e-004   3.1975833e-001   2.0320510e-001
  9.0727259e+001   3.1275453e+000   1.0205483e+001   3.1973957e-001   2.0283651e-001   5.9638834e+003   4.5896787e+004   1.6767598e-004   1.4257920e-004   3.1975834e-001   2.0283627e-001
  9.1145282e+001   3.1275447e+000   1.0175690e+001   3.1973963e-001   2.0246988e-001   5.9655789e+003   4.5444878e+004   1.6762833e-004   1.4235542e-004   3.1975834e-001   2.0246964e-001
  9.1564399e+001   3.1275441e+000   1.0145173e+001   3.1973969e-001   2.0210659e-001   5.9671315e+003   4.4988384e+004   1.6758471e-004   1.4213800e-004   3.1975835e-001   2.0210636e-001
  9.1984640e+001   3.1275436e+000   1.0115165e+001   3.1973975e-001   2.0174373e-001   5.9686808e+003   4.4543339e+004   1.6754121e-004   1.4191108e-004   3.1975836e-001   2.0174349e-001
  9.2406035e+001   3.1275429e+000   1.0087064e+001   3.1973981e-001   2.0138469e-001   5.9699811e+003   4.4100676e+004   1.6750472e-004   1.4170423e-004   3.1975837e-001   2.0138446e-001
  9.2828620e+001   3.1275423e+000   1.0059722e+001   3.1973988e-001   2.0102672e-001   5.9713086e+003   4.3655763e+004   1.6746748e-004   1.4148885e-004   3.1975837e-001   2.0102648e-001
  9.3252432e+001   3.1275418e+000   1.0025731e+001   3.1973993e-001   2.0067020e-001   5.9726602e+003   4.3217353e+004   1.6742958e-004   1.4127110e-004   3.1975838e-001   2.0066996e-001
  9.3677495e+001   3.1275412e+000   9.9937211e+000   3.1973999e-001   2.0031674e-001   5.9739223e+003   4.2779384e+004   1.6739421e-004   1.4106142e-004   3.1975839e-001   2.0031651e-001
  9.4103839e+001   3.1275406e+000   9.9664552e+000   3.1974005e-001   1.9996395e-001   5.9751751e+003   4.2343186e+004   1.6735911e-004   1.4084407e-004   3.1975839e-001   1.9996372e-001
  9.4531501e+001   3.1275401e+000   9.9390626e+000   3.1974010e-001   1.9961366e-001   5.9763427e+003   4.1910094e+004   1.6732641e-004   1.4063455e-004   3.1975840e-001   1.9961343e-001
  9.4960529e+001   3.1275396e+000   9.9128643e+000   3.1974016e-001   1.9926561e-001   5.9774217e+003   4.1479716e+004   1.6729621e-004   1.4037632e-004   3.1975840e-001   1.9926538e-001
  9.5390940e+001   3.1275390e+000   9.8878252e+000   3.1974022e-001   1.9891960e-001   5.9782898e+003   4.1049545e+004   1.6727192e-004   1.4013068e-004   3.1975840e-001   1.9891937e-001
  9.5822769e+001   3.1275384e+000   9.8627717e+000   3.1974028e-001   1.9857507e-001   5.9791684e+003   4.0620434e+004   1.6724734e-004   1.3988046e-004   3.1975841e-001   1.9857485e-001
  9.6256067e+001   3.1275378e+000   9.8326132e+000   3.1974034e-001   1.9823266e-001   5.9800081e+003   4.0189636e+004   1.6722385e-004   1.3963707e-004   3.1975842e-001   1.9823243e-001
  9.6690863e+001   3.1275373e+000   9.8051443e+000   3.1974039e-001   1.9789160e-001   5.9807889e+003   3.9760267e+004   1.6720202e-004   1.3939938e-004   3.1975842e-001   1.9789138e-001
  9.7127183e+001   3.1275367e+000   9.7799595e+000   3.1974045e-001   1.9755093e-001   5.9814971e+003   3.9336228e+004   1.6718223e-004   1.3915729e-004   3.1975842e-001   1.9755070e-001
  9.7565088e+001   3.1275362e+000   9.7555880e+000   3.1974051e-001   1.9721224e-001   5.9820396e+003   3.8911706e+004   1.6716706e-004   1.3892200e-004   3.1975843e-001   1.9721202e-001
  9.8004602e+001   3.1275356e+000   9.7320773e+000   3.1974056e-001   1.9687474e-001   5.9826265e+003   3.8488335e+004   1.6715066e-004   1.3868235e-004   3.1975843e-001   1.9687451e-001
  9.8445758e+001   3.1275351e+000   9.7093163e+000   3.1974062e-001   1.9653941e-001   5.9830498e+003   3.8062458e+004   1.6713884e-004   1.3844848e-004   3.1975843e-001   1.9653919e-001
  9.8888623e+001   3.1275345e+000   9.6782776e+000   3.1974068e-001   1.9620500e-001   5.9833941e+003   3.7640999e+004   1.6712922e-004   1.3822468e-004   3.1975843e-001   1.9620478e-001
  9.9333206e+001   3.1275340e+000   9.6514531e+000   3.1974073e-001   1.9587278e-001   5.9837932e+003   3.7217760e+004   1.6711807e-004   1.3798460e-004   3.1975844e-001   1.9587256e-001
  9.9779578e+001   3.1275334e+000   9.6268944e+000   3.1974079e-001   1.9554105e-001   5.9842070e+003   3.6797067e+004   1.6710652e-004   1.3774770e-004   3.1975844e-001   1.9554084e-001
  1.0022776e+002   3.1275331e+000   9.5900219e+000   3.1974082e-001   1.9521264e-001   5.9845603e+003   3.6368170e+004   1.6709665e-004   1.3751433e-004   3.1975842e-001   1.9521243e-001
  1.0067781e+002   3.1275328e+000   9.5656971e+000   3.1974085e-001   1.9488455e-001   5.9849734e+003   3.5941925e+004   1.6708512e-004   1.3728348e-004   3.1975840e-001   1.9488434e-001
  1.0112977e+002   3.1275325e+000   9.5427896e+000   3.1974088e-001   1.9455718e-001   5.9853405e+003   3.5519317e+004   1.6707487e-004   1.3705646e-004   3.1975838e-001   1.9455696e-001
  1.0158225e+002   3.1275322e+000   9.5203637e+000   3.1974091e-001   1.9423340e-001   5.9856159e+003   3.5098271e+004   1.6706718e-004   1.3682939e-004   3.1975836e-001   1.9423318e-001
  1.0203470e+002   3.1275319e+000   9.4894259e+000   3.1974094e-001   1.9391142e-001   5.9858923e+003   3.4679247e+004   1.6705947e-004   1.3660518e-004   3.1975834e-001   1.9391121e-001
  1.0248712e+002   3.1275316e+000   9.4662534e+000   3.1974097e-001   1.9359332e-001   5.9861624e+003   3.4265223e+004   1.6705193e-004   1.3638203e-004   3.1975832e-001   1.9359311e-001
  1.0293952e+002   3.1275313e+000   9.4446718e+000   3.1974101e-001   1.9327699e-001   5.9862109e+003   3.3852386e+004   1.6705058e-004   1.3616965e-004   3.1975831e-001   1.9327678e-001
  1.0339189e+002   3.1275310e+000   9.4231120e+000   3.1974103e-001   1.9296221e-001   5.9864181e+003   3.3440756e+004   1.6704480e-004   1.3595297e-004   3.1975829e-001   1.9296200e-001
  1.0384423e+002   3.1275307e+000   9.4024929e+000   3.1974107e-001   1.9265164e-001   5.9865931e+003   3.3036195e+004   1.6703992e-004   1.3573907e-004   3.1975827e-001   1.9265143e-001
  1.0429654e+002   3.1275304e+000   9.3822299e+000   3.1974109e-001   1.9234374e-001   5.9867072e+003   3.2632976e+004   1.6703673e-004   1.3552196e-004   3.1975825e-001   1.9234354e-001
  1.0474882e+002   3.1275301e+000   9.3621584e+000   3.1974113e-001   1.9203778e-001   5.9867202e+003   3.2235713e+004   1.6703637e-004   1.3530932e-004   3.1975824e-001   1.9203758e-001
  1.0520105e+002   3.1275298e+000   9.3359153e+000   3.1974116e-001   1.9173501e-001   5.9867055e+003   3.1840690e+004   1.6703678e-004   1.3510468e-004   3.1975822e-001   1.9173481e-001
  1.0565320e+002   3.1275294e+000   9.3151275e+000   3.1974120e-001   1.9143434e-001   5.9865161e+003   3.1447608e+004   1.6704206e-004   1.3491394e-004   3.1975821e-001   1.9143414e-001
  1.0610529e+002   3.1275291e+000   9.2950480e+000   3.1974123e-001   1.9113661e-001   5.9863846e+003   3.1060916e+004   1.6704573e-004   1.3470915e-004   3.1975819e-001   1.9113641e-001
  1.0655731e+002   3.1275288e+000   9.2757860e+000   3.1974126e-001   1.9084076e-001   5.9861038e+003   3.0678061e+004   1.6705357e-004   1.3450817e-004   3.1975818e-001   1.9084056e-001
  1.0700925e+002   3.1275284e+000   9.2566519e+000   3.1974130e-001   1.9054798e-001   5.9856487e+003   3.0298118e+004   1.6706627e-004   1.3431869e-004   3.1975816e-001   1.9054777e-001
  1.0746114e+002   3.1275281e+000   9.2383034e+000   3.1974133e-001   1.9025802e-001   5.9853240e+003   2.9923543e+004   1.6707533e-004   1.3411470e-004   3.1975815e-001   1.9025782e-001
  1.0791296e+002   3.1275278e+000   9.2198964e+000   3.1974137e-001   1.8996950e-001   5.9850532e+003   2.9553302e+004   1.6708289e-004   1.3390305e-004   3.1975813e-001   1.8996930e-001
  1.0836471e+002   3.1275274e+000   9.1965676e+000   3.1974140e-001   1.8968410e-001   5.9847846e+003   2.9186457e+004   1.6709039e-004   1.3369184e-004   3.1975811e-001   1.8968390e-001
  1.0881640e+002   3.1275271e+000   9.1783640e+000   3.1974143e-001   1.8940087e-001   5.9843033e+003   2.8823963e+004   1.6710383e-004   1.3349674e-004   3.1975810e-001   1.8940067e-001
  1.0926803e+002   3.1275268e+000   9.1607858e+000   3.1974147e-001   1.8912022e-001   5.9839451e+003   2.8466645e+004   1.6711383e-004   1.3328638e-004   3.1975809e-001   1.8912002e-001
  1.0971960e+002   3.1275265e+000   9.1435774e+000   3.1974150e-001   1.8884172e-001   5.9835146e+003   2.8114785e+004   1.6712586e-004   1.3308294e-004   3.1975807e-001   1.8884152e-001
  1.1017110e+002   3.1275262e+000   9.1269045e+000   3.1974153e-001   1.8856557e-001   5.9831543e+003   2.7767048e+004   1.6713592e-004   1.3287772e-004   3.1975806e-001   1.8856537e-001
  1.1062254e+002   3.1275259e+000   9.1100762e+000   3.1974156e-001   1.8829152e-001   5.9826598e+003   2.7423638e+004   1.6714974e-004   1.3268212e-004   3.1975804e-001   1.8829132e-001
  1.1107392e+002   3.1275255e+000   9.0932321e+000   3.1974159e-001   1.8801957e-001   5.9820203e+003   2.7085444e+004   1.6716760e-004   1.3248544e-004   3.1975803e-001   1.8801938e-001
  1.1152524e+002   3.1275252e+000   9.0768455e+000   3.1974163e-001   1.8774985e-001   5.9813566e+003   2.6752551e+004   1.6718615e-004   1.3227712e-004   3.1975801e-001   1.8774966e-001
  1.1197650e+002   3.1275249e+000   9.0574252e+000   3.1974166e-001   1.8748248e-001   5.9807917e+003   2.6422480e+004   1.6720194e-004   1.3207037e-004   3.1975799e-001   1.8748229e-001
  1.1242770e+002   3.1275246e+000   9.0409859e+000   3.1974169e-001   1.8721749e-001   5.9802180e+003   2.6098775e+004   1.6721798e-004   1.3185326e-004   3.1975798e-001   1.8721730e-001
  1.1287885e+002   3.1275243e+000   9.0254032e+000   3.1974172e-001   1.8695407e-001   5.9795861e+003   2.5780184e+004   1.6723566e-004   1.3163616e-004   3.1975796e-001   1.8695388e-001
  1.1332994e+002   3.1275240e+000   9.0098570e+000   3.1974175e-001   1.8669291e-001   5.9789879e+003   2.5464497e+004   1.6725239e-004   1.3142295e-004   3.1975794e-001   1.8669272e-001
  1.1378098e+002   3.1275238e+000   8.9949760e+000   3.1974178e-001   1.8643419e-001   5.9784308e+003   2.5155087e+004   1.6726797e-004   1.3121385e-004   3.1975793e-001   1.8643400e-001
  1.1423196e+002   3.1275235e+000   8.9800517e+000   3.1974180e-001   1.8617728e-001   5.9778766e+003   2.4850559e+004   1.6728348e-004   1.3100050e-004   3.1975791e-001   1.8617709e-001
  1.1468290e+002   3.1275232e+000   8.9650465e+000   3.1974183e-001   1.8592231e-001   5.9772001e+003   2.4551231e+004   1.6730241e-004   1.3080828e-004   3.1975790e-001   1.8592212e-001
  1.1513379e+002   3.1275229e+000   8.9472152e+000   3.1974186e-001   1.8566929e-001   5.9764943e+003   2.4256313e+004   1.6732217e-004   1.3059752e-004   3.1975788e-001   1.8566910e-001
  1.1558463e+002   3.1275227e+000   8.9320892e+000   3.1974189e-001   1.8541882e-001   5.9758877e+003   2.3964506e+004   1.6733916e-004   1.3039777e-004   3.1975786e-001   1.8541863e-001
  1.1603542e+002   3.1275224e+000   8.9176833e+000   3.1974191e-001   1.8517107e-001   5.9752892e+003   2.3678337e+004   1.6735592e-004   1.3020116e-004   3.1975785e-001   1.8517089e-001
  1.1648617e+002   3.1275222e+000   8.9034642e+000   3.1974194e-001   1.8492446e-001   5.9746686e+003   2.3398178e+004   1.6737330e-004   1.3000854e-004   3.1975783e-001   1.8492427e-001
  1.1693687e+002   3.1275219e+000   8.8893586e+000   3.1974196e-001   1.8467998e-001   5.9740560e+003   2.3121582e+004   1.6739046e-004   1.2981749e-004   3.1975781e-001   1.8467980e-001
  1.1738753e+002   3.1275217e+000   8.8756686e+000   3.1974198e-001   1.8443776e-001   5.9734660e+003   2.2849680e+004   1.6740700e-004   1.2962000e-004   3.1975780e-001   1.8443758e-001
  1.1783816e+002   3.1275215e+000   8.8617672e+000   3.1974201e-001   1.8419702e-001   5.9728121e+003   2.2582306e+004   1.6742532e-004   1.2943485e-004   3.1975778e-001   1.8419684e-001
  1.1828874e+002   3.1275213e+000   8.8477608e+000   3.1974203e-001   1.8395805e-001   5.9721802e+003   2.2320103e+004   1.6744304e-004   1.2923973e-004   3.1975776e-001   1.8395787e-001
  1.1873945e+002   3.1275210e+000   8.8342454e+000   3.1974206e-001   1.8372131e-001   5.9714958e+003   2.2061511e+004   1.6746223e-004   1.2905689e-004   3.1975774e-001   1.8372113e-001
  1.1919011e+002   3.1275208e+000   8.8182459e+000   3.1974208e-001   1.8348599e-001   5.9708420e+003   2.1806207e+004   1.6748057e-004   1.2887313e-004   3.1975773e-001   1.8348581e-001
  1.1964073e+002   3.1275206e+000   8.8043408e+000   3.1974210e-001   1.8325301e-001   5.9701511e+003   2.1555824e+004   1.6749995e-004   1.2869001e-004   3.1975771e-001   1.8325283e-001
  1.2009147e+002   3.1275204e+000   8.7909284e+000   3.1974212e-001   1.8302145e-001   5.9694862e+003   2.1310181e+004   1.6751860e-004   1.2850411e-004   3.1975769e-001   1.8302127e-001
  1.2054216e+002   3.1275202e+000   8.7776789e+000   3.1974214e-001   1.8279177e-001   5.9688356e+003   2.1068913e+004   1.6753687e-004   1.2831851e-004   3.1975767e-001   1.8279160e-001
  1.2099279e+002   3.1275200e+000   8.7649362e+000   3.1974216e-001   1.8256421e-001   5.9682104e+003   2.0831889e+004   1.6755442e-004   1.2813224e-004   3.1975766e-001   1.8256403e-001
  1.2144354e+002   3.1275198e+000   8.7523505e+000   3.1974218e-001   1.8233778e-001   5.9675423e+003   2.0598738e+004   1.6757317e-004   1.2794916e-004   3.1975764e-001   1.8233760e-001
