# Supplementary material for: Research on combustion and emissions of heavy duty diesel engines under low-speed and low-load conditions in low temperature environments
Source: PLoS One. 2025 Feb 21;20(2):e0318933. doi: 10.1371/journal.pone.0318933 (PMC11844864; doi:10.1371/journal.pone.0318933)
Supplement: S1 File — (ZIP) [file pone.0318933.s001.zip › 1000rpm_30%/4-gaibianpenyoudingshi/1/passive.out]

# CONVERGE Release Build 2.3.20/  Jan 30, 2017        Run Date:Mon Mar 18 19:29:13 2024
# column       1                2                3                4                5                6                7                8 
#          Crank              NOX         NOX_Mean       NOX_StdDev       HIROY_SOOT  HIROY_SOOT_Mean HIROY_SOOT_StdDev       Total_Mass 
#          (DEG)             (kg)         (kg/m^3)         (kg/m^3)             (kg)         (kg/m^3)         (kg/m^3)             (kg) 
#
 -1.4600000e+002   0.0000000e+000   0.0000000e+000   0.0000000e+000   0.0000000e+000   0.0000000e+000   0.0000000e+000   3.7910448e-003 
 -1.4587230e+002   0.0000000e+000   0.0000000e+000   0.0000000e+000   0.0000000e+000   0.0000000e+000   0.0000000e+000   3.7910448e-003 
 -1.4579372e+002   0.0000000e+000   0.0000000e+000   0.0000000e+000   0.0000000e+000   0.0000000e+000   0.0000000e+000   3.7910448e-003 
 -1.4567094e+002   0.0000000e+000   0.0000000e+000   0.0000000e+000   0.0000000e+000   0.0000000e+000   0.0000000e+000   3.7910448e-003 
 -1.4558567e+002   0.0000000e+000   0.0000000e+000   0.0000000e+000   0.0000000e+000   0.0000000e+000   0.0000000e+000   3.7910448e-003 
 -1.4547909e+002   0.0000000e+000   0.0000000e+000   0.0000000e+000   0.0000000e+000   0.0000000e+000   0.0000000e+000   3.7910448e-003 
 -1.4534587e+002   0.0000000e+000   0.0000000e+000   0.0000000e+000   0.0000000e+000   0.0000000e+000   0.0000000e+000   3.7910448e-003 
 -1.4517933e+002   0.0000000e+000   0.0000000e+000   0.0000000e+000   0.0000000e+000   0.0000000e+000   0.0000000e+000   3.7910448e-003 
 -1.4497117e+002   0.0000000e+000   0.0000000e+000   0.0000000e+000   0.0000000e+000   0.0000000e+000   0.0000000e+000   3.7910448e-003 
 -1.4471096e+002   0.0000000e+000   0.0000000e+000   0.0000000e+000   0.0000000e+000   0.0000000e+000   0.0000000e+000   3.7910448e-003 
 -1.4438570e+002   0.0000000e+000   0.0000000e+000   0.0000000e+000   0.0000000e+000   0.0000000e+000   0.0000000e+000   3.7910448e-003 
 -1.4397912e+002   0.0000000e+000   0.0000000e+000   0.0000000e+000   0.0000000e+000   0.0000000e+000   0.0000000e+000   3.7910448e-003 
 -1.4347090e+002   0.0000000e+000   0.0000000e+000   0.0000000e+000   0.0000000e+000   0.0000000e+000   0.0000000e+000   3.7910448e-003 
 -1.4287090e+002   0.0000000e+000   0.0000000e+000   0.0000000e+000   0.0000000e+000   0.0000000e+000   0.0000000e+000   3.7910448e-003 
 -1.4227090e+002   0.0000000e+000   0.0000000e+000   0.0000000e+000   0.0000000e+000   0.0000000e+000   0.0000000e+000   3.7910448e-003 
 -1.4167090e+002   0.0000000e+000   0.0000000e+000   0.0000000e+000   0.0000000e+000   0.0000000e+000   0.0000000e+000   3.7910448e-003 
 -1.4107090e+002   0.0000000e+000   0.0000000e+000   0.0000000e+000   0.0000000e+000   0.0000000e+000   0.0000000e+000   3.7910448e-003 
 -1.4047090e+002   0.0000000e+000   0.0000000e+000   0.0000000e+000   0.0000000e+000   0.0000000e+000   0.0000000e+000   3.7910447e-003 
 -1.3987090e+002   0.0000000e+000   0.0000000e+000   0.0000000e+000   0.0000000e+000   0.0000000e+000   0.0000000e+000   3.7910447e-003 
 -1.3927090e+002   0.0000000e+000   0.0000000e+000   0.0000000e+000   0.0000000e+000   0.0000000e+000   0.0000000e+000   3.7910447e-003 
 -1.3867090e+002   0.0000000e+000   0.0000000e+000   0.0000000e+000   0.0000000e+000   0.0000000e+000   0.0000000e+000   3.7910447e-003 
 -1.3807090e+002   0.0000000e+000   0.0000000e+000   0.0000000e+000   0.0000000e+000   0.0000000e+000   0.0000000e+000   3.7910447e-003 
 -1.3747090e+002   0.0000000e+000   0.0000000e+000   0.0000000e+000   0.0000000e+000   0.0000000e+000   0.0000000e+000   3.7910447e-003 
 -1.3687090e+002   0.0000000e+000   0.0000000e+000   0.0000000e+000   0.0000000e+000   0.0000000e+000   0.0000000e+000   3.7910447e-003 
 -1.3627090e+002   0.0000000e+000   0.0000000e+000   0.0000000e+000   0.0000000e+000   0.0000000e+000   0.0000000e+000   3.7910447e-003 
 -1.3567090e+002   0.0000000e+000   0.0000000e+000   0.0000000e+000   0.0000000e+000   0.0000000e+000   0.0000000e+000   3.7910447e-003 
 -1.3507090e+002   0.0000000e+000   0.0000000e+000   0.0000000e+000   0.0000000e+000   0.0000000e+000   0.0000000e+000   3.7910447e-003 
 -1.3447090e+002   0.0000000e+000   0.0000000e+000   0.0000000e+000   0.0000000e+000   0.0000000e+000   0.0000000e+000   3.7910447e-003 
 -1.3387090e+002   0.0000000e+000   0.0000000e+000   0.0000000e+000   0.0000000e+000   0.0000000e+000   0.0000000e+000   3.7910447e-003 
 -1.3327090e+002   0.0000000e+000   0.0000000e+000   0.0000000e+000   0.0000000e+000   0.0000000e+000   0.0000000e+000   3.7910447e-003 
 -1.3267090e+002   0.0000000e+000   0.0000000e+000   0.0000000e+000   0.0000000e+000   0.0000000e+000   0.0000000e+000   3.7910447e-003 
 -1.3207090e+002   0.0000000e+000   0.0000000e+000   0.0000000e+000   0.0000000e+000   0.0000000e+000   0.0000000e+000   3.7910447e-003 
 -1.3147090e+002   0.0000000e+000   0.0000000e+000   0.0000000e+000   0.0000000e+000   0.0000000e+000   0.0000000e+000   3.7910447e-003 
 -1.3087090e+002   0.0000000e+000   0.0000000e+000   0.0000000e+000   0.0000000e+000   0.0000000e+000   0.0000000e+000   3.7910447e-003 
 -1.3027090e+002   0.0000000e+000   0.0000000e+000   0.0000000e+000   0.0000000e+000   0.0000000e+000   0.0000000e+000   3.7910447e-003 
 -1.2967090e+002   0.0000000e+000   0.0000000e+000   0.0000000e+000   0.0000000e+000   0.0000000e+000   0.0000000e+000   3.7910447e-003 
 -1.2907090e+002   0.0000000e+000   0.0000000e+000   0.0000000e+000   0.0000000e+000   0.0000000e+000   0.0000000e+000   3.7910447e-003 
 -1.2847090e+002   0.0000000e+000   0.0000000e+000   0.0000000e+000   0.0000000e+000   0.0000000e+000   0.0000000e+000   3.7910447e-003 
 -1.2787090e+002   0.0000000e+000   0.0000000e+000   0.0000000e+000   0.0000000e+000   0.0000000e+000   0.0000000e+000   3.7910447e-003 
 -1.2727090e+002   0.0000000e+000   0.0000000e+000   0.0000000e+000   0.0000000e+000   0.0000000e+000   0.0000000e+000   3.7910447e-003 
 -1.2667090e+002   0.0000000e+000   0.0000000e+000   0.0000000e+000   0.0000000e+000   0.0000000e+000   0.0000000e+000   3.7910447e-003 
 -1.2607090e+002   0.0000000e+000   0.0000000e+000   0.0000000e+000   0.0000000e+000   0.0000000e+000   0.0000000e+000   3.7910447e-003 
 -1.2547090e+002   0.0000000e+000   0.0000000e+000   0.0000000e+000   0.0000000e+000   0.0000000e+000   0.0000000e+000   3.7910446e-003 
 -1.2487090e+002   0.0000000e+000   0.0000000e+000   0.0000000e+000   0.0000000e+000   0.0000000e+000   0.0000000e+000   3.7910446e-003 
 -1.2427090e+002   0.0000000e+000   0.0000000e+000   0.0000000e+000   0.0000000e+000   0.0000000e+000   0.0000000e+000   3.7910446e-003 
 -1.2367090e+002   0.0000000e+000   0.0000000e+000   0.0000000e+000   0.0000000e+000   0.0000000e+000   0.0000000e+000   3.7910446e-003 
 -1.2307090e+002   0.0000000e+000   0.0000000e+000   0.0000000e+000   0.0000000e+000   0.0000000e+000   0.0000000e+000   3.7910446e-003 
 -1.2247090e+002   0.0000000e+000   0.0000000e+000   0.0000000e+000   0.0000000e+000   0.0000000e+000   0.0000000e+000   3.7910446e-003 
 -1.2187090e+002   0.0000000e+000   0.0000000e+000   0.0000000e+000   0.0000000e+000   0.0000000e+000   0.0000000e+000   3.7910445e-003 
 -1.2127090e+002   0.0000000e+000   0.0000000e+000   0.0000000e+000   0.0000000e+000   0.0000000e+000   0.0000000e+000   3.7910445e-003 
 -1.2067611e+002   0.0000000e+000   0.0000000e+000   0.0000000e+000   0.0000000e+000   0.0000000e+000   0.0000000e+000   3.7910446e-003 
 -1.2008717e+002   0.0000000e+000   0.0000000e+000   0.0000000e+000   0.0000000e+000   0.0000000e+000   0.0000000e+000   3.7910446e-003 
 -1.1950389e+002   0.0000000e+000   0.0000000e+000   0.0000000e+000   0.0000000e+000   0.0000000e+000   0.0000000e+000   3.7910446e-003 
 -1.1892610e+002   0.0000000e+000   0.0000000e+000   0.0000000e+000   0.0000000e+000   0.0000000e+000   0.0000000e+000   3.7910446e-003 
 -1.1835364e+002   0.0000000e+000   0.0000000e+000   0.0000000e+000   0.0000000e+000   0.0000000e+000   0.0000000e+000   3.7910446e-003 
 -1.1778632e+002   0.0000000e+000   0.0000000e+000   0.0000000e+000   0.0000000e+000   0.0000000e+000   0.0000000e+000   3.7910445e-003 
 -1.1722396e+002   0.0000000e+000   0.0000000e+000   0.0000000e+000   0.0000000e+000   0.0000000e+000   0.0000000e+000   3.7910445e-003 
 -1.1666646e+002   0.0000000e+000   0.0000000e+000   0.0000000e+000   0.0000000e+000   0.0000000e+000   0.0000000e+000   3.7910446e-003 
 -1.1611365e+002   0.0000000e+000   0.0000000e+000   0.0000000e+000   0.0000000e+000   0.0000000e+000   0.0000000e+000   3.7910446e-003 
 -1.1556538e+002   0.0000000e+000   0.0000000e+000   0.0000000e+000   0.0000000e+000   0.0000000e+000   0.0000000e+000   3.7910446e-003 
 -1.1502155e+002   0.0000000e+000   0.0000000e+000   0.0000000e+000   0.0000000e+000   0.0000000e+000   0.0000000e+000   3.7910446e-003 
 -1.1448200e+002   0.0000000e+000   0.0000000e+000   0.0000000e+000   0.0000000e+000   0.0000000e+000   0.0000000e+000   3.7910446e-003 
 -1.1394661e+002   0.0000000e+000   0.0000000e+000   0.0000000e+000   0.0000000e+000   0.0000000e+000   0.0000000e+000   3.7910446e-003 
 -1.1341530e+002   0.0000000e+000   0.0000000e+000   0.0000000e+000   0.0000000e+000   0.0000000e+000   0.0000000e+000   3.7910446e-003 
 -1.1288790e+002   0.0000000e+000   0.0000000e+000   0.0000000e+000   0.0000000e+000   0.0000000e+000   0.0000000e+000   3.7910446e-003 
 -1.1236435e+002   0.0000000e+000   0.0000000e+000   0.0000000e+000   0.0000000e+000   0.0000000e+000   0.0000000e+000   3.7910446e-003 
 -1.1184453e+002   0.0000000e+000   0.0000000e+000   0.0000000e+000   0.0000000e+000   0.0000000e+000   0.0000000e+000   3.7910446e-003 
 -1.1132833e+002   0.0000000e+000   0.0000000e+000   0.0000000e+000   0.0000000e+000   0.0000000e+000   0.0000000e+000   3.7910447e-003 
 -1.1081566e+002   0.0000000e+000   0.0000000e+000   0.0000000e+000   0.0000000e+000   0.0000000e+000   0.0000000e+000   3.7910447e-003 
 -1.1030642e+002   0.0000000e+000   0.0000000e+000   0.0000000e+000   0.0000000e+000   0.0000000e+000   0.0000000e+000   3.7910446e-003 
 -1.0980052e+002   0.0000000e+000   0.0000000e+000   0.0000000e+000   0.0000000e+000   0.0000000e+000   0.0000000e+000   3.7910447e-003 
 -1.0929789e+002   0.0000000e+000   0.0000000e+000   0.0000000e+000   0.0000000e+000   0.0000000e+000   0.0000000e+000   3.7910447e-003 
 -1.0879844e+002   0.0000000e+000   0.0000000e+000   0.0000000e+000   0.0000000e+000   0.0000000e+000   0.0000000e+000   3.7910447e-003 
 -1.0830207e+002   0.0000000e+000   0.0000000e+000   0.0000000e+000   0.0000000e+000   0.0000000e+000   0.0000000e+000   3.7910447e-003 
 -1.0780872e+002   0.0000000e+000   0.0000000e+000   0.0000000e+000   0.0000000e+000   0.0000000e+000   0.0000000e+000   3.7910447e-003 
 -1.0731831e+002   0.0000000e+000   0.0000000e+000   0.0000000e+000   0.0000000e+000   0.0000000e+000   0.0000000e+000   3.7910447e-003 
 -1.0683077e+002   0.0000000e+000   0.0000000e+000   0.0000000e+000   0.0000000e+000   0.0000000e+000   0.0000000e+000   3.7910447e-003 
 -1.0634601e+002   0.0000000e+000   0.0000000e+000   0.0000000e+000   0.0000000e+000   0.0000000e+000   0.0000000e+000   3.7910447e-003 
 -1.0586398e+002   0.0000000e+000   0.0000000e+000   0.0000000e+000   0.0000000e+000   0.0000000e+000   0.0000000e+000   3.7910447e-003 
 -1.0538460e+002   0.0000000e+000   0.0000000e+000   0.0000000e+000   0.0000000e+000   0.0000000e+000   0.0000000e+000   3.7910447e-003 
 -1.0490780e+002   0.0000000e+000   0.0000000e+000   0.0000000e+000   0.0000000e+000   0.0000000e+000   0.0000000e+000   3.7910447e-003 
 -1.0443354e+002   0.0000000e+000   0.0000000e+000   0.0000000e+000   0.0000000e+000   0.0000000e+000   0.0000000e+000   3.7910447e-003 
 -1.0396174e+002   0.0000000e+000   0.0000000e+000   0.0000000e+000   0.0000000e+000   0.0000000e+000   0.0000000e+000   3.7910454e-003 
 -1.0349235e+002   0.0000000e+000   0.0000000e+000   0.0000000e+000   0.0000000e+000   0.0000000e+000   0.0000000e+000   3.7910454e-003 
 -1.0302529e+002   0.0000000e+000   0.0000000e+000   0.0000000e+000   0.0000000e+000   0.0000000e+000   0.0000000e+000   3.7910454e-003 
 -1.0256053e+002   0.0000000e+000   0.0000000e+000   0.0000000e+000   0.0000000e+000   0.0000000e+000   0.0000000e+000   3.7910454e-003 
 -1.0209800e+002   0.0000000e+000   0.0000000e+000   0.0000000e+000   0.0000000e+000   0.0000000e+000   0.0000000e+000   3.7910454e-003 
 -1.0163764e+002   0.0000000e+000   0.0000000e+000   0.0000000e+000   0.0000000e+000   0.0000000e+000   0.0000000e+000   3.7910454e-003 
 -1.0117943e+002   0.0000000e+000   0.0000000e+000   0.0000000e+000   0.0000000e+000   0.0000000e+000   0.0000000e+000   3.7910454e-003 
 -1.0072328e+002   0.0000000e+000   0.0000000e+000   0.0000000e+000   0.0000000e+000   0.0000000e+000   0.0000000e+000   3.7910454e-003 
 -1.0026915e+002   0.0000000e+000   0.0000000e+000   0.0000000e+000   0.0000000e+000   0.0000000e+000   0.0000000e+000   3.7910455e-003 
 -9.9817011e+001   0.0000000e+000   0.0000000e+000   0.0000000e+000   0.0000000e+000   0.0000000e+000   0.0000000e+000   3.7910455e-003 
 -9.9366792e+001   0.0000000e+000   0.0000000e+000   0.0000000e+000   0.0000000e+000   0.0000000e+000   0.0000000e+000   3.7910455e-003 
 -9.8918464e+001   0.0000000e+000   0.0000000e+000   0.0000000e+000   0.0000000e+000   0.0000000e+000   0.0000000e+000   3.7910455e-003 
 -9.8471966e+001   0.0000000e+000   0.0000000e+000   0.0000000e+000   0.0000000e+000   0.0000000e+000   0.0000000e+000   3.7910455e-003 
 -9.8027267e+001   0.0000000e+000   0.0000000e+000   0.0000000e+000   0.0000000e+000   0.0000000e+000   0.0000000e+000   3.7910454e-003 
 -9.7584316e+001   0.0000000e+000   0.0000000e+000   0.0000000e+000   0.0000000e+000   0.0000000e+000   0.0000000e+000   3.7910455e-003 
 -9.7143069e+001   0.0000000e+000   0.0000000e+000   0.0000000e+000   0.0000000e+000   0.0000000e+000   0.0000000e+000   3.7910455e-003 
 -9.6703497e+001   0.0000000e+000   0.0000000e+000   0.0000000e+000   0.0000000e+000   0.0000000e+000   0.0000000e+000   3.7910455e-003 
 -9.6265535e+001   0.0000000e+000   0.0000000e+000   0.0000000e+000   0.0000000e+000   0.0000000e+000   0.0000000e+000   3.7910455e-003 
 -9.5829177e+001   0.0000000e+000   0.0000000e+000   0.0000000e+000   0.0000000e+000   0.0000000e+000   0.0000000e+000   3.7910455e-003 
 -9.5394356e+001   0.0000000e+000   0.0000000e+000   0.0000000e+000   0.0000000e+000   0.0000000e+000   0.0000000e+000   3.7910455e-003 
 -9.4961038e+001   0.0000000e+000   0.0000000e+000   0.0000000e+000   0.0000000e+000   0.0000000e+000   0.0000000e+000   3.7910455e-003 
 -9.4529204e+001   0.0000000e+000   0.0000000e+000   0.0000000e+000   0.0000000e+000   0.0000000e+000   0.0000000e+000   3.7910455e-003 
 -9.4098795e+001   0.0000000e+000   0.0000000e+000   0.0000000e+000   0.0000000e+000   0.0000000e+000   0.0000000e+000   3.7910455e-003 
 -9.3669779e+001   0.0000000e+000   0.0000000e+000   0.0000000e+000   0.0000000e+000   0.0000000e+000   0.0000000e+000   3.7910455e-003 
 -9.3242139e+001   0.0000000e+000   0.0000000e+000   0.0000000e+000   0.0000000e+000   0.0000000e+000   0.0000000e+000   3.7910455e-003 
 -9.2815820e+001   0.0000000e+000   0.0000000e+000   0.0000000e+000   0.0000000e+000   0.0000000e+000   0.0000000e+000   3.7910455e-003 
 -9.2390790e+001   0.0000000e+000   0.0000000e+000   0.0000000e+000   0.0000000e+000   0.0000000e+000   0.0000000e+000   3.7910455e-003 
 -9.1967022e+001   0.0000000e+000   0.0000000e+000   0.0000000e+000   0.0000000e+000   0.0000000e+000   0.0000000e+000   3.7910455e-003 
 -9.1544487e+001   0.0000000e+000   0.0000000e+000   0.0000000e+000   0.0000000e+000   0.0000000e+000   0.0000000e+000   3.7910455e-003 
 -9.1123141e+001   0.0000000e+000   0.0000000e+000   0.0000000e+000   0.0000000e+000   0.0000000e+000   0.0000000e+000   3.7910455e-003 
 -9.0702955e+001   0.0000000e+000   0.0000000e+000   0.0000000e+000   0.0000000e+000   0.0000000e+000   0.0000000e+000   3.7910454e-003 
 -9.0283896e+001   0.0000000e+000   0.0000000e+000   0.0000000e+000   0.0000000e+000   0.0000000e+000   0.0000000e+000   3.7910454e-003 
 -8.9865945e+001   0.0000000e+000   0.0000000e+000   0.0000000e+000   0.0000000e+000   0.0000000e+000   0.0000000e+000   3.7910455e-003 
 -8.9449062e+001   0.0000000e+000   0.0000000e+000   0.0000000e+000   0.0000000e+000   0.0000000e+000   0.0000000e+000   3.7910455e-003 
 -8.9033215e+001   0.0000000e+000   0.0000000e+000   0.0000000e+000   0.0000000e+000   0.0000000e+000   0.0000000e+000   3.7910455e-003 
 -8.8618375e+001   0.0000000e+000   0.0000000e+000   0.0000000e+000   0.0000000e+000   0.0000000e+000   0.0000000e+000   3.7910455e-003 
 -8.8204513e+001   0.0000000e+000   0.0000000e+000   0.0000000e+000   0.0000000e+000   0.0000000e+000   0.0000000e+000   3.7910455e-003 
 -8.7791601e+001   0.0000000e+000   0.0000000e+000   0.0000000e+000   0.0000000e+000   0.0000000e+000   0.0000000e+000   3.7910447e-003 
 -8.7379614e+001   0.0000000e+000   0.0000000e+000   0.0000000e+000   0.0000000e+000   0.0000000e+000   0.0000000e+000   3.7910430e-003 
 -8.6968521e+001   0.0000000e+000   0.0000000e+000   0.0000000e+000   0.0000000e+000   0.0000000e+000   0.0000000e+000   3.7910423e-003 
 -8.6558293e+001   0.0000000e+000   0.0000000e+000   0.0000000e+000   0.0000000e+000   0.0000000e+000   0.0000000e+000   3.7910415e-003 
 -8.6148902e+001   0.0000000e+000   0.0000000e+000   0.0000000e+000   0.0000000e+000   0.0000000e+000   0.0000000e+000   3.7910415e-003 
 -8.5740320e+001   0.0000000e+000   0.0000000e+000   0.0000000e+000   0.0000000e+000   0.0000000e+000   0.0000000e+000   3.7910416e-003 
 -8.5332521e+001   0.0000000e+000   0.0000000e+000   0.0000000e+000   0.0000000e+000   0.0000000e+000   0.0000000e+000   3.7910415e-003 
 -8.4925479e+001   0.0000000e+000   0.0000000e+000   0.0000000e+000   0.0000000e+000   0.0000000e+000   0.0000000e+000   3.7910415e-003 
 -8.4519166e+001   0.0000000e+000   0.0000000e+000   0.0000000e+000   0.0000000e+000   0.0000000e+000   0.0000000e+000   3.7910415e-003 
 -8.4113556e+001   0.0000000e+000   0.0000000e+000   0.0000000e+000   0.0000000e+000   0.0000000e+000   0.0000000e+000   3.7910415e-003 
 -8.3708624e+001   0.0000000e+000   0.0000000e+000   0.0000000e+000   0.0000000e+000   0.0000000e+000   0.0000000e+000   3.7910415e-003 
 -8.3304344e+001   0.0000000e+000   0.0000000e+000   0.0000000e+000   0.0000000e+000   0.0000000e+000   0.0000000e+000   3.7910415e-003 
 -8.2900689e+001   0.0000000e+000   0.0000000e+000   0.0000000e+000   0.0000000e+000   0.0000000e+000   0.0000000e+000   3.7910415e-003 
 -8.2497635e+001   0.0000000e+000   0.0000000e+000   0.0000000e+000   0.0000000e+000   0.0000000e+000   0.0000000e+000   3.7910415e-003 
 -8.2095158e+001   0.0000000e+000   0.0000000e+000   0.0000000e+000   0.0000000e+000   0.0000000e+000   0.0000000e+000   3.7910415e-003 
 -8.1693230e+001   0.0000000e+000   0.0000000e+000   0.0000000e+000   0.0000000e+000   0.0000000e+000   0.0000000e+000   3.7910415e-003 
 -8.1291828e+001   0.0000000e+000   0.0000000e+000   0.0000000e+000   0.0000000e+000   0.0000000e+000   0.0000000e+000   3.7910415e-003 
 -8.0890926e+001   0.0000000e+000   0.0000000e+000   0.0000000e+000   0.0000000e+000   0.0000000e+000   0.0000000e+000   3.7910414e-003 
 -8.0490500e+001   0.0000000e+000   0.0000000e+000   0.0000000e+000   0.0000000e+000   0.0000000e+000   0.0000000e+000   3.7910414e-003 
 -8.0090524e+001   0.0000000e+000   0.0000000e+000   0.0000000e+000   0.0000000e+000   0.0000000e+000   0.0000000e+000   3.7910414e-003 
 -7.9690976e+001   0.0000000e+000   0.0000000e+000   0.0000000e+000   0.0000000e+000   0.0000000e+000   0.0000000e+000   3.7910414e-003 
 -7.9291829e+001   0.0000000e+000   0.0000000e+000   0.0000000e+000   0.0000000e+000   0.0000000e+000   0.0000000e+000   3.7910414e-003 
 -7.8893061e+001   0.0000000e+000   0.0000000e+000   0.0000000e+000   0.0000000e+000   0.0000000e+000   0.0000000e+000   3.7910414e-003 
 -7.8494646e+001   0.0000000e+000   0.0000000e+000   0.0000000e+000   0.0000000e+000   0.0000000e+000   0.0000000e+000   3.7910414e-003 
 -7.8096561e+001   0.0000000e+000   0.0000000e+000   0.0000000e+000   0.0000000e+000   0.0000000e+000   0.0000000e+000   3.7910409e-003 
 -7.7698782e+001   0.0000000e+000   0.0000000e+000   0.0000000e+000   0.0000000e+000   0.0000000e+000   0.0000000e+000   3.7910409e-003 
 -7.7301285e+001   0.0000000e+000   0.0000000e+000   0.0000000e+000   0.0000000e+000   0.0000000e+000   0.0000000e+000   3.7910405e-003 
 -7.6904045e+001   0.0000000e+000   0.0000000e+000   0.0000000e+000   0.0000000e+000   0.0000000e+000   0.0000000e+000   3.7910391e-003 
 -7.6507039e+001   0.0000000e+000   0.0000000e+000   0.0000000e+000   0.0000000e+000   0.0000000e+000   0.0000000e+000   3.7910387e-003 
 -7.6110243e+001   0.0000000e+000   0.0000000e+000   0.0000000e+000   0.0000000e+000   0.0000000e+000   0.0000000e+000   3.7910382e-003 
 -7.5713633e+001   0.0000000e+000   0.0000000e+000   0.0000000e+000   0.0000000e+000   0.0000000e+000   0.0000000e+000   3.7910379e-003 
 -7.5317184e+001   0.0000000e+000   0.0000000e+000   0.0000000e+000   0.0000000e+000   0.0000000e+000   0.0000000e+000   3.7910379e-003 
 -7.4920872e+001   0.0000000e+000   0.0000000e+000   0.0000000e+000   0.0000000e+000   0.0000000e+000   0.0000000e+000   3.7910379e-003 
 -7.4740937e+001   0.0000000e+000   0.0000000e+000   0.0000000e+000   0.0000000e+000   0.0000000e+000   0.0000000e+000   3.7910379e-003 
 -7.4516017e+001   0.0000000e+000   0.0000000e+000   0.0000000e+000   0.0000000e+000   0.0000000e+000   0.0000000e+000   3.7910379e-003 
 -7.4234868e+001   0.0000000e+000   0.0000000e+000   0.0000000e+000   0.0000000e+000   0.0000000e+000   0.0000000e+000   3.7910379e-003 
 -7.3883432e+001   0.0000000e+000   0.0000000e+000   0.0000000e+000   0.0000000e+000   0.0000000e+000   0.0000000e+000   3.7910374e-003 
 -7.3487419e+001   0.0000000e+000   0.0000000e+000   0.0000000e+000   0.0000000e+000   0.0000000e+000   0.0000000e+000   3.7910374e-003 
 -7.3091430e+001   0.0000000e+000   0.0000000e+000   0.0000000e+000   0.0000000e+000   0.0000000e+000   0.0000000e+000   3.7910374e-003 
 -7.2695443e+001   0.0000000e+000   0.0000000e+000   0.0000000e+000   0.0000000e+000   0.0000000e+000   0.0000000e+000   3.7910374e-003 
 -7.2299432e+001   0.0000000e+000   0.0000000e+000   0.0000000e+000   0.0000000e+000   0.0000000e+000   0.0000000e+000   3.7910373e-003 
 -7.1903375e+001   0.0000000e+000   0.0000000e+000   0.0000000e+000   0.0000000e+000   0.0000000e+000   0.0000000e+000   3.7910373e-003 
 -7.1507244e+001   0.0000000e+000   0.0000000e+000   0.0000000e+000   0.0000000e+000   0.0000000e+000   0.0000000e+000   3.7910373e-003 
 -7.1111017e+001   0.0000000e+000   0.0000000e+000   0.0000000e+000   0.0000000e+000   0.0000000e+000   0.0000000e+000   3.7910373e-003 
 -7.0714667e+001   0.0000000e+000   0.0000000e+000   0.0000000e+000   0.0000000e+000   0.0000000e+000   0.0000000e+000   3.7910373e-003 
 -7.0318169e+001   0.0000000e+000   0.0000000e+000   0.0000000e+000   0.0000000e+000   0.0000000e+000   0.0000000e+000   3.7910373e-003 
 -6.9921499e+001   0.0000000e+000   0.0000000e+000   0.0000000e+000   0.0000000e+000   0.0000000e+000   0.0000000e+000   3.7910373e-003 
 -6.9524630e+001   0.0000000e+000   0.0000000e+000   0.0000000e+000   0.0000000e+000   0.0000000e+000   0.0000000e+000   3.7910373e-003 
 -6.9127536e+001   0.0000000e+000   0.0000000e+000   0.0000000e+000   0.0000000e+000   0.0000000e+000   0.0000000e+000   3.7910372e-003 
 -6.8730192e+001   0.0000000e+000   0.0000000e+000   0.0000000e+000   0.0000000e+000   0.0000000e+000   0.0000000e+000   3.7910372e-003 
 -6.8332571e+001   0.0000000e+000   0.0000000e+000   0.0000000e+000   0.0000000e+000   0.0000000e+000   0.0000000e+000   3.7910372e-003 
 -6.7934647e+001   0.0000000e+000   0.0000000e+000   0.0000000e+000   0.0000000e+000   0.0000000e+000   0.0000000e+000   3.7910372e-003 
 -6.7536393e+001   0.0000000e+000   0.0000000e+000   0.0000000e+000   0.0000000e+000   0.0000000e+000   0.0000000e+000   3.7910367e-003 
 -6.7137781e+001   0.0000000e+000   0.0000000e+000   0.0000000e+000   0.0000000e+000   0.0000000e+000   0.0000000e+000   3.7910367e-003 
 -6.6738785e+001   0.0000000e+000   0.0000000e+000   0.0000000e+000   0.0000000e+000   0.0000000e+000   0.0000000e+000   3.7910367e-003 
 -6.6339376e+001   0.0000000e+000   0.0000000e+000   0.0000000e+000   0.0000000e+000   0.0000000e+000   0.0000000e+000   3.7910367e-003 
 -6.5939526e+001   0.0000000e+000   0.0000000e+000   0.0000000e+000   0.0000000e+000   0.0000000e+000   0.0000000e+000   3.7910367e-003 
 -6.5539208e+001   0.0000000e+000   0.0000000e+000   0.0000000e+000   0.0000000e+000   0.0000000e+000   0.0000000e+000   3.7910367e-003 
 -6.5138391e+001   0.0000000e+000   0.0000000e+000   0.0000000e+000   0.0000000e+000   0.0000000e+000   0.0000000e+000   3.7910367e-003 
 -6.4737047e+001   0.0000000e+000   0.0000000e+000   0.0000000e+000   0.0000000e+000   0.0000000e+000   0.0000000e+000   3.7910367e-003 
 -6.4335147e+001   0.0000000e+000   0.0000000e+000   0.0000000e+000   0.0000000e+000   0.0000000e+000   0.0000000e+000   3.7910367e-003 
 -6.3932659e+001   0.0000000e+000   0.0000000e+000   0.0000000e+000   0.0000000e+000   0.0000000e+000   0.0000000e+000   3.7910367e-003 
 -6.3529554e+001   0.0000000e+000   0.0000000e+000   0.0000000e+000   0.0000000e+000   0.0000000e+000   0.0000000e+000   3.7910367e-003 
 -6.3125800e+001   0.0000000e+000   0.0000000e+000   0.0000000e+000   0.0000000e+000   0.0000000e+000   0.0000000e+000   3.7910367e-003 
 -6.2721365e+001   0.0000000e+000   0.0000000e+000   0.0000000e+000   0.0000000e+000   0.0000000e+000   0.0000000e+000   3.7910367e-003 
 -6.2316218e+001   0.0000000e+000   0.0000000e+000   0.0000000e+000   0.0000000e+000   0.0000000e+000   0.0000000e+000   3.7910367e-003 
 -6.1910327e+001   0.0000000e+000   0.0000000e+000   0.0000000e+000   0.0000000e+000   0.0000000e+000   0.0000000e+000   3.7910366e-003 
 -6.1503657e+001   0.0000000e+000   0.0000000e+000   0.0000000e+000   0.0000000e+000   0.0000000e+000   0.0000000e+000   3.7910366e-003 
 -6.1096174e+001   0.0000000e+000   0.0000000e+000   0.0000000e+000   0.0000000e+000   0.0000000e+000   0.0000000e+000   3.7910366e-003 
 -6.0687843e+001   0.0000000e+000   0.0000000e+000   0.0000000e+000   0.0000000e+000   0.0000000e+000   0.0000000e+000   3.7910366e-003 
 -6.0278628e+001   0.0000000e+000   0.0000000e+000   0.0000000e+000   0.0000000e+000   0.0000000e+000   0.0000000e+000   3.7910366e-003 
 -5.9868494e+001   0.0000000e+000   0.0000000e+000   0.0000000e+000   0.0000000e+000   0.0000000e+000   0.0000000e+000   3.7910366e-003 
 -5.9457406e+001   0.0000000e+000   0.0000000e+000   0.0000000e+000   0.0000000e+000   0.0000000e+000   0.0000000e+000   3.7910366e-003 
 -5.9045324e+001   0.0000000e+000   0.0000000e+000   0.0000000e+000   0.0000000e+000   0.0000000e+000   0.0000000e+000   3.7910365e-003 
 -5.8632213e+001   0.0000000e+000   0.0000000e+000   0.0000000e+000   0.0000000e+000   0.0000000e+000   0.0000000e+000   3.7910365e-003 
 -5.8218031e+001   0.0000000e+000   0.0000000e+000   0.0000000e+000   0.0000000e+000   0.0000000e+000   0.0000000e+000   3.7910365e-003 
 -5.7802740e+001   0.0000000e+000   0.0000000e+000   0.0000000e+000   0.0000000e+000   0.0000000e+000   0.0000000e+000   3.7910365e-003 
 -5.7386300e+001   0.0000000e+000   0.0000000e+000   0.0000000e+000   0.0000000e+000   0.0000000e+000   0.0000000e+000   3.7910366e-003 
 -5.6968657e+001   0.0000000e+000   0.0000000e+000   0.0000000e+000   0.0000000e+000   0.0000000e+000   0.0000000e+000   3.7910366e-003 
 -5.6549777e+001   0.0000000e+000   0.0000000e+000   0.0000000e+000   0.0000000e+000   0.0000000e+000   0.0000000e+000   3.7910366e-003 
 -5.6129618e+001   0.0000000e+000   0.0000000e+000   0.0000000e+000   0.0000000e+000   0.0000000e+000   0.0000000e+000   3.7910366e-003 
 -5.5708134e+001   0.0000000e+000   0.0000000e+000   0.0000000e+000   0.0000000e+000   0.0000000e+000   0.0000000e+000   3.7910366e-003 
 -5.5285280e+001   0.0000000e+000   0.0000000e+000   0.0000000e+000   0.0000000e+000   0.0000000e+000   0.0000000e+000   3.7910358e-003 
 -5.4860997e+001   0.0000000e+000   0.0000000e+000   0.0000000e+000   0.0000000e+000   0.0000000e+000   0.0000000e+000   3.7910357e-003 
 -5.4435240e+001   0.0000000e+000   0.0000000e+000   0.0000000e+000   0.0000000e+000   0.0000000e+000   0.0000000e+000   3.7910358e-003 
 -5.4007966e+001   0.0000000e+000   0.0000000e+000   0.0000000e+000   0.0000000e+000   0.0000000e+000   0.0000000e+000   3.7910359e-003 
 -5.3666147e+001   0.0000000e+000   0.0000000e+000   0.0000000e+000   0.0000000e+000   0.0000000e+000   0.0000000e+000   3.7910359e-003 
 -5.3238873e+001   0.0000000e+000   0.0000000e+000   0.0000000e+000   0.0000000e+000   0.0000000e+000   0.0000000e+000   3.7910359e-003 
 -5.2897054e+001   0.0000000e+000   0.0000000e+000   0.0000000e+000   0.0000000e+000   0.0000000e+000   0.0000000e+000   3.7910359e-003 
 -5.2469780e+001   0.0000000e+000   0.0000000e+000   0.0000000e+000   0.0000000e+000   0.0000000e+000   0.0000000e+000   3.7910359e-003 
 -5.2127961e+001   0.0000000e+000   0.0000000e+000   0.0000000e+000   0.0000000e+000   0.0000000e+000   0.0000000e+000   3.7910359e-003 
 -5.1700687e+001   0.0000000e+000   0.0000000e+000   0.0000000e+000   0.0000000e+000   0.0000000e+000   0.0000000e+000   3.7910359e-003 
 -5.1358868e+001   0.0000000e+000   0.0000000e+000   0.0000000e+000   0.0000000e+000   0.0000000e+000   0.0000000e+000   3.7910359e-003 
 -5.0931594e+001   0.0000000e+000   0.0000000e+000   0.0000000e+000   0.0000000e+000   0.0000000e+000   0.0000000e+000   3.7910359e-003 
 -5.0589775e+001   0.0000000e+000   0.0000000e+000   0.0000000e+000   0.0000000e+000   0.0000000e+000   0.0000000e+000   3.7910358e-003 
 -5.0162501e+001   0.0000000e+000   0.0000000e+000   0.0000000e+000   0.0000000e+000   0.0000000e+000   0.0000000e+000   3.7910358e-003 
 -4.9820682e+001   0.0000000e+000   0.0000000e+000   0.0000000e+000   0.0000000e+000   0.0000000e+000   0.0000000e+000   3.7910358e-003 
 -4.9393408e+001   0.0000000e+000   0.0000000e+000   0.0000000e+000   0.0000000e+000   0.0000000e+000   0.0000000e+000   3.7910358e-003 
 -4.9051589e+001   0.0000000e+000   0.0000000e+000   0.0000000e+000   0.0000000e+000   0.0000000e+000   0.0000000e+000   3.7910361e-003 
 -4.8624315e+001   0.0000000e+000   0.0000000e+000   0.0000000e+000   0.0000000e+000   0.0000000e+000   0.0000000e+000   3.7910361e-003 
 -4.8282496e+001   0.0000000e+000   0.0000000e+000   0.0000000e+000   0.0000000e+000   0.0000000e+000   0.0000000e+000   3.7910361e-003 
 -4.7855222e+001   0.0000000e+000   0.0000000e+000   0.0000000e+000   0.0000000e+000   0.0000000e+000   0.0000000e+000   3.7910361e-003 
 -4.7513403e+001   0.0000000e+000   0.0000000e+000   0.0000000e+000   0.0000000e+000   0.0000000e+000   0.0000000e+000   3.7910361e-003 
 -4.7086129e+001   0.0000000e+000   0.0000000e+000   0.0000000e+000   0.0000000e+000   0.0000000e+000   0.0000000e+000   3.7910361e-003 
 -4.6744310e+001   0.0000000e+000   0.0000000e+000   0.0000000e+000   0.0000000e+000   0.0000000e+000   0.0000000e+000   3.7910361e-003 
 -4.6317036e+001   0.0000000e+000   0.0000000e+000   0.0000000e+000   0.0000000e+000   0.0000000e+000   0.0000000e+000   3.7910361e-003 
 -4.5975216e+001   0.0000000e+000   0.0000000e+000   0.0000000e+000   0.0000000e+000   0.0000000e+000   0.0000000e+000   3.7910361e-003 
 -4.5547943e+001   0.0000000e+000   0.0000000e+000   0.0000000e+000   0.0000000e+000   0.0000000e+000   0.0000000e+000   3.7910362e-003 
 -4.5206123e+001   0.0000000e+000   0.0000000e+000   0.0000000e+000   0.0000000e+000   0.0000000e+000   0.0000000e+000   3.7910362e-003 
 -4.4778850e+001   0.0000000e+000   0.0000000e+000   0.0000000e+000   0.0000000e+000   0.0000000e+000   0.0000000e+000   3.7910354e-003 
 -4.4437030e+001   0.0000000e+000   0.0000000e+000   0.0000000e+000   0.0000000e+000   0.0000000e+000   0.0000000e+000   3.7910354e-003 
 -4.4009756e+001   0.0000000e+000   0.0000000e+000   0.0000000e+000   0.0000000e+000   0.0000000e+000   0.0000000e+000   3.7910353e-003 
 -4.3667937e+001   0.0000000e+000   0.0000000e+000   0.0000000e+000   0.0000000e+000   0.0000000e+000   0.0000000e+000   3.7910350e-003 
 -4.3240663e+001   0.0000000e+000   0.0000000e+000   0.0000000e+000   0.0000000e+000   0.0000000e+000   0.0000000e+000   3.7910338e-003 
 -4.2898844e+001   0.0000000e+000   0.0000000e+000   0.0000000e+000   0.0000000e+000   0.0000000e+000   0.0000000e+000   3.7910333e-003 
 -4.2471570e+001   0.0000000e+000   0.0000000e+000   0.0000000e+000   0.0000000e+000   0.0000000e+000   0.0000000e+000   3.7910331e-003 
 -4.2129751e+001   0.0000000e+000   0.0000000e+000   0.0000000e+000   0.0000000e+000   0.0000000e+000   0.0000000e+000   3.7910329e-003 
 -4.1702477e+001   0.0000000e+000   0.0000000e+000   0.0000000e+000   0.0000000e+000   0.0000000e+000   0.0000000e+000   3.7910325e-003 
 -4.1360658e+001   0.0000000e+000   0.0000000e+000   0.0000000e+000   0.0000000e+000   0.0000000e+000   0.0000000e+000   3.7910325e-003 
 -4.0933384e+001   0.0000000e+000   0.0000000e+000   0.0000000e+000   0.0000000e+000   0.0000000e+000   0.0000000e+000   3.7910325e-003 
 -4.0746599e+001   0.0000000e+000   0.0000000e+000   0.0000000e+000   0.0000000e+000   0.0000000e+000   0.0000000e+000   3.7910325e-003 
 -4.0513118e+001   0.0000000e+000   0.0000000e+000   0.0000000e+000   0.0000000e+000   0.0000000e+000   0.0000000e+000   3.7910325e-003 
 -4.0221266e+001   0.0000000e+000   0.0000000e+000   0.0000000e+000   0.0000000e+000   0.0000000e+000   0.0000000e+000   3.7910325e-003 
 -3.9856451e+001   0.0000000e+000   0.0000000e+000   0.0000000e+000   0.0000000e+000   0.0000000e+000   0.0000000e+000   3.7910326e-003 
 -3.9400432e+001   0.0000000e+000   0.0000000e+000   0.0000000e+000   0.0000000e+000   0.0000000e+000   0.0000000e+000   3.7910325e-003 
 -3.9035617e+001   0.0000000e+000   0.0000000e+000   0.0000000e+000   0.0000000e+000   0.0000000e+000   0.0000000e+000   3.7910325e-003 
 -3.8579599e+001   0.0000000e+000   0.0000000e+000   0.0000000e+000   0.0000000e+000   0.0000000e+000   0.0000000e+000   3.7910325e-003 
 -3.8214784e+001   0.0000000e+000   0.0000000e+000   0.0000000e+000   0.0000000e+000   0.0000000e+000   0.0000000e+000   3.7910325e-003 
 -3.7758765e+001   0.0000000e+000   0.0000000e+000   0.0000000e+000   0.0000000e+000   0.0000000e+000   0.0000000e+000   3.7910325e-003 
 -3.7393951e+001   0.0000000e+000   0.0000000e+000   0.0000000e+000   0.0000000e+000   0.0000000e+000   0.0000000e+000   3.7910324e-003 
 -3.6937932e+001   0.0000000e+000   0.0000000e+000   0.0000000e+000   0.0000000e+000   0.0000000e+000   0.0000000e+000   3.7910324e-003 
 -3.6573117e+001   0.0000000e+000   0.0000000e+000   0.0000000e+000   0.0000000e+000   0.0000000e+000   0.0000000e+000   3.7910324e-003 
 -3.6117099e+001   0.0000000e+000   0.0000000e+000   0.0000000e+000   0.0000000e+000   0.0000000e+000   0.0000000e+000   3.7910324e-003 
 -3.5752284e+001   0.0000000e+000   0.0000000e+000   0.0000000e+000   0.0000000e+000   0.0000000e+000   0.0000000e+000   3.7910324e-003 
 -3.5460432e+001   0.0000000e+000   0.0000000e+000   0.0000000e+000   0.0000000e+000   0.0000000e+000   0.0000000e+000   3.7910324e-003 
 -3.5095617e+001   0.0000000e+000   0.0000000e+000   0.0000000e+000   0.0000000e+000   0.0000000e+000   0.0000000e+000   3.7910324e-003 
 -3.4803765e+001   0.0000000e+000   0.0000000e+000   0.0000000e+000   0.0000000e+000   0.0000000e+000   0.0000000e+000   3.7910324e-003 
 -3.4438950e+001   0.0000000e+000   0.0000000e+000   0.0000000e+000   0.0000000e+000   0.0000000e+000   0.0000000e+000   3.7910324e-003 
 -3.4147099e+001   0.0000000e+000   0.0000000e+000   0.0000000e+000   0.0000000e+000   0.0000000e+000   0.0000000e+000   3.7910324e-003 
 -3.3782284e+001   0.0000000e+000   0.0000000e+000   0.0000000e+000   0.0000000e+000   0.0000000e+000   0.0000000e+000   3.7910324e-003 
 -3.3490432e+001   0.0000000e+000   0.0000000e+000   0.0000000e+000   0.0000000e+000   0.0000000e+000   0.0000000e+000   3.7910324e-003 
 -3.3125617e+001   0.0000000e+000   0.0000000e+000   0.0000000e+000   0.0000000e+000   0.0000000e+000   0.0000000e+000   3.7910324e-003 
 -3.2833765e+001   0.0000000e+000   0.0000000e+000   0.0000000e+000   0.0000000e+000   0.0000000e+000   0.0000000e+000   3.7910324e-003 
 -3.2468950e+001   0.0000000e+000   0.0000000e+000   0.0000000e+000   0.0000000e+000   0.0000000e+000   0.0000000e+000   3.7910324e-003 
 -3.2177098e+001   0.0000000e+000   0.0000000e+000   0.0000000e+000   0.0000000e+000   0.0000000e+000   0.0000000e+000   3.7910324e-003 
 -3.1812284e+001   0.0000000e+000   0.0000000e+000   0.0000000e+000   0.0000000e+000   0.0000000e+000   0.0000000e+000   3.7910324e-003 
 -3.1520432e+001   0.0000000e+000   0.0000000e+000   0.0000000e+000   0.0000000e+000   0.0000000e+000   0.0000000e+000   3.7910324e-003 
 -3.1155617e+001   0.0000000e+000   0.0000000e+000   0.0000000e+000   0.0000000e+000   0.0000000e+000   0.0000000e+000   3.7910324e-003 
 -3.0863765e+001   0.0000000e+000   0.0000000e+000   0.0000000e+000   0.0000000e+000   0.0000000e+000   0.0000000e+000   3.7910324e-003 
 -3.0498950e+001   0.0000000e+000   0.0000000e+000   0.0000000e+000   0.0000000e+000   0.0000000e+000   0.0000000e+000   3.7910321e-003 
 -3.0207098e+001   0.0000000e+000   0.0000000e+000   0.0000000e+000   0.0000000e+000   0.0000000e+000   0.0000000e+000   3.7910320e-003 
 -2.9842283e+001   0.0000000e+000   0.0000000e+000   0.0000000e+000   0.0000000e+000   0.0000000e+000   0.0000000e+000   3.7910320e-003 
 -2.9550432e+001   0.0000000e+000   0.0000000e+000   0.0000000e+000   0.0000000e+000   0.0000000e+000   0.0000000e+000   3.7910320e-003 
 -2.9185617e+001   0.0000000e+000   0.0000000e+000   0.0000000e+000   0.0000000e+000   0.0000000e+000   0.0000000e+000   3.7910320e-003 
 -2.8893765e+001   0.0000000e+000   0.0000000e+000   0.0000000e+000   0.0000000e+000   0.0000000e+000   0.0000000e+000   3.7910320e-003 
 -2.8528950e+001   0.0000000e+000   0.0000000e+000   0.0000000e+000   0.0000000e+000   0.0000000e+000   0.0000000e+000   3.7910312e-003 
 -2.8237098e+001   0.0000000e+000   0.0000000e+000   0.0000000e+000   0.0000000e+000   0.0000000e+000   0.0000000e+000   3.7910307e-003 
 -2.7872283e+001   0.0000000e+000   0.0000000e+000   0.0000000e+000   0.0000000e+000   0.0000000e+000   0.0000000e+000   3.7910302e-003 
 -2.7580431e+001   0.0000000e+000   0.0000000e+000   0.0000000e+000   0.0000000e+000   0.0000000e+000   0.0000000e+000   3.7910300e-003 
 -2.7215617e+001   0.0000000e+000   0.0000000e+000   0.0000000e+000   0.0000000e+000   0.0000000e+000   0.0000000e+000   3.7910301e-003 
 -2.6923765e+001   0.0000000e+000   0.0000000e+000   0.0000000e+000   0.0000000e+000   0.0000000e+000   0.0000000e+000   3.7910302e-003 
 -2.6558950e+001   0.0000000e+000   0.0000000e+000   0.0000000e+000   0.0000000e+000   0.0000000e+000   0.0000000e+000   3.7910302e-003 
 -2.6267098e+001   0.0000000e+000   0.0000000e+000   0.0000000e+000   0.0000000e+000   0.0000000e+000   0.0000000e+000   3.7910302e-003 
 -2.5902283e+001   0.0000000e+000   0.0000000e+000   0.0000000e+000   0.0000000e+000   0.0000000e+000   0.0000000e+000   3.7910302e-003 
 -2.5610431e+001   0.0000000e+000   0.0000000e+000   0.0000000e+000   0.0000000e+000   0.0000000e+000   0.0000000e+000   3.7910302e-003 
 -2.5245616e+001   0.0000000e+000   0.0000000e+000   0.0000000e+000   0.0000000e+000   0.0000000e+000   0.0000000e+000   3.7910302e-003 
 -2.4953765e+001   0.0000000e+000   0.0000000e+000   0.0000000e+000   0.0000000e+000   0.0000000e+000   0.0000000e+000   3.7910302e-003 
 -2.4588950e+001   0.0000000e+000   0.0000000e+000   0.0000000e+000   0.0000000e+000   0.0000000e+000   0.0000000e+000   3.7910302e-003 
 -2.4297098e+001   0.0000000e+000   0.0000000e+000   0.0000000e+000   0.0000000e+000   0.0000000e+000   0.0000000e+000   3.7910302e-003 
 -2.3932283e+001   0.0000000e+000   0.0000000e+000   0.0000000e+000   0.0000000e+000   0.0000000e+000   0.0000000e+000   3.7910301e-003 
 -2.3640431e+001   0.0000000e+000   0.0000000e+000   0.0000000e+000   0.0000000e+000   0.0000000e+000   0.0000000e+000   3.7910300e-003 
 -2.3275616e+001   0.0000000e+000   0.0000000e+000   0.0000000e+000   0.0000000e+000   0.0000000e+000   0.0000000e+000   3.7910300e-003 
 -2.2983764e+001   0.0000000e+000   0.0000000e+000   0.0000000e+000   0.0000000e+000   0.0000000e+000   0.0000000e+000   3.7910300e-003 
 -2.2618950e+001   0.0000000e+000   0.0000000e+000   0.0000000e+000   0.0000000e+000   0.0000000e+000   0.0000000e+000   3.7910300e-003 
 -2.2327098e+001   0.0000000e+000   0.0000000e+000   0.0000000e+000   0.0000000e+000   0.0000000e+000   0.0000000e+000   3.7910300e-003 
 -2.1962283e+001   0.0000000e+000   0.0000000e+000   0.0000000e+000   0.0000000e+000   0.0000000e+000   0.0000000e+000   3.7910300e-003 
 -2.1670431e+001   0.0000000e+000   0.0000000e+000   0.0000000e+000   0.0000000e+000   0.0000000e+000   0.0000000e+000   3.7910300e-003 
 -2.1305616e+001   0.0000000e+000   0.0000000e+000   0.0000000e+000   0.0000000e+000   0.0000000e+000   0.0000000e+000   3.7910300e-003 
 -2.1013764e+001   0.0000000e+000   0.0000000e+000   0.0000000e+000   0.0000000e+000   0.0000000e+000   0.0000000e+000   3.7910300e-003 
 -2.0780283e+001   0.0000000e+000   0.0000000e+000   0.0000000e+000   0.0000000e+000   0.0000000e+000   0.0000000e+000   3.7910300e-003 
 -2.0488431e+001   0.0000000e+000   0.0000000e+000   0.0000000e+000   0.0000000e+000   0.0000000e+000   0.0000000e+000   3.7910300e-003 
 -2.0123616e+001   0.0000000e+000   0.0000000e+000   0.0000000e+000   0.0000000e+000   0.0000000e+000   0.0000000e+000   3.7910300e-003 
 -1.9831764e+001   2.5240710e-032   1.2337478e-028   5.7539777e-029   0.0000000e+000   0.0000000e+000   0.0000000e+000   3.7910300e-003 
 -1.9750189e+001   3.5276778e-032   1.7298776e-028   8.0397669e-029   0.0000000e+000   0.0000000e+000   0.0000000e+000   3.7910300e-003 
 -1.9684928e+001   4.4125730e-032   2.1694000e-028   1.0050530e-028   0.0000000e+000   0.0000000e+000   0.0000000e+000   3.7910300e-003 
 -1.9538093e+001   6.6596780e-032   3.2932153e-028   1.5161379e-028   0.0000000e+000   0.0000000e+000   0.0000000e+000   3.7910300e-003 
 -1.9456517e+001   8.0791681e-032   4.0080392e-028   1.8391922e-028   0.0000000e+000   0.0000000e+000   0.0000000e+000   3.7910300e-003 
 -1.9354548e+001   1.0031234e-031   4.9965052e-028   2.2842037e-028   0.0000000e+000   0.0000000e+000   0.0000000e+000   3.7910300e-003 
 -1.9282851e+001   1.1610673e-031   5.7995862e-028   2.6447980e-028   0.0000000e+000   0.0000000e+000   0.0000000e+000   3.7910300e-003 
 -1.9170824e+001   1.4326886e-031   7.1879823e-028   3.2670835e-028   0.0000000e+000   0.0000000e+000   0.0000000e+000   3.7910300e-003 
 -1.9093028e+001   1.6408140e-031   8.2574205e-028   3.7457039e-028   0.0000000e+000   0.0000000e+000   0.0000000e+000   3.7910300e-003 
 -1.8952994e+001   2.0683717e-031   1.0466535e-027   4.7334601e-028   0.0000000e+000   0.0000000e+000   0.0000000e+000   3.7910300e-003 
 -1.8855749e+001   2.4039759e-031   1.2211310e-027   5.5126047e-028   0.0000000e+000   0.0000000e+000   0.0000000e+000   3.7910300e-003 
 -1.8734192e+001   2.8738224e-031   1.4667698e-027   6.6077161e-028   0.0000000e+000   0.0000000e+000   0.0000000e+000   3.7910300e-003 
 -1.8585949e+001   3.5337708e-031   1.8141003e-027   8.1427214e-028   0.0000000e+000   0.0000000e+000   0.0000000e+000   3.7910300e-003 
 -1.8351945e+001   4.8510920e-031   2.5132263e-027   1.1235488e-027   0.0000000e+000   0.0000000e+000   0.0000000e+000   3.7910300e-003 
 -1.8233502e+001   5.6702482e-031   2.9512043e-027   1.3173119e-027   0.0000000e+000   0.0000000e+000   0.0000000e+000   3.7910300e-003 
 -1.8085724e+001   6.8411426e-031   3.5811587e-027   1.5961986e-027   0.0000000e+000   0.0000000e+000   0.0000000e+000   3.7910300e-003 
 -1.7967503e+001   7.9506846e-031   4.1811265e-027   1.8624157e-027   0.0000000e+000   0.0000000e+000   0.0000000e+000   3.7910300e-003 
 -1.7819970e+001   9.5354152e-031   5.0432770e-027   2.2458596e-027   0.0000000e+000   0.0000000e+000   0.0000000e+000   3.7910300e-003 
 -1.7701944e+001   1.1034892e-030   5.8630757e-027   2.6112359e-027   0.0000000e+000   0.0000000e+000   0.0000000e+000   3.7910300e-003 
 -1.7559019e+001   1.3110181e-030   7.0042629e-027   3.1203671e-027   0.0000000e+000   0.0000000e+000   0.0000000e+000   3.7910300e-003 
 -1.7444679e+001   1.5060534e-030   8.0818022e-027   3.6019923e-027   0.0000000e+000   0.0000000e+000   0.0000000e+000   3.7910300e-003 
 -1.7340096e+001   1.7088645e-030   9.2071078e-027   4.1059651e-027   0.0000000e+000   0.0000000e+000   0.0000000e+000   3.7910300e-003 
 -1.7246862e+001   1.9121106e-030   1.0339133e-026   4.6139248e-027   2.4009092e-036   1.2982157e-032   1.9004314e-030   3.7910300e-003 
 -1.7155794e+001   2.1323801e-030   1.1570520e-026   5.1671228e-027   8.6667016e-036   4.7026438e-032   4.3997401e-030   3.7910300e-003 
 -1.7062863e+001   2.3810852e-030   1.2966087e-026   5.7954632e-027   4.8388242e-035   2.6349589e-031   2.1879800e-029   3.7910300e-003 
 -1.6900617e+001   2.8835539e-030   1.5799950e-026   7.0393402e-027   7.4485071e-034   4.0812847e-030   2.9932954e-028   3.7910301e-003 
 -1.6796688e+001   3.2514430e-030   1.7886456e-026   7.9757431e-027   3.0440659e-033   1.6745658e-029   9.1907100e-028   3.7910303e-003 
 -1.6685624e+001   3.6919150e-030   2.0395508e-026   9.0901795e-027   1.2760700e-032   7.0494840e-029   3.2310146e-027   3.7910306e-003 
 -1.6567494e+001   4.2205088e-030   2.3420423e-026   1.0423757e-026   6.0457843e-032   3.3549232e-028   1.5416025e-026   3.7910313e-003 
 -1.6466095e+001   4.7360649e-030   2.6382484e-026   1.1727574e-026   1.5358401e-031   8.5554738e-028   3.7032665e-026   3.7910321e-003 
 -1.6323501e+001   5.5763545e-030   3.1231202e-026   1.3865446e-026   4.4122411e-031   2.4711412e-027   1.1078079e-025   3.7910341e-003 
 -1.6260126e+001   5.9952417e-030   3.3657554e-026   1.4938067e-026   6.8591300e-031   3.8507461e-027   1.7593766e-025   3.7910354e-003 
 -1.6180908e+001   6.5555811e-030   3.6913293e-026   1.6376603e-026   1.2075879e-030   6.7997096e-027   3.1655804e-025   3.7910374e-003 
 -1.6081885e+001   7.3177364e-030   4.1358469e-026   1.8340078e-026   2.7151359e-030   1.5345437e-026   6.7423052e-025   3.7910402e-003 
 -1.5903643e+001   8.9157726e-030   5.0727945e-026   2.2480437e-026   9.7809944e-030   5.5650785e-026   2.0672354e-024   3.7910472e-003 
 -1.5824425e+001   9.7334652e-030   5.5544388e-026   2.4611227e-026   1.6480479e-029   9.4046479e-026   3.3173096e-024   3.7910511e-003 
 -1.5725401e+001   1.0844313e-029   6.2112335e-026   2.7511897e-026   3.1917001e-029   1.8280913e-025   6.2592566e-024   3.7910563e-003 
 -1.5601623e+001   1.2384721e-029   7.1262575e-026   3.1545450e-026   7.2808599e-029   4.1894591e-025   1.3727130e-023   3.7910633e-003 
 -1.5446899e+001   1.4575880e-029   8.4352646e-026   3.7301846e-026   1.8599887e-028   1.0764013e-024   3.2488662e-023   3.7910726e-003 
 -1.5323120e+001   1.6634190e-029   9.6705420e-026   4.2735006e-026   3.4550976e-028   2.0086741e-024   5.7489057e-023   3.7910805e-003 
 -1.5168396e+001   1.9557822e-029   1.1435144e-025   5.0476660e-026   7.3642598e-028   4.3057646e-024   1.0665409e-022   3.7910905e-003 
 -1.5053258e+001   2.2107873e-029   1.2980789e-025   5.7060946e-026   1.2036833e-027   7.0675084e-024   1.5909208e-022   3.7910982e-003 
 -1.4909336e+001   2.5686991e-029   1.5161825e-025   6.6603163e-026   2.2391497e-027   1.3216649e-023   2.7113327e-022   3.7911081e-003 
 -1.4749453e+001   3.0287274e-029   1.7981390e-025   7.8921149e-026   4.3031957e-027   2.5547840e-023   4.7680807e-022   3.7911196e-003 
 -1.4621546e+001   3.4609675e-029   2.0643017e-025   9.0553262e-026   6.9322294e-027   4.1347435e-023   6.9289755e-022   3.7911293e-003 
 -1.4519221e+001   3.8539787e-029   2.3072213e-025   1.0117709e-025   9.9245607e-027   5.9414335e-023   9.1843272e-022   3.7911376e-003 
 -1.4391314e+001   4.3979217e-029   2.6450027e-025   1.1591188e-025   1.5652839e-026   9.4139469e-023   1.3282016e-021   3.7911480e-003 
 -1.4288989e+001   4.8918289e-029   2.9528588e-025   1.2937106e-025   2.1992925e-026   1.3275608e-022   1.7647392e-021   3.7911568e-003 
 -1.4161083e+001   5.5747778e-029   3.3805090e-025   1.4802865e-025   3.3652954e-026   2.0406932e-022   2.5452487e-021   3.7911676e-003 
 -1.4058757e+001   6.1940015e-029   3.7697015e-025   1.6502344e-025   4.6323838e-026   2.8192928e-022   3.3792385e-021   3.7911767e-003 
 -1.3930851e+001   7.0490762e-029   4.3095993e-025   1.8854360e-025   6.9058577e-026   4.2220397e-022   4.8465714e-021   3.7911884e-003 
 -1.3828526e+001   7.8232568e-029   4.8002214e-025   2.0994583e-025   9.3317865e-026   5.7258304e-022   6.4063582e-021   3.7911982e-003 
 -1.3700619e+001   8.8911189e-029   5.4800499e-025   2.3953003e-025   1.3623307e-025   8.3967389e-022   9.2049512e-021   3.7912105e-003 
 -1.3598294e+001   9.8566824e-029   6.0969846e-025   2.6643503e-025   1.8155941e-025   1.1230604e-021   1.2191207e-020   3.7912206e-003 
 -1.3470387e+001   1.1187063e-028   6.9508297e-025   3.0358630e-025   2.6115362e-025   1.6226192e-021   1.7582578e-020   3.7912331e-003 
 -1.3368062e+001   1.2388118e-028   7.7244757e-025   3.3731492e-025   3.4484295e-025   2.1502306e-021   2.3469606e-020   3.7912434e-003 
 -1.3240156e+001   1.4041049e-028   8.7939444e-025   3.8381968e-025   4.9247529e-025   3.0843851e-021   3.4864410e-020   3.7912561e-003 
 -1.3137830e+001   1.5531217e-028   9.7615618e-025   4.2597333e-025   6.5041837e-025   4.0879597e-021   4.7518728e-020   3.7912665e-003 
 -1.3009924e+001   1.7579513e-028   1.1097491e-024   4.8403225e-025   9.4190847e-025   5.9460241e-021   7.3702330e-020   3.7912794e-003 
 -1.2852616e+001   2.0413820e-028   1.2955933e-024   5.6229814e-025   1.6083886e-024   1.0207877e-020   1.5973002e-019   3.7912954e-003 
 -1.2726770e+001   2.3026625e-028   1.4676616e-024   6.3686360e-025   2.9575780e-024   1.8850891e-020   4.9532983e-019   3.7913085e-003 
 -1.2626094e+001   2.5369315e-028   1.6224751e-024   7.0407485e-025   9.6533948e-024   6.1737548e-020   3.6231769e-018   3.7913192e-003 
 -1.2500248e+001   2.8575460e-028   1.8352558e-024   7.9625104e-025   6.7386629e-022   4.3278989e-018   3.5178486e-016   3.7913326e-003 
 -1.2342940e+001   3.3061016e-028   2.1344945e-024   9.2544506e-025   6.3927303e-020   4.1272922e-016   2.7541588e-014   3.7913499e-003 
 -1.2217095e+001   3.7187622e-028   2.4109465e-024   1.0446680e-024   2.1972454e-019   1.4245173e-015   6.5672219e-014   3.7913639e-003 
 -1.2116418e+001   4.0877939e-028   2.6590000e-024   1.1515416e-024   4.9410251e-019   3.2140039e-015   1.1911266e-013   3.7913753e-003 
 -1.1990572e+001   4.5936096e-028   3.0003659e-024   1.3006680e-024   1.2220231e-018   7.9817761e-015   2.6276981e-013   3.7913897e-003 
 -1.1833512e+001   5.3287385e-028   3.4983477e-024   2.8960717e-024   2.9327537e-018   1.9253698e-014   6.2780636e-013   3.7914087e-003 
 -1.1707864e+001   6.0182168e-028   3.9670725e-024   5.9438314e-024   4.7568265e-018   3.1355925e-014   1.0354174e-012   3.7914244e-003 
 -1.1607346e+001   6.6524979e-028   4.3993574e-024   9.0072922e-024   6.5936072e-018   4.3604124e-014   1.4302222e-012   3.7914373e-003 
 -1.1481698e+001   7.4817737e-028   4.9676497e-024   1.0791872e-023   9.3606625e-018   6.2151696e-014   2.0081884e-012   3.7914541e-003 
 -1.1325368e+001   9.0940038e-028   6.0681022e-024   5.1819408e-023   1.3875336e-017   9.2585138e-014   2.9673798e-012   3.7914763e-003 
 -1.1200304e+001   1.0248394e-027   6.8653507e-024   5.1148459e-023   1.8131599e-017   1.2146273e-013   3.8553244e-012   3.7914953e-003 
 -1.1100252e+001   1.1338401e-027   7.6193274e-024   5.7463240e-023   2.2120189e-017   1.4864615e-013   4.6950062e-012   3.7915111e-003 
 -1.0975188e+001   1.3165904e-027   8.8817975e-024   8.6704169e-023   2.8664897e-017   1.9337511e-013   6.1055123e-012   3.7915332e-003 
 -1.0818857e+001   1.8971022e-027   1.2859733e-023   3.2404518e-022   4.1310184e-017   2.8002599e-013   9.1615369e-012   3.7915678e-003 
 -1.0693793e+001   3.3059188e-027   2.2495342e-023   1.1211016e-021   5.7194084e-017   3.8918090e-013   1.3487718e-011   3.7916026e-003 
 -1.0537462e+001   2.5263672e-025   1.7272344e-021   2.7376938e-019   1.1385220e-016   7.7838820e-013   4.0622325e-011   3.7916567e-003 
 -1.0460386e+001   2.0447186e-019   1.4011813e-015   3.4301291e-013   1.4739474e-015   1.0100498e-011   1.8910255e-009   3.7916798e-003 
 -1.0389240e+001   6.1281754e-013   4.2084007e-009   9.0617166e-007   4.1218075e-014   2.8305681e-010   4.2415457e-008   3.7916993e-003 
 -1.0241220e+001   7.4639386e-011   5.1482817e-007   4.6024513e-005   6.8733953e-013   4.7409521e-009   5.1551877e-007   3.7917526e-003 
 -1.0185495e+001   1.0450093e-010   7.2198653e-007   5.1157015e-005   1.2970707e-012   8.9613321e-009   7.9818216e-007   3.7917810e-003 
 -1.0084658e+001   1.7933507e-010   1.2426799e-006   5.9785727e-005   3.3071438e-012   2.2916439e-008   1.4948038e-006   3.7918574e-003 
 -9.9962370e+000   2.4556113e-010   1.7059800e-006   6.5969939e-005   6.4259646e-012   4.4642924e-008   2.4336662e-006   3.7919376e-003 
 -9.8534982e+000   4.0415776e-010   2.8194016e-006   8.5490725e-005   1.6451453e-011   1.1476521e-007   5.0326281e-006   3.7920264e-003 
 -9.7461117e+000   5.3045752e-010   3.7118778e-006   1.0302810e-004   3.0784239e-011   2.1541279e-007   8.0321101e-006   3.7920747e-003 
 -9.6896927e+000   5.9476064e-010   4.1685458e-006   1.0981167e-004   4.1459379e-011   2.9057962e-007   1.0000820e-005   3.7920935e-003 
 -9.5976692e+000   7.4955787e-010   5.2672120e-006   1.2442328e-004   6.2734307e-011   4.4083973e-007   1.3683076e-005   3.7921190e-003 
 -9.4953474e+000   8.9003678e-010   6.2724034e-006   1.3837540e-004   9.4474100e-011   6.6579233e-007   1.8696813e-005   3.7921403e-003 
 -9.3608727e+000   1.0717760e-009   7.5815435e-006   1.5443203e-004   1.4850220e-010   1.0504769e-006   2.6707695e-005   3.7921608e-003 
 -9.2556284e+000   1.2904001e-009   9.1546328e-006   1.7331378e-004   2.0177222e-010   1.4314557e-006   3.3970308e-005   3.7921751e-003 
 -9.1592318e+000   1.5202264e-009   1.0813655e-005   1.9291604e-004   2.5797562e-010   1.8350288e-006   4.1537576e-005   3.7921865e-003 
 -9.0687174e+000   1.6932140e-009   1.2073850e-005   2.0639915e-004   3.1596363e-010   2.2530511e-006   4.9402753e-005   3.7921958e-003 
 -8.9658984e+000   1.8742672e-009   1.3402036e-005   2.2297237e-004   3.8711878e-010   2.7681111e-006   5.9071368e-005   3.7922043e-003 
 -8.8556699e+000   2.0865199e-009   1.4963822e-005   2.4390353e-004   4.6821488e-010   3.3578803e-006   7.0137148e-005   3.7922113e-003 
 -8.7858914e+000   2.1940465e-009   1.5764178e-005   2.5552164e-004   5.2177252e-010   3.7489245e-006   7.7460057e-005   3.7922134e-003 
 -8.6986682e+000   2.3279677e-009   1.6764949e-005   2.7051498e-004   5.8937597e-010   4.2444136e-006   8.6831975e-005   3.7922161e-003 
 -8.5416665e+000   2.5803588e-009   1.8658775e-005   2.9784316e-004   7.1291038e-010   5.1551103e-006   1.0410634e-004   3.7922195e-003 
 -8.4718880e+000   2.6950383e-009   1.9523201e-005   3.0993819e-004   7.6779218e-010   5.5619846e-006   1.1188609e-004   3.7922208e-003 
 -8.3846648e+000   2.8386111e-009   2.0609336e-005   3.2524315e-004   8.3616701e-010   6.0708729e-006   1.2166405e-004   3.7922220e-003 
 -8.2590635e+000   3.0504092e-009   2.2217787e-005   3.4742945e-004   9.3368462e-010   6.8005322e-006   1.3578520e-004   3.7922235e-003 
 -8.1892849e+000   3.1675600e-009   2.3111657e-005   3.5992952e-004   9.8739845e-010   7.2044142e-006   1.4363379e-004   3.7922242e-003 
 -8.0322832e+000   3.4418868e-009   2.5211531e-005   3.8898105e-004   1.1065531e-009   8.1054080e-006   1.6121712e-004   3.7922256e-003 
 -7.9450600e+000   3.5975764e-009   2.6408523e-005   4.0553681e-004   1.1716530e-009   8.6006864e-006   1.7091391e-004   3.7922262e-003 
 -7.8752815e+000   3.7259006e-009   2.7397143e-005   4.1887523e-004   1.2230794e-009   8.9934984e-006   1.7864110e-004   3.7922267e-003 
 -7.7880583e+000   3.8861508e-009   2.8635927e-005   4.3581774e-004   1.2866883e-009   9.4812359e-006   1.8824410e-004   3.7922272e-003 
 -7.6310566e+000   4.1817693e-009   3.0930072e-005   4.6656797e-004   1.3990493e-009   1.0347940e-005   2.0540567e-004   3.7922281e-003 
 -7.5220277e+000   4.3908208e-009   3.2559894e-005   4.8846847e-004   1.4755665e-009   1.0941983e-005   2.1715925e-004   3.7922286e-003 
 -7.4348045e+000   4.5617937e-009   3.3896591e-005   5.0561551e-004   1.5354766e-009   1.1409420e-005   2.2643024e-004   3.7922290e-003 
 -7.3650260e+000   4.6984016e-009   3.4968033e-005   5.1906677e-004   1.5826021e-009   1.1778577e-005   2.3380636e-004   3.7922293e-003 
 -7.2778028e+000   4.8673097e-009   3.6297663e-005   5.3592280e-004   1.6409051e-009   1.2236949e-005   2.4298375e-004   3.7922296e-003 
 -7.1208011e+000   5.1751339e-009   3.8730455e-005   5.6582491e-004   1.7434903e-009   1.3048198e-005   2.5930137e-004   3.7922302e-003 
 -7.0117721e+000   5.3910369e-009   4.0444324e-005   5.8695810e-004   1.8134035e-009   1.3604410e-005   2.7050988e-004   3.7922305e-003 
 -6.9245490e+000   5.5670773e-009   4.1845163e-005   6.0310374e-004   1.8677117e-009   1.4038731e-005   2.7919980e-004   3.7922308e-003 
 -6.8547704e+000   5.7058904e-009   4.2953775e-005   6.1547289e-004   1.9100734e-009   1.4378976e-005   2.8608688e-004   3.7922310e-003 
 -6.7675473e+000   5.8786794e-009   4.4337922e-005   6.3157499e-004   1.9627464e-009   1.4803341e-005   2.9479352e-004   3.7922312e-003 
 -6.6585183e+000   6.0963998e-009   4.6086970e-005   6.5171520e-004   2.0275452e-009   1.5327639e-005   3.0542674e-004   3.7922314e-003 
 -6.5712951e+000   6.2737205e-009   4.7514652e-005   6.6708878e-004   2.0775014e-009   1.5734165e-005   3.1361488e-004   3.7922317e-003 
 -6.4142934e+000   6.5913694e-009   5.0083101e-005   6.9562922e-004   2.1652823e-009   1.6452431e-005   3.2847971e-004   3.7922320e-003 
 -6.3052645e+000   6.8145613e-009   5.1894057e-005   7.1612634e-004   2.2249759e-009   1.6943575e-005   3.3859322e-004   3.7922322e-003 
 -6.2180413e+000   6.9979768e-009   5.3384129e-005   7.3182153e-004   2.2707596e-009   1.7322510e-005   3.4625130e-004   3.7922324e-003 
 -6.1482627e+000   7.1455575e-009   5.4585454e-005   7.4461069e-004   2.3063618e-009   1.7618472e-005   3.5246173e-004   3.7922325e-003 
 -6.0610396e+000   7.3302824e-009   5.6092602e-005   7.6150886e-004   2.3505728e-009   1.7986993e-005   3.6019870e-004   3.7922327e-003 
 -5.9520106e+000   7.5646806e-009   5.8008584e-005   7.8278453e-004   2.4044758e-009   1.8438351e-005   3.6948599e-004   3.7922329e-003 
 -5.8647874e+000   7.7593754e-009   5.9600723e-005   7.9966573e-004   2.4454382e-009   1.8783713e-005   3.7667460e-004   3.7922330e-003 
 -5.7557585e+000   8.0035668e-009   6.1602541e-005   8.2244101e-004   2.4959613e-009   1.9211130e-005   3.8581309e-004   3.7922332e-003 
 -5.6194723e+000   8.3172566e-009   6.4178258e-005   8.5166718e-004   2.5574603e-009   1.9734073e-005   3.9672953e-004   3.7922334e-003 
 -5.5104433e+000   8.5796049e-009   6.6333430e-005   8.7447590e-004   2.6030861e-009   2.0125826e-005   4.0485560e-004   3.7922336e-003 
 -5.4232201e+000   8.7900927e-009   6.8066388e-005   8.9239923e-004   2.6375515e-009   2.0423972e-005   4.1123676e-004   3.7922337e-003 
 -5.3141912e+000   9.0533357e-009   7.0238947e-005   9.1677660e-004   2.6806925e-009   2.0797751e-005   4.1942920e-004   3.7922339e-003 
 -5.1779050e+000   9.3901031e-009   7.3022231e-005   9.4797768e-004   2.7335773e-009   2.1257691e-005   4.2912233e-004   3.7922341e-003 
 -5.0688760e+000   9.6685904e-009   7.5325655e-005   9.7150233e-004   2.7721338e-009   2.1597026e-005   4.3612911e-004   3.7922342e-003 
 -4.9816528e+000   9.8902173e-009   7.7163371e-005   9.8997185e-004   2.8007993e-009   2.1851806e-005   4.4163564e-004   3.7922344e-003 
 -4.8726239e+000   1.0165481e-008   7.9451189e-005   1.0147725e-003   2.8370831e-009   2.2174025e-005   4.4873451e-004   3.7922345e-003 
 -4.7363377e+000   1.0513669e-008   8.2350059e-005   1.0457795e-003   2.8815519e-009   2.2570234e-005   4.5708007e-004   3.7922347e-003 
 -4.6273087e+000   1.0800379e-008   8.4738563e-005   1.0691242e-003   2.9136352e-009   2.2860055e-005   4.6312363e-004   3.7922349e-003 
 -4.5400855e+000   1.1028327e-008   8.6641478e-005   1.0870520e-003   2.9373917e-009   2.3076932e-005   4.6782375e-004   3.7922350e-003 
 -4.4310566e+000   1.1310829e-008   8.9005035e-005   1.1116759e-003   2.9677642e-009   2.3353368e-005   4.7412441e-004   3.7922351e-003 
 -4.2947704e+000   1.1664824e-008   9.1972237e-005   1.1401471e-003   3.0042208e-009   2.3687019e-005   4.8066093e-004   3.7922353e-003 
 -4.1857414e+000   1.1956264e-008   9.4415061e-005   1.1622080e-003   3.0292181e-009   2.3920834e-005   4.8569660e-004   3.7922355e-003 
 -4.0494552e+000   1.2310565e-008   9.7394592e-005   1.1907313e-003   3.0600193e-009   2.4209232e-005   4.9193823e-004   3.7922357e-003 
 -3.9404263e+000   1.2602389e-008   9.9848409e-005   1.2116647e-003   3.0813811e-009   2.4413704e-005   4.9629596e-004   3.7922358e-003 
 -3.8041400e+000   1.2962859e-008   1.0288611e-004   1.2415358e-003   3.1084763e-009   2.4671951e-005   5.0252275e-004   3.7922360e-003 
 -3.6661214e+000   1.3334655e-008   1.0601962e-004   1.2681254e-003   3.1332627e-009   2.4911581e-005   5.0691436e-004   3.7922362e-003 
 -3.5557065e+000   1.3632302e-008   1.0853114e-004   1.2881608e-003   3.1486941e-009   2.5067767e-005   5.1030574e-004   3.7922364e-003 
 -3.4177249e+000   1.4000006e-008   1.1163906e-004   1.3174753e-003   3.1690721e-009   2.5270862e-005   5.1541503e-004   3.7922366e-003 
 -3.2798099e+000   1.4374000e-008   1.1479964e-004   1.3432408e-003   3.1872624e-009   2.5455445e-005   5.1857913e-004   3.7922368e-003 
 -3.1694779e+000   1.4673075e-008   1.1732874e-004   1.3630423e-003   3.1975875e-009   2.5568527e-005   5.2110013e-004   3.7922370e-003 
 -3.0315932e+000   1.5036609e-008   1.2040924e-004   1.3910517e-003   3.2118267e-009   2.5719468e-005   5.2486760e-004   3.7922372e-003 
 -2.8937630e+000   1.5404462e-008   1.2352561e-004   1.4163259e-003   3.2240150e-009   2.5852796e-005   5.2710285e-004   3.7922374e-003 
 -2.7834989e+000   1.5698806e-008   1.2601916e-004   1.4356287e-003   3.2300730e-009   2.5928792e-005   5.2880470e-004   3.7922375e-003 
 -2.6457000e+000   1.6057171e-008   1.2905910e-004   1.4621938e-003   3.2385421e-009   2.6029701e-005   5.3117298e-004   3.7922377e-003 
 -2.5079435e+000   1.6422365e-008   1.3215381e-004   1.4869901e-003   3.2446676e-009   2.6110440e-005   5.3241936e-004   3.7922379e-003 
 -2.3702020e+000   1.6789090e-008   1.3525888e-004   1.5132445e-003   3.2479196e-009   2.6166395e-005   5.3394050e-004   3.7922381e-003 
 -2.2324952e+000   1.7157925e-008   1.3837939e-004   1.5388104e-003   3.2495199e-009   2.6207516e-005   5.3471007e-004   3.7922383e-003 
 -2.0948083e+000   1.7528762e-008   1.4151408e-004   1.5642564e-003   3.2487841e-009   2.6228248e-005   5.3523954e-004   3.7922385e-003 
 -1.9571442e+000   1.7899239e-008   1.4464198e-004   1.5892841e-003   3.2462477e-009   2.6232608e-005   5.3533501e-004   3.7922387e-003 
 -1.8194993e+000   1.8268576e-008   1.4775775e-004   1.6133314e-003   3.2416708e-009   2.6218900e-005   5.3503844e-004   3.7922389e-003 
 -1.6818691e+000   1.8636342e-008   1.5085636e-004   1.6365908e-003   3.2348497e-009   2.6185270e-005   5.3439937e-004   3.7922391e-003 
 -1.5442519e+000   1.9003738e-008   1.5394682e-004   1.6594295e-003   3.2257017e-009   2.6130992e-005   5.3342719e-004   3.7922393e-003 
 -1.4066458e+000   1.9370854e-008   1.5703028e-004   1.6815569e-003   3.2143685e-009   2.6057353e-005   5.3212611e-004   3.7922395e-003 
 -1.2690501e+000   1.9738591e-008   1.6011177e-004   1.7029862e-003   3.2008754e-009   2.5964256e-005   5.3047635e-004   3.7922397e-003 
 -1.1314632e+000   2.0105539e-008   1.6318057e-004   1.7238115e-003   3.1852338e-009   2.5851993e-005   5.2849201e-004   3.7922399e-003 
 -9.9388364e-001   2.0470741e-008   1.6622833e-004   1.7439100e-003   3.1675740e-009   2.5721615e-005   5.2625383e-004   3.7922401e-003 
 -8.5630984e-001   2.0833557e-008   1.6924777e-004   1.7631778e-003   3.1481999e-009   2.5575365e-005   5.2370227e-004   3.7922403e-003 
 -7.1874112e-001   2.1189024e-008   1.7219977e-004   1.7811125e-003   3.1273726e-009   2.5415651e-005   5.2092614e-004   3.7922405e-003 
 -5.8117610e-001   2.1537890e-008   1.7508864e-004   1.7979431e-003   3.1052482e-009   2.5243592e-005   5.1786522e-004   3.7922407e-003 
 -4.4361350e-001   2.1878736e-008   1.7790225e-004   1.8135555e-003   3.0820480e-009   2.5061011e-005   5.1449747e-004   3.7922409e-003 
 -3.0605176e-001   2.2211245e-008   1.8063852e-004   1.8279492e-003   3.0578086e-009   2.4868395e-005   5.1092942e-004   3.7922410e-003 
 -1.6848963e-001   2.2540811e-008   1.8333885e-004   1.8417424e-003   3.0324182e-009   2.4664599e-005   5.0709470e-004   3.7922412e-003 
 -3.0925645e-002   2.2868941e-008   1.8601651e-004   1.8551372e-003   3.0057504e-009   2.4448845e-005   5.0303179e-004   3.7922414e-003 
  1.0664174e-001   2.3197220e-008   1.8868385e-004   1.8684545e-003   2.9775347e-009   2.4218967e-005   4.9881829e-004   3.7922416e-003 
  2.4421332e-001   2.3533982e-008   1.9140657e-004   1.8822952e-003   2.9476999e-009   2.3974232e-005   4.9432633e-004   3.7922418e-003 
  3.8179067e-001   2.3878695e-008   1.9418181e-004   1.8968534e-003   2.9160707e-009   2.3713519e-005   4.8963777e-004   3.7922420e-003 
  5.1937535e-001   2.4228897e-008   1.9698771e-004   1.9115103e-003   2.8828130e-009   2.3438076e-005   4.8469846e-004   3.7922422e-003 
  6.5696883e-001   2.4582338e-008   1.9980549e-004   1.9263696e-003   2.8482411e-009   2.3150532e-005   4.7959512e-004   3.7922424e-003 
  7.9457259e-001   2.4936433e-008   2.0261482e-004   1.9408780e-003   2.8129121e-009   2.2855622e-005   4.7433436e-004   3.7922426e-003 
  9.3218794e-001   2.5290031e-008   2.0540361e-004   1.9551229e-003   2.7767588e-009   2.2552613e-005   4.6883446e-004   3.7922428e-003 
  1.0000000e+000   2.5466331e-008   2.0678984e-004   1.9627072e-003   2.7541036e-009   2.2363670e-005   4.6660446e-004   3.7922430e-003 
  1.1376146e+000   2.5806717e-008   2.0944739e-004   1.9766890e-003   2.7209832e-009   2.2083508e-005   4.6069588e-004   3.7922431e-003 
  1.2752550e+000   2.6154628e-008   2.1215054e-004   1.9891178e-003   2.6841605e-009   2.1772288e-005   4.5457953e-004   3.7922433e-003 
  1.3892154e+000   2.6438599e-008   2.1434286e-004   1.9999126e-003   2.6496592e-009   2.1481302e-005   4.4974938e-004   3.7922435e-003 
  1.4481517e+000   2.6587527e-008   2.1548804e-004   2.0064365e-003   2.6293808e-009   2.1310748e-005   4.4765664e-004   3.7922436e-003 
  1.5209529e+000   2.6768396e-008   2.1687409e-004   2.0144035e-003   2.6051541e-009   2.1106622e-005   4.4478391e-004   3.7922458e-003 
  1.6049463e+000   2.6975323e-008   2.1845297e-004   2.0238328e-003   2.5788511e-009   2.0884186e-005   4.4147958e-004   3.7922932e-003 
  1.7196876e+000   2.7253004e-008   2.2055751e-004   2.0377989e-003   2.5455956e-009   2.0601407e-005   4.3743567e-004   3.7924318e-003 
  1.8167536e+000   2.7482700e-008   2.2228620e-004   2.0499923e-003   2.5199726e-009   2.0382099e-005   4.3439961e-004   3.7925758e-003 
  1.9025765e+000   2.7681890e-008   2.2377583e-004   2.0603595e-003   2.4987619e-009   2.0199579e-005   4.3181795e-004   3.7927998e-003 
  2.0084083e+000   2.7923329e-008   2.2556813e-004   2.0721733e-003   2.4735824e-009   1.9981907e-005   4.2852724e-004   3.7931068e-003 
  2.1018816e+000   2.8132911e-008   2.2711267e-004   2.0800291e-003   2.4513277e-009   1.9789192e-005   4.2516490e-004   3.7935052e-003 
  2.2093465e+000   2.8369404e-008   2.2884101e-004   2.0781110e-003   2.4232936e-009   1.9547430e-005   4.1999301e-004   3.7941719e-003 
  2.3062702e+000   2.8627273e-008   2.3074934e-004   2.0116102e-003   2.3861821e-009   1.9233754e-005   4.0528746e-004   3.7955450e-003 
  2.4047805e+000   2.8848078e-008   2.3234582e-004   1.9420887e-003   2.3448181e-009   1.8885441e-005   3.8617936e-004   3.7967971e-003 
  2.5052089e+000   2.9068153e-008   2.3392233e-004   1.8689981e-003   2.2910207e-009   1.8436704e-005   3.5282701e-004   3.7982592e-003 
  2.6042236e+000   2.9323866e-008   2.3577770e-004   1.8038089e-003   2.3097140e-009   1.8571189e-005   3.0902979e-004   3.7999720e-003 
  2.7032657e+000   2.9553108e-008   2.3740929e-004   1.7574804e-003   2.3788486e-009   1.9110029e-005   2.8496875e-004   3.8011462e-003 
  2.8023536e+000   2.9779191e-008   2.3900459e-004   1.7200994e-003   2.4740305e-009   1.9856303e-005   2.6785122e-004   3.8028290e-003 
  2.9013738e+000   3.0030779e-008   2.4079363e-004   1.6868684e-003   2.5846976e-009   2.0724695e-005   2.5494587e-004   3.8041300e-003 
  3.0004060e+000   3.0281231e-008   2.4256211e-004   1.6545681e-003   2.7165878e-009   2.1760716e-005   2.4675549e-004   3.8056851e-003 
  3.1084409e+000   3.0558133e-008   2.4450728e-004   1.6211397e-003   2.8902187e-009   2.3125742e-005   2.4281107e-004   3.8082504e-003 
  3.2074738e+000   3.0837871e-008   2.4648546e-004   1.5940478e-003   3.0846825e-009   2.4655703e-005   2.4229957e-004   3.8107306e-003 
  3.3065306e+000   3.1177290e-008   2.4892772e-004   1.5697067e-003   3.3185707e-009   2.6496345e-005   2.4415892e-004   3.8141050e-003 
  3.4056405e+000   3.1604575e-008   2.5205701e-004   1.5486023e-003   3.6150818e-009   2.8831482e-005   2.4885875e-004   3.8169389e-003 
  3.5017561e+000   3.2167519e-008   2.5626074e-004   1.5324105e-003   3.9831579e-009   3.1731604e-005   2.5624945e-004   3.8197957e-003 
  3.6024120e+000   3.2966544e-008   2.6231105e-004   1.5195090e-003   4.4568096e-009   3.5462328e-005   2.6647373e-004   3.8224912e-003 
  3.7017493e+000   3.4020379e-008   2.7036725e-004   1.5095315e-003   5.0183413e-009   3.9881834e-005   2.7845872e-004   3.8244711e-003 
  3.8067702e+000   3.5425407e-008   2.8116165e-004   1.5048183e-003   5.7205639e-009   4.5402532e-005   2.9309641e-004   3.8268665e-003 
  3.9061721e+000   3.7088373e-008   2.9398309e-004   1.5041815e-003   6.4988581e-009   5.1513566e-005   3.0861414e-004   3.8289956e-003 
  4.0074024e+000   3.9082277e-008   3.0937374e-004   1.5044272e-003   7.4224638e-009   5.8755927e-005   3.2608787e-004   3.8310073e-003 
  4.1011965e+000   4.1122666e-008   3.2511315e-004   1.5035655e-003   8.4345266e-009   6.6682824e-005   3.4316738e-004   3.8330246e-003 
  4.2060667e+000   4.4051262e-008   3.4776138e-004   1.5024771e-003   9.8301053e-009   7.7603474e-005   3.6383913e-004   3.8355417e-003 
  4.3031439e+000   4.6981312e-008   3.7038373e-004   1.5107080e-003   1.1387749e-008   8.9776904e-005   3.8720269e-004   3.8378606e-003 
  4.4003673e+000   4.9967785e-008   3.9337519e-004   1.5264550e-003   1.3211349e-008   1.0400735e-004   4.1669558e-004   3.8398935e-003 
  4.5021369e+000   5.3167517e-008   4.1793709e-004   1.5422904e-003   1.5386220e-008   1.2094738e-004   4.5256333e-004   3.8424101e-003 
  4.6050278e+000   5.6504762e-008   4.4348192e-004   1.5672956e-003   1.7850938e-008   1.4010444e-004   4.9594971e-004   3.8444587e-003 
  4.7017796e+000   5.9707570e-008   4.6792295e-004   1.5910526e-003   2.0407520e-008   1.5993193e-004   5.4000356e-004   3.8463729e-003 
  4.8049575e+000   6.3141695e-008   4.9403562e-004   1.6194641e-003   2.3349608e-008   1.8269288e-004   5.8943022e-004   3.8484651e-003 
  4.9045414e+000   6.6498432e-008   5.1947174e-004   1.6476180e-003   2.6413577e-008   2.0633730e-004   6.4066684e-004   3.8507944e-003 
  5.0041236e+000   6.9896458e-008   5.4513141e-004   1.6707792e-003   2.9707437e-008   2.3169210e-004   6.9657026e-004   3.8529969e-003 
  5.1037195e+000   7.3408430e-008   5.7157663e-004   1.6896808e-003   3.3264083e-008   2.5900257e-004   7.5638688e-004   3.8548889e-003 
  5.2032362e+000   7.6999554e-008   5.9853143e-004   1.7058661e-003   3.7068319e-008   2.8813873e-004   8.1775125e-004   3.8570547e-003 
  5.3006972e+000   8.0592933e-008   6.2541569e-004   1.7200725e-003   4.1016539e-008   3.1829574e-004   8.7842109e-004   3.8589875e-003 
  5.4002459e+000   8.4396680e-008   6.5379554e-004   1.7325003e-003   4.5309342e-008   3.5099776e-004   9.4219342e-004   3.8611297e-003 
  5.5089793e+000   8.8696330e-008   6.8577604e-004   1.7447998e-003   5.0360848e-008   3.8937645e-004   1.0165103e-003   3.8637107e-003 
  5.6044888e+000   9.2631330e-008   7.1496565e-004   1.7547973e-003   5.5195789e-008   4.2602317e-004   1.0883698e-003   3.8656029e-003 
  5.7107796e+000   9.7238458e-008   7.4906100e-004   1.7658833e-003   6.1046402e-008   4.7026125e-004   1.1756142e-003   3.8678729e-003 
  5.8119727e+000   1.0177042e-007   7.8249283e-004   1.7783558e-003   6.7063091e-008   5.1563497e-004   1.2624397e-003   3.8691805e-003 
  5.9093705e+000   1.0631507e-007   8.1592875e-004   1.7938887e-003   7.3264683e-008   5.6227929e-004   1.3498521e-003   3.8696912e-003 
  6.0094421e+000   1.1114178e-007   8.5133212e-004   1.8126979e-003   8.0075154e-008   6.1336564e-004   1.4452605e-003   3.8699213e-003 
  6.1048060e+000   1.1596846e-007   8.8665354e-004   1.8336891e-003   8.6952976e-008   6.6481148e-004   1.5410475e-003   3.8700470e-003 
  6.2119182e+000   1.2183463e-007   9.2953072e-004   1.8645291e-003   9.5256734e-008   7.2675612e-004   1.6535991e-003   3.8701343e-003 
  6.3096713e+000   1.2751121e-007   9.7093279e-004   1.8966508e-003   1.0341981e-007   7.8748905e-004   1.7606642e-003   3.8701782e-003 
  6.4123010e+000   1.3384090e-007   1.0170030e-003   1.9336108e-003   1.1254813e-007   8.5520789e-004   1.8782049e-003   3.8702079e-003 
  6.5081504e+000   1.4019470e-007   1.0631794e-003   1.9712787e-003   1.2155046e-007   9.2178907e-004   1.9934504e-003   3.8702223e-003 
  6.6133615e+000   1.4754017e-007   1.1164257e-003   2.0163356e-003   1.3189331e-007   9.9802702e-004   2.1250085e-003   3.8702360e-003 
  6.7165710e+000   1.5526373e-007   1.1723027e-003   2.0650905e-003   1.4237506e-007   1.0749882e-003   2.2544611e-003   3.8702471e-003 
  6.8102679e+000   1.6279695e-007   1.2267142e-003   2.1142592e-003   1.5204647e-007   1.1457068e-003   2.3727023e-003   3.8702572e-003 
  6.9154814e+000   1.7149959e-007   1.2893404e-003   2.1739445e-003   1.6307104e-007   1.2259743e-003   2.5081688e-003   3.8702663e-003 
  7.0141195e+000   1.8013693e-007   1.3513423e-003   2.2371906e-003   1.7350384e-007   1.3015825e-003   2.6373416e-003   3.8702716e-003 
  7.1004170e+000   1.8829524e-007   1.4098389e-003   2.3005685e-003   1.8261598e-007   1.3673161e-003   2.7510120e-003   3.8702764e-003 
  7.2029877e+000   1.9853275e-007   1.4830669e-003   2.3841625e-003   1.9332182e-007   1.4441405e-003   2.8857558e-003   3.8702812e-003 
  7.3043753e+000   2.0923500e-007   1.5594135e-003   2.4765443e-003   2.0371873e-007   1.5183012e-003   3.0166952e-003   3.8702863e-003 
  7.4090890e+000   2.2088075e-007   1.6422455e-003   2.5812627e-003   2.1418571e-007   1.5924679e-003   3.1493303e-003   3.8702911e-003 
  7.5168047e+000   2.3348141e-007   1.7315815e-003   2.6979495e-003   2.2458906e-007   1.6656326e-003   3.2833487e-003   3.8702950e-003 
  7.6210821e+000   2.4607454e-007   1.8204993e-003   2.8178669e-003   2.3426226e-007   1.7331101e-003   3.4093583e-003   3.8702982e-003 
  7.7110953e+000   2.5736619e-007   1.8999646e-003   2.9266836e-003   2.4226999e-007   1.7885193e-003   3.5147899e-003   3.8703014e-003 
  7.8195535e+000   2.7132377e-007   1.9977857e-003   3.0624014e-003   2.5148549e-007   1.8517143e-003   3.6387119e-003   3.8703051e-003 
  7.9139224e+000   2.8388725e-007   2.0855061e-003   3.1872373e-003   2.5920583e-007   1.9041903e-003   3.7428475e-003   3.8703083e-003 
  8.0211480e+000   2.9872237e-007   2.1887195e-003   3.3384070e-003   2.6763335e-007   1.9609322e-003   3.8584356e-003   3.8703123e-003 
  8.1140115e+000   3.1213234e-007   2.2817170e-003   3.4778339e-003   2.7466146e-007   2.0078013e-003   3.9561697e-003   3.8703154e-003 
  8.2069976e+000   3.2596635e-007   2.3773116e-003   3.6244238e-003   2.8144515e-007   2.0526132e-003   4.0515500e-003   3.8703192e-003 
  8.3274393e+000   3.4416348e-007   2.5023936e-003   3.8230775e-003   2.8990407e-007   2.1078764e-003   4.1698824e-003   3.8703239e-003 
  8.4168983e+000   3.5788634e-007   2.5962412e-003   3.9763404e-003   2.9594735e-007   2.1469126e-003   4.2533144e-003   3.8703269e-003 
  8.5106442e+000   3.7233896e-007   2.6945801e-003   4.1396479e-003   3.0204306e-007   2.1858557e-003   4.3359287e-003   3.8703301e-003 
  8.6082062e+000   3.8750842e-007   2.7972688e-003   4.3112565e-003   3.0811176e-007   2.2241360e-003   4.4162051e-003   3.8703337e-003 
  8.7060359e+000   4.0255939e-007   2.8984837e-003   4.4811860e-003   3.1389968e-007   2.2601214e-003   4.4904538e-003   3.8703371e-003 
  8.8049217e+000   4.1742448e-007   2.9976775e-003   4.6453588e-003   3.1945155e-007   2.2940981e-003   4.5589100e-003   3.8703402e-003 
  8.9041898e+000   4.3181468e-007   3.0928324e-003   4.7959135e-003   3.2471179e-007   2.3257179e-003   4.6217955e-003   3.8703432e-003 
  9.0039603e+000   4.4570654e-007   3.1837903e-003   4.9277448e-003   3.2966417e-007   2.3548714e-003   4.6794325e-003   3.8703458e-003 
  9.1057791e+000   4.5913812e-007   3.2707047e-003   5.0409349e-003   3.3439265e-007   2.3820710e-003   4.7323782e-003   3.8703481e-003 
  9.2109420e+000   4.7229832e-007   3.3548028e-003   5.1359543e-003   3.3888707e-007   2.4071635e-003   4.7812114e-003   3.8703508e-003 
  9.3210416e+000   4.8548756e-007   3.4380437e-003   5.2146370e-003   3.4319436e-007   2.4303758e-003   4.8256995e-003   3.8703531e-003 
  9.4344544e+000   4.9843915e-007   3.5186548e-003   5.2769428e-003   3.4720304e-007   2.4510266e-003   4.8648567e-003   3.8703552e-003 
  9.5096055e+000   5.0675077e-007   3.5698215e-003   5.3104232e-003   3.4960194e-007   2.4627817e-003   4.8870106e-003   3.8703565e-003 
  9.6232373e+000   5.1894189e-007   3.6440086e-003   5.3497188e-003   3.5287448e-007   2.4778837e-003   4.9144107e-003   3.8703587e-003 
  9.7387894e+000   5.3100511e-007   3.7164870e-003   5.3796409e-003   3.5577072e-007   2.4900274e-003   4.9352365e-003   3.8703605e-003 
  9.8174504e+000   5.3897264e-007   3.7637725e-003   5.3948052e-003   3.5750848e-007   2.4965656e-003   4.9454268e-003   3.8703617e-003 
  9.9385447e+000   5.5092683e-007   3.8338389e-003   5.4117523e-003   3.5979147e-007   2.5037490e-003   4.9558877e-003   3.8703637e-003 
  1.0021286e+001   5.5899575e-007   3.8806591e-003   5.4205356e-003   3.6110721e-007   2.5068777e-003   4.9598532e-003   3.8703653e-003 
  1.0106082e+001   5.6716644e-007   3.9276493e-003   5.4275279e-003   3.6228262e-007   2.5088211e-003   4.9612498e-003   3.8703668e-003 
  1.0237220e+001   5.7975679e-007   3.9993690e-003   5.4373920e-003   3.6374211e-007   2.5092227e-003   4.9588143e-003   3.8703689e-003 
  1.0327665e+001   5.8846904e-007   4.0486045e-003   5.4434164e-003   3.6453783e-007   2.5079816e-003   4.9540259e-003   3.8703701e-003 
  1.0420373e+001   5.9732189e-007   4.0981703e-003   5.4496186e-003   3.6516067e-007   2.5053336e-003   4.9465336e-003   3.8703714e-003 
  1.0513243e+001   6.0617047e-007   4.1473143e-003   5.4554348e-003   3.6557278e-007   2.5011862e-003   4.9366169e-003   3.8703727e-003 
  1.0606119e+001   6.1492940e-007   4.1954726e-003   5.4608613e-003   3.6579068e-007   2.4956764e-003   4.9241464e-003   3.8703737e-003 
  1.0745382e+001   6.2814461e-007   4.2675266e-003   5.4699447e-003   3.6573996e-007   2.4847861e-003   4.9009704e-003   3.8703757e-003 
  1.0838249e+001   6.3693858e-007   4.3149916e-003   5.4760883e-003   3.6549504e-007   2.4760755e-003   4.8828703e-003   3.8703770e-003 
  1.0931192e+001   6.4563998e-007   4.3614489e-003   5.4827888e-003   3.6508514e-007   2.4662354e-003   4.8628689e-003   3.8703783e-003 
  1.1024144e+001   6.5429025e-007   4.4071917e-003   5.4901168e-003   3.6450433e-007   2.4552413e-003   4.8411572e-003   3.8703795e-003 
  1.1117110e+001   6.6296510e-007   4.4527303e-003   5.4983893e-003   3.6377538e-007   2.4432563e-003   4.8178150e-003   3.8703808e-003 
  1.1210171e+001   6.7158693e-007   4.4975325e-003   5.5071702e-003   3.6291463e-007   2.4303933e-003   4.7930226e-003   3.8703823e-003 
  1.1303455e+001   6.8011716e-007   4.5413247e-003   5.5166612e-003   3.6191110e-007   2.4165774e-003   4.7668540e-003   3.8703836e-003 
  1.1443934e+001   6.9287834e-007   4.6060032e-003   5.5320064e-003   3.6012460e-007   2.3939773e-003   4.7249277e-003   3.8703855e-003 
  1.1538053e+001   7.0139578e-007   4.6486728e-003   5.5425108e-003   3.5875673e-007   2.3777484e-003   4.6949895e-003   3.8703867e-003 
  1.1632612e+001   7.1000672e-007   4.6915280e-003   5.5533548e-003   3.5726191e-007   2.3606879e-003   4.6635455e-003   3.8703880e-003 
  1.1727641e+001   7.1855462e-007   4.7335244e-003   5.5634532e-003   3.5566082e-007   2.3429384e-003   4.6307420e-003   3.8703890e-003 
  1.1822712e+001   7.2701117e-007   4.7745439e-003   5.5725900e-003   3.5394050e-007   2.3244546e-003   4.5966254e-003   3.8703901e-003 
  1.1917645e+001   7.3544188e-007   4.8150492e-003   5.5815285e-003   3.5208158e-007   2.3051314e-003   4.5615286e-003   3.8703910e-003 
  1.2012886e+001   7.4393812e-007   4.8555687e-003   5.5902777e-003   3.5009475e-007   2.2850141e-003   4.5253085e-003   3.8703918e-003 
  1.2108128e+001   7.5242930e-007   4.8956874e-003   5.5984030e-003   3.4801452e-007   2.2643594e-003   4.4881679e-003   3.8703927e-003 
  1.2203474e+001   7.6095041e-007   4.9356161e-003   5.6061166e-003   3.4584217e-007   2.2431740e-003   4.4501620e-003   3.8703935e-003 
  1.2346813e+001   7.7374348e-007   4.9948214e-003   5.6173352e-003   3.4241070e-007   2.2103970e-003   4.3916111e-003   3.8703948e-003 
  1.2442494e+001   7.8227730e-007   5.0338529e-003   5.6246829e-003   3.4000914e-007   2.1879147e-003   4.3516852e-003   3.8703955e-003 
  1.2538289e+001   7.9082508e-007   5.0725865e-003   5.6322726e-003   3.3750126e-007   2.1648332e-003   4.3110360e-003   3.8703962e-003 
  1.2634145e+001   7.9947717e-007   5.1116085e-003   5.6395521e-003   3.3491283e-007   2.1413285e-003   4.2696759e-003   3.8703969e-003 
  1.2730049e+001   8.0814485e-007   5.1503495e-003   5.6467707e-003   3.3228604e-007   2.1176764e-003   4.2276808e-003   3.8703976e-003 
  1.2826004e+001   8.1680750e-007   5.1886776e-003   5.6538029e-003   3.2961344e-007   2.0938322e-003   4.1851410e-003   3.8703983e-003 
  1.2921369e+001   8.2538614e-007   5.2262082e-003   5.6611192e-003   3.2691156e-007   2.0699498e-003   4.1424644e-003   3.8703988e-003 
  1.3017470e+001   8.3402353e-007   5.2636128e-003   5.6683703e-003   3.2412901e-007   2.0456133e-003   4.0991365e-003   3.8703994e-003 
  1.3111438e+001   8.4247927e-007   5.2998955e-003   5.6758950e-003   3.2134469e-007   2.0215254e-003   4.0565386e-003   3.8704000e-003 
  1.3207675e+001   8.5122462e-007   5.3372245e-003   5.6840790e-003   3.1846248e-007   1.9967770e-003   4.0123091e-003   3.8704005e-003 
  1.3303971e+001   8.6001755e-007   5.3744686e-003   5.6931267e-003   3.1554452e-007   1.9719180e-003   3.9678720e-003   3.8704010e-003 
  1.3400333e+001   8.6884275e-007   5.4115291e-003   5.7028833e-003   3.1259831e-007   1.9469977e-003   3.9232584e-003   3.8704016e-003 
  1.3545007e+001   8.8208677e-007   5.4664147e-003   5.7179211e-003   3.0810901e-007   1.9093945e-003   3.8557766e-003   3.8704024e-003 
  1.3641660e+001   8.9098860e-007   5.5029604e-003   5.7287554e-003   3.0505138e-007   1.8840709e-003   3.8105049e-003   3.8704029e-003 
  1.3738466e+001   8.9992693e-007   5.5393274e-003   5.7401936e-003   3.0195887e-007   1.8586498e-003   3.7650542e-003   3.8704033e-003 
  1.3835412e+001   9.0886778e-007   5.5753077e-003   5.7519708e-003   2.9882954e-007   1.8331232e-003   3.7194767e-003   3.8704037e-003 
  1.3932370e+001   9.1783131e-007   5.6110507e-003   5.7641229e-003   2.9566032e-007   1.8074836e-003   3.6737949e-003   3.8704041e-003 
  1.4029498e+001   9.2687760e-007   5.6468905e-003   5.7767860e-003   2.9244800e-007   1.7817043e-003   3.6279820e-003   3.8704044e-003 
  1.4126771e+001   9.3600275e-007   5.6828038e-003   5.7898888e-003   2.8920185e-007   1.7558467e-003   3.5820755e-003   3.8704048e-003 
  1.4224057e+001   9.4517043e-007   5.7185937e-003   5.8037339e-003   2.8593847e-007   1.7300223e-003   3.5361603e-003   3.8704051e-003 
  1.4321597e+001   9.5437111e-007   5.7541514e-003   5.8172020e-003   2.8266388e-007   1.7042540e-003   3.4900580e-003   3.8704054e-003 
  1.4419214e+001   9.6355080e-007   5.7891877e-003   5.8304719e-003   2.7938557e-007   1.6785991e-003   3.4438424e-003   3.8704057e-003 
  1.4517134e+001   9.7274525e-007   5.8238719e-003   5.8440226e-003   2.7609885e-007   1.6530169e-003   3.3976292e-003   3.8704060e-003 
  1.4615253e+001   9.8191392e-007   5.8579827e-003   5.8575178e-003   2.7280827e-007   1.6275420e-003   3.3516723e-003   3.8704063e-003 
  1.4713500e+001   9.9103668e-007   5.8914182e-003   5.8711160e-003   2.6951955e-007   1.6022135e-003   3.3058944e-003   3.8704066e-003 
  1.4811963e+001   1.0001204e-006   5.9242040e-003   5.8844220e-003   2.6623097e-007   1.5770167e-003   3.2602761e-003   3.8704069e-003 
  1.4910011e+001   1.0091063e-006   5.9561339e-003   5.8971336e-003   2.6295848e-007   1.5520821e-003   3.2150005e-003   3.8704071e-003 
  1.5008440e+001   1.0180934e-006   5.9876254e-003   5.9096714e-003   2.5967774e-007   1.5272204e-003   3.1698512e-003   3.8704073e-003 
  1.5107180e+001   1.0271109e-006   6.0188650e-003   5.9220042e-003   2.5638943e-007   1.5024409e-003   3.1248962e-003   3.8704075e-003 
  1.5245889e+001   1.0397255e-006   6.0618161e-003   5.9397137e-003   2.5175197e-007   1.4677664e-003   3.0623141e-003   3.8704078e-003 
  1.5344949e+001   1.0487180e-006   6.0919725e-003   5.9518893e-003   2.4849151e-007   1.4434800e-003   3.0181353e-003   3.8704080e-003 
  1.5416121e+001   1.0551537e-006   6.1132810e-003   5.9604914e-003   2.4603704e-007   1.4254734e-003   2.9869324e-003   3.8704081e-003 
  1.5505085e+001   1.0630845e-006   6.1389982e-003   5.9704204e-003   2.4312326e-007   1.4039648e-003   2.9471271e-003   3.8704082e-003 
  1.5619071e+001   1.0731882e-006   6.1711924e-003   5.9837594e-003   2.3921088e-007   1.3755429e-003   2.8976508e-003   3.8704083e-003 
  1.5716839e+001   1.0819041e-006   6.1987379e-003   5.9947311e-003   2.3611337e-007   1.3528046e-003   2.8551909e-003   3.8704085e-003 
  1.5815807e+001   1.0907222e-006   6.2262532e-003   6.0055910e-003   2.3296581e-007   1.3298566e-003   2.8129460e-003   3.8704087e-003 
  1.5914535e+001   1.0994627e-006   6.2530435e-003   6.0165689e-003   2.2983166e-007   1.3071361e-003   2.7714147e-003   3.8704088e-003 
  1.6013448e+001   1.1081539e-006   6.2791777e-003   6.0268545e-003   2.2670588e-007   1.2845928e-003   2.7302345e-003   3.8704089e-003 
  1.6112340e+001   1.1167796e-006   6.3046169e-003   6.0363539e-003   2.2359041e-007   1.2622471e-003   2.6894623e-003   3.8704090e-003 
  1.6211266e+001   1.1253530e-006   6.3294285e-003   6.0458300e-003   2.2049383e-007   1.2401441e-003   2.6491945e-003   3.8704092e-003 
  1.6310182e+001   1.1338601e-006   6.3535499e-003   6.0543086e-003   2.1741258e-007   1.2182646e-003   2.6092316e-003   3.8704092e-003 
  1.6409121e+001   1.1422888e-006   6.3769125e-003   6.0623693e-003   2.1434742e-007   1.1966104e-003   2.5697860e-003   3.8704092e-003 
  1.6507866e+001   1.1506731e-006   6.3997638e-003   6.0704432e-003   2.1130864e-007   1.1752472e-003   2.5307989e-003   3.8704092e-003 
  1.6606846e+001   1.1590260e-006   6.4220777e-003   6.0781792e-003   2.0828752e-007   1.1541058e-003   2.4923322e-003   3.8704093e-003 
  1.6705858e+001   1.1673185e-006   6.4437466e-003   6.0856618e-003   2.0529143e-007   1.1332349e-003   2.4543755e-003   3.8704093e-003 
  1.6804607e+001   1.1755207e-006   6.4646855e-003   6.0921038e-003   2.0232680e-007   1.1126807e-003   2.4168173e-003   3.8704093e-003 
  1.6903742e+001   1.1837034e-006   6.4851292e-003   6.0983107e-003   1.9937962e-007   1.0923366e-003   2.3797173e-003   3.8704093e-003 
  1.7002898e+001   1.1918451e-006   6.5050529e-003   6.1040294e-003   1.9645981e-007   1.0722715e-003   2.3431246e-003   3.8704093e-003 
  1.7102084e+001   1.1999492e-006   6.5244782e-003   6.1097791e-003   1.9356909e-007   1.0524924e-003   2.3071080e-003   3.8704094e-003 
  1.7201310e+001   1.2080040e-006   6.5433437e-003   6.1146461e-003   1.9070725e-007   1.0329958e-003   2.2715852e-003   3.8704096e-003 
  1.7340236e+001   1.2191469e-006   6.5685468e-003   6.1194841e-003   1.8672474e-007   1.0060397e-003   2.2223356e-003   3.8704098e-003 
  1.7439571e+001   1.2270242e-006   6.5857680e-003   6.1221206e-003   1.8394266e-007   9.8726963e-004   2.1878622e-003   3.8704098e-003 
  1.7528996e+001   1.2340423e-006   6.6006527e-003   6.1241126e-003   1.8143624e-007   9.7046726e-004   2.1572082e-003   3.8704098e-003 
  1.7618421e+001   1.2409904e-006   6.6149539e-003   6.1252405e-003   1.7896130e-007   9.5393229e-004   2.1269416e-003   3.8704099e-003 
  1.7717921e+001   1.2486571e-006   6.6302776e-003   6.1251405e-003   1.7627299e-007   9.3599665e-004   2.0936357e-003   3.8704100e-003 
  1.7817457e+001   1.2562376e-006   6.6448829e-003   6.1247206e-003   1.7361356e-007   9.1833092e-004   2.0609088e-003   3.8704100e-003 
  1.7917016e+001   1.2637218e-006   6.6587284e-003   6.1233905e-003   1.7098361e-007   9.0093670e-004   2.0287085e-003   3.8704100e-003 
  1.8016611e+001   1.2711138e-006   6.6718389e-003   6.1211664e-003   1.6838362e-007   8.8381414e-004   1.9969767e-003   3.8704101e-003 
  1.8116217e+001   1.2784277e-006   6.6843032e-003   6.1183461e-003   1.6581666e-007   8.6697811e-004   1.9657511e-003   3.8704102e-003 
  1.8205865e+001   1.2849246e-006   6.6948827e-003   6.1144345e-003   1.6351145e-007   8.5194882e-004   1.9379007e-003   3.8704102e-003 
  1.8335356e+001   1.2941670e-006   6.7090883e-003   6.1079216e-003   1.6022082e-007   8.3060038e-004   1.8985132e-003   3.8704111e-003 
  1.8425004e+001   1.3004468e-006   6.7181044e-003   6.1024141e-003   1.5799488e-007   8.1620107e-004   1.8716624e-003   3.8704111e-003 
  1.8524703e+001   1.3073180e-006   6.7273487e-003   6.0954336e-003   1.5559314e-007   8.0066923e-004   1.8421741e-003   3.8704112e-003 
  1.8624517e+001   1.3140969e-006   6.7358856e-003   6.0875919e-003   1.5321136e-007   7.8534100e-004   1.8132229e-003   3.8704112e-003 
  1.8714370e+001   1.3200862e-006   6.7428272e-003   6.0789276e-003   1.5107350e-007   7.7166359e-004   1.7873282e-003   3.8704112e-003 
  1.8814238e+001   1.3266778e-006   6.7500227e-003   6.0694964e-003   1.4876284e-007   7.5689258e-004   1.7592084e-003   3.8704113e-003 
  1.8904115e+001   1.3325083e-006   6.7558287e-003   6.0600969e-003   1.4668693e-007   7.4370405e-004   1.7342886e-003   3.8704113e-003 
  1.9043969e+001   1.3414156e-006   6.7637159e-003   6.0444067e-003   1.4352865e-007   7.2370339e-004   1.6962815e-003   3.8704114e-003 
  1.9133875e+001   1.3470021e-006   6.7679144e-003   6.0325880e-003   1.4152951e-007   7.1110476e-004   1.6720941e-003   3.8704114e-003 
  1.9233870e+001   1.3531372e-006   6.7720322e-003   6.0192360e-003   1.3936323e-007   6.9746978e-004   1.6456619e-003   3.8704114e-003 
  1.9323894e+001   1.3585814e-006   6.7752092e-003   6.0068501e-003   1.3740951e-007   6.8525754e-004   1.6223253e-003   3.8704116e-003 
  1.9413919e+001   1.3639142e-006   6.7777068e-003   5.9936353e-003   1.3548828e-007   6.7328269e-004   1.5992834e-003   3.8704116e-003 
  1.9503943e+001   1.3691588e-006   6.7796473e-003   5.9800371e-003   1.3359693e-007   6.6153031e-004   1.5766379e-003   3.8704117e-003 
  1.9643981e+001   1.3771344e-006   6.7815114e-003   5.9553424e-003   1.3072214e-007   6.4372343e-004   1.5414690e-003   3.8704118e-003 
  1.9734006e+001   1.3821567e-006   6.7820633e-003   5.9399790e-003   1.2889338e-007   6.3246305e-004   1.5195096e-003   3.8704118e-003 
  1.9834212e+001   1.3876597e-006   6.7821236e-003   5.9224507e-003   1.2691162e-007   6.2027475e-004   1.4955273e-003   3.8704119e-003 
  1.9924411e+001   1.3925301e-006   6.7816676e-003   5.9061165e-003   1.2512560e-007   6.0936580e-004   1.4743188e-003   3.8704120e-003 
  2.0014609e+001   1.3973054e-006   6.7806533e-003   5.8891596e-003   1.2337160e-007   5.9868088e-004   1.4533535e-003   3.8704120e-003 
  2.0104808e+001   1.4020002e-006   6.7791561e-003   5.8713470e-003   1.2164554e-007   5.8819826e-004   1.4325021e-003   3.8704121e-003 
  2.0204056e+001   1.4070779e-006   6.7769755e-003   5.8519756e-003   1.1980115e-007   5.7700392e-004   1.4100571e-003   3.8704124e-003 
  2.0343058e+001   1.4140179e-006   6.7729106e-003   5.8232092e-003   1.1724684e-007   5.6159286e-004   1.3790252e-003   3.8704125e-003 
  2.0442431e+001   1.4188727e-006   6.7693875e-003   5.8023335e-003   1.1546854e-007   5.5089601e-004   1.3573893e-003   3.8704126e-003 
  2.0531876e+001   1.4231554e-006   6.7657249e-003   5.7830214e-003   1.1387499e-007   5.4136526e-004   1.3382367e-003   3.8704127e-003 
  2.0631279e+001   1.4278351e-006   6.7611917e-003   5.7607405e-003   1.1215366e-007   5.3107844e-004   1.3170838e-003   3.8704128e-003 
  2.0720711e+001   1.4319674e-006   6.7566773e-003   5.7407480e-003   1.1061322e-007   5.2192377e-004   1.2985427e-003   3.8704129e-003 
  2.0810142e+001   1.4360120e-006   6.7516876e-003   5.7205000e-003   1.0910220e-007   5.1296505e-004   1.2802912e-003   3.8704129e-003 
  2.0909604e+001   1.4404160e-006   6.7456224e-003   5.6975638e-003   1.0746932e-007   5.0329035e-004   1.2602951e-003   3.8704131e-003 
  2.1009117e+001   1.4447131e-006   6.7389752e-003   5.6739745e-003   1.0586251e-007   4.9380381e-004   1.2405278e-003   3.8704131e-003 
  2.1108655e+001   1.4489238e-006   6.7318560e-003   5.6497684e-003   1.0428271e-007   4.8450869e-004   1.2209544e-003   3.8704132e-003 
  2.1208260e+001   1.4530425e-006   6.7242337e-003   5.6254534e-003   1.0272908e-007   4.7539856e-004   1.2017004e-003   3.8704132e-003 
  2.1307906e+001   1.4570616e-006   6.7160854e-003   5.6006324e-003   1.0120311e-007   4.6647908e-004   1.1828128e-003   3.8704133e-003 
  2.1407589e+001   1.4609886e-006   6.7074551e-003   5.5754869e-003   9.9706703e-008   4.5775731e-004   1.1642327e-003   3.8704133e-003 
  2.1513575e+001   1.4650831e-006   6.6978559e-003   5.5483219e-003   9.8095056e-008   4.4845685e-004   1.1445613e-003   3.8704133e-003 
  2.1601258e+001   1.4683872e-006   6.6895076e-003   5.5256210e-003   9.6827265e-008   4.4111439e-004   1.1285283e-003   3.8704133e-003 
  2.1727912e+001   1.4730552e-006   6.6769046e-003   5.4928306e-003   9.5016281e-008   4.3067947e-004   1.1059660e-003   3.8704134e-003 
  2.1826593e+001   1.4765785e-006   6.6665432e-003   5.4664056e-003   9.3663816e-008   4.2287888e-004   1.0884139e-003   3.8704134e-003 
  2.1902796e+001   1.4792481e-006   6.6583022e-003   5.4459807e-003   9.2567021e-008   4.1665708e-004   1.0749915e-003   3.8704135e-003 
  2.2040657e+001   1.4839071e-006   6.6425638e-003   5.4082162e-003   9.0751965e-008   4.0624221e-004   1.0512489e-003   3.8704136e-003 
  2.2140757e+001   1.4871868e-006   6.6306617e-003   5.3803590e-003   8.9463176e-008   3.9887393e-004   1.0344050e-003   3.8704136e-003 
  2.2240912e+001   1.4903819e-006   6.6183546e-003   5.3526674e-003   8.8191911e-008   3.9163476e-004   1.0179701e-003   3.8704137e-003 
  2.2341127e+001   1.4934885e-006   6.6056303e-003   5.3241103e-003   8.6941200e-008   3.8453689e-004   1.0013438e-003   3.8704138e-003 
  2.2441398e+001   1.4965058e-006   6.5924904e-003   5.2948551e-003   8.5708294e-008   3.7756694e-004   9.8479554e-004   3.8704138e-003 
  2.2541726e+001   1.4994405e-006   6.5789710e-003   5.2664130e-003   8.4494602e-008   3.7072997e-004   9.6902328e-004   3.8704139e-003 
  2.2642113e+001   1.5022911e-006   6.5650696e-003   5.2374863e-003   8.3299369e-008   3.6402143e-004   9.5339366e-004   3.8704139e-003 
  2.2742552e+001   1.5050598e-006   6.5508033e-003   5.2086562e-003   8.2123914e-008   3.5744599e-004   9.3806088e-004   3.8704139e-003 
  2.2843057e+001   1.5077406e-006   6.5361468e-003   5.1792346e-003   8.0965674e-008   3.5099110e-004   9.2282495e-004   3.8704139e-003 
  2.2943632e+001   1.5103513e-006   6.5211823e-003   5.1492541e-003   7.9822655e-008   3.4464702e-004   9.0753478e-004   3.8704140e-003 
  2.3044275e+001   1.5128936e-006   6.5059217e-003   5.1196563e-003   7.8694763e-008   3.3841239e-004   8.9269794e-004   3.8704140e-003 
  2.3134868e+001   1.5151287e-006   6.4919731e-003   5.0929497e-003   7.7684744e-008   3.3286100e-004   8.7952949e-004   3.8704140e-003 
  2.3207343e+001   1.5168710e-006   6.4806382e-003   5.0717031e-003   7.6867231e-008   3.2840546e-004   8.6911468e-004   3.8704141e-003 
  2.3348377e+001   1.5201133e-006   6.4579628e-003   5.0290066e-003   7.5359595e-008   3.2015342e-004   8.4883478e-004   3.8704141e-003 
  2.3449302e+001   1.5223557e-006   6.4414477e-003   4.9986077e-003   7.4299940e-008   3.1438066e-004   8.3468438e-004   3.8704141e-003 
  2.3550284e+001   1.5245375e-006   6.4246941e-003   4.9684342e-003   7.3250505e-008   3.0869171e-004   8.2082085e-004   3.8704141e-003 
  2.3600777e+001   1.5256009e-006   6.4162264e-003   4.9531688e-003   7.2730705e-008   3.0588384e-004   8.1386494e-004   3.8704141e-003 
  2.3701826e+001   1.5276797e-006   6.3990759e-003   4.9228517e-003   7.1698370e-008   3.0032690e-004   8.0020564e-004   3.8704142e-003 
  2.3802965e+001   1.5296939e-006   6.3816719e-003   4.8926172e-003   7.0678293e-008   2.9486008e-004   7.8674463e-004   3.8704142e-003 
  2.3904071e+001   1.5316423e-006   6.3640445e-003   4.8618686e-003   6.9670694e-008   2.8948495e-004   7.7337660e-004   3.8704142e-003 
  2.4005130e+001   1.5335357e-006   6.3462452e-003   4.8316249e-003   6.8675812e-008   2.8420176e-004   7.6036832e-004   3.8704143e-003 
  2.4106247e+001   1.5353713e-006   6.3282396e-003   4.8012239e-003   6.7693636e-008   2.7900843e-004   7.4742135e-004   3.8704143e-003 
  2.4207424e+001   1.5371543e-006   6.3100514e-003   4.7708072e-003   6.6721097e-008   2.7389154e-004   7.3462735e-004   3.8704143e-003 
  2.4308656e+001   1.5388840e-006   6.2916824e-003   4.7403519e-003   6.5758408e-008   2.6885134e-004   7.2205840e-004   3.8704143e-003 
  2.4409966e+001   1.5405639e-006   6.2731445e-003   4.7098684e-003   6.4804605e-008   2.6388301e-004   7.0962678e-004   3.8704143e-003 
  2.4511320e+001   1.5422002e-006   6.2544735e-003   4.6794485e-003   6.3857882e-008   2.5897898e-004   6.9728888e-004   3.8704143e-003 
  2.4612716e+001   1.5437845e-006   6.2356391e-003   4.6492668e-003   6.2921078e-008   2.5415020e-004   6.8526975e-004   3.8704144e-003 
  2.4714160e+001   1.5453221e-006   6.2166635e-003   4.6192975e-003   6.1994203e-008   2.4939597e-004   6.7333377e-004   3.8704144e-003 
  2.4815650e+001   1.5468112e-006   6.1975435e-003   4.5888052e-003   6.1074593e-008   2.4470500e-004   6.6123472e-004   3.8704144e-003 
  2.4917071e+001   1.5482562e-006   6.1783270e-003   4.5586431e-003   6.0160090e-008   2.4006925e-004   6.4957668e-004   3.8704144e-003 
  2.5018452e+001   1.5496581e-006   6.1590131e-003   4.5288879e-003   5.9254990e-008   2.3550502e-004   6.3829710e-004   3.8704144e-003 
  2.5119900e+001   1.5510218e-006   6.1395976e-003   4.4992909e-003   5.8359961e-008   2.3101330e-004   6.2713415e-004   3.8704145e-003 
  2.5221397e+001   1.5523416e-006   6.1200642e-003   4.4697768e-003   5.7474857e-008   2.2659304e-004   6.1614107e-004   3.8704145e-003 
  2.5322967e+001   1.5536278e-006   6.1004499e-003   4.4404374e-003   5.6599829e-008   2.2224397e-004   6.0528792e-004   3.8704145e-003 
  2.5424583e+001   1.5548800e-006   6.0807615e-003   4.4112085e-003   5.5734292e-008   2.1796340e-004   5.9464175e-004   3.8704145e-003 
  2.5526242e+001   1.5560898e-006   6.0609691e-003   4.3817068e-003   5.4878625e-008   2.1375222e-004   5.8404898e-004   3.8704144e-003 
  2.5627945e+001   1.5572680e-006   6.0411165e-003   4.3525050e-003   5.4027600e-008   2.0958951e-004   5.7353111e-004   3.8704143e-003 
  2.5729690e+001   1.5584142e-006   6.0212047e-003   4.3237228e-003   5.3185820e-008   2.0549268e-004   5.6327004e-004   3.8704144e-003 
  2.5831534e+001   1.5595275e-006   6.0012177e-003   4.2950734e-003   5.2353297e-008   2.0146072e-004   5.5319113e-004   3.8704144e-003 
  2.5933270e+001   1.5606065e-006   5.9812013e-003   4.2663818e-003   5.1530782e-008   1.9749756e-004   5.4316720e-004   3.8704144e-003 
  2.6034942e+001   1.5616562e-006   5.9611655e-003   4.2382260e-003   5.0718079e-008   1.9360142e-004   5.3343585e-004   3.8704144e-003 
  2.6136679e+001   1.5626778e-006   5.9410860e-003   4.2102773e-003   4.9915372e-008   1.8977138e-004   5.2387374e-004   3.8704144e-003 
  2.6238469e+001   1.5636751e-006   5.9209812e-003   4.1826315e-003   4.9122456e-008   1.8600612e-004   5.1446328e-004   3.8704145e-003 
  2.6340309e+001   1.5646400e-006   5.9008226e-003   4.1550890e-003   4.8339130e-008   1.8230432e-004   5.0520509e-004   3.8704145e-003 
  2.6442199e+001   1.5655799e-006   5.8806395e-003   4.1275221e-003   4.7564855e-008   1.7866336e-004   4.9603013e-004   3.8704145e-003 
  2.6515570e+001   1.5662462e-006   5.8661215e-003   4.1080268e-003   4.6993894e-008   1.7600801e-004   4.8950193e-004   3.8704145e-003 
  2.6600354e+001   1.5669980e-006   5.8493299e-003   4.0856940e-003   4.6334502e-008   1.7295861e-004   4.8199978e-004   3.8704145e-003 
  2.6732422e+001   1.5681282e-006   5.8231211e-003   4.0509495e-003   4.5346288e-008   1.6838989e-004   4.7055051e-004   3.8704145e-003 
  2.6805793e+001   1.5687427e-006   5.8085827e-003   4.0318879e-003   4.4810068e-008   1.6591822e-004   4.6433575e-004   3.8704145e-003 
  2.6907808e+001   1.5695691e-006   5.7883284e-003   4.0053149e-003   4.4094520e-008   1.6261378e-004   4.5581887e-004   3.8704146e-003 
  2.7009960e+001   1.5703756e-006   5.7680552e-003   3.9788484e-003   4.3381223e-008   1.5934104e-004   4.4743888e-004   3.8704146e-003 
  2.7112146e+001   1.5711650e-006   5.7477974e-003   3.9526072e-003   4.2673119e-008   1.5611120e-004   4.3917950e-004   3.8704146e-003 
  2.7214371e+001   1.5719299e-006   5.7275282e-003   3.9264943e-003   4.1971346e-008   1.5292798e-004   4.3097967e-004   3.8704146e-003 
  2.7317855e+001   1.5726819e-006   5.7070169e-003   3.9004625e-003   4.1268136e-008   1.4975562e-004   4.2290213e-004   3.8704146e-003 
  2.7421387e+001   1.5734133e-006   5.6865101e-003   3.8746552e-003   4.0572696e-008   1.4663473e-004   4.1489076e-004   3.8704147e-003 
  2.7524969e+001   1.5741237e-006   5.6660070e-003   3.8490839e-003   3.9885403e-008   1.4356621e-004   4.0707930e-004   3.8704147e-003 
  2.7628601e+001   1.5748164e-006   5.6455204e-003   3.8236610e-003   3.9206205e-008   1.4054936e-004   3.9933367e-004   3.8704147e-003 
  2.7732265e+001   1.5754873e-006   5.6250401e-003   3.7984045e-003   3.8534937e-008   1.3758319e-004   3.9172074e-004   3.8704148e-003 
  2.7834624e+001   1.5761351e-006   5.6048559e-003   3.7736551e-003   3.7879510e-008   1.3470241e-004   3.8432987e-004   3.8704148e-003 
  2.7937021e+001   1.5767648e-006   5.5846891e-003   3.7491727e-003   3.7232282e-008   1.3187174e-004   3.7713550e-004   3.8704147e-003 
  2.8039426e+001   1.5773773e-006   5.5645500e-003   3.7249167e-003   3.6594347e-008   1.2909472e-004   3.6999778e-004   3.8704148e-003 
  2.8141824e+001   1.5779734e-006   5.5444454e-003   3.7009057e-003   3.5965364e-008   1.2636968e-004   3.6303575e-004   3.8704147e-003 
  2.8244234e+001   1.5785524e-006   5.5243687e-003   3.6768747e-003   3.5345591e-008   1.2369692e-004   3.5607444e-004   3.8704147e-003 
  2.8346658e+001   1.5791175e-006   5.5043317e-003   3.6532850e-003   3.4733695e-008   1.2107128e-004   3.4929593e-004   3.8704147e-003 
  2.8449103e+001   1.5796663e-006   5.4843248e-003   3.6298430e-003   3.4130303e-008   1.1849444e-004   3.4263549e-004   3.8704148e-003 
  2.8500342e+001   1.5799357e-006   5.4743429e-003   3.6182157e-003   3.3831813e-008   1.1722435e-004   3.3930598e-004   3.8704148e-003 
  2.8602840e+001   1.5804623e-006   5.4543844e-003   3.5950829e-003   3.3240359e-008   1.1471687e-004   3.3279051e-004   3.8704148e-003 
  2.8705386e+001   1.5809753e-006   5.4344608e-003   3.5721870e-003   3.2657159e-008   1.1225605e-004   3.2641190e-004   3.8704148e-003 
  2.8807956e+001   1.5814750e-006   5.4145783e-003   3.5493528e-003   3.2082408e-008   1.0984221e-004   3.2013080e-004   3.8704149e-003 
  2.8910541e+001   1.5819603e-006   5.3947361e-003   3.5268416e-003   3.1516688e-008   1.0747692e-004   3.1395279e-004   3.8704149e-003 
  2.9013184e+001   1.5824313e-006   5.3749257e-003   3.5044364e-003   3.0958975e-008   1.0515603e-004   3.0787941e-004   3.8704149e-003 
  2.9115879e+001   1.5828901e-006   5.3551553e-003   3.4822891e-003   3.0409270e-008   1.0287914e-004   3.0193118e-004   3.8704149e-003 
  2.9218602e+001   1.5833348e-006   5.3354244e-003   3.4603587e-003   2.9868007e-008   1.0064738e-004   2.9610278e-004   3.8704149e-003 
  2.9321352e+001   1.5837682e-006   5.3157430e-003   3.4383733e-003   2.9334245e-008   9.8457152e-005   2.9025357e-004   3.8704149e-003 
  2.9424097e+001   1.5841899e-006   5.2961165e-003   3.4167806e-003   2.8807443e-008   9.6306366e-005   2.8454932e-004   3.8704150e-003 
  2.9526979e+001   1.5846002e-006   5.2765164e-003   3.3954036e-003   2.8287767e-008   9.4194654e-005   2.7898407e-004   3.8704150e-003 
  2.9629868e+001   1.5849974e-006   5.2569652e-003   3.3741657e-003   2.7775509e-008   9.2123105e-005   2.7350402e-004   3.8704150e-003 
  2.9732772e+001   1.5853845e-006   5.2374705e-003   3.3531947e-003   2.7270332e-008   9.0090170e-005   2.6814554e-004   3.8704150e-003 
  2.9835832e+001   1.5857617e-006   5.2180049e-003   3.3322137e-003   2.6771885e-008   8.8093834e-005   2.6283526e-004   3.8704150e-003 
  2.9938961e+001   1.5861285e-006   5.1985852e-003   3.3115222e-003   2.6280870e-008   8.6136364e-005   2.5765563e-004   3.8704150e-003 
  3.0042124e+001   1.5864850e-006   5.1792184e-003   3.2910049e-003   2.5797490e-008   8.4218154e-005   2.5251859e-004   3.8704150e-003 
  3.0145260e+001   1.5868305e-006   5.1599146e-003   3.2706875e-003   2.5321143e-008   8.2337048e-005   2.4749498e-004   3.8704150e-003 
  3.0248405e+001   1.5871665e-006   5.1406719e-003   3.2505195e-003   2.4851937e-008   8.0492911e-005   2.4258438e-004   3.8704150e-003 
  3.0351587e+001   1.5874934e-006   5.1214857e-003   3.2303392e-003   2.4389752e-008   7.8684904e-005   2.3765912e-004   3.8704149e-003 
  3.0403203e+001   1.5876532e-006   5.1119167e-003   3.2203943e-003   2.4160662e-008   7.7792362e-005   2.3525004e-004   3.8704149e-003 
  3.0506513e+001   1.5879665e-006   5.0928009e-003   3.2006323e-003   2.3707233e-008   7.6031967e-005   2.3053034e-004   3.8704149e-003 
  3.0609859e+001   1.5882702e-006   5.0737408e-003   3.1810951e-003   2.3261174e-008   7.4307987e-005   2.2590694e-004   3.8704149e-003 
  3.0713370e+001   1.5885664e-006   5.0547181e-003   3.1616525e-003   2.2822004e-008   7.2618177e-005   2.2134256e-004   3.8704150e-003 
  3.0816953e+001   1.5888536e-006   5.0357466e-003   3.1422448e-003   2.2389254e-008   7.0960982e-005   2.1679873e-004   3.8704150e-003 
  3.0922110e+001   1.5891366e-006   5.0165551e-003   3.1228488e-003   2.1957012e-008   6.9313463e-005   2.1234071e-004   3.8704150e-003 
  3.1027346e+001   1.5894119e-006   4.9974206e-003   3.1036348e-003   2.1531229e-008   6.7698377e-005   2.0791812e-004   3.8704150e-003 
  3.1132661e+001   1.5896785e-006   4.9783398e-003   3.0845205e-003   2.1111171e-008   6.6113107e-005   2.0357096e-004   3.8704151e-003 
  3.1238059e+001   1.5899376e-006   4.9593163e-003   3.0656419e-003   2.0697678e-008   6.4559976e-005   1.9932194e-004   3.8704151e-003 
  3.1343538e+001   1.5901892e-006   4.9403503e-003   3.0467483e-003   2.0290605e-008   6.3038221e-005   1.9512602e-004   3.8704151e-003 
  3.1449104e+001   1.5904335e-006   4.9214415e-003   3.0280881e-003   1.9889560e-008   6.1546307e-005   1.9106713e-004   3.8704151e-003 
  3.1501921e+001   1.5905531e-006   4.9120146e-003   3.0188180e-003   1.9691612e-008   6.0812484e-005   1.8905717e-004   3.8704151e-003 
  3.1607625e+001   1.5907876e-006   4.8931925e-003   3.0004129e-003   1.9300365e-008   5.9367071e-005   1.8509838e-004   3.8704151e-003 
  3.1713420e+001   1.5910150e-006   4.8744278e-003   2.9822254e-003   1.8915607e-008   5.7952164e-005   1.8122773e-004   3.8704151e-003 
  3.1819319e+001   1.5912362e-006   4.8557208e-003   2.9641742e-003   1.8537489e-008   5.6567891e-005   1.7741532e-004   3.8704151e-003 
  3.1925329e+001   1.5914505e-006   4.8370684e-003   2.9459911e-003   1.8164689e-008   5.5209913e-005   1.7359263e-004   3.8704151e-003 
  3.2031432e+001   1.5916601e-006   4.8184806e-003   2.9282385e-003   1.7797155e-008   5.3877864e-005   1.6990344e-004   3.8704152e-003 
  3.2137648e+001   1.5918629e-006   4.7999474e-003   2.9106055e-003   1.7435551e-008   5.2573452e-005   1.6628556e-004   3.8704152e-003 
  3.2243851e+001   1.5920599e-006   4.7814945e-003   2.8930871e-003   1.7080435e-008   5.1298327e-005   1.6272643e-004   3.8704152e-003 
  3.2349875e+001   1.5922501e-006   4.7631484e-003   2.8757619e-003   1.6732080e-008   5.0053304e-005   1.5924792e-004   3.8704152e-003 
  3.2402825e+001   1.5923435e-006   4.7540214e-003   2.8670447e-003   1.6560427e-008   4.9441986e-005   1.5748661e-004   3.8704152e-003 
  3.2508603e+001   1.5925257e-006   4.7358351e-003   2.8499789e-003   1.6220614e-008   4.8236681e-005   1.5410774e-004   3.8704152e-003 
  3.2614245e+001   1.5927020e-006   4.7177486e-003   2.8331277e-003   1.5887518e-008   4.7060476e-005   1.5079397e-004   3.8704152e-003 
  3.2719750e+001   1.5928733e-006   4.6997642e-003   2.8164538e-003   1.5561004e-008   4.5912660e-005   1.4756044e-004   3.8704152e-003 
  3.2825137e+001   1.5930393e-006   4.6818772e-003   2.7999024e-003   1.5240783e-008   4.4792038e-005   1.4438904e-004   3.8704153e-003 
  3.2930392e+001   1.5931997e-006   4.6640891e-003   2.7835162e-003   1.4926878e-008   4.3698407e-005   1.4125769e-004   3.8704153e-003 
  3.3035555e+001   1.5933560e-006   4.6463957e-003   2.7673687e-003   1.4618312e-008   4.2628556e-005   1.3821936e-004   3.8704153e-003 
  3.3140608e+001   1.5935069e-006   4.6287965e-003   2.7513337e-003   1.4315726e-008   4.1584119e-005   1.3524559e-004   3.8704153e-003 
  3.3245544e+001   1.5936533e-006   4.6112949e-003   2.7354759e-003   1.4019167e-008   4.0564979e-005   1.3233820e-004   3.8704153e-003 
  3.3350371e+001   1.5937952e-006   4.5938881e-003   2.7197805e-003   1.3728705e-008   3.9571042e-005   1.2947867e-004   3.8704153e-003 
  3.3402735e+001   1.5938645e-006   4.5852265e-003   2.7120002e-003   1.3585591e-008   3.9083004e-005   1.2807505e-004   3.8704153e-003 
  3.3507381e+001   1.5939993e-006   4.5679630e-003   2.6964248e-003   1.3303236e-008   3.8123411e-005   1.2527029e-004   3.8704154e-003 
  3.3611934e+001   1.5941304e-006   4.5507929e-003   2.6810803e-003   1.3026138e-008   3.7185950e-005   1.2255528e-004   3.8704154e-003 
  3.3716381e+001   1.5942573e-006   4.5337165e-003   2.6659099e-003   1.2755016e-008   3.6272455e-005   1.1989637e-004   3.8704154e-003 
  3.3820752e+001   1.5943807e-006   4.5167301e-003   2.6508330e-003   1.2489293e-008   3.5380989e-005   1.1731036e-004   3.8704154e-003 
  3.3925042e+001   1.5945005e-006   4.4998341e-003   2.6360048e-003   1.2229103e-008   3.4511707e-005   1.1476929e-004   3.8704154e-003 
  3.4029290e+001   1.5946164e-006   4.4830206e-003   2.6211600e-003   1.1973868e-008   3.3662701e-005   1.1224727e-004   3.8704154e-003 
  3.4133489e+001   1.5947281e-006   4.4662893e-003   2.6064965e-003   1.1723571e-008   3.2833723e-005   1.0981154e-004   3.8704155e-003 
  3.4237646e+001   1.5948367e-006   4.4496418e-003   2.5919997e-003   1.1478567e-008   3.2025545e-005   1.0742834e-004   3.8704155e-003 
  3.4341768e+001   1.5949414e-006   4.4330746e-003   2.5776292e-003   1.1238690e-008   3.1237479e-005   1.0509742e-004   3.8704154e-003 
  3.4445866e+001   1.5950431e-006   4.4165876e-003   2.5633816e-003   1.1003684e-008   3.0468603e-005   1.0281281e-004   3.8704154e-003 
  3.4549925e+001   1.5951417e-006   4.4001830e-003   2.5491456e-003   1.0773213e-008   2.9717803e-005   1.0054375e-004   3.8704155e-003 
  3.4601936e+001   1.5951902e-006   4.3920171e-003   2.5420916e-003   1.0659572e-008   2.9348864e-005   9.9437903e-005   3.8704155e-003 
  3.4701609e+001   1.5952809e-006   4.3764123e-003   2.5287367e-003   1.0444476e-008   2.8652844e-005   9.7353337e-005   3.8704155e-003 
  3.4847353e+001   1.5954086e-006   4.3537145e-003   2.5093797e-003   1.0137312e-008   2.7663735e-005   9.4370391e-005   3.8704155e-003 
  3.4951294e+001   1.5954961e-006   4.3376200e-003   2.4957004e-003   9.9245722e-009   2.6981590e-005   9.2300129e-005   3.8704156e-003 
  3.5003257e+001   1.5955385e-006   4.3296051e-003   2.4888222e-003   9.8197866e-009   2.6646676e-005   9.1251167e-005   3.8704156e-003 
  3.5107166e+001   1.5956215e-006   4.3136260e-003   2.4753032e-003   9.6125447e-009   2.5986691e-005   8.9237478e-005   3.8704156e-003 
  3.5211070e+001   1.5957021e-006   4.2977231e-003   2.4619505e-003   9.4096392e-009   2.5343091e-005   8.7269369e-005   3.8704156e-003 
  3.5301792e+001   1.5957706e-006   4.2839014e-003   2.4502816e-003   9.2297039e-009   2.4777459e-005   8.5533125e-005   3.8704155e-003 
  3.5440149e+001   1.5958729e-006   4.2629293e-003   2.4327966e-003   8.9705570e-009   2.3962342e-005   8.3016418e-005   3.8704155e-003 
  3.5543991e+001   1.5959459e-006   4.2472759e-003   2.4196962e-003   8.7816855e-009   2.3370617e-005   8.1173293e-005   3.8704155e-003 
  3.5647823e+001   1.5960171e-006   4.2316994e-003   2.4066923e-003   8.5967213e-009   2.2793452e-005   7.9373769e-005   3.8704155e-003 
  3.5749820e+001   1.5960846e-006   4.2164693e-003   2.3940944e-003   8.4185950e-009   2.2239890e-005   7.7642699e-005   3.8704156e-003 
  3.5801723e+001   1.5961181e-006   4.2087501e-003   2.3877000e-003   8.3294515e-009   2.1963650e-005   7.6763324e-005   3.8704156e-003 
  3.5928353e+001   1.5961959e-006   4.1899778e-003   2.3722125e-003   8.1132740e-009   2.1297159e-005   7.4631469e-005   3.8704156e-003 
  3.6021768e+001   1.5962512e-006   4.1762019e-003   2.3609179e-003   7.9578019e-009   2.0819648e-005   7.3120932e-005   3.8704156e-003 
  3.6123071e+001   1.5963057e-006   4.1613197e-003   2.3487384e-003   7.7902515e-009   2.0307969e-005   7.1507275e-005   3.8704156e-003 
  3.6231018e+001   1.5963658e-006   4.1455481e-003   2.3359123e-003   7.6165963e-009   1.9779280e-005   6.9824858e-005   3.8704156e-003 
  3.6305750e+001   1.5964060e-006   4.1346779e-003   2.3270304e-003   7.4988513e-009   1.9421961e-005   6.8671229e-005   3.8704155e-003 
  3.6425497e+001   1.5964685e-006   4.1173324e-003   2.3129801e-003   7.3144567e-009   1.8864168e-005   6.6878763e-005   3.8704155e-003 
  3.6531535e+001   1.5965212e-006   4.1020529e-003   2.3006581e-003   7.1547939e-009   1.8383310e-005   6.5330018e-005   3.8704155e-003 
  3.6609744e+001   1.5965603e-006   4.0908377e-003   2.2916359e-003   7.0399280e-009   1.8038280e-005   6.4209448e-005   3.8704156e-003 
  3.6731409e+001   1.5966181e-006   4.0734640e-003   2.2776397e-003   6.8651651e-009   1.7515148e-005   6.2500174e-005   3.8704156e-003 
  3.6809620e+001   1.5966533e-006   4.0623487e-003   2.2687421e-003   6.7550057e-009   1.7186692e-005   6.1424883e-005   3.8704156e-003 
  3.6922592e+001   1.5967033e-006   4.0463628e-003   2.2560099e-003   6.5988239e-009   1.6722728e-005   5.9897128e-005   3.8704156e-003 
  3.7012969e+001   1.5967426e-006   4.0336385e-003   2.2458784e-003   6.4756266e-009   1.6358514e-005   5.8684106e-005   3.8704156e-003 
  3.7134661e+001   1.5967937e-006   4.0165876e-003   2.2323509e-003   6.3151910e-009   1.5885281e-005   5.7098474e-005   3.8704156e-003 
  3.7232058e+001   1.5968323e-006   4.0030100e-003   2.2216237e-003   6.1886348e-009   1.5513944e-005   5.5861379e-005   3.8704156e-003 
  3.7338151e+001   1.5968731e-006   3.9882909e-003   2.2100272e-003   6.0545814e-009   1.5121698e-005   5.4549845e-005   3.8704156e-003 
  3.7416417e+001   1.5969022e-006   3.9774812e-003   2.2014867e-003   5.9578755e-009   1.4839567e-005   5.3596843e-005   3.8704157e-003 
  3.7513814e+001   1.5969374e-006   3.9640833e-003   2.1909817e-003   5.8388660e-009   1.4493837e-005   5.2429834e-005   3.8704157e-003 
  3.7635560e+001   1.5969792e-006   3.9474189e-003   2.1779272e-003   5.6950807e-009   1.4077121e-005   5.1013809e-005   3.8704157e-003 
  3.7713825e+001   1.5970049e-006   3.9367588e-003   2.1696043e-003   5.6044803e-009   1.3815541e-005   5.0119175e-005   3.8704157e-003 
  3.7826875e+001   1.5970407e-006   3.9214267e-003   2.1576414e-003   5.4758580e-009   1.3445603e-005   4.8846225e-005   3.8704157e-003 
  3.7905140e+001   1.5970648e-006   3.9108632e-003   2.1494474e-003   5.3887924e-009   1.3195977e-005   4.7991729e-005   3.8704157e-003 
  3.8026887e+001   1.5971013e-006   3.8945046e-003   2.1367963e-003   5.2565914e-009   1.2818110e-005   4.6691732e-005   3.8704157e-003 
  3.8105152e+001   1.5971240e-006   3.8840418e-003   2.1287267e-003   5.1733988e-009   1.2581175e-005   4.5873651e-005   3.8704157e-003 
  3.8202549e+001   1.5971518e-006   3.8710742e-003   2.1187222e-003   5.0711464e-009   1.2291120e-005   4.4866450e-005   3.8704158e-003 
  3.8324295e+001   1.5971845e-006   3.8549449e-003   2.1063289e-003   4.9473779e-009   1.1940930e-005   4.3643072e-005   3.8704158e-003 
  3.8402560e+001   1.5972044e-006   3.8446277e-003   2.0984169e-003   4.8694707e-009   1.1721293e-005   4.2875094e-005   3.8704158e-003 
  3.8515610e+001   1.5972324e-006   3.8297890e-003   2.0870741e-003   4.7591517e-009   1.1411331e-005   4.1790906e-005   3.8704158e-003 
  3.8621703e+001   1.5972582e-006   3.8159384e-003   2.0764787e-003   4.6578940e-009   1.1127967e-005   4.0786873e-005   3.8704158e-003 
  3.8734753e+001   1.5972843e-006   3.8012555e-003   2.0653239e-003   4.5528208e-009   1.0834912e-005   3.9753052e-005   3.8704158e-003 
  3.8825193e+001   1.5973052e-006   3.7895691e-003   2.0564832e-003   4.4701467e-009   1.0605318e-005   3.8939375e-005   3.8704158e-003 
  3.8903459e+001   1.5973223e-006   3.7794968e-003   2.0488127e-003   4.4006632e-009   1.0412609e-005   3.8250095e-005   3.8704158e-003 
  3.9016509e+001   1.5973453e-006   3.7650084e-003   2.0378667e-003   4.3021363e-009   1.0140312e-005   3.7275112e-005   3.8704158e-003 
  3.9103652e+001   1.5973628e-006   3.7538967e-003   2.0294855e-003   4.2282934e-009   9.9367388e-006   3.6541670e-005   3.8704158e-003 
  3.9217176e+001   1.5973847e-006   3.7394878e-003   2.0186624e-003   4.1338332e-009   9.6773297e-006   3.5611550e-005   3.8704158e-003 
  3.9339432e+001   1.5974080e-006   3.7240596e-003   2.0070692e-003   4.0351721e-009   9.4072532e-006   3.4633256e-005   3.8704159e-003 
  3.9418025e+001   1.5974219e-006   3.7141898e-003   1.9996872e-003   3.9731166e-009   9.2379532e-006   3.4016052e-005   3.8704159e-003 
  3.9515830e+001   1.5974394e-006   3.7019596e-003   1.9905774e-003   3.8969870e-009   9.0310084e-006   3.3264079e-005   3.8704159e-003 
  3.9638086e+001   1.5974586e-006   3.6867470e-003   1.9792473e-003   3.8049183e-009   8.7813047e-006   3.2325227e-005   3.8704159e-003 
  3.9716679e+001   1.5974711e-006   3.6770178e-003   1.9720037e-003   3.7469355e-009   8.6245993e-006   3.1741681e-005   3.8704159e-003 
  3.9830203e+001   1.5974885e-006   3.6630265e-003   1.9616513e-003   3.6649330e-009   8.4036580e-006   3.0927003e-005   3.8704159e-003 
  3.9908796e+001   1.5975001e-006   3.6533870e-003   1.9545296e-003   3.6095405e-009   8.2548028e-006   3.0377941e-005   3.8704159e-003 
  4.0031052e+001   1.5975174e-006   3.6384604e-003   1.9433037e-003   3.5255349e-009   8.0296582e-006   2.9498698e-005   3.8704159e-003 
  4.0109645e+001   1.5975275e-006   3.6289118e-003   1.9362121e-003   3.4720701e-009   7.8870856e-006   2.8956123e-005   3.8704159e-003 
  4.0223169e+001   1.5975420e-006   3.6151810e-003   1.9260870e-003   3.3964615e-009   7.6860722e-006   2.8209494e-005   3.8704159e-003 
  4.0301762e+001   1.5975513e-006   3.6057204e-003   1.9191227e-003   3.3454869e-009   7.5508630e-006   2.7706774e-005   3.8704159e-003 
  4.0408299e+001   1.5975634e-006   3.5929503e-003   1.9097532e-003   3.2778928e-009   7.3720429e-006   2.7039833e-005   3.8704160e-003 
  4.0521823e+001   1.5975766e-006   3.5794161e-003   1.8997933e-003   3.2079345e-009   7.1874689e-006   2.6347923e-005   3.8704160e-003 
  4.0600416e+001   1.5975854e-006   3.5700918e-003   1.8929858e-003   3.1607370e-009   7.0632350e-006   2.5882117e-005   3.8704159e-003 
  4.0722672e+001   1.5975973e-006   3.5556501e-003   1.8824654e-003   3.0893233e-009   6.8756704e-006   2.5176392e-005   3.8704157e-003 
  4.0801265e+001   1.5976050e-006   3.5464145e-003   1.8757571e-003   3.0445777e-009   6.7584505e-006   2.4734648e-005   3.8704157e-003 
  4.0914789e+001   1.5976156e-006   3.5331319e-003   1.8660554e-003   2.9813890e-009   6.5933510e-006   2.4100100e-005   3.8704158e-003 
  4.1002579e+001   1.5976235e-006   3.5229119e-003   1.8586460e-003   2.9339808e-009   6.4697067e-006   2.3622249e-005   3.8704157e-003 
  4.1126148e+001   1.5976334e-006   3.5085950e-003   1.8482929e-003   2.8689324e-009   6.3005202e-006   2.2973214e-005   3.8704157e-003 
  4.1205610e+001   1.5976402e-006   3.4994371e-003   1.8416898e-003   2.8281832e-009   6.1947923e-006   2.2568933e-005   3.8704157e-003 
  4.1329241e+001   1.5976498e-006   3.4852536e-003   1.8314243e-003   2.7665002e-009   6.0350866e-006   2.1951612e-005   3.8704158e-003 
  4.1408726e+001   1.5976553e-006   3.4761806e-003   1.8249092e-003   2.7278706e-009   5.9353046e-006   2.1566616e-005   3.8704158e-003 
  4.1532370e+001   1.5976640e-006   3.4621335e-003   1.8148524e-003   2.6695354e-009   5.7848759e-006   2.0982638e-005   3.8704157e-003 
  4.1611855e+001   1.5976685e-006   3.4531474e-003   1.8084253e-003   2.6330635e-009   5.6910156e-006   2.0618448e-005   3.8704158e-003 
  4.1735591e+001   1.5976767e-006   3.4392274e-003   1.7984431e-003   2.5779014e-009   5.5493009e-006   2.0063589e-005   3.8704158e-003 
  4.1815229e+001   1.5976818e-006   3.4303137e-003   1.7920924e-003   2.5433560e-009   5.4607300e-006   1.9714108e-005   3.8704158e-003 
  4.1930230e+001   1.5976896e-006   3.4175015e-003   1.7829971e-003   2.4947903e-009   5.3364244e-006   1.9225463e-005   3.8704158e-003 
  4.2009841e+001   1.5976942e-006   3.4086739e-003   1.7767361e-003   2.4621373e-009   5.2529596e-006   1.8893023e-005   3.8704159e-003 
  4.2133681e+001   1.5977006e-006   3.3950050e-003   1.7670119e-003   2.4128324e-009   5.1271047e-006   1.8390977e-005   3.8704159e-003 
  4.2213293e+001   1.5977037e-006   3.3862607e-003   1.7608293e-003   2.3820350e-009   5.0486156e-006   1.8078733e-005   3.8704159e-003 
  4.2328287e+001   1.5977091e-006   3.3736894e-003   1.7519650e-003   2.3387547e-009   4.9384660e-006   1.7635744e-005   3.8704158e-003 
  4.2416989e+001   1.5977123e-006   3.3640392e-003   1.7451654e-003   2.3064712e-009   4.8563559e-006   1.7304312e-005   3.8704159e-003 
  4.2532620e+001   1.5977169e-006   3.3515210e-003   1.7363135e-003   2.2654355e-009   4.7521903e-006   1.6873514e-005   3.8704159e-003 
  4.2612671e+001   1.5977199e-006   3.3428965e-003   1.7302528e-003   2.2378389e-009   4.6822126e-006   1.6587750e-005   3.8704159e-003 
  4.2701646e+001   1.5977230e-006   3.3333491e-003   1.7235524e-003   2.2080099e-009   4.6065983e-006   1.6279268e-005   3.8704159e-003 
  4.2826265e+001   1.5977272e-006   3.3200430e-003   1.7142376e-003   2.1674794e-009   4.5039760e-006   1.5859047e-005   3.8704159e-003 
  4.2906377e+001   1.5977294e-006   3.3115323e-003   1.7082249e-003   2.1421842e-009   4.4399961e-006   1.5596459e-005   3.8704159e-003 
  4.3031160e+001   1.5977330e-006   3.2983388e-003   1.6990053e-003   2.1040253e-009   4.3435217e-006   1.5199424e-005   3.8704160e-003 
  4.3120270e+001   1.5977354e-006   3.2889664e-003   1.6924740e-003   2.0776896e-009   4.2769606e-006   1.4922879e-005   3.8704161e-003 
  4.3200468e+001   1.5977374e-006   3.2805664e-003   1.6866321e-003   2.0545248e-009   4.2184684e-006   1.4678728e-005   3.8704161e-003 
  4.3316310e+001   1.5977396e-006   3.2684857e-003   1.6781895e-003   2.0220070e-009   4.1364068e-006   1.4335184e-005   3.8704161e-003 
  4.3405477e+001   1.5977412e-006   3.2592340e-003   1.6717577e-003   1.9978091e-009   4.0753329e-006   1.4077081e-005   3.8704160e-003 
  4.3530372e+001   1.5977439e-006   3.2463406e-003   1.6628269e-003   1.9649449e-009   3.9924298e-006   1.3727085e-005   3.8704160e-003 
  4.3619584e+001   1.5977453e-006   3.2371786e-003   1.6564832e-003   1.9422571e-009   3.9351909e-006   1.3469840e-005   3.8704161e-003 
  4.3735568e+001   1.5977471e-006   3.2253243e-003   1.6482635e-003   1.9134904e-009   3.8627058e-006   1.3155075e-005   3.8704161e-003 
  4.3815864e+001   1.5977486e-006   3.2171578e-003   1.6426410e-003   1.8941644e-009   3.8140079e-006   1.2947682e-005   3.8704161e-003 
  4.3905308e+001   1.5977491e-006   3.2080953e-003   1.6364041e-003   1.8732528e-009   3.7612750e-006   1.2722244e-005   3.8704161e-003 
  4.4021877e+001   1.5977503e-006   3.1963422e-003   1.6283495e-003   1.8467840e-009   3.6945409e-006   1.2436638e-005   3.8704161e-003 
  4.4102579e+001   1.5977503e-006   3.1882440e-003   1.6227554e-003   1.8290366e-009   3.6497660e-006   1.2242925e-005   3.8704161e-003 
  4.4228362e+001   1.5977518e-006   3.1756840e-003   1.6141588e-003   1.8022497e-009   3.5821432e-006   1.1948621e-005   3.8704161e-003 
  4.4309270e+001   1.5977507e-006   3.1676427e-003   1.6086533e-003   1.7855487e-009   3.5399640e-006   1.1765062e-005   3.8704161e-003 
  4.4435111e+001   1.5977517e-006   3.1551997e-003   1.6001588e-003   1.7604282e-009   3.4764492e-006   1.1486720e-005   3.8704161e-003 
  4.4516012e+001   1.5977520e-006   3.1472408e-003   1.5946970e-003   1.7447803e-009   3.4368560e-006   1.1311828e-005   3.8704161e-003 
  4.4641856e+001   1.5977525e-006   3.1349193e-003   1.5863061e-003   1.7212033e-009   3.3771397e-006   1.1047179e-005   3.8704161e-003 
  4.4722756e+001   1.5977519e-006   3.1270366e-003   1.5809470e-003   1.7065131e-009   3.3398983e-006   1.0881747e-005   3.8704161e-003 
  4.4803720e+001   1.5977526e-006   3.1191810e-003   1.5756245e-003   1.6921831e-009   3.3035311e-006   1.0719398e-005   3.8704162e-003 
  4.4929690e+001   1.5977524e-006   3.1070136e-003   1.5673559e-003   1.6706132e-009   3.2486999e-006   1.0471098e-005   3.8704163e-003 
  4.5010680e+001   1.5977517e-006   3.0992298e-003   1.5620864e-003   1.6571614e-009   3.2144693e-006   1.0315069e-005   3.8704163e-003 
  4.5100718e+001   1.5977514e-006   3.0906121e-003   1.5562552e-003   1.6426297e-009   3.1774225e-006   1.0144911e-005   3.8704163e-003 
  4.5235833e+001   1.5977516e-006   3.0777480e-003   1.5475778e-003   1.6215578e-009   3.1236058e-006   9.8956536e-006   3.8704163e-003 
  4.5316907e+001   1.5977517e-006   3.0700701e-003   1.5424061e-003   1.6092972e-009   3.0922546e-006   9.7503913e-006   3.8704163e-003 
  4.5443064e+001   1.5977506e-006   3.0581774e-003   1.5343569e-003   1.5908102e-009   3.0448929e-006   9.5278238e-006   3.8704163e-003 
  4.5533260e+001   1.5977504e-006   3.0497199e-003   1.5286722e-003   1.5780339e-009   3.0120858e-006   9.3737987e-006   3.8704163e-003 
  4.5614423e+001   1.5977500e-006   3.0421404e-003   1.5235863e-003   1.5668138e-009   2.9832374e-006   9.2386567e-006   3.8704163e-003 
  4.5704614e+001   1.5977497e-006   3.0337519e-003   1.5179673e-003   1.5546942e-009   2.9519997e-006   9.0917822e-006   3.8704163e-003 
  4.5830915e+001   1.5977486e-006   3.0220623e-003   1.5101145e-003   1.5382554e-009   2.9095338e-006   8.8918017e-006   3.8704163e-003 
  4.5921236e+001   1.5977477e-006   3.0137461e-003   1.5045551e-003   1.5268939e-009   2.8800983e-006   8.7525361e-006   3.8704163e-003 
  4.6011547e+001   1.5977470e-006   3.0054669e-003   1.4990261e-003   1.5158409e-009   2.8513961e-006   8.6165096e-006   3.8704163e-003 
  4.6101858e+001   1.5977466e-006   2.9972235e-003   1.4935330e-003   1.5050915e-009   2.8234112e-006   8.4839112e-006   3.8704163e-003 
  4.6228317e+001   1.5977463e-006   2.9857382e-003   1.4858717e-003   1.4905168e-009   2.7853564e-006   8.3028687e-006   3.8704163e-003 
  4.6309635e+001   1.5977455e-006   2.9783892e-003   1.4809884e-003   1.4814297e-009   2.7615627e-006   8.1892141e-006   3.8704163e-003 
  4.6400532e+001   1.5977445e-006   2.9702072e-003   1.4755682e-003   1.4715550e-009   2.7356209e-006   8.0648920e-006   3.8704163e-003 
  4.6527814e+001   1.5977434e-006   2.9588076e-003   1.4680386e-003   1.4581639e-009   2.7003248e-006   7.8952888e-006   3.8704163e-003 
  4.6609640e+001   1.5977426e-006   2.9515163e-003   1.4632229e-003   1.4498178e-009   2.6782543e-006   7.7887133e-006   3.8704163e-003 
  4.6736924e+001   1.5977414e-006   2.9402281e-003   1.4557447e-003   1.4372416e-009   2.6448699e-006   7.6268313e-006   3.8704163e-003 
  4.6818884e+001   1.5977401e-006   2.9329953e-003   1.4509773e-003   1.4293896e-009   2.6239516e-006   7.5251839e-006   3.8704163e-003 
  4.6909939e+001   1.5977390e-006   2.9249928e-003   1.4457078e-003   1.4209052e-009   2.6012618e-006   7.4142966e-006   3.8704164e-003 
  4.7037433e+001   1.5977369e-006   2.9138428e-003   1.4383842e-003   1.4093925e-009   2.5703531e-006   7.2629240e-006   3.8704164e-003 
  4.7128538e+001   1.5977366e-006   2.9059188e-003   1.4331535e-003   1.4014328e-009   2.5488870e-006   7.1573763e-006   3.8704164e-003 
  4.7219733e+001   1.5977352e-006   2.8980189e-003   1.4279739e-003   1.3936759e-009   2.5278902e-006   7.0539272e-006   3.8704164e-003 
  4.7301801e+001   1.5977340e-006   2.8909392e-003   1.4233436e-003   1.3868614e-009   2.5093865e-006   6.9627047e-006   3.8704164e-003 
  4.7429470e+001   1.5977330e-006   2.8799787e-003   1.4161885e-003   1.3765903e-009   2.4813600e-006   6.8236724e-006   3.8704164e-003 
  4.7520696e+001   1.5977319e-006   2.8721871e-003   1.4110624e-003   1.3694871e-009   2.4618793e-006   6.7268239e-006   3.8704164e-003 
  4.7603317e+001   1.5977304e-006   2.8651587e-003   1.4064750e-003   1.3632059e-009   2.4445935e-006   6.6409275e-006   3.8704164e-003 
  4.7741045e+001   1.5977283e-006   2.8535009e-003   1.3988777e-003   1.3530805e-009   2.4165663e-006   6.5008711e-006   3.8704164e-003 
  4.7823695e+001   1.5977273e-006   2.8465424e-003   1.3943548e-003   1.3471874e-009   2.4001756e-006   6.4151187e-006   3.8704164e-003 
  4.7915558e+001   1.5977263e-006   2.8388397e-003   1.3893561e-003   1.3407973e-009   2.3823284e-006   6.3217344e-006   3.8704164e-003 
  4.8034988e+001   1.5977251e-006   2.8288740e-003   1.3828618e-003   1.3327038e-009   2.3596368e-006   6.2064504e-006   3.8704165e-003 
  4.8126905e+001   1.5977233e-006   2.8212406e-003   1.3779093e-003   1.3266716e-009   2.3426209e-006   6.1210660e-006   3.8704164e-003 
  4.8209670e+001   1.5977228e-006   2.8143976e-003   1.3734817e-003   1.3213645e-009   2.3275909e-006   6.0456920e-006   3.8704164e-003 
  4.8301650e+001   1.5977209e-006   2.8068208e-003   1.3685784e-003   1.3156234e-009   2.3112417e-006   5.9632495e-006   3.8704164e-003 
  4.8439661e+001   1.5977181e-006   2.7955112e-003   1.3612360e-003   1.3072816e-009   2.2873374e-006   5.8427163e-006   3.8704165e-003 
  4.8531768e+001   1.5977170e-006   2.7880056e-003   1.3563961e-003   1.3018950e-009   2.2717981e-006   5.7639944e-006   3.8704165e-003 
  4.8623866e+001   1.5977153e-006   2.7805317e-003   1.3515812e-003   1.2966448e-009   2.2565735e-006   5.6870277e-006   3.8704165e-003 
  4.8715979e+001   1.5977133e-006   2.7730881e-003   1.3467923e-003   1.2915280e-009   2.2416543e-006   5.6117614e-006   3.8704165e-003 
  4.8844953e+001   1.5977119e-006   2.7627202e-003   1.3401108e-003   1.2845750e-009   2.2212523e-006   5.5080937e-006   3.8704165e-003 
  4.8937151e+001   1.5977105e-006   2.7553462e-003   1.3353774e-003   1.2797575e-009   2.2070175e-006   5.4357038e-006   3.8704165e-003 
  4.9029379e+001   1.5977089e-006   2.7480009e-003   1.3306678e-003   1.2750594e-009   2.1930555e-006   5.3649303e-006   3.8704165e-003 
  4.9121611e+001   1.5977074e-006   2.7406865e-003   1.3259830e-003   1.2704785e-009   2.1793623e-006   5.2954284e-006   3.8704165e-003 
  4.9204631e+001   1.5977063e-006   2.7341302e-003   1.3217893e-003   1.2664461e-009   2.1672498e-006   5.2343505e-006   3.8704165e-003 
  4.9333772e+001   1.5977038e-006   2.7239782e-003   1.3152762e-003   1.2603537e-009   2.1488188e-006   5.1409892e-006   3.8704165e-003 
  4.9416907e+001   1.5977025e-006   2.7174762e-003   1.3111297e-003   1.2565398e-009   2.1372045e-006   5.0821752e-006   3.8704166e-003 
  4.9509274e+001   1.5977013e-006   2.7102813e-003   1.3065522e-003   1.2524066e-009   2.1245362e-006   5.0179695e-006   3.8704166e-003 
  4.9601653e+001   1.5976995e-006   2.7031150e-003   1.3019943e-003   1.2483725e-009   2.1120958e-006   4.9547765e-006   3.8704166e-003 
  4.9721754e+001   1.5976975e-006   2.6938430e-003   1.2960724e-003   1.2432636e-009   2.0962397e-006   4.8744085e-006   3.8704166e-003 
  4.9804901e+001   1.5976964e-006   2.6874552e-003   1.2920110e-003   1.2398213e-009   2.0854803e-006   4.8199487e-006   3.8704166e-003 
  4.9934241e+001   1.5976946e-006   2.6775653e-003   1.2857359e-003   1.2346145e-009   2.0690819e-006   4.7368919e-006   3.8704167e-003 
  5.0017503e+001   1.5976934e-006   2.6712304e-003   1.2743441e-003   1.2313513e-009   2.0587323e-006   4.3978592e-006   3.8704167e-003 
  5.0110011e+001   1.5976886e-006   2.6642143e-003   1.2695098e-003   1.2268638e-009   2.0458480e-006   4.3125677e-006   3.8704168e-003 
  5.0214151e+001   1.5976860e-006   2.6563554e-003   1.2630784e-003   1.2218980e-009   2.0315603e-006   4.1944522e-006   3.8704171e-003 
  5.0376871e+001   1.5976820e-006   2.6441510e-003   1.2550163e-003   1.2144404e-009   2.0098892e-006   4.0636610e-006   3.8704176e-003 
  5.0488250e+001   1.5976790e-006   2.6358491e-003   1.2495008e-003   1.2095383e-009   1.9954950e-006   3.9771709e-006   3.8704177e-003 
  5.0599515e+001   1.5976757e-006   2.6275975e-003   1.2440283e-003   1.2047723e-009   1.9814137e-006   3.8947950e-006   3.8704178e-003 
  5.0710647e+001   1.5976722e-006   2.6193962e-003   1.2386050e-003   1.2001568e-009   1.9676666e-006   3.8155819e-006   3.8704180e-003 
  5.0821636e+001   1.5976690e-006   2.6112472e-003   1.2332369e-003   1.1956972e-009   1.9542602e-006   3.7391388e-006   3.8704181e-003 
  5.0932493e+001   1.5976654e-006   2.6031482e-003   1.2279252e-003   1.1913856e-009   1.9411783e-006   3.6654237e-006   3.8704182e-003 
  5.1043222e+001   1.5976622e-006   2.5951000e-003   1.2226496e-003   1.1872220e-009   1.9284176e-006   3.5947522e-006   3.8704184e-003 
  5.1153822e+001   1.5976591e-006   2.5871015e-003   1.2117249e-003   1.1832034e-009   1.9159702e-006   3.3952415e-006   3.8704185e-003 
  5.1292072e+001   1.5976520e-006   2.5771552e-003   1.2052002e-003   1.1779815e-009   1.9001892e-006   3.3020644e-006   3.8704188e-003 
  5.1464885e+001   1.5976369e-006   2.5647981e-003   1.1970175e-003   1.1717891e-009   1.8811549e-006   3.1925218e-006   3.8704192e-003 
  5.1680901e+001   1.5976117e-006   2.5494775e-003   1.1868351e-003   1.1645652e-009   1.8584195e-006   3.0673527e-006   3.8704198e-003 
  5.1900770e+001   1.5975891e-006   2.5340413e-003   1.1766928e-003   1.1577059e-009   1.8363136e-006   2.9503253e-006   3.8704203e-003 
  5.2120157e+001   1.5975674e-006   2.5187909e-003   1.1667745e-003   1.1513123e-009   1.8152067e-006   2.8424350e-006   3.8704209e-003 
  5.2339048e+001   1.5975378e-006   2.5037118e-003   1.1569664e-003   1.1453469e-009   1.7950239e-006   2.7429075e-006   3.8704214e-003 
  5.2557468e+001   1.5975178e-006   2.4888270e-003   1.1473938e-003   1.1397907e-009   1.7757184e-006   2.6522229e-006   3.8704220e-003 
  5.2775426e+001   1.5974893e-006   2.4741051e-003   1.1379560e-003   1.1345990e-009   1.7572056e-006   2.5686338e-006   3.8704225e-003 
  5.2992928e+001   1.5974610e-006   2.4595565e-003   1.1286730e-003   1.1297540e-009   1.7394439e-006   2.4917690e-006   3.8704230e-003 
  5.3209983e+001   1.5974332e-006   2.4451780e-003   1.1126297e-003   1.1252287e-009   1.7223785e-006   2.3477334e-006   3.8704235e-003 
  5.3481301e+001   1.5973688e-006   2.4273542e-003   1.1011285e-003   1.1197587e-009   1.7015801e-006   2.2638288e-006   3.8704231e-003 
  5.3820449e+001   1.5972992e-006   2.4053908e-003   1.0868018e-003   1.1134982e-009   1.6768293e-006   2.1719830e-006   3.8704231e-003 
  5.4091767e+001   1.5972495e-006   2.3880652e-003   1.0760589e-003   1.1089133e-009   1.6579483e-006   2.1075855e-006   3.8704231e-003 
  5.4430915e+001   1.5971780e-006   2.3666835e-003   1.0623959e-003   1.1037010e-009   1.6354538e-006   2.0371741e-006   3.8704231e-003 
  5.4702233e+001   1.5971267e-006   2.3498160e-003   1.0520510e-003   1.0998997e-009   1.6182573e-006   1.9884353e-006   3.8704231e-003 
  5.5041381e+001   1.5970532e-006   2.3289977e-003   1.0388938e-003   1.0955656e-009   1.5976736e-006   1.9347616e-006   3.8704231e-003 
  5.5312699e+001   1.5970021e-006   2.3125760e-003   1.0289009e-003   1.0924032e-009   1.5818798e-006   1.8963613e-006   3.8704231e-003 
  5.5651847e+001   1.5969314e-006   2.2923103e-003   1.0162257e-003   1.0887856e-009   1.5628940e-006   1.8526604e-006   3.8704230e-003 
  5.5923165e+001   1.5968824e-006   2.2763230e-003   1.0066347e-003   1.0861361e-009   1.5482647e-006   1.8216296e-006   3.8704229e-003 
  5.6262313e+001   1.5968174e-006   2.2565964e-003   9.9449552e-004   1.0830877e-009   1.5306019e-006   1.7857753e-006   3.8704228e-003 
  5.6533632e+001   1.5967706e-006   2.2410298e-003   9.8520980e-004   1.0808434e-009   1.5169382e-006   1.7598468e-006   3.8704228e-003 
  5.6872779e+001   1.5967071e-006   2.2218194e-003   9.7341732e-004   1.0782479e-009   1.5003830e-006   1.7287926e-006   3.8704228e-003 
  5.7144098e+001   1.5966510e-006   2.2066444e-003   9.6440996e-004   1.0763247e-009   1.4875297e-006   1.7060801e-006   3.8704227e-003 
  5.7483246e+001   1.5965892e-006   2.1879345e-003   9.5317499e-004   1.0740816e-009   1.4719003e-006   1.6790671e-006   3.8704225e-003 
  5.7754564e+001   1.5965306e-006   2.1731481e-003   9.4450175e-004   1.0724149e-009   1.4597380e-006   1.6589215e-006   3.8704223e-003 
  5.8093712e+001   1.5964686e-006   2.1549203e-003   9.3360251e-004   1.0704504e-009   1.4448986e-006   1.6343918e-006   3.8704221e-003 
  5.8365030e+001   1.5964124e-006   2.1405170e-003   9.2523225e-004   1.0689802e-009   1.4333203e-006   1.6161512e-006   3.8704218e-003 
  5.8704178e+001   1.5963515e-006   2.1227579e-003   9.1476422e-004   1.0672396e-009   1.4191681e-006   1.5934320e-006   3.8704215e-003 
  5.8975496e+001   1.5962942e-006   2.1087213e-003   9.0670004e-004   1.0659323e-009   1.4081077e-006   1.5759421e-006   3.8704212e-003 
  5.9314644e+001   1.5962244e-006   2.0914031e-003   8.9644195e-004   1.0643775e-009   1.3945674e-006   1.5542660e-006   3.8704208e-003 
  5.9585962e+001   1.5961700e-006   2.0777273e-003   8.8870889e-004   1.0632005e-009   1.3839633e-006   1.5384710e-006   3.8704205e-003 
  5.9925110e+001   1.5961136e-006   2.0608652e-003   8.7896689e-004   1.0617916e-009   1.3709610e-006   1.5188899e-006   3.8704201e-003 
  6.0196428e+001   1.5960616e-006   2.0475384e-003   8.7142708e-004   1.0607232e-009   1.3607692e-006   1.5042655e-006   3.8704198e-003 
  6.0535576e+001   1.5959978e-006   2.0310920e-003   8.6189301e-004   1.0594428e-009   1.3482635e-006   1.4860774e-006   3.8704193e-003 
  6.0806894e+001   1.5959497e-006   2.0181052e-003   8.5466575e-004   1.0584643e-009   1.3384459e-006   1.4725493e-006   3.8704189e-003 
  6.1146042e+001   1.5958424e-006   2.0020164e-003   8.4506548e-004   1.0573131e-009   1.3264206e-006   1.4545530e-006   3.8704190e-003 
  6.1544852e+001   1.5957230e-006   1.9833931e-003   8.3411310e-004   1.0560203e-009   1.3125734e-006   1.4334400e-006   3.8704191e-003 
  6.1863900e+001   1.5956235e-006   1.9687088e-003   8.2628579e-004   1.0550409e-009   1.3017284e-006   1.4171772e-006   3.8704191e-003 
  6.2262710e+001   1.5955105e-006   1.9506364e-003   8.1594424e-004   1.0538603e-009   1.2884266e-006   1.3971327e-006   3.8704192e-003 
  6.2581758e+001   1.5954131e-006   1.9363814e-003   8.0833973e-004   1.0529618e-009   1.2779986e-006   1.3824036e-006   3.8704192e-003 
  6.2980568e+001   1.5953022e-006   1.9188352e-003   7.9837906e-004   1.0518811e-009   1.2652063e-006   1.3638613e-006   3.8704193e-003 
  6.3299616e+001   1.5952276e-006   1.9050192e-003   7.9119727e-004   1.0510484e-009   1.2551610e-006   1.3494806e-006   3.8704193e-003 
  6.3698426e+001   1.5951241e-006   1.8879866e-003   7.8146065e-004   1.0500503e-009   1.2428380e-006   1.3320332e-006   3.8704194e-003 
  6.4017474e+001   1.5950526e-006   1.8745705e-003   7.7448253e-004   1.0492823e-009   1.2331591e-006   1.3185986e-006   3.8704194e-003 
  6.4416284e+001   1.5949502e-006   1.8580263e-003   7.6516282e-004   1.0483606e-009   1.2212805e-006   1.3021770e-006   3.8704195e-003 
  6.4735332e+001   1.5948611e-006   1.8449724e-003   7.5829464e-004   1.0476574e-009   1.2119545e-006   1.2892355e-006   3.8704194e-003 
  6.5134142e+001   1.5947624e-006   1.8289029e-003   7.4938073e-004   1.0468032e-009   1.2004932e-006   1.2732813e-006   3.8704194e-003 
  6.5453190e+001   1.5946764e-006   1.8162225e-003   7.4281758e-004   1.0461506e-009   1.1914907e-006   1.2611428e-006   3.8704193e-003 
  6.5852000e+001   1.5945803e-006   1.8006097e-003   7.3425963e-004   1.0453572e-009   1.1804237e-006   1.2460907e-006   3.8704192e-003 
  6.6171048e+001   1.5944978e-006   1.7882901e-003   7.2791395e-004   1.0447490e-009   1.1717259e-006   1.2346919e-006   3.8704192e-003 
  6.6569858e+001   1.5944031e-006   1.7731173e-003   7.1959673e-004   1.0440098e-009   1.1610312e-006   1.2204115e-006   3.8704191e-003 
  6.6888906e+001   1.5943239e-006   1.7611459e-003   7.1345417e-004   1.0434421e-009   1.1526227e-006   1.2095148e-006   3.8704191e-003 
  6.7287716e+001   1.5942330e-006   1.7464005e-003   7.0544407e-004   1.0427544e-009   1.1422840e-006   1.1959471e-006   3.8704190e-003 
  6.7606764e+001   1.5941568e-006   1.7347653e-003   6.9948864e-004   1.0422254e-009   1.1341523e-006   1.1853002e-006   3.8704190e-003 
  6.8005574e+001   1.5940693e-006   1.7204323e-003   6.9175153e-004   1.0415803e-009   1.1241471e-006   1.1724289e-006   3.8704190e-003 
  6.8324622e+001   1.5939943e-006   1.7091199e-003   6.8600730e-004   1.0410862e-009   1.1162782e-006   1.1622617e-006   3.8704189e-003 
  6.8722847e+001   1.5939088e-006   1.6952041e-003   6.7855714e-004   1.0404841e-009   1.1066085e-006   1.1497406e-006   3.8704188e-003 
  6.9041427e+001   1.5938353e-006   1.6842196e-003   6.7300180e-004   1.0400215e-009   1.0989998e-006   1.1399785e-006   3.8704188e-003 
  6.9439081e+001   1.5937523e-006   1.6707062e-003   6.6581613e-004   1.0394557e-009   1.0896455e-006   1.1280889e-006   3.8704187e-003 
  6.9757204e+001   1.5936819e-006   1.6600393e-003   6.6046321e-004   1.0390199e-009   1.0822824e-006   1.1188624e-006   3.8704187e-003 
  7.0154373e+001   1.5936029e-006   1.6469125e-003   6.5352311e-004   1.0384881e-009   1.0732279e-006   1.1074469e-006   3.8704186e-003 
  7.0472108e+001   1.5935341e-006   1.6365481e-003   6.4832835e-004   1.0380810e-009   1.0661017e-006   1.0984580e-006   3.8704185e-003 
  7.0868877e+001   1.5934538e-006   1.6237865e-003   6.4159231e-004   1.0375831e-009   1.0573343e-006   1.0874962e-006   3.8704185e-003 
  7.1186292e+001   1.5933870e-006   1.6137125e-003   6.3657286e-004   1.0371997e-009   1.0504304e-006   1.0788514e-006   3.8704184e-003 
  7.1582744e+001   1.5933118e-006   1.6013073e-003   6.3006475e-004   1.0367299e-009   1.0419324e-006   1.0683145e-006   3.8704183e-003 
  7.1899906e+001   1.5932485e-006   1.5915132e-003   6.2521273e-004   1.0363680e-009   1.0352392e-006   1.0600027e-006   3.8704182e-003 
  7.2296124e+001   1.5931586e-006   1.5794303e-003   6.1881240e-004   1.0359306e-009   1.0270040e-006   1.0499502e-006   3.8704181e-003 
  7.2692255e+001   1.5930814e-006   1.5675411e-003   6.1276045e-004   1.0355042e-009   1.0189030e-006   1.0399976e-006   3.8704180e-003 
  7.3009160e+001   1.5930206e-006   1.5581570e-003   6.0824580e-004   1.0351745e-009   1.0125194e-006   1.0321192e-006   3.8704180e-003 
  7.3405173e+001   1.5929368e-006   1.5465777e-003   6.0217579e-004   1.0347751e-009   1.0046602e-006   1.0226131e-006   3.8704178e-003 
  7.3801164e+001   1.5928614e-006   1.5351767e-003   5.9640036e-004   1.0343864e-009   9.9692660e-007   1.0130755e-006   3.8704177e-003 
  7.4117956e+001   1.5928038e-006   1.5261786e-003   5.9209449e-004   1.0340838e-009   9.9082923e-007   1.0056174e-006   3.8704177e-003 
  7.4513946e+001   1.5927231e-006   1.5150699e-003   5.8630684e-004   1.0337181e-009   9.8331922e-007   9.9656961e-007   3.8704176e-003 
  7.4909987e+001   1.5926514e-006   1.5041296e-003   5.8079381e-004   1.0333600e-009   9.7592442e-007   9.8757832e-007   3.8704174e-003 
  7.5226821e+001   1.5925951e-006   1.4954925e-003   5.7668667e-004   1.0330836e-009   9.7009514e-007   9.8048474e-007   3.8704174e-003 
  7.5622862e+001   1.5925177e-006   1.4848297e-003   5.7116001e-004   1.0327487e-009   9.6291298e-007   9.7189217e-007   3.8704173e-003 
  7.6019146e+001   1.5924482e-006   1.4743214e-003   5.6589114e-004   1.0324216e-009   9.5583721e-007   9.6332351e-007   3.8704171e-003 
  7.6336172e+001   1.5923957e-006   1.4660263e-003   5.6195440e-004   1.0321676e-009   9.5025677e-007   9.5652608e-007   3.8704171e-003 
  7.6732456e+001   1.5923213e-006   1.4557831e-003   5.5669064e-004   1.0318599e-009   9.4338001e-007   9.4833126e-007   3.8704170e-003 
  7.7129169e+001   1.5922555e-006   1.4456830e-003   5.5166156e-004   1.0315578e-009   9.3659941e-007   9.4021002e-007   3.8704169e-003 
  7.7446540e+001   1.5922054e-006   1.4377090e-003   5.4790101e-004   1.0313231e-009   9.3125080e-007   9.3377927e-007   3.8704168e-003 
  7.7843253e+001   1.5921338e-006   1.4278610e-003   5.4287043e-004   1.0310397e-009   9.2465924e-007   9.2592867e-007   3.8704167e-003 
  7.8240584e+001   1.5920573e-006   1.4181331e-003   5.3795866e-004   1.0307664e-009   9.1816043e-007   9.1819378e-007   3.8704166e-003 
  7.8638181e+001   1.5919939e-006   1.4085483e-003   5.3330833e-004   1.0304971e-009   9.1175277e-007   9.1049886e-007   3.8704165e-003 
  7.8956258e+001   1.5919454e-006   1.4009798e-003   5.2977722e-004   1.0302881e-009   9.0669748e-007   9.0438765e-007   3.8704164e-003 
  7.9353855e+001   1.5918771e-006   1.3916325e-003   5.2504012e-004   1.0300349e-009   9.0046527e-007   8.9703079e-007   3.8704163e-003 
  7.9752324e+001   1.5918032e-006   1.3823916e-003   5.2039810e-004   1.0297902e-009   8.9431493e-007   8.8971698e-007   3.8704162e-003 
  8.0151149e+001   1.5917301e-006   1.3732731e-003   5.1592351e-004   1.0295520e-009   8.8825117e-007   8.8252788e-007   3.8704162e-003 
  8.0550355e+001   1.5916582e-006   1.3642748e-003   5.1154004e-004   1.0293216e-009   8.8227326e-007   8.7540512e-007   3.8704161e-003 
  8.0949967e+001   1.5915872e-006   1.3553942e-003   5.0721613e-004   1.0290977e-009   8.7637861e-007   8.6839253e-007   3.8704160e-003 
  8.1350008e+001   1.5915169e-006   1.3466286e-003   5.0295230e-004   1.0288798e-009   8.7056505e-007   8.6148992e-007   3.8704159e-003 
  8.1750502e+001   1.5914465e-006   1.3379755e-003   4.9875445e-004   1.0286686e-009   8.6483172e-007   8.5461728e-007   3.8704158e-003 
  8.2151475e+001   1.5913769e-006   1.3294333e-003   4.9460720e-004   1.0284625e-009   8.5917567e-007   8.4794147e-007   3.8704158e-003 
  8.2552951e+001   1.5913096e-006   1.3210011e-003   4.9052237e-004   1.0282618e-009   8.5359568e-007   8.4135543e-007   3.8704157e-003 
  8.2954953e+001   1.5912414e-006   1.3126743e-003   4.8649878e-004   1.0280668e-009   8.4809058e-007   8.3484943e-007   3.8704156e-003 
  8.3357508e+001   1.5911760e-006   1.3044539e-003   4.8253529e-004   1.0278770e-009   8.4265861e-007   8.2845913e-007   3.8704155e-003 
  8.3760640e+001   1.5911096e-006   1.2963348e-003   4.7861543e-004   1.0276930e-009   8.3729876e-007   8.2215028e-007   3.8704155e-003 
  8.4164373e+001   1.5910435e-006   1.2883161e-003   4.7475435e-004   1.0275140e-009   8.3200918e-007   8.1592374e-007   3.8704154e-003 
  8.4568734e+001   1.5909782e-006   1.2803966e-003   4.7095642e-004   1.0273401e-009   8.2678862e-007   8.0972387e-007   3.8704153e-003 
  8.4973748e+001   1.5909137e-006   1.2725742e-003   4.6719964e-004   1.0271701e-009   8.2163492e-007   8.0367824e-007   3.8704153e-003 
  8.5379439e+001   1.5908502e-006   1.2648475e-003   4.6350297e-004   1.0270045e-009   8.1654709e-007   7.9772050e-007   3.8704152e-003 
  8.5785835e+001   1.5907871e-006   1.2572143e-003   4.5985454e-004   1.0268432e-009   8.1152404e-007   7.9184654e-007   3.8704151e-003 
  8.6192960e+001   1.5907242e-006   1.2496726e-003   4.5625085e-004   1.0266869e-009   8.0656500e-007   7.8603989e-007   3.8704151e-003 
  8.6600842e+001   1.5906616e-006   1.2422210e-003   4.5269244e-004   1.0265349e-009   8.0166842e-007   7.8031145e-007   3.8704150e-003 
  8.7009507e+001   1.5905994e-006   1.2348580e-003   4.4918158e-004   1.0263869e-009   7.9683292e-007   7.7465034e-007   3.8704150e-003 
  8.7418985e+001   1.5905382e-006   1.2275823e-003   4.4572175e-004   1.0262427e-009   7.9205728e-007   7.6906449e-007   3.8704149e-003 
  8.7829299e+001   1.5904770e-006   1.2203917e-003   4.4230179e-004   1.0261020e-009   7.8734012e-007   7.6356383e-007   3.8704148e-003 
  8.8240478e+001   1.5904166e-006   1.2132854e-003   4.3893369e-004   1.0259645e-009   7.8268034e-007   7.5813910e-007   3.8704148e-003 
  8.8652548e+001   1.5903571e-006   1.2062620e-003   4.3561138e-004   1.0258310e-009   7.7807741e-007   7.5278767e-007   3.8704147e-003 
  8.9065537e+001   1.5902973e-006   1.1993191e-003   4.3232311e-004   1.0257011e-009   7.7353019e-007   7.4749425e-007   3.8704147e-003 
  8.9479473e+001   1.5902378e-006   1.1924558e-003   4.2907865e-004   1.0255747e-009   7.6903752e-007   7.4227757e-007   3.8704146e-003 
  8.9894386e+001   1.5901785e-006   1.1856707e-003   4.2587535e-004   1.0254519e-009   7.6459858e-007   7.3711744e-007   3.8704146e-003 
  9.0310302e+001   1.5901199e-006   1.1789629e-003   4.2271276e-004   1.0253315e-009   7.6021171e-007   7.3202831e-007   3.8704145e-003 
  9.0727259e+001   1.5900614e-006   1.1723305e-003   4.1959002e-004   1.0252144e-009   7.5587655e-007   7.2700934e-007   3.8704145e-003 
  9.1145282e+001   1.5900029e-006   1.1657723e-003   4.1650876e-004   1.0251002e-009   7.5159195e-007   7.2204587e-007   3.8704144e-003 
  9.1564399e+001   1.5899451e-006   1.1592874e-003   4.1346758e-004   1.0249894e-009   7.4735744e-007   7.1715211e-007   3.8704144e-003 
  9.1984640e+001   1.5898880e-006   1.1528748e-003   4.1045602e-004   1.0248812e-009   7.4317167e-007   7.1231518e-007   3.8704144e-003 
  9.2406035e+001   1.5898311e-006   1.1465329e-003   4.0748311e-004   1.0247758e-009   7.3903398e-007   7.0754591e-007   3.8704143e-003 
  9.2828620e+001   1.5897740e-006   1.1402603e-003   4.0454866e-004   1.0246736e-009   7.3494384e-007   7.0280243e-007   3.8704143e-003 
  9.3252432e+001   1.5897172e-006   1.1340560e-003   4.0164537e-004   1.0245734e-009   7.3089957e-007   6.9812354e-007   3.8704143e-003 
  9.3677495e+001   1.5896610e-006   1.1279192e-003   3.9878271e-004   1.0244756e-009   7.2690074e-007   6.9350951e-007   3.8704142e-003 
  9.4103839e+001   1.5896050e-006   1.1218487e-003   3.9595049e-004   1.0243802e-009   7.2294668e-007   6.8894901e-007   3.8704142e-003 
  9.4531501e+001   1.5895496e-006   1.1158438e-003   3.9315201e-004   1.0242876e-009   7.1903701e-007   6.8445833e-007   3.8704141e-003 
  9.4960529e+001   1.5894936e-006   1.1099021e-003   3.9038307e-004   1.0241976e-009   7.1517063e-007   6.8002420e-007   3.8704141e-003 
  9.5390940e+001   1.5894379e-006   1.1040236e-003   3.8764828e-004   1.0241099e-009   7.1134677e-007   6.7564072e-007   3.8704141e-003 
  9.5822769e+001   1.5893830e-006   1.0982078e-003   3.8494879e-004   1.0240244e-009   7.0756488e-007   6.7125487e-007   3.8704141e-003 
  9.6256067e+001   1.5893279e-006   1.0924527e-003   3.8227808e-004   1.0239406e-009   7.0382376e-007   6.6694856e-007   3.8704140e-003 
  9.6690863e+001   1.5892738e-006   1.0867583e-003   3.7964171e-004   1.0238586e-009   7.0012277e-007   6.6269554e-007   3.8704140e-003 
  9.7127183e+001   1.5892198e-006   1.0811232e-003   3.7703184e-004   1.0237789e-009   6.9646199e-007   6.5849703e-007   3.8704140e-003 
  9.7565088e+001   1.5891659e-006   1.0755462e-003   3.7444741e-004   1.0237013e-009   6.9284026e-007   6.5435046e-007   3.8704140e-003 
  9.8004602e+001   1.5891121e-006   1.0700265e-003   3.7189271e-004   1.0236259e-009   6.8925714e-007   6.5025761e-007   3.8704139e-003 
  9.8445758e+001   1.5890585e-006   1.0645637e-003   3.6936817e-004   1.0235524e-009   6.8571216e-007   6.4619916e-007   3.8704139e-003 
  9.8888623e+001   1.5890051e-006   1.0591562e-003   3.6687061e-004   1.0234804e-009   6.8220392e-007   6.4216487e-007   3.8704139e-003 
  9.9333206e+001   1.5889517e-006   1.0538037e-003   3.6440370e-004   1.0234101e-009   6.7873260e-007   6.3818318e-007   3.8704139e-003 
  9.9779578e+001   1.5888987e-006   1.0485051e-003   3.6196404e-004   1.0233412e-009   6.7529698e-007   6.3424410e-007   3.8704139e-003 
  1.0022776e+002   1.5888295e-006   1.0432491e-003   3.5946089e-004   1.0232788e-009   6.7190007e-007   6.3041110e-007   3.8704139e-003 
  1.0067781e+002   1.5887667e-006   1.0380496e-003   3.5709151e-004   1.0232176e-009   6.6853781e-007   6.2656995e-007   3.8704139e-003 
  1.0112977e+002   1.5887055e-006   1.0329029e-003   3.5475176e-004   1.0231571e-009   6.6520943e-007   6.2276841e-007   3.8704139e-003 
  1.0158225e+002   1.5886451e-006   1.0278232e-003   3.5243609e-004   1.0230985e-009   6.6192531e-007   6.1898583e-007   3.8704140e-003 
  1.0203470e+002   1.5885853e-006   1.0228158e-003   3.5014977e-004   1.0230412e-009   6.5868836e-007   6.1526721e-007   3.8704140e-003 
  1.0248712e+002   1.5885161e-006   1.0178729e-003   3.4783596e-004   1.0229873e-009   6.5549924e-007   6.1164419e-007   3.8704140e-003 
  1.0293952e+002   1.5884554e-006   1.0130051e-003   3.4564604e-004   1.0229342e-009   6.5235544e-007   6.0805299e-007   3.8704140e-003 
  1.0339189e+002   1.5884073e-006   1.0082135e-003   3.4354302e-004   1.0228802e-009   6.4925513e-007   6.0449540e-007   3.8704140e-003 
  1.0384423e+002   1.5883534e-006   1.0034858e-003   3.4137926e-004   1.0228284e-009   6.4619990e-007   6.0100983e-007   3.8704140e-003 
  1.0429654e+002   1.5883069e-006   9.9882873e-004   3.3928877e-004   1.0227774e-009   6.4318774e-007   5.9755001e-007   3.8704140e-003 
  1.0474882e+002   1.5882545e-006   9.9423347e-004   3.3716811e-004   1.0227292e-009   6.4021956e-007   5.9415468e-007   3.8704140e-003 
  1.0520105e+002   1.5882010e-006   9.8970167e-004   3.3508150e-004   1.0226826e-009   6.3729385e-007   5.9083246e-007   3.8704141e-003 
  1.0565320e+002   1.5881479e-006   9.8523417e-004   3.3304383e-004   1.0226376e-009   6.3441035e-007   5.8755602e-007   3.8704141e-003 
  1.0610529e+002   1.5880956e-006   9.8082935e-004   3.3104546e-004   1.0225935e-009   6.3156758e-007   5.8432202e-007   3.8704141e-003 
  1.0655731e+002   1.5880446e-006   9.7648716e-004   3.2908106e-004   1.0225509e-009   6.2876565e-007   5.8113664e-007   3.8704141e-003 
  1.0700925e+002   1.5879940e-006   9.7220600e-004   3.2714547e-004   1.0225098e-009   6.2600373e-007   5.7799164e-007   3.8704141e-003 
  1.0746114e+002   1.5879441e-006   9.6798491e-004   3.2523649e-004   1.0224699e-009   6.2328098e-007   5.7488498e-007   3.8704141e-003 
  1.0791296e+002   1.5878950e-006   9.6382294e-004   3.2335261e-004   1.0224312e-009   6.2059686e-007   5.7181136e-007   3.8704141e-003 
  1.0836471e+002   1.5878467e-006   9.5971963e-004   3.2149575e-004   1.0223933e-009   6.1795064e-007   5.6879564e-007   3.8704140e-003 
  1.0881640e+002   1.5877991e-006   9.5567357e-004   3.1966793e-004   1.0223564e-009   6.1534170e-007   5.6582827e-007   3.8704140e-003 
  1.0926803e+002   1.5877523e-006   9.5168418e-004   3.1786658e-004   1.0223204e-009   6.1276952e-007   5.6290534e-007   3.8704140e-003 
  1.0971960e+002   1.5877064e-006   9.4775066e-004   3.1609248e-004   1.0222856e-009   6.1023364e-007   5.6002813e-007   3.8704140e-003 
  1.1017110e+002   1.5876606e-006   9.4387166e-004   3.1433986e-004   1.0222520e-009   6.0773357e-007   5.5718861e-007   3.8704140e-003 
  1.1062254e+002   1.5876150e-006   9.4004641e-004   3.1261101e-004   1.0222194e-009   6.0526868e-007   5.5438737e-007   3.8704140e-003 
  1.1107392e+002   1.5875707e-006   9.3627480e-004   3.1091049e-004   1.0221877e-009   6.0283842e-007   5.5161173e-007   3.8704140e-003 
  1.1152524e+002   1.5875270e-006   9.3255559e-004   3.0923356e-004   1.0221565e-009   6.0044193e-007   5.4887683e-007   3.8704140e-003 
  1.1197650e+002   1.5874837e-006   9.2888784e-004   3.0757846e-004   1.0221264e-009   5.9807907e-007   5.4619244e-007   3.8704140e-003 
  1.1242770e+002   1.5874411e-006   9.2527109e-004   3.0594935e-004   1.0220968e-009   5.9574909e-007   5.4354460e-007   3.8704140e-003 
  1.1287885e+002   1.5873924e-006   9.2170051e-004   3.0430432e-004   1.0220694e-009   5.9345246e-007   5.4095092e-007   3.8704140e-003 
  1.1332994e+002   1.5873505e-006   9.1818299e-004   3.0273675e-004   1.0220423e-009   5.9118759e-007   5.3837542e-007   3.8704140e-003 
  1.1378098e+002   1.5873033e-006   9.1471069e-004   3.0115228e-004   1.0220165e-009   5.8895450e-007   5.3585018e-007   3.8704139e-003 
  1.1423196e+002   1.5872623e-006   9.1128966e-004   2.9963517e-004   1.0219909e-009   5.8675227e-007   5.3333219e-007   3.8704139e-003 
  1.1468290e+002   1.5872164e-006   9.0791261e-004   2.9809729e-004   1.0219665e-009   5.8458083e-007   5.3085662e-007   3.8704139e-003 
  1.1513379e+002   1.5871766e-006   9.0458542e-004   2.9662193e-004   1.0219420e-009   5.8243919e-007   5.2840249e-007   3.8704139e-003 
  1.1558463e+002   1.5871319e-006   9.0130090e-004   2.9512737e-004   1.0219186e-009   5.8032740e-007   5.2600651e-007   3.8704139e-003 
  1.1603542e+002   1.5870862e-006   8.9806090e-004   2.9365620e-004   1.0218962e-009   5.7824522e-007   5.2364533e-007   3.8704139e-003 
  1.1648617e+002   1.5870412e-006   8.9486545e-004   2.9221631e-004   1.0218750e-009   5.7619211e-007   5.2132047e-007   3.8704139e-003 
  1.1693687e+002   1.5869967e-006   8.9171415e-004   2.9080210e-004   1.0218542e-009   5.7416744e-007   5.1902067e-007   3.8704139e-003 
  1.1738753e+002   1.5869529e-006   8.8860609e-004   2.8941008e-004   1.0218340e-009   5.7217069e-007   5.1674366e-007   3.8704139e-003 
  1.1783816e+002   1.5869096e-006   8.8554098e-004   2.8803707e-004   1.0218143e-009   5.7020159e-007   5.1448979e-007   3.8704139e-003 
  1.1828874e+002   1.5868671e-006   8.8251797e-004   2.8668297e-004   1.0217952e-009   5.6825968e-007   5.1225747e-007   3.8704139e-003 
  1.1873945e+002   1.5868251e-006   8.7953558e-004   2.8534585e-004   1.0217762e-009   5.6634377e-007   5.1006470e-007   3.8704138e-003 
  1.1919011e+002   1.5867836e-006   8.7659416e-004   2.8402636e-004   1.0217578e-009   5.6445435e-007   5.0791179e-007   3.8704138e-003 
  1.1964073e+002   1.5867428e-006   8.7369346e-004   2.8272577e-004   1.0217396e-009   5.6259099e-007   5.0578856e-007   3.8704138e-003 
  1.2009147e+002   1.5867028e-006   8.7083174e-004   2.8144321e-004   1.0217221e-009   5.6075280e-007   5.0368829e-007   3.8704138e-003 
  1.2054216e+002   1.5866635e-006   8.6800976e-004   2.8017771e-004   1.0217051e-009   5.5894019e-007   5.0161746e-007   3.8704138e-003 
  1.2099279e+002   1.5866247e-006   8.6522658e-004   2.7893041e-004   1.0216886e-009   5.5715264e-007   4.9957291e-007   3.8704138e-003 
  1.2144354e+002   1.5865864e-006   8.6248105e-004   2.7769828e-004   1.0216725e-009   5.5538933e-007   4.9755428e-007   3.8704138e-003 
