# Supplementary material for: Research on combustion and emissions of heavy duty diesel engines under low-speed and low-load conditions in low temperature environments
Source: PLoS One. 2025 Feb 21;20(2):e0318933. doi: 10.1371/journal.pone.0318933 (PMC11844864; doi:10.1371/journal.pone.0318933)
Supplement: S1 File — (ZIP) [file pone.0318933.s001.zip › 1000rpm_30%/4-gaibianpenyoudingshi/1/react_ratio_bin.out]

# CONVERGE Release Build 2.3.20/  Jan 30, 2017        Run Date:Mon Mar 18 19:29:13 2024
# column       1                2                3                4                5                6                7                8                9               10               11               12               13               14               15               16               17               18               19               20               21 
#          Crank          0.0-0.1          0.1-0.2          0.2-0.3          0.3-0.4          0.4-0.5          0.5-0.6          0.6-0.7          0.7-0.8          0.8-0.9          0.9-1.0          1.0-1.1          1.1-1.2          1.2-1.3          1.3-1.4          1.4-1.5          1.5-1.6          1.6-1.7          1.7-1.8          1.8-1.9          1.9-2.0
#          (DEG)           (None)           (None)           (None)           (None)           (None)           (None)           (None)           (None)           (None)           (None)           (None)           (None)           (None)           (None)           (None)           (None)           (None)           (None)           (None)           (None)
#
 -1.4600000e+002   1.0000000e+000   0.0000000e+000   0.0000000e+000   0.0000000e+000   0.0000000e+000   0.0000000e+000   0.0000000e+000   0.0000000e+000   0.0000000e+000   0.0000000e+000   0.0000000e+000   0.0000000e+000   0.0000000e+000   0.0000000e+000   0.0000000e+000   0.0000000e+000   0.0000000e+000   0.0000000e+000   0.0000000e+000   0.0000000e+000
 -1.4587230e+002   1.0000000e+000   0.0000000e+000   0.0000000e+000   0.0000000e+000   0.0000000e+000   0.0000000e+000   0.0000000e+000   0.0000000e+000   0.0000000e+000   0.0000000e+000   0.0000000e+000   0.0000000e+000   0.0000000e+000   0.0000000e+000   0.0000000e+000   0.0000000e+000   0.0000000e+000   0.0000000e+000   0.0000000e+000   0.0000000e+000
 -1.4579372e+002   1.0000000e+000   0.0000000e+000   0.0000000e+000   0.0000000e+000   0.0000000e+000   0.0000000e+000   0.0000000e+000   0.0000000e+000   0.0000000e+000   0.0000000e+000   0.0000000e+000   0.0000000e+000   0.0000000e+000   0.0000000e+000   0.0000000e+000   0.0000000e+000   0.0000000e+000   0.0000000e+000   0.0000000e+000   0.0000000e+000
 -1.4567094e+002   1.0000000e+000   0.0000000e+000   0.0000000e+000   0.0000000e+000   0.0000000e+000   0.0000000e+000   0.0000000e+000   0.0000000e+000   0.0000000e+000   0.0000000e+000   0.0000000e+000   0.0000000e+000   0.0000000e+000   0.0000000e+000   0.0000000e+000   0.0000000e+000   0.0000000e+000   0.0000000e+000   0.0000000e+000   0.0000000e+000
 -1.4558567e+002   1.0000000e+000   0.0000000e+000   0.0000000e+000   0.0000000e+000   0.0000000e+000   0.0000000e+000   0.0000000e+000   0.0000000e+000   0.0000000e+000   0.0000000e+000   0.0000000e+000   0.0000000e+000   0.0000000e+000   0.0000000e+000   0.0000000e+000   0.0000000e+000   0.0000000e+000   0.0000000e+000   0.0000000e+000   0.0000000e+000
 -1.4547909e+002   1.0000000e+000   0.0000000e+000   0.0000000e+000   0.0000000e+000   0.0000000e+000   0.0000000e+000   0.0000000e+000   0.0000000e+000   0.0000000e+000   0.0000000e+000   0.0000000e+000   0.0000000e+000   0.0000000e+000   0.0000000e+000   0.0000000e+000   0.0000000e+000   0.0000000e+000   0.0000000e+000   0.0000000e+000   0.0000000e+000
 -1.4534587e+002   1.0000000e+000   0.0000000e+000   0.0000000e+000   0.0000000e+000   0.0000000e+000   0.0000000e+000   0.0000000e+000   0.0000000e+000   0.0000000e+000   0.0000000e+000   0.0000000e+000   0.0000000e+000   0.0000000e+000   0.0000000e+000   0.0000000e+000   0.0000000e+000   0.0000000e+000   0.0000000e+000   0.0000000e+000   0.0000000e+000
 -1.4517933e+002   1.0000000e+000   0.0000000e+000   0.0000000e+000   0.0000000e+000   0.0000000e+000   0.0000000e+000   0.0000000e+000   0.0000000e+000   0.0000000e+000   0.0000000e+000   0.0000000e+000   0.0000000e+000   0.0000000e+000   0.0000000e+000   0.0000000e+000   0.0000000e+000   0.0000000e+000   0.0000000e+000   0.0000000e+000   0.0000000e+000
 -1.4497117e+002   1.0000000e+000   0.0000000e+000   0.0000000e+000   0.0000000e+000   0.0000000e+000   0.0000000e+000   0.0000000e+000   0.0000000e+000   0.0000000e+000   0.0000000e+000   0.0000000e+000   0.0000000e+000   0.0000000e+000   0.0000000e+000   0.0000000e+000   0.0000000e+000   0.0000000e+000   0.0000000e+000   0.0000000e+000   0.0000000e+000
 -1.4471096e+002   1.0000000e+000   0.0000000e+000   0.0000000e+000   0.0000000e+000   0.0000000e+000   0.0000000e+000   0.0000000e+000   0.0000000e+000   0.0000000e+000   0.0000000e+000   0.0000000e+000   0.0000000e+000   0.0000000e+000   0.0000000e+000   0.0000000e+000   0.0000000e+000   0.0000000e+000   0.0000000e+000   0.0000000e+000   0.0000000e+000
 -1.4438570e+002   1.0000000e+000   0.0000000e+000   0.0000000e+000   0.0000000e+000   0.0000000e+000   0.0000000e+000   0.0000000e+000   0.0000000e+000   0.0000000e+000   0.0000000e+000   0.0000000e+000   0.0000000e+000   0.0000000e+000   0.0000000e+000   0.0000000e+000   0.0000000e+000   0.0000000e+000   0.0000000e+000   0.0000000e+000   0.0000000e+000
 -1.4397912e+002   1.0000000e+000   0.0000000e+000   0.0000000e+000   0.0000000e+000   0.0000000e+000   0.0000000e+000   0.0000000e+000   0.0000000e+000   0.0000000e+000   0.0000000e+000   0.0000000e+000   0.0000000e+000   0.0000000e+000   0.0000000e+000   0.0000000e+000   0.0000000e+000   0.0000000e+000   0.0000000e+000   0.0000000e+000   0.0000000e+000
 -1.4347090e+002   1.0000000e+000   0.0000000e+000   0.0000000e+000   0.0000000e+000   0.0000000e+000   0.0000000e+000   0.0000000e+000   0.0000000e+000   0.0000000e+000   0.0000000e+000   0.0000000e+000   0.0000000e+000   0.0000000e+000   0.0000000e+000   0.0000000e+000   0.0000000e+000   0.0000000e+000   0.0000000e+000   0.0000000e+000   0.0000000e+000
 -1.4287090e+002   1.0000000e+000   0.0000000e+000   0.0000000e+000   0.0000000e+000   0.0000000e+000   0.0000000e+000   0.0000000e+000   0.0000000e+000   0.0000000e+000   0.0000000e+000   0.0000000e+000   0.0000000e+000   0.0000000e+000   0.0000000e+000   0.0000000e+000   0.0000000e+000   0.0000000e+000   0.0000000e+000   0.0000000e+000   0.0000000e+000
 -1.4227090e+002   1.0000000e+000   0.0000000e+000   0.0000000e+000   0.0000000e+000   0.0000000e+000   0.0000000e+000   0.0000000e+000   0.0000000e+000   0.0000000e+000   0.0000000e+000   0.0000000e+000   0.0000000e+000   0.0000000e+000   0.0000000e+000   0.0000000e+000   0.0000000e+000   0.0000000e+000   0.0000000e+000   0.0000000e+000   0.0000000e+000
 -1.4167090e+002   1.0000000e+000   0.0000000e+000   0.0000000e+000   0.0000000e+000   0.0000000e+000   0.0000000e+000   0.0000000e+000   0.0000000e+000   0.0000000e+000   0.0000000e+000   0.0000000e+000   0.0000000e+000   0.0000000e+000   0.0000000e+000   0.0000000e+000   0.0000000e+000   0.0000000e+000   0.0000000e+000   0.0000000e+000   0.0000000e+000
 -1.4107090e+002   1.0000000e+000   0.0000000e+000   0.0000000e+000   0.0000000e+000   0.0000000e+000   0.0000000e+000   0.0000000e+000   0.0000000e+000   0.0000000e+000   0.0000000e+000   0.0000000e+000   0.0000000e+000   0.0000000e+000   0.0000000e+000   0.0000000e+000   0.0000000e+000   0.0000000e+000   0.0000000e+000   0.0000000e+000   0.0000000e+000
 -1.4047090e+002   1.0000000e+000   0.0000000e+000   0.0000000e+000   0.0000000e+000   0.0000000e+000   0.0000000e+000   0.0000000e+000   0.0000000e+000   0.0000000e+000   0.0000000e+000   0.0000000e+000   0.0000000e+000   0.0000000e+000   0.0000000e+000   0.0000000e+000   0.0000000e+000   0.0000000e+000   0.0000000e+000   0.0000000e+000   0.0000000e+000
 -1.3987090e+002   1.0000000e+000   0.0000000e+000   0.0000000e+000   0.0000000e+000   0.0000000e+000   0.0000000e+000   0.0000000e+000   0.0000000e+000   0.0000000e+000   0.0000000e+000   0.0000000e+000   0.0000000e+000   0.0000000e+000   0.0000000e+000   0.0000000e+000   0.0000000e+000   0.0000000e+000   0.0000000e+000   0.0000000e+000   0.0000000e+000
 -1.3927090e+002   1.0000000e+000   0.0000000e+000   0.0000000e+000   0.0000000e+000   0.0000000e+000   0.0000000e+000   0.0000000e+000   0.0000000e+000   0.0000000e+000   0.0000000e+000   0.0000000e+000   0.0000000e+000   0.0000000e+000   0.0000000e+000   0.0000000e+000   0.0000000e+000   0.0000000e+000   0.0000000e+000   0.0000000e+000   0.0000000e+000
 -1.3867090e+002   1.0000000e+000   0.0000000e+000   0.0000000e+000   0.0000000e+000   0.0000000e+000   0.0000000e+000   0.0000000e+000   0.0000000e+000   0.0000000e+000   0.0000000e+000   0.0000000e+000   0.0000000e+000   0.0000000e+000   0.0000000e+000   0.0000000e+000   0.0000000e+000   0.0000000e+000   0.0000000e+000   0.0000000e+000   0.0000000e+000
 -1.3807090e+002   1.0000000e+000   0.0000000e+000   0.0000000e+000   0.0000000e+000   0.0000000e+000   0.0000000e+000   0.0000000e+000   0.0000000e+000   0.0000000e+000   0.0000000e+000   0.0000000e+000   0.0000000e+000   0.0000000e+000   0.0000000e+000   0.0000000e+000   0.0000000e+000   0.0000000e+000   0.0000000e+000   0.0000000e+000   0.0000000e+000
 -1.3747090e+002   1.0000000e+000   0.0000000e+000   0.0000000e+000   0.0000000e+000   0.0000000e+000   0.0000000e+000   0.0000000e+000   0.0000000e+000   0.0000000e+000   0.0000000e+000   0.0000000e+000   0.0000000e+000   0.0000000e+000   0.0000000e+000   0.0000000e+000   0.0000000e+000   0.0000000e+000   0.0000000e+000   0.0000000e+000   0.0000000e+000
 -1.3687090e+002   1.0000000e+000   0.0000000e+000   0.0000000e+000   0.0000000e+000   0.0000000e+000   0.0000000e+000   0.0000000e+000   0.0000000e+000   0.0000000e+000   0.0000000e+000   0.0000000e+000   0.0000000e+000   0.0000000e+000   0.0000000e+000   0.0000000e+000   0.0000000e+000   0.0000000e+000   0.0000000e+000   0.0000000e+000   0.0000000e+000
 -1.3627090e+002   1.0000000e+000   0.0000000e+000   0.0000000e+000   0.0000000e+000   0.0000000e+000   0.0000000e+000   0.0000000e+000   0.0000000e+000   0.0000000e+000   0.0000000e+000   0.0000000e+000   0.0000000e+000   0.0000000e+000   0.0000000e+000   0.0000000e+000   0.0000000e+000   0.0000000e+000   0.0000000e+000   0.0000000e+000   0.0000000e+000
 -1.3567090e+002   1.0000000e+000   0.0000000e+000   0.0000000e+000   0.0000000e+000   0.0000000e+000   0.0000000e+000   0.0000000e+000   0.0000000e+000   0.0000000e+000   0.0000000e+000   0.0000000e+000   0.0000000e+000   0.0000000e+000   0.0000000e+000   0.0000000e+000   0.0000000e+000   0.0000000e+000   0.0000000e+000   0.0000000e+000   0.0000000e+000
 -1.3507090e+002   1.0000000e+000   0.0000000e+000   0.0000000e+000   0.0000000e+000   0.0000000e+000   0.0000000e+000   0.0000000e+000   0.0000000e+000   0.0000000e+000   0.0000000e+000   0.0000000e+000   0.0000000e+000   0.0000000e+000   0.0000000e+000   0.0000000e+000   0.0000000e+000   0.0000000e+000   0.0000000e+000   0.0000000e+000   0.0000000e+000
 -1.3447090e+002   1.0000000e+000   0.0000000e+000   0.0000000e+000   0.0000000e+000   0.0000000e+000   0.0000000e+000   0.0000000e+000   0.0000000e+000   0.0000000e+000   0.0000000e+000   0.0000000e+000   0.0000000e+000   0.0000000e+000   0.0000000e+000   0.0000000e+000   0.0000000e+000   0.0000000e+000   0.0000000e+000   0.0000000e+000   0.0000000e+000
 -1.3387090e+002   1.0000000e+000   0.0000000e+000   0.0000000e+000   0.0000000e+000   0.0000000e+000   0.0000000e+000   0.0000000e+000   0.0000000e+000   0.0000000e+000   0.0000000e+000   0.0000000e+000   0.0000000e+000   0.0000000e+000   0.0000000e+000   0.0000000e+000   0.0000000e+000   0.0000000e+000   0.0000000e+000   0.0000000e+000   0.0000000e+000
 -1.3327090e+002   1.0000000e+000   0.0000000e+000   0.0000000e+000   0.0000000e+000   0.0000000e+000   0.0000000e+000   0.0000000e+000   0.0000000e+000   0.0000000e+000   0.0000000e+000   0.0000000e+000   0.0000000e+000   0.0000000e+000   0.0000000e+000   0.0000000e+000   0.0000000e+000   0.0000000e+000   0.0000000e+000   0.0000000e+000   0.0000000e+000
 -1.3267090e+002   1.0000000e+000   0.0000000e+000   0.0000000e+000   0.0000000e+000   0.0000000e+000   0.0000000e+000   0.0000000e+000   0.0000000e+000   0.0000000e+000   0.0000000e+000   0.0000000e+000   0.0000000e+000   0.0000000e+000   0.0000000e+000   0.0000000e+000   0.0000000e+000   0.0000000e+000   0.0000000e+000   0.0000000e+000   0.0000000e+000
 -1.3207090e+002   1.0000000e+000   0.0000000e+000   0.0000000e+000   0.0000000e+000   0.0000000e+000   0.0000000e+000   0.0000000e+000   0.0000000e+000   0.0000000e+000   0.0000000e+000   0.0000000e+000   0.0000000e+000   0.0000000e+000   0.0000000e+000   0.0000000e+000   0.0000000e+000   0.0000000e+000   0.0000000e+000   0.0000000e+000   0.0000000e+000
 -1.3147090e+002   1.0000000e+000   0.0000000e+000   0.0000000e+000   0.0000000e+000   0.0000000e+000   0.0000000e+000   0.0000000e+000   0.0000000e+000   0.0000000e+000   0.0000000e+000   0.0000000e+000   0.0000000e+000   0.0000000e+000   0.0000000e+000   0.0000000e+000   0.0000000e+000   0.0000000e+000   0.0000000e+000   0.0000000e+000   0.0000000e+000
 -1.3087090e+002   1.0000000e+000   0.0000000e+000   0.0000000e+000   0.0000000e+000   0.0000000e+000   0.0000000e+000   0.0000000e+000   0.0000000e+000   0.0000000e+000   0.0000000e+000   0.0000000e+000   0.0000000e+000   0.0000000e+000   0.0000000e+000   0.0000000e+000   0.0000000e+000   0.0000000e+000   0.0000000e+000   0.0000000e+000   0.0000000e+000
 -1.3027090e+002   1.0000000e+000   0.0000000e+000   0.0000000e+000   0.0000000e+000   0.0000000e+000   0.0000000e+000   0.0000000e+000   0.0000000e+000   0.0000000e+000   0.0000000e+000   0.0000000e+000   0.0000000e+000   0.0000000e+000   0.0000000e+000   0.0000000e+000   0.0000000e+000   0.0000000e+000   0.0000000e+000   0.0000000e+000   0.0000000e+000
 -1.2967090e+002   1.0000000e+000   0.0000000e+000   0.0000000e+000   0.0000000e+000   0.0000000e+000   0.0000000e+000   0.0000000e+000   0.0000000e+000   0.0000000e+000   0.0000000e+000   0.0000000e+000   0.0000000e+000   0.0000000e+000   0.0000000e+000   0.0000000e+000   0.0000000e+000   0.0000000e+000   0.0000000e+000   0.0000000e+000   0.0000000e+000
 -1.2907090e+002   1.0000000e+000   0.0000000e+000   0.0000000e+000   0.0000000e+000   0.0000000e+000   0.0000000e+000   0.0000000e+000   0.0000000e+000   0.0000000e+000   0.0000000e+000   0.0000000e+000   0.0000000e+000   0.0000000e+000   0.0000000e+000   0.0000000e+000   0.0000000e+000   0.0000000e+000   0.0000000e+000   0.0000000e+000   0.0000000e+000
 -1.2847090e+002   1.0000000e+000   0.0000000e+000   0.0000000e+000   0.0000000e+000   0.0000000e+000   0.0000000e+000   0.0000000e+000   0.0000000e+000   0.0000000e+000   0.0000000e+000   0.0000000e+000   0.0000000e+000   0.0000000e+000   0.0000000e+000   0.0000000e+000   0.0000000e+000   0.0000000e+000   0.0000000e+000   0.0000000e+000   0.0000000e+000
 -1.2787090e+002   1.0000000e+000   0.0000000e+000   0.0000000e+000   0.0000000e+000   0.0000000e+000   0.0000000e+000   0.0000000e+000   0.0000000e+000   0.0000000e+000   0.0000000e+000   0.0000000e+000   0.0000000e+000   0.0000000e+000   0.0000000e+000   0.0000000e+000   0.0000000e+000   0.0000000e+000   0.0000000e+000   0.0000000e+000   0.0000000e+000
 -1.2727090e+002   1.0000000e+000   0.0000000e+000   0.0000000e+000   0.0000000e+000   0.0000000e+000   0.0000000e+000   0.0000000e+000   0.0000000e+000   0.0000000e+000   0.0000000e+000   0.0000000e+000   0.0000000e+000   0.0000000e+000   0.0000000e+000   0.0000000e+000   0.0000000e+000   0.0000000e+000   0.0000000e+000   0.0000000e+000   0.0000000e+000
 -1.2667090e+002   1.0000000e+000   0.0000000e+000   0.0000000e+000   0.0000000e+000   0.0000000e+000   0.0000000e+000   0.0000000e+000   0.0000000e+000   0.0000000e+000   0.0000000e+000   0.0000000e+000   0.0000000e+000   0.0000000e+000   0.0000000e+000   0.0000000e+000   0.0000000e+000   0.0000000e+000   0.0000000e+000   0.0000000e+000   0.0000000e+000
 -1.2607090e+002   1.0000000e+000   0.0000000e+000   0.0000000e+000   0.0000000e+000   0.0000000e+000   0.0000000e+000   0.0000000e+000   0.0000000e+000   0.0000000e+000   0.0000000e+000   0.0000000e+000   0.0000000e+000   0.0000000e+000   0.0000000e+000   0.0000000e+000   0.0000000e+000   0.0000000e+000   0.0000000e+000   0.0000000e+000   0.0000000e+000
 -1.2547090e+002   1.0000000e+000   0.0000000e+000   0.0000000e+000   0.0000000e+000   0.0000000e+000   0.0000000e+000   0.0000000e+000   0.0000000e+000   0.0000000e+000   0.0000000e+000   0.0000000e+000   0.0000000e+000   0.0000000e+000   0.0000000e+000   0.0000000e+000   0.0000000e+000   0.0000000e+000   0.0000000e+000   0.0000000e+000   0.0000000e+000
 -1.2487090e+002   1.0000000e+000   0.0000000e+000   0.0000000e+000   0.0000000e+000   0.0000000e+000   0.0000000e+000   0.0000000e+000   0.0000000e+000   0.0000000e+000   0.0000000e+000   0.0000000e+000   0.0000000e+000   0.0000000e+000   0.0000000e+000   0.0000000e+000   0.0000000e+000   0.0000000e+000   0.0000000e+000   0.0000000e+000   0.0000000e+000
 -1.2427090e+002   1.0000000e+000   0.0000000e+000   0.0000000e+000   0.0000000e+000   0.0000000e+000   0.0000000e+000   0.0000000e+000   0.0000000e+000   0.0000000e+000   0.0000000e+000   0.0000000e+000   0.0000000e+000   0.0000000e+000   0.0000000e+000   0.0000000e+000   0.0000000e+000   0.0000000e+000   0.0000000e+000   0.0000000e+000   0.0000000e+000
 -1.2367090e+002   1.0000000e+000   0.0000000e+000   0.0000000e+000   0.0000000e+000   0.0000000e+000   0.0000000e+000   0.0000000e+000   0.0000000e+000   0.0000000e+000   0.0000000e+000   0.0000000e+000   0.0000000e+000   0.0000000e+000   0.0000000e+000   0.0000000e+000   0.0000000e+000   0.0000000e+000   0.0000000e+000   0.0000000e+000   0.0000000e+000
 -1.2307090e+002   1.0000000e+000   0.0000000e+000   0.0000000e+000   0.0000000e+000   0.0000000e+000   0.0000000e+000   0.0000000e+000   0.0000000e+000   0.0000000e+000   0.0000000e+000   0.0000000e+000   0.0000000e+000   0.0000000e+000   0.0000000e+000   0.0000000e+000   0.0000000e+000   0.0000000e+000   0.0000000e+000   0.0000000e+000   0.0000000e+000
 -1.2247090e+002   1.0000000e+000   0.0000000e+000   0.0000000e+000   0.0000000e+000   0.0000000e+000   0.0000000e+000   0.0000000e+000   0.0000000e+000   0.0000000e+000   0.0000000e+000   0.0000000e+000   0.0000000e+000   0.0000000e+000   0.0000000e+000   0.0000000e+000   0.0000000e+000   0.0000000e+000   0.0000000e+000   0.0000000e+000   0.0000000e+000
 -1.2187090e+002   1.0000000e+000   0.0000000e+000   0.0000000e+000   0.0000000e+000   0.0000000e+000   0.0000000e+000   0.0000000e+000   0.0000000e+000   0.0000000e+000   0.0000000e+000   0.0000000e+000   0.0000000e+000   0.0000000e+000   0.0000000e+000   0.0000000e+000   0.0000000e+000   0.0000000e+000   0.0000000e+000   0.0000000e+000   0.0000000e+000
 -1.2127090e+002   1.0000000e+000   0.0000000e+000   0.0000000e+000   0.0000000e+000   0.0000000e+000   0.0000000e+000   0.0000000e+000   0.0000000e+000   0.0000000e+000   0.0000000e+000   0.0000000e+000   0.0000000e+000   0.0000000e+000   0.0000000e+000   0.0000000e+000   0.0000000e+000   0.0000000e+000   0.0000000e+000   0.0000000e+000   0.0000000e+000
 -1.2067611e+002   1.0000000e+000   0.0000000e+000   0.0000000e+000   0.0000000e+000   0.0000000e+000   0.0000000e+000   0.0000000e+000   0.0000000e+000   0.0000000e+000   0.0000000e+000   0.0000000e+000   0.0000000e+000   0.0000000e+000   0.0000000e+000   0.0000000e+000   0.0000000e+000   0.0000000e+000   0.0000000e+000   0.0000000e+000   0.0000000e+000
 -1.2008717e+002   1.0000000e+000   0.0000000e+000   0.0000000e+000   0.0000000e+000   0.0000000e+000   0.0000000e+000   0.0000000e+000   0.0000000e+000   0.0000000e+000   0.0000000e+000   0.0000000e+000   0.0000000e+000   0.0000000e+000   0.0000000e+000   0.0000000e+000   0.0000000e+000   0.0000000e+000   0.0000000e+000   0.0000000e+000   0.0000000e+000
 -1.1950389e+002   1.0000000e+000   0.0000000e+000   0.0000000e+000   0.0000000e+000   0.0000000e+000   0.0000000e+000   0.0000000e+000   0.0000000e+000   0.0000000e+000   0.0000000e+000   0.0000000e+000   0.0000000e+000   0.0000000e+000   0.0000000e+000   0.0000000e+000   0.0000000e+000   0.0000000e+000   0.0000000e+000   0.0000000e+000   0.0000000e+000
 -1.1892610e+002   1.0000000e+000   0.0000000e+000   0.0000000e+000   0.0000000e+000   0.0000000e+000   0.0000000e+000   0.0000000e+000   0.0000000e+000   0.0000000e+000   0.0000000e+000   0.0000000e+000   0.0000000e+000   0.0000000e+000   0.0000000e+000   0.0000000e+000   0.0000000e+000   0.0000000e+000   0.0000000e+000   0.0000000e+000   0.0000000e+000
 -1.1835364e+002   1.0000000e+000   0.0000000e+000   0.0000000e+000   0.0000000e+000   0.0000000e+000   0.0000000e+000   0.0000000e+000   0.0000000e+000   0.0000000e+000   0.0000000e+000   0.0000000e+000   0.0000000e+000   0.0000000e+000   0.0000000e+000   0.0000000e+000   0.0000000e+000   0.0000000e+000   0.0000000e+000   0.0000000e+000   0.0000000e+000
 -1.1778632e+002   1.0000000e+000   0.0000000e+000   0.0000000e+000   0.0000000e+000   0.0000000e+000   0.0000000e+000   0.0000000e+000   0.0000000e+000   0.0000000e+000   0.0000000e+000   0.0000000e+000   0.0000000e+000   0.0000000e+000   0.0000000e+000   0.0000000e+000   0.0000000e+000   0.0000000e+000   0.0000000e+000   0.0000000e+000   0.0000000e+000
 -1.1722396e+002   1.0000000e+000   0.0000000e+000   0.0000000e+000   0.0000000e+000   0.0000000e+000   0.0000000e+000   0.0000000e+000   0.0000000e+000   0.0000000e+000   0.0000000e+000   0.0000000e+000   0.0000000e+000   0.0000000e+000   0.0000000e+000   0.0000000e+000   0.0000000e+000   0.0000000e+000   0.0000000e+000   0.0000000e+000   0.0000000e+000
 -1.1666646e+002   1.0000000e+000   0.0000000e+000   0.0000000e+000   0.0000000e+000   0.0000000e+000   0.0000000e+000   0.0000000e+000   0.0000000e+000   0.0000000e+000   0.0000000e+000   0.0000000e+000   0.0000000e+000   0.0000000e+000   0.0000000e+000   0.0000000e+000   0.0000000e+000   0.0000000e+000   0.0000000e+000   0.0000000e+000   0.0000000e+000
 -1.1611365e+002   1.0000000e+000   0.0000000e+000   0.0000000e+000   0.0000000e+000   0.0000000e+000   0.0000000e+000   0.0000000e+000   0.0000000e+000   0.0000000e+000   0.0000000e+000   0.0000000e+000   0.0000000e+000   0.0000000e+000   0.0000000e+000   0.0000000e+000   0.0000000e+000   0.0000000e+000   0.0000000e+000   0.0000000e+000   0.0000000e+000
 -1.1556538e+002   1.0000000e+000   0.0000000e+000   0.0000000e+000   0.0000000e+000   0.0000000e+000   0.0000000e+000   0.0000000e+000   0.0000000e+000   0.0000000e+000   0.0000000e+000   0.0000000e+000   0.0000000e+000   0.0000000e+000   0.0000000e+000   0.0000000e+000   0.0000000e+000   0.0000000e+000   0.0000000e+000   0.0000000e+000   0.0000000e+000
 -1.1502155e+002   1.0000000e+000   0.0000000e+000   0.0000000e+000   0.0000000e+000   0.0000000e+000   0.0000000e+000   0.0000000e+000   0.0000000e+000   0.0000000e+000   0.0000000e+000   0.0000000e+000   0.0000000e+000   0.0000000e+000   0.0000000e+000   0.0000000e+000   0.0000000e+000   0.0000000e+000   0.0000000e+000   0.0000000e+000   0.0000000e+000
 -1.1448200e+002   1.0000000e+000   0.0000000e+000   0.0000000e+000   0.0000000e+000   0.0000000e+000   0.0000000e+000   0.0000000e+000   0.0000000e+000   0.0000000e+000   0.0000000e+000   0.0000000e+000   0.0000000e+000   0.0000000e+000   0.0000000e+000   0.0000000e+000   0.0000000e+000   0.0000000e+000   0.0000000e+000   0.0000000e+000   0.0000000e+000
 -1.1394661e+002   1.0000000e+000   0.0000000e+000   0.0000000e+000   0.0000000e+000   0.0000000e+000   0.0000000e+000   0.0000000e+000   0.0000000e+000   0.0000000e+000   0.0000000e+000   0.0000000e+000   0.0000000e+000   0.0000000e+000   0.0000000e+000   0.0000000e+000   0.0000000e+000   0.0000000e+000   0.0000000e+000   0.0000000e+000   0.0000000e+000
 -1.1341530e+002   1.0000000e+000   0.0000000e+000   0.0000000e+000   0.0000000e+000   0.0000000e+000   0.0000000e+000   0.0000000e+000   0.0000000e+000   0.0000000e+000   0.0000000e+000   0.0000000e+000   0.0000000e+000   0.0000000e+000   0.0000000e+000   0.0000000e+000   0.0000000e+000   0.0000000e+000   0.0000000e+000   0.0000000e+000   0.0000000e+000
 -1.1288790e+002   1.0000000e+000   0.0000000e+000   0.0000000e+000   0.0000000e+000   0.0000000e+000   0.0000000e+000   0.0000000e+000   0.0000000e+000   0.0000000e+000   0.0000000e+000   0.0000000e+000   0.0000000e+000   0.0000000e+000   0.0000000e+000   0.0000000e+000   0.0000000e+000   0.0000000e+000   0.0000000e+000   0.0000000e+000   0.0000000e+000
 -1.1236435e+002   1.0000000e+000   0.0000000e+000   0.0000000e+000   0.0000000e+000   0.0000000e+000   0.0000000e+000   0.0000000e+000   0.0000000e+000   0.0000000e+000   0.0000000e+000   0.0000000e+000   0.0000000e+000   0.0000000e+000   0.0000000e+000   0.0000000e+000   0.0000000e+000   0.0000000e+000   0.0000000e+000   0.0000000e+000   0.0000000e+000
 -1.1184453e+002   1.0000000e+000   0.0000000e+000   0.0000000e+000   0.0000000e+000   0.0000000e+000   0.0000000e+000   0.0000000e+000   0.0000000e+000   0.0000000e+000   0.0000000e+000   0.0000000e+000   0.0000000e+000   0.0000000e+000   0.0000000e+000   0.0000000e+000   0.0000000e+000   0.0000000e+000   0.0000000e+000   0.0000000e+000   0.0000000e+000
 -1.1132833e+002   1.0000000e+000   0.0000000e+000   0.0000000e+000   0.0000000e+000   0.0000000e+000   0.0000000e+000   0.0000000e+000   0.0000000e+000   0.0000000e+000   0.0000000e+000   0.0000000e+000   0.0000000e+000   0.0000000e+000   0.0000000e+000   0.0000000e+000   0.0000000e+000   0.0000000e+000   0.0000000e+000   0.0000000e+000   0.0000000e+000
 -1.1081566e+002   1.0000000e+000   0.0000000e+000   0.0000000e+000   0.0000000e+000   0.0000000e+000   0.0000000e+000   0.0000000e+000   0.0000000e+000   0.0000000e+000   0.0000000e+000   0.0000000e+000   0.0000000e+000   0.0000000e+000   0.0000000e+000   0.0000000e+000   0.0000000e+000   0.0000000e+000   0.0000000e+000   0.0000000e+000   0.0000000e+000
 -1.1030642e+002   1.0000000e+000   0.0000000e+000   0.0000000e+000   0.0000000e+000   0.0000000e+000   0.0000000e+000   0.0000000e+000   0.0000000e+000   0.0000000e+000   0.0000000e+000   0.0000000e+000   0.0000000e+000   0.0000000e+000   0.0000000e+000   0.0000000e+000   0.0000000e+000   0.0000000e+000   0.0000000e+000   0.0000000e+000   0.0000000e+000
 -1.0980052e+002   1.0000000e+000   0.0000000e+000   0.0000000e+000   0.0000000e+000   0.0000000e+000   0.0000000e+000   0.0000000e+000   0.0000000e+000   0.0000000e+000   0.0000000e+000   0.0000000e+000   0.0000000e+000   0.0000000e+000   0.0000000e+000   0.0000000e+000   0.0000000e+000   0.0000000e+000   0.0000000e+000   0.0000000e+000   0.0000000e+000
 -1.0929789e+002   1.0000000e+000   0.0000000e+000   0.0000000e+000   0.0000000e+000   0.0000000e+000   0.0000000e+000   0.0000000e+000   0.0000000e+000   0.0000000e+000   0.0000000e+000   0.0000000e+000   0.0000000e+000   0.0000000e+000   0.0000000e+000   0.0000000e+000   0.0000000e+000   0.0000000e+000   0.0000000e+000   0.0000000e+000   0.0000000e+000
 -1.0879844e+002   1.0000000e+000   0.0000000e+000   0.0000000e+000   0.0000000e+000   0.0000000e+000   0.0000000e+000   0.0000000e+000   0.0000000e+000   0.0000000e+000   0.0000000e+000   0.0000000e+000   0.0000000e+000   0.0000000e+000   0.0000000e+000   0.0000000e+000   0.0000000e+000   0.0000000e+000   0.0000000e+000   0.0000000e+000   0.0000000e+000
 -1.0830207e+002   1.0000000e+000   0.0000000e+000   0.0000000e+000   0.0000000e+000   0.0000000e+000   0.0000000e+000   0.0000000e+000   0.0000000e+000   0.0000000e+000   0.0000000e+000   0.0000000e+000   0.0000000e+000   0.0000000e+000   0.0000000e+000   0.0000000e+000   0.0000000e+000   0.0000000e+000   0.0000000e+000   0.0000000e+000   0.0000000e+000
 -1.0780872e+002   1.0000000e+000   0.0000000e+000   0.0000000e+000   0.0000000e+000   0.0000000e+000   0.0000000e+000   0.0000000e+000   0.0000000e+000   0.0000000e+000   0.0000000e+000   0.0000000e+000   0.0000000e+000   0.0000000e+000   0.0000000e+000   0.0000000e+000   0.0000000e+000   0.0000000e+000   0.0000000e+000   0.0000000e+000   0.0000000e+000
 -1.0731831e+002   1.0000000e+000   0.0000000e+000   0.0000000e+000   0.0000000e+000   0.0000000e+000   0.0000000e+000   0.0000000e+000   0.0000000e+000   0.0000000e+000   0.0000000e+000   0.0000000e+000   0.0000000e+000   0.0000000e+000   0.0000000e+000   0.0000000e+000   0.0000000e+000   0.0000000e+000   0.0000000e+000   0.0000000e+000   0.0000000e+000
 -1.0683077e+002   1.0000000e+000   0.0000000e+000   0.0000000e+000   0.0000000e+000   0.0000000e+000   0.0000000e+000   0.0000000e+000   0.0000000e+000   0.0000000e+000   0.0000000e+000   0.0000000e+000   0.0000000e+000   0.0000000e+000   0.0000000e+000   0.0000000e+000   0.0000000e+000   0.0000000e+000   0.0000000e+000   0.0000000e+000   0.0000000e+000
 -1.0634601e+002   1.0000000e+000   0.0000000e+000   0.0000000e+000   0.0000000e+000   0.0000000e+000   0.0000000e+000   0.0000000e+000   0.0000000e+000   0.0000000e+000   0.0000000e+000   0.0000000e+000   0.0000000e+000   0.0000000e+000   0.0000000e+000   0.0000000e+000   0.0000000e+000   0.0000000e+000   0.0000000e+000   0.0000000e+000   0.0000000e+000
 -1.0586398e+002   1.0000000e+000   0.0000000e+000   0.0000000e+000   0.0000000e+000   0.0000000e+000   0.0000000e+000   0.0000000e+000   0.0000000e+000   0.0000000e+000   0.0000000e+000   0.0000000e+000   0.0000000e+000   0.0000000e+000   0.0000000e+000   0.0000000e+000   0.0000000e+000   0.0000000e+000   0.0000000e+000   0.0000000e+000   0.0000000e+000
 -1.0538460e+002   1.0000000e+000   0.0000000e+000   0.0000000e+000   0.0000000e+000   0.0000000e+000   0.0000000e+000   0.0000000e+000   0.0000000e+000   0.0000000e+000   0.0000000e+000   0.0000000e+000   0.0000000e+000   0.0000000e+000   0.0000000e+000   0.0000000e+000   0.0000000e+000   0.0000000e+000   0.0000000e+000   0.0000000e+000   0.0000000e+000
 -1.0490780e+002   1.0000000e+000   0.0000000e+000   0.0000000e+000   0.0000000e+000   0.0000000e+000   0.0000000e+000   0.0000000e+000   0.0000000e+000   0.0000000e+000   0.0000000e+000   0.0000000e+000   0.0000000e+000   0.0000000e+000   0.0000000e+000   0.0000000e+000   0.0000000e+000   0.0000000e+000   0.0000000e+000   0.0000000e+000   0.0000000e+000
 -1.0443354e+002   1.0000000e+000   0.0000000e+000   0.0000000e+000   0.0000000e+000   0.0000000e+000   0.0000000e+000   0.0000000e+000   0.0000000e+000   0.0000000e+000   0.0000000e+000   0.0000000e+000   0.0000000e+000   0.0000000e+000   0.0000000e+000   0.0000000e+000   0.0000000e+000   0.0000000e+000   0.0000000e+000   0.0000000e+000   0.0000000e+000
 -1.0396174e+002   1.0000000e+000   0.0000000e+000   0.0000000e+000   0.0000000e+000   0.0000000e+000   0.0000000e+000   0.0000000e+000   0.0000000e+000   0.0000000e+000   0.0000000e+000   0.0000000e+000   0.0000000e+000   0.0000000e+000   0.0000000e+000   0.0000000e+000   0.0000000e+000   0.0000000e+000   0.0000000e+000   0.0000000e+000   0.0000000e+000
 -1.0349235e+002   1.0000000e+000   0.0000000e+000   0.0000000e+000   0.0000000e+000   0.0000000e+000   0.0000000e+000   0.0000000e+000   0.0000000e+000   0.0000000e+000   0.0000000e+000   0.0000000e+000   0.0000000e+000   0.0000000e+000   0.0000000e+000   0.0000000e+000   0.0000000e+000   0.0000000e+000   0.0000000e+000   0.0000000e+000   0.0000000e+000
 -1.0302529e+002   1.0000000e+000   0.0000000e+000   0.0000000e+000   0.0000000e+000   0.0000000e+000   0.0000000e+000   0.0000000e+000   0.0000000e+000   0.0000000e+000   0.0000000e+000   0.0000000e+000   0.0000000e+000   0.0000000e+000   0.0000000e+000   0.0000000e+000   0.0000000e+000   0.0000000e+000   0.0000000e+000   0.0000000e+000   0.0000000e+000
 -1.0256053e+002   1.0000000e+000   0.0000000e+000   0.0000000e+000   0.0000000e+000   0.0000000e+000   0.0000000e+000   0.0000000e+000   0.0000000e+000   0.0000000e+000   0.0000000e+000   0.0000000e+000   0.0000000e+000   0.0000000e+000   0.0000000e+000   0.0000000e+000   0.0000000e+000   0.0000000e+000   0.0000000e+000   0.0000000e+000   0.0000000e+000
 -1.0209800e+002   1.0000000e+000   0.0000000e+000   0.0000000e+000   0.0000000e+000   0.0000000e+000   0.0000000e+000   0.0000000e+000   0.0000000e+000   0.0000000e+000   0.0000000e+000   0.0000000e+000   0.0000000e+000   0.0000000e+000   0.0000000e+000   0.0000000e+000   0.0000000e+000   0.0000000e+000   0.0000000e+000   0.0000000e+000   0.0000000e+000
 -1.0163764e+002   1.0000000e+000   0.0000000e+000   0.0000000e+000   0.0000000e+000   0.0000000e+000   0.0000000e+000   0.0000000e+000   0.0000000e+000   0.0000000e+000   0.0000000e+000   0.0000000e+000   0.0000000e+000   0.0000000e+000   0.0000000e+000   0.0000000e+000   0.0000000e+000   0.0000000e+000   0.0000000e+000   0.0000000e+000   0.0000000e+000
 -1.0117943e+002   1.0000000e+000   0.0000000e+000   0.0000000e+000   0.0000000e+000   0.0000000e+000   0.0000000e+000   0.0000000e+000   0.0000000e+000   0.0000000e+000   0.0000000e+000   0.0000000e+000   0.0000000e+000   0.0000000e+000   0.0000000e+000   0.0000000e+000   0.0000000e+000   0.0000000e+000   0.0000000e+000   0.0000000e+000   0.0000000e+000
 -1.0072328e+002   1.0000000e+000   0.0000000e+000   0.0000000e+000   0.0000000e+000   0.0000000e+000   0.0000000e+000   0.0000000e+000   0.0000000e+000   0.0000000e+000   0.0000000e+000   0.0000000e+000   0.0000000e+000   0.0000000e+000   0.0000000e+000   0.0000000e+000   0.0000000e+000   0.0000000e+000   0.0000000e+000   0.0000000e+000   0.0000000e+000
 -1.0026915e+002   1.0000000e+000   0.0000000e+000   0.0000000e+000   0.0000000e+000   0.0000000e+000   0.0000000e+000   0.0000000e+000   0.0000000e+000   0.0000000e+000   0.0000000e+000   0.0000000e+000   0.0000000e+000   0.0000000e+000   0.0000000e+000   0.0000000e+000   0.0000000e+000   0.0000000e+000   0.0000000e+000   0.0000000e+000   0.0000000e+000
 -9.9817011e+001   1.0000000e+000   0.0000000e+000   0.0000000e+000   0.0000000e+000   0.0000000e+000   0.0000000e+000   0.0000000e+000   0.0000000e+000   0.0000000e+000   0.0000000e+000   0.0000000e+000   0.0000000e+000   0.0000000e+000   0.0000000e+000   0.0000000e+000   0.0000000e+000   0.0000000e+000   0.0000000e+000   0.0000000e+000   0.0000000e+000
 -9.9366792e+001   1.0000000e+000   0.0000000e+000   0.0000000e+000   0.0000000e+000   0.0000000e+000   0.0000000e+000   0.0000000e+000   0.0000000e+000   0.0000000e+000   0.0000000e+000   0.0000000e+000   0.0000000e+000   0.0000000e+000   0.0000000e+000   0.0000000e+000   0.0000000e+000   0.0000000e+000   0.0000000e+000   0.0000000e+000   0.0000000e+000
 -9.8918464e+001   1.0000000e+000   0.0000000e+000   0.0000000e+000   0.0000000e+000   0.0000000e+000   0.0000000e+000   0.0000000e+000   0.0000000e+000   0.0000000e+000   0.0000000e+000   0.0000000e+000   0.0000000e+000   0.0000000e+000   0.0000000e+000   0.0000000e+000   0.0000000e+000   0.0000000e+000   0.0000000e+000   0.0000000e+000   0.0000000e+000
 -9.8471966e+001   1.0000000e+000   0.0000000e+000   0.0000000e+000   0.0000000e+000   0.0000000e+000   0.0000000e+000   0.0000000e+000   0.0000000e+000   0.0000000e+000   0.0000000e+000   0.0000000e+000   0.0000000e+000   0.0000000e+000   0.0000000e+000   0.0000000e+000   0.0000000e+000   0.0000000e+000   0.0000000e+000   0.0000000e+000   0.0000000e+000
 -9.8027267e+001   1.0000000e+000   0.0000000e+000   0.0000000e+000   0.0000000e+000   0.0000000e+000   0.0000000e+000   0.0000000e+000   0.0000000e+000   0.0000000e+000   0.0000000e+000   0.0000000e+000   0.0000000e+000   0.0000000e+000   0.0000000e+000   0.0000000e+000   0.0000000e+000   0.0000000e+000   0.0000000e+000   0.0000000e+000   0.0000000e+000
 -9.7584316e+001   1.0000000e+000   0.0000000e+000   0.0000000e+000   0.0000000e+000   0.0000000e+000   0.0000000e+000   0.0000000e+000   0.0000000e+000   0.0000000e+000   0.0000000e+000   0.0000000e+000   0.0000000e+000   0.0000000e+000   0.0000000e+000   0.0000000e+000   0.0000000e+000   0.0000000e+000   0.0000000e+000   0.0000000e+000   0.0000000e+000
 -9.7143069e+001   1.0000000e+000   0.0000000e+000   0.0000000e+000   0.0000000e+000   0.0000000e+000   0.0000000e+000   0.0000000e+000   0.0000000e+000   0.0000000e+000   0.0000000e+000   0.0000000e+000   0.0000000e+000   0.0000000e+000   0.0000000e+000   0.0000000e+000   0.0000000e+000   0.0000000e+000   0.0000000e+000   0.0000000e+000   0.0000000e+000
 -9.6703497e+001   1.0000000e+000   0.0000000e+000   0.0000000e+000   0.0000000e+000   0.0000000e+000   0.0000000e+000   0.0000000e+000   0.0000000e+000   0.0000000e+000   0.0000000e+000   0.0000000e+000   0.0000000e+000   0.0000000e+000   0.0000000e+000   0.0000000e+000   0.0000000e+000   0.0000000e+000   0.0000000e+000   0.0000000e+000   0.0000000e+000
 -9.6265535e+001   1.0000000e+000   0.0000000e+000   0.0000000e+000   0.0000000e+000   0.0000000e+000   0.0000000e+000   0.0000000e+000   0.0000000e+000   0.0000000e+000   0.0000000e+000   0.0000000e+000   0.0000000e+000   0.0000000e+000   0.0000000e+000   0.0000000e+000   0.0000000e+000   0.0000000e+000   0.0000000e+000   0.0000000e+000   0.0000000e+000
 -9.5829177e+001   1.0000000e+000   0.0000000e+000   0.0000000e+000   0.0000000e+000   0.0000000e+000   0.0000000e+000   0.0000000e+000   0.0000000e+000   0.0000000e+000   0.0000000e+000   0.0000000e+000   0.0000000e+000   0.0000000e+000   0.0000000e+000   0.0000000e+000   0.0000000e+000   0.0000000e+000   0.0000000e+000   0.0000000e+000   0.0000000e+000
 -9.5394356e+001   1.0000000e+000   0.0000000e+000   0.0000000e+000   0.0000000e+000   0.0000000e+000   0.0000000e+000   0.0000000e+000   0.0000000e+000   0.0000000e+000   0.0000000e+000   0.0000000e+000   0.0000000e+000   0.0000000e+000   0.0000000e+000   0.0000000e+000   0.0000000e+000   0.0000000e+000   0.0000000e+000   0.0000000e+000   0.0000000e+000
 -9.4961038e+001   1.0000000e+000   0.0000000e+000   0.0000000e+000   0.0000000e+000   0.0000000e+000   0.0000000e+000   0.0000000e+000   0.0000000e+000   0.0000000e+000   0.0000000e+000   0.0000000e+000   0.0000000e+000   0.0000000e+000   0.0000000e+000   0.0000000e+000   0.0000000e+000   0.0000000e+000   0.0000000e+000   0.0000000e+000   0.0000000e+000
 -9.4529204e+001   1.0000000e+000   0.0000000e+000   0.0000000e+000   0.0000000e+000   0.0000000e+000   0.0000000e+000   0.0000000e+000   0.0000000e+000   0.0000000e+000   0.0000000e+000   0.0000000e+000   0.0000000e+000   0.0000000e+000   0.0000000e+000   0.0000000e+000   0.0000000e+000   0.0000000e+000   0.0000000e+000   0.0000000e+000   0.0000000e+000
 -9.4098795e+001   1.0000000e+000   0.0000000e+000   0.0000000e+000   0.0000000e+000   0.0000000e+000   0.0000000e+000   0.0000000e+000   0.0000000e+000   0.0000000e+000   0.0000000e+000   0.0000000e+000   0.0000000e+000   0.0000000e+000   0.0000000e+000   0.0000000e+000   0.0000000e+000   0.0000000e+000   0.0000000e+000   0.0000000e+000   0.0000000e+000
 -9.3669779e+001   1.0000000e+000   0.0000000e+000   0.0000000e+000   0.0000000e+000   0.0000000e+000   0.0000000e+000   0.0000000e+000   0.0000000e+000   0.0000000e+000   0.0000000e+000   0.0000000e+000   0.0000000e+000   0.0000000e+000   0.0000000e+000   0.0000000e+000   0.0000000e+000   0.0000000e+000   0.0000000e+000   0.0000000e+000   0.0000000e+000
 -9.3242139e+001   1.0000000e+000   0.0000000e+000   0.0000000e+000   0.0000000e+000   0.0000000e+000   0.0000000e+000   0.0000000e+000   0.0000000e+000   0.0000000e+000   0.0000000e+000   0.0000000e+000   0.0000000e+000   0.0000000e+000   0.0000000e+000   0.0000000e+000   0.0000000e+000   0.0000000e+000   0.0000000e+000   0.0000000e+000   0.0000000e+000
 -9.2815820e+001   1.0000000e+000   0.0000000e+000   0.0000000e+000   0.0000000e+000   0.0000000e+000   0.0000000e+000   0.0000000e+000   0.0000000e+000   0.0000000e+000   0.0000000e+000   0.0000000e+000   0.0000000e+000   0.0000000e+000   0.0000000e+000   0.0000000e+000   0.0000000e+000   0.0000000e+000   0.0000000e+000   0.0000000e+000   0.0000000e+000
 -9.2390790e+001   1.0000000e+000   0.0000000e+000   0.0000000e+000   0.0000000e+000   0.0000000e+000   0.0000000e+000   0.0000000e+000   0.0000000e+000   0.0000000e+000   0.0000000e+000   0.0000000e+000   0.0000000e+000   0.0000000e+000   0.0000000e+000   0.0000000e+000   0.0000000e+000   0.0000000e+000   0.0000000e+000   0.0000000e+000   0.0000000e+000
 -9.1967022e+001   1.0000000e+000   0.0000000e+000   0.0000000e+000   0.0000000e+000   0.0000000e+000   0.0000000e+000   0.0000000e+000   0.0000000e+000   0.0000000e+000   0.0000000e+000   0.0000000e+000   0.0000000e+000   0.0000000e+000   0.0000000e+000   0.0000000e+000   0.0000000e+000   0.0000000e+000   0.0000000e+000   0.0000000e+000   0.0000000e+000
 -9.1544487e+001   1.0000000e+000   0.0000000e+000   0.0000000e+000   0.0000000e+000   0.0000000e+000   0.0000000e+000   0.0000000e+000   0.0000000e+000   0.0000000e+000   0.0000000e+000   0.0000000e+000   0.0000000e+000   0.0000000e+000   0.0000000e+000   0.0000000e+000   0.0000000e+000   0.0000000e+000   0.0000000e+000   0.0000000e+000   0.0000000e+000
 -9.1123141e+001   1.0000000e+000   0.0000000e+000   0.0000000e+000   0.0000000e+000   0.0000000e+000   0.0000000e+000   0.0000000e+000   0.0000000e+000   0.0000000e+000   0.0000000e+000   0.0000000e+000   0.0000000e+000   0.0000000e+000   0.0000000e+000   0.0000000e+000   0.0000000e+000   0.0000000e+000   0.0000000e+000   0.0000000e+000   0.0000000e+000
 -9.0702955e+001   1.0000000e+000   0.0000000e+000   0.0000000e+000   0.0000000e+000   0.0000000e+000   0.0000000e+000   0.0000000e+000   0.0000000e+000   0.0000000e+000   0.0000000e+000   0.0000000e+000   0.0000000e+000   0.0000000e+000   0.0000000e+000   0.0000000e+000   0.0000000e+000   0.0000000e+000   0.0000000e+000   0.0000000e+000   0.0000000e+000
 -9.0283896e+001   1.0000000e+000   0.0000000e+000   0.0000000e+000   0.0000000e+000   0.0000000e+000   0.0000000e+000   0.0000000e+000   0.0000000e+000   0.0000000e+000   0.0000000e+000   0.0000000e+000   0.0000000e+000   0.0000000e+000   0.0000000e+000   0.0000000e+000   0.0000000e+000   0.0000000e+000   0.0000000e+000   0.0000000e+000   0.0000000e+000
 -8.9865945e+001   1.0000000e+000   0.0000000e+000   0.0000000e+000   0.0000000e+000   0.0000000e+000   0.0000000e+000   0.0000000e+000   0.0000000e+000   0.0000000e+000   0.0000000e+000   0.0000000e+000   0.0000000e+000   0.0000000e+000   0.0000000e+000   0.0000000e+000   0.0000000e+000   0.0000000e+000   0.0000000e+000   0.0000000e+000   0.0000000e+000
 -8.9449062e+001   1.0000000e+000   0.0000000e+000   0.0000000e+000   0.0000000e+000   0.0000000e+000   0.0000000e+000   0.0000000e+000   0.0000000e+000   0.0000000e+000   0.0000000e+000   0.0000000e+000   0.0000000e+000   0.0000000e+000   0.0000000e+000   0.0000000e+000   0.0000000e+000   0.0000000e+000   0.0000000e+000   0.0000000e+000   0.0000000e+000
 -8.9033215e+001   1.0000000e+000   0.0000000e+000   0.0000000e+000   0.0000000e+000   0.0000000e+000   0.0000000e+000   0.0000000e+000   0.0000000e+000   0.0000000e+000   0.0000000e+000   0.0000000e+000   0.0000000e+000   0.0000000e+000   0.0000000e+000   0.0000000e+000   0.0000000e+000   0.0000000e+000   0.0000000e+000   0.0000000e+000   0.0000000e+000
 -8.8618375e+001   1.0000000e+000   0.0000000e+000   0.0000000e+000   0.0000000e+000   0.0000000e+000   0.0000000e+000   0.0000000e+000   0.0000000e+000   0.0000000e+000   0.0000000e+000   0.0000000e+000   0.0000000e+000   0.0000000e+000   0.0000000e+000   0.0000000e+000   0.0000000e+000   0.0000000e+000   0.0000000e+000   0.0000000e+000   0.0000000e+000
 -8.8204513e+001   1.0000000e+000   0.0000000e+000   0.0000000e+000   0.0000000e+000   0.0000000e+000   0.0000000e+000   0.0000000e+000   0.0000000e+000   0.0000000e+000   0.0000000e+000   0.0000000e+000   0.0000000e+000   0.0000000e+000   0.0000000e+000   0.0000000e+000   0.0000000e+000   0.0000000e+000   0.0000000e+000   0.0000000e+000   0.0000000e+000
 -8.7791601e+001   1.0000000e+000   0.0000000e+000   0.0000000e+000   0.0000000e+000   0.0000000e+000   0.0000000e+000   0.0000000e+000   0.0000000e+000   0.0000000e+000   0.0000000e+000   0.0000000e+000   0.0000000e+000   0.0000000e+000   0.0000000e+000   0.0000000e+000   0.0000000e+000   0.0000000e+000   0.0000000e+000   0.0000000e+000   0.0000000e+000
 -8.7379614e+001   1.0000000e+000   0.0000000e+000   0.0000000e+000   0.0000000e+000   0.0000000e+000   0.0000000e+000   0.0000000e+000   0.0000000e+000   0.0000000e+000   0.0000000e+000   0.0000000e+000   0.0000000e+000   0.0000000e+000   0.0000000e+000   0.0000000e+000   0.0000000e+000   0.0000000e+000   0.0000000e+000   0.0000000e+000   0.0000000e+000
 -8.6968521e+001   1.0000000e+000   0.0000000e+000   0.0000000e+000   0.0000000e+000   0.0000000e+000   0.0000000e+000   0.0000000e+000   0.0000000e+000   0.0000000e+000   0.0000000e+000   0.0000000e+000   0.0000000e+000   0.0000000e+000   0.0000000e+000   0.0000000e+000   0.0000000e+000   0.0000000e+000   0.0000000e+000   0.0000000e+000   0.0000000e+000
 -8.6558293e+001   1.0000000e+000   0.0000000e+000   0.0000000e+000   0.0000000e+000   0.0000000e+000   0.0000000e+000   0.0000000e+000   0.0000000e+000   0.0000000e+000   0.0000000e+000   0.0000000e+000   0.0000000e+000   0.0000000e+000   0.0000000e+000   0.0000000e+000   0.0000000e+000   0.0000000e+000   0.0000000e+000   0.0000000e+000   0.0000000e+000
 -8.6148902e+001   1.0000000e+000   0.0000000e+000   0.0000000e+000   0.0000000e+000   0.0000000e+000   0.0000000e+000   0.0000000e+000   0.0000000e+000   0.0000000e+000   0.0000000e+000   0.0000000e+000   0.0000000e+000   0.0000000e+000   0.0000000e+000   0.0000000e+000   0.0000000e+000   0.0000000e+000   0.0000000e+000   0.0000000e+000   0.0000000e+000
 -8.5740320e+001   1.0000000e+000   0.0000000e+000   0.0000000e+000   0.0000000e+000   0.0000000e+000   0.0000000e+000   0.0000000e+000   0.0000000e+000   0.0000000e+000   0.0000000e+000   0.0000000e+000   0.0000000e+000   0.0000000e+000   0.0000000e+000   0.0000000e+000   0.0000000e+000   0.0000000e+000   0.0000000e+000   0.0000000e+000   0.0000000e+000
 -8.5332521e+001   1.0000000e+000   0.0000000e+000   0.0000000e+000   0.0000000e+000   0.0000000e+000   0.0000000e+000   0.0000000e+000   0.0000000e+000   0.0000000e+000   0.0000000e+000   0.0000000e+000   0.0000000e+000   0.0000000e+000   0.0000000e+000   0.0000000e+000   0.0000000e+000   0.0000000e+000   0.0000000e+000   0.0000000e+000   0.0000000e+000
 -8.4925479e+001   1.0000000e+000   0.0000000e+000   0.0000000e+000   0.0000000e+000   0.0000000e+000   0.0000000e+000   0.0000000e+000   0.0000000e+000   0.0000000e+000   0.0000000e+000   0.0000000e+000   0.0000000e+000   0.0000000e+000   0.0000000e+000   0.0000000e+000   0.0000000e+000   0.0000000e+000   0.0000000e+000   0.0000000e+000   0.0000000e+000
 -8.4519166e+001   1.0000000e+000   0.0000000e+000   0.0000000e+000   0.0000000e+000   0.0000000e+000   0.0000000e+000   0.0000000e+000   0.0000000e+000   0.0000000e+000   0.0000000e+000   0.0000000e+000   0.0000000e+000   0.0000000e+000   0.0000000e+000   0.0000000e+000   0.0000000e+000   0.0000000e+000   0.0000000e+000   0.0000000e+000   0.0000000e+000
 -8.4113556e+001   1.0000000e+000   0.0000000e+000   0.0000000e+000   0.0000000e+000   0.0000000e+000   0.0000000e+000   0.0000000e+000   0.0000000e+000   0.0000000e+000   0.0000000e+000   0.0000000e+000   0.0000000e+000   0.0000000e+000   0.0000000e+000   0.0000000e+000   0.0000000e+000   0.0000000e+000   0.0000000e+000   0.0000000e+000   0.0000000e+000
 -8.3708624e+001   1.0000000e+000   0.0000000e+000   0.0000000e+000   0.0000000e+000   0.0000000e+000   0.0000000e+000   0.0000000e+000   0.0000000e+000   0.0000000e+000   0.0000000e+000   0.0000000e+000   0.0000000e+000   0.0000000e+000   0.0000000e+000   0.0000000e+000   0.0000000e+000   0.0000000e+000   0.0000000e+000   0.0000000e+000   0.0000000e+000
 -8.3304344e+001   1.0000000e+000   0.0000000e+000   0.0000000e+000   0.0000000e+000   0.0000000e+000   0.0000000e+000   0.0000000e+000   0.0000000e+000   0.0000000e+000   0.0000000e+000   0.0000000e+000   0.0000000e+000   0.0000000e+000   0.0000000e+000   0.0000000e+000   0.0000000e+000   0.0000000e+000   0.0000000e+000   0.0000000e+000   0.0000000e+000
 -8.2900689e+001   1.0000000e+000   0.0000000e+000   0.0000000e+000   0.0000000e+000   0.0000000e+000   0.0000000e+000   0.0000000e+000   0.0000000e+000   0.0000000e+000   0.0000000e+000   0.0000000e+000   0.0000000e+000   0.0000000e+000   0.0000000e+000   0.0000000e+000   0.0000000e+000   0.0000000e+000   0.0000000e+000   0.0000000e+000   0.0000000e+000
 -8.2497635e+001   1.0000000e+000   0.0000000e+000   0.0000000e+000   0.0000000e+000   0.0000000e+000   0.0000000e+000   0.0000000e+000   0.0000000e+000   0.0000000e+000   0.0000000e+000   0.0000000e+000   0.0000000e+000   0.0000000e+000   0.0000000e+000   0.0000000e+000   0.0000000e+000   0.0000000e+000   0.0000000e+000   0.0000000e+000   0.0000000e+000
 -8.2095158e+001   1.0000000e+000   0.0000000e+000   0.0000000e+000   0.0000000e+000   0.0000000e+000   0.0000000e+000   0.0000000e+000   0.0000000e+000   0.0000000e+000   0.0000000e+000   0.0000000e+000   0.0000000e+000   0.0000000e+000   0.0000000e+000   0.0000000e+000   0.0000000e+000   0.0000000e+000   0.0000000e+000   0.0000000e+000   0.0000000e+000
 -8.1693230e+001   1.0000000e+000   0.0000000e+000   0.0000000e+000   0.0000000e+000   0.0000000e+000   0.0000000e+000   0.0000000e+000   0.0000000e+000   0.0000000e+000   0.0000000e+000   0.0000000e+000   0.0000000e+000   0.0000000e+000   0.0000000e+000   0.0000000e+000   0.0000000e+000   0.0000000e+000   0.0000000e+000   0.0000000e+000   0.0000000e+000
 -8.1291828e+001   1.0000000e+000   0.0000000e+000   0.0000000e+000   0.0000000e+000   0.0000000e+000   0.0000000e+000   0.0000000e+000   0.0000000e+000   0.0000000e+000   0.0000000e+000   0.0000000e+000   0.0000000e+000   0.0000000e+000   0.0000000e+000   0.0000000e+000   0.0000000e+000   0.0000000e+000   0.0000000e+000   0.0000000e+000   0.0000000e+000
 -8.0890926e+001   1.0000000e+000   0.0000000e+000   0.0000000e+000   0.0000000e+000   0.0000000e+000   0.0000000e+000   0.0000000e+000   0.0000000e+000   0.0000000e+000   0.0000000e+000   0.0000000e+000   0.0000000e+000   0.0000000e+000   0.0000000e+000   0.0000000e+000   0.0000000e+000   0.0000000e+000   0.0000000e+000   0.0000000e+000   0.0000000e+000
 -8.0490500e+001   1.0000000e+000   0.0000000e+000   0.0000000e+000   0.0000000e+000   0.0000000e+000   0.0000000e+000   0.0000000e+000   0.0000000e+000   0.0000000e+000   0.0000000e+000   0.0000000e+000   0.0000000e+000   0.0000000e+000   0.0000000e+000   0.0000000e+000   0.0000000e+000   0.0000000e+000   0.0000000e+000   0.0000000e+000   0.0000000e+000
 -8.0090524e+001   1.0000000e+000   0.0000000e+000   0.0000000e+000   0.0000000e+000   0.0000000e+000   0.0000000e+000   0.0000000e+000   0.0000000e+000   0.0000000e+000   0.0000000e+000   0.0000000e+000   0.0000000e+000   0.0000000e+000   0.0000000e+000   0.0000000e+000   0.0000000e+000   0.0000000e+000   0.0000000e+000   0.0000000e+000   0.0000000e+000
 -7.9690976e+001   1.0000000e+000   0.0000000e+000   0.0000000e+000   0.0000000e+000   0.0000000e+000   0.0000000e+000   0.0000000e+000   0.0000000e+000   0.0000000e+000   0.0000000e+000   0.0000000e+000   0.0000000e+000   0.0000000e+000   0.0000000e+000   0.0000000e+000   0.0000000e+000   0.0000000e+000   0.0000000e+000   0.0000000e+000   0.0000000e+000
 -7.9291829e+001   1.0000000e+000   0.0000000e+000   0.0000000e+000   0.0000000e+000   0.0000000e+000   0.0000000e+000   0.0000000e+000   0.0000000e+000   0.0000000e+000   0.0000000e+000   0.0000000e+000   0.0000000e+000   0.0000000e+000   0.0000000e+000   0.0000000e+000   0.0000000e+000   0.0000000e+000   0.0000000e+000   0.0000000e+000   0.0000000e+000
 -7.8893061e+001   1.0000000e+000   0.0000000e+000   0.0000000e+000   0.0000000e+000   0.0000000e+000   0.0000000e+000   0.0000000e+000   0.0000000e+000   0.0000000e+000   0.0000000e+000   0.0000000e+000   0.0000000e+000   0.0000000e+000   0.0000000e+000   0.0000000e+000   0.0000000e+000   0.0000000e+000   0.0000000e+000   0.0000000e+000   0.0000000e+000
 -7.8494646e+001   1.0000000e+000   0.0000000e+000   0.0000000e+000   0.0000000e+000   0.0000000e+000   0.0000000e+000   0.0000000e+000   0.0000000e+000   0.0000000e+000   0.0000000e+000   0.0000000e+000   0.0000000e+000   0.0000000e+000   0.0000000e+000   0.0000000e+000   0.0000000e+000   0.0000000e+000   0.0000000e+000   0.0000000e+000   0.0000000e+000
 -7.8096561e+001   1.0000000e+000   0.0000000e+000   0.0000000e+000   0.0000000e+000   0.0000000e+000   0.0000000e+000   0.0000000e+000   0.0000000e+000   0.0000000e+000   0.0000000e+000   0.0000000e+000   0.0000000e+000   0.0000000e+000   0.0000000e+000   0.0000000e+000   0.0000000e+000   0.0000000e+000   0.0000000e+000   0.0000000e+000   0.0000000e+000
 -7.7698782e+001   1.0000000e+000   0.0000000e+000   0.0000000e+000   0.0000000e+000   0.0000000e+000   0.0000000e+000   0.0000000e+000   0.0000000e+000   0.0000000e+000   0.0000000e+000   0.0000000e+000   0.0000000e+000   0.0000000e+000   0.0000000e+000   0.0000000e+000   0.0000000e+000   0.0000000e+000   0.0000000e+000   0.0000000e+000   0.0000000e+000
 -7.7301285e+001   1.0000000e+000   0.0000000e+000   0.0000000e+000   0.0000000e+000   0.0000000e+000   0.0000000e+000   0.0000000e+000   0.0000000e+000   0.0000000e+000   0.0000000e+000   0.0000000e+000   0.0000000e+000   0.0000000e+000   0.0000000e+000   0.0000000e+000   0.0000000e+000   0.0000000e+000   0.0000000e+000   0.0000000e+000   0.0000000e+000
 -7.6904045e+001   1.0000000e+000   0.0000000e+000   0.0000000e+000   0.0000000e+000   0.0000000e+000   0.0000000e+000   0.0000000e+000   0.0000000e+000   0.0000000e+000   0.0000000e+000   0.0000000e+000   0.0000000e+000   0.0000000e+000   0.0000000e+000   0.0000000e+000   0.0000000e+000   0.0000000e+000   0.0000000e+000   0.0000000e+000   0.0000000e+000
 -7.6507039e+001   1.0000000e+000   0.0000000e+000   0.0000000e+000   0.0000000e+000   0.0000000e+000   0.0000000e+000   0.0000000e+000   0.0000000e+000   0.0000000e+000   0.0000000e+000   0.0000000e+000   0.0000000e+000   0.0000000e+000   0.0000000e+000   0.0000000e+000   0.0000000e+000   0.0000000e+000   0.0000000e+000   0.0000000e+000   0.0000000e+000
 -7.6110243e+001   1.0000000e+000   0.0000000e+000   0.0000000e+000   0.0000000e+000   0.0000000e+000   0.0000000e+000   0.0000000e+000   0.0000000e+000   0.0000000e+000   0.0000000e+000   0.0000000e+000   0.0000000e+000   0.0000000e+000   0.0000000e+000   0.0000000e+000   0.0000000e+000   0.0000000e+000   0.0000000e+000   0.0000000e+000   0.0000000e+000
 -7.5713633e+001   1.0000000e+000   0.0000000e+000   0.0000000e+000   0.0000000e+000   0.0000000e+000   0.0000000e+000   0.0000000e+000   0.0000000e+000   0.0000000e+000   0.0000000e+000   0.0000000e+000   0.0000000e+000   0.0000000e+000   0.0000000e+000   0.0000000e+000   0.0000000e+000   0.0000000e+000   0.0000000e+000   0.0000000e+000   0.0000000e+000
 -7.5317184e+001   1.0000000e+000   0.0000000e+000   0.0000000e+000   0.0000000e+000   0.0000000e+000   0.0000000e+000   0.0000000e+000   0.0000000e+000   0.0000000e+000   0.0000000e+000   0.0000000e+000   0.0000000e+000   0.0000000e+000   0.0000000e+000   0.0000000e+000   0.0000000e+000   0.0000000e+000   0.0000000e+000   0.0000000e+000   0.0000000e+000
 -7.4920872e+001   1.0000000e+000   0.0000000e+000   0.0000000e+000   0.0000000e+000   0.0000000e+000   0.0000000e+000   0.0000000e+000   0.0000000e+000   0.0000000e+000   0.0000000e+000   0.0000000e+000   0.0000000e+000   0.0000000e+000   0.0000000e+000   0.0000000e+000   0.0000000e+000   0.0000000e+000   0.0000000e+000   0.0000000e+000   0.0000000e+000
 -7.4740937e+001   1.0000000e+000   0.0000000e+000   0.0000000e+000   0.0000000e+000   0.0000000e+000   0.0000000e+000   0.0000000e+000   0.0000000e+000   0.0000000e+000   0.0000000e+000   0.0000000e+000   0.0000000e+000   0.0000000e+000   0.0000000e+000   0.0000000e+000   0.0000000e+000   0.0000000e+000   0.0000000e+000   0.0000000e+000   0.0000000e+000
 -7.4516017e+001   1.0000000e+000   0.0000000e+000   0.0000000e+000   0.0000000e+000   0.0000000e+000   0.0000000e+000   0.0000000e+000   0.0000000e+000   0.0000000e+000   0.0000000e+000   0.0000000e+000   0.0000000e+000   0.0000000e+000   0.0000000e+000   0.0000000e+000   0.0000000e+000   0.0000000e+000   0.0000000e+000   0.0000000e+000   0.0000000e+000
 -7.4234868e+001   1.0000000e+000   0.0000000e+000   0.0000000e+000   0.0000000e+000   0.0000000e+000   0.0000000e+000   0.0000000e+000   0.0000000e+000   0.0000000e+000   0.0000000e+000   0.0000000e+000   0.0000000e+000   0.0000000e+000   0.0000000e+000   0.0000000e+000   0.0000000e+000   0.0000000e+000   0.0000000e+000   0.0000000e+000   0.0000000e+000
 -7.3883432e+001   1.0000000e+000   0.0000000e+000   0.0000000e+000   0.0000000e+000   0.0000000e+000   0.0000000e+000   0.0000000e+000   0.0000000e+000   0.0000000e+000   0.0000000e+000   0.0000000e+000   0.0000000e+000   0.0000000e+000   0.0000000e+000   0.0000000e+000   0.0000000e+000   0.0000000e+000   0.0000000e+000   0.0000000e+000   0.0000000e+000
 -7.3487419e+001   1.0000000e+000   0.0000000e+000   0.0000000e+000   0.0000000e+000   0.0000000e+000   0.0000000e+000   0.0000000e+000   0.0000000e+000   0.0000000e+000   0.0000000e+000   0.0000000e+000   0.0000000e+000   0.0000000e+000   0.0000000e+000   0.0000000e+000   0.0000000e+000   0.0000000e+000   0.0000000e+000   0.0000000e+000   0.0000000e+000
 -7.3091430e+001   1.0000000e+000   0.0000000e+000   0.0000000e+000   0.0000000e+000   0.0000000e+000   0.0000000e+000   0.0000000e+000   0.0000000e+000   0.0000000e+000   0.0000000e+000   0.0000000e+000   0.0000000e+000   0.0000000e+000   0.0000000e+000   0.0000000e+000   0.0000000e+000   0.0000000e+000   0.0000000e+000   0.0000000e+000   0.0000000e+000
 -7.2695443e+001   1.0000000e+000   0.0000000e+000   0.0000000e+000   0.0000000e+000   0.0000000e+000   0.0000000e+000   0.0000000e+000   0.0000000e+000   0.0000000e+000   0.0000000e+000   0.0000000e+000   0.0000000e+000   0.0000000e+000   0.0000000e+000   0.0000000e+000   0.0000000e+000   0.0000000e+000   0.0000000e+000   0.0000000e+000   0.0000000e+000
 -7.2299432e+001   1.0000000e+000   0.0000000e+000   0.0000000e+000   0.0000000e+000   0.0000000e+000   0.0000000e+000   0.0000000e+000   0.0000000e+000   0.0000000e+000   0.0000000e+000   0.0000000e+000   0.0000000e+000   0.0000000e+000   0.0000000e+000   0.0000000e+000   0.0000000e+000   0.0000000e+000   0.0000000e+000   0.0000000e+000   0.0000000e+000
 -7.1903375e+001   1.0000000e+000   0.0000000e+000   0.0000000e+000   0.0000000e+000   0.0000000e+000   0.0000000e+000   0.0000000e+000   0.0000000e+000   0.0000000e+000   0.0000000e+000   0.0000000e+000   0.0000000e+000   0.0000000e+000   0.0000000e+000   0.0000000e+000   0.0000000e+000   0.0000000e+000   0.0000000e+000   0.0000000e+000   0.0000000e+000
 -7.1507244e+001   1.0000000e+000   0.0000000e+000   0.0000000e+000   0.0000000e+000   0.0000000e+000   0.0000000e+000   0.0000000e+000   0.0000000e+000   0.0000000e+000   0.0000000e+000   0.0000000e+000   0.0000000e+000   0.0000000e+000   0.0000000e+000   0.0000000e+000   0.0000000e+000   0.0000000e+000   0.0000000e+000   0.0000000e+000   0.0000000e+000
 -7.1111017e+001   1.0000000e+000   0.0000000e+000   0.0000000e+000   0.0000000e+000   0.0000000e+000   0.0000000e+000   0.0000000e+000   0.0000000e+000   0.0000000e+000   0.0000000e+000   0.0000000e+000   0.0000000e+000   0.0000000e+000   0.0000000e+000   0.0000000e+000   0.0000000e+000   0.0000000e+000   0.0000000e+000   0.0000000e+000   0.0000000e+000
 -7.0714667e+001   1.0000000e+000   0.0000000e+000   0.0000000e+000   0.0000000e+000   0.0000000e+000   0.0000000e+000   0.0000000e+000   0.0000000e+000   0.0000000e+000   0.0000000e+000   0.0000000e+000   0.0000000e+000   0.0000000e+000   0.0000000e+000   0.0000000e+000   0.0000000e+000   0.0000000e+000   0.0000000e+000   0.0000000e+000   0.0000000e+000
 -7.0318169e+001   1.0000000e+000   0.0000000e+000   0.0000000e+000   0.0000000e+000   0.0000000e+000   0.0000000e+000   0.0000000e+000   0.0000000e+000   0.0000000e+000   0.0000000e+000   0.0000000e+000   0.0000000e+000   0.0000000e+000   0.0000000e+000   0.0000000e+000   0.0000000e+000   0.0000000e+000   0.0000000e+000   0.0000000e+000   0.0000000e+000
 -6.9921499e+001   1.0000000e+000   0.0000000e+000   0.0000000e+000   0.0000000e+000   0.0000000e+000   0.0000000e+000   0.0000000e+000   0.0000000e+000   0.0000000e+000   0.0000000e+000   0.0000000e+000   0.0000000e+000   0.0000000e+000   0.0000000e+000   0.0000000e+000   0.0000000e+000   0.0000000e+000   0.0000000e+000   0.0000000e+000   0.0000000e+000
 -6.9524630e+001   1.0000000e+000   0.0000000e+000   0.0000000e+000   0.0000000e+000   0.0000000e+000   0.0000000e+000   0.0000000e+000   0.0000000e+000   0.0000000e+000   0.0000000e+000   0.0000000e+000   0.0000000e+000   0.0000000e+000   0.0000000e+000   0.0000000e+000   0.0000000e+000   0.0000000e+000   0.0000000e+000   0.0000000e+000   0.0000000e+000
 -6.9127536e+001   1.0000000e+000   0.0000000e+000   0.0000000e+000   0.0000000e+000   0.0000000e+000   0.0000000e+000   0.0000000e+000   0.0000000e+000   0.0000000e+000   0.0000000e+000   0.0000000e+000   0.0000000e+000   0.0000000e+000   0.0000000e+000   0.0000000e+000   0.0000000e+000   0.0000000e+000   0.0000000e+000   0.0000000e+000   0.0000000e+000
 -6.8730192e+001   1.0000000e+000   0.0000000e+000   0.0000000e+000   0.0000000e+000   0.0000000e+000   0.0000000e+000   0.0000000e+000   0.0000000e+000   0.0000000e+000   0.0000000e+000   0.0000000e+000   0.0000000e+000   0.0000000e+000   0.0000000e+000   0.0000000e+000   0.0000000e+000   0.0000000e+000   0.0000000e+000   0.0000000e+000   0.0000000e+000
 -6.8332571e+001   1.0000000e+000   0.0000000e+000   0.0000000e+000   0.0000000e+000   0.0000000e+000   0.0000000e+000   0.0000000e+000   0.0000000e+000   0.0000000e+000   0.0000000e+000   0.0000000e+000   0.0000000e+000   0.0000000e+000   0.0000000e+000   0.0000000e+000   0.0000000e+000   0.0000000e+000   0.0000000e+000   0.0000000e+000   0.0000000e+000
 -6.7934647e+001   1.0000000e+000   0.0000000e+000   0.0000000e+000   0.0000000e+000   0.0000000e+000   0.0000000e+000   0.0000000e+000   0.0000000e+000   0.0000000e+000   0.0000000e+000   0.0000000e+000   0.0000000e+000   0.0000000e+000   0.0000000e+000   0.0000000e+000   0.0000000e+000   0.0000000e+000   0.0000000e+000   0.0000000e+000   0.0000000e+000
 -6.7536393e+001   1.0000000e+000   0.0000000e+000   0.0000000e+000   0.0000000e+000   0.0000000e+000   0.0000000e+000   0.0000000e+000   0.0000000e+000   0.0000000e+000   0.0000000e+000   0.0000000e+000   0.0000000e+000   0.0000000e+000   0.0000000e+000   0.0000000e+000   0.0000000e+000   0.0000000e+000   0.0000000e+000   0.0000000e+000   0.0000000e+000
 -6.7137781e+001   1.0000000e+000   0.0000000e+000   0.0000000e+000   0.0000000e+000   0.0000000e+000   0.0000000e+000   0.0000000e+000   0.0000000e+000   0.0000000e+000   0.0000000e+000   0.0000000e+000   0.0000000e+000   0.0000000e+000   0.0000000e+000   0.0000000e+000   0.0000000e+000   0.0000000e+000   0.0000000e+000   0.0000000e+000   0.0000000e+000
 -6.6738785e+001   1.0000000e+000   0.0000000e+000   0.0000000e+000   0.0000000e+000   0.0000000e+000   0.0000000e+000   0.0000000e+000   0.0000000e+000   0.0000000e+000   0.0000000e+000   0.0000000e+000   0.0000000e+000   0.0000000e+000   0.0000000e+000   0.0000000e+000   0.0000000e+000   0.0000000e+000   0.0000000e+000   0.0000000e+000   0.0000000e+000
 -6.6339376e+001   1.0000000e+000   0.0000000e+000   0.0000000e+000   0.0000000e+000   0.0000000e+000   0.0000000e+000   0.0000000e+000   0.0000000e+000   0.0000000e+000   0.0000000e+000   0.0000000e+000   0.0000000e+000   0.0000000e+000   0.0000000e+000   0.0000000e+000   0.0000000e+000   0.0000000e+000   0.0000000e+000   0.0000000e+000   0.0000000e+000
 -6.5939526e+001   1.0000000e+000   0.0000000e+000   0.0000000e+000   0.0000000e+000   0.0000000e+000   0.0000000e+000   0.0000000e+000   0.0000000e+000   0.0000000e+000   0.0000000e+000   0.0000000e+000   0.0000000e+000   0.0000000e+000   0.0000000e+000   0.0000000e+000   0.0000000e+000   0.0000000e+000   0.0000000e+000   0.0000000e+000   0.0000000e+000
 -6.5539208e+001   1.0000000e+000   0.0000000e+000   0.0000000e+000   0.0000000e+000   0.0000000e+000   0.0000000e+000   0.0000000e+000   0.0000000e+000   0.0000000e+000   0.0000000e+000   0.0000000e+000   0.0000000e+000   0.0000000e+000   0.0000000e+000   0.0000000e+000   0.0000000e+000   0.0000000e+000   0.0000000e+000   0.0000000e+000   0.0000000e+000
 -6.5138391e+001   1.0000000e+000   0.0000000e+000   0.0000000e+000   0.0000000e+000   0.0000000e+000   0.0000000e+000   0.0000000e+000   0.0000000e+000   0.0000000e+000   0.0000000e+000   0.0000000e+000   0.0000000e+000   0.0000000e+000   0.0000000e+000   0.0000000e+000   0.0000000e+000   0.0000000e+000   0.0000000e+000   0.0000000e+000   0.0000000e+000
 -6.4737047e+001   1.0000000e+000   0.0000000e+000   0.0000000e+000   0.0000000e+000   0.0000000e+000   0.0000000e+000   0.0000000e+000   0.0000000e+000   0.0000000e+000   0.0000000e+000   0.0000000e+000   0.0000000e+000   0.0000000e+000   0.0000000e+000   0.0000000e+000   0.0000000e+000   0.0000000e+000   0.0000000e+000   0.0000000e+000   0.0000000e+000
 -6.4335147e+001   1.0000000e+000   0.0000000e+000   0.0000000e+000   0.0000000e+000   0.0000000e+000   0.0000000e+000   0.0000000e+000   0.0000000e+000   0.0000000e+000   0.0000000e+000   0.0000000e+000   0.0000000e+000   0.0000000e+000   0.0000000e+000   0.0000000e+000   0.0000000e+000   0.0000000e+000   0.0000000e+000   0.0000000e+000   0.0000000e+000
 -6.3932659e+001   1.0000000e+000   0.0000000e+000   0.0000000e+000   0.0000000e+000   0.0000000e+000   0.0000000e+000   0.0000000e+000   0.0000000e+000   0.0000000e+000   0.0000000e+000   0.0000000e+000   0.0000000e+000   0.0000000e+000   0.0000000e+000   0.0000000e+000   0.0000000e+000   0.0000000e+000   0.0000000e+000   0.0000000e+000   0.0000000e+000
 -6.3529554e+001   1.0000000e+000   0.0000000e+000   0.0000000e+000   0.0000000e+000   0.0000000e+000   0.0000000e+000   0.0000000e+000   0.0000000e+000   0.0000000e+000   0.0000000e+000   0.0000000e+000   0.0000000e+000   0.0000000e+000   0.0000000e+000   0.0000000e+000   0.0000000e+000   0.0000000e+000   0.0000000e+000   0.0000000e+000   0.0000000e+000
 -6.3125800e+001   1.0000000e+000   0.0000000e+000   0.0000000e+000   0.0000000e+000   0.0000000e+000   0.0000000e+000   0.0000000e+000   0.0000000e+000   0.0000000e+000   0.0000000e+000   0.0000000e+000   0.0000000e+000   0.0000000e+000   0.0000000e+000   0.0000000e+000   0.0000000e+000   0.0000000e+000   0.0000000e+000   0.0000000e+000   0.0000000e+000
 -6.2721365e+001   1.0000000e+000   0.0000000e+000   0.0000000e+000   0.0000000e+000   0.0000000e+000   0.0000000e+000   0.0000000e+000   0.0000000e+000   0.0000000e+000   0.0000000e+000   0.0000000e+000   0.0000000e+000   0.0000000e+000   0.0000000e+000   0.0000000e+000   0.0000000e+000   0.0000000e+000   0.0000000e+000   0.0000000e+000   0.0000000e+000
 -6.2316218e+001   1.0000000e+000   0.0000000e+000   0.0000000e+000   0.0000000e+000   0.0000000e+000   0.0000000e+000   0.0000000e+000   0.0000000e+000   0.0000000e+000   0.0000000e+000   0.0000000e+000   0.0000000e+000   0.0000000e+000   0.0000000e+000   0.0000000e+000   0.0000000e+000   0.0000000e+000   0.0000000e+000   0.0000000e+000   0.0000000e+000
 -6.1910327e+001   1.0000000e+000   0.0000000e+000   0.0000000e+000   0.0000000e+000   0.0000000e+000   0.0000000e+000   0.0000000e+000   0.0000000e+000   0.0000000e+000   0.0000000e+000   0.0000000e+000   0.0000000e+000   0.0000000e+000   0.0000000e+000   0.0000000e+000   0.0000000e+000   0.0000000e+000   0.0000000e+000   0.0000000e+000   0.0000000e+000
 -6.1503657e+001   1.0000000e+000   0.0000000e+000   0.0000000e+000   0.0000000e+000   0.0000000e+000   0.0000000e+000   0.0000000e+000   0.0000000e+000   0.0000000e+000   0.0000000e+000   0.0000000e+000   0.0000000e+000   0.0000000e+000   0.0000000e+000   0.0000000e+000   0.0000000e+000   0.0000000e+000   0.0000000e+000   0.0000000e+000   0.0000000e+000
 -6.1096174e+001   1.0000000e+000   0.0000000e+000   0.0000000e+000   0.0000000e+000   0.0000000e+000   0.0000000e+000   0.0000000e+000   0.0000000e+000   0.0000000e+000   0.0000000e+000   0.0000000e+000   0.0000000e+000   0.0000000e+000   0.0000000e+000   0.0000000e+000   0.0000000e+000   0.0000000e+000   0.0000000e+000   0.0000000e+000   0.0000000e+000
 -6.0687843e+001   1.0000000e+000   0.0000000e+000   0.0000000e+000   0.0000000e+000   0.0000000e+000   0.0000000e+000   0.0000000e+000   0.0000000e+000   0.0000000e+000   0.0000000e+000   0.0000000e+000   0.0000000e+000   0.0000000e+000   0.0000000e+000   0.0000000e+000   0.0000000e+000   0.0000000e+000   0.0000000e+000   0.0000000e+000   0.0000000e+000
 -6.0278628e+001   1.0000000e+000   0.0000000e+000   0.0000000e+000   0.0000000e+000   0.0000000e+000   0.0000000e+000   0.0000000e+000   0.0000000e+000   0.0000000e+000   0.0000000e+000   0.0000000e+000   0.0000000e+000   0.0000000e+000   0.0000000e+000   0.0000000e+000   0.0000000e+000   0.0000000e+000   0.0000000e+000   0.0000000e+000   0.0000000e+000
 -5.9868494e+001   1.0000000e+000   0.0000000e+000   0.0000000e+000   0.0000000e+000   0.0000000e+000   0.0000000e+000   0.0000000e+000   0.0000000e+000   0.0000000e+000   0.0000000e+000   0.0000000e+000   0.0000000e+000   0.0000000e+000   0.0000000e+000   0.0000000e+000   0.0000000e+000   0.0000000e+000   0.0000000e+000   0.0000000e+000   0.0000000e+000
 -5.9457406e+001   1.0000000e+000   0.0000000e+000   0.0000000e+000   0.0000000e+000   0.0000000e+000   0.0000000e+000   0.0000000e+000   0.0000000e+000   0.0000000e+000   0.0000000e+000   0.0000000e+000   0.0000000e+000   0.0000000e+000   0.0000000e+000   0.0000000e+000   0.0000000e+000   0.0000000e+000   0.0000000e+000   0.0000000e+000   0.0000000e+000
 -5.9045324e+001   1.0000000e+000   0.0000000e+000   0.0000000e+000   0.0000000e+000   0.0000000e+000   0.0000000e+000   0.0000000e+000   0.0000000e+000   0.0000000e+000   0.0000000e+000   0.0000000e+000   0.0000000e+000   0.0000000e+000   0.0000000e+000   0.0000000e+000   0.0000000e+000   0.0000000e+000   0.0000000e+000   0.0000000e+000   0.0000000e+000
 -5.8632213e+001   1.0000000e+000   0.0000000e+000   0.0000000e+000   0.0000000e+000   0.0000000e+000   0.0000000e+000   0.0000000e+000   0.0000000e+000   0.0000000e+000   0.0000000e+000   0.0000000e+000   0.0000000e+000   0.0000000e+000   0.0000000e+000   0.0000000e+000   0.0000000e+000   0.0000000e+000   0.0000000e+000   0.0000000e+000   0.0000000e+000
 -5.8218031e+001   1.0000000e+000   0.0000000e+000   0.0000000e+000   0.0000000e+000   0.0000000e+000   0.0000000e+000   0.0000000e+000   0.0000000e+000   0.0000000e+000   0.0000000e+000   0.0000000e+000   0.0000000e+000   0.0000000e+000   0.0000000e+000   0.0000000e+000   0.0000000e+000   0.0000000e+000   0.0000000e+000   0.0000000e+000   0.0000000e+000
 -5.7802740e+001   1.0000000e+000   0.0000000e+000   0.0000000e+000   0.0000000e+000   0.0000000e+000   0.0000000e+000   0.0000000e+000   0.0000000e+000   0.0000000e+000   0.0000000e+000   0.0000000e+000   0.0000000e+000   0.0000000e+000   0.0000000e+000   0.0000000e+000   0.0000000e+000   0.0000000e+000   0.0000000e+000   0.0000000e+000   0.0000000e+000
 -5.7386300e+001   1.0000000e+000   0.0000000e+000   0.0000000e+000   0.0000000e+000   0.0000000e+000   0.0000000e+000   0.0000000e+000   0.0000000e+000   0.0000000e+000   0.0000000e+000   0.0000000e+000   0.0000000e+000   0.0000000e+000   0.0000000e+000   0.0000000e+000   0.0000000e+000   0.0000000e+000   0.0000000e+000   0.0000000e+000   0.0000000e+000
 -5.6968657e+001   1.0000000e+000   0.0000000e+000   0.0000000e+000   0.0000000e+000   0.0000000e+000   0.0000000e+000   0.0000000e+000   0.0000000e+000   0.0000000e+000   0.0000000e+000   0.0000000e+000   0.0000000e+000   0.0000000e+000   0.0000000e+000   0.0000000e+000   0.0000000e+000   0.0000000e+000   0.0000000e+000   0.0000000e+000   0.0000000e+000
 -5.6549777e+001   1.0000000e+000   0.0000000e+000   0.0000000e+000   0.0000000e+000   0.0000000e+000   0.0000000e+000   0.0000000e+000   0.0000000e+000   0.0000000e+000   0.0000000e+000   0.0000000e+000   0.0000000e+000   0.0000000e+000   0.0000000e+000   0.0000000e+000   0.0000000e+000   0.0000000e+000   0.0000000e+000   0.0000000e+000   0.0000000e+000
 -5.6129618e+001   1.0000000e+000   0.0000000e+000   0.0000000e+000   0.0000000e+000   0.0000000e+000   0.0000000e+000   0.0000000e+000   0.0000000e+000   0.0000000e+000   0.0000000e+000   0.0000000e+000   0.0000000e+000   0.0000000e+000   0.0000000e+000   0.0000000e+000   0.0000000e+000   0.0000000e+000   0.0000000e+000   0.0000000e+000   0.0000000e+000
 -5.5708134e+001   1.0000000e+000   0.0000000e+000   0.0000000e+000   0.0000000e+000   0.0000000e+000   0.0000000e+000   0.0000000e+000   0.0000000e+000   0.0000000e+000   0.0000000e+000   0.0000000e+000   0.0000000e+000   0.0000000e+000   0.0000000e+000   0.0000000e+000   0.0000000e+000   0.0000000e+000   0.0000000e+000   0.0000000e+000   0.0000000e+000
 -5.5285280e+001   1.0000000e+000   0.0000000e+000   0.0000000e+000   0.0000000e+000   0.0000000e+000   0.0000000e+000   0.0000000e+000   0.0000000e+000   0.0000000e+000   0.0000000e+000   0.0000000e+000   0.0000000e+000   0.0000000e+000   0.0000000e+000   0.0000000e+000   0.0000000e+000   0.0000000e+000   0.0000000e+000   0.0000000e+000   0.0000000e+000
 -5.4860997e+001   1.0000000e+000   0.0000000e+000   0.0000000e+000   0.0000000e+000   0.0000000e+000   0.0000000e+000   0.0000000e+000   0.0000000e+000   0.0000000e+000   0.0000000e+000   0.0000000e+000   0.0000000e+000   0.0000000e+000   0.0000000e+000   0.0000000e+000   0.0000000e+000   0.0000000e+000   0.0000000e+000   0.0000000e+000   0.0000000e+000
 -5.4435240e+001   1.0000000e+000   0.0000000e+000   0.0000000e+000   0.0000000e+000   0.0000000e+000   0.0000000e+000   0.0000000e+000   0.0000000e+000   0.0000000e+000   0.0000000e+000   0.0000000e+000   0.0000000e+000   0.0000000e+000   0.0000000e+000   0.0000000e+000   0.0000000e+000   0.0000000e+000   0.0000000e+000   0.0000000e+000   0.0000000e+000
 -5.4007966e+001   1.0000000e+000   0.0000000e+000   0.0000000e+000   0.0000000e+000   0.0000000e+000   0.0000000e+000   0.0000000e+000   0.0000000e+000   0.0000000e+000   0.0000000e+000   0.0000000e+000   0.0000000e+000   0.0000000e+000   0.0000000e+000   0.0000000e+000   0.0000000e+000   0.0000000e+000   0.0000000e+000   0.0000000e+000   0.0000000e+000
 -5.3666147e+001   1.0000000e+000   0.0000000e+000   0.0000000e+000   0.0000000e+000   0.0000000e+000   0.0000000e+000   0.0000000e+000   0.0000000e+000   0.0000000e+000   0.0000000e+000   0.0000000e+000   0.0000000e+000   0.0000000e+000   0.0000000e+000   0.0000000e+000   0.0000000e+000   0.0000000e+000   0.0000000e+000   0.0000000e+000   0.0000000e+000
 -5.3238873e+001   1.0000000e+000   0.0000000e+000   0.0000000e+000   0.0000000e+000   0.0000000e+000   0.0000000e+000   0.0000000e+000   0.0000000e+000   0.0000000e+000   0.0000000e+000   0.0000000e+000   0.0000000e+000   0.0000000e+000   0.0000000e+000   0.0000000e+000   0.0000000e+000   0.0000000e+000   0.0000000e+000   0.0000000e+000   0.0000000e+000
 -5.2897054e+001   1.0000000e+000   0.0000000e+000   0.0000000e+000   0.0000000e+000   0.0000000e+000   0.0000000e+000   0.0000000e+000   0.0000000e+000   0.0000000e+000   0.0000000e+000   0.0000000e+000   0.0000000e+000   0.0000000e+000   0.0000000e+000   0.0000000e+000   0.0000000e+000   0.0000000e+000   0.0000000e+000   0.0000000e+000   0.0000000e+000
 -5.2469780e+001   1.0000000e+000   0.0000000e+000   0.0000000e+000   0.0000000e+000   0.0000000e+000   0.0000000e+000   0.0000000e+000   0.0000000e+000   0.0000000e+000   0.0000000e+000   0.0000000e+000   0.0000000e+000   0.0000000e+000   0.0000000e+000   0.0000000e+000   0.0000000e+000   0.0000000e+000   0.0000000e+000   0.0000000e+000   0.0000000e+000
 -5.2127961e+001   1.0000000e+000   0.0000000e+000   0.0000000e+000   0.0000000e+000   0.0000000e+000   0.0000000e+000   0.0000000e+000   0.0000000e+000   0.0000000e+000   0.0000000e+000   0.0000000e+000   0.0000000e+000   0.0000000e+000   0.0000000e+000   0.0000000e+000   0.0000000e+000   0.0000000e+000   0.0000000e+000   0.0000000e+000   0.0000000e+000
 -5.1700687e+001   1.0000000e+000   0.0000000e+000   0.0000000e+000   0.0000000e+000   0.0000000e+000   0.0000000e+000   0.0000000e+000   0.0000000e+000   0.0000000e+000   0.0000000e+000   0.0000000e+000   0.0000000e+000   0.0000000e+000   0.0000000e+000   0.0000000e+000   0.0000000e+000   0.0000000e+000   0.0000000e+000   0.0000000e+000   0.0000000e+000
 -5.1358868e+001   1.0000000e+000   0.0000000e+000   0.0000000e+000   0.0000000e+000   0.0000000e+000   0.0000000e+000   0.0000000e+000   0.0000000e+000   0.0000000e+000   0.0000000e+000   0.0000000e+000   0.0000000e+000   0.0000000e+000   0.0000000e+000   0.0000000e+000   0.0000000e+000   0.0000000e+000   0.0000000e+000   0.0000000e+000   0.0000000e+000
 -5.0931594e+001   1.0000000e+000   0.0000000e+000   0.0000000e+000   0.0000000e+000   0.0000000e+000   0.0000000e+000   0.0000000e+000   0.0000000e+000   0.0000000e+000   0.0000000e+000   0.0000000e+000   0.0000000e+000   0.0000000e+000   0.0000000e+000   0.0000000e+000   0.0000000e+000   0.0000000e+000   0.0000000e+000   0.0000000e+000   0.0000000e+000
 -5.0589775e+001   1.0000000e+000   0.0000000e+000   0.0000000e+000   0.0000000e+000   0.0000000e+000   0.0000000e+000   0.0000000e+000   0.0000000e+000   0.0000000e+000   0.0000000e+000   0.0000000e+000   0.0000000e+000   0.0000000e+000   0.0000000e+000   0.0000000e+000   0.0000000e+000   0.0000000e+000   0.0000000e+000   0.0000000e+000   0.0000000e+000
 -5.0162501e+001   1.0000000e+000   0.0000000e+000   0.0000000e+000   0.0000000e+000   0.0000000e+000   0.0000000e+000   0.0000000e+000   0.0000000e+000   0.0000000e+000   0.0000000e+000   0.0000000e+000   0.0000000e+000   0.0000000e+000   0.0000000e+000   0.0000000e+000   0.0000000e+000   0.0000000e+000   0.0000000e+000   0.0000000e+000   0.0000000e+000
 -4.9820682e+001   1.0000000e+000   0.0000000e+000   0.0000000e+000   0.0000000e+000   0.0000000e+000   0.0000000e+000   0.0000000e+000   0.0000000e+000   0.0000000e+000   0.0000000e+000   0.0000000e+000   0.0000000e+000   0.0000000e+000   0.0000000e+000   0.0000000e+000   0.0000000e+000   0.0000000e+000   0.0000000e+000   0.0000000e+000   0.0000000e+000
 -4.9393408e+001   1.0000000e+000   0.0000000e+000   0.0000000e+000   0.0000000e+000   0.0000000e+000   0.0000000e+000   0.0000000e+000   0.0000000e+000   0.0000000e+000   0.0000000e+000   0.0000000e+000   0.0000000e+000   0.0000000e+000   0.0000000e+000   0.0000000e+000   0.0000000e+000   0.0000000e+000   0.0000000e+000   0.0000000e+000   0.0000000e+000
 -4.9051589e+001   1.0000000e+000   0.0000000e+000   0.0000000e+000   0.0000000e+000   0.0000000e+000   0.0000000e+000   0.0000000e+000   0.0000000e+000   0.0000000e+000   0.0000000e+000   0.0000000e+000   0.0000000e+000   0.0000000e+000   0.0000000e+000   0.0000000e+000   0.0000000e+000   0.0000000e+000   0.0000000e+000   0.0000000e+000   0.0000000e+000
 -4.8624315e+001   1.0000000e+000   0.0000000e+000   0.0000000e+000   0.0000000e+000   0.0000000e+000   0.0000000e+000   0.0000000e+000   0.0000000e+000   0.0000000e+000   0.0000000e+000   0.0000000e+000   0.0000000e+000   0.0000000e+000   0.0000000e+000   0.0000000e+000   0.0000000e+000   0.0000000e+000   0.0000000e+000   0.0000000e+000   0.0000000e+000
 -4.8282496e+001   1.0000000e+000   0.0000000e+000   0.0000000e+000   0.0000000e+000   0.0000000e+000   0.0000000e+000   0.0000000e+000   0.0000000e+000   0.0000000e+000   0.0000000e+000   0.0000000e+000   0.0000000e+000   0.0000000e+000   0.0000000e+000   0.0000000e+000   0.0000000e+000   0.0000000e+000   0.0000000e+000   0.0000000e+000   0.0000000e+000
 -4.7855222e+001   1.0000000e+000   0.0000000e+000   0.0000000e+000   0.0000000e+000   0.0000000e+000   0.0000000e+000   0.0000000e+000   0.0000000e+000   0.0000000e+000   0.0000000e+000   0.0000000e+000   0.0000000e+000   0.0000000e+000   0.0000000e+000   0.0000000e+000   0.0000000e+000   0.0000000e+000   0.0000000e+000   0.0000000e+000   0.0000000e+000
 -4.7513403e+001   1.0000000e+000   0.0000000e+000   0.0000000e+000   0.0000000e+000   0.0000000e+000   0.0000000e+000   0.0000000e+000   0.0000000e+000   0.0000000e+000   0.0000000e+000   0.0000000e+000   0.0000000e+000   0.0000000e+000   0.0000000e+000   0.0000000e+000   0.0000000e+000   0.0000000e+000   0.0000000e+000   0.0000000e+000   0.0000000e+000
 -4.7086129e+001   1.0000000e+000   0.0000000e+000   0.0000000e+000   0.0000000e+000   0.0000000e+000   0.0000000e+000   0.0000000e+000   0.0000000e+000   0.0000000e+000   0.0000000e+000   0.0000000e+000   0.0000000e+000   0.0000000e+000   0.0000000e+000   0.0000000e+000   0.0000000e+000   0.0000000e+000   0.0000000e+000   0.0000000e+000   0.0000000e+000
 -4.6744310e+001   1.0000000e+000   0.0000000e+000   0.0000000e+000   0.0000000e+000   0.0000000e+000   0.0000000e+000   0.0000000e+000   0.0000000e+000   0.0000000e+000   0.0000000e+000   0.0000000e+000   0.0000000e+000   0.0000000e+000   0.0000000e+000   0.0000000e+000   0.0000000e+000   0.0000000e+000   0.0000000e+000   0.0000000e+000   0.0000000e+000
 -4.6317036e+001   1.0000000e+000   0.0000000e+000   0.0000000e+000   0.0000000e+000   0.0000000e+000   0.0000000e+000   0.0000000e+000   0.0000000e+000   0.0000000e+000   0.0000000e+000   0.0000000e+000   0.0000000e+000   0.0000000e+000   0.0000000e+000   0.0000000e+000   0.0000000e+000   0.0000000e+000   0.0000000e+000   0.0000000e+000   0.0000000e+000
 -4.5975216e+001   1.0000000e+000   0.0000000e+000   0.0000000e+000   0.0000000e+000   0.0000000e+000   0.0000000e+000   0.0000000e+000   0.0000000e+000   0.0000000e+000   0.0000000e+000   0.0000000e+000   0.0000000e+000   0.0000000e+000   0.0000000e+000   0.0000000e+000   0.0000000e+000   0.0000000e+000   0.0000000e+000   0.0000000e+000   0.0000000e+000
 -4.5547943e+001   1.0000000e+000   0.0000000e+000   0.0000000e+000   0.0000000e+000   0.0000000e+000   0.0000000e+000   0.0000000e+000   0.0000000e+000   0.0000000e+000   0.0000000e+000   0.0000000e+000   0.0000000e+000   0.0000000e+000   0.0000000e+000   0.0000000e+000   0.0000000e+000   0.0000000e+000   0.0000000e+000   0.0000000e+000   0.0000000e+000
 -4.5206123e+001   1.0000000e+000   0.0000000e+000   0.0000000e+000   0.0000000e+000   0.0000000e+000   0.0000000e+000   0.0000000e+000   0.0000000e+000   0.0000000e+000   0.0000000e+000   0.0000000e+000   0.0000000e+000   0.0000000e+000   0.0000000e+000   0.0000000e+000   0.0000000e+000   0.0000000e+000   0.0000000e+000   0.0000000e+000   0.0000000e+000
 -4.4778850e+001   1.0000000e+000   0.0000000e+000   0.0000000e+000   0.0000000e+000   0.0000000e+000   0.0000000e+000   0.0000000e+000   0.0000000e+000   0.0000000e+000   0.0000000e+000   0.0000000e+000   0.0000000e+000   0.0000000e+000   0.0000000e+000   0.0000000e+000   0.0000000e+000   0.0000000e+000   0.0000000e+000   0.0000000e+000   0.0000000e+000
 -4.4437030e+001   1.0000000e+000   0.0000000e+000   0.0000000e+000   0.0000000e+000   0.0000000e+000   0.0000000e+000   0.0000000e+000   0.0000000e+000   0.0000000e+000   0.0000000e+000   0.0000000e+000   0.0000000e+000   0.0000000e+000   0.0000000e+000   0.0000000e+000   0.0000000e+000   0.0000000e+000   0.0000000e+000   0.0000000e+000   0.0000000e+000
 -4.4009756e+001   1.0000000e+000   0.0000000e+000   0.0000000e+000   0.0000000e+000   0.0000000e+000   0.0000000e+000   0.0000000e+000   0.0000000e+000   0.0000000e+000   0.0000000e+000   0.0000000e+000   0.0000000e+000   0.0000000e+000   0.0000000e+000   0.0000000e+000   0.0000000e+000   0.0000000e+000   0.0000000e+000   0.0000000e+000   0.0000000e+000
 -4.3667937e+001   1.0000000e+000   0.0000000e+000   0.0000000e+000   0.0000000e+000   0.0000000e+000   0.0000000e+000   0.0000000e+000   0.0000000e+000   0.0000000e+000   0.0000000e+000   0.0000000e+000   0.0000000e+000   0.0000000e+000   0.0000000e+000   0.0000000e+000   0.0000000e+000   0.0000000e+000   0.0000000e+000   0.0000000e+000   0.0000000e+000
 -4.3240663e+001   1.0000000e+000   0.0000000e+000   0.0000000e+000   0.0000000e+000   0.0000000e+000   0.0000000e+000   0.0000000e+000   0.0000000e+000   0.0000000e+000   0.0000000e+000   0.0000000e+000   0.0000000e+000   0.0000000e+000   0.0000000e+000   0.0000000e+000   0.0000000e+000   0.0000000e+000   0.0000000e+000   0.0000000e+000   0.0000000e+000
 -4.2898844e+001   1.0000000e+000   0.0000000e+000   0.0000000e+000   0.0000000e+000   0.0000000e+000   0.0000000e+000   0.0000000e+000   0.0000000e+000   0.0000000e+000   0.0000000e+000   0.0000000e+000   0.0000000e+000   0.0000000e+000   0.0000000e+000   0.0000000e+000   0.0000000e+000   0.0000000e+000   0.0000000e+000   0.0000000e+000   0.0000000e+000
 -4.2471570e+001   1.0000000e+000   0.0000000e+000   0.0000000e+000   0.0000000e+000   0.0000000e+000   0.0000000e+000   0.0000000e+000   0.0000000e+000   0.0000000e+000   0.0000000e+000   0.0000000e+000   0.0000000e+000   0.0000000e+000   0.0000000e+000   0.0000000e+000   0.0000000e+000   0.0000000e+000   0.0000000e+000   0.0000000e+000   0.0000000e+000
 -4.2129751e+001   1.0000000e+000   0.0000000e+000   0.0000000e+000   0.0000000e+000   0.0000000e+000   0.0000000e+000   0.0000000e+000   0.0000000e+000   0.0000000e+000   0.0000000e+000   0.0000000e+000   0.0000000e+000   0.0000000e+000   0.0000000e+000   0.0000000e+000   0.0000000e+000   0.0000000e+000   0.0000000e+000   0.0000000e+000   0.0000000e+000
 -4.1702477e+001   1.0000000e+000   0.0000000e+000   0.0000000e+000   0.0000000e+000   0.0000000e+000   0.0000000e+000   0.0000000e+000   0.0000000e+000   0.0000000e+000   0.0000000e+000   0.0000000e+000   0.0000000e+000   0.0000000e+000   0.0000000e+000   0.0000000e+000   0.0000000e+000   0.0000000e+000   0.0000000e+000   0.0000000e+000   0.0000000e+000
 -4.1360658e+001   1.0000000e+000   0.0000000e+000   0.0000000e+000   0.0000000e+000   0.0000000e+000   0.0000000e+000   0.0000000e+000   0.0000000e+000   0.0000000e+000   0.0000000e+000   0.0000000e+000   0.0000000e+000   0.0000000e+000   0.0000000e+000   0.0000000e+000   0.0000000e+000   0.0000000e+000   0.0000000e+000   0.0000000e+000   0.0000000e+000
 -4.0933384e+001   1.0000000e+000   0.0000000e+000   0.0000000e+000   0.0000000e+000   0.0000000e+000   0.0000000e+000   0.0000000e+000   0.0000000e+000   0.0000000e+000   0.0000000e+000   0.0000000e+000   0.0000000e+000   0.0000000e+000   0.0000000e+000   0.0000000e+000   0.0000000e+000   0.0000000e+000   0.0000000e+000   0.0000000e+000   0.0000000e+000
 -4.0746599e+001   1.0000000e+000   0.0000000e+000   0.0000000e+000   0.0000000e+000   0.0000000e+000   0.0000000e+000   0.0000000e+000   0.0000000e+000   0.0000000e+000   0.0000000e+000   0.0000000e+000   0.0000000e+000   0.0000000e+000   0.0000000e+000   0.0000000e+000   0.0000000e+000   0.0000000e+000   0.0000000e+000   0.0000000e+000   0.0000000e+000
 -4.0513118e+001   1.0000000e+000   0.0000000e+000   0.0000000e+000   0.0000000e+000   0.0000000e+000   0.0000000e+000   0.0000000e+000   0.0000000e+000   0.0000000e+000   0.0000000e+000   0.0000000e+000   0.0000000e+000   0.0000000e+000   0.0000000e+000   0.0000000e+000   0.0000000e+000   0.0000000e+000   0.0000000e+000   0.0000000e+000   0.0000000e+000
 -4.0221266e+001   1.0000000e+000   0.0000000e+000   0.0000000e+000   0.0000000e+000   0.0000000e+000   0.0000000e+000   0.0000000e+000   0.0000000e+000   0.0000000e+000   0.0000000e+000   0.0000000e+000   0.0000000e+000   0.0000000e+000   0.0000000e+000   0.0000000e+000   0.0000000e+000   0.0000000e+000   0.0000000e+000   0.0000000e+000   0.0000000e+000
 -3.9856451e+001   1.0000000e+000   0.0000000e+000   0.0000000e+000   0.0000000e+000   0.0000000e+000   0.0000000e+000   0.0000000e+000   0.0000000e+000   0.0000000e+000   0.0000000e+000   0.0000000e+000   0.0000000e+000   0.0000000e+000   0.0000000e+000   0.0000000e+000   0.0000000e+000   0.0000000e+000   0.0000000e+000   0.0000000e+000   0.0000000e+000
 -3.9400432e+001   1.0000000e+000   0.0000000e+000   0.0000000e+000   0.0000000e+000   0.0000000e+000   0.0000000e+000   0.0000000e+000   0.0000000e+000   0.0000000e+000   0.0000000e+000   0.0000000e+000   0.0000000e+000   0.0000000e+000   0.0000000e+000   0.0000000e+000   0.0000000e+000   0.0000000e+000   0.0000000e+000   0.0000000e+000   0.0000000e+000
 -3.9035617e+001   1.0000000e+000   0.0000000e+000   0.0000000e+000   0.0000000e+000   0.0000000e+000   0.0000000e+000   0.0000000e+000   0.0000000e+000   0.0000000e+000   0.0000000e+000   0.0000000e+000   0.0000000e+000   0.0000000e+000   0.0000000e+000   0.0000000e+000   0.0000000e+000   0.0000000e+000   0.0000000e+000   0.0000000e+000   0.0000000e+000
 -3.8579599e+001   1.0000000e+000   0.0000000e+000   0.0000000e+000   0.0000000e+000   0.0000000e+000   0.0000000e+000   0.0000000e+000   0.0000000e+000   0.0000000e+000   0.0000000e+000   0.0000000e+000   0.0000000e+000   0.0000000e+000   0.0000000e+000   0.0000000e+000   0.0000000e+000   0.0000000e+000   0.0000000e+000   0.0000000e+000   0.0000000e+000
 -3.8214784e+001   1.0000000e+000   0.0000000e+000   0.0000000e+000   0.0000000e+000   0.0000000e+000   0.0000000e+000   0.0000000e+000   0.0000000e+000   0.0000000e+000   0.0000000e+000   0.0000000e+000   0.0000000e+000   0.0000000e+000   0.0000000e+000   0.0000000e+000   0.0000000e+000   0.0000000e+000   0.0000000e+000   0.0000000e+000   0.0000000e+000
 -3.7758765e+001   1.0000000e+000   0.0000000e+000   0.0000000e+000   0.0000000e+000   0.0000000e+000   0.0000000e+000   0.0000000e+000   0.0000000e+000   0.0000000e+000   0.0000000e+000   0.0000000e+000   0.0000000e+000   0.0000000e+000   0.0000000e+000   0.0000000e+000   0.0000000e+000   0.0000000e+000   0.0000000e+000   0.0000000e+000   0.0000000e+000
 -3.7393951e+001   1.0000000e+000   0.0000000e+000   0.0000000e+000   0.0000000e+000   0.0000000e+000   0.0000000e+000   0.0000000e+000   0.0000000e+000   0.0000000e+000   0.0000000e+000   0.0000000e+000   0.0000000e+000   0.0000000e+000   0.0000000e+000   0.0000000e+000   0.0000000e+000   0.0000000e+000   0.0000000e+000   0.0000000e+000   0.0000000e+000
 -3.6937932e+001   1.0000000e+000   0.0000000e+000   0.0000000e+000   0.0000000e+000   0.0000000e+000   0.0000000e+000   0.0000000e+000   0.0000000e+000   0.0000000e+000   0.0000000e+000   0.0000000e+000   0.0000000e+000   0.0000000e+000   0.0000000e+000   0.0000000e+000   0.0000000e+000   0.0000000e+000   0.0000000e+000   0.0000000e+000   0.0000000e+000
 -3.6573117e+001   1.0000000e+000   0.0000000e+000   0.0000000e+000   0.0000000e+000   0.0000000e+000   0.0000000e+000   0.0000000e+000   0.0000000e+000   0.0000000e+000   0.0000000e+000   0.0000000e+000   0.0000000e+000   0.0000000e+000   0.0000000e+000   0.0000000e+000   0.0000000e+000   0.0000000e+000   0.0000000e+000   0.0000000e+000   0.0000000e+000
 -3.6117099e+001   1.0000000e+000   0.0000000e+000   0.0000000e+000   0.0000000e+000   0.0000000e+000   0.0000000e+000   0.0000000e+000   0.0000000e+000   0.0000000e+000   0.0000000e+000   0.0000000e+000   0.0000000e+000   0.0000000e+000   0.0000000e+000   0.0000000e+000   0.0000000e+000   0.0000000e+000   0.0000000e+000   0.0000000e+000   0.0000000e+000
 -3.5752284e+001   1.0000000e+000   0.0000000e+000   0.0000000e+000   0.0000000e+000   0.0000000e+000   0.0000000e+000   0.0000000e+000   0.0000000e+000   0.0000000e+000   0.0000000e+000   0.0000000e+000   0.0000000e+000   0.0000000e+000   0.0000000e+000   0.0000000e+000   0.0000000e+000   0.0000000e+000   0.0000000e+000   0.0000000e+000   0.0000000e+000
 -3.5460432e+001   1.0000000e+000   0.0000000e+000   0.0000000e+000   0.0000000e+000   0.0000000e+000   0.0000000e+000   0.0000000e+000   0.0000000e+000   0.0000000e+000   0.0000000e+000   0.0000000e+000   0.0000000e+000   0.0000000e+000   0.0000000e+000   0.0000000e+000   0.0000000e+000   0.0000000e+000   0.0000000e+000   0.0000000e+000   0.0000000e+000
 -3.5095617e+001   1.0000000e+000   0.0000000e+000   0.0000000e+000   0.0000000e+000   0.0000000e+000   0.0000000e+000   0.0000000e+000   0.0000000e+000   0.0000000e+000   0.0000000e+000   0.0000000e+000   0.0000000e+000   0.0000000e+000   0.0000000e+000   0.0000000e+000   0.0000000e+000   0.0000000e+000   0.0000000e+000   0.0000000e+000   0.0000000e+000
 -3.4803765e+001   1.0000000e+000   0.0000000e+000   0.0000000e+000   0.0000000e+000   0.0000000e+000   0.0000000e+000   0.0000000e+000   0.0000000e+000   0.0000000e+000   0.0000000e+000   0.0000000e+000   0.0000000e+000   0.0000000e+000   0.0000000e+000   0.0000000e+000   0.0000000e+000   0.0000000e+000   0.0000000e+000   0.0000000e+000   0.0000000e+000
 -3.4438950e+001   1.0000000e+000   0.0000000e+000   0.0000000e+000   0.0000000e+000   0.0000000e+000   0.0000000e+000   0.0000000e+000   0.0000000e+000   0.0000000e+000   0.0000000e+000   0.0000000e+000   0.0000000e+000   0.0000000e+000   0.0000000e+000   0.0000000e+000   0.0000000e+000   0.0000000e+000   0.0000000e+000   0.0000000e+000   0.0000000e+000
 -3.4147099e+001   1.0000000e+000   0.0000000e+000   0.0000000e+000   0.0000000e+000   0.0000000e+000   0.0000000e+000   0.0000000e+000   0.0000000e+000   0.0000000e+000   0.0000000e+000   0.0000000e+000   0.0000000e+000   0.0000000e+000   0.0000000e+000   0.0000000e+000   0.0000000e+000   0.0000000e+000   0.0000000e+000   0.0000000e+000   0.0000000e+000
 -3.3782284e+001   1.0000000e+000   0.0000000e+000   0.0000000e+000   0.0000000e+000   0.0000000e+000   0.0000000e+000   0.0000000e+000   0.0000000e+000   0.0000000e+000   0.0000000e+000   0.0000000e+000   0.0000000e+000   0.0000000e+000   0.0000000e+000   0.0000000e+000   0.0000000e+000   0.0000000e+000   0.0000000e+000   0.0000000e+000   0.0000000e+000
 -3.3490432e+001   1.0000000e+000   0.0000000e+000   0.0000000e+000   0.0000000e+000   0.0000000e+000   0.0000000e+000   0.0000000e+000   0.0000000e+000   0.0000000e+000   0.0000000e+000   0.0000000e+000   0.0000000e+000   0.0000000e+000   0.0000000e+000   0.0000000e+000   0.0000000e+000   0.0000000e+000   0.0000000e+000   0.0000000e+000   0.0000000e+000
 -3.3125617e+001   1.0000000e+000   0.0000000e+000   0.0000000e+000   0.0000000e+000   0.0000000e+000   0.0000000e+000   0.0000000e+000   0.0000000e+000   0.0000000e+000   0.0000000e+000   0.0000000e+000   0.0000000e+000   0.0000000e+000   0.0000000e+000   0.0000000e+000   0.0000000e+000   0.0000000e+000   0.0000000e+000   0.0000000e+000   0.0000000e+000
 -3.2833765e+001   1.0000000e+000   0.0000000e+000   0.0000000e+000   0.0000000e+000   0.0000000e+000   0.0000000e+000   0.0000000e+000   0.0000000e+000   0.0000000e+000   0.0000000e+000   0.0000000e+000   0.0000000e+000   0.0000000e+000   0.0000000e+000   0.0000000e+000   0.0000000e+000   0.0000000e+000   0.0000000e+000   0.0000000e+000   0.0000000e+000
 -3.2468950e+001   1.0000000e+000   0.0000000e+000   0.0000000e+000   0.0000000e+000   0.0000000e+000   0.0000000e+000   0.0000000e+000   0.0000000e+000   0.0000000e+000   0.0000000e+000   0.0000000e+000   0.0000000e+000   0.0000000e+000   0.0000000e+000   0.0000000e+000   0.0000000e+000   0.0000000e+000   0.0000000e+000   0.0000000e+000   0.0000000e+000
 -3.2177098e+001   1.0000000e+000   0.0000000e+000   0.0000000e+000   0.0000000e+000   0.0000000e+000   0.0000000e+000   0.0000000e+000   0.0000000e+000   0.0000000e+000   0.0000000e+000   0.0000000e+000   0.0000000e+000   0.0000000e+000   0.0000000e+000   0.0000000e+000   0.0000000e+000   0.0000000e+000   0.0000000e+000   0.0000000e+000   0.0000000e+000
 -3.1812284e+001   1.0000000e+000   0.0000000e+000   0.0000000e+000   0.0000000e+000   0.0000000e+000   0.0000000e+000   0.0000000e+000   0.0000000e+000   0.0000000e+000   0.0000000e+000   0.0000000e+000   0.0000000e+000   0.0000000e+000   0.0000000e+000   0.0000000e+000   0.0000000e+000   0.0000000e+000   0.0000000e+000   0.0000000e+000   0.0000000e+000
 -3.1520432e+001   1.0000000e+000   0.0000000e+000   0.0000000e+000   0.0000000e+000   0.0000000e+000   0.0000000e+000   0.0000000e+000   0.0000000e+000   0.0000000e+000   0.0000000e+000   0.0000000e+000   0.0000000e+000   0.0000000e+000   0.0000000e+000   0.0000000e+000   0.0000000e+000   0.0000000e+000   0.0000000e+000   0.0000000e+000   0.0000000e+000
 -3.1155617e+001   1.0000000e+000   0.0000000e+000   0.0000000e+000   0.0000000e+000   0.0000000e+000   0.0000000e+000   0.0000000e+000   0.0000000e+000   0.0000000e+000   0.0000000e+000   0.0000000e+000   0.0000000e+000   0.0000000e+000   0.0000000e+000   0.0000000e+000   0.0000000e+000   0.0000000e+000   0.0000000e+000   0.0000000e+000   0.0000000e+000
 -3.0863765e+001   1.0000000e+000   0.0000000e+000   0.0000000e+000   0.0000000e+000   0.0000000e+000   0.0000000e+000   0.0000000e+000   0.0000000e+000   0.0000000e+000   0.0000000e+000   0.0000000e+000   0.0000000e+000   0.0000000e+000   0.0000000e+000   0.0000000e+000   0.0000000e+000   0.0000000e+000   0.0000000e+000   0.0000000e+000   0.0000000e+000
 -3.0498950e+001   1.0000000e+000   0.0000000e+000   0.0000000e+000   0.0000000e+000   0.0000000e+000   0.0000000e+000   0.0000000e+000   0.0000000e+000   0.0000000e+000   0.0000000e+000   0.0000000e+000   0.0000000e+000   0.0000000e+000   0.0000000e+000   0.0000000e+000   0.0000000e+000   0.0000000e+000   0.0000000e+000   0.0000000e+000   0.0000000e+000
 -3.0207098e+001   1.0000000e+000   0.0000000e+000   0.0000000e+000   0.0000000e+000   0.0000000e+000   0.0000000e+000   0.0000000e+000   0.0000000e+000   0.0000000e+000   0.0000000e+000   0.0000000e+000   0.0000000e+000   0.0000000e+000   0.0000000e+000   0.0000000e+000   0.0000000e+000   0.0000000e+000   0.0000000e+000   0.0000000e+000   0.0000000e+000
 -2.9842283e+001   1.0000000e+000   0.0000000e+000   0.0000000e+000   0.0000000e+000   0.0000000e+000   0.0000000e+000   0.0000000e+000   0.0000000e+000   0.0000000e+000   0.0000000e+000   0.0000000e+000   0.0000000e+000   0.0000000e+000   0.0000000e+000   0.0000000e+000   0.0000000e+000   0.0000000e+000   0.0000000e+000   0.0000000e+000   0.0000000e+000
 -2.9550432e+001   1.0000000e+000   0.0000000e+000   0.0000000e+000   0.0000000e+000   0.0000000e+000   0.0000000e+000   0.0000000e+000   0.0000000e+000   0.0000000e+000   0.0000000e+000   0.0000000e+000   0.0000000e+000   0.0000000e+000   0.0000000e+000   0.0000000e+000   0.0000000e+000   0.0000000e+000   0.0000000e+000   0.0000000e+000   0.0000000e+000
 -2.9185617e+001   1.0000000e+000   0.0000000e+000   0.0000000e+000   0.0000000e+000   0.0000000e+000   0.0000000e+000   0.0000000e+000   0.0000000e+000   0.0000000e+000   0.0000000e+000   0.0000000e+000   0.0000000e+000   0.0000000e+000   0.0000000e+000   0.0000000e+000   0.0000000e+000   0.0000000e+000   0.0000000e+000   0.0000000e+000   0.0000000e+000
 -2.8893765e+001   1.0000000e+000   0.0000000e+000   0.0000000e+000   0.0000000e+000   0.0000000e+000   0.0000000e+000   0.0000000e+000   0.0000000e+000   0.0000000e+000   0.0000000e+000   0.0000000e+000   0.0000000e+000   0.0000000e+000   0.0000000e+000   0.0000000e+000   0.0000000e+000   0.0000000e+000   0.0000000e+000   0.0000000e+000   0.0000000e+000
 -2.8528950e+001   1.0000000e+000   0.0000000e+000   0.0000000e+000   0.0000000e+000   0.0000000e+000   0.0000000e+000   0.0000000e+000   0.0000000e+000   0.0000000e+000   0.0000000e+000   0.0000000e+000   0.0000000e+000   0.0000000e+000   0.0000000e+000   0.0000000e+000   0.0000000e+000   0.0000000e+000   0.0000000e+000   0.0000000e+000   0.0000000e+000
 -2.8237098e+001   1.0000000e+000   0.0000000e+000   0.0000000e+000   0.0000000e+000   0.0000000e+000   0.0000000e+000   0.0000000e+000   0.0000000e+000   0.0000000e+000   0.0000000e+000   0.0000000e+000   0.0000000e+000   0.0000000e+000   0.0000000e+000   0.0000000e+000   0.0000000e+000   0.0000000e+000   0.0000000e+000   0.0000000e+000   0.0000000e+000
 -2.7872283e+001   1.0000000e+000   0.0000000e+000   0.0000000e+000   0.0000000e+000   0.0000000e+000   0.0000000e+000   0.0000000e+000   0.0000000e+000   0.0000000e+000   0.0000000e+000   0.0000000e+000   0.0000000e+000   0.0000000e+000   0.0000000e+000   0.0000000e+000   0.0000000e+000   0.0000000e+000   0.0000000e+000   0.0000000e+000   0.0000000e+000
 -2.7580431e+001   1.0000000e+000   0.0000000e+000   0.0000000e+000   0.0000000e+000   0.0000000e+000   0.0000000e+000   0.0000000e+000   0.0000000e+000   0.0000000e+000   0.0000000e+000   0.0000000e+000   0.0000000e+000   0.0000000e+000   0.0000000e+000   0.0000000e+000   0.0000000e+000   0.0000000e+000   0.0000000e+000   0.0000000e+000   0.0000000e+000
 -2.7215617e+001   1.0000000e+000   0.0000000e+000   0.0000000e+000   0.0000000e+000   0.0000000e+000   0.0000000e+000   0.0000000e+000   0.0000000e+000   0.0000000e+000   0.0000000e+000   0.0000000e+000   0.0000000e+000   0.0000000e+000   0.0000000e+000   0.0000000e+000   0.0000000e+000   0.0000000e+000   0.0000000e+000   0.0000000e+000   0.0000000e+000
 -2.6923765e+001   1.0000000e+000   0.0000000e+000   0.0000000e+000   0.0000000e+000   0.0000000e+000   0.0000000e+000   0.0000000e+000   0.0000000e+000   0.0000000e+000   0.0000000e+000   0.0000000e+000   0.0000000e+000   0.0000000e+000   0.0000000e+000   0.0000000e+000   0.0000000e+000   0.0000000e+000   0.0000000e+000   0.0000000e+000   0.0000000e+000
 -2.6558950e+001   1.0000000e+000   0.0000000e+000   0.0000000e+000   0.0000000e+000   0.0000000e+000   0.0000000e+000   0.0000000e+000   0.0000000e+000   0.0000000e+000   0.0000000e+000   0.0000000e+000   0.0000000e+000   0.0000000e+000   0.0000000e+000   0.0000000e+000   0.0000000e+000   0.0000000e+000   0.0000000e+000   0.0000000e+000   0.0000000e+000
 -2.6267098e+001   1.0000000e+000   0.0000000e+000   0.0000000e+000   0.0000000e+000   0.0000000e+000   0.0000000e+000   0.0000000e+000   0.0000000e+000   0.0000000e+000   0.0000000e+000   0.0000000e+000   0.0000000e+000   0.0000000e+000   0.0000000e+000   0.0000000e+000   0.0000000e+000   0.0000000e+000   0.0000000e+000   0.0000000e+000   0.0000000e+000
 -2.5902283e+001   1.0000000e+000   0.0000000e+000   0.0000000e+000   0.0000000e+000   0.0000000e+000   0.0000000e+000   0.0000000e+000   0.0000000e+000   0.0000000e+000   0.0000000e+000   0.0000000e+000   0.0000000e+000   0.0000000e+000   0.0000000e+000   0.0000000e+000   0.0000000e+000   0.0000000e+000   0.0000000e+000   0.0000000e+000   0.0000000e+000
 -2.5610431e+001   1.0000000e+000   0.0000000e+000   0.0000000e+000   0.0000000e+000   0.0000000e+000   0.0000000e+000   0.0000000e+000   0.0000000e+000   0.0000000e+000   0.0000000e+000   0.0000000e+000   0.0000000e+000   0.0000000e+000   0.0000000e+000   0.0000000e+000   0.0000000e+000   0.0000000e+000   0.0000000e+000   0.0000000e+000   0.0000000e+000
 -2.5245616e+001   1.0000000e+000   0.0000000e+000   0.0000000e+000   0.0000000e+000   0.0000000e+000   0.0000000e+000   0.0000000e+000   0.0000000e+000   0.0000000e+000   0.0000000e+000   0.0000000e+000   0.0000000e+000   0.0000000e+000   0.0000000e+000   0.0000000e+000   0.0000000e+000   0.0000000e+000   0.0000000e+000   0.0000000e+000   0.0000000e+000
 -2.4953765e+001   1.0000000e+000   0.0000000e+000   0.0000000e+000   0.0000000e+000   0.0000000e+000   0.0000000e+000   0.0000000e+000   0.0000000e+000   0.0000000e+000   0.0000000e+000   0.0000000e+000   0.0000000e+000   0.0000000e+000   0.0000000e+000   0.0000000e+000   0.0000000e+000   0.0000000e+000   0.0000000e+000   0.0000000e+000   0.0000000e+000
 -2.4588950e+001   1.0000000e+000   0.0000000e+000   0.0000000e+000   0.0000000e+000   0.0000000e+000   0.0000000e+000   0.0000000e+000   0.0000000e+000   0.0000000e+000   0.0000000e+000   0.0000000e+000   0.0000000e+000   0.0000000e+000   0.0000000e+000   0.0000000e+000   0.0000000e+000   0.0000000e+000   0.0000000e+000   0.0000000e+000   0.0000000e+000
 -2.4297098e+001   1.0000000e+000   0.0000000e+000   0.0000000e+000   0.0000000e+000   0.0000000e+000   0.0000000e+000   0.0000000e+000   0.0000000e+000   0.0000000e+000   0.0000000e+000   0.0000000e+000   0.0000000e+000   0.0000000e+000   0.0000000e+000   0.0000000e+000   0.0000000e+000   0.0000000e+000   0.0000000e+000   0.0000000e+000   0.0000000e+000
 -2.3932283e+001   1.0000000e+000   0.0000000e+000   0.0000000e+000   0.0000000e+000   0.0000000e+000   0.0000000e+000   0.0000000e+000   0.0000000e+000   0.0000000e+000   0.0000000e+000   0.0000000e+000   0.0000000e+000   0.0000000e+000   0.0000000e+000   0.0000000e+000   0.0000000e+000   0.0000000e+000   0.0000000e+000   0.0000000e+000   0.0000000e+000
 -2.3640431e+001   1.0000000e+000   0.0000000e+000   0.0000000e+000   0.0000000e+000   0.0000000e+000   0.0000000e+000   0.0000000e+000   0.0000000e+000   0.0000000e+000   0.0000000e+000   0.0000000e+000   0.0000000e+000   0.0000000e+000   0.0000000e+000   0.0000000e+000   0.0000000e+000   0.0000000e+000   0.0000000e+000   0.0000000e+000   0.0000000e+000
 -2.3275616e+001   1.0000000e+000   0.0000000e+000   0.0000000e+000   0.0000000e+000   0.0000000e+000   0.0000000e+000   0.0000000e+000   0.0000000e+000   0.0000000e+000   0.0000000e+000   0.0000000e+000   0.0000000e+000   0.0000000e+000   0.0000000e+000   0.0000000e+000   0.0000000e+000   0.0000000e+000   0.0000000e+000   0.0000000e+000   0.0000000e+000
 -2.2983764e+001   1.0000000e+000   0.0000000e+000   0.0000000e+000   0.0000000e+000   0.0000000e+000   0.0000000e+000   0.0000000e+000   0.0000000e+000   0.0000000e+000   0.0000000e+000   0.0000000e+000   0.0000000e+000   0.0000000e+000   0.0000000e+000   0.0000000e+000   0.0000000e+000   0.0000000e+000   0.0000000e+000   0.0000000e+000   0.0000000e+000
 -2.2618950e+001   1.0000000e+000   0.0000000e+000   0.0000000e+000   0.0000000e+000   0.0000000e+000   0.0000000e+000   0.0000000e+000   0.0000000e+000   0.0000000e+000   0.0000000e+000   0.0000000e+000   0.0000000e+000   0.0000000e+000   0.0000000e+000   0.0000000e+000   0.0000000e+000   0.0000000e+000   0.0000000e+000   0.0000000e+000   0.0000000e+000
 -2.2327098e+001   1.0000000e+000   0.0000000e+000   0.0000000e+000   0.0000000e+000   0.0000000e+000   0.0000000e+000   0.0000000e+000   0.0000000e+000   0.0000000e+000   0.0000000e+000   0.0000000e+000   0.0000000e+000   0.0000000e+000   0.0000000e+000   0.0000000e+000   0.0000000e+000   0.0000000e+000   0.0000000e+000   0.0000000e+000   0.0000000e+000
 -2.1962283e+001   1.0000000e+000   0.0000000e+000   0.0000000e+000   0.0000000e+000   0.0000000e+000   0.0000000e+000   0.0000000e+000   0.0000000e+000   0.0000000e+000   0.0000000e+000   0.0000000e+000   0.0000000e+000   0.0000000e+000   0.0000000e+000   0.0000000e+000   0.0000000e+000   0.0000000e+000   0.0000000e+000   0.0000000e+000   0.0000000e+000
 -2.1670431e+001   1.0000000e+000   0.0000000e+000   0.0000000e+000   0.0000000e+000   0.0000000e+000   0.0000000e+000   0.0000000e+000   0.0000000e+000   0.0000000e+000   0.0000000e+000   0.0000000e+000   0.0000000e+000   0.0000000e+000   0.0000000e+000   0.0000000e+000   0.0000000e+000   0.0000000e+000   0.0000000e+000   0.0000000e+000   0.0000000e+000
 -2.1305616e+001   1.0000000e+000   0.0000000e+000   0.0000000e+000   0.0000000e+000   0.0000000e+000   0.0000000e+000   0.0000000e+000   0.0000000e+000   0.0000000e+000   0.0000000e+000   0.0000000e+000   0.0000000e+000   0.0000000e+000   0.0000000e+000   0.0000000e+000   0.0000000e+000   0.0000000e+000   0.0000000e+000   0.0000000e+000   0.0000000e+000
 -2.1013764e+001   1.0000000e+000   0.0000000e+000   0.0000000e+000   0.0000000e+000   0.0000000e+000   0.0000000e+000   0.0000000e+000   0.0000000e+000   0.0000000e+000   0.0000000e+000   0.0000000e+000   0.0000000e+000   0.0000000e+000   0.0000000e+000   0.0000000e+000   0.0000000e+000   0.0000000e+000   0.0000000e+000   0.0000000e+000   0.0000000e+000
 -2.0780283e+001   1.0000000e+000   0.0000000e+000   0.0000000e+000   0.0000000e+000   0.0000000e+000   0.0000000e+000   0.0000000e+000   0.0000000e+000   0.0000000e+000   0.0000000e+000   0.0000000e+000   0.0000000e+000   0.0000000e+000   0.0000000e+000   0.0000000e+000   0.0000000e+000   0.0000000e+000   0.0000000e+000   0.0000000e+000   0.0000000e+000
 -2.0488431e+001   1.0000000e+000   0.0000000e+000   0.0000000e+000   0.0000000e+000   0.0000000e+000   0.0000000e+000   0.0000000e+000   0.0000000e+000   0.0000000e+000   0.0000000e+000   0.0000000e+000   0.0000000e+000   0.0000000e+000   0.0000000e+000   0.0000000e+000   0.0000000e+000   0.0000000e+000   0.0000000e+000   0.0000000e+000   0.0000000e+000
 -2.0123616e+001   1.0000000e+000   0.0000000e+000   0.0000000e+000   0.0000000e+000   0.0000000e+000   0.0000000e+000   0.0000000e+000   0.0000000e+000   0.0000000e+000   0.0000000e+000   0.0000000e+000   0.0000000e+000   0.0000000e+000   0.0000000e+000   0.0000000e+000   0.0000000e+000   0.0000000e+000   0.0000000e+000   0.0000000e+000   0.0000000e+000
 -1.9831764e+001   1.0000000e+000   0.0000000e+000   0.0000000e+000   0.0000000e+000   0.0000000e+000   0.0000000e+000   0.0000000e+000   0.0000000e+000   0.0000000e+000   0.0000000e+000   0.0000000e+000   0.0000000e+000   0.0000000e+000   0.0000000e+000   0.0000000e+000   0.0000000e+000   0.0000000e+000   0.0000000e+000   0.0000000e+000   0.0000000e+000
 -1.9750189e+001   1.0000000e+000   0.0000000e+000   0.0000000e+000   0.0000000e+000   0.0000000e+000   0.0000000e+000   0.0000000e+000   0.0000000e+000   0.0000000e+000   0.0000000e+000   0.0000000e+000   0.0000000e+000   0.0000000e+000   0.0000000e+000   0.0000000e+000   0.0000000e+000   0.0000000e+000   0.0000000e+000   0.0000000e+000   0.0000000e+000
 -1.9684928e+001   1.0000000e+000   0.0000000e+000   0.0000000e+000   0.0000000e+000   0.0000000e+000   0.0000000e+000   0.0000000e+000   0.0000000e+000   0.0000000e+000   0.0000000e+000   0.0000000e+000   0.0000000e+000   0.0000000e+000   0.0000000e+000   0.0000000e+000   0.0000000e+000   0.0000000e+000   0.0000000e+000   0.0000000e+000   0.0000000e+000
 -1.9538093e+001   1.0000000e+000   0.0000000e+000   0.0000000e+000   0.0000000e+000   0.0000000e+000   0.0000000e+000   0.0000000e+000   0.0000000e+000   0.0000000e+000   0.0000000e+000   0.0000000e+000   0.0000000e+000   0.0000000e+000   0.0000000e+000   0.0000000e+000   0.0000000e+000   0.0000000e+000   0.0000000e+000   0.0000000e+000   0.0000000e+000
 -1.9456517e+001   1.0000000e+000   0.0000000e+000   0.0000000e+000   0.0000000e+000   0.0000000e+000   0.0000000e+000   0.0000000e+000   0.0000000e+000   0.0000000e+000   0.0000000e+000   0.0000000e+000   0.0000000e+000   0.0000000e+000   0.0000000e+000   0.0000000e+000   0.0000000e+000   0.0000000e+000   0.0000000e+000   0.0000000e+000   0.0000000e+000
 -1.9354548e+001   1.0000000e+000   0.0000000e+000   0.0000000e+000   0.0000000e+000   0.0000000e+000   0.0000000e+000   0.0000000e+000   0.0000000e+000   0.0000000e+000   0.0000000e+000   0.0000000e+000   0.0000000e+000   0.0000000e+000   0.0000000e+000   0.0000000e+000   0.0000000e+000   0.0000000e+000   0.0000000e+000   0.0000000e+000   0.0000000e+000
 -1.9282851e+001   1.0000000e+000   0.0000000e+000   0.0000000e+000   0.0000000e+000   0.0000000e+000   0.0000000e+000   0.0000000e+000   0.0000000e+000   0.0000000e+000   0.0000000e+000   0.0000000e+000   0.0000000e+000   0.0000000e+000   0.0000000e+000   0.0000000e+000   0.0000000e+000   0.0000000e+000   0.0000000e+000   0.0000000e+000   0.0000000e+000
 -1.9170824e+001   1.0000000e+000   0.0000000e+000   0.0000000e+000   0.0000000e+000   0.0000000e+000   0.0000000e+000   0.0000000e+000   0.0000000e+000   0.0000000e+000   0.0000000e+000   0.0000000e+000   0.0000000e+000   0.0000000e+000   0.0000000e+000   0.0000000e+000   0.0000000e+000   0.0000000e+000   0.0000000e+000   0.0000000e+000   0.0000000e+000
 -1.9093028e+001   1.0000000e+000   0.0000000e+000   0.0000000e+000   0.0000000e+000   0.0000000e+000   0.0000000e+000   0.0000000e+000   0.0000000e+000   0.0000000e+000   0.0000000e+000   0.0000000e+000   0.0000000e+000   0.0000000e+000   0.0000000e+000   0.0000000e+000   0.0000000e+000   0.0000000e+000   0.0000000e+000   0.0000000e+000   0.0000000e+000
 -1.8952994e+001   1.0000000e+000   0.0000000e+000   0.0000000e+000   0.0000000e+000   0.0000000e+000   0.0000000e+000   0.0000000e+000   0.0000000e+000   0.0000000e+000   0.0000000e+000   0.0000000e+000   0.0000000e+000   0.0000000e+000   0.0000000e+000   0.0000000e+000   0.0000000e+000   0.0000000e+000   0.0000000e+000   0.0000000e+000   0.0000000e+000
 -1.8855749e+001   1.0000000e+000   0.0000000e+000   0.0000000e+000   0.0000000e+000   0.0000000e+000   0.0000000e+000   0.0000000e+000   0.0000000e+000   0.0000000e+000   0.0000000e+000   0.0000000e+000   0.0000000e+000   0.0000000e+000   0.0000000e+000   0.0000000e+000   0.0000000e+000   0.0000000e+000   0.0000000e+000   0.0000000e+000   0.0000000e+000
 -1.8734192e+001   1.0000000e+000   0.0000000e+000   0.0000000e+000   0.0000000e+000   0.0000000e+000   0.0000000e+000   0.0000000e+000   0.0000000e+000   0.0000000e+000   0.0000000e+000   0.0000000e+000   0.0000000e+000   0.0000000e+000   0.0000000e+000   0.0000000e+000   0.0000000e+000   0.0000000e+000   0.0000000e+000   0.0000000e+000   0.0000000e+000
 -1.8585949e+001   1.0000000e+000   0.0000000e+000   0.0000000e+000   0.0000000e+000   0.0000000e+000   0.0000000e+000   0.0000000e+000   0.0000000e+000   0.0000000e+000   0.0000000e+000   0.0000000e+000   0.0000000e+000   0.0000000e+000   0.0000000e+000   0.0000000e+000   0.0000000e+000   0.0000000e+000   0.0000000e+000   0.0000000e+000   0.0000000e+000
 -1.8351945e+001   1.0000000e+000   0.0000000e+000   0.0000000e+000   0.0000000e+000   0.0000000e+000   0.0000000e+000   0.0000000e+000   0.0000000e+000   0.0000000e+000   0.0000000e+000   0.0000000e+000   0.0000000e+000   0.0000000e+000   0.0000000e+000   0.0000000e+000   0.0000000e+000   0.0000000e+000   0.0000000e+000   0.0000000e+000   0.0000000e+000
 -1.8233502e+001   1.0000000e+000   0.0000000e+000   0.0000000e+000   0.0000000e+000   0.0000000e+000   0.0000000e+000   0.0000000e+000   0.0000000e+000   0.0000000e+000   0.0000000e+000   0.0000000e+000   0.0000000e+000   0.0000000e+000   0.0000000e+000   0.0000000e+000   0.0000000e+000   0.0000000e+000   0.0000000e+000   0.0000000e+000   0.0000000e+000
 -1.8085724e+001   1.0000000e+000   0.0000000e+000   0.0000000e+000   0.0000000e+000   0.0000000e+000   0.0000000e+000   0.0000000e+000   0.0000000e+000   0.0000000e+000   0.0000000e+000   0.0000000e+000   0.0000000e+000   0.0000000e+000   0.0000000e+000   0.0000000e+000   0.0000000e+000   0.0000000e+000   0.0000000e+000   0.0000000e+000   0.0000000e+000
 -1.7967503e+001   1.0000000e+000   0.0000000e+000   0.0000000e+000   0.0000000e+000   0.0000000e+000   0.0000000e+000   0.0000000e+000   0.0000000e+000   0.0000000e+000   0.0000000e+000   0.0000000e+000   0.0000000e+000   0.0000000e+000   0.0000000e+000   0.0000000e+000   0.0000000e+000   0.0000000e+000   0.0000000e+000   0.0000000e+000   0.0000000e+000
 -1.7819970e+001   1.0000000e+000   0.0000000e+000   0.0000000e+000   0.0000000e+000   0.0000000e+000   0.0000000e+000   0.0000000e+000   0.0000000e+000   0.0000000e+000   0.0000000e+000   0.0000000e+000   0.0000000e+000   0.0000000e+000   0.0000000e+000   0.0000000e+000   0.0000000e+000   0.0000000e+000   0.0000000e+000   0.0000000e+000   0.0000000e+000
 -1.7701944e+001   1.0000000e+000   0.0000000e+000   0.0000000e+000   0.0000000e+000   0.0000000e+000   0.0000000e+000   0.0000000e+000   0.0000000e+000   0.0000000e+000   0.0000000e+000   0.0000000e+000   0.0000000e+000   0.0000000e+000   0.0000000e+000   0.0000000e+000   0.0000000e+000   0.0000000e+000   0.0000000e+000   0.0000000e+000   0.0000000e+000
 -1.7559019e+001   1.0000000e+000   0.0000000e+000   0.0000000e+000   0.0000000e+000   0.0000000e+000   0.0000000e+000   0.0000000e+000   0.0000000e+000   0.0000000e+000   0.0000000e+000   0.0000000e+000   0.0000000e+000   0.0000000e+000   0.0000000e+000   0.0000000e+000   0.0000000e+000   0.0000000e+000   0.0000000e+000   0.0000000e+000   0.0000000e+000
 -1.7444679e+001   1.0000000e+000   0.0000000e+000   0.0000000e+000   0.0000000e+000   0.0000000e+000   0.0000000e+000   0.0000000e+000   0.0000000e+000   0.0000000e+000   0.0000000e+000   0.0000000e+000   0.0000000e+000   0.0000000e+000   0.0000000e+000   0.0000000e+000   0.0000000e+000   0.0000000e+000   0.0000000e+000   0.0000000e+000   0.0000000e+000
 -1.7340096e+001   1.0000000e+000   0.0000000e+000   0.0000000e+000   0.0000000e+000   0.0000000e+000   0.0000000e+000   0.0000000e+000   0.0000000e+000   0.0000000e+000   0.0000000e+000   0.0000000e+000   0.0000000e+000   0.0000000e+000   0.0000000e+000   0.0000000e+000   0.0000000e+000   0.0000000e+000   0.0000000e+000   0.0000000e+000   0.0000000e+000
 -1.7246862e+001   1.0000000e+000   0.0000000e+000   0.0000000e+000   0.0000000e+000   0.0000000e+000   0.0000000e+000   0.0000000e+000   0.0000000e+000   0.0000000e+000   0.0000000e+000   0.0000000e+000   0.0000000e+000   0.0000000e+000   0.0000000e+000   0.0000000e+000   0.0000000e+000   0.0000000e+000   0.0000000e+000   0.0000000e+000   0.0000000e+000
 -1.7155794e+001   1.0000000e+000   0.0000000e+000   0.0000000e+000   0.0000000e+000   0.0000000e+000   0.0000000e+000   0.0000000e+000   0.0000000e+000   0.0000000e+000   0.0000000e+000   0.0000000e+000   0.0000000e+000   0.0000000e+000   0.0000000e+000   0.0000000e+000   0.0000000e+000   0.0000000e+000   0.0000000e+000   0.0000000e+000   0.0000000e+000
 -1.7062863e+001   1.0000000e+000   0.0000000e+000   0.0000000e+000   0.0000000e+000   0.0000000e+000   0.0000000e+000   0.0000000e+000   0.0000000e+000   0.0000000e+000   0.0000000e+000   0.0000000e+000   0.0000000e+000   0.0000000e+000   0.0000000e+000   0.0000000e+000   0.0000000e+000   0.0000000e+000   0.0000000e+000   0.0000000e+000   0.0000000e+000
 -1.6900617e+001   1.0000000e+000   0.0000000e+000   0.0000000e+000   0.0000000e+000   0.0000000e+000   0.0000000e+000   0.0000000e+000   0.0000000e+000   0.0000000e+000   0.0000000e+000   0.0000000e+000   0.0000000e+000   0.0000000e+000   0.0000000e+000   0.0000000e+000   0.0000000e+000   0.0000000e+000   0.0000000e+000   0.0000000e+000   0.0000000e+000
 -1.6796688e+001   1.0000000e+000   0.0000000e+000   0.0000000e+000   0.0000000e+000   0.0000000e+000   0.0000000e+000   0.0000000e+000   0.0000000e+000   0.0000000e+000   0.0000000e+000   0.0000000e+000   0.0000000e+000   0.0000000e+000   0.0000000e+000   0.0000000e+000   0.0000000e+000   0.0000000e+000   0.0000000e+000   0.0000000e+000   0.0000000e+000
 -1.6685624e+001   1.0000000e+000   0.0000000e+000   0.0000000e+000   0.0000000e+000   0.0000000e+000   0.0000000e+000   0.0000000e+000   0.0000000e+000   0.0000000e+000   0.0000000e+000   0.0000000e+000   0.0000000e+000   0.0000000e+000   0.0000000e+000   0.0000000e+000   0.0000000e+000   0.0000000e+000   0.0000000e+000   0.0000000e+000   0.0000000e+000
 -1.6567494e+001   1.0000000e+000   0.0000000e+000   0.0000000e+000   0.0000000e+000   0.0000000e+000   0.0000000e+000   0.0000000e+000   0.0000000e+000   0.0000000e+000   0.0000000e+000   0.0000000e+000   0.0000000e+000   0.0000000e+000   0.0000000e+000   0.0000000e+000   0.0000000e+000   0.0000000e+000   0.0000000e+000   0.0000000e+000   0.0000000e+000
 -1.6466095e+001   1.0000000e+000   0.0000000e+000   0.0000000e+000   0.0000000e+000   0.0000000e+000   0.0000000e+000   0.0000000e+000   0.0000000e+000   0.0000000e+000   0.0000000e+000   0.0000000e+000   0.0000000e+000   0.0000000e+000   0.0000000e+000   0.0000000e+000   0.0000000e+000   0.0000000e+000   0.0000000e+000   0.0000000e+000   0.0000000e+000
 -1.6323501e+001   9.9996960e-001   3.0396104e-005   0.0000000e+000   0.0000000e+000   0.0000000e+000   0.0000000e+000   0.0000000e+000   0.0000000e+000   0.0000000e+000   0.0000000e+000   0.0000000e+000   0.0000000e+000   0.0000000e+000   0.0000000e+000   0.0000000e+000   0.0000000e+000   0.0000000e+000   0.0000000e+000   0.0000000e+000   0.0000000e+000
 -1.6260126e+001   9.9995380e-001   4.6202023e-005   0.0000000e+000   0.0000000e+000   0.0000000e+000   0.0000000e+000   0.0000000e+000   0.0000000e+000   0.0000000e+000   0.0000000e+000   0.0000000e+000   0.0000000e+000   0.0000000e+000   0.0000000e+000   0.0000000e+000   0.0000000e+000   0.0000000e+000   0.0000000e+000   0.0000000e+000   0.0000000e+000
 -1.6180908e+001   9.9990262e-001   9.7375966e-005   0.0000000e+000   0.0000000e+000   0.0000000e+000   0.0000000e+000   0.0000000e+000   0.0000000e+000   0.0000000e+000   0.0000000e+000   0.0000000e+000   0.0000000e+000   0.0000000e+000   0.0000000e+000   0.0000000e+000   0.0000000e+000   0.0000000e+000   0.0000000e+000   0.0000000e+000   0.0000000e+000
 -1.6081885e+001   9.9986066e-001   1.3934003e-004   0.0000000e+000   0.0000000e+000   0.0000000e+000   0.0000000e+000   0.0000000e+000   0.0000000e+000   0.0000000e+000   0.0000000e+000   0.0000000e+000   0.0000000e+000   0.0000000e+000   0.0000000e+000   0.0000000e+000   0.0000000e+000   0.0000000e+000   0.0000000e+000   0.0000000e+000   0.0000000e+000
 -1.5903643e+001   9.9971342e-001   2.0567974e-004   8.0901501e-005   0.0000000e+000   0.0000000e+000   0.0000000e+000   0.0000000e+000   0.0000000e+000   0.0000000e+000   0.0000000e+000   0.0000000e+000   0.0000000e+000   0.0000000e+000   0.0000000e+000   0.0000000e+000   0.0000000e+000   0.0000000e+000   0.0000000e+000   0.0000000e+000   0.0000000e+000
 -1.5824425e+001   9.9965588e-001   2.3594087e-004   9.1936666e-005   1.6240721e-005   0.0000000e+000   0.0000000e+000   0.0000000e+000   0.0000000e+000   0.0000000e+000   0.0000000e+000   0.0000000e+000   0.0000000e+000   0.0000000e+000   0.0000000e+000   0.0000000e+000   0.0000000e+000   0.0000000e+000   0.0000000e+000   0.0000000e+000   0.0000000e+000
 -1.5725401e+001   9.9959306e-001   2.3150907e-004   1.0252334e-004   7.2911855e-005   0.0000000e+000   0.0000000e+000   0.0000000e+000   0.0000000e+000   0.0000000e+000   0.0000000e+000   0.0000000e+000   0.0000000e+000   0.0000000e+000   0.0000000e+000   0.0000000e+000   0.0000000e+000   0.0000000e+000   0.0000000e+000   0.0000000e+000   0.0000000e+000
 -1.5601623e+001   9.9953719e-001   2.1072856e-004   1.4861392e-004   4.5609196e-005   5.7859506e-005   0.0000000e+000   0.0000000e+000   0.0000000e+000   0.0000000e+000   0.0000000e+000   0.0000000e+000   0.0000000e+000   0.0000000e+000   0.0000000e+000   0.0000000e+000   0.0000000e+000   0.0000000e+000   0.0000000e+000   0.0000000e+000   0.0000000e+000
 -1.5446899e+001   9.9943821e-001   2.1759924e-004   1.5688006e-004   8.3485077e-005   7.5903558e-005   2.7926595e-005   0.0000000e+000   0.0000000e+000   0.0000000e+000   0.0000000e+000   0.0000000e+000   0.0000000e+000   0.0000000e+000   0.0000000e+000   0.0000000e+000   0.0000000e+000   0.0000000e+000   0.0000000e+000   0.0000000e+000   0.0000000e+000
 -1.5323120e+001   9.9939001e-001   2.0627016e-004   1.3140100e-004   1.0584065e-004   1.1578331e-004   3.6204806e-005   1.4492718e-005   0.0000000e+000   0.0000000e+000   0.0000000e+000   0.0000000e+000   0.0000000e+000   0.0000000e+000   0.0000000e+000   0.0000000e+000   0.0000000e+000   0.0000000e+000   0.0000000e+000   0.0000000e+000   0.0000000e+000
 -1.5168396e+001   9.9928367e-001   2.8240282e-004   9.1889376e-005   1.5225619e-004   6.8012966e-005   9.2316278e-005   0.0000000e+000   2.9452399e-005   0.0000000e+000   0.0000000e+000   0.0000000e+000   0.0000000e+000   0.0000000e+000   0.0000000e+000   0.0000000e+000   0.0000000e+000   0.0000000e+000   0.0000000e+000   0.0000000e+000   0.0000000e+000
 -1.5053258e+001   9.9925120e-001   2.1792896e-004   1.3168637e-004   1.4020378e-004   1.2636732e-004   8.7989362e-005   1.5384078e-005   2.9243390e-005   0.0000000e+000   0.0000000e+000   0.0000000e+000   0.0000000e+000   0.0000000e+000   0.0000000e+000   0.0000000e+000   0.0000000e+000   0.0000000e+000   0.0000000e+000   0.0000000e+000   0.0000000e+000
 -1.4909336e+001   9.9917206e-001   2.3839741e-004   1.2848528e-004   1.3461027e-004   1.4725119e-004   1.1840872e-004   1.6493072e-005   2.9333475e-005   1.4965331e-005   0.0000000e+000   0.0000000e+000   0.0000000e+000   0.0000000e+000   0.0000000e+000   0.0000000e+000   0.0000000e+000   0.0000000e+000   0.0000000e+000   0.0000000e+000   0.0000000e+000
 -1.4749453e+001   9.9910697e-001   2.4901323e-004   1.2811598e-004   1.5009752e-004   1.4709412e-004   1.1163490e-004   6.0998864e-005   1.6007642e-005   3.0064832e-005   0.0000000e+000   0.0000000e+000   0.0000000e+000   0.0000000e+000   0.0000000e+000   0.0000000e+000   0.0000000e+000   0.0000000e+000   0.0000000e+000   0.0000000e+000   0.0000000e+000
 -1.4621546e+001   9.9902041e-001   2.7503235e-004   1.3584041e-004   1.2325317e-004   1.8160541e-004   1.3869375e-004   2.4925957e-005   7.0435058e-005   2.9806666e-005   0.0000000e+000   0.0000000e+000   0.0000000e+000   0.0000000e+000   0.0000000e+000   0.0000000e+000   0.0000000e+000   0.0000000e+000   0.0000000e+000   0.0000000e+000   0.0000000e+000
 -1.4519221e+001   9.9898726e-001   2.7946223e-004   1.0991542e-004   1.7592072e-004   1.0002514e-004   1.7438488e-004   6.5783793e-005   7.6702091e-005   3.0545362e-005   0.0000000e+000   0.0000000e+000   0.0000000e+000   0.0000000e+000   0.0000000e+000   0.0000000e+000   0.0000000e+000   0.0000000e+000   0.0000000e+000   0.0000000e+000   0.0000000e+000
 -1.4391314e+001   9.9891640e-001   2.8185973e-004   1.5451832e-004   9.8738489e-005   2.2314513e-004   9.4304099e-005   8.4176552e-005   9.2642302e-005   5.4215326e-005   0.0000000e+000   0.0000000e+000   0.0000000e+000   0.0000000e+000   0.0000000e+000   0.0000000e+000   0.0000000e+000   0.0000000e+000   0.0000000e+000   0.0000000e+000   0.0000000e+000
 -1.4288989e+001   9.9883362e-001   3.1884290e-004   1.6860734e-004   1.0735161e-004   1.8830465e-004   1.2801955e-004   6.6692969e-005   1.1852868e-004   5.4393786e-005   1.5638508e-005   0.0000000e+000   0.0000000e+000   0.0000000e+000   0.0000000e+000   0.0000000e+000   0.0000000e+000   0.0000000e+000   0.0000000e+000   0.0000000e+000   0.0000000e+000
 -1.4161083e+001   9.9874457e-001   3.8310782e-004   1.3021892e-004   1.1454907e-004   1.9839379e-004   1.0965671e-004   1.2631528e-004   9.9392024e-005   6.2021289e-005   3.1770230e-005   0.0000000e+000   0.0000000e+000   0.0000000e+000   0.0000000e+000   0.0000000e+000   0.0000000e+000   0.0000000e+000   0.0000000e+000   0.0000000e+000   0.0000000e+000
 -1.4058757e+001   9.9869844e-001   3.6067431e-004   1.8164485e-004   1.0767984e-004   1.5927777e-004   1.0820851e-004   1.6506086e-004   9.1871542e-005   8.7248259e-005   2.3662626e-005   1.6228492e-005   0.0000000e+000   0.0000000e+000   0.0000000e+000   0.0000000e+000   0.0000000e+000   0.0000000e+000   0.0000000e+000   0.0000000e+000   0.0000000e+000
 -1.3930851e+001   9.9862299e-001   4.1911325e-004   1.3432057e-004   1.5330142e-004   1.4580894e-004   1.2126366e-004   1.1105438e-004   1.2896515e-004   1.1525775e-004   3.1760791e-005   1.6162791e-005   0.0000000e+000   0.0000000e+000   0.0000000e+000   0.0000000e+000   0.0000000e+000   0.0000000e+000   0.0000000e+000   0.0000000e+000   0.0000000e+000
 -1.3828526e+001   9.9856219e-001   3.9793025e-004   2.0150306e-004   1.3300715e-004   9.9786213e-005   1.9318094e-004   7.1034735e-005   1.1989184e-004   1.5671654e-004   3.2173808e-005   3.2587329e-005   0.0000000e+000   0.0000000e+000   0.0000000e+000   0.0000000e+000   0.0000000e+000   0.0000000e+000   0.0000000e+000   0.0000000e+000   0.0000000e+000
 -1.3700619e+001   9.9843356e-001   5.0566544e-004   1.5143231e-004   1.8503557e-004   1.2438235e-004   9.8374184e-005   1.5895514e-004   8.8948133e-005   1.4521881e-004   7.5997143e-005   8.2353252e-006   2.4191844e-005   0.0000000e+000   0.0000000e+000   0.0000000e+000   0.0000000e+000   0.0000000e+000   0.0000000e+000   0.0000000e+000   0.0000000e+000
 -1.3598294e+001   9.9839947e-001   4.9239524e-004   1.7307534e-004   1.3492061e-004   1.8829503e-004   6.3264480e-005   1.5314104e-004   8.5437964e-005   1.9219075e-004   6.8872239e-005   1.6667753e-005   3.2268926e-005   0.0000000e+000   0.0000000e+000   0.0000000e+000   0.0000000e+000   0.0000000e+000   0.0000000e+000   0.0000000e+000   0.0000000e+000
 -1.3470387e+001   9.9833592e-001   4.3336998e-004   2.1232671e-004   1.9855391e-004   1.7403873e-004   6.1975409e-005   1.5549872e-004   1.0610929e-004   1.4537578e-004   9.3963811e-005   5.8653574e-005   2.4213497e-005   0.0000000e+000   0.0000000e+000   0.0000000e+000   0.0000000e+000   0.0000000e+000   0.0000000e+000   0.0000000e+000   0.0000000e+000
 -1.3368062e+001   9.9827502e-001   4.2047431e-004   2.5434552e-004   1.9010681e-004   1.4320433e-004   1.2819226e-004   1.2863338e-004   1.0184156e-004   1.5593973e-004   9.3653564e-005   8.3974687e-005   2.4614708e-005   0.0000000e+000   0.0000000e+000   0.0000000e+000   0.0000000e+000   0.0000000e+000   0.0000000e+000   0.0000000e+000   0.0000000e+000
 -1.3240156e+001   9.9818425e-001   4.1358436e-004   3.3137513e-004   1.9705629e-004   1.3286403e-004   1.1877941e-004   8.6111346e-005   1.2703245e-004   1.5417396e-004   1.1245849e-004   7.5358980e-005   6.6958506e-005   0.0000000e+000   0.0000000e+000   0.0000000e+000   0.0000000e+000   0.0000000e+000   0.0000000e+000   0.0000000e+000   0.0000000e+000
 -1.3137830e+001   9.9811399e-001   4.5099934e-004   2.8838243e-004   2.3306160e-004   1.3860358e-004   1.2136132e-004   1.2429582e-004   7.0024804e-005   1.7840405e-004   6.8198094e-005   1.2830076e-004   8.4379881e-005   0.0000000e+000   0.0000000e+000   0.0000000e+000   0.0000000e+000   0.0000000e+000   0.0000000e+000   0.0000000e+000   0.0000000e+000
 -1.3009924e+001   9.9806955e-001   4.7027530e-004   2.9385276e-004   1.9843386e-004   1.8781287e-004   4.3872452e-005   1.7961638e-004   1.2755417e-004   9.7057707e-005   1.2488019e-004   1.1389571e-004   7.5801852e-005   1.7394326e-005   0.0000000e+000   0.0000000e+000   0.0000000e+000   0.0000000e+000   0.0000000e+000   0.0000000e+000   0.0000000e+000
 -1.2852616e+001   9.9799462e-001   4.6497730e-004   2.9074286e-004   2.1173590e-004   2.5398774e-004   6.1475074e-005   1.0610143e-004   1.1872667e-004   1.3015016e-004   1.0854965e-004   8.6156432e-005   1.3771299e-004   3.5061464e-005   0.0000000e+000   0.0000000e+000   0.0000000e+000   0.0000000e+000   0.0000000e+000   0.0000000e+000   0.0000000e+000
 -1.2726770e+001   9.9784888e-001   5.5580817e-004   3.1174269e-004   1.7022912e-004   2.4332147e-004   1.6001791e-004   1.0172648e-004   1.0033375e-004   1.4575391e-004   5.1394872e-005   1.0341206e-004   1.3680884e-004   5.3259138e-005   1.7312995e-005   0.0000000e+000   0.0000000e+000   0.0000000e+000   0.0000000e+000   0.0000000e+000   0.0000000e+000
 -1.2626094e+001   9.9780070e-001   5.1237129e-004   3.7832867e-004   1.9204726e-004   1.8070819e-004   1.9205940e-004   1.0859436e-004   1.1957652e-004   1.4497194e-004   3.3466557e-005   1.1033596e-004   1.2009712e-004   7.1834657e-005   3.4909508e-005   0.0000000e+000   0.0000000e+000   0.0000000e+000   0.0000000e+000   0.0000000e+000   0.0000000e+000
 -1.2500248e+001   9.9778788e-001   4.4598685e-004   3.6407774e-004   2.8152042e-004   1.4409903e-004   1.6597952e-004   1.3937627e-004   1.2647330e-004   1.4737725e-004   4.3040169e-005   1.0953141e-004   1.1975526e-004   5.4061768e-005   7.0836657e-005   0.0000000e+000   0.0000000e+000   0.0000000e+000   0.0000000e+000   0.0000000e+000   0.0000000e+000
 -1.2342940e+001   9.9765410e-001   5.6097005e-004   3.0095208e-004   2.5700987e-004   1.9982407e-004   1.9199530e-004   1.2170576e-004   1.3264098e-004   1.1420658e-004   1.2846859e-004   1.0071384e-004   5.8922089e-005   1.0681715e-004   5.3375825e-005   1.8295911e-005   0.0000000e+000   0.0000000e+000   0.0000000e+000   0.0000000e+000   0.0000000e+000
 -1.2217095e+001   9.9756910e-001   6.2702975e-004   2.9227334e-004   2.6577171e-004   1.4672060e-004   2.0470963e-004   1.3717994e-004   1.5941683e-004   1.3144884e-004   5.6989297e-005   1.6260187e-004   5.0437192e-005   1.0643489e-004   7.1541379e-005   1.8348530e-005   0.0000000e+000   0.0000000e+000   0.0000000e+000   0.0000000e+000   0.0000000e+000
 -1.2116418e+001   9.9753043e-001   5.8424312e-004   3.2330606e-004   2.6111026e-004   1.6232619e-004   2.1893468e-004   1.5181045e-004   1.1868021e-004   1.3159872e-004   9.9840716e-005   1.3387467e-004   8.7713521e-005   8.8209685e-005   5.3164065e-005   3.6376191e-005   1.8383423e-005   0.0000000e+000   0.0000000e+000   0.0000000e+000   0.0000000e+000
 -1.1990572e+001   9.9744921e-001   5.9093763e-004   3.3768940e-004   2.9000172e-004   1.3259529e-004   2.4557683e-004   1.7713177e-004   1.1754951e-004   1.0621517e-004   9.0803610e-005   1.6778498e-004   7.9404075e-005   1.0708766e-004   5.3096378e-005   1.8008227e-005   3.6906920e-005   0.0000000e+000   0.0000000e+000   0.0000000e+000   0.0000000e+000
 -1.1833512e+001   9.9736043e-001   6.0296305e-004   3.6999449e-004   2.7230646e-004   1.8038333e-004   1.7323265e-004   1.7598728e-004   1.6445229e-004   1.2071449e-004   9.0746661e-005   1.6753709e-004   4.2663645e-005   1.3413956e-004   8.0565775e-005   2.6852278e-005   3.7027815e-005   0.0000000e+000   0.0000000e+000   0.0000000e+000   0.0000000e+000
 -1.1707864e+001   9.9726590e-001   6.5189652e-004   3.6424726e-004   3.0590974e-004   1.5564874e-004   1.6543799e-004   1.9261348e-004   1.6026775e-004   1.3485101e-004   6.3665199e-005   1.7470637e-004   9.4241603e-005   9.0109490e-005   1.0755479e-004   3.5889940e-005   2.7748390e-005   9.3159862e-006   0.0000000e+000   0.0000000e+000   0.0000000e+000
 -1.1607346e+001   9.9717845e-001   7.0867618e-004   3.5657786e-004   2.8498800e-004   2.0868353e-004   1.3262280e-004   1.9881192e-004   1.7078825e-004   1.6179234e-004   5.3701063e-005   1.4507184e-004   9.3967828e-005   1.2535296e-004   6.1914092e-005   8.1542228e-005   9.2081726e-006   2.7854609e-005   0.0000000e+000   0.0000000e+000   0.0000000e+000
 -1.1481698e+001   9.9712256e-001   6.9751794e-004   3.7831122e-004   2.8508821e-004   2.1294677e-004   1.5683661e-004   1.3148167e-004   2.1470759e-004   1.5689022e-004   9.4444423e-005   1.2143602e-004   1.0393555e-004   8.9424168e-005   1.0662939e-004   6.3256435e-005   2.7499188e-005   3.7038838e-005   0.0000000e+000   0.0000000e+000   0.0000000e+000
 -1.1325368e+001   9.9702414e-001   7.5962745e-004   3.6242721e-004   2.8316301e-004   1.6730586e-004   1.8174238e-004   1.7032125e-004   1.8861315e-004   1.4221818e-004   1.6613445e-004   1.3143349e-004   3.9047657e-005   1.2881769e-004   7.4358513e-005   6.9834771e-005   7.3865953e-005   3.6951771e-005   0.0000000e+000   0.0000000e+000   0.0000000e+000
 -1.1200304e+001   9.9687547e-001   8.2932972e-004   3.9596346e-004   2.9929370e-004   1.2964591e-004   2.4060855e-004   1.4163196e-004   1.7740459e-004   1.2894470e-004   1.3725179e-004   1.7207261e-004   7.5283463e-005   1.1750705e-004   6.6290007e-005   9.2999741e-005   2.8035903e-005   9.2266137e-005   0.0000000e+000   0.0000000e+000   0.0000000e+000
 -1.1100252e+001   9.9676174e-001   9.1315906e-004   4.1090765e-004   2.7552942e-004   1.7220175e-004   1.7122087e-004   1.9142268e-004   1.5346595e-004   1.5092628e-004   7.2004224e-005   2.1417405e-004   7.5386606e-005   1.4041487e-004   6.8941959e-005   6.8896577e-005   6.0828209e-005   8.0160742e-005   1.8619853e-005   0.0000000e+000   0.0000000e+000
 -1.0975188e+001   9.9667394e-001   8.7309798e-004   4.1253803e-004   3.9464296e-004   1.4832304e-004   1.5403833e-004   2.0777997e-004   1.3004647e-004   1.1664718e-004   1.3090524e-004   1.3905441e-004   1.1607923e-004   1.4788052e-004   1.1480348e-004   2.4372313e-005   8.4597712e-005   8.4854767e-005   2.7703825e-005   1.8694761e-005   0.0000000e+000
 -1.0818857e+001   9.9657495e-001   8.8238752e-004   4.2661928e-004   3.9603549e-004   2.1408819e-004   1.4662161e-004   1.4004037e-004   1.7211811e-004   1.0645552e-004   6.8319903e-005   1.6637282e-004   1.1660256e-004   1.6013768e-004   5.8380195e-005   9.9792614e-005   9.4360901e-005   5.6556539e-005   5.4930403e-005   4.1180425e-005   2.4045546e-005
 -1.0693793e+001   9.9644915e-001   9.6190255e-004   4.0552828e-004   3.6906744e-004   2.6480669e-004   1.4508676e-004   1.6867294e-004   1.5103028e-004   9.3665119e-005   6.7458954e-005   1.7027289e-004   7.4393930e-005   1.2694033e-004   8.0807144e-005   8.9451008e-005   7.2870097e-005   8.5364344e-005   9.6636948e-005   4.0433940e-005   8.6459458e-005
 -1.0537462e+001   9.9633574e-001   9.4995727e-004   4.1298734e-004   3.5623813e-004   3.1444955e-004   1.6174966e-004   1.8517998e-004   1.4184849e-004   1.0632453e-004   8.1349531e-005   1.3797005e-004   9.4020063e-005   1.0389995e-004   1.0369694e-004   2.0117932e-005   5.0799111e-005   5.5548474e-005   7.1109422e-005   1.1668438e-004   2.0032898e-004
 -1.0460386e+001   9.9622259e-001   9.7074003e-004   4.7550914e-004   3.3480560e-004   3.1513193e-004   1.8832249e-004   1.9774592e-004   9.9359576e-005   1.3312681e-004   9.2920525e-005   9.3491167e-005   1.4106006e-004   4.8683469e-005   1.3034967e-004   7.2298664e-005   7.5381194e-006   7.3431109e-005   6.5663783e-005   6.7438561e-005   2.6979541e-004
 -1.0389240e+001   9.9606102e-001   1.0968822e-003   4.3971580e-004   3.5633246e-004   2.6327258e-004   2.5257104e-004   2.0466036e-004   1.3075928e-004   1.0152671e-004   1.3887535e-004   6.9697556e-005   1.2804068e-004   3.3064129e-005   1.4654881e-004   6.3526046e-005   3.4662607e-005   3.4272345e-005   5.6301129e-005   5.7690563e-005   3.3057991e-004
 -1.0241220e+001   9.9583990e-001   1.1132652e-003   5.8806635e-004   3.7033177e-004   2.6196074e-004   1.6151850e-004   2.1251917e-004   2.0164072e-004   1.6007383e-004   7.2397533e-005   7.0634415e-005   1.2133150e-004   7.7423962e-005   1.2104359e-004   2.5380739e-005   5.2170208e-005   3.7270316e-005   6.3087800e-005   4.7908088e-006   4.4518851e-004
 -1.0185495e+001   9.9576506e-001   1.1047171e-003   5.8719012e-004   4.3744850e-004   2.5746810e-004   2.3823394e-004   1.1314450e-004   1.9622197e-004   1.5178832e-004   1.4307704e-004   4.4880766e-005   9.9871209e-005   6.3622432e-005   1.0891503e-004   8.2990947e-005   1.4228426e-005   6.6555771e-005   4.2545047e-005   2.4654211e-005   4.5739031e-004
 -1.0084658e+001   9.9553857e-001   1.1628345e-003   6.6379087e-004   5.0898012e-004   2.9991481e-004   2.8479736e-004   1.1306238e-004   8.2981227e-005   9.4217914e-005   3.0509669e-005   9.1764718e-005   1.0038204e-004   1.3959954e-004   1.0764967e-004   8.4196790e-005   1.4944286e-005   2.8924934e-005   7.5967003e-005   4.1652849e-005   5.3526065e-004
 -9.9962370e+000   9.9534991e-001   1.2881314e-003   6.7491329e-004   5.0890536e-004   3.2142752e-004   2.2661306e-004   1.4289290e-004   1.4205574e-004   1.2275345e-004   5.6972878e-005   1.5161200e-005   2.6642250e-005   2.7799258e-005   7.6021745e-005   7.8694732e-005   5.9125382e-005   5.7647606e-005   8.4147230e-005   6.6669091e-005   6.7351382e-004
 -9.8534982e+000   9.9510544e-001   1.6407616e-003   5.7673274e-004   5.7042542e-004   2.6163860e-004   1.4349243e-004   1.6102218e-004   7.0619752e-005   3.9380155e-005   1.3996031e-004   6.4894904e-005   7.1607179e-005   7.0388699e-005   3.1819906e-005   3.6451129e-005   3.9337593e-005   1.8645617e-005   3.1740235e-005   2.9340330e-005   8.9630104e-004
 -9.7461117e+000   9.9502477e-001   1.6330493e-003   7.6206177e-004   4.8727540e-004   2.1511602e-004   1.3937144e-004   1.3328967e-004   9.5241695e-005   9.1620664e-005   8.2628433e-005   4.7390853e-005   4.6238169e-005   4.3567272e-005   6.0753741e-005   5.5978663e-005   3.8277076e-005   1.0018620e-005   5.3006154e-005   4.3380899e-005   9.3696887e-004
 -9.6896927e+000   9.9497407e-001   1.6681183e-003   7.7423867e-004   5.2686155e-004   1.8319404e-004   1.5114315e-004   1.0529392e-004   9.2220203e-005   8.0818853e-005   9.5906176e-005   4.1310698e-005   5.9426938e-005   3.7460706e-005   3.9674319e-005   3.5931387e-005   5.2826956e-005   5.1054531e-005   2.3623379e-005   2.2706631e-005   9.8411842e-004
 -9.5976692e+000   9.9500338e-001   1.6848317e-003   7.9455194e-004   4.5729526e-004   2.3252734e-004   1.7369265e-004   1.0141371e-004   4.5064035e-005   8.6142499e-005   6.4381272e-005   5.2654716e-005   4.5535312e-005   4.5609177e-005   2.0619032e-005   4.9727561e-005   3.8636092e-005   1.1032076e-005   4.1214616e-005   3.3404141e-005   1.0182851e-003
 -9.4953474e+000   9.9491679e-001   1.9331732e-003   7.8941435e-004   3.0982624e-004   2.1327302e-004   1.5654317e-004   1.4182000e-004   6.8457004e-005   7.4094092e-005   2.0563425e-005   5.1078765e-005   3.9957839e-005   4.6500471e-005   5.9723860e-005   2.6846793e-005   2.1557428e-005   1.9789315e-005   1.9935964e-005   2.5178988e-005   1.0654717e-003
 -9.3608727e+000   9.9515036e-001   1.9955028e-003   6.8395632e-004   2.3333448e-004   1.4880724e-004   1.5254164e-004   1.0260346e-004   5.4793448e-005   1.1484456e-004   5.1859040e-005   2.1598904e-005   1.8785141e-005   3.1909842e-005   3.0996751e-005   1.3669163e-005   9.4319688e-006   3.0165897e-005   1.8924840e-005   2.2433832e-005   1.1134761e-003
 -9.2556284e+000   9.9526483e-001   2.0628185e-003   6.1608414e-004   2.3125500e-004   1.3442762e-004   1.2761751e-004   7.3602728e-005   6.1188737e-005   3.6301307e-005   5.9822377e-005   5.4345181e-005   4.0672899e-005   1.1792052e-005   6.0884398e-006   1.2562739e-005   1.7737593e-005   1.3697865e-005   2.3639282e-006   1.5877803e-005   1.1569167e-003
 -9.1592318e+000   9.9556791e-001   1.9086413e-003   6.0552907e-004   1.9025594e-004   1.6132996e-004   7.7108242e-005   6.2719133e-005   4.9550677e-005   1.7137322e-005   2.5981325e-005   3.4547937e-005   2.9630714e-005   1.7412135e-005   2.4579979e-005   1.0957147e-005   4.7822412e-006   7.0450286e-006   9.4188797e-006   7.0976855e-006   1.1883617e-003
 -9.0687174e+000   9.9587244e-001   1.7964769e-003   5.5201319e-004   1.6120520e-004   1.1929381e-004   8.0046700e-005   1.8320280e-005   2.2932263e-005   2.2565853e-005   1.8614310e-005   2.1501960e-005   1.2057681e-005   2.1008170e-005   1.6156139e-005   1.3582750e-005   1.3919288e-005   1.0838747e-005   7.0645447e-006   9.5499873e-006   1.2104091e-003
 -8.9658984e+000   9.9617994e-001   1.7128259e-003   5.0869593e-004   6.9553065e-005   5.1879312e-005   6.3368120e-005   2.8782628e-005   9.7097961e-006   1.5659791e-005   7.2313929e-006   2.2299432e-005   1.9304799e-005   9.5475836e-006   9.5440220e-006   1.4310555e-005   7.1327865e-006   1.6802220e-005   9.6653142e-006   1.1818658e-005   1.2319271e-003
 -8.8556699e+000   9.9642008e-001   1.6472643e-003   4.0497056e-004   4.6306314e-005   2.7899528e-005   3.4452310e-005   1.7002821e-005   9.7416547e-006   1.4517970e-005   4.8416257e-006   1.6802374e-005   7.2178669e-006   9.7291722e-006   1.6761491e-005   1.6829790e-005   1.4332124e-005   1.6708388e-005   9.5578991e-006   1.9051216e-005   1.2459297e-003
 -8.7858914e+000   9.9655599e-001   1.6399007e-003   2.9979743e-004   3.5676993e-005   2.7420330e-005   1.4761033e-005   1.9531965e-005   7.3111511e-006   1.6985266e-005   9.7102652e-006   9.6187835e-006   9.6672852e-006   4.8560374e-006   1.9166361e-005   1.4429108e-005   2.1588223e-005   9.5629264e-006   1.9251850e-005   1.1899226e-005   1.2528718e-003
 -8.6986682e+000   9.9674527e-001   1.5508712e-003   1.8792440e-004   4.7505769e-005   1.8050209e-005   2.0334008e-005   1.7185297e-005   9.7825767e-006   9.7311526e-006   1.2177585e-005   1.6990114e-005   7.3013241e-006   9.6406453e-006   1.4455346e-005   1.9245581e-005   1.4400383e-005   1.4427371e-005   1.6860307e-005   1.4436979e-005   1.2534055e-003
 -8.5416665e+000   9.9699975e-001   1.4055819e-003   7.9850402e-005   4.3618646e-005   1.0010791e-005   2.2435009e-005   1.4796830e-005   1.4718881e-005   1.4771343e-005   7.4987505e-006   9.7177613e-006   9.8159353e-006   1.6982752e-005   1.4501791e-005   1.2049605e-005   2.1757825e-005   2.1701443e-005   9.6186033e-006   7.2104957e-006   1.2636086e-003
 -8.4718880e+000   9.9713976e-001   1.2956744e-003   5.1780888e-005   3.8177570e-005   1.2726982e-005   2.0077600e-005   1.2337825e-005   2.2220006e-005   1.2292062e-005   4.8934777e-006   7.2882068e-006   7.2994866e-006   1.4567122e-005   1.9423480e-005   1.2073472e-005   1.4508331e-005   2.8971788e-005   1.2022230e-005   9.6370323e-006   1.2642701e-003
 -8.3846648e+000   9.9730831e-001   1.1197452e-003   6.1911643e-005   2.0426846e-005   2.5185473e-005   1.2463724e-005   1.9975716e-005   2.2177730e-005   1.2544704e-005   7.3632117e-006   4.8759788e-006   1.2179642e-005   1.7102195e-005   2.1862772e-005   1.4596489e-005   1.2130872e-005   1.6932220e-005   1.6935109e-005   9.6915465e-006   1.2635918e-003
 -8.2590635e+000   9.9758002e-001   8.6891732e-004   4.3149606e-005   2.2798383e-005   2.5100327e-005   7.4779949e-006   2.9711329e-005   7.4207067e-006   1.2319730e-005   1.2243810e-005   2.4397683e-006   1.4622467e-005   9.7842423e-006   2.6781822e-005   1.4588958e-005   9.7146927e-006   2.1842633e-005   1.2116897e-005   1.9400342e-005   1.2595506e-003
 -8.1892849e+000   9.9767579e-001   7.6060250e-004   4.8448620e-005   3.0552064e-005   1.7620090e-005   1.0023136e-005   2.9819965e-005   1.2402447e-005   9.8462649e-006   1.2295795e-005   1.4697434e-005   7.3780665e-006   1.7090253e-005   1.4654116e-005   1.9551692e-005   1.2182263e-005   1.4579085e-005   1.4574134e-005   2.6781060e-005   1.2511092e-003
 -8.0322832e+000   9.9776884e-001   6.6278091e-004   4.6702701e-005   4.0948451e-005   1.0104370e-005   2.5080392e-005   1.2497056e-005   2.2389171e-005   1.2369098e-005   1.7266701e-005   1.2339482e-005   9.8647757e-006   1.4727346e-005   9.8331973e-006   1.2251674e-005   1.4675595e-005   1.9542994e-005   1.9563048e-005   9.7695759e-006   1.2584557e-003
 -7.9450600e+000   9.9780841e-001   6.1484450e-004   5.7309843e-005   3.0818818e-005   1.2753073e-005   3.0195739e-005   1.2553589e-005   2.4990726e-005   1.4914944e-005   1.9870340e-005   4.9461658e-006   1.4819786e-005   7.4061602e-006   1.2339181e-005   1.4752864e-005   2.2095883e-005   1.7212098e-005   1.2240893e-005   7.3589275e-006   1.2601659e-003
 -7.8752815e+000   9.9785336e-001   5.8001086e-004   4.6757057e-005   3.0803038e-005   1.7799706e-005   2.2679599e-005   2.5102695e-005   1.9969077e-005   2.2370307e-005   9.9352129e-006   9.9053249e-006   4.9253480e-006   1.2327086e-005   1.2332288e-005   7.3689360e-006   1.9655075e-005   2.4570645e-005   9.8019584e-006   9.8102480e-006   1.2605156e-003
 -7.7880583e+000   9.9786453e-001   5.6311715e-004   4.4363553e-005   4.1217270e-005   1.2732360e-005   3.2922039e-005   2.2667530e-005   2.2551746e-005   2.2463332e-005   7.4793305e-006   4.9618506e-006   1.2403815e-005   7.4201570e-006   7.4343084e-006   9.8620436e-006   2.9626636e-005   1.2334781e-005   1.2288171e-005   1.4794990e-005   1.2548284e-003
 -7.6310566e+000   9.9790887e-001   5.2001684e-004   4.7088707e-005   2.8402266e-005   3.3328589e-005   2.0321908e-005   3.2877595e-005   3.0191538e-005   1.0056327e-005   2.5026040e-006   1.2472390e-005   7.4722298e-006   4.9802822e-006   1.4910486e-005   1.2404704e-005   1.4875476e-005   1.4855043e-005   1.4836801e-005   1.7312812e-005   1.2522225e-003
 -7.5220277e+000   9.9791721e-001   4.9935081e-004   5.5633622e-005   3.3709119e-005   2.8272912e-005   3.0720736e-005   3.0481908e-005   2.5343569e-005   5.0451488e-006   1.2567188e-005   5.0163443e-006   7.5183852e-006   1.5025338e-005   7.4857748e-006   1.7452262e-005   7.4693213e-006   1.7422687e-005   1.7393655e-005   1.7382429e-005   1.2494982e-003
 -7.4348045e+000   9.9797224e-001   4.4935868e-004   5.5581947e-005   2.5946179e-005   4.1130092e-005   3.0688510e-005   2.2877832e-005   1.5208384e-005   1.5143110e-005   7.5430156e-006   5.0184510e-006   1.2536729e-005   1.5006533e-005   2.4946520e-006   1.4959956e-005   9.9414701e-006   1.4936067e-005   1.9882340e-005   1.9861714e-005   1.2496414e-003
 -7.3650260e+000   9.9798135e-001   4.4533217e-004   6.0592146e-005   3.1046364e-005   3.3428195e-005   2.2991392e-005   2.5427834e-005   1.0116503e-005   1.7672323e-005   5.0260730e-006   1.2555153e-005   1.0017780e-005   1.0009868e-005   7.4750084e-006   1.2469355e-005   7.4640982e-006   1.7417763e-005   1.7394333e-005   2.2346289e-005   1.2498705e-003
 -7.2778028e+000   9.9799726e-001   4.2637683e-004   6.6153593e-005   3.1215181e-005   2.8396227e-005   2.5623124e-005   2.0438762e-005   7.6336002e-006   2.0259785e-005   1.2642010e-005   5.0281159e-006   2.2637111e-005   2.5058964e-006   1.0028825e-005   1.5001075e-005   7.5016156e-006   1.9964642e-005   1.2463501e-005   2.2433211e-005   1.2464416e-003
 -7.1208011e+000   9.9804816e-001   3.8761836e-004   6.8854285e-005   1.8386276e-005   3.3685412e-005   2.0591385e-005   7.7008056e-006   1.5347200e-005   1.5252789e-005   1.5227283e-005   1.0109983e-005   1.5157119e-005   1.5104079e-005   1.0063933e-005   1.5068698e-005   7.5204982e-006   1.7534093e-005   1.7526323e-005   2.0021162e-005   1.2410742e-003
 -7.0117721e+000   9.9807604e-001   3.4987062e-004   6.9474757e-005   3.6914337e-005   2.3387571e-005   2.0748488e-005   1.2907369e-005   7.6886580e-006   1.2787308e-005   1.7835254e-005   1.5279274e-005   1.5215320e-005   1.2647769e-005   1.7706764e-005   1.0095169e-005   1.2595234e-005   1.5100617e-005   1.5085102e-005   2.2635191e-005   1.2359871e-003
 -6.9245490e+000   9.9810851e-001   3.2585984e-004   6.4103520e-005   2.9034380e-005   3.6457421e-005   1.0366665e-005   1.2893025e-005   1.0270082e-005   1.5332778e-005   1.0177955e-005   1.5266351e-005   1.7745522e-005   1.2642911e-005   1.7683983e-005   1.5110210e-005   7.5542265e-006   1.5093972e-005   1.5095753e-005   2.7647956e-005   1.2331509e-003
 -6.8547704e+000   9.9816701e-001   2.7552535e-004   5.8733779e-005   3.1583574e-005   3.3844011e-005   7.7744806e-006   1.5431680e-005   1.0270071e-005   7.6621438e-006   1.7838919e-005   1.0160024e-005   1.7754318e-005   1.2639197e-005   1.7673706e-005   1.2596030e-005   1.2571001e-005   1.0070695e-005   1.7612895e-005   2.5131334e-005   1.2381207e-003
 -6.7675473e+000   9.9818930e-001   2.4681668e-004   6.1796704e-005   3.4354084e-005   2.8809299e-005   1.3020721e-005   1.5488555e-005   7.7295287e-006   1.0270865e-005   1.2781013e-005   2.2986487e-005   1.0175251e-005   1.2710591e-005   2.2819361e-005   7.5936665e-006   1.0108673e-005   1.7669363e-005   2.0193389e-005   2.0179676e-005   1.2351971e-003
 -6.6585183e+000   9.9824102e-001   1.9673347e-004   5.6820842e-005   4.2478813e-005   1.8426052e-005   2.0909515e-005   5.2010280e-006   7.7587201e-006   1.8056187e-005   2.0552631e-005   2.0506254e-005   5.1295875e-006   2.2979455e-005   1.2730867e-005   7.6203995e-006   7.6169678e-006   2.5359763e-005   2.0277000e-005   2.0290017e-005   1.2295344e-003
 -6.5712951e+000   9.9826404e-001   1.8541106e-004   5.1261308e-005   3.7059897e-005   1.8459237e-005   2.0896646e-005   5.1982969e-006   1.2900635e-005   1.8041794e-005   1.5405784e-005   1.7940443e-005   1.2761577e-005   1.2758235e-005   1.5272835e-005   7.6205175e-006   7.6153549e-006   2.0268328e-005   2.2816100e-005   2.2784179e-005   1.2314849e-003
 -6.4142934e+000   9.9829886e-001   1.5220004e-004   5.1425571e-005   3.7280979e-005   2.1103382e-005   2.6362426e-006   2.0871606e-005   1.2966201e-005   1.5533496e-005   2.0630049e-005   1.0292828e-005   2.0522074e-005   2.0492394e-005   5.1152374e-006   7.6536654e-006   1.0182551e-005   2.0378352e-005   1.2724222e-005   2.7971475e-005   1.2311621e-003
 -6.3052645e+000   9.9832404e-001   1.2581474e-004   4.6183836e-005   4.0250581e-005   1.8607388e-005   7.9155758e-006   1.3104107e-005   2.3495800e-005   1.2990888e-005   2.0754010e-005   1.5483285e-005   1.8072350e-005   2.0592566e-005   2.5615524e-006   2.0502327e-005   2.5612849e-006   1.5354673e-005   1.5345488e-005   3.5795585e-005   1.2205704e-003
 -6.2180413e+000   9.9835617e-001   1.0022405e-004   4.3374388e-005   3.7550843e-005   1.8571962e-005   1.0536489e-005   1.5702093e-005   1.3042281e-005   2.0794707e-005   2.0713397e-005   7.7498744e-006   2.5761903e-005   1.0287819e-005   2.0517737e-005   1.0229270e-005   5.1191576e-006   1.2797960e-005   1.2798990e-005   2.5527218e-005   1.2325302e-003
 -6.1482627e+000   9.9836111e-001   9.7415091e-005   5.1349907e-005   2.4168870e-005   2.1255320e-005   1.5779345e-005   7.8695654e-006   1.3063578e-005   3.1160676e-005   1.5538907e-005   1.5510712e-005   1.0311934e-005   1.5415796e-005   2.0533162e-005   7.6798548e-006   1.0245812e-005   1.2808117e-005   1.7897407e-005   2.0430375e-005   1.2304590e-003
 -6.0610396e+000   9.9835736e-001   9.7982387e-005   4.8917736e-005   2.9627431e-005   2.1332153e-005   1.5848723e-005   1.0522898e-005   1.5706466e-005   2.0861041e-005   2.0812270e-005   1.8156901e-005   1.0333358e-005   2.3224214e-005   1.2883392e-005   7.7184387e-006   2.0579387e-005   1.0263106e-005   1.2815476e-005   2.3081308e-005   1.2219754e-003
 -5.9520106e+000   9.9833962e-001   1.0190001e-004   5.2075032e-005   3.7884390e-005   2.1453428e-005   1.5930030e-005   1.3194982e-005   2.6297599e-005   7.8422221e-006   2.3522728e-005   1.8202733e-005   1.8158346e-005   2.3320942e-005   1.0345566e-005   1.2918679e-005   1.2877791e-005   1.2871443e-005   2.0592789e-005   1.5435008e-005   1.2155542e-003
 -5.8647874e+000   9.9834564e-001   1.0456927e-004   4.6492234e-005   3.5115021e-005   2.1390428e-005   1.5933904e-005   1.8473539e-005   2.6294854e-005   7.8575392e-006   1.3058780e-005   2.3393203e-005   3.1104724e-005   1.2948980e-005   5.1836702e-006   2.0647120e-005   7.7191106e-006   1.5438278e-005   2.0589946e-005   1.5437442e-005   1.2127109e-003
 -5.7557585e+000   9.9834039e-001   1.0508904e-004   4.4101831e-005   3.7987007e-005   2.4231608e-005   2.6686613e-005   1.0610425e-005   2.6448988e-005   7.9015723e-006   1.8377731e-005   2.0875122e-005   2.6075729e-005   1.5605811e-005   1.0395520e-005   1.8153661e-005   1.5529269e-005   1.2938251e-005   2.3314528e-005   1.0356552e-005   1.2049324e-003
 -5.6194723e+000   9.9830280e-001   1.4384755e-004   3.3374888e-005   3.8247910e-005   2.9824025e-005   3.2266214e-005   2.6666737e-005   1.3261445e-005   1.8529775e-005   1.0533099e-005   2.1006548e-005   1.5710802e-005   2.6148106e-005   1.5657669e-005   1.0424823e-005   1.8233479e-005   1.8205877e-005   1.5581639e-005   2.3434826e-005   1.1862437e-003
 -5.5104433e+000   9.9830716e-001   1.4341763e-004   3.3204380e-005   3.8213170e-005   2.9724221e-005   3.2216733e-005   2.9390137e-005   1.3233679e-005   1.8499367e-005   5.2698357e-006   2.6264489e-005   7.8631349e-006   2.8739315e-005   1.0423504e-005   1.8225349e-005   1.3022949e-005   1.8172006e-005   2.0754865e-005   5.1944096e-006   1.2010063e-003
 -5.4232201e+000   9.9832521e-001   1.2559463e-004   3.5933609e-005   4.6311736e-005   2.4300932e-005   3.4841243e-005   2.1335762e-005   1.3266233e-005   2.3764575e-005   1.5782904e-005   1.3133133e-005   1.3101341e-005   1.5658189e-005   1.8262419e-005   1.8234954e-005   7.7991873e-006   1.8175112e-005   2.3349561e-005   5.1924824e-006   1.2007567e-003
 -5.3141912e+000   9.9831391e-001   1.3216814e-004   5.0000955e-005   3.2838207e-005   2.4446771e-005   4.0389807e-005   2.4122995e-005   2.6647347e-005   1.0624066e-005   1.3201068e-005   1.3205882e-005   1.5813507e-005   2.1010021e-005   1.8315941e-005   1.3088056e-005   1.0453209e-005   1.8259471e-005   1.5633730e-005   2.3533356e-005   1.1823378e-003
 -5.1779050e+000   9.9830038e-001   1.4142664e-004   5.3231999e-005   2.4725124e-005   3.2827246e-005   3.7902475e-005   2.9650708e-005   2.4154605e-005   1.6043238e-005   1.0633966e-005   2.6510192e-005   1.3218310e-005   1.5804806e-005   1.5791174e-005   1.0492781e-005   1.0495793e-005   1.3106535e-005   2.0976565e-005   2.6255621e-005   1.1763694e-003
 -5.0688760e+000   9.9831986e-001   1.1504278e-004   5.0688861e-005   4.4067250e-005   3.5423977e-005   3.7845451e-005   1.8827721e-005   2.9490323e-005   5.3303672e-006   2.6551508e-005   1.5889871e-005   1.5846435e-005   1.5811658e-005   1.3134260e-005   1.0476822e-005   5.2290418e-006   2.0965744e-005   1.0475020e-005   2.8806382e-005   1.1802328e-003
 -4.9816528e+000   9.9833234e-001   1.0878145e-004   5.6032713e-005   4.6639921e-005   2.9907313e-005   2.7032820e-005   2.4182717e-005   2.6742640e-005   1.0651460e-005   2.3884921e-005   2.1183496e-005   7.9261521e-006   1.3171973e-005   1.3128782e-005   1.3110773e-005   7.8609508e-006   1.8332193e-005   1.3099162e-005   1.5718834e-005   1.1902682e-003
 -4.8726239e+000   9.9833045e-001   1.0362516e-004   6.4548164e-005   4.4224449e-005   3.0117319e-005   2.9886265e-005   2.1599793e-005   2.4162109e-005   2.4047229e-005   2.1324990e-005   1.3308349e-005   1.3268616e-005   7.9267677e-006   1.5842143e-005   1.5797522e-005   1.3171748e-005   7.8881149e-006   1.5810656e-005   2.6327671e-005   1.1766751e-003
 -4.7363377e+000   9.9830798e-001   1.0782942e-004   7.9181004e-005   5.3052369e-005   1.9208677e-005   2.7366185e-005   2.4430921e-005   2.7018646e-005   2.9543591e-005   1.6092696e-005   1.8702939e-005   1.0651909e-005   1.3315737e-005   1.3240811e-005   1.5867061e-005   1.3238366e-005   1.3241767e-005   2.6455873e-005   1.3193950e-005   1.1703897e-003
 -4.6273087e+000   9.9831832e-001   1.1300708e-004   7.6175259e-005   5.0027891e-005   1.6484530e-005   2.7245504e-005   1.8941300e-005   3.2397571e-005   2.1463041e-005   1.3396779e-005   1.8693294e-005   1.3334515e-005   7.9760496e-006   2.1193651e-005   1.8506625e-005   1.5882726e-005   7.9459179e-006   7.8993339e-006   3.4293961e-005   1.1668141e-003
 -4.5400855e+000   9.9833656e-001   1.0962785e-004   6.7544517e-005   3.8830289e-005   2.7433991e-005   2.4496936e-005   1.6248559e-005   2.9612843e-005   2.4173589e-005   2.1406615e-005   5.3425238e-006   1.0664843e-005   1.8585883e-005   1.8549555e-005   1.5866394e-005   2.1164233e-005   5.2984131e-006   2.6337071e-006   3.9562779e-005   1.1664000e-003
 -4.4310566e+000   9.9832196e-001   1.2204672e-004   5.6641616e-005   5.2977541e-005   2.7580427e-005   3.0091258e-005   1.3570384e-005   1.8967093e-005   3.5063013e-005   1.0774987e-005   1.0735934e-005   2.4061365e-005   8.0170703e-006   2.4006527e-005   1.5941331e-005   1.0623649e-005   1.0633476e-005   2.1269960e-005   2.9188955e-005   1.1558438e-003
 -4.2947704e+000   9.9831099e-001   1.2887132e-004   4.8431833e-005   5.8844844e-005   2.5024911e-005   3.2992562e-005   2.4606507e-005   1.3572221e-005   1.6261721e-005   1.6220450e-005   3.7699178e-005   1.8789010e-005   8.0433802e-006   1.6052987e-005   1.6025087e-005   1.3318896e-005   1.3331193e-005   3.1909065e-005   1.5958098e-005   1.1530531e-003
 -4.1857414e+000   9.9833268e-001   1.1668953e-004   4.8326218e-005   4.7467720e-005   3.6038187e-005   2.4696789e-005   2.7336295e-005   1.0844555e-005   1.8953949e-005   1.3488474e-005   2.4187843e-005   3.2243852e-005   1.0708320e-005   1.6046734e-005   2.6604808e-006   1.5992882e-005   1.8603398e-005   2.9219657e-005   2.1311997e-005   1.1525031e-003
 -4.0494552e+000   9.9832262e-001   1.1148966e-004   6.0105918e-005   3.6573119e-005   5.5622308e-005   2.4869332e-005   2.1930035e-005   1.6386973e-005   2.1743646e-005   1.8981440e-005   2.1612289e-005   8.0694921e-006   2.1538802e-005   1.6128929e-005   1.6061268e-005   5.3432645e-006   3.7447894e-005   2.6749904e-005   8.0235470e-006   1.1487006e-003
 -3.9404263e+000   9.9833326e-001   1.1380027e-004   5.4206446e-005   4.2057728e-005   3.8885359e-005   3.3109679e-005   1.6465272e-005   2.4552057e-005   1.9037859e-005   2.1639237e-005   8.1162024e-006   1.8843001e-005   5.3657826e-006   1.8779587e-005   2.4089142e-005   1.0674474e-005   2.9415497e-005   1.8648419e-005   2.1342082e-005   1.1477134e-003
 -3.8041400e+000   9.9832224e-001   1.1484787e-004   6.0358323e-005   4.8048037e-005   4.1960720e-005   3.0540693e-005   1.9289870e-005   2.7488371e-005   1.6397674e-005   1.0875994e-005   1.9025947e-005   8.1190148e-006   1.0797542e-005   2.7026185e-005   1.3475680e-005   2.6933022e-005   2.4194559e-005   1.6128471e-005   2.9587754e-005   1.1326668e-003
 -3.6661214e+000   9.9831156e-001   1.1528385e-004   6.0668372e-005   7.3649258e-005   2.8028758e-005   2.7810648e-005   2.2126916e-005   2.7482470e-005   1.6427103e-005   8.1654231e-006   1.3599594e-005   1.8995070e-005   1.6252793e-005   1.6174638e-005   1.3485735e-005   2.6854322e-005   2.6923280e-005   1.6122944e-005   2.6868128e-005   1.1335218e-003
 -3.5557065e+000   9.9832831e-001   1.1186033e-004   6.2969563e-005   6.2261261e-005   3.9112504e-005   1.6642346e-005   2.4811570e-005   1.6455836e-005   1.3666506e-005   2.1796835e-005   1.6305815e-005   1.6239942e-005   8.1042717e-006   8.0841296e-006   1.6132707e-005   3.4931401e-005   2.1487040e-005   1.6097345e-005   2.9537464e-005   1.1351922e-003
 -3.4177249e+000   9.9832643e-001   1.2122205e-004   5.7508153e-005   6.2707473e-005   3.3736983e-005   2.2354255e-005   1.9405154e-005   2.4889418e-005   1.6483452e-005   1.3693546e-005   1.9130036e-005   8.1775029e-006   1.9048572e-005   1.3586015e-005   1.8898790e-005   2.7056942e-005   2.4339116e-005   2.1639574e-005   1.6190037e-005   1.1335073e-003
 -3.2798099e+000   9.9832187e-001   1.1898425e-004   5.4993304e-005   7.1239664e-005   3.6626226e-005   2.5139146e-005   2.4941458e-005   1.6570693e-005   2.2023666e-005   1.0940158e-005   2.1862696e-005   2.7219872e-006   1.3616141e-005   2.1723367e-005   1.6216632e-005   2.4319484e-005   2.1612478e-005   2.7002237e-005   1.0837340e-005   1.1367630e-003
 -3.1694779e+000   9.9834779e-001   1.0063819e-004   6.6154387e-005   6.5298825e-005   2.5313720e-005   3.0658830e-005   1.6609588e-005   1.9305310e-005   2.1984254e-005   2.4610162e-005   0.0000000e+000   1.0902884e-005   1.0859151e-005   2.4383822e-005   2.1621832e-005   1.3484132e-005   2.1570940e-005   2.6986776e-005   1.6201511e-005   1.1356254e-003
 -3.0315932e+000   9.9834134e-001   1.0146088e-004   7.5294383e-005   5.1454545e-005   3.9527033e-005   2.8004808e-005   2.7894407e-005   1.3843053e-005   1.1033266e-005   1.3780277e-005   1.9205748e-005   1.6419771e-005   1.6384721e-005   1.0873422e-005   2.1755446e-005   2.1732082e-005   2.4464767e-005   1.8982563e-005   2.9956185e-005   1.1165876e-003
 -2.8937630e+000   9.9834252e-001   1.0761272e-004   6.3820337e-005   5.7119663e-005   3.9684181e-005   3.0776793e-005   2.5091087e-005   1.9384451e-005   8.3002466e-006   1.1018053e-005   1.3696949e-005   2.4677267e-005   1.3633604e-005   1.0905858e-005   2.1766299e-005   2.4478209e-005   1.6292420e-005   2.9917674e-005   2.4395716e-005   1.1149042e-003
 -2.7834989e+000   9.9835020e-001   1.1599890e-004   6.0592749e-005   5.7018634e-005   2.8213953e-005   3.3572604e-005   3.0548020e-005   1.6629077e-005   5.5005584e-006   1.1005596e-005   2.1934952e-005   2.7440432e-006   2.1803909e-005   1.0898851e-005   2.9911216e-005   1.6285291e-005   3.2594237e-005   1.0836313e-005   2.1702575e-005   1.1220078e-003
 -2.6457000e+000   9.9834171e-001   1.1736113e-004   7.2556191e-005   4.8730539e-005   2.5481507e-005   4.2202795e-005   2.7955172e-005   1.6679103e-005   1.1071234e-005   1.9327289e-005   8.2701218e-006   1.6483771e-005   8.2348417e-006   2.7414846e-005   1.9138222e-005   3.0011994e-005   1.0937118e-005   1.6362976e-005   2.7254660e-005   1.1128195e-003
 -2.5079435e+000   9.9834293e-001   1.2317792e-004   5.7977920e-005   6.3102663e-005   1.9897621e-005   4.7758500e-005   2.5177181e-005   5.5892767e-006   3.3287477e-005   8.2722384e-006   1.9323856e-005   1.3729953e-005   8.2389624e-006   1.6436599e-005   2.7363047e-005   1.0891698e-005   2.4574193e-005   1.6368111e-005   1.3607419e-005   1.1222928e-003
 -2.3702020e+000   9.9834977e-001   1.2014312e-004   6.1091396e-005   4.8944166e-005   3.4035715e-005   3.9393561e-005   2.2497023e-005   2.7939892e-005   3.0525622e-005   2.7916230e-006   1.6558498e-005   1.1035722e-005   1.6528187e-005   8.2294499e-006   1.9201867e-005   2.1870347e-005   1.3667679e-005   2.1839488e-005   1.3647429e-005   1.1202859e-003
 -2.2324952e+000   9.9835572e-001   1.1124718e-004   6.1235526e-005   6.0406375e-005   3.6893659e-005   2.8216370e-005   3.3702009e-005   3.9059127e-005   5.6076949e-006   2.2172137e-005   8.3043573e-006   1.3820350e-005   8.2596442e-006   1.3736420e-005   1.9204703e-005   5.4500852e-006   2.4613128e-005   1.9120620e-005   1.6383057e-005   1.1168432e-003
 -2.0948083e+000   9.9836094e-001   8.4440858e-005   8.5152035e-005   6.0487007e-005   4.2663656e-005   3.1101599e-005   3.6514209e-005   2.2383353e-005   2.2267738e-005   1.3908828e-005   1.1085532e-005   1.1081896e-005   8.2741710e-006   1.9243376e-005   1.0946433e-005   5.4755482e-006   1.6420921e-005   1.9145736e-005   2.7377517e-005   1.1110904e-003
 -1.9571442e+000   9.9836687e-001   9.3099879e-005   7.9127544e-005   5.1972124e-005   5.9878380e-005   2.8265547e-005   3.3710394e-005   1.6758185e-005   1.9525287e-005   1.1122921e-005   1.9430874e-005   8.3080567e-006   1.3779067e-005   1.3745242e-005   5.4845251e-006   1.0962267e-005   1.0945251e-005   1.6441437e-005   3.2890416e-005   1.1076802e-003
 -1.8194993e+000   9.9837025e-001   9.3009709e-005   7.3118020e-005   6.0921717e-005   6.5521984e-005   2.5537490e-005   3.0890612e-005   1.1173367e-005   1.9529536e-005   1.6703953e-005   1.3853290e-005   1.9385755e-005   1.1025840e-005   8.2600515e-006   1.3729583e-005   2.7472713e-006   1.6443410e-005   1.0965637e-005   2.7436385e-005   1.1094929e-003
 -1.6818691e+000   9.9836406e-001   1.0862105e-004   7.3234105e-005   5.2057906e-005   6.0050029e-005   3.3981088e-005   2.5360176e-005   1.9577060e-005   1.6730302e-005   1.1104422e-005   2.2210022e-005   1.3853104e-005   1.3812245e-005   8.2854075e-006   1.6486262e-005   5.4839089e-006   1.9192105e-005   1.0983329e-005   2.7502582e-005   1.0974130e-003
 -1.5442519e+000   9.9837970e-001   9.9710799e-005   7.0191043e-005   6.0674658e-005   5.4392320e-005   3.1155805e-005   1.9743195e-005   2.2392862e-005   1.9562493e-005   1.6673985e-005   1.1077761e-005   1.9406448e-005   1.1082186e-005   8.2736902e-006   2.7507846e-005   8.2143861e-006   1.6503859e-005   1.3765358e-005   2.2008021e-005   1.0879641e-003
 -1.4066458e+000   9.9838003e-001   1.0918576e-004   6.4279015e-005   6.6396589e-005   4.0109588e-005   3.6874490e-005   1.6896084e-005   1.9634881e-005   1.6763841e-005   2.2290369e-005   1.3866757e-005   1.3838538e-005   2.2148384e-005   1.9332214e-005   1.3723606e-005   2.4784334e-005   1.1022996e-005   1.0988047e-005   1.9272165e-005   1.0785576e-003
 -1.2690501e+000   9.9838006e-001   1.2475972e-004   4.9640959e-005   6.9350954e-005   4.5818297e-005   3.1166350e-005   1.6870502e-005   5.6786494e-006   1.9584308e-005   2.5102447e-005   2.4953995e-005   1.6632678e-005   2.4866109e-005   2.2124479e-005   1.9294441e-005   8.2270678e-006   8.2574881e-006   2.7502809e-005   1.9289712e-005   1.0608159e-003
 -1.1314632e+000   9.9838105e-001   1.3355749e-004   5.2528399e-005   6.0690815e-005   5.1545710e-005   1.9822912e-005   1.4114550e-005   8.4338369e-006   1.6784235e-005   1.9531903e-005   3.8906464e-005   1.9415001e-005   4.1478304e-005   5.5355988e-006   1.6510127e-005   1.3755399e-005   1.9289952e-005   1.1024223e-005   2.4774472e-005   1.0512487e-003
 -9.9388364e-001   9.9838448e-001   1.3404136e-004   6.4342795e-005   5.1846670e-005   4.3065539e-005   2.8390237e-005   8.4518681e-006   1.1252112e-005   1.9623948e-005   2.5075263e-005   2.4964515e-005   3.6043482e-005   1.3846899e-005   2.4829962e-005   1.6559298e-005   1.9262539e-005   2.2032242e-005   8.2755255e-006   1.9200247e-005   1.0444116e-003
 -8.5630984e-001   9.9839138e-001   1.3997156e-004   6.1392681e-005   5.4752073e-005   2.8740060e-005   2.5623541e-005   2.5470080e-005   1.4026166e-005   1.1181209e-005   2.5060885e-005   1.6666222e-005   1.6658332e-005   3.5986694e-005   3.0341194e-005   1.9264835e-005   2.7515842e-005   1.3785976e-005   1.3704382e-005   1.3732705e-005   1.0347448e-003
 -7.1874112e-001   9.9839836e-001   1.3396198e-004   8.4647712e-005   4.0461696e-005   2.8760109e-005   1.9906224e-005   2.5468206e-005   1.9657751e-005   1.6770433e-005   1.6770836e-005   1.1156871e-005   1.9394867e-005   2.2147535e-005   3.5814855e-005   3.3009051e-005   1.9270058e-005   1.3718324e-005   1.9269204e-005   1.6481444e-005   1.0249774e-003
 -5.8117610e-001   9.9839938e-001   1.3963653e-004   9.0912028e-005   4.3289705e-005   2.0087859e-005   3.1282880e-005   1.9784445e-005   2.5269902e-005   5.6039062e-006   1.1173327e-005   1.3943864e-005   1.3840427e-005   3.0421907e-005   3.5794497e-005   2.4728173e-005   1.0989601e-005   2.1990271e-005   2.4738011e-005   1.9256058e-005   1.0178808e-003
 -4.4361350e-001   9.9839435e-001   1.6050068e-004   8.2199468e-005   4.0491071e-005   3.4400036e-005   2.5595527e-005   2.2558418e-005   1.4071509e-005   8.3803181e-006   2.8032934e-006   2.5026938e-005   8.3010607e-006   2.4860024e-005   4.1332126e-005   2.4752725e-005   1.3733990e-005   1.1002359e-005   2.1945766e-005   3.0227259e-005   1.0134718e-003
 -3.0605176e-001   9.9839868e-001   1.6322866e-004   7.6355456e-005   5.2325772e-005   3.1514800e-005   3.4061073e-005   1.1260225e-005   1.1244099e-005   8.4106551e-006   8.3335494e-006   1.3875273e-005   1.3906917e-005   3.3141042e-005   3.0264583e-005   2.2053287e-005   2.1947250e-005   5.4844101e-006   2.1954830e-005   2.7509522e-005   1.0144484e-003
 -1.6848963e-001   9.9840340e-001   1.5383611e-004   9.4231792e-005   3.7864079e-005   4.3036231e-005   2.8366026e-005   1.6897060e-005   2.7886291e-006   2.2364726e-005   8.3708909e-006   8.3288744e-006   2.2176077e-005   1.9281577e-005   1.9303664e-005   3.0245512e-005   1.0958151e-005   3.0211404e-005   8.2527456e-006   2.7555410e-005   1.0125312e-003
 -3.0925645e-002   9.9841727e-001   1.4437656e-004   9.7507026e-005   3.4752489e-005   4.2957003e-005   2.5649142e-005   2.5308748e-005   8.4076863e-006   2.2361027e-005   5.5645348e-006   1.3866047e-005   1.3833485e-005   1.1023807e-005   1.1012557e-005   3.3019637e-005   2.1988572e-005   3.0245052e-005   1.9244033e-005   3.0203073e-005   9.9141170e-004
  1.0664174e-001   9.9841900e-001   1.4439997e-004   1.0320796e-004   3.4777973e-005   2.8558437e-005   4.8403916e-005   1.9729855e-005   1.3995380e-005   5.5797736e-006   1.9463515e-005   5.5410171e-006   1.9370676e-005   1.3808511e-005   1.3827644e-005   3.2992385e-005   1.6485975e-005   2.4722723e-005   2.1910022e-005   2.4702937e-005   9.8952506e-004
  2.4421332e-001   9.9842680e-001   1.3273431e-004   9.7241925e-005   5.2230308e-005   2.8536057e-005   4.2613029e-005   1.9769104e-005   1.4022254e-005   1.6721754e-005   1.3924482e-005   1.3869951e-005   1.9407755e-005   1.1061262e-005   2.2014081e-005   2.4744344e-005   1.0999076e-005   1.3700632e-005   3.2922039e-005   2.1914802e-005   9.8476906e-004
  3.8179067e-001   9.9842894e-001   1.4757485e-004   8.8035446e-005   3.7633484e-005   4.3077798e-005   3.4046957e-005   2.5278995e-005   2.2484251e-005   1.4015069e-005   1.6671172e-005   1.1069471e-005   1.9364302e-005   1.9339318e-005   2.2018455e-005   1.3720146e-005   1.3756267e-005   2.1915501e-005   8.1926103e-006   3.0121138e-005   9.8274108e-004
  5.1937535e-001   9.9843111e-001   1.5360192e-004   7.9097937e-005   3.1869978e-005   4.2949564e-005   6.5340670e-005   1.4015728e-005   8.3860577e-006   1.6732002e-005   2.2284696e-005   2.2127779e-005   1.9332234e-005   1.3819062e-005   1.3818146e-005   2.4701243e-005   1.0935896e-005   1.0939840e-005   1.6422334e-005   3.5557347e-005   9.6695677e-004
  6.5696883e-001   9.9842715e-001   1.5668687e-004   8.2257000e-005   4.3288799e-005   3.1461489e-005   5.6707813e-005   3.1016062e-005   1.6773376e-005   1.6678371e-005   1.1071043e-005   1.6644879e-005   2.2132270e-005   1.3804676e-005   1.3771311e-005   2.1927535e-005   1.6422588e-005   1.6407210e-005   2.4625943e-005   2.7310173e-005   9.5386672e-004
  7.9457259e-001   9.9844148e-001   1.5331011e-004   8.5280991e-005   3.4514996e-005   3.9913790e-005   3.6850658e-005   3.6599397e-005   2.5152798e-005   2.5096415e-005   8.3263433e-006   1.1019312e-005   1.3779895e-005   1.3784086e-005   2.2005999e-005   2.4684424e-005   1.6417745e-005   1.6427906e-005   2.1853439e-005   3.0098626e-005   9.4340570e-004
  9.3218794e-001   9.9844695e-001   1.6203776e-004   7.3329877e-005   4.3291107e-005   3.6994173e-005   3.1162806e-005   4.7739230e-005   1.6788676e-005   1.3891855e-005   2.4910105e-005   1.6568336e-005   8.2800605e-006   1.3777508e-005   8.2121605e-006   3.0126306e-005   2.1921586e-005   1.9206569e-005   3.0018928e-005   1.9113766e-005   9.3568125e-004
  1.0000000e+000   9.9849531e-001   1.4520648e-004   6.6794749e-005   4.0021540e-005   3.3959927e-005   2.8096439e-005   3.6300276e-005   1.9430810e-005   1.1076449e-005   2.4800287e-005   1.1025433e-005   1.6488404e-005   8.2330010e-006   5.4754089e-006   2.1834579e-005   1.3646764e-005   3.0009984e-005   2.7225715e-005   2.4485382e-005   9.4057869e-004
  1.1376146e+000   9.9847352e-001   1.3759040e-004   8.8016873e-005   3.4533954e-005   3.7179113e-005   4.5194277e-005   1.9611541e-005   1.9495708e-005   3.6127837e-005   1.6655371e-005   1.1069716e-005   1.9292549e-005   1.3816770e-005   1.3741027e-005   1.0910615e-005   2.7321114e-005   2.7383069e-005   2.1843989e-005   3.5583635e-005   9.1111330e-004
  1.2752550e+000   9.9849255e-001   1.2506269e-004   9.0730723e-005   3.4403725e-005   3.1236230e-005   4.7963688e-005   3.3607034e-005   1.3922261e-005   1.9379911e-005   1.9413614e-005   1.6603006e-005   1.6547205e-005   1.0992267e-005   1.6421269e-005   3.0092489e-005   2.7262237e-005   1.3662477e-005   3.5520402e-005   1.3659346e-005   9.1097403e-004
  1.3892154e+000   9.9851318e-001   1.2164998e-004   8.1581139e-005   3.1469622e-005   3.3896617e-005   4.7889052e-005   3.3567001e-005   3.0514764e-005   5.5333652e-006   5.5455810e-006   1.3793115e-005   1.3759413e-005   2.1943681e-005   2.7371501e-005   2.7242372e-005   1.0914887e-005   3.5443734e-005   2.4519682e-005   1.0874350e-005   9.0931340e-004
  1.4481517e+000   9.9854494e-001   1.3226793e-004   4.9092047e-005   3.4079426e-005   4.7876024e-005   3.3603138e-005   3.3357735e-005   2.2161406e-005   5.5404063e-006   8.2511563e-006   5.4960731e-006   1.0975650e-005   2.7377505e-005   2.7266906e-005   2.1761001e-005   1.3604221e-005   2.1754419e-005   3.5310433e-005   1.3567715e-005   9.1171815e-004
  1.5209529e+000   9.9852783e-001   1.6544134e-004   3.7352657e-005   4.8153595e-005   3.6572756e-005   3.3475998e-005   2.7773535e-005   1.9375618e-005   8.2818406e-006   8.2396223e-006   5.5108863e-006   2.4647521e-005   1.6379556e-005   2.1781318e-005   2.1747184e-005   1.9048169e-005   2.4418415e-005   2.1667208e-005   2.1681922e-005   9.1061926e-004
  1.6049463e+000   9.9823332e-001   1.9034018e-004   6.0622814e-005   7.6694516e-005   4.2055369e-005   1.3222417e-004   5.0937040e-005   4.7005916e-005   1.1017088e-005   2.4114468e-005   2.8499686e-005   2.8464767e-005   1.9101490e-005   1.9064488e-005   1.6309548e-005   4.6107865e-005   2.4379065e-005   1.6235310e-005   2.4367543e-005   9.0913846e-004
  1.7196876e+000   9.9770404e-001   2.7268823e-004   1.3915846e-004   5.9572844e-005   1.1447179e-004   7.4628642e-005   7.2292563e-005   3.8799784e-005   3.3355588e-005   9.2712529e-005   4.3931116e-005   1.3652526e-005   4.7338378e-005   7.8209522e-005   1.9619896e-005   3.5854548e-005   5.5772083e-005   4.7495229e-005   7.2229427e-005   9.8417729e-004
  1.8167536e+000   9.9715673e-001   3.2239899e-004   1.4691144e-004   1.0634278e-004   1.5877198e-004   8.0776623e-005   9.6812326e-005   9.5422939e-005   7.3687268e-005   1.1188092e-004   3.6881831e-005   6.1535873e-005   3.7973671e-005   6.3012589e-005   7.3340847e-005   6.5767526e-005   7.3380954e-005   9.5894078e-005   8.7499043e-005   1.0549752e-003
  1.9025765e+000   9.9648290e-001   3.8166387e-004   2.5726124e-004   1.5257474e-004   1.3805856e-004   9.8823594e-005   8.9600032e-005   1.3749932e-004   1.2231290e-004   8.7013904e-005   5.4327727e-005   7.0148937e-005   7.3876352e-005   4.0760714e-005   8.5753687e-005   1.5779001e-004   1.6677352e-004   7.7130688e-005   7.2317495e-005   1.2534118e-003
  2.0084083e+000   9.9556063e-001   4.6785472e-004   2.7804866e-004   1.7926221e-004   2.0818364e-004   1.3831976e-004   7.9074184e-005   1.0297818e-004   1.8968995e-004   1.0418894e-004   9.8020498e-005   6.3699751e-005   1.4964178e-004   1.1316114e-004   1.2408261e-004   1.6958680e-004   2.1178114e-004   2.1653579e-004   1.0751610e-004   1.4377442e-003
  2.1018816e+000   9.9427912e-001   7.3439742e-004   4.0734308e-004   2.9580869e-004   1.7713359e-004   9.2530248e-005   1.2929719e-004   1.7887097e-004   1.3866018e-004   7.0615072e-005   1.3155684e-004   1.2057720e-004   9.9761076e-005   1.7034598e-004   2.5305370e-004   2.1222087e-004   2.8610964e-004   2.4625833e-004   2.0021048e-004   1.7761272e-003
  2.2093465e+000   9.9266374e-001   9.1362485e-004   4.7141517e-004   3.5036957e-004   2.8085655e-004   1.7200655e-004   1.6931906e-004   1.4894288e-004   1.4705405e-004   1.2386719e-004   8.2768850e-005   1.7066676e-004   1.1385850e-004   2.5209187e-004   1.8903853e-004   1.4319445e-004   3.2343636e-004   4.5147703e-004   2.2315357e-004   2.6091143e-003
  2.3062702e+000   9.9123788e-001   9.8370789e-004   3.6237003e-004   3.7320450e-004   2.1459190e-004   2.0935906e-004   1.8806044e-004   1.8781453e-004   1.8548568e-004   1.2936981e-004   1.3716825e-004   1.4716447e-004   1.8259832e-004   1.5448540e-004   2.2110815e-004   2.1505247e-004   2.6870955e-004   2.7800047e-004   2.9564417e-004   4.0282282e-003
  2.4047805e+000   9.9029081e-001   8.6201726e-004   3.7765804e-004   3.5651692e-004   1.6446399e-004   1.8558207e-004   2.2039747e-004   1.4614918e-004   1.6783411e-004   1.7934022e-004   1.0362691e-004   9.6563410e-005   1.4762027e-004   1.4201641e-004   1.3748034e-004   2.7189524e-004   2.3073788e-004   3.9815307e-004   4.1645312e-004   5.1046841e-003
  2.5052089e+000   9.8897193e-001   9.1448916e-004   4.1118969e-004   2.3794355e-004   2.4894261e-004   2.4267189e-004   2.2465691e-004   1.8273810e-004   1.1681744e-004   9.5392041e-005   7.3582291e-005   8.3467642e-005   1.6412007e-004   1.3672646e-004   2.1488970e-004   1.6288189e-004   2.0667889e-004   3.7959026e-004   5.0140343e-004   6.4298873e-003
  2.6042236e+000   9.8680101e-001   9.7867301e-004   5.4249374e-004   4.0459156e-004   2.3259601e-004   2.9219333e-004   2.1002474e-004   1.7517892e-004   1.7510607e-004   1.0856835e-004   6.1457568e-005   1.4027037e-004   1.9804051e-004   1.7633056e-004   1.7963970e-004   1.6859832e-004   2.4639129e-004   2.8267082e-004   4.6257662e-004   8.1635864e-003
  2.7032657e+000   9.8415814e-001   1.3035578e-003   6.3401724e-004   4.6090220e-004   3.3399555e-004   3.5675203e-004   2.5345734e-004   3.0279058e-004   1.9610232e-004   1.4388368e-004   1.2397317e-004   1.9939751e-004   1.4594314e-004   1.9827954e-004   2.0137140e-004   2.5170812e-004   2.9857906e-004   3.6334776e-004   3.8260621e-004   9.6911930e-003
  2.8023536e+000   9.8083757e-001   1.6431791e-003   7.4449766e-004   6.6795969e-004   4.6636977e-004   4.5624582e-004   3.3742370e-004   3.2142018e-004   2.1651534e-004   1.8092544e-004   2.1570578e-004   2.9172632e-004   2.3895947e-004   2.3599400e-004   2.5916777e-004   2.6694152e-004   2.7836981e-004   4.0576644e-004   3.3858603e-004   1.1596680e-002
  2.9013738e+000   9.7722293e-001   2.1199907e-003   9.3512471e-004   8.6957042e-004   5.7855552e-004   5.4872937e-004   4.4798241e-004   4.3976500e-004   3.3925343e-004   2.4317063e-004   3.2188495e-004   2.1563370e-004   2.7751549e-004   3.6972620e-004   2.4965231e-004   2.9880664e-004   3.5891206e-004   4.5844427e-004   4.2796717e-004   1.3276383e-002
  3.0004060e+000   9.7346273e-001   2.5558158e-003   1.3054485e-003   9.2517955e-004   7.8397032e-004   6.5062459e-004   6.0232914e-004   5.0731970e-004   4.0908473e-004   3.7443371e-004   2.9029646e-004   3.3963888e-004   2.9771458e-004   3.2314544e-004   3.0044109e-004   3.2152419e-004   4.2531597e-004   4.8517332e-004   3.7610574e-004   1.5263711e-002
  3.1084409e+000   9.6853192e-001   3.1963439e-003   1.7637866e-003   1.2303367e-003   9.1205415e-004   6.9570877e-004   6.5481825e-004   5.6864418e-004   6.0472436e-004   4.8400675e-004   4.4577305e-004   3.9057858e-004   4.0542776e-004   3.4491764e-004   3.7588897e-004   3.3234747e-004   4.1065247e-004   5.0697629e-004   4.8198445e-004   1.7663109e-002
  3.2074738e+000   9.6370178e-001   3.6252589e-003   2.2100092e-003   1.6276981e-003   9.2536030e-004   1.0827528e-003   9.8655929e-004   7.7468119e-004   5.0274767e-004   4.8875149e-004   5.2379287e-004   5.1727514e-004   3.7751323e-004   4.3863445e-004   4.5098704e-004   4.8559981e-004   5.0133306e-004   4.6753551e-004   4.6339357e-004   1.9848335e-002
  3.3065306e+000   9.5678665e-001   5.2685806e-003   3.0080940e-003   2.0624967e-003   1.5664260e-003   1.2394710e-003   1.0953959e-003   7.3832570e-004   6.7626428e-004   6.5578125e-004   5.1993408e-004   3.4262800e-004   5.5064166e-004   4.3963956e-004   4.3201231e-004   4.6640874e-004   4.4754508e-004   6.5764620e-004   6.0721651e-004   2.2438843e-002
  3.4056405e+000   9.4999175e-001   6.9234189e-003   4.1119604e-003   2.6122088e-003   1.7447328e-003   1.1222028e-003   1.1247305e-003   9.0381719e-004   7.5229477e-004   8.7781893e-004   6.5315996e-004   7.7316096e-004   5.7237654e-004   3.8621749e-004   6.2711413e-004   4.4398081e-004   6.2661948e-004   5.8191269e-004   5.9748077e-004   2.4573044e-002
  3.5017561e+000   9.4481643e-001   8.0140772e-003   4.3755919e-003   3.0757874e-003   2.1853580e-003   1.6204817e-003   1.2032471e-003   8.1194833e-004   9.4450469e-004   5.8912457e-004   5.9303255e-004   5.7398961e-004   8.4413834e-004   6.8237200e-004   4.5990391e-004   3.5172367e-004   5.9779717e-004   5.0936083e-004   6.1280888e-004   2.7138319e-002
  3.6024120e+000   9.3951581e-001   9.9943975e-003   5.2929606e-003   2.8142948e-003   2.1514855e-003   1.4636865e-003   1.4041049e-003   9.3014324e-004   7.7780475e-004   9.8637877e-004   6.0857717e-004   6.2429367e-004   5.9807606e-004   5.1731658e-004   5.1504777e-004   5.2333332e-004   5.0222986e-004   5.7828301e-004   5.2475353e-004   2.9677025e-002
  3.7017493e+000   9.3504911e-001   1.2403937e-002   4.5896860e-003   3.0791410e-003   1.9439480e-003   1.7318744e-003   1.2333956e-003   1.2401705e-003   9.4102005e-004   7.0498940e-004   6.9056204e-004   6.9253884e-004   6.0131031e-004   7.0713970e-004   5.2427052e-004   4.1298490e-004   4.6255740e-004   7.5014102e-004   6.9148646e-004   3.1549737e-002
  3.8067702e+000   9.3098929e-001   1.3572899e-002   5.0571120e-003   2.8808476e-003   2.2380993e-003   2.1400263e-003   1.1118621e-003   8.6611855e-004   1.1603690e-003   5.9572870e-004   7.6998990e-004   6.5710902e-004   6.0423103e-004   8.1698904e-004   4.8427580e-004   5.2764115e-004   5.3176346e-004   5.4461255e-004   5.1996282e-004   3.3931073e-002
  3.9061721e+000   9.2690855e-001   1.4953144e-002   5.7259145e-003   2.9026939e-003   2.4420319e-003   1.6783981e-003   1.0998679e-003   1.2492243e-003   1.1338897e-003   7.0927014e-004   7.0600962e-004   5.5589816e-004   4.6168898e-004   5.8660172e-004   5.5764350e-004   5.3939372e-004   5.9693499e-004   5.6991483e-004   6.3273075e-004   3.5990202e-002
  4.0074024e+000   9.2533835e-001   1.4714396e-002   6.3378416e-003   3.1800366e-003   1.7183862e-003   1.7134351e-003   1.1747372e-003   1.0567244e-003   8.7156596e-004   7.4772684e-004   6.5493592e-004   5.9408683e-004   4.8604594e-004   5.0345366e-004   4.7870282e-004   4.8467141e-004   5.9766610e-004   4.9067749e-004   5.6668587e-004   3.8289873e-002
  4.1011965e+000   9.2532813e-001   1.5297031e-002   4.9216523e-003   2.5900965e-003   1.7940424e-003   1.5810107e-003   1.1529190e-003   1.0030468e-003   8.1325359e-004   7.4634823e-004   4.7125966e-004   5.1918121e-004   4.5209315e-004   3.4360498e-004   3.7513560e-004   4.4941155e-004   4.0506163e-004   4.7020036e-004   4.8545248e-004   4.0801066e-002
  4.2060667e+000   9.2765279e-001   1.4522351e-002   4.9431595e-003   2.1814592e-003   1.2491884e-003   8.7915040e-004   6.0868392e-004   5.3828194e-004   3.8802925e-004   3.3314656e-004   3.4028999e-004   1.9287167e-004   2.5393447e-004   2.8548213e-004   2.4773255e-004   3.4008237e-004   3.8126779e-004   4.3257707e-004   4.1076512e-004   4.3818755e-002
  4.3031439e+000   9.3120589e-001   1.3577196e-002   2.7798969e-003   1.1182462e-003   6.3375667e-004   4.9335262e-004   3.3678506e-004   3.1498162e-004   2.6395078e-004   2.3401920e-004   1.9929548e-004   2.2277503e-004   2.0895949e-004   2.4762244e-004   2.7775811e-004   2.8287551e-004   2.5119324e-004   3.9469217e-004   4.4132224e-004   4.6515428e-002
  4.4003673e+000   9.3409805e-001   1.0330328e-002   1.5073360e-003   5.4260012e-004   4.6167775e-004   4.4454296e-004   3.6417234e-004   2.9805358e-004   2.3100591e-004   2.3712026e-004   2.0623527e-004   2.1791267e-004   2.0964622e-004   1.7564459e-004   2.0201919e-004   2.4535612e-004   3.3632775e-004   2.7701531e-004   4.0874993e-004   4.9206202e-002
  4.5021369e+000   9.3489333e-001   6.8764980e-003   1.0873415e-003   6.0936805e-004   5.5648693e-004   4.0332728e-004   3.6389325e-004   2.5274563e-004   2.7260662e-004   2.2994949e-004   2.1203669e-004   2.2952528e-004   1.8606156e-004   2.3573764e-004   2.1739095e-004   2.4824288e-004   2.7061811e-004   3.5261497e-004   3.8545226e-004   5.2116770e-002
  4.6050278e+000   9.3379644e-001   5.0789042e-003   1.1104499e-003   6.0333410e-004   5.6147727e-004   3.6809745e-004   3.3512938e-004   3.6100279e-004   2.7907338e-004   2.0716265e-004   2.1515514e-004   1.9278439e-004   2.4785143e-004   2.1766931e-004   2.5713741e-004   2.1550392e-004   3.9599660e-004   2.5859875e-004   3.2236385e-004   5.4975864e-002
  4.7017796e+000   9.3205473e-001   4.1678001e-003   1.0699866e-003   6.0858542e-004   5.6537801e-004   4.4760767e-004   3.5531393e-004   3.3595696e-004   2.6784080e-004   2.1581219e-004   1.7972373e-004   2.2181566e-004   2.4600162e-004   1.7977382e-004   2.0698150e-004   2.9770756e-004   2.4033551e-004   2.8268010e-004   4.3555368e-004   5.7620418e-002
  4.8049575e+000   9.2955470e-001   3.6816532e-003   1.1412880e-003   7.6725768e-004   4.9894093e-004   4.1318440e-004   2.5881046e-004   3.1810540e-004   2.9376576e-004   2.1257969e-004   2.1236987e-004   1.9459841e-004   2.2166346e-004   2.1435546e-004   2.1331496e-004   2.9938962e-004   2.3502890e-004   3.1987128e-004   2.8666064e-004   6.0662460e-002
  4.9045414e+000   9.2692220e-001   3.2659063e-003   1.0700433e-003   8.1458236e-004   4.5648459e-004   4.9922023e-004   3.9102602e-004   3.0648328e-004   2.7687008e-004   1.8882956e-004   1.9703472e-004   2.1081877e-004   2.0288047e-004   1.8927905e-004   1.9630985e-004   2.8572595e-004   2.7322714e-004   2.8366040e-004   3.2289924e-004   6.3646518e-002
  5.0041236e+000   9.2394747e-001   3.0624016e-003   1.0690355e-003   8.0317308e-004   5.4918897e-004   4.5239872e-004   3.4904483e-004   2.8705866e-004   2.5141113e-004   2.6273342e-004   2.1513769e-004   2.1087413e-004   2.0818459e-004   1.3972832e-004   2.3158908e-004   1.9482801e-004   2.7647874e-004   3.3118227e-004   3.6954842e-004   6.6788536e-002
  5.1037195e+000   9.2094629e-001   2.8086029e-003   1.1137006e-003   7.3942480e-004   6.0830067e-004   4.5350003e-004   3.0972184e-004   2.8695141e-004   3.5768677e-004   2.0269675e-004   2.1334188e-004   2.3103552e-004   2.2320961e-004   1.7312421e-004   2.2893318e-004   2.7326147e-004   2.0591299e-004   3.3737607e-004   3.6885533e-004   6.9918075e-002
  5.2032362e+000   9.1776655e-001   2.6186502e-003   1.0755018e-003   7.7068921e-004   6.4381596e-004   4.6275297e-004   3.7428827e-004   2.9728752e-004   2.7835997e-004   2.2935197e-004   2.0069951e-004   2.4247004e-004   2.0041160e-004   2.0489426e-004   2.8812032e-004   2.2302898e-004   2.8788747e-004   3.0202446e-004   3.9690360e-004   7.3136314e-002
  5.3006972e+000   9.1453070e-001   2.5176908e-003   1.1494792e-003   8.2180681e-004   6.1139004e-004   4.7965096e-004   4.0833196e-004   3.4503163e-004   2.8125250e-004   2.5576211e-004   2.2614698e-004   2.1301944e-004   2.0846795e-004   1.7597101e-004   2.7632191e-004   2.3680000e-004   2.5707884e-004   2.4934697e-004   3.8790781e-004   7.6367848e-002
  5.4002459e+000   9.1102981e-001   2.6343494e-003   1.1166166e-003   7.4184014e-004   5.2844089e-004   5.0731845e-004   4.0653966e-004   3.3859905e-004   3.1547791e-004   2.8073646e-004   2.2089363e-004   3.0892184e-004   2.0591838e-004   1.6730088e-004   2.1966700e-004   2.4127943e-004   3.1892672e-004   3.5059827e-004   3.4108034e-004   7.9725685e-002
  5.5089793e+000   9.0714374e-001   2.4134800e-003   1.2030248e-003   8.1552388e-004   6.2068252e-004   5.1193730e-004   3.1198345e-004   4.3544276e-004   2.2559978e-004   2.1366905e-004   2.2733359e-004   2.4995106e-004   2.1920533e-004   2.3248669e-004   2.5197330e-004   2.8413216e-004   2.3270230e-004   3.8101041e-004   3.7575319e-004   8.3650367e-002
  5.6044888e+000   9.0355036e-001   2.4907241e-003   1.2237094e-003   8.6418327e-004   6.3503483e-004   4.8136016e-004   3.9872044e-004   3.0807458e-004   2.9490776e-004   2.8533362e-004   2.6261207e-004   2.3762094e-004   2.8520830e-004   2.4129698e-004   2.2236056e-004   2.2989419e-004   2.6985472e-004   2.1843578e-004   3.3021544e-004   8.7170093e-002
  5.7107796e+000   8.9960948e-001   2.6153867e-003   1.1782659e-003   9.3684015e-004   6.2496607e-004   4.4798981e-004   4.5520873e-004   3.1755173e-004   3.2320621e-004   2.7387283e-004   2.5538997e-004   2.3014106e-004   2.7294522e-004   2.3004551e-004   2.5768046e-004   2.8591896e-004   2.3974135e-004   2.3890506e-004   3.4371926e-004   9.0862743e-002
  5.8119727e+000   8.9638054e-001   2.5163559e-003   1.3628318e-003   8.1686566e-004   6.1336206e-004   4.9657608e-004   4.2107046e-004   3.5616392e-004   3.2817505e-004   2.6551476e-004   2.7002796e-004   2.5027230e-004   2.1021275e-004   2.4865321e-004   2.1389881e-004   2.3223285e-004   2.9579657e-004   3.1607080e-004   3.8146902e-004   9.4023907e-002
  5.9093705e+000   8.9351351e-001   2.5842179e-003   1.3479533e-003   8.3091174e-004   6.1389574e-004   5.2996707e-004   4.0834353e-004   4.0067398e-004   3.4230400e-004   2.5724918e-004   2.3857384e-004   1.8127854e-004   2.6791088e-004   2.4388834e-004   2.2360149e-004   2.6441625e-004   2.3393921e-004   3.3289427e-004   3.6367493e-004   9.6820796e-002
  6.0094421e+000   8.9052886e-001   2.7288809e-003   1.4511988e-003   8.5993597e-004   6.3656809e-004   5.7447412e-004   4.2771511e-004   3.6918973e-004   2.8853701e-004   3.1017388e-004   2.4441309e-004   2.3929950e-004   2.0207223e-004   1.6821524e-004   2.3346124e-004   2.6405001e-004   2.4269063e-004   3.1952218e-004   3.1847810e-004   9.9592265e-002
  6.1048060e+000   8.8792980e-001   2.6574114e-003   1.3806065e-003   8.4814850e-004   7.2290496e-004   5.8423375e-004   4.3185218e-004   3.6033420e-004   3.5959755e-004   2.3158226e-004   2.7848270e-004   2.8094163e-004   2.4041139e-004   1.9540571e-004   2.8177721e-004   2.7560125e-004   3.0307448e-004   3.4253070e-004   3.9099006e-004   1.0190432e-001
  6.2119182e+000   8.8498493e-001   2.5630178e-003   1.4828580e-003   8.4212383e-004   6.6383841e-004   6.4527588e-004   5.0784723e-004   3.8283197e-004   3.4491329e-004   3.0766827e-004   2.8179780e-004   2.9309225e-004   2.2840571e-004   2.3618278e-004   3.1762513e-004   3.3875477e-004   2.8858045e-004   3.6061292e-004   4.1789457e-004   1.0451175e-001
  6.3096713e+000   8.8204459e-001   2.9618669e-003   1.4865942e-003   9.0345857e-004   7.0044705e-004   5.8659155e-004   5.1694352e-004   4.3450171e-004   3.8363055e-004   3.1099688e-004   2.7042402e-004   2.6657047e-004   2.4548701e-004   2.2981822e-004   3.2606517e-004   2.7579509e-004   3.7276835e-004   4.1526478e-004   4.0003518e-004   1.0686815e-001
  6.4123010e+000   8.7918784e-001   3.2469015e-003   1.5245450e-003   9.7685047e-004   7.1216383e-004   6.3259419e-004   5.3583830e-004   4.2188578e-004   3.7996388e-004   3.0468394e-004   3.4069961e-004   2.9488885e-004   3.0144898e-004   2.4005286e-004   2.9095920e-004   3.5806802e-004   3.3070071e-004   3.8181263e-004   4.6504344e-004   1.0907306e-001
  6.5081504e+000   8.7705366e-001   3.1793944e-003   1.5762286e-003   9.2065861e-004   7.7657027e-004   5.6509731e-004   4.2861412e-004   4.6152431e-004   3.9854533e-004   4.3246281e-004   3.4046829e-004   3.2842003e-004   2.6543210e-004   3.1786607e-004   2.7892256e-004   3.2350380e-004   3.3000729e-004   3.7778074e-004   5.0383217e-004   1.1114101e-001
  6.6133615e+000   8.7453307e-001   3.2694174e-003   1.5729666e-003   9.8172407e-004   7.1436405e-004   6.3198418e-004   4.7860897e-004   4.2117426e-004   3.8362323e-004   4.1599596e-004   3.0173585e-004   3.4796211e-004   3.4260274e-004   3.5977725e-004   3.0950811e-004   3.3921002e-004   4.1582107e-004   5.2267873e-004   5.2576761e-004   1.1313201e-001
  6.7165710e+000   8.7194854e-001   3.0976855e-003   1.7278168e-003   1.0795736e-003   8.6018439e-004   6.4915403e-004   5.1552585e-004   5.4660312e-004   4.3981711e-004   4.5139957e-004   3.7871106e-004   3.9856275e-004   2.9256024e-004   4.5972411e-004   3.2995028e-004   3.5831883e-004   4.1434879e-004   5.3838255e-004   6.3211155e-004   1.1488103e-001
  6.8102679e+000   8.7001950e-001   3.1248813e-003   1.5690715e-003   1.1996082e-003   9.1026583e-004   6.2111796e-004   5.6915504e-004   4.9830083e-004   5.1002430e-004   3.9606425e-004   4.4517483e-004   3.2058973e-004   3.8365696e-004   3.5127354e-004   3.7062983e-004   3.7914822e-004   3.5405982e-004   4.6378368e-004   6.7031573e-004   1.1684338e-001
  6.9154814e+000   8.6771283e-001   3.1102514e-003   1.6920967e-003   1.1338607e-003   9.1814382e-004   6.2596062e-004   5.2024462e-004   5.6100191e-004   4.5509205e-004   4.2711765e-004   4.5865906e-004   3.8800345e-004   4.0134329e-004   3.4662277e-004   4.1701182e-004   4.9955726e-004   5.4738994e-004   6.0227813e-004   6.8314489e-004   1.1849939e-001
  7.0141195e+000   8.6531842e-001   3.2235888e-003   1.7423921e-003   1.2759672e-003   9.5820490e-004   7.9485344e-004   6.5980730e-004   5.1254288e-004   4.4935589e-004   4.5434727e-004   4.1528786e-004   4.5841526e-004   5.3450458e-004   3.6262237e-004   4.9818830e-004   4.9934038e-004   5.6681807e-004   6.2464487e-004   7.6718223e-004   1.1988351e-001
  7.1004170e+000   8.6333585e-001   3.4816170e-003   1.8008868e-003   1.1741906e-003   9.7499213e-004   7.9144486e-004   7.2165815e-004   5.9788148e-004   5.1244232e-004   5.5582344e-004   4.7860524e-004   4.7310541e-004   4.7239713e-004   4.7007735e-004   4.7856599e-004   4.9344708e-004   6.3740135e-004   6.7378600e-004   7.9166919e-004   1.2108416e-001
  7.2029877e+000   8.6139906e-001   3.4723514e-003   1.8999079e-003   1.2201862e-003   1.0805781e-003   8.6275254e-004   7.4464364e-004   6.8571243e-004   5.9238473e-004   5.5491240e-004   4.7337363e-004   4.8682341e-004   4.4263917e-004   4.8303968e-004   4.9824834e-004   5.6357613e-004   5.7141280e-004   5.8818219e-004   7.8116794e-004   1.2259905e-001
  7.3043753e+000   8.5952914e-001   3.5056446e-003   1.9918432e-003   1.5058076e-003   1.0875379e-003   9.0403252e-004   7.7649514e-004   6.4399996e-004   5.8695853e-004   5.3976185e-004   5.0341142e-004   5.0513202e-004   4.7643152e-004   4.7496972e-004   5.4783202e-004   5.6213738e-004   5.8824621e-004   6.3175371e-004   7.5819045e-004   1.2388068e-001
  7.4090890e+000   8.5742352e-001   3.8531968e-003   2.0105036e-003   1.5681474e-003   1.2792458e-003   8.5235280e-004   8.8100102e-004   6.5813918e-004   6.4363108e-004   6.5229764e-004   5.6943221e-004   4.7810203e-004   5.2888739e-004   4.8215018e-004   4.8865755e-004   5.6701880e-004   5.9016189e-004   7.1280324e-004   8.6667505e-004   1.2489408e-001
  7.5168047e+000   8.5583355e-001   3.8009218e-003   2.3504061e-003   1.5778536e-003   1.2783586e-003   8.7682703e-004   7.6621929e-004   6.8175199e-004   6.4850163e-004   6.8670671e-004   5.8326678e-004   5.3258376e-004   4.8421149e-004   4.9709461e-004   5.5472487e-004   6.2248477e-004   7.1526218e-004   7.2599071e-004   9.4876057e-004   1.2583452e-001
  7.6210821e+000   8.5406649e-001   4.1747556e-003   2.4272092e-003   1.6171564e-003   1.1976226e-003   1.0744637e-003   8.4672093e-004   7.3169402e-004   7.3882934e-004   6.5151272e-004   6.0863614e-004   5.8160493e-004   4.9872732e-004   5.3110790e-004   5.6846492e-004   6.6979744e-004   7.2927564e-004   7.2054715e-004   9.1406595e-004   1.2665132e-001
  7.7110953e+000   8.5255957e-001   4.5923788e-003   2.6243610e-003   1.7121300e-003   1.3438318e-003   9.3106852e-004   9.0211937e-004   7.1797120e-004   7.0003064e-004   5.5595589e-004   5.9333985e-004   5.8521047e-004   5.8498346e-004   6.9133543e-004   5.3753694e-004   7.3354962e-004   7.6918526e-004   8.6823168e-004   1.1062091e-003   1.2689100e-001
  7.8195535e+000   8.5162863e-001   4.8860483e-003   2.3533630e-003   1.7775859e-003   1.2346264e-003   1.0892488e-003   8.9436194e-004   6.5313683e-004   6.5745279e-004   7.5649762e-004   7.3638914e-004   6.4600387e-004   5.6256842e-004   6.0177784e-004   6.6913801e-004   7.2379544e-004   8.3817340e-004   9.7086890e-004   1.1742227e-003   1.2714611e-001
  7.9139224e+000   8.5044999e-001   4.9714813e-003   2.6262576e-003   1.7947640e-003   1.3601907e-003   1.0301480e-003   1.0511926e-003   8.8497735e-004   7.3882457e-004   6.9035447e-004   6.7960977e-004   5.6821933e-004   6.4557493e-004   6.5311283e-004   7.6786116e-004   8.9873044e-004   7.9584282e-004   1.0357880e-003   1.0868479e-003   1.2727023e-001
  8.0211480e+000   8.4953065e-001   4.8232383e-003   2.8176653e-003   1.9380206e-003   1.4610158e-003   1.1888437e-003   1.0910630e-003   9.5379825e-004   6.5454377e-004   6.6793790e-004   7.5173924e-004   7.6823952e-004   7.6679314e-004   7.6965357e-004   7.1101524e-004   7.4709003e-004   8.3903202e-004   1.0440187e-003   1.3258946e-003   1.2714975e-001
  8.1140115e+000   8.4877952e-001   5.1245809e-003   2.7201877e-003   2.0526043e-003   1.4627394e-003   1.2698588e-003   1.0121717e-003   9.4970694e-004   9.1803751e-004   6.5108849e-004   7.7799007e-004   7.8766306e-004   7.6351846e-004   6.8649737e-004   7.9375408e-004   9.0932677e-004   8.6863371e-004   1.2199630e-003   1.3696932e-003   1.2688247e-001
  8.2069976e+000   8.4844352e-001   5.1199701e-003   2.7652686e-003   1.8733233e-003   1.5308865e-003   1.2305972e-003   1.1394747e-003   1.0353945e-003   9.1143052e-004   8.5076818e-004   7.4873499e-004   6.9292593e-004   7.7312618e-004   7.6178514e-004   7.9591813e-004   8.0362124e-004   9.7876305e-004   1.0740069e-003   1.2950351e-003   1.2717545e-001
  8.3274393e+000   8.4801749e-001   5.0064866e-003   2.9858351e-003   2.1202998e-003   1.6514382e-003   1.3288043e-003   9.8751913e-004   9.4136360e-004   8.2302724e-004   8.7000567e-004   7.9569282e-004   7.8405044e-004   7.3338021e-004   7.0142341e-004   7.7304277e-004   8.4047375e-004   9.6270088e-004   1.0739191e-003   1.1474433e-003   1.2745560e-001
  8.4168983e+000   8.4758842e-001   5.3021954e-003   3.1281899e-003   1.9542366e-003   1.6928367e-003   1.3198899e-003   1.0502346e-003   9.1760582e-004   8.9025060e-004   8.7988275e-004   8.0108244e-004   7.5247196e-004   7.4693577e-004   6.9496176e-004   7.2218688e-004   8.1624500e-004   8.5636762e-004   9.9604831e-004   1.4428567e-003   1.2744710e-001
  8.5106442e+000   8.4711249e-001   5.5149717e-003   3.0607725e-003   2.1866988e-003   1.6892282e-003   1.3359115e-003   1.1376108e-003   1.0663147e-003   8.5418289e-004   7.3555797e-004   7.9212343e-004   8.1909092e-004   6.6824806e-004   8.0612056e-004   7.3899854e-004   7.4011698e-004   1.0270489e-003   1.1928545e-003   1.2796867e-003   1.2724198e-001
  8.6082062e+000   8.4673819e-001   5.7983532e-003   3.2405597e-003   2.1361212e-003   1.5932079e-003   1.3604004e-003   1.0113042e-003   9.3613569e-004   9.4455199e-004   8.2251085e-004   7.9162178e-004   8.8627193e-004   8.1506151e-004   8.1269847e-004   8.4030583e-004   8.3257165e-004   9.9153634e-004   1.1374763e-003   1.3467320e-003   1.2696439e-001
  8.7060359e+000   8.4673626e-001   5.8555183e-003   3.1760777e-003   2.1675151e-003   1.5922820e-003   1.3732352e-003   1.1296540e-003   1.0674989e-003   9.2579771e-004   8.1468567e-004   7.1357645e-004   8.2195353e-004   7.2352939e-004   7.4099206e-004   8.6602330e-004   8.5543812e-004   1.0148051e-003   1.0455224e-003   1.1832035e-003   1.2719643e-001
  8.8049217e+000   8.4686901e-001   5.7628514e-003   3.1789665e-003   2.1015612e-003   1.6582239e-003   1.3636776e-003   1.2077523e-003   1.0746268e-003   9.1473973e-004   8.6052674e-004   7.9869360e-004   7.1673771e-004   7.4878185e-004   7.2166200e-004   7.8171298e-004   8.1357968e-004   9.4086436e-004   1.0783965e-003   1.2769676e-003   1.2713067e-001
  8.9041898e+000   8.4683574e-001   5.9473835e-003   3.1602720e-003   2.2210308e-003   1.7352902e-003   1.3692128e-003   1.0784208e-003   9.2880032e-004   8.3594731e-004   7.7831250e-004   7.1190468e-004   7.3496754e-004   7.6238393e-004   8.1067958e-004   8.0451426e-004   8.7053018e-004   9.2086848e-004   9.8546535e-004   1.3413257e-003   1.2716695e-001
  9.0039603e+000   8.4716597e-001   5.6913324e-003   3.2053190e-003   2.2250865e-003   1.6654104e-003   1.3049390e-003   1.0295551e-003   9.7450728e-004   8.3068849e-004   8.0865632e-004   7.6071073e-004   6.8195766e-004   7.2036681e-004   7.6889911e-004   7.7124310e-004   8.9887224e-004   9.9299341e-004   1.0058635e-003   1.1207388e-003   1.2737689e-001
  9.1057791e+000   8.4714226e-001   5.8042244e-003   3.2816959e-003   2.1013960e-003   1.7405698e-003   1.2348789e-003   9.9782860e-004   9.5968489e-004   8.0283760e-004   7.6549494e-004   8.8415608e-004   7.3627153e-004   7.1899615e-004   7.7082786e-004   7.3825564e-004   6.9354180e-004   8.6088219e-004   1.0200454e-003   1.4293450e-003   1.2731681e-001
  9.2109420e+000   8.4679678e-001   6.3593101e-003   3.0731337e-003   2.0687731e-003   1.6130115e-003   1.2994374e-003   1.0844605e-003   9.4335747e-004   8.7783629e-004   8.3553893e-004   6.8428405e-004   6.8341289e-004   6.7573776e-004   6.6637809e-004   8.3193513e-004   9.0671588e-004   9.2160012e-004   1.1881461e-003   1.3062716e-003   1.2718388e-001
  9.3210416e+000   8.4672749e-001   6.3311934e-003   3.0937206e-003   2.2234162e-003   1.5123579e-003   1.3148203e-003   1.0598934e-003   9.3851785e-004   6.9986363e-004   8.1313682e-004   7.4124457e-004   6.8224466e-004   7.2383495e-004   8.9728965e-004   8.4827863e-004   8.2098421e-004   1.0280474e-003   1.1013783e-003   1.4230322e-003   1.2701926e-001
  9.4344544e+000   8.4660596e-001   6.3123658e-003   3.2419083e-003   2.1419683e-003   1.4834450e-003   1.2696911e-003   1.0465651e-003   9.4592138e-004   8.8105711e-004   8.2170417e-004   8.0792533e-004   6.8707502e-004   8.0899914e-004   7.6208760e-004   9.7436525e-004   9.9786870e-004   8.6475311e-004   1.0458827e-003   1.3298342e-003   1.2697062e-001
  9.5096055e+000   8.4671209e-001   6.2377551e-003   3.1352849e-003   2.0672937e-003   1.5620247e-003   1.2024882e-003   1.0754795e-003   1.0556630e-003   9.7915215e-004   8.5912062e-004   8.1340708e-004   7.4265441e-004   6.9868920e-004   7.8362501e-004   7.6461777e-004   9.3354352e-004   9.7454050e-004   1.1960012e-003   1.4734282e-003   1.2673314e-001
  9.6232373e+000   8.4689648e-001   5.8837585e-003   3.1227294e-003   2.0867619e-003   1.9001361e-003   1.2784751e-003   1.0788810e-003   9.2092344e-004   9.1149349e-004   7.8964030e-004   7.8731816e-004   8.5704739e-004   7.4993019e-004   8.2557443e-004   8.5000530e-004   8.3218390e-004   1.0653851e-003   1.2764016e-003   1.4091229e-003   1.2647775e-001
  9.7387894e+000   8.4693448e-001   5.8557845e-003   3.3780105e-003   2.2461031e-003   1.6064699e-003   1.1992731e-003   1.1446707e-003   8.9124644e-004   8.7954542e-004   8.5153550e-004   7.8129869e-004   8.6295601e-004   7.7403969e-004   8.1569073e-004   9.1568233e-004   1.0578960e-003   1.0828235e-003   1.2255398e-003   1.5720635e-003   1.2592489e-001
  9.8174504e+000   8.4666964e-001   6.3434164e-003   3.4251120e-003   2.1608146e-003   1.5470958e-003   1.2794046e-003   1.0694302e-003   9.5404803e-004   9.2315449e-004   8.4970659e-004   7.8053272e-004   8.3957837e-004   8.2586963e-004   8.5615568e-004   8.5613179e-004   1.1287190e-003   9.9856643e-004   1.2343309e-003   1.5018093e-003   1.2575648e-001
  9.9385447e+000   8.4689734e-001   6.5502453e-003   3.2423809e-003   2.1437189e-003   1.6267579e-003   1.3044875e-003   1.1643687e-003   1.0336286e-003   9.9188818e-004   9.3913526e-004   7.9153642e-004   7.5469351e-004   7.9635201e-004   7.9134742e-004   8.5846197e-004   1.0503277e-003   9.6901875e-004   1.1793746e-003   1.4356627e-003   1.2547927e-001
  1.0021286e+001   8.4719110e-001   6.5211682e-003   3.4676248e-003   2.0537813e-003   1.4989168e-003   1.4122937e-003   1.1114580e-003   9.4815969e-004   9.1086119e-004   7.7834943e-004   9.2839538e-004   8.1528458e-004   8.3295389e-004   8.1966187e-004   8.0416318e-004   1.0193406e-003   9.5592956e-004   1.0733379e-003   1.3193431e-003   1.2553787e-001
  1.0106082e+001   8.4751672e-001   6.7252991e-003   3.2895858e-003   1.9898533e-003   1.6143924e-003   1.3855389e-003   1.0639632e-003   9.1309466e-004   8.8972839e-004   8.1282012e-004   7.6729265e-004   6.9392765e-004   8.1538459e-004   8.6531831e-004   8.3002306e-004   8.6292739e-004   9.6006085e-004   1.1163975e-003   1.4295195e-003   1.2545816e-001
  1.0237220e+001   8.4835160e-001   6.3411634e-003   2.8928099e-003   2.0710314e-003   1.5457650e-003   1.2671550e-003   1.2291326e-003   9.8166580e-004   8.8547317e-004   7.6939833e-004   7.9302145e-004   7.2338699e-004   7.4409356e-004   6.7592566e-004   8.4594088e-004   8.5121097e-004   1.1417288e-003   1.1412026e-003   1.4112390e-003   1.2533706e-001
  1.0327665e+001   8.4852665e-001   6.1805481e-003   2.8709757e-003   2.0221155e-003   1.5067746e-003   1.3499983e-003   1.1593789e-003   9.4295638e-004   7.6498875e-004   8.5191025e-004   8.4656460e-004   7.4450765e-004   7.3895986e-004   8.3939537e-004   8.1701164e-004   9.0127051e-004   9.6339896e-004   1.1631791e-003   1.3938581e-003   1.2541556e-001
  1.0420373e+001   8.4857322e-001   6.0527408e-003   2.8301417e-003   2.0078464e-003   1.6833865e-003   1.3116476e-003   1.1423376e-003   8.4925282e-004   9.4384038e-004   8.3112133e-004   7.3207423e-004   8.7175145e-004   7.9872849e-004   7.5087456e-004   7.4432316e-004   8.6857860e-004   9.6827517e-004   1.0767320e-003   1.4794158e-003   1.2548371e-001
  1.0513243e+001   8.4837748e-001   6.0171848e-003   3.1147766e-003   2.0609534e-003   1.4845738e-003   1.3392373e-003   1.1270816e-003   9.1517019e-004   9.1693857e-004   8.0869496e-004   7.4783582e-004   7.6784918e-004   6.3803284e-004   8.2329602e-004   8.0465433e-004   9.7391985e-004   1.0128683e-003   1.2406528e-003   1.3489994e-003   1.2547980e-001
  1.0606119e+001   8.4819526e-001   5.9570103e-003   3.1181600e-003   2.1255146e-003   1.7299295e-003   1.2204755e-003   1.1059602e-003   9.7658861e-004   7.7653721e-004   8.2211396e-004   8.3714122e-004   7.6072897e-004   7.5707886e-004   8.0949731e-004   7.3846286e-004   9.2322212e-004   9.9525474e-004   1.2161802e-003   1.3669836e-003   1.2556790e-001
  1.0745382e+001   8.4787366e-001   6.0510728e-003   3.0834325e-003   2.1613314e-003   1.6174591e-003   1.3257561e-003   1.1586685e-003   9.8918032e-004   8.6828813e-004   8.8020241e-004   7.6284697e-004   8.2788494e-004   7.8196413e-004   7.4652197e-004   8.7922544e-004   8.3099099e-004   9.7580591e-004   1.1422414e-003   1.3646587e-003   1.2567881e-001
  1.0838249e+001   8.4773573e-001   6.1241859e-003   3.1228472e-003   2.1017114e-003   1.6997128e-003   1.2548043e-003   1.1922729e-003   9.5213604e-004   8.8288720e-004   7.9562251e-004   7.6540214e-004   7.8982845e-004   7.9262108e-004   8.6649218e-004   8.1021907e-004   7.9767429e-004   9.9418729e-004   1.1911870e-003   1.4066467e-003   1.2572383e-001
  1.0931192e+001   8.4752832e-001   6.0315759e-003   3.2830591e-003   2.2669518e-003   1.6526100e-003   1.2628592e-003   1.0941693e-003   1.0064797e-003   8.4846906e-004   7.9826150e-004   7.6797276e-004   8.0352310e-004   7.9169397e-004   7.4104606e-004   8.8529332e-004   8.4495525e-004   9.8340019e-004   1.1454595e-003   1.4633817e-003   1.2580052e-001
  1.1024144e+001   8.4742664e-001   6.0135178e-003   3.2960853e-003   2.1842993e-003   1.6085680e-003   1.3057382e-003   1.1041087e-003   9.7573719e-004   1.0174930e-003   8.4284806e-004   7.7951737e-004   7.7465044e-004   7.7420095e-004   7.9107928e-004   7.7768772e-004   8.5857849e-004   1.0092358e-003   1.2682471e-003   1.5365329e-003   1.2565524e-001
  1.1117110e+001   8.4708598e-001   6.3570126e-003   3.2252890e-003   2.0544700e-003   1.5936132e-003   1.3328351e-003   1.1082195e-003   1.0294355e-003   9.2353531e-004   8.2612265e-004   8.3306242e-004   7.8397909e-004   7.5312025e-004   7.8345848e-004   8.5120285e-004   1.0205926e-003   1.0442649e-003   1.3306243e-003   1.4899594e-003   1.2557322e-001
  1.1210171e+001   8.4705877e-001   6.1953157e-003   3.2956371e-003   2.1071845e-003   1.6579916e-003   1.2729854e-003   1.0082492e-003   9.9533900e-004   9.4724938e-004   8.5916704e-004   7.8189090e-004   7.6170121e-004   8.8162598e-004   8.1753653e-004   9.1206994e-004   9.0344306e-004   1.1178026e-003   1.2965078e-003   1.3233359e-003   1.2580620e-001
  1.1303455e+001   8.4694370e-001   6.0897058e-003   3.3193975e-003   2.2267974e-003   1.6288226e-003   1.2141909e-003   1.1005266e-003   1.0263777e-003   1.0113389e-003   8.3209097e-004   8.0397334e-004   8.2072225e-004   7.4928773e-004   8.5344569e-004   8.2199265e-004   9.6772414e-004   9.8346029e-004   1.2274073e-003   1.4815941e-003   1.2589744e-001
  1.1443934e+001   8.4653243e-001   6.2916270e-003   3.3859570e-003   2.0201685e-003   1.7224439e-003   1.3688981e-003   1.1253723e-003   9.8738990e-004   9.7955740e-004   8.2861669e-004   7.6633847e-004   7.8724546e-004   8.9131101e-004   8.5872221e-004   9.0445280e-004   9.6789497e-004   9.8734383e-004   1.1812158e-003   1.5957457e-003   1.2581727e-001
  1.1538053e+001   8.4635408e-001   6.4075765e-003   3.1517460e-003   2.2215242e-003   1.5211118e-003   1.3739507e-003   1.2764285e-003   1.1138094e-003   8.8281262e-004   8.4956587e-004   8.3351431e-004   7.9517563e-004   8.4916086e-004   8.6753262e-004   8.7053010e-004   9.5880202e-004   1.1458613e-003   1.2964719e-003   1.4641745e-003   1.2576618e-001
  1.1632612e+001   8.4623579e-001   6.2580473e-003   3.2373360e-003   2.1325529e-003   1.7020898e-003   1.3368483e-003   1.2436497e-003   1.0345123e-003   8.9402834e-004   8.5723688e-004   8.3464526e-004   7.9446936e-004   9.0338110e-004   9.2540572e-004   8.6194971e-004   1.0990336e-003   1.0525322e-003   1.3074915e-003   1.5960664e-003   1.2569293e-001
  1.1727641e+001   8.4611332e-001   6.2433221e-003   3.2122955e-003   2.2524268e-003   1.6637722e-003   1.3308728e-003   1.1216027e-003   1.0828607e-003   1.0212994e-003   8.0857090e-004   8.5128520e-004   8.8550746e-004   7.0411203e-004   9.2403845e-004   9.1940912e-004   1.0405638e-003   1.1315047e-003   1.3049245e-003   1.7154132e-003   1.2567290e-001
  1.1822712e+001   8.4581872e-001   6.4844415e-003   3.1364318e-003   2.2049448e-003   1.7389370e-003   1.3560959e-003   1.0560942e-003   1.1073333e-003   9.6740207e-004   9.1881973e-004   9.3186013e-004   7.3496587e-004   8.6690828e-004   8.7229510e-004   8.6843918e-004   1.1096259e-003   1.1420682e-003   1.2455812e-003   1.6673506e-003   1.2577169e-001
  1.1917645e+001   8.4563770e-001   6.4280438e-003   3.1802559e-003   2.2635262e-003   1.6390048e-003   1.4077407e-003   1.1653958e-003   1.1122151e-003   1.0080449e-003   9.4674044e-004   8.5410955e-004   8.3884072e-004   8.5769075e-004   9.0658289e-004   9.4277403e-004   1.0671351e-003   1.0869809e-003   1.3556483e-003   1.5525791e-003   1.2574899e-001
  1.2012886e+001   8.4538379e-001   6.4784472e-003   3.1852396e-003   2.1633507e-003   1.8467078e-003   1.3491204e-003   1.1406771e-003   1.1027997e-003   9.7948806e-004   8.7870499e-004   9.8696225e-004   9.1499830e-004   8.7941649e-004   9.4258170e-004   9.5732060e-004   1.0901520e-003   1.2025091e-003   1.3255358e-003   1.7629028e-003   1.2542929e-001
  1.2108128e+001   8.4520250e-001   6.3197330e-003   3.1906933e-003   2.4374477e-003   1.7182262e-003   1.4242971e-003   1.1240673e-003   1.0663480e-003   1.0992652e-003   9.2672389e-004   8.4454872e-004   9.1420937e-004   8.9016574e-004   9.1911480e-004   1.1266103e-003   1.0251576e-003   1.2807564e-003   1.3745318e-003   1.8142934e-003   1.2530131e-001
  1.2203474e+001   8.4498012e-001   6.1943485e-003   3.5197676e-003   2.2527347e-003   1.6700117e-003   1.3198043e-003   1.3576069e-003   1.1657270e-003   1.0079499e-003   8.8320898e-004   9.6560626e-004   8.9043939e-004   8.8778194e-004   9.9719323e-004   1.0551806e-003   1.0355654e-003   1.3302476e-003   1.4072732e-003   1.7713077e-003   1.2530813e-001
  1.2346813e+001   8.4450748e-001   6.4025274e-003   3.5679321e-003   2.2364641e-003   1.7027771e-003   1.5141103e-003   1.2141738e-003   1.0126898e-003   1.1328615e-003   9.6951976e-004   1.0394990e-003   8.6752819e-004   9.2182373e-004   9.9144067e-004   1.0260757e-003   1.1994861e-003   1.1656003e-003   1.4655346e-003   1.8617763e-003   1.2520070e-001
  1.2442494e+001   8.4421208e-001   6.3930349e-003   3.5862202e-003   2.3614237e-003   1.9103361e-003   1.3919626e-003   1.1847580e-003   1.1540109e-003   1.0318336e-003   1.0491567e-003   1.0373116e-003   8.5025791e-004   9.3602466e-004   1.0094208e-003   9.5148518e-004   1.1690146e-003   1.2994181e-003   1.4519972e-003   1.7799996e-003   1.2524025e-001
  1.2538289e+001   8.4381673e-001   6.5333765e-003   3.5774740e-003   2.3207035e-003   1.9557167e-003   1.5782317e-003   1.3339089e-003   1.2779793e-003   1.0375111e-003   9.2099007e-004   9.0897562e-004   9.2810487e-004   9.3179004e-004   9.5210913e-004   1.1128604e-003   1.1301689e-003   1.2514264e-003   1.4030870e-003   1.8946996e-003   1.2513416e-001
  1.2634145e+001   8.4363150e-001   6.5235376e-003   3.4810053e-003   2.5525621e-003   1.8782818e-003   1.5972186e-003   1.3184540e-003   1.0994749e-003   1.0583902e-003   1.0278078e-003   1.0107733e-003   9.7414754e-004   9.8358246e-004   9.9292825e-004   1.0448074e-003   1.1417368e-003   1.3262383e-003   1.4971864e-003   1.8629821e-003   1.2499739e-001
  1.2730049e+001   8.4334388e-001   6.4971239e-003   3.6948995e-003   2.3868182e-003   1.9136675e-003   1.5620074e-003   1.4199155e-003   1.1220086e-003   1.1097501e-003   1.0130558e-003   1.0711957e-003   9.4759927e-004   9.3781501e-004   9.7584194e-004   1.0684608e-003   1.2131086e-003   1.2155874e-003   1.6646034e-003   1.8936171e-003   1.2494904e-001
  1.2826004e+001   8.4300612e-001   6.7617904e-003   3.5423868e-003   2.4432753e-003   1.9149456e-003   1.5842891e-003   1.3335124e-003   1.3256656e-003   1.1602560e-003   9.2927367e-004   9.4970139e-004   1.1226703e-003   9.9090650e-004   9.2542154e-004   1.0785952e-003   1.1047454e-003   1.4199505e-003   1.6368113e-003   1.9813601e-003   1.2478832e-001
  1.2921369e+001   8.4273714e-001   6.7786069e-003   3.7144408e-003   2.3851880e-003   1.9620548e-003   1.5550905e-003   1.3251009e-003   1.3245476e-003   1.1486644e-003   1.1161066e-003   9.4454125e-004   1.0365024e-003   9.7353263e-004   9.8962864e-004   1.0686832e-003   1.2156042e-003   1.3938923e-003   1.5983254e-003   1.9808089e-003   1.2475154e-001
  1.3017470e+001   8.4245902e-001   6.7165819e-003   3.6723639e-003   2.6842342e-003   2.1026868e-003   1.5960253e-003   1.3648818e-003   1.0750819e-003   1.0315272e-003   1.1438492e-003   1.0946887e-003   9.1012403e-004   1.0837899e-003   1.0404930e-003   1.1606956e-003   1.2161600e-003   1.3878146e-003   1.7167414e-003   2.0096046e-003   1.2453364e-001
  1.3111438e+001   8.4225308e-001   6.7169030e-003   3.6923974e-003   2.6402993e-003   2.0286238e-003   1.7263973e-003   1.3997842e-003   1.2800095e-003   1.1360388e-003   1.0957329e-003   9.8299789e-004   1.0308387e-003   1.0540964e-003   1.0262626e-003   1.1340223e-003   1.1271309e-003   1.5159347e-003   1.8046559e-003   2.0330653e-003   1.2432173e-001
  1.3207675e+001   8.4220121e-001   6.5231624e-003   3.7173441e-003   2.5596727e-003   2.0520899e-003   1.6499560e-003   1.5697817e-003   1.3893590e-003   1.1990024e-003   1.0823776e-003   1.1444732e-003   1.0044285e-003   1.0317873e-003   1.0370092e-003   1.0221544e-003   1.2927799e-003   1.4571531e-003   1.8178155e-003   2.2713386e-003   1.2397710e-001
  1.3303971e+001   8.4195645e-001   6.6755231e-003   3.6239713e-003   2.5836418e-003   1.9855437e-003   1.7258736e-003   1.4580286e-003   1.3240085e-003   1.3912147e-003   1.2224584e-003   1.2023028e-003   8.4969710e-004   1.0716732e-003   1.2100529e-003   1.1495696e-003   1.2901382e-003   1.3434408e-003   1.8156162e-003   2.2776798e-003   1.2384311e-001
  1.3400333e+001   8.4160503e-001   6.8381038e-003   3.6757309e-003   2.6760456e-003   1.9680905e-003   1.6253082e-003   1.5701707e-003   1.2444987e-003   1.2953626e-003   1.1894625e-003   1.1741462e-003   1.0967585e-003   1.1629196e-003   1.0590635e-003   1.2968751e-003   1.3591434e-003   1.5522773e-003   1.7163028e-003   2.2423769e-003   1.2365234e-001
  1.3545007e+001   8.4137090e-001   6.7268653e-003   3.8671196e-003   2.5179343e-003   2.2221577e-003   1.7555404e-003   1.5760341e-003   1.3182398e-003   1.2491579e-003   1.1604639e-003   1.1426742e-003   1.1726513e-003   1.1615147e-003   1.1927782e-003   1.1663472e-003   1.3689470e-003   1.5731371e-003   1.7839643e-003   2.3708751e-003   1.2330270e-001
  1.3641660e+001   8.4110172e-001   7.0349082e-003   3.6557318e-003   2.6317858e-003   2.1805962e-003   1.8069446e-003   1.4980093e-003   1.4519578e-003   1.3298461e-003   1.1942576e-003   1.2071233e-003   1.1727739e-003   1.1886903e-003   1.1093112e-003   1.2489515e-003   1.4051277e-003   1.5439238e-003   1.9455716e-003   2.3058892e-003   1.2298688e-001
  1.3738466e+001   8.4090688e-001   7.1248902e-003   3.7740275e-003   2.7003729e-003   2.2149857e-003   1.8033349e-003   1.4022224e-003   1.4053988e-003   1.3347923e-003   1.2168213e-003   1.2255015e-003   1.1967437e-003   1.2122840e-003   1.1351648e-003   1.3667633e-003   1.3687816e-003   1.6114308e-003   2.0082361e-003   2.3074363e-003   1.2268393e-001
  1.3835412e+001   8.4052537e-001   7.2342369e-003   4.0920944e-003   2.8255365e-003   2.0435787e-003   1.8233040e-003   1.5255467e-003   1.4621830e-003   1.3395143e-003   1.1927051e-003   1.1028759e-003   1.1622768e-003   1.2853279e-003   1.2526936e-003   1.3663389e-003   1.4810005e-003   1.4521439e-003   1.9006907e-003   2.6489291e-003   1.2228366e-001
  1.3932370e+001   8.4021441e-001   7.2237237e-003   4.2784807e-003   3.0460082e-003   2.1461381e-003   1.8351104e-003   1.4815398e-003   1.4324447e-003   1.3060560e-003   1.1922595e-003   1.1151942e-003   1.2613908e-003   1.3418437e-003   1.2525335e-003   1.2831480e-003   1.4039173e-003   1.6630973e-003   1.9735916e-003   2.6044369e-003   1.2194467e-001
  1.4029498e+001   8.4018535e-001   7.1036986e-003   4.3020446e-003   3.0671598e-003   2.2629965e-003   1.8828192e-003   1.6524291e-003   1.4405509e-003   1.2791315e-003   1.1204305e-003   1.2197276e-003   1.2441440e-003   1.3526988e-003   1.2424775e-003   1.3373504e-003   1.5039391e-003   1.5499622e-003   2.0857123e-003   2.7628935e-003   1.2140448e-001
  1.4126771e+001   8.4001567e-001   7.2522922e-003   4.1997617e-003   3.1502981e-003   2.2677392e-003   1.8179223e-003   1.7861853e-003   1.4809129e-003   1.2985661e-003   1.3710315e-003   1.2764885e-003   1.2378792e-003   1.1736355e-003   1.2847211e-003   1.3754751e-003   1.4835942e-003   1.6811555e-003   2.2782147e-003   2.5533175e-003   1.2101514e-001
  1.4224057e+001   8.3984111e-001   7.5062161e-003   4.1011865e-003   3.0034281e-003   2.3506887e-003   2.0880025e-003   1.6389102e-003   1.5073700e-003   1.4646763e-003   1.4300191e-003   1.2701110e-003   1.1604400e-003   1.1659871e-003   1.3398006e-003   1.3272060e-003   1.4689426e-003   1.9124952e-003   2.3263395e-003   2.5631591e-003   1.2053392e-001
  1.4321597e+001   8.3975866e-001   7.5156816e-003   4.2363327e-003   2.9127291e-003   2.4736545e-003   1.8754138e-003   1.8986132e-003   1.6074595e-003   1.4168418e-003   1.3254211e-003   1.2439521e-003   1.1552569e-003   1.2929761e-003   1.3738318e-003   1.3941114e-003   1.6006017e-003   1.9940873e-003   2.0163923e-003   2.8449200e-003   1.2006307e-001
  1.4419214e+001   8.3953219e-001   7.8074916e-003   4.2221954e-003   2.9518614e-003   2.4223947e-003   2.0798224e-003   1.7358207e-003   1.6154327e-003   1.4158037e-003   1.3541595e-003   1.1820063e-003   1.2731206e-003   1.3526933e-003   1.3416203e-003   1.4711693e-003   1.7586358e-003   1.8433784e-003   2.1127252e-003   2.7386975e-003   1.1978878e-001
  1.4517134e+001   8.3957017e-001   7.7787852e-003   4.3042946e-003   2.9955282e-003   2.3635178e-003   1.9832994e-003   1.9485755e-003   1.5888764e-003   1.3849787e-003   1.3925442e-003   1.2232889e-003   1.2387652e-003   1.2866881e-003   1.3942045e-003   1.6122452e-003   1.6536182e-003   1.9554591e-003   2.2820068e-003   2.8834100e-003   1.1915975e-001
  1.4615253e+001   8.3958063e-001   7.6967190e-003   4.4556899e-003   3.0625495e-003   2.3823791e-003   2.0287618e-003   1.7772063e-003   1.6929086e-003   1.4613705e-003   1.2637465e-003   1.2780422e-003   1.3239871e-003   1.2906036e-003   1.3981339e-003   1.5734532e-003   1.7016538e-003   1.8736018e-003   2.5075966e-003   2.9503664e-003   1.1870060e-001
  1.4713500e+001   8.3948367e-001   7.9879955e-003   4.2521769e-003   3.0708265e-003   2.4414072e-003   2.0446903e-003   1.7646167e-003   1.6315765e-003   1.5012362e-003   1.4290434e-003   1.2593475e-003   1.3874825e-003   1.3969601e-003   1.4463140e-003   1.4248421e-003   1.6478169e-003   2.1132106e-003   2.5107177e-003   2.9565236e-003   1.1824954e-001
  1.4811963e+001   8.3929304e-001   8.4546856e-003   4.1600689e-003   2.9581120e-003   2.4431631e-003   2.0046201e-003   1.8527152e-003   1.6978266e-003   1.4765164e-003   1.3555578e-003   1.3757959e-003   1.4078169e-003   1.3618875e-003   1.4689981e-003   1.5939131e-003   1.8625229e-003   1.9758103e-003   2.3332074e-003   2.9582847e-003   1.1796546e-001
  1.4910011e+001   8.3921493e-001   8.4998774e-003   4.2883657e-003   2.9771252e-003   2.5037820e-003   2.0191801e-003   1.7966778e-003   1.5990907e-003   1.4815799e-003   1.4329943e-003   1.4524196e-003   1.5232493e-003   1.3979726e-003   1.5160031e-003   1.5922048e-003   1.8805510e-003   2.0106942e-003   2.3503246e-003   3.0076208e-003   1.1745536e-001
  1.5008440e+001   8.3923425e-001   8.3312001e-003   4.4794605e-003   3.0590129e-003   2.4540796e-003   2.0396643e-003   1.8327012e-003   1.6833550e-003   1.4976247e-003   1.6144460e-003   1.3754803e-003   1.4049559e-003   1.4232186e-003   1.6140054e-003   1.6659274e-003   1.8503594e-003   1.9895699e-003   2.4677013e-003   2.9919586e-003   1.1699103e-001
  1.5107180e+001   8.3927244e-001   8.2192938e-003   4.4486182e-003   3.0560873e-003   2.6348925e-003   2.2361570e-003   1.8036606e-003   1.6802058e-003   1.5931605e-003   1.5564811e-003   1.4073822e-003   1.4060266e-003   1.4859510e-003   1.5014101e-003   1.8160463e-003   1.8208025e-003   1.9432463e-003   2.4539757e-003   3.1380747e-003   1.1652609e-001
  1.5245889e+001   8.3927977e-001   8.0456261e-003   4.5517980e-003   3.3564272e-003   2.7284564e-003   2.1388625e-003   1.8558486e-003   1.6429944e-003   1.6218874e-003   1.5539839e-003   1.5256501e-003   1.4720360e-003   1.6143757e-003   1.5383880e-003   1.5369028e-003   1.8704634e-003   2.1124425e-003   2.6426393e-003   3.0914549e-003   1.1581999e-001
  1.5344949e+001   8.3926956e-001   8.0114964e-003   4.6303487e-003   3.4347232e-003   2.7267355e-003   2.0933918e-003   1.9105240e-003   1.7121092e-003   1.7152156e-003   1.6049257e-003   1.4832445e-003   1.4699799e-003   1.6148481e-003   1.5864207e-003   1.7132800e-003   1.7404859e-003   2.1836113e-003   2.5939150e-003   3.3109916e-003   1.1519419e-001
  1.5416121e+001   8.4000251e-001   7.8518658e-003   4.7174223e-003   3.2464842e-003   2.5943086e-003   2.0881448e-003   1.9449242e-003   1.7816974e-003   1.6028819e-003   1.5315637e-003   1.3772711e-003   1.4320976e-003   1.5893007e-003   1.5054694e-003   1.6636528e-003   1.8513460e-003   2.0793538e-003   2.5375763e-003   3.1546094e-003   1.1544752e-001
  1.5505085e+001   8.3901384e-001   8.2933329e-003   4.6785540e-003   3.4756217e-003   2.6618617e-003   2.2714496e-003   2.0784017e-003   1.8056847e-003   1.6717124e-003   1.6415516e-003   1.5889213e-003   1.5384345e-003   1.4772265e-003   1.6503893e-003   1.6160218e-003   1.8886218e-003   2.3314549e-003   2.6583285e-003   3.2674352e-003   1.1439116e-001
  1.5619071e+001   8.3971133e-001   8.1112230e-003   4.5842830e-003   3.2740339e-003   2.7508951e-003   2.3270668e-003   2.0972534e-003   1.7607945e-003   1.6868349e-003   1.6604296e-003   1.4981952e-003   1.5183590e-003   1.6072511e-003   1.5306928e-003   1.7713417e-003   1.8402019e-003   2.1756771e-003   2.7479432e-003   3.2147987e-003   1.1413139e-001
  1.5716839e+001   8.3922676e-001   8.2380999e-003   4.7924811e-003   3.2821989e-003   2.7528701e-003   2.4901696e-003   2.2217731e-003   1.7465912e-003   1.7673066e-003   1.6033604e-003   1.5758058e-003   1.6156620e-003   1.7338582e-003   1.6695870e-003   1.7826868e-003   1.9519290e-003   2.2397360e-003   2.7481498e-003   3.3355417e-003   1.1322543e-001
  1.5815807e+001   8.3922827e-001   8.3961253e-003   4.7375486e-003   3.4826863e-003   2.8504296e-003   2.3301822e-003   2.0227466e-003   1.9441542e-003   1.6480871e-003   1.6950673e-003   1.7445563e-003   1.5329566e-003   1.6308890e-003   1.8203327e-003   1.7232707e-003   2.1137036e-003   2.3808128e-003   2.8700557e-003   3.3564421e-003   1.1249169e-001
  1.5914535e+001   8.3934662e-001   8.3911510e-003   4.6894133e-003   3.5876204e-003   2.9881673e-003   2.1905588e-003   2.1027291e-003   1.8729507e-003   1.7785196e-003   1.7537798e-003   1.6104026e-003   1.6093288e-003   1.7196143e-003   1.7114674e-003   2.0256973e-003   2.0283052e-003   2.4928510e-003   2.8104275e-003   3.3822153e-003   1.1190818e-001
  1.6013448e+001   8.3934678e-001   8.4356515e-003   4.8267246e-003   3.6053916e-003   2.9094950e-003   2.2724844e-003   2.2030908e-003   1.8655653e-003   1.8699749e-003   1.7527008e-003   1.4889060e-003   1.7572575e-003   1.7630565e-003   1.8154551e-003   1.8964692e-003   2.1276005e-003   2.5054390e-003   2.9996956e-003   3.3885724e-003   1.1116969e-001
  1.6112340e+001   8.3940181e-001   8.5972538e-003   4.8313545e-003   3.6234735e-003   2.8860923e-003   2.3589174e-003   2.0653499e-003   2.0398130e-003   1.8395577e-003   1.7675173e-003   1.6659853e-003   1.7028538e-003   1.6692468e-003   1.8690870e-003   1.9460535e-003   2.1748253e-003   2.6662735e-003   2.8651756e-003   3.5808758e-003   1.1044849e-001
  1.6211266e+001   8.3943265e-001   8.6853896e-003   5.0303682e-003   3.6015710e-003   2.8630801e-003   2.3028258e-003   2.1388786e-003   1.9889950e-003   1.7374739e-003   1.8766475e-003   1.8292475e-003   1.6734072e-003   1.6827318e-003   1.9859852e-003   2.1488657e-003   2.4942296e-003   2.3024701e-003   2.8827832e-003   3.4911217e-003   1.0985128e-001
  1.6310182e+001   8.3935516e-001   8.9385648e-003   5.0897008e-003   3.7532769e-003   2.6535067e-003   2.3946484e-003   2.1769175e-003   1.9184366e-003   1.9045774e-003   1.8161280e-003   1.8273207e-003   1.7538119e-003   1.8597493e-003   1.9317188e-003   2.2923912e-003   2.3098964e-003   2.5088224e-003   2.8236909e-003   3.5097478e-003   1.0918193e-001
  1.6409121e+001   8.3937203e-001   9.1024689e-003   5.1737668e-003   3.6558737e-003   2.7154902e-003   2.4482522e-003   2.1990421e-003   2.0607426e-003   1.8201214e-003   1.8380362e-003   1.9301604e-003   1.9273330e-003   1.9198527e-003   1.9034152e-003   2.1699103e-003   2.1493621e-003   2.5642505e-003   2.8881103e-003   3.6048248e-003   1.0855696e-001
  1.6507866e+001   8.3942746e-001   9.2736927e-003   5.1707529e-003   3.6303278e-003   2.9239886e-003   2.3432137e-003   2.2426788e-003   2.0973545e-003   1.9856543e-003   1.8574182e-003   1.9012613e-003   2.1183528e-003   1.7139372e-003   2.0056506e-003   2.0853215e-003   2.3281291e-003   2.4031090e-003   2.8977149e-003   3.7171012e-003   1.0787688e-001
  1.6606846e+001   8.3929744e-001   9.7118204e-003   5.1179537e-003   3.6846199e-003   2.8213232e-003   2.4649229e-003   2.3040755e-003   2.1463459e-003   1.9072335e-003   2.0124789e-003   2.0339200e-003   1.9792995e-003   1.7765050e-003   1.9855493e-003   2.2316556e-003   2.3260253e-003   2.3734020e-003   2.9749068e-003   3.7218372e-003   1.0712869e-001
  1.6705858e+001   8.3948179e-001   9.6409046e-003   5.1904462e-003   3.8117639e-003   3.0434493e-003   2.3792424e-003   2.1988556e-003   2.2055698e-003   2.0452781e-003   2.0477328e-003   2.0028582e-003   1.9296910e-003   1.9259495e-003   1.8820368e-003   2.2155685e-003   2.4890335e-003   2.4310522e-003   3.0299507e-003   3.5381922e-003   1.0651063e-001
  1.6804607e+001   8.3955688e-001   9.7252493e-003   5.3312574e-003   3.7093044e-003   3.1056639e-003   2.5268188e-003   2.3681888e-003   2.0356192e-003   2.1745915e-003   2.0048534e-003   2.0902245e-003   1.9602223e-003   1.9660441e-003   2.0235625e-003   2.1628093e-003   2.3390403e-003   2.6197631e-003   2.7921899e-003   3.7060212e-003   1.0580170e-001
  1.6903742e+001   8.3951978e-001   9.8742297e-003   5.5216352e-003   3.7213638e-003   3.1502776e-003   2.6344520e-003   2.3366262e-003   2.2045157e-003   2.1616550e-003   2.0540279e-003   2.0049974e-003   2.0582006e-003   1.9977918e-003   2.0814362e-003   2.0595548e-003   2.4063970e-003   2.6049152e-003   2.7826294e-003   3.6609812e-003   1.0516453e-001
  1.7002898e+001   8.3961771e-001   9.8624282e-003   5.6692433e-003   3.8964013e-003   3.1244248e-003   2.7017976e-003   2.5489179e-003   2.2062162e-003   2.0111301e-003   2.0163907e-003   2.2115854e-003   2.0953267e-003   1.9387638e-003   1.9467638e-003   2.2259707e-003   2.2539739e-003   2.7226502e-003   2.8728658e-003   3.6613678e-003   1.0441608e-001
  1.7102084e+001   8.3986670e-001   9.8705563e-003   5.6094420e-003   4.2611012e-003   3.0714586e-003   2.7193437e-003   2.6326562e-003   2.1826539e-003   1.9521772e-003   2.1752303e-003   2.1091538e-003   2.0575714e-003   2.0978969e-003   1.9461859e-003   2.2622886e-003   2.3403911e-003   2.6026209e-003   2.8550301e-003   3.7376222e-003   1.0364991e-001
  1.7201310e+001   8.4007500e-001   9.8508105e-003   5.5977243e-003   4.5244800e-003   3.1898801e-003   2.8107934e-003   2.5097414e-003   2.1147883e-003   2.1480478e-003   2.1335222e-003   2.2895813e-003   2.0869030e-003   1.8284386e-003   2.0571324e-003   2.3415198e-003   2.1991966e-003   2.5804203e-003   3.0788961e-003   3.6700551e-003   1.0291307e-001
  1.7340236e+001   8.4041827e-001   9.7470366e-003   5.8197333e-003   4.4061784e-003   3.5494592e-003   2.9171350e-003   2.4739462e-003   2.2003962e-003   2.3458757e-003   2.1144244e-003   2.1819358e-003   1.9263483e-003   1.9893882e-003   2.2599360e-003   2.0683858e-003   2.1908999e-003   2.8527576e-003   2.9558613e-003   3.7227374e-003   1.0185929e-001
  1.7439571e+001   8.4068147e-001   9.8390270e-003   5.8496661e-003   4.4933028e-003   3.5877083e-003   3.1095130e-003   2.4252975e-003   2.2993954e-003   2.2954784e-003   2.1150942e-003   2.0621058e-003   2.0502978e-003   2.1471232e-003   2.1164898e-003   1.9593816e-003   2.4091128e-003   2.7392003e-003   2.9145605e-003   3.7084708e-003   1.0119731e-001
  1.7528996e+001   8.4094995e-001   9.7553353e-003   5.9642319e-003   4.5764459e-003   3.6654417e-003   3.1215110e-003   2.3668980e-003   2.4987548e-003   2.1728456e-003   2.1499988e-003   2.1059241e-003   2.2313975e-003   2.0552296e-003   2.0756962e-003   2.0852004e-003   2.3692284e-003   2.5747423e-003   3.0057611e-003   3.7860031e-003   1.0048941e-001
  1.7618421e+001   8.4119150e-001   9.8224134e-003   6.0455450e-003   4.5249377e-003   3.7940110e-003   3.0726721e-003   2.7172264e-003   2.2251529e-003   2.3437000e-003   2.1535280e-003   2.0673753e-003   2.1329915e-003   1.9859457e-003   2.4255562e-003   2.0208732e-003   2.2909815e-003   2.6385495e-003   2.8661589e-003   3.9767853e-003   9.9704097e-002
  1.7717921e+001   8.4157184e-001   9.8201984e-003   6.2388617e-003   4.4331962e-003   3.7386432e-003   3.1013953e-003   2.7930315e-003   2.3936002e-003   2.4859474e-003   2.0592108e-003   2.1874166e-003   2.0359405e-003   2.1505986e-003   2.0383294e-003   2.1691994e-003   2.3567223e-003   2.4657165e-003   3.1526425e-003   3.6985607e-003   9.9108953e-002
  1.7817457e+001   8.4189669e-001   9.9361403e-003   6.2237294e-003   4.4857112e-003   3.7592121e-003   3.1381946e-003   2.7763838e-003   2.4974741e-003   2.4857053e-003   2.2210291e-003   2.2062824e-003   2.0895292e-003   1.9511377e-003   2.1179150e-003   2.1515255e-003   2.3667024e-003   2.4614608e-003   3.2701809e-003   3.5309924e-003   9.8434004e-002
  1.7917016e+001   8.4212163e-001   1.0125252e-002   6.0685262e-003   4.7785578e-003   3.6522240e-003   3.2611449e-003   2.7760291e-003   2.7455199e-003   2.3258192e-003   2.4088895e-003   2.0138555e-003   2.2357332e-003   2.0104213e-003   2.2299680e-003   1.8955270e-003   2.2440824e-003   2.6606979e-003   3.1248102e-003   3.5433812e-003   9.7777929e-002
  1.8016611e+001   8.4246202e-001   1.0343443e-002   6.0919340e-003   4.7300147e-003   3.6810007e-003   3.3265235e-003   2.8726307e-003   2.6949154e-003   2.4018772e-003   2.3149348e-003   2.1832942e-003   2.0838019e-003   2.0915219e-003   2.1654706e-003   1.9855191e-003   2.2485949e-003   2.7236606e-003   2.9237396e-003   3.4856332e-003   9.7189466e-002
  1.8116217e+001   8.4289427e-001   1.0522962e-002   5.9419162e-003   4.7139510e-003   3.8995241e-003   3.2478982e-003   2.9474121e-003   2.6388229e-003   2.6303204e-003   2.2478862e-003   2.1503174e-003   2.1111186e-003   2.0214881e-003   2.1028463e-003   2.2007910e-003   2.2120190e-003   2.5525547e-003   2.8874565e-003   3.5854276e-003   9.6491017e-002
  1.8205865e+001   8.4306398e-001   1.0770012e-002   6.0940495e-003   4.7614458e-003   4.0016410e-003   3.0620610e-003   3.0226329e-003   2.7113648e-003   2.6194148e-003   2.2941472e-003   2.0707364e-003   2.0170028e-003   2.0122604e-003   2.1308120e-003   2.3169154e-003   2.3771224e-003   2.4374880e-003   2.7063868e-003   3.8167434e-003   9.5713782e-002
  1.8335356e+001   8.4397200e-001   1.0782523e-002   6.1889113e-003   4.7058398e-003   3.7949574e-003   3.1086006e-003   3.1961677e-003   2.8163042e-003   2.3652950e-003   2.2781361e-003   2.2735817e-003   1.9458016e-003   2.0682918e-003   2.0233337e-003   2.2752556e-003   2.1896375e-003   2.5080320e-003   2.9549560e-003   3.6288260e-003   9.4923553e-002
  1.8425004e+001   8.4440069e-001   1.0850596e-002   6.4252110e-003   4.5447243e-003   3.7531283e-003   3.1511782e-003   3.1670499e-003   2.6978061e-003   2.6123241e-003   2.3243535e-003   2.1982643e-003   1.9426370e-003   2.0066725e-003   2.1423963e-003   2.0301314e-003   2.3947190e-003   2.3977846e-003   2.9669981e-003   3.7939582e-003   9.4199376e-002
  1.8524703e+001   8.4454511e-001   1.1011415e-002   6.4866873e-003   4.7202830e-003   3.6184831e-003   3.4420075e-003   2.9771396e-003   2.8851623e-003   2.6189650e-003   2.3610541e-003   2.0618518e-003   2.0688173e-003   2.2070631e-003   1.9717787e-003   2.1260388e-003   2.1509472e-003   2.7200241e-003   3.0565398e-003   3.7323222e-003   9.3238315e-002
  1.8624517e+001   8.4503789e-001   1.1115374e-002   6.4733561e-003   4.7839834e-003   3.7103373e-003   3.3255458e-003   2.9816543e-003   2.8872979e-003   2.6467291e-003   2.3785767e-003   2.0530646e-003   2.2132997e-003   1.9318095e-003   2.1400008e-003   2.0155365e-003   2.3385062e-003   2.6877918e-003   3.0616198e-003   3.5426953e-003   9.2674928e-002
  1.8714370e+001   8.4541899e-001   1.1300215e-002   6.6257730e-003   4.6249817e-003   3.8272563e-003   3.2850985e-003   3.0487191e-003   2.8386249e-003   2.5429567e-003   2.3417023e-003   2.2382666e-003   2.1247644e-003   2.0332233e-003   1.8569199e-003   2.1905582e-003   2.5114325e-003   2.5732542e-003   2.9958676e-003   3.4223613e-003   9.2199036e-002
  1.8814238e+001   8.4592712e-001   1.1348787e-002   6.6165472e-003   4.7459697e-003   3.8295979e-003   3.4132706e-003   2.9406272e-003   2.8381617e-003   2.6213475e-003   2.2665421e-003   2.3130454e-003   2.0634046e-003   2.0422541e-003   1.9701999e-003   2.1706467e-003   2.2642194e-003   2.8439143e-003   2.7419950e-003   3.5913619e-003   9.1450985e-002
  1.8904115e+001   8.4640153e-001   1.1378653e-002   6.5702416e-003   4.9397875e-003   3.8488983e-003   3.2392304e-003   3.0466112e-003   2.8471857e-003   2.5971504e-003   2.2810296e-003   2.2056795e-003   2.1354025e-003   2.0828374e-003   2.0997257e-003   2.1912276e-003   2.1916733e-003   2.7223735e-003   2.7479320e-003   3.5930914e-003   9.0879744e-002
  1.9043969e+001   8.4719246e-001   1.1401358e-002   6.7831308e-003   4.9563201e-003   3.8033563e-003   3.2035518e-003   2.9810065e-003   2.9109011e-003   2.5574936e-003   2.3499415e-003   2.2074615e-003   2.1487469e-003   2.0021890e-003   2.1257547e-003   2.1479031e-003   2.3906638e-003   2.5956159e-003   2.7790760e-003   3.5921504e-003   8.9870916e-002
  1.9133875e+001   8.4766961e-001   1.1589049e-002   6.9642738e-003   4.7252578e-003   3.7255365e-003   3.2627077e-003   3.0470337e-003   2.8536491e-003   2.6131303e-003   2.2693839e-003   2.3134088e-003   2.0593361e-003   2.0706878e-003   2.0945104e-003   2.1375348e-003   2.4790896e-003   2.4762261e-003   2.8771746e-003   3.5127563e-003   8.9259645e-002
  1.9233870e+001   8.4807431e-001   1.1989260e-002   6.7366060e-003   4.8207597e-003   3.7543129e-003   3.3172461e-003   2.9800077e-003   2.8918939e-003   2.6511558e-003   2.1667540e-003   2.3252639e-003   2.0469539e-003   2.0980195e-003   2.0851827e-003   2.2183156e-003   2.4339645e-003   2.4500794e-003   2.8237996e-003   3.6161525e-003   8.8519959e-002
  1.9323894e+001   8.4896628e-001   1.1879112e-002   6.7662458e-003   4.6290774e-003   3.8736502e-003   3.2268048e-003   3.1709546e-003   2.7612730e-003   2.4073278e-003   2.2522807e-003   2.2664050e-003   2.2823478e-003   1.9047122e-003   2.1963494e-003   2.1243471e-003   2.3457090e-003   2.5189536e-003   2.8016861e-003   3.7400891e-003   8.7886397e-002
  1.9413919e+001   8.4951115e-001   1.2000175e-002   6.6439375e-003   4.8253085e-003   3.8807562e-003   3.0305892e-003   3.2818924e-003   2.8116325e-003   2.3443061e-003   2.0957398e-003   2.4111862e-003   2.1952079e-003   2.0975142e-003   1.9269212e-003   2.2865529e-003   2.2847239e-003   2.4685508e-003   2.9055976e-003   3.7482764e-003   8.7249978e-002
  1.9503943e+001   8.4995675e-001   1.2178588e-002   6.5914207e-003   4.9261312e-003   3.8440894e-003   3.0993803e-003   3.2113381e-003   2.6501240e-003   2.3277714e-003   2.4285582e-003   2.3629718e-003   2.0309730e-003   2.0249616e-003   2.2442142e-003   2.0522536e-003   2.3976341e-003   2.5612232e-003   2.7833470e-003   3.8725509e-003   8.6455718e-002
  1.9643981e+001   8.5074354e-001   1.2156152e-002   6.7609150e-003   4.6997829e-003   4.2260308e-003   3.2011606e-003   2.9855456e-003   2.5298447e-003   2.4561806e-003   2.4530909e-003   2.3865792e-003   1.8438282e-003   2.1564748e-003   2.1693390e-003   2.3344970e-003   2.3711798e-003   2.6992879e-003   2.8950969e-003   3.6400357e-003   8.5291440e-002
  1.9734006e+001   8.5121349e-001   1.2421655e-002   6.6733245e-003   4.8778502e-003   3.9796022e-003   3.4502082e-003   2.8762488e-003   2.4792214e-003   2.3566672e-003   2.5923612e-003   2.2078965e-003   2.0352262e-003   1.9421611e-003   2.3325083e-003   2.3485638e-003   2.3548530e-003   2.6661701e-003   2.8260639e-003   3.6801720e-003   8.4685759e-002
  1.9834212e+001   8.5194533e-001   1.2099004e-002   6.9759785e-003   4.9379264e-003   3.7990159e-003   3.7165051e-003   2.7632430e-003   2.5120542e-003   2.4658702e-003   2.5171053e-003   2.1465311e-003   2.0527656e-003   1.9711010e-003   2.3586610e-003   2.3507739e-003   2.2290468e-003   2.7075111e-003   2.7643529e-003   3.8417021e-003   8.3845524e-002
  1.9924411e+001   8.5282119e-001   1.2043839e-002   6.9583805e-003   4.9198296e-003   3.7833077e-003   3.6859100e-003   2.7582777e-003   2.5659379e-003   2.2814771e-003   2.4889913e-003   2.2011996e-003   2.0038210e-003   2.1250535e-003   2.1005830e-003   2.4334048e-003   2.3311062e-003   2.5455589e-003   2.7203846e-003   3.7483947e-003   8.3483356e-002
  2.0014609e+001   8.5326943e-001   1.2213645e-002   7.0882043e-003   5.0373835e-003   3.5255780e-003   3.6153513e-003   2.9201183e-003   2.5528385e-003   2.3608135e-003   2.2692936e-003   2.2107580e-003   2.0774467e-003   2.2017405e-003   2.0564679e-003   2.4024581e-003   2.2627313e-003   2.4563303e-003   3.0149562e-003   3.5902494e-003   8.2874206e-002
  2.0104808e+001   8.5386511e-001   1.2235347e-002   7.1278345e-003   5.1624501e-003   3.4700884e-003   3.5275602e-003   2.8357169e-003   2.6126270e-003   2.3631240e-003   2.4633705e-003   2.2615910e-003   1.8949880e-003   2.2181951e-003   2.1137492e-003   2.2148151e-003   2.2395903e-003   2.5119960e-003   3.0822910e-003   3.8106037e-003   8.1988950e-002
  2.0204056e+001   8.5420390e-001   1.2524101e-002   7.1194944e-003   5.2135448e-003   3.5984056e-003   3.4713039e-003   2.7577097e-003   2.5024992e-003   2.4597255e-003   2.5178732e-003   2.3548596e-003   1.9654983e-003   1.9532437e-003   2.2263897e-003   2.2684676e-003   2.2476651e-003   2.5132187e-003   3.0697424e-003   3.8870677e-003   8.1145286e-002
  2.0343058e+001   8.5502749e-001   1.2742794e-002   7.2034638e-003   5.0293293e-003   4.1414336e-003   3.0790352e-003   2.6890761e-003   2.4857069e-003   2.4901962e-003   2.4253533e-003   2.4203887e-003   1.8172709e-003   1.9241552e-003   2.3360416e-003   2.0014555e-003   2.4940123e-003   2.6613782e-003   3.0184915e-003   3.8449422e-003   8.0167985e-002
  2.0442431e+001   8.5571967e-001   1.2934100e-002   7.1696049e-003   4.7826810e-003   4.1855461e-003   3.2005794e-003   2.5721318e-003   2.6946759e-003   2.3196477e-003   2.5628968e-003   2.2324578e-003   1.7819410e-003   2.1379319e-003   2.0750950e-003   2.3379372e-003   2.3256754e-003   2.6437007e-003   3.0906102e-003   3.8183692e-003   7.9414753e-002
  2.0531876e+001   8.5627477e-001   1.2973816e-002   7.3186642e-003   4.7192795e-003   4.0864200e-003   3.3322396e-003   2.3967765e-003   2.7639725e-003   2.3672886e-003   2.5688376e-003   2.1741432e-003   1.9343134e-003   1.9228033e-003   2.1641505e-003   2.3304712e-003   2.4059493e-003   2.4744923e-003   3.0551770e-003   3.8865277e-003   7.8849910e-002
  2.0631279e+001   8.5707682e-001   1.2884374e-002   7.3574315e-003   4.7937740e-003   4.0881081e-003   3.0892316e-003   2.6399190e-003   2.6607833e-003   2.2913832e-003   2.5442003e-003   2.2383379e-003   2.1816621e-003   1.8795994e-003   2.1581038e-003   2.0716310e-003   2.5100850e-003   2.5588349e-003   2.9641211e-003   3.9877513e-003   7.8023847e-002
  2.0720711e+001   8.5780163e-001   1.2816664e-002   7.3050269e-003   4.9228725e-003   3.9666848e-003   3.0816367e-003   2.8916187e-003   2.5023735e-003   2.1005973e-003   2.6420014e-003   2.1445040e-003   2.2316795e-003   2.0327669e-003   2.0406974e-003   2.2112652e-003   2.4028543e-003   2.4984961e-003   2.9666629e-003   3.9768027e-003   7.7463162e-002
  2.0810142e+001   8.5839365e-001   1.2720976e-002   7.6021935e-003   4.7280351e-003   4.0868453e-003   2.9748371e-003   2.8748454e-003   2.5773949e-003   2.1887565e-003   2.3505170e-003   2.3272414e-003   2.1851878e-003   1.9554408e-003   2.3193382e-003   1.9765408e-003   2.5361132e-003   2.3731205e-003   3.0148982e-003   4.0026226e-003   7.6811448e-002
  2.0909604e+001   8.5901360e-001   1.2987414e-002   7.3011594e-003   4.7909346e-003   4.1090821e-003   3.0306521e-003   3.0540072e-003   2.2252996e-003   2.4786914e-003   2.2814061e-003   2.2944063e-003   2.1335952e-003   1.9855480e-003   2.3119623e-003   2.0235890e-003   2.3525325e-003   2.6312541e-003   3.1030684e-003   3.6373712e-003   7.6254424e-002
  2.1009117e+001   8.5971755e-001   1.2901898e-002   7.4840576e-003   4.5701989e-003   4.1471491e-003   3.2250362e-003   2.7862898e-003   2.4099447e-003   2.6078661e-003   2.1554030e-003   2.4373138e-003   1.9920390e-003   1.7927631e-003   2.2601938e-003   2.2575717e-003   2.2323066e-003   2.7177200e-003   3.0289700e-003   3.4996923e-003   7.5776035e-002
  2.1108655e+001   8.6035724e-001   1.3162401e-002   7.3245726e-003   4.8725738e-003   3.8124090e-003   3.1765059e-003   2.8743256e-003   2.4304453e-003   2.5853125e-003   2.3681179e-003   2.2207775e-003   1.7684402e-003   2.0666523e-003   2.0548918e-003   2.4784493e-003   2.1457031e-003   2.5435249e-003   3.2167706e-003   3.2064518e-003   7.5334439e-002
  2.1208260e+001   8.6091164e-001   1.3332757e-002   7.1250794e-003   5.0018917e-003   3.7665220e-003   3.2194505e-003   3.0132419e-003   2.4522457e-003   2.4682052e-003   2.2805784e-003   2.1282958e-003   1.9043891e-003   2.1465708e-003   2.2940975e-003   2.0942380e-003   2.2395051e-003   2.6707626e-003   2.8832539e-003   3.3266631e-003   7.4740609e-002
  2.1307906e+001   8.6181522e-001   1.3243564e-002   7.1056450e-003   4.9210801e-003   4.0045578e-003   3.0161616e-003   3.1134332e-003   2.3656068e-003   2.4430736e-003   2.2143120e-003   2.1168435e-003   1.9834059e-003   2.1869998e-003   2.2436467e-003   1.9909128e-003   2.3798679e-003   2.3336492e-003   2.8930754e-003   3.4567459e-003   7.4172195e-002
  2.1407589e+001   8.6243274e-001   1.3217277e-002   7.1586277e-003   4.9628837e-003   4.0057038e-003   3.1958138e-003   2.9595062e-003   2.5872055e-003   2.1985440e-003   2.3402909e-003   2.1674967e-003   1.9984389e-003   2.0366877e-003   2.0529467e-003   2.1967053e-003   2.1728588e-003   2.3731885e-003   2.8580408e-003   3.3005527e-003   7.3784490e-002
  2.1513575e+001   8.6370866e-001   1.3060416e-002   6.9636948e-003   5.0222205e-003   3.8804269e-003   3.1863285e-003   2.8192579e-003   2.5191822e-003   2.2834178e-003   2.4132171e-003   2.0867705e-003   1.9205628e-003   1.8220314e-003   2.2099182e-003   2.0109855e-003   2.0951930e-003   2.6027356e-003   2.7765356e-003   3.3177256e-003   7.3300716e-002
  2.1601258e+001   8.6400866e-001   1.3024018e-002   7.0827303e-003   5.2798488e-003   3.7207443e-003   3.2943095e-003   2.8063167e-003   2.6556842e-003   2.3920171e-003   2.2898834e-003   2.0248432e-003   1.9315738e-003   1.8822093e-003   2.1083997e-003   2.0987420e-003   2.0998532e-003   2.5154569e-003   2.6762791e-003   3.5845618e-003   7.2523868e-002
  2.1727912e+001   8.6495307e-001   1.3200971e-002   6.9836804e-003   5.1835270e-003   3.7130733e-003   3.5121949e-003   2.6256006e-003   2.7286536e-003   2.0397528e-003   2.4801871e-003   1.8464772e-003   2.0238378e-003   1.9219468e-003   1.9223817e-003   2.0920673e-003   2.1835642e-003   2.4750686e-003   2.4826871e-003   3.4132240e-003   7.2218033e-002
  2.1826593e+001   8.6547408e-001   1.3144904e-002   7.2322709e-003   4.9230837e-003   3.9881033e-003   3.4919478e-003   2.8806044e-003   2.3344530e-003   2.3663740e-003   2.0358997e-003   2.0973451e-003   2.0008930e-003   1.6929342e-003   2.1541902e-003   2.0271630e-003   2.1861617e-003   2.3721057e-003   2.8264284e-003   3.0662361e-003   7.1704825e-002
  2.1902796e+001   8.6647463e-001   1.3115912e-002   6.9703203e-003   5.0532667e-003   3.9735756e-003   3.2504112e-003   2.8084536e-003   2.4385927e-003   2.3747425e-003   1.9054326e-003   2.1388751e-003   1.8104472e-003   1.7898668e-003   2.0950948e-003   1.9275194e-003   2.1868917e-003   2.2607190e-003   2.6666221e-003   3.0663764e-003   7.1692251e-002
  2.2040657e+001   8.6707085e-001   1.3214270e-002   7.0834726e-003   5.1645003e-003   3.8933126e-003   3.2961597e-003   2.8825975e-003   2.1974931e-003   2.5346759e-003   1.8708475e-003   2.0390104e-003   1.7919408e-003   2.1603802e-003   1.7306097e-003   1.9498873e-003   2.3242940e-003   2.3339445e-003   2.5289064e-003   3.2018256e-003   7.0731025e-002
  2.2140757e+001   8.6796600e-001   1.3160716e-002   7.0750789e-003   5.0452528e-003   3.9470093e-003   3.1445501e-003   2.8337197e-003   2.2491722e-003   2.4517162e-003   1.8924995e-003   2.0354574e-003   1.9339828e-003   1.9011168e-003   1.7457603e-003   2.0254935e-003   2.4016959e-003   2.1945168e-003   2.5069304e-003   3.2432905e-003   7.0246042e-002
  2.2240912e+001   8.6873757e-001   1.2915422e-002   7.2322971e-003   5.0372016e-003   3.9640523e-003   3.0336753e-003   2.8925026e-003   2.3989422e-003   2.1821214e-003   1.8445320e-003   2.1666389e-003   1.9657140e-003   1.7912227e-003   1.7500156e-003   2.2452463e-003   2.1235399e-003   2.0510027e-003   2.5259482e-003   3.3888067e-003   6.9753545e-002
  2.2341127e+001   8.6958982e-001   1.2969210e-002   7.0917039e-003   5.0366489e-003   3.8409087e-003   3.2513664e-003   2.4898712e-003   2.4503486e-003   2.2689006e-003   1.8463462e-003   1.8398213e-003   2.2705875e-003   1.7860171e-003   1.7964695e-003   2.0663554e-003   2.0665221e-003   2.0066729e-003   2.6725327e-003   3.2562328e-003   6.9403664e-002
  2.2441398e+001   8.7043889e-001   1.2989080e-002   6.9401337e-003   5.1871783e-003   3.7468537e-003   3.0570970e-003   2.6842608e-003   2.3723879e-003   2.1414651e-003   1.9172821e-003   2.0147845e-003   1.9319305e-003   1.9211858e-003   1.8884555e-003   1.7686641e-003   2.1754718e-003   1.8942758e-003   2.6589842e-003   3.4200335e-003   6.8851583e-002
  2.2541726e+001   8.7114202e-001   1.3004079e-002   6.8319365e-003   5.3540988e-003   3.5620574e-003   2.9810011e-003   2.7008722e-003   2.5406045e-003   2.0834199e-003   1.7240056e-003   2.0559656e-003   1.8479368e-003   1.8576417e-003   2.0387225e-003   1.6772990e-003   2.0866151e-003   2.0076548e-003   2.6043238e-003   3.5139605e-003   6.8385783e-002
  2.2642113e+001   8.7172180e-001   1.3108016e-002   7.0831638e-003   4.9816113e-003   3.5139713e-003   3.1241881e-003   2.6404203e-003   2.4803873e-003   1.9583218e-003   1.8701658e-003   2.1703014e-003   1.6073692e-003   1.8085680e-003   2.1452238e-003   1.6020791e-003   2.0549120e-003   2.1600740e-003   2.5779386e-003   3.4113645e-003   6.7980128e-002
  2.2742552e+001   8.7225254e-001   1.3143908e-002   7.4606846e-003   4.7124938e-003   3.5203576e-003   2.9444435e-003   2.8034030e-003   2.2938613e-003   2.0439082e-003   1.9812092e-003   1.9191154e-003   1.6153749e-003   1.9681494e-003   1.8163896e-003   1.8040373e-003   1.9277197e-003   2.2224471e-003   2.7881757e-003   3.1734449e-003   6.7608341e-002
  2.2843057e+001   8.7276145e-001   1.3345261e-002   7.3315477e-003   4.6015953e-003   3.7556931e-003   2.7879521e-003   2.8022873e-003   2.2370972e-003   2.2444271e-003   1.7653547e-003   1.9981450e-003   1.6211184e-003   1.8473208e-003   1.7701361e-003   1.7621611e-003   1.9226784e-003   2.4080946e-003   2.6390673e-003   3.1831373e-003   6.7215475e-002
  2.2943632e+001   8.7354788e-001   1.3301061e-002   7.1793344e-003   4.7576925e-003   3.5198490e-003   2.8839375e-003   2.7537799e-003   2.0881423e-003   2.1982249e-003   1.7618106e-003   2.1044510e-003   1.6447683e-003   1.6492675e-003   1.8717081e-003   1.7198008e-003   2.0346156e-003   2.2972616e-003   2.7496263e-003   3.0929843e-003   6.6843802e-002
  2.3044275e+001   8.7420419e-001   1.3198581e-002   7.0890653e-003   4.8441380e-003   3.5556245e-003   3.0058983e-003   2.5702366e-003   2.2342694e-003   2.0049311e-003   1.7208589e-003   2.0831226e-003   1.7286886e-003   1.5888927e-003   1.7965581e-003   1.7881514e-003   2.1127586e-003   2.1508243e-003   2.7655149e-003   2.9684513e-003   6.6589245e-002
  2.3134868e+001   8.7465570e-001   1.3386154e-002   7.2741319e-003   4.4668176e-003   3.7244864e-003   2.7977353e-003   2.6988536e-003   2.1580129e-003   1.8545406e-003   1.9186523e-003   1.9264622e-003   1.8567023e-003   1.4531313e-003   1.7892674e-003   1.9047621e-003   2.0296264e-003   2.0345337e-003   2.8153640e-003   3.0475865e-003   6.6207480e-002
  2.3207343e+001   8.7557183e-001   1.3418425e-002   6.8294076e-003   4.4871957e-003   3.6667963e-003   2.8443775e-003   2.5604001e-003   2.1356108e-003   1.9343655e-003   1.7546624e-003   1.9680920e-003   1.6502367e-003   1.5983274e-003   1.8674427e-003   1.9697328e-003   1.7563048e-003   2.1132850e-003   2.6701418e-003   3.1186194e-003   6.6084751e-002
  2.3348377e+001   8.7618704e-001   1.3122093e-002   7.1378286e-003   4.7226968e-003   3.4926839e-003   2.6536652e-003   2.7357003e-003   2.1495651e-003   1.7874588e-003   1.7864123e-003   2.1200758e-003   1.4693941e-003   1.8829798e-003   1.8625436e-003   1.5301902e-003   1.8380187e-003   2.3866682e-003   2.6676395e-003   3.0424135e-003   6.5424931e-002
  2.3449302e+001   8.7700673e-001   1.3079541e-002   7.0393030e-003   4.5250064e-003   3.4882326e-003   2.7205565e-003   2.6875825e-003   2.0855128e-003   1.8218891e-003   1.8286464e-003   1.9843225e-003   1.6175370e-003   1.7474573e-003   1.7089114e-003   1.7302853e-003   1.8428628e-003   2.1415872e-003   2.7617270e-003   3.1970648e-003   6.4985246e-002
  2.3550284e+001   8.7786039e-001   1.2801872e-002   7.1104982e-003   4.5644162e-003   3.3633452e-003   2.9582831e-003   2.4095709e-003   1.9847832e-003   1.9208758e-003   1.7052475e-003   2.0427497e-003   1.5893875e-003   1.7590679e-003   1.5889995e-003   1.7540712e-003   1.9617334e-003   1.9977648e-003   2.7744003e-003   3.2250177e-003   6.4627526e-002
  2.3600777e+001   8.7802113e-001   1.2887041e-002   7.0878380e-003   4.4123139e-003   3.5850847e-003   2.7995845e-003   2.4146021e-003   2.1055077e-003   1.7346445e-003   2.0220814e-003   1.8767776e-003   1.5892654e-003   1.7069141e-003   1.4868945e-003   1.8891673e-003   2.0607212e-003   1.9131071e-003   2.7240052e-003   3.1345739e-003   6.4548744e-002
  2.3701826e+001   8.7894773e-001   1.2661137e-002   6.8993440e-003   4.5789996e-003   3.4347172e-003   2.6397717e-003   2.4972765e-003   2.1642498e-003   1.8513557e-003   1.9913076e-003   1.7282228e-003   1.4999087e-003   1.7595669e-003   1.5690484e-003   1.6916354e-003   2.1519098e-003   1.9219261e-003   2.5137149e-003   3.4753306e-003   6.4022845e-002
  2.3802965e+001   8.7927134e-001   1.2930664e-002   6.8441452e-003   4.6419975e-003   3.2879284e-003   2.8428502e-003   2.3333412e-003   2.0715961e-003   1.9250430e-003   1.9721726e-003   1.6070910e-003   1.5071435e-003   1.8256724e-003   1.5054374e-003   1.6657964e-003   2.1985598e-003   1.9784661e-003   2.3462238e-003   3.6390736e-003   6.3605462e-002
  2.3904071e+001   8.7994953e-001   1.2992681e-002   6.5851354e-003   4.6969369e-003   3.3247771e-003   2.7979535e-003   2.2256937e-003   2.2338132e-003   1.7015042e-003   2.0654501e-003   1.4238414e-003   1.5769789e-003   1.7296699e-003   1.6800370e-003   1.6405957e-003   2.0550217e-003   2.1400987e-003   2.4730812e-003   3.5064011e-003   6.3200803e-002
  2.4005130e+001   8.8060053e-001   1.2854166e-002   6.5690541e-003   4.7307758e-003   3.2475529e-003   2.8721724e-003   2.1871116e-003   2.1037588e-003   1.9372124e-003   1.7223242e-003   1.6225398e-003   1.5681279e-003   1.5463768e-003   1.6800145e-003   1.8200913e-003   2.0555986e-003   2.0879442e-003   2.4855024e-003   3.5014584e-003   6.2807685e-002
  2.4106247e+001   8.8127131e-001   1.2722131e-002   6.5522328e-003   4.6673611e-003   3.1862695e-003   2.8680216e-003   2.2182909e-003   2.0646404e-003   1.8807884e-003   1.8357849e-003   1.5754986e-003   1.4261511e-003   1.6423504e-003   1.7668697e-003   1.8148960e-003   2.0228597e-003   1.9185052e-003   2.7204114e-003   3.4509234e-003   6.2394709e-002
  2.4207424e+001   8.8184534e-001   1.2676218e-002   6.4517909e-003   4.5128652e-003   3.4013593e-003   2.8717814e-003   2.1686295e-003   2.0089954e-003   1.9681771e-003   1.6470043e-003   1.6117284e-003   1.6580567e-003   1.5430222e-003   1.6961616e-003   1.8182228e-003   1.8733444e-003   2.2204258e-003   2.6385574e-003   3.3706057e-003   6.2017719e-002
  2.4308656e+001   8.8232897e-001   1.2661291e-002   6.4542015e-003   4.5765400e-003   3.2692758e-003   2.8200709e-003   2.1743913e-003   2.1085434e-003   2.0265611e-003   1.4263142e-003   1.6516451e-003   1.6763930e-003   1.5779401e-003   1.5718522e-003   1.8956533e-003   1.9465707e-003   2.1811258e-003   2.7067044e-003   3.3420347e-003   6.1603922e-002
  2.4409966e+001   8.8309977e-001   1.2290977e-002   6.4882551e-003   4.7104656e-003   3.2583142e-003   2.7091629e-003   2.2198742e-003   1.9269014e-003   2.0762860e-003   1.4944222e-003   1.6128446e-003   1.7315893e-003   1.5613873e-003   1.6730942e-003   1.7975881e-003   1.9775753e-003   2.1689129e-003   2.5766355e-003   3.3567325e-003   6.1269215e-002
  2.4511320e+001   8.8377632e-001   1.2317564e-002   6.2839893e-003   4.6911391e-003   3.3471013e-003   2.4323182e-003   2.2325611e-003   2.1519144e-003   1.8727255e-003   1.5708725e-003   1.5894766e-003   1.7224832e-003   1.5661773e-003   1.7616797e-003   1.7745246e-003   1.9286419e-003   2.2829884e-003   2.4357544e-003   3.2870740e-003   6.0974698e-002
  2.4612716e+001   8.8425017e-001   1.2408942e-002   6.5083895e-003   4.3461500e-003   3.3459581e-003   2.5631542e-003   1.9758365e-003   2.0784696e-003   2.0236097e-003   1.6629559e-003   1.4727656e-003   1.7444672e-003   1.5797765e-003   1.8551543e-003   1.6553076e-003   1.9585232e-003   2.1606751e-003   2.5385686e-003   3.2598111e-003   6.0611311e-002
  2.4714160e+001   8.8495059e-001   1.2101811e-002   6.5037777e-003   4.4227231e-003   3.3356802e-003   2.4355844e-003   2.0546825e-003   2.0569147e-003   2.0396676e-003   1.6858312e-003   1.3674656e-003   1.8815657e-003   1.5563504e-003   1.8115439e-003   1.6614375e-003   2.1098072e-003   2.0568886e-003   2.4874571e-003   3.3526570e-003   6.0127569e-002
  2.4815650e+001   8.8555291e-001   1.1922274e-002   6.6807780e-003   4.1982548e-003   3.4434120e-003   2.3292537e-003   2.0308168e-003   2.0373825e-003   2.0358073e-003   1.6075847e-003   1.6162006e-003   1.7489345e-003   1.7378897e-003   1.5397963e-003   1.8811457e-003   1.8360295e-003   2.1076734e-003   2.5816049e-003   3.4431488e-003   5.9669100e-002
  2.4917071e+001   8.8605665e-001   1.2022344e-002   6.3867271e-003   4.3897567e-003   3.2888180e-003   2.2732234e-003   2.1842641e-003   2.0761552e-003   1.9534496e-003   1.6181608e-003   1.7489354e-003   1.6388435e-003   1.7489877e-003   1.6932083e-003   1.7625737e-003   1.6934534e-003   2.0433802e-003   2.7483028e-003   3.4521093e-003   5.9220654e-002
  2.5018452e+001   8.8666038e-001   1.1898480e-002   6.4279387e-003   4.2725241e-003   3.2602566e-003   2.3549566e-003   2.0110151e-003   2.2303042e-003   1.9114949e-003   1.5876515e-003   1.8449137e-003   1.6599393e-003   1.7720598e-003   1.5887038e-003   1.6417499e-003   1.6995597e-003   2.2044541e-003   2.8101379e-003   3.2306849e-003   5.8932798e-002
  2.5119900e+001   8.8721538e-001   1.2049681e-002   6.1383250e-003   4.1948316e-003   3.3244952e-003   2.2367114e-003   2.1852799e-003   2.2229577e-003   1.8341664e-003   1.7578064e-003   1.6520100e-003   1.7180995e-003   1.8051711e-003   1.4637968e-003   1.7618495e-003   1.6562116e-003   2.3006972e-003   2.6819565e-003   3.4433120e-003   5.8357257e-002
  2.5221397e+001   8.8776414e-001   1.1813661e-002   6.1304821e-003   4.3075817e-003   3.2103557e-003   2.3407816e-003   2.1981058e-003   2.1995770e-003   2.0342356e-003   1.5910455e-003   1.7169411e-003   1.6678744e-003   1.6387482e-003   1.5428258e-003   1.7588930e-003   1.7766450e-003   2.3712487e-003   2.6061103e-003   3.4296307e-003   5.7901114e-002
  2.5322967e+001   8.8800555e-001   1.1968328e-002   6.2763542e-003   4.2710378e-003   3.1105689e-003   2.4435789e-003   2.1429182e-003   2.2725136e-003   1.9228786e-003   1.6298995e-003   1.6713208e-003   1.5534134e-003   1.6925430e-003   1.5529211e-003   1.7946722e-003   1.8840671e-003   2.2303845e-003   2.7540497e-003   3.3198826e-003   5.7503122e-002
  2.5424583e+001   8.8853871e-001   1.2130059e-002   5.8955470e-003   4.3636252e-003   3.1814359e-003   2.3974687e-003   2.1429003e-003   2.2630770e-003   1.8762175e-003   1.5779744e-003   1.7214880e-003   1.5984816e-003   1.5262371e-003   1.7209615e-003   1.8199206e-003   1.7947101e-003   2.1857399e-003   2.8209396e-003   3.1086352e-003   5.7335869e-002
  2.5526242e+001   8.8897280e-001   1.2132604e-002   5.9692188e-003   4.1480573e-003   3.3928912e-003   2.3928685e-003   2.3012389e-003   2.0335972e-003   1.8694470e-003   1.6052387e-003   1.7246822e-003   1.4905729e-003   1.5950573e-003   1.6227306e-003   1.8737571e-003   1.9503086e-003   2.0608789e-003   2.9062625e-003   3.2409855e-003   5.6716805e-002
  2.5627945e+001   8.8959688e-001   1.1850885e-002   6.3520635e-003   3.7881166e-003   3.4393603e-003   2.4543186e-003   2.4355276e-003   1.8402679e-003   1.7749323e-003   1.6678810e-003   1.6406127e-003   1.6119909e-003   1.5025744e-003   1.7188570e-003   1.8527292e-003   1.9848583e-003   2.0284562e-003   2.8307892e-003   3.2695893e-003   5.6359311e-002
  2.5729690e+001   8.8976111e-001   1.2085031e-002   6.3853620e-003   3.8635932e-003   3.4007078e-003   2.5212955e-003   2.3024352e-003   1.7202900e-003   1.8794664e-003   1.7399426e-003   1.5837024e-003   1.4927179e-003   1.7405912e-003   1.4682865e-003   2.0828231e-003   1.9095940e-003   2.1181610e-003   2.7859441e-003   2.9712259e-003   5.6187721e-002
  2.5831534e+001   8.9050338e-001   1.1791486e-002   6.2977567e-003   4.2531575e-003   3.0097791e-003   2.4634068e-003   2.3847726e-003   1.8676404e-003   1.6251395e-003   1.8293906e-003   1.6877760e-003   1.4541607e-003   1.7397306e-003   1.6529246e-003   1.8643047e-003   1.8276584e-003   2.1605572e-003   2.9147050e-003   3.0318344e-003   5.5640441e-002
  2.5933270e+001   8.9082529e-001   1.2060258e-002   6.1398567e-003   4.3109759e-003   2.9638194e-003   2.5311393e-003   2.2144700e-003   1.8708211e-003   1.8086411e-003   1.8106200e-003   1.5308466e-003   1.5473841e-003   1.7995029e-003   1.6333336e-003   1.7153263e-003   2.0223792e-003   2.0371206e-003   2.7982904e-003   3.1218289e-003   5.5258098e-002
  2.6034942e+001   8.9134283e-001   1.1982211e-002   6.1981095e-003   4.3415364e-003   2.7962802e-003   2.5582039e-003   2.2104838e-003   1.9476372e-003   1.6816825e-003   1.8788907e-003   1.6205893e-003   1.6940551e-003   1.5131650e-003   1.6907275e-003   1.7722989e-003   1.9563611e-003   2.0137390e-003   2.6867466e-003   3.4083975e-003   5.4706059e-002
  2.6136679e+001   8.9181666e-001   1.1916982e-002   6.0984525e-003   4.3269926e-003   2.9587035e-003   2.4592222e-003   2.2742295e-003   1.9335441e-003   1.6585599e-003   1.9491431e-003   1.6491221e-003   1.6657911e-003   1.5298227e-003   1.5659268e-003   1.9491851e-003   1.8123269e-003   2.1600059e-003   2.6417598e-003   3.4285230e-003   5.4205043e-002
  2.6238469e+001   8.9238291e-001   1.1671806e-002   6.4978505e-003   4.0153155e-003   3.0115566e-003   2.4691159e-003   2.3431393e-003   1.8452124e-003   1.6881972e-003   1.9752336e-003   1.6626739e-003   1.4803312e-003   1.6392215e-003   1.6372872e-003   1.7294586e-003   1.8263340e-003   2.2292979e-003   2.6121016e-003   3.6358979e-003   5.3647057e-002
  2.6340309e+001   8.9310718e-001   1.1342189e-002   6.6242580e-003   3.8401751e-003   3.0774915e-003   2.3804351e-003   2.4237477e-003   1.7036467e-003   1.9354376e-003   1.9005556e-003   1.5400640e-003   1.6039369e-003   1.7462536e-003   1.4812689e-003   1.7008777e-003   1.9744683e-003   2.1169556e-003   2.7102516e-003   3.5317004e-003   5.3259108e-002
  2.6442199e+001   8.9341634e-001   1.1484341e-002   6.6586931e-003   3.7716736e-003   3.0474406e-003   2.6316718e-003   2.1968917e-003   1.8786542e-003   1.8581739e-003   1.7591354e-003   1.5293988e-003   1.7053787e-003   1.6217627e-003   1.4262175e-003   1.8367378e-003   2.0172110e-003   2.0453023e-003   2.7232005e-003   3.7500619e-003   5.2641712e-002
  2.6515570e+001   8.9406343e-001   1.1320177e-002   6.5857591e-003   3.7809023e-003   2.9830642e-003   2.6787612e-003   2.1379379e-003   1.9202929e-003   1.6682637e-003   1.8730799e-003   1.5308804e-003   1.6762042e-003   1.5536936e-003   1.6577704e-003   1.6164489e-003   1.9500012e-003   2.0718178e-003   2.7005443e-003   3.6368574e-003   5.2594116e-002
  2.6600354e+001   8.9458069e-001   1.1447929e-002   6.4171198e-003   3.7475321e-003   3.0579419e-003   2.5761521e-003   2.1225681e-003   1.9616477e-003   1.5668052e-003   1.8710592e-003   1.6435794e-003   1.4994458e-003   1.5668964e-003   1.7495660e-003   1.4136118e-003   2.1632730e-003   2.1151329e-003   2.5697995e-003   3.7343819e-003   5.2194873e-002
  2.6732422e+001   8.9505689e-001   1.1546924e-002   6.1461271e-003   4.0380470e-003   2.9982192e-003   2.5867621e-003   2.2237765e-003   1.9386259e-003   1.6159237e-003   1.8082261e-003   1.4304590e-003   1.5363222e-003   1.7315711e-003   1.5836236e-003   1.6204588e-003   2.0118213e-003   2.1603062e-003   2.6945827e-003   3.5464878e-003   5.1724846e-002
  2.6805793e+001   8.9537575e-001   1.1586449e-002   6.0381211e-003   4.0386661e-003   3.0834893e-003   2.5374953e-003   2.2267694e-003   1.9697576e-003   1.5914105e-003   1.7553786e-003   1.4755023e-003   1.6397981e-003   1.5571900e-003   1.6701284e-003   1.6465851e-003   2.0135480e-003   2.3243116e-003   2.5078695e-003   3.3604000e-003   5.1601377e-002
  2.6907808e+001   8.9570420e-001   1.1612402e-002   6.0745611e-003   4.0686587e-003   3.0681004e-003   2.5626518e-003   2.2769277e-003   1.8580643e-003   1.6948974e-003   1.7380552e-003   1.5752891e-003   1.5285178e-003   1.6070553e-003   1.5088872e-003   1.8253333e-003   1.9845694e-003   2.2000703e-003   2.7356661e-003   3.3728345e-003   5.1003256e-002
  2.7009960e+001   8.9589620e-001   1.1973788e-002   5.7804300e-003   4.3128212e-003   3.0853855e-003   2.4951861e-003   2.2109171e-003   1.9793336e-003   1.5875271e-003   1.7459180e-003   1.5561691e-003   1.5158292e-003   1.5515102e-003   1.7095578e-003   1.8953329e-003   1.7562248e-003   2.2046882e-003   2.8136471e-003   3.3310849e-003   5.0598454e-002
  2.7112146e+001   8.9666703e-001   1.1637372e-002   5.7515488e-003   4.1754400e-003   3.2525560e-003   2.5331979e-003   2.2674664e-003   1.8574731e-003   1.6295803e-003   1.6513253e-003   1.5928784e-003   1.5923885e-003   1.5262364e-003   1.7642737e-003   1.8128653e-003   1.8309120e-003   2.1480911e-003   2.8805374e-003   3.3319285e-003   5.0096903e-002
  2.7214371e+001   8.9708635e-001   1.1570977e-002   5.8905483e-003   4.0245108e-003   3.2584818e-003   2.5603038e-003   2.3241887e-003   1.9200016e-003   1.5459843e-003   1.5822193e-003   1.5578071e-003   1.6247451e-003   1.7547145e-003   1.7761468e-003   1.7622333e-003   1.6970047e-003   2.0477806e-003   3.1262977e-003   3.0230626e-003   4.9866639e-002
  2.7317855e+001   8.9755944e-001   1.1502731e-002   5.9116008e-003   4.0375114e-003   3.2144053e-003   2.6290816e-003   2.2980447e-003   1.7593191e-003   1.6072360e-003   1.6457716e-003   1.5999460e-003   1.7065631e-003   1.7594005e-003   1.6447760e-003   1.8409314e-003   1.6404059e-003   2.2280976e-003   2.9230004e-003   3.1625749e-003   4.9329167e-002
  2.7421387e+001   8.9806673e-001   1.1580980e-002   5.7472496e-003   4.1510920e-003   3.2790567e-003   2.6170267e-003   2.0261705e-003   1.9377655e-003   1.4916014e-003   1.7631364e-003   1.6160195e-003   1.6591040e-003   1.6272457e-003   1.7324593e-003   1.8586629e-003   1.6135229e-003   2.3728798e-003   2.7515382e-003   3.2982438e-003   4.8809519e-002
  2.7524969e+001   8.9874648e-001   1.1334407e-002   5.8909161e-003   4.1786940e-003   3.1521444e-003   2.4887252e-003   2.2253197e-003   1.7500910e-003   1.6311576e-003   1.7180464e-003   1.7292234e-003   1.5583719e-003   1.4385132e-003   2.0136133e-003   1.6236948e-003   1.8589399e-003   2.1519332e-003   2.6540624e-003   3.2690415e-003   4.8586630e-002
  2.7628601e+001   8.9914233e-001   1.1386860e-002   5.9798614e-003   4.0738172e-003   3.2816807e-003   2.3199422e-003   2.1409819e-003   1.8373391e-003   1.7497230e-003   1.7132985e-003   1.6614701e-003   1.4916591e-003   1.6157882e-003   1.8099361e-003   1.7548124e-003   1.8718180e-003   2.1393653e-003   2.6116973e-003   3.4075205e-003   4.8010101e-002
  2.7732265e+001   8.9975867e-001   1.1239666e-002   5.8730506e-003   4.1929202e-003   3.2750035e-003   2.3313808e-003   2.0205643e-003   1.9939761e-003   1.6885926e-003   1.7347390e-003   1.6217341e-003   1.4498115e-003   1.6170763e-003   1.7737509e-003   1.8190950e-003   2.0360027e-003   1.8558630e-003   2.6671347e-003   3.5068976e-003   4.7544071e-002
  2.7834624e+001   9.0016716e-001   1.1336947e-002   5.9500814e-003   4.1573228e-003   3.1373632e-003   2.3223579e-003   2.1126820e-003   1.8387363e-003   1.7879937e-003   1.7689481e-003   1.4508426e-003   1.6050430e-003   1.7441890e-003   1.6920974e-003   1.6951781e-003   2.0195433e-003   1.9645989e-003   2.4183352e-003   3.9085113e-003   4.6922073e-002
  2.7937021e+001   9.0065638e-001   1.1409120e-002   5.9169458e-003   4.0513992e-003   3.1085076e-003   2.3739854e-003   2.0725063e-003   1.8915418e-003   1.7553890e-003   1.8620436e-003   1.4101743e-003   1.4814032e-003   1.8734524e-003   1.6002925e-003   1.6949998e-003   2.0739131e-003   1.8087028e-003   2.6368190e-003   3.6430645e-003   4.6679363e-002
  2.8039426e+001   9.0101926e-001   1.1421804e-002   5.8193386e-003   4.2367509e-003   3.0093142e-003   2.4079094e-003   2.1990253e-003   1.8067497e-003   1.8081005e-003   1.6476804e-003   1.5323334e-003   1.6140982e-003   1.6706487e-003   1.7373525e-003   1.7651164e-003   1.9043708e-003   1.8108356e-003   2.9044243e-003   3.3090097e-003   4.6375876e-002
  2.8141824e+001   9.0138827e-001   1.1521828e-002   6.0123631e-003   3.9906751e-003   3.0371040e-003   2.4664813e-003   2.1777954e-003   1.8205355e-003   1.7051899e-003   1.7483203e-003   1.5069270e-003   1.7562545e-003   1.5449815e-003   1.6012169e-003   1.8137852e-003   1.8282519e-003   1.9885228e-003   2.8397848e-003   3.3742928e-003   4.5877417e-002
  2.8244234e+001   9.0193063e-001   1.1403064e-002   6.1594764e-003   3.8278142e-003   3.0355612e-003   2.5320580e-003   2.1391359e-003   1.8432808e-003   1.6561138e-003   1.8001701e-003   1.6250128e-003   1.6219953e-003   1.4437199e-003   1.6129319e-003   1.7409759e-003   1.9679879e-003   1.9350895e-003   2.7758982e-003   3.4986966e-003   4.5450386e-002
  2.8346658e+001   9.0232854e-001   1.1498469e-002   6.0198336e-003   3.8489981e-003   3.2146676e-003   2.5103309e-003   1.9767842e-003   1.9051608e-003   1.6653752e-003   1.7656738e-003   1.7144593e-003   1.4653116e-003   1.5094226e-003   1.6546404e-003   1.7176488e-003   2.0217928e-003   2.0283269e-003   2.5652887e-003   3.6209064e-003   4.4968371e-002
  2.8449103e+001   9.0296766e-001   1.1345947e-002   5.9280338e-003   3.9971897e-003   2.9997295e-003   2.6732285e-003   1.9951942e-003   1.8543464e-003   1.7067605e-003   1.7788132e-003   1.6249511e-003   1.5100159e-003   1.4331943e-003   1.7083320e-003   1.6413734e-003   2.2045754e-003   1.8909925e-003   2.5877888e-003   3.4923301e-003   4.4659539e-002
  2.8500342e+001   9.0319783e-001   1.1379069e-002   5.9954025e-003   3.8747208e-003   2.9575197e-003   2.6930609e-003   1.9474154e-003   1.9207591e-003   1.6971209e-003   1.7416197e-003   1.7209215e-003   1.4288462e-003   1.5430855e-003   1.6005258e-003   1.6990982e-003   2.2039374e-003   1.8804091e-003   2.5537579e-003   3.6764548e-003   4.4288442e-002
  2.8602840e+001   9.0356473e-001   1.1620910e-002   5.9356190e-003   3.7988014e-003   2.9011165e-003   2.6959756e-003   2.0182395e-003   1.9350918e-003   1.7863458e-003   1.6478892e-003   1.6236927e-003   1.4054282e-003   1.5801694e-003   1.5775279e-003   1.9076410e-003   1.8186161e-003   1.9439995e-003   2.5954757e-003   3.5731573e-003   4.4069573e-002
  2.8705386e+001   9.0385133e-001   1.1735047e-002   6.0175593e-003   3.8556916e-003   2.9399631e-003   2.5482824e-003   2.1248728e-003   1.9925850e-003   1.6830029e-003   1.6161771e-003   1.4585430e-003   1.6723979e-003   1.3924314e-003   1.6939626e-003   1.6884943e-003   1.8613277e-003   2.2415659e-003   2.4629155e-003   3.5695382e-003   4.3594308e-002
  2.8807956e+001   9.0442901e-001   1.1768980e-002   5.9772298e-003   3.7190814e-003   2.7598996e-003   2.6584359e-003   2.1804862e-003   1.9725841e-003   1.7221364e-003   1.5233888e-003   1.6178604e-003   1.4031639e-003   1.5660832e-003   1.7662471e-003   1.6047195e-003   1.9585208e-003   2.0935468e-003   2.4951263e-003   3.5220420e-003   4.3261454e-002
  2.8910541e+001   9.0506608e-001   1.1657112e-002   5.9754390e-003   3.5910224e-003   2.8281195e-003   2.7281693e-003   2.2138030e-003   1.7712398e-003   1.8016271e-003   1.5791719e-003   1.5315180e-003   1.4101537e-003   1.6632543e-003   1.6592915e-003   1.6126650e-003   2.0020333e-003   1.9399043e-003   2.6799957e-003   3.4086138e-003   4.2880789e-002
  2.9013184e+001   9.0527763e-001   1.1904035e-002   5.9767154e-003   3.4848573e-003   2.9545099e-003   2.8892174e-003   2.0468267e-003   1.7134396e-003   1.7294005e-003   1.7637726e-003   1.3161532e-003   1.5890639e-003   1.5722287e-003   1.5254063e-003   1.7155925e-003   2.0119079e-003   2.0701233e-003   2.7231064e-003   3.1563160e-003   4.2579695e-002
  2.9115879e+001   9.0609204e-001   1.1468112e-002   6.0409915e-003   3.6491193e-003   2.8201618e-003   2.9573451e-003   1.8710193e-003   1.8191646e-003   1.6102661e-003   1.8058307e-003   1.3894170e-003   1.5420230e-003   1.5174020e-003   1.5482865e-003   1.6752689e-003   2.0660521e-003   2.1466376e-003   2.7659873e-003   3.1561495e-003   4.2058727e-002
  2.9218602e+001   9.0641349e-001   1.1602024e-002   6.0611765e-003   3.5794183e-003   2.9264020e-003   2.9635462e-003   1.8541999e-003   1.7124241e-003   1.6381971e-003   1.7656026e-003   1.5201570e-003   1.3499206e-003   1.6595213e-003   1.4527260e-003   1.8532143e-003   1.8962545e-003   2.1733002e-003   2.7206957e-003   3.2661601e-003   4.1591568e-002
  2.9321352e+001   9.0711479e-001   1.1384859e-002   5.9144545e-003   3.7120878e-003   3.0262974e-003   2.8538553e-003   1.7486894e-003   1.7243761e-003   1.7179448e-003   1.8261351e-003   1.3666826e-003   1.6447659e-003   1.2556961e-003   1.7567374e-003   1.7132049e-003   2.0390019e-003   2.1668669e-003   2.5448929e-003   3.5392817e-003   4.0949384e-002
  2.9424097e+001   9.0749713e-001   1.1555914e-002   5.8005736e-003   3.7074485e-003   3.2539914e-003   2.4719334e-003   1.9075612e-003   1.7428861e-003   1.7550292e-003   1.7404406e-003   1.4799895e-003   1.4070638e-003   1.3825543e-003   1.6706650e-003   1.8370667e-003   2.0997323e-003   2.0516655e-003   2.4396596e-003   3.6353824e-003   4.0563312e-002
  2.9526979e+001   9.0811798e-001   1.1468176e-002   5.5472179e-003   3.9472560e-003   3.0484418e-003   2.6229629e-003   1.8914090e-003   1.7607179e-003   1.6510007e-003   1.7575250e-003   1.5578350e-003   1.3463352e-003   1.4745643e-003   1.5352781e-003   2.0475482e-003   1.9832652e-003   1.9565621e-003   2.5670790e-003   3.4791289e-003   4.0239722e-002
  2.9629868e+001   9.0865831e-001   1.1232702e-002   5.8325754e-003   3.8590466e-003   3.1445270e-003   2.4558395e-003   1.9303164e-003   1.6014019e-003   1.8351381e-003   1.6672495e-003   1.5188371e-003   1.3811495e-003   1.4784674e-003   1.7825114e-003   1.7216230e-003   2.1136936e-003   1.7886247e-003   2.6831360e-003   3.4102375e-003   3.9904612e-002
  2.9732772e+001   9.0928162e-001   1.1261122e-002   5.6217783e-003   3.8897138e-003   3.1020292e-003   2.4658641e-003   1.8986731e-003   1.5902475e-003   1.9015585e-003   1.6473655e-003   1.4915775e-003   1.3674473e-003   1.5774485e-003   1.6141687e-003   1.9057408e-003   1.9697360e-003   1.8046205e-003   2.5512251e-003   3.7819767e-003   3.9276084e-002
  2.9835832e+001   9.0980239e-001   1.1085035e-002   5.6664641e-003   3.9902466e-003   3.1089557e-003   2.4435418e-003   1.9187678e-003   1.7056445e-003   1.7419195e-003   1.6526428e-003   1.4142232e-003   1.4550309e-003   1.5413191e-003   1.6833887e-003   1.8341225e-003   1.9358853e-003   1.8988514e-003   2.3926783e-003   3.6857041e-003   3.9043188e-002
  2.9938961e+001   9.1017342e-001   1.1296805e-002   5.6032855e-003   3.9829430e-003   2.9614912e-003   2.5425135e-003   1.8199922e-003   1.8004986e-003   1.6853555e-003   1.6490091e-003   1.4468615e-003   1.5464069e-003   1.4301291e-003   1.7602453e-003   1.7269856e-003   2.0363212e-003   1.8548386e-003   2.4023356e-003   3.9086201e-003   3.8371945e-002
  3.0042124e+001   9.1069133e-001   1.1215273e-002   5.7863489e-003   3.9070343e-003   2.8568036e-003   2.4891832e-003   1.9157033e-003   1.7336458e-003   1.6977335e-003   1.6327889e-003   1.5125470e-003   1.5300667e-003   1.3384489e-003   1.7201419e-003   1.9059086e-003   1.7283397e-003   2.1280198e-003   2.5401070e-003   3.7318975e-003   3.7938682e-002
  3.0145260e+001   9.1127882e-001   1.0975843e-002   5.9103898e-003   3.8799228e-003   2.7727746e-003   2.5787631e-003   1.9215899e-003   1.7859478e-003   1.7224188e-003   1.4658216e-003   1.6389037e-003   1.3956177e-003   1.4538159e-003   1.7061361e-003   1.8826952e-003   1.7601562e-003   2.0100094e-003   2.5991847e-003   3.6258908e-003   3.7635303e-002
  3.0248405e+001   9.1174799e-001   1.1058652e-002   5.8083211e-003   3.9634427e-003   2.7296728e-003   2.4247399e-003   2.0966958e-003   1.7797805e-003   1.5067624e-003   1.7441823e-003   1.4105735e-003   1.6485945e-003   1.2969612e-003   1.7518738e-003   1.7387084e-003   1.7534083e-003   1.9492727e-003   2.8215300e-003   3.4668325e-003   3.7302002e-002
  3.0351587e+001   9.1236888e-001   1.1048911e-002   5.6474877e-003   3.8417292e-003   2.8140062e-003   2.2610978e-003   2.2381475e-003   1.7119629e-003   1.7217936e-003   1.6875477e-003   1.5380078e-003   1.4546883e-003   1.3939594e-003   1.6337202e-003   1.7493567e-003   1.7390008e-003   2.1367739e-003   2.8706248e-003   3.2826577e-003   3.6859642e-002
  3.0403203e+001   9.1237593e-001   1.1365299e-002   5.5825841e-003   3.8754648e-003   2.8258895e-003   2.1104872e-003   2.2383067e-003   1.7998114e-003   1.6459096e-003   1.5572896e-003   1.7315212e-003   1.5127828e-003   1.2746264e-003   1.6762464e-003   1.6772568e-003   1.7090176e-003   2.1386515e-003   2.9433044e-003   3.3547862e-003   3.6604838e-002
  3.0506513e+001   9.1300371e-001   1.1150343e-002   5.9004618e-003   3.5995505e-003   2.7525589e-003   2.3688404e-003   2.0710308e-003   1.8067119e-003   1.6429172e-003   1.4977234e-003   1.8397896e-003   1.3344546e-003   1.4667893e-003   1.5500738e-003   1.5225765e-003   2.0581762e-003   1.9887911e-003   2.7728018e-003   3.5262479e-003   3.6146449e-002
  3.0609859e+001   9.1339996e-001   1.1243445e-002   5.8412810e-003   3.5097905e-003   2.9353222e-003   2.0995920e-003   2.1457568e-003   1.8664958e-003   1.6787937e-003   1.5402198e-003   1.7716607e-003   1.3187921e-003   1.6280661e-003   1.4549634e-003   1.5386152e-003   1.9667795e-003   2.1573538e-003   2.6134035e-003   3.5626053e-003   3.5727105e-002
  3.0713370e+001   9.1416450e-001   1.1014106e-002   5.5801573e-003   3.7646332e-003   2.7805332e-003   2.2646232e-003   2.1375761e-003   1.8206979e-003   1.7000652e-003   1.5941028e-003   1.3894894e-003   1.6111781e-003   1.6093219e-003   1.4597277e-003   1.6090265e-003   1.8752411e-003   2.0887131e-003   2.6842928e-003   3.6654890e-003   3.5186524e-002
  3.0816953e+001   9.1424822e-001   1.1518290e-002   5.4421155e-003   3.7869974e-003   2.7246093e-003   2.4715314e-003   1.9782071e-003   1.8838482e-003   1.6051825e-003   1.4720157e-003   1.4681750e-003   1.6695663e-003   1.6137383e-003   1.3598303e-003   1.6578105e-003   1.7846753e-003   2.1176646e-003   2.8910360e-003   3.4719440e-003   3.4834539e-002
  3.0922110e+001   9.1508511e-001   1.1309965e-002   5.3983301e-003   3.6599898e-003   2.6695011e-003   2.5138242e-003   2.0301610e-003   1.8011424e-003   1.7500688e-003   1.2231995e-003   1.7522834e-003   1.4877525e-003   1.5380354e-003   1.6340490e-003   1.4554099e-003   1.9662084e-003   1.9868173e-003   2.8751830e-003   3.3797676e-003   3.4483199e-002
  3.1027346e+001   9.1529288e-001   1.1530164e-002   5.3660747e-003   3.6834443e-003   2.7656966e-003   2.4250650e-003   2.0646748e-003   1.8263779e-003   1.5177533e-003   1.5301628e-003   1.6166520e-003   1.4763409e-003   1.6211986e-003   1.5744186e-003   1.4608510e-003   1.8593110e-003   2.2644334e-003   2.7116807e-003   3.3191068e-003   3.4093714e-002
  3.1132661e+001   9.1587404e-001   1.1532275e-002   5.3485420e-003   3.5448759e-003   2.9235794e-003   2.2857367e-003   2.1019625e-003   1.8016734e-003   1.4955188e-003   1.4426162e-003   1.7074389e-003   1.4564576e-003   1.7236888e-003   1.4365423e-003   1.4621270e-003   1.9501888e-003   2.3380022e-003   2.4156008e-003   3.3824535e-003   3.3776683e-002
  3.1238059e+001   9.1635792e-001   1.1497515e-002   5.3477899e-003   3.4636171e-003   2.9821586e-003   2.2375454e-003   2.2761184e-003   1.6914491e-003   1.4967460e-003   1.4124450e-003   1.6078436e-003   1.5912298e-003   1.6167814e-003   1.6491909e-003   1.5280247e-003   1.8421953e-003   2.2512588e-003   2.4680277e-003   3.4014912e-003   3.3280654e-002
  3.1343538e+001   9.1695297e-001   1.1404912e-002   5.3468287e-003   3.4567788e-003   2.9188614e-003   2.4128770e-003   2.1690233e-003   1.7024394e-003   1.4994192e-003   1.4106003e-003   1.5309356e-003   1.5674187e-003   1.7620703e-003   1.4625380e-003   1.5784970e-003   1.9487076e-003   2.1109845e-003   2.4314807e-003   3.5548180e-003   3.2777836e-002
  3.1449104e+001   9.1748857e-001   1.1402513e-002   5.1851927e-003   3.5662939e-003   2.7923465e-003   2.4589575e-003   2.3859067e-003   1.5879388e-003   1.3584645e-003   1.5899344e-003   1.3614850e-003   1.6471946e-003   1.6873793e-003   1.4600259e-003   1.7806204e-003   1.7971163e-003   2.1919996e-003   2.4086314e-003   3.5178289e-003   3.2331603e-002
  3.1501921e+001   9.1767183e-001   1.1269778e-002   5.4503481e-003   3.4138567e-003   2.9115628e-003   2.3246494e-003   2.4740226e-003   1.5564531e-003   1.4884060e-003   1.4810534e-003   1.4244444e-003   1.7512399e-003   1.4636056e-003   1.4629083e-003   1.8858619e-003   1.7805461e-003   2.0509344e-003   2.5268116e-003   3.4076145e-003   3.2204073e-002
  3.1607625e+001   9.1827396e-001   1.1127860e-002   5.4556870e-003   3.4479720e-003   2.8963028e-003   2.3140589e-003   2.2889436e-003   1.5749861e-003   1.6700962e-003   1.3998322e-003   1.5063095e-003   1.6055410e-003   1.3857185e-003   1.6427184e-003   2.0211663e-003   1.4767880e-003   2.1373314e-003   2.5409783e-003   3.5872062e-003   3.1646542e-002
  3.1713420e+001   9.1878621e-001   1.1416548e-002   5.1608008e-003   3.3077984e-003   3.1191572e-003   2.3103764e-003   2.2364213e-003   1.5818907e-003   1.5310070e-003   1.4952878e-003   1.6256028e-003   1.5184395e-003   1.0993072e-003   1.9968684e-003   1.8636357e-003   1.4654591e-003   2.0936219e-003   2.6078519e-003   3.6405220e-003   3.1143196e-002
  3.1819319e+001   9.1917940e-001   1.1408996e-002   5.1855917e-003   3.3893699e-003   3.0821049e-003   2.1519506e-003   2.3293483e-003   1.7372592e-003   1.4462894e-003   1.6808319e-003   1.3410228e-003   1.3525261e-003   1.6817909e-003   1.8688418e-003   1.4591677e-003   1.6348885e-003   2.1507863e-003   2.7322763e-003   3.4277362e-003   3.0759818e-002
  3.1925329e+001   9.1967738e-001   1.1381499e-002   5.2224475e-003   3.3605071e-003   3.0460548e-003   2.1684704e-003   2.1258145e-003   1.8071722e-003   1.8166206e-003   1.5861418e-003   1.1051670e-003   1.5493119e-003   1.7553850e-003   1.5510671e-003   1.5161233e-003   1.5693663e-003   2.1570978e-003   2.8516617e-003   3.4031702e-003   3.0349543e-002
  3.2031432e+001   9.2061488e-001   1.0884917e-002   5.1569893e-003   3.6199755e-003   2.7208408e-003   2.3612163e-003   2.0682651e-003   1.9215624e-003   1.7417767e-003   1.4618638e-003   1.2345700e-003   1.7331810e-003   1.4211630e-003   1.5451486e-003   1.5512585e-003   1.8203535e-003   1.9324591e-003   2.9159946e-003   3.4967838e-003   2.9796798e-002
  3.2137648e+001   9.2097497e-001   1.0987816e-002   5.1870449e-003   3.5314917e-003   2.7517532e-003   2.3774448e-003   2.0558369e-003   2.1740901e-003   1.3987658e-003   1.4074920e-003   1.7998058e-003   1.3398893e-003   1.3490611e-003   1.4588928e-003   1.6231377e-003   1.7539518e-003   2.3158560e-003   2.9103477e-003   3.4293703e-003   2.9172982e-002
  3.2243851e+001   9.2146687e-001   1.1133383e-002   4.9768202e-003   3.6106772e-003   2.9000229e-003   2.1819459e-003   2.0657564e-003   2.0662716e-003   1.3647024e-003   1.7349217e-003   1.6308263e-003   1.2600416e-003   1.3057401e-003   1.3511799e-003   1.8753417e-003   1.7031997e-003   2.1121325e-003   2.9914086e-003   3.5904731e-003   2.8678288e-002
  3.2349875e+001   9.2210119e-001   1.0908920e-002   5.1486183e-003   3.4416875e-003   3.0343062e-003   2.0790336e-003   2.3228823e-003   1.7103661e-003   1.6082931e-003   1.5896371e-003   1.6176687e-003   1.2065385e-003   1.4505247e-003   1.3466295e-003   1.6618992e-003   2.0690287e-003   2.0092382e-003   2.5821990e-003   3.7810349e-003   2.8330302e-002
  3.2402825e+001   9.2229429e-001   1.0859243e-002   5.2543874e-003   3.5391234e-003   2.7026995e-003   2.1231425e-003   2.4922927e-003   1.8681345e-003   1.6105669e-003   1.4394848e-003   1.5462814e-003   1.2809606e-003   1.3149272e-003   1.5640255e-003   1.6729484e-003   1.9138138e-003   2.0099272e-003   2.7683075e-003   3.5722286e-003   2.8173212e-002
  3.2508603e+001   9.2317921e-001   1.0537389e-002   5.0834289e-003   3.5721240e-003   2.6706425e-003   2.2295393e-003   2.3933348e-003   1.9634880e-003   1.5588985e-003   1.3675037e-003   1.4968882e-003   1.4080941e-003   1.2890614e-003   1.4715609e-003   1.8952990e-003   1.9032948e-003   1.6675812e-003   2.8886343e-003   3.8458386e-003   2.7578191e-002
  3.2614245e+001   9.2354704e-001   1.0827865e-002   4.8596627e-003   3.6244131e-003   2.6174456e-003   2.4308237e-003   2.3614416e-003   1.8474293e-003   1.4298774e-003   1.4286664e-003   1.4923670e-003   1.3298868e-003   1.4310849e-003   1.6133537e-003   1.6516654e-003   1.8067519e-003   1.7138134e-003   3.2650195e-003   3.5456305e-003   2.7175761e-002
  3.2719750e+001   9.2431309e-001   1.0386934e-002   5.2048635e-003   3.3514802e-003   2.6999709e-003   2.4648108e-003   2.3863267e-003   1.7077961e-003   1.3888643e-003   1.4546301e-003   1.5986616e-003   1.2916164e-003   1.6581957e-003   1.3618848e-003   1.8584015e-003   1.4544328e-003   2.0147924e-003   3.0346321e-003   4.0493238e-003   2.6319296e-002
  3.2825137e+001   9.2498240e-001   1.0187334e-002   5.2609052e-003   3.1341180e-003   2.8235647e-003   2.7337527e-003   2.0975816e-003   1.7478774e-003   1.2740902e-003   1.5698873e-003   1.4991693e-003   1.4679623e-003   1.4037939e-003   1.7223119e-003   1.4714784e-003   1.5478807e-003   2.1999115e-003   3.0465332e-003   3.9514505e-003   2.5877996e-002
  3.2930392e+001   9.2528081e-001   1.0525292e-002   5.1326026e-003   3.0604044e-003   3.0949132e-003   2.7515010e-003   1.8067619e-003   1.4908760e-003   1.4446399e-003   1.6499259e-003   1.5855175e-003   1.4387442e-003   1.5985951e-003   1.3863184e-003   1.3819490e-003   1.7189712e-003   2.2912326e-003   2.9550744e-003   3.9529725e-003   2.5452901e-002
  3.3035555e+001   9.2577492e-001   1.0353068e-002   5.2990285e-003   3.1466613e-003   2.8969257e-003   2.6907970e-003   1.8761973e-003   1.5894538e-003   1.3205805e-003   1.9821827e-003   1.4422695e-003   1.3381303e-003   1.5160770e-003   1.2231121e-003   1.6941942e-003   1.6953147e-003   2.2800802e-003   2.7323397e-003   3.9462319e-003   2.5202434e-002
  3.3140608e+001   9.2631728e-001   1.0310134e-002   5.2364153e-003   3.2124956e-003   2.8428546e-003   2.8231370e-003   1.6085414e-003   1.6824251e-003   1.5722973e-003   1.6831621e-003   1.5375533e-003   1.3691835e-003   1.2420716e-003   1.4273977e-003   1.6217305e-003   1.8152625e-003   2.4503355e-003   2.7332363e-003   3.6720618e-003   2.4842425e-002
  3.3245544e+001   9.2697002e-001   1.0059542e-002   5.2237040e-003   3.3225089e-003   2.8090997e-003   2.7934280e-003   1.5797772e-003   1.4992474e-003   1.8303132e-003   1.8028257e-003   1.5203825e-003   1.1399387e-003   1.3284948e-003   1.4433279e-003   1.6797178e-003   1.7497728e-003   2.4793533e-003   2.8439667e-003   3.4868407e-003   2.4437741e-002
  3.3350371e+001   9.2749553e-001   1.0016464e-002   5.4221463e-003   3.2095676e-003   2.7645600e-003   2.6755568e-003   1.5420331e-003   1.7509333e-003   1.8156039e-003   1.7105684e-003   1.2750180e-003   1.2992613e-003   1.3731573e-003   1.2576653e-003   1.6926021e-003   1.8698972e-003   2.5052333e-003   2.7374936e-003   3.3874458e-003   2.4199267e-002
  3.3402735e+001   9.2740119e-001   1.0380796e-002   5.3571450e-003   3.2329624e-003   2.7577230e-003   2.6158301e-003   1.6183579e-003   1.6374433e-003   2.0253300e-003   1.5878122e-003   1.2061498e-003   1.2890129e-003   1.3623752e-003   1.5284454e-003   1.6486353e-003   1.6598405e-003   2.5729404e-003   2.7761911e-003   3.3566602e-003   2.3985162e-002
  3.3507381e+001   9.2784051e-001   1.0399333e-002   5.3342706e-003   3.2772116e-003   2.6635566e-003   2.5623564e-003   1.7076501e-003   1.8638089e-003   1.9200332e-003   1.5253083e-003   1.1949249e-003   1.3723802e-003   1.1017383e-003   1.5394835e-003   1.7431221e-003   1.7968149e-003   2.9232197e-003   2.1228570e-003   3.5023007e-003   2.3609117e-002
  3.3611934e+001   9.2844853e-001   1.0330113e-002   5.1643282e-003   3.3402014e-003   2.7643378e-003   2.5377416e-003   1.8561500e-003   1.8501345e-003   1.7003681e-003   1.3265205e-003   1.4587288e-003   1.0950747e-003   1.5168395e-003   1.4931944e-003   1.4393489e-003   1.8003864e-003   2.9299361e-003   2.3285272e-003   3.3181552e-003   2.3301381e-002
  3.3716381e+001   9.2894412e-001   1.0359272e-002   5.1290197e-003   3.3672446e-003   2.8422379e-003   2.3365554e-003   1.9569307e-003   1.7505000e-003   1.6152425e-003   1.3797830e-003   1.4724146e-003   1.2313467e-003   1.5236054e-003   1.3135205e-003   1.6371367e-003   2.0780815e-003   2.5797293e-003   2.4090755e-003   3.0608426e-003   2.3013345e-002
  3.3820752e+001   9.2965678e-001   1.0181392e-002   5.0257996e-003   3.6515136e-003   2.5123478e-003   2.5365395e-003   1.7528449e-003   1.7898444e-003   1.4273017e-003   1.5509740e-003   1.4492355e-003   1.3322906e-003   1.4071753e-003   1.2244578e-003   1.7166577e-003   2.1264004e-003   2.4733626e-003   2.4873664e-003   3.1199810e-003   2.2577734e-002
  3.3925042e+001   9.3020047e-001   1.0121097e-002   4.9102048e-003   3.6983159e-003   2.5929956e-003   2.5435839e-003   1.8113907e-003   1.5612527e-003   1.5780951e-003   1.4144687e-003   1.5893901e-003   1.3055558e-003   1.2590645e-003   1.4394199e-003   1.8792238e-003   1.9341304e-003   2.5673492e-003   2.1514339e-003   3.3427858e-003   2.2099776e-002
  3.4029290e+001   9.3075450e-001   9.9039024e-003   5.0593709e-003   3.6132429e-003   2.9428207e-003   2.3111648e-003   1.6300005e-003   1.5993596e-003   1.5252630e-003   1.8018678e-003   1.2493552e-003   1.1669472e-003   1.3265877e-003   1.6504327e-003   1.7293801e-003   2.1976887e-003   2.1399087e-003   2.2684964e-003   3.2858750e-003   2.1843838e-002
  3.4133489e+001   9.3142019e-001   9.8406216e-003   5.0626942e-003   3.3240942e-003   3.2299824e-003   2.1217161e-003   1.5731970e-003   1.7080057e-003   1.7947764e-003   1.3888170e-003   1.2870621e-003   1.2948937e-003   1.3445301e-003   1.7743391e-003   1.4509649e-003   2.4770863e-003   1.7623038e-003   2.6152943e-003   3.2123501e-003   2.1317085e-002
  3.4237646e+001   9.3190367e-001   9.8289873e-003   4.9448143e-003   3.4869353e-003   3.1016226e-003   2.0800802e-003   1.6672038e-003   1.7862614e-003   1.8104877e-003   1.1908915e-003   1.2501942e-003   1.4024666e-003   1.1927649e-003   1.8872661e-003   1.4529042e-003   2.5443651e-003   1.6057852e-003   2.6428939e-003   3.2334017e-003   2.0987003e-002
  3.4341768e+001   9.3206451e-001   1.0196067e-002   4.8045221e-003   3.6119248e-003   2.9930500e-003   2.0391813e-003   1.7684248e-003   2.0533119e-003   1.3836471e-003   1.1969627e-003   1.3968831e-003   1.3522883e-003   1.4804981e-003   1.4688838e-003   1.7512656e-003   2.2531275e-003   1.8158119e-003   2.6116227e-003   3.0307030e-003   2.0727315e-002
  3.4445866e+001   9.3270782e-001   1.0037703e-002   4.8714244e-003   3.5091754e-003   2.9103761e-003   2.0883435e-003   1.9798822e-003   1.7698063e-003   1.3746407e-003   1.3380450e-003   1.1957963e-003   1.7353358e-003   1.0622678e-003   1.6454448e-003   1.9666830e-003   1.9516540e-003   1.8563360e-003   2.6404580e-003   2.9850516e-003   2.0373752e-002
  3.4549925e+001   9.3340623e-001   1.0003508e-002   4.8556617e-003   3.3699548e-003   2.7882323e-003   2.3717583e-003   1.8627416e-003   1.4446164e-003   1.5452491e-003   1.2598042e-003   1.2993562e-003   1.6025792e-003   1.2813635e-003   1.6680015e-003   1.7533126e-003   2.1141267e-003   1.8576133e-003   2.5979686e-003   3.0412052e-003   1.9876720e-002
  3.4601936e+001   9.3342805e-001   1.0229789e-002   4.8181043e-003   3.3275458e-003   2.7322321e-003   2.5407765e-003   1.7452910e-003   1.4706372e-003   1.6656784e-003   1.0546467e-003   1.6635164e-003   1.2487777e-003   1.2319448e-003   1.7365284e-003   1.7255026e-003   2.2137036e-003   1.7795404e-003   2.6145455e-003   2.9944792e-003   1.9778708e-002
  3.4701609e+001   9.3384773e-001   1.0064903e-002   4.9241891e-003   3.4502427e-003   2.7694391e-003   2.4562638e-003   1.6869677e-003   1.6841300e-003   1.3935216e-003   1.2411896e-003   1.5202911e-003   1.2919837e-003   1.3749255e-003   1.6004168e-003   1.7100318e-003   2.1300230e-003   1.8104145e-003   2.6648142e-003   2.8202819e-003   1.9558238e-002
  3.4847353e+001   9.3462771e-001   9.9027714e-003   4.8118556e-003   3.5132271e-003   2.9304151e-003   2.1202651e-003   1.8791574e-003   1.5613124e-003   1.5145441e-003   1.4788587e-003   1.2375848e-003   1.2208199e-003   1.4372680e-003   1.7074831e-003   1.6793374e-003   2.1432478e-003   2.0258332e-003   2.1840945e-003   3.0656503e-003   1.8958562e-002
  3.4951294e+001   9.3496357e-001   1.0002715e-002   4.8756762e-003   3.5250721e-003   2.9606317e-003   1.7962367e-003   2.0457664e-003   1.6051170e-003   1.6423787e-003   1.3485990e-003   1.0302942e-003   1.5885748e-003   1.2094789e-003   1.6093589e-003   2.0255965e-003   1.8434246e-003   1.9415133e-003   2.2788352e-003   2.8310753e-003   1.8876088e-002
  3.5003257e+001   9.3497289e-001   1.0396918e-002   4.6178150e-003   3.7289313e-003   2.7369987e-003   2.0196241e-003   1.8179117e-003   1.7976395e-003   1.7825841e-003   1.0973902e-003   1.2890781e-003   1.3001614e-003   1.2772487e-003   1.6282122e-003   1.9310436e-003   1.7705401e-003   2.1518997e-003   2.1643205e-003   2.8938891e-003   1.8624904e-002
  3.5107166e+001   9.3561475e-001   1.0257167e-002   4.9198845e-003   3.4657449e-003   2.6137373e-003   1.9216333e-003   1.7048645e-003   2.2003908e-003   1.4743465e-003   1.1874880e-003   1.3722883e-003   1.1531636e-003   1.4219755e-003   1.4495641e-003   2.1319086e-003   1.8205243e-003   2.1477045e-003   1.9448900e-003   3.0975717e-003   1.8100401e-002
  3.5211070e+001   9.3624700e-001   1.0126374e-002   4.8375117e-003   3.5117534e-003   2.6215756e-003   2.0344188e-003   1.6137519e-003   2.0584761e-003   1.3879080e-003   1.3798047e-003   1.3197774e-003   1.2987021e-003   1.2747857e-003   1.5548040e-003   2.0885783e-003   1.6799230e-003   2.0649969e-003   1.9781624e-003   3.2070080e-003   1.7714688e-002
  3.5301792e+001   9.3665319e-001   1.0049213e-002   4.8439596e-003   3.5332962e-003   2.5651749e-003   2.0574047e-003   1.9347539e-003   1.7685784e-003   1.4346547e-003   1.2140778e-003   1.3217007e-003   1.3502653e-003   1.2330050e-003   1.6655091e-003   2.0537071e-003   1.6034272e-003   2.2130114e-003   2.0022564e-003   3.0236610e-003   1.7479154e-002
  3.5440149e+001   9.3731036e-001   1.0254216e-002   4.7966035e-003   3.3425778e-003   2.3020811e-003   2.3484935e-003   1.7729945e-003   1.8481683e-003   1.4487928e-003   1.2902502e-003   1.3005520e-003   1.1791550e-003   1.3531081e-003   1.6892320e-003   1.9855435e-003   1.4743497e-003   2.1776288e-003   2.0864891e-003   3.0900190e-003   1.6949381e-002
  3.5543991e+001   9.3785955e-001   1.0009382e-002   4.8015899e-003   3.4043559e-003   2.3203123e-003   2.4028797e-003   1.9661871e-003   1.5940057e-003   1.4518182e-003   1.2442021e-003   1.3707148e-003   1.2093678e-003   1.3472887e-003   1.8163879e-003   1.7525675e-003   1.6584045e-003   2.0684327e-003   1.9681871e-003   3.1360252e-003   1.6618337e-002
  3.5647823e+001   9.3874691e-001   9.4802537e-003   4.9806054e-003   3.1010062e-003   2.5610818e-003   2.3695122e-003   2.0640682e-003   1.3935860e-003   1.4163522e-003   1.3475983e-003   1.1913825e-003   1.2961972e-003   1.3776885e-003   1.8180396e-003   1.6845325e-003   1.6325917e-003   2.0875101e-003   2.0934148e-003   3.1231129e-003   1.6234556e-002
  3.5749820e+001   9.3921841e-001   9.4375618e-003   5.0170875e-003   2.9742052e-003   2.8440397e-003   2.1943319e-003   1.9434581e-003   1.6385266e-003   1.2184962e-003   1.4466529e-003   1.3105768e-003   1.0719399e-003   1.6184803e-003   1.9211393e-003   1.1863457e-003   1.7192996e-003   2.0901085e-003   2.3128530e-003   2.8221028e-003   1.6014384e-002
  3.5801723e+001   9.3952727e-001   9.4742876e-003   4.7968622e-003   3.0623245e-003   2.8078613e-003   2.3000091e-003   1.8122721e-003   1.6163845e-003   1.3920646e-003   1.2943692e-003   1.3322520e-003   1.2345779e-003   1.4298651e-003   1.9358116e-003   1.2179263e-003   1.8035958e-003   1.8936068e-003   2.5352917e-003   2.6211726e-003   1.5912195e-002
  3.5928353e+001   9.3997658e-001   9.7421432e-003   4.3907761e-003   3.5212900e-003   2.7052605e-003   2.2757854e-003   1.5432101e-003   1.6633433e-003   1.1107769e-003   1.4109863e-003   1.3976071e-003   1.4389416e-003   1.3620219e-003   1.8654537e-003   1.3756165e-003   1.9209138e-003   1.5031605e-003   2.4588257e-003   2.8542531e-003   1.5483058e-002
  3.6021768e+001   9.4033000e-001   9.9573526e-003   4.3085105e-003   3.3998371e-003   2.9184667e-003   1.9499754e-003   1.7857909e-003   1.6118849e-003   1.2239197e-003   1.1788344e-003   1.5686650e-003   1.4660724e-003   1.2896315e-003   1.7659659e-003   1.5336856e-003   1.5650556e-003   1.7040156e-003   2.3036772e-003   2.9833941e-003   1.5155266e-002
  3.6123071e+001   9.4086334e-001   9.9470683e-003   4.2976634e-003   3.3041569e-003   2.8343995e-003   2.0160312e-003   1.7761506e-003   1.5113353e-003   1.1944179e-003   1.2866704e-003   1.7526970e-003   1.2859107e-003   1.1304078e-003   1.8579828e-003   1.6559855e-003   1.5081628e-003   1.7057041e-003   2.3240847e-003   2.7860312e-003   1.4961797e-002
  3.6231018e+001   9.4136919e-001   9.8620332e-003   4.4087907e-003   3.4497137e-003   2.7484973e-003   1.8008278e-003   1.9308390e-003   1.4310722e-003   1.0615134e-003   1.5523567e-003   1.5561029e-003   1.1791715e-003   1.3961687e-003   1.9682112e-003   1.1483619e-003   1.6997589e-003   1.8084212e-003   2.2024404e-003   2.9366853e-003   1.4489842e-002
  3.6305750e+001   9.4177133e-001   9.7809546e-003   4.3872004e-003   3.5534168e-003   2.5153012e-003   1.8444940e-003   1.9848675e-003   1.3275326e-003   1.2304810e-003   1.5116523e-003   1.5263957e-003   1.1370009e-003   1.5188104e-003   1.7939986e-003   1.2465808e-003   1.7253234e-003   1.7170928e-003   2.2693725e-003   2.8700273e-003   1.4288167e-002
  3.6425497e+001   9.4212657e-001   9.8731432e-003   4.2771378e-003   3.7493494e-003   2.4461369e-003   1.8434892e-003   2.0168556e-003   1.1134787e-003   1.5309431e-003   1.6053485e-003   1.2369842e-003   1.1969395e-003   1.6720366e-003   1.5589949e-003   1.2136009e-003   1.9347163e-003   1.6675367e-003   2.0645544e-003   2.9912144e-003   1.3880970e-002
  3.6531535e+001   9.4265773e-001   9.6485463e-003   4.6156329e-003   3.4687068e-003   2.5454863e-003   1.8904856e-003   1.7800636e-003   1.2512079e-003   1.6401398e-003   1.2808443e-003   1.3789357e-003   1.2431180e-003   1.8087306e-003   1.2555251e-003   1.3235450e-003   1.8762363e-003   1.5555013e-003   2.0987971e-003   3.0516489e-003   1.3629122e-002
  3.6609744e+001   9.4322637e-001   9.3951017e-003   4.7377961e-003   3.2403201e-003   2.6204510e-003   1.8903458e-003   1.6385011e-003   1.5052563e-003   1.5867352e-003   1.1862361e-003   1.4234237e-003   1.3890020e-003   1.7327625e-003   1.0505992e-003   1.4433610e-003   1.9621360e-003   1.4978634e-003   1.9048583e-003   3.2328889e-003   1.3335991e-002
  3.6731409e+001   9.4364126e-001   9.4114190e-003   4.6407756e-003   3.4872812e-003   2.7034318e-003   1.6155388e-003   1.7241835e-003   1.4391942e-003   1.7711855e-003   9.9056201e-004   1.4684847e-003   1.5775844e-003   1.3560705e-003   1.3761138e-003   1.4436828e-003   1.6681998e-003   1.5151095e-003   2.2677147e-003   3.1116006e-003   1.2790611e-002
  3.6809620e+001   9.4401217e-001   9.3853636e-003   4.7277854e-003   3.3495812e-003   2.7376429e-003   1.6961167e-003   1.5535373e-003   1.6920210e-003   1.4240944e-003   1.1987094e-003   1.3155718e-003   1.6181261e-003   1.3416574e-003   1.4124371e-003   1.6488651e-003   1.3691504e-003   1.5283864e-003   2.3144824e-003   3.2132301e-003   1.2461069e-002
  3.6922592e+001   9.4454011e-001   9.4139940e-003   4.6664011e-003   3.4060867e-003   2.5981922e-003   1.7018045e-003   1.5394382e-003   1.8035416e-003   1.2560038e-003   1.2209403e-003   1.2579455e-003   1.5969625e-003   1.4058413e-003   1.4008274e-003   1.6601700e-003   1.4623514e-003   1.3581265e-003   2.4781505e-003   3.0837281e-003   1.2149383e-002
  3.7012969e+001   9.4498196e-001   9.3665556e-003   4.4460426e-003   3.6726074e-003   2.4613499e-003   1.7495650e-003   1.7205355e-003   1.7003404e-003   1.0848930e-003   1.3020937e-003   1.2648694e-003   1.4385738e-003   1.6390247e-003   1.3990131e-003   1.4322383e-003   1.5487312e-003   1.4745515e-003   2.3309759e-003   2.9221322e-003   1.2063948e-002
  3.7134661e+001   9.4541127e-001   9.4857134e-003   4.4721326e-003   3.5381817e-003   2.4273723e-003   1.9055607e-003   1.9220746e-003   1.2126700e-003   1.3016205e-003   1.0781009e-003   1.4074417e-003   1.4727383e-003   1.6426812e-003   1.3627692e-003   1.4311475e-003   1.3948101e-003   1.3904939e-003   2.4666569e-003   2.9100203e-003   1.1766540e-002
  3.7232058e+001   9.4608477e-001   9.3506185e-003   4.2487761e-003   3.6542110e-003   2.1442192e-003   2.2408075e-003   1.7628511e-003   1.1971607e-003   1.2765377e-003   1.1910688e-003   1.3902870e-003   1.3316173e-003   1.7988898e-003   1.3167234e-003   1.4068734e-003   1.3442579e-003   1.5770935e-003   2.3805499e-003   2.7195360e-003   1.1583148e-002
  3.7338151e+001   9.4666321e-001   9.1355064e-003   4.5237424e-003   3.1989600e-003   2.5216880e-003   2.3521666e-003   1.4492587e-003   1.2191973e-003   1.2783456e-003   1.1044067e-003   1.4868076e-003   1.5675456e-003   1.4413209e-003   1.4799801e-003   1.3690289e-003   1.3497644e-003   1.3775062e-003   2.6165781e-003   2.4874648e-003   1.1377525e-002
  3.7416417e+001   9.4694902e-001   9.2527841e-003   4.5631973e-003   3.0048281e-003   2.7183865e-003   2.2935348e-003   1.4305483e-003   1.0303925e-003   1.4205837e-003   1.0111639e-003   1.5368268e-003   1.5924377e-003   1.3343025e-003   1.5441913e-003   1.3796089e-003   1.2025912e-003   1.5677593e-003   2.5452259e-003   2.4841416e-003   1.1138473e-002
  3.7513814e+001   9.4742302e-001   9.1846885e-003   4.5052263e-003   2.9606521e-003   2.7241163e-003   2.2314681e-003   1.4865008e-003   1.1191037e-003   1.3134341e-003   1.2697565e-003   1.3989484e-003   1.4993056e-003   1.1928451e-003   1.6414734e-003   1.3536787e-003   1.2000013e-003   1.5868316e-003   2.5181531e-003   2.5017597e-003   1.0889040e-002
  3.7635560e+001   9.4823945e-001   9.0170336e-003   4.4328192e-003   2.8145743e-003   2.6901824e-003   2.3257191e-003   1.2644636e-003   1.3974252e-003   1.0996195e-003   1.5234501e-003   1.2235401e-003   1.5252854e-003   1.3850470e-003   1.4384045e-003   1.2588459e-003   1.4145267e-003   1.4867350e-003   2.2957635e-003   2.6185865e-003   1.0548528e-002
  3.7713825e+001   9.4862867e-001   8.9488516e-003   4.3163193e-003   3.0247468e-003   2.8111153e-003   1.9663559e-003   1.3258472e-003   1.3104463e-003   1.4340840e-003   1.2971696e-003   1.3266447e-003   1.3570144e-003   1.4949102e-003   1.1967141e-003   1.4420009e-003   1.2800176e-003   1.9641976e-003   1.8465493e-003   2.7447731e-003   1.0283568e-002
  3.7826875e+001   9.4905730e-001   8.9082971e-003   4.2869679e-003   3.2829527e-003   2.7854070e-003   1.6695888e-003   1.4649561e-003   1.2528743e-003   1.3696450e-003   1.2320334e-003   1.5089006e-003   1.4401028e-003   1.2712420e-003   1.2764418e-003   1.4485653e-003   1.3738331e-003   1.7146030e-003   1.8682531e-003   2.7927896e-003   9.9952431e-003
  3.7905140e+001   9.4947825e-001   8.9490191e-003   4.0200656e-003   3.3282829e-003   2.7542524e-003   1.6276624e-003   1.5356140e-003   1.2991661e-003   1.3336485e-003   1.4672947e-003   1.2678103e-003   1.5061065e-003   1.0666762e-003   1.3125582e-003   1.4495418e-003   1.5434567e-003   1.5563700e-003   2.1332913e-003   2.4959214e-003   9.8750103e-003
  3.8026887e+001   9.4998082e-001   8.9174485e-003   4.1967795e-003   3.2537313e-003   2.6642818e-003   1.5687294e-003   1.5939038e-003   1.2610618e-003   1.3810313e-003   1.2974937e-003   1.4685719e-003   1.4372514e-003   8.8668559e-004   1.6235129e-003   1.1827532e-003   1.7270572e-003   1.3340564e-003   2.0117564e-003   2.8273913e-003   9.3856830e-003
  3.8105152e+001   9.5042683e-001   8.6700479e-003   4.3713992e-003   3.3249397e-003   2.3613460e-003   1.6918366e-003   1.5192305e-003   1.3302148e-003   1.4877558e-003   1.2020191e-003   1.4787315e-003   1.2803360e-003   1.0404155e-003   1.5951508e-003   1.2478852e-003   1.6604269e-003   1.2882869e-003   2.0661771e-003   2.9562763e-003   9.0006923e-003
  3.8202549e+001   9.5075561e-001   8.5662482e-003   4.4525661e-003   3.4659796e-003   2.1905254e-003   1.8482760e-003   1.3201636e-003   1.3477638e-003   1.6526779e-003   1.2242354e-003   1.5497631e-003   1.0783202e-003   1.0068125e-003   1.5927608e-003   1.4029824e-003   1.4081011e-003   1.3527756e-003   2.1004817e-003   2.9040737e-003   8.7798856e-003
  3.8324295e+001   9.5131010e-001   8.6096668e-003   4.5156598e-003   3.3124297e-003   2.0123784e-003   1.9524099e-003   1.4378312e-003   1.3731233e-003   1.5374207e-003   1.1024543e-003   1.4483192e-003   1.2060767e-003   1.0983600e-003   1.5460063e-003   1.4032463e-003   1.2995236e-003   1.4559004e-003   1.9625111e-003   2.8518210e-003   8.5647612e-003
  3.8402560e+001   9.5156953e-001   8.6630152e-003   4.4576720e-003   3.2408856e-003   2.2731886e-003   1.6787626e-003   1.3650642e-003   1.6690459e-003   1.2994252e-003   1.3249856e-003   1.4892748e-003   1.1110641e-003   9.2996919e-004   1.5845645e-003   1.4463042e-003   1.1746442e-003   1.6165509e-003   1.8193779e-003   2.8741834e-003   8.4124875e-003
  3.8515610e+001   9.5180772e-001   8.7056972e-003   4.8223936e-003   2.9324936e-003   2.3689930e-003   1.5560480e-003   1.6153965e-003   1.6297786e-003   1.1757846e-003   1.1140368e-003   1.6133006e-003   9.6723365e-004   1.2322423e-003   1.4864269e-003   1.2516965e-003   1.2519153e-003   1.5894400e-003   1.9860077e-003   2.6943584e-003   8.1990403e-003
  3.8621703e+001   9.5243718e-001   8.6735072e-003   4.8616062e-003   2.8346006e-003   2.2025551e-003   1.5669119e-003   1.5622350e-003   1.5886346e-003   1.1341684e-003   1.3743704e-003   1.4879406e-003   8.3973455e-004   1.5073511e-003   1.3505343e-003   1.1458941e-003   1.3698895e-003   1.4408017e-003   2.1675127e-003   2.4496000e-003   8.0049697e-003
  3.8734753e+001   9.5306633e-001   8.4633070e-003   4.6092126e-003   3.0472746e-003   2.1274746e-003   1.6323471e-003   1.7907933e-003   1.2215809e-003   1.2458857e-003   1.4792969e-003   1.2910926e-003   1.1539088e-003   1.1083342e-003   1.4816568e-003   1.0859870e-003   1.3947712e-003   1.4349163e-003   2.1475278e-003   2.4389671e-003   7.7793336e-003
  3.8825193e+001   9.5340703e-001   8.3790900e-003   4.7290481e-003   2.9657417e-003   2.2056817e-003   1.6657804e-003   1.6237433e-003   1.3283979e-003   1.2783553e-003   1.5398203e-003   1.2410967e-003   1.1083303e-003   1.0702029e-003   1.4512650e-003   1.2249366e-003   1.2082693e-003   1.4505474e-003   2.0965650e-003   2.4143282e-003   7.6117749e-003
  3.8903459e+001   9.5381895e-001   8.2644317e-003   4.5810145e-003   2.9399181e-003   2.4284313e-003   1.6242535e-003   1.5256679e-003   1.3463922e-003   1.4236486e-003   1.3539538e-003   1.2362477e-003   1.1183622e-003   1.2067066e-003   1.2929593e-003   1.1962178e-003   1.2424061e-003   1.4767481e-003   2.1122400e-003   2.3171548e-003   7.4942932e-003
  3.9016509e+001   9.5422352e-001   8.2910610e-003   4.7467072e-003   2.8701002e-003   2.3545382e-003   1.7706279e-003   1.3387303e-003   1.4223031e-003   1.2220171e-003   1.3917585e-003   1.2740238e-003   1.1559446e-003   1.2083116e-003   1.1720788e-003   1.1744225e-003   1.1325218e-003   1.8143651e-003   1.9467731e-003   2.3228821e-003   7.1673113e-003
  3.9103652e+001   9.5463856e-001   8.1620098e-003   4.8103604e-003   2.8061495e-003   2.4176583e-003   1.5849067e-003   1.4181485e-003   1.4670208e-003   1.1395320e-003   1.4667406e-003   1.1519620e-003   1.4129133e-003   1.1103374e-003   9.9352237e-004   1.2369902e-003   1.3153147e-003   1.8170782e-003   1.7323461e-003   2.2997968e-003   7.0186559e-003
  3.9217176e+001   9.5531438e-001   8.1093628e-003   4.5353723e-003   2.9713295e-003   2.3496480e-003   1.5822343e-003   1.4093004e-003   1.2730583e-003   1.4787249e-003   1.0761758e-003   1.2944358e-003   1.5231105e-003   1.0191767e-003   1.0469056e-003   1.0253892e-003   1.5011328e-003   1.7727308e-003   1.5971709e-003   2.2710485e-003   6.8493175e-003
  3.9339432e+001   9.5599582e-001   7.9988753e-003   4.2856752e-003   3.0254405e-003   2.2984315e-003   1.6076884e-003   1.4554646e-003   1.4974365e-003   1.1909337e-003   1.1327004e-003   1.6703613e-003   1.1363160e-003   9.6582478e-004   8.7614590e-004   1.2092540e-003   1.5616870e-003   1.6538653e-003   1.6005031e-003   2.2368988e-003   6.6006763e-003
  3.9418025e+001   9.5619967e-001   8.1617171e-003   4.0712347e-003   3.1862960e-003   2.4486868e-003   1.3824766e-003   1.3868325e-003   1.4822301e-003   1.2636850e-003   1.2930472e-003   1.5570837e-003   9.8851948e-004   9.9817233e-004   9.3300309e-004   1.2237865e-003   1.6453585e-003   1.4893501e-003   1.5784956e-003   2.2722545e-003   6.4380963e-003
  3.9515830e+001   9.5644733e-001   8.3840057e-003   4.1231673e-003   3.1857006e-003   2.0862672e-003   1.5473529e-003   1.4810779e-003   1.2619723e-003   1.1676707e-003   1.6734663e-003   1.4488070e-003   9.0559790e-004   8.7237060e-004   1.0050021e-003   1.4342617e-003   1.3833796e-003   1.5572779e-003   1.6854727e-003   2.2205342e-003   6.1292898e-003
  3.9638086e+001   9.5716616e-001   8.0822943e-003   4.3430873e-003   3.0571611e-003   1.9637945e-003   1.6363900e-003   1.5021411e-003   1.1848111e-003   1.1671043e-003   1.6973313e-003   1.2996434e-003   8.7121629e-004   1.1077423e-003   8.0416825e-004   1.5836562e-003   1.2290398e-003   1.4672905e-003   1.6440387e-003   2.1889687e-003   6.0039572e-003
  3.9716679e+001   9.5729459e-001   8.1418846e-003   4.4195345e-003   2.9163311e-003   2.0637838e-003   1.6376251e-003   1.4978347e-003   1.2517156e-003   1.2852361e-003   1.7305344e-003   1.1414544e-003   7.2311089e-004   1.0964205e-003   8.8732036e-004   1.6308944e-003   1.1781726e-003   1.3515538e-003   1.7738611e-003   2.0546256e-003   5.9235168e-003
  3.9830203e+001   9.5764069e-001   8.1962321e-003   4.4815259e-003   2.8698788e-003   2.1253735e-003   1.5456551e-003   1.2569267e-003   1.4482203e-003   1.5767899e-003   1.3214205e-003   1.0891112e-003   8.8918705e-004   9.2110855e-004   1.1378361e-003   1.4499384e-003   1.1779814e-003   1.5609666e-003   1.4817499e-003   1.9941587e-003   5.8352506e-003
  3.9908796e+001   9.5794664e-001   8.0632157e-003   4.7123611e-003   2.7678348e-003   1.9233902e-003   1.6689692e-003   1.1457384e-003   1.6818006e-003   1.4188201e-003   1.3388866e-003   1.0038098e-003   1.0086787e-003   9.4201751e-004   1.1275488e-003   1.3798597e-003   1.1884612e-003   1.5594351e-003   1.4735286e-003   1.8787774e-003   5.7702276e-003
  4.0031052e+001   9.5846983e-001   8.0624208e-003   4.6444605e-003   2.7766292e-003   2.0049650e-003   1.4361931e-003   1.0330977e-003   2.1704920e-003   1.6301426e-003   9.4840446e-004   8.6468960e-004   1.0778477e-003   9.6404240e-004   1.0629856e-003   1.2050824e-003   1.3409230e-003   1.4794891e-003   1.5526347e-003   1.8805293e-003   5.3951401e-003
  4.0109645e+001   9.5864247e-001   8.0414792e-003   4.7057440e-003   2.8095085e-003   1.8422973e-003   1.4170151e-003   1.4871607e-003   1.9256909e-003   1.6113707e-003   9.6789799e-004   7.8824732e-004   1.0461397e-003   9.6713546e-004   1.1290700e-003   1.2320518e-003   1.3870599e-003   1.4146514e-003   1.4267395e-003   1.8259049e-003   5.3323620e-003
  4.0223169e+001   9.5899674e-001   8.1026639e-003   4.5565970e-003   2.9885055e-003   1.6446421e-003   1.3849197e-003   2.0316382e-003   1.3914222e-003   1.5865900e-003   9.2448495e-004   9.3626668e-004   1.0574594e-003   9.8289518e-004   9.5648330e-004   1.3552325e-003   1.4881368e-003   1.2020358e-003   1.4841454e-003   1.7276841e-003   5.2014553e-003
  4.0301762e+001   9.5944826e-001   8.0234291e-003   4.5230991e-003   2.9468084e-003   1.5854736e-003   1.4889924e-003   2.1556979e-003   1.3108866e-003   1.4694840e-003   8.5125860e-004   1.0469731e-003   9.3852254e-004   1.1064174e-003   9.0549170e-004   1.3203241e-003   1.3748859e-003   1.1791910e-003   1.5449975e-003   1.6355515e-003   5.1442562e-003
  4.0408299e+001   9.5996441e-001   8.0436466e-003   4.5631290e-003   2.6824595e-003   1.6015787e-003   1.5160926e-003   2.0301484e-003   1.4292020e-003   1.2889197e-003   8.7195981e-004   1.2006524e-003   6.7360712e-004   1.1931489e-003   9.8660155e-004   1.4575627e-003   1.3745663e-003   1.0712410e-003   1.3840602e-003   1.6728968e-003   4.9941190e-003
  4.0521823e+001   9.6028789e-001   8.1978993e-003   4.5673441e-003   2.4522411e-003   1.5779187e-003   2.0384966e-003   1.6419342e-003   1.6192563e-003   1.0603604e-003   9.7703093e-004   1.0118948e-003   1.0595056e-003   7.3296328e-004   1.3792208e-003   1.0604822e-003   1.4680178e-003   1.1690097e-003   1.4269939e-003   1.6412799e-003   4.6302650e-003
  4.0600416e+001   9.6072382e-001   8.0711771e-003   4.5074412e-003   2.4086065e-003   1.6920648e-003   1.8561278e-003   1.7294891e-003   1.5004021e-003   1.0838302e-003   1.0685155e-003   8.9471272e-004   1.0513965e-003   9.0919631e-004   1.3070609e-003   1.2606837e-003   1.1920276e-003   1.1496069e-003   1.3863867e-003   1.6340501e-003   4.5734036e-003
  4.0722672e+001   9.6153350e-001   7.5601263e-003   4.6472222e-003   2.4521777e-003   1.8030108e-003   1.6235083e-003   1.7864021e-003   1.4423362e-003   1.1427672e-003   9.1347966e-004   9.5196763e-004   9.6036134e-004   1.2401098e-003   1.0763835e-003   1.1843256e-003   1.1848503e-003   1.1175868e-003   1.2309723e-003   1.7475241e-003   4.4013858e-003
  4.0801265e+001   9.6206964e-001   7.2675198e-003   4.6408108e-003   2.3846506e-003   2.0790344e-003   1.6453488e-003   1.6149504e-003   1.3407398e-003   1.2018136e-003   7.6164288e-004   1.2164879e-003   7.4685671e-004   1.1851756e-003   1.2227933e-003   1.1389277e-003   1.1358776e-003   1.0688727e-003   1.2061573e-003   1.8341344e-003   4.2385684e-003
  4.0914789e+001   9.6246417e-001   7.2742511e-003   4.5404623e-003   2.3620501e-003   2.1460877e-003   1.6010679e-003   1.5463076e-003   1.5423021e-003   9.6896118e-004   8.7241308e-004   1.1841270e-003   8.4269133e-004   1.0614738e-003   1.1971519e-003   1.2932731e-003   1.0218302e-003   9.6340190e-004   1.1756423e-003   1.8550369e-003   4.0872977e-003
  4.1002579e+001   9.6268225e-001   7.5639723e-003   4.2453906e-003   2.3999986e-003   2.1955568e-003   1.5679637e-003   1.4591780e-003   1.6817009e-003   8.5638602e-004   1.0601204e-003   9.6878092e-004   1.0542258e-003   8.8011109e-004   1.1963912e-003   1.3594363e-003   8.4030990e-004   1.0338739e-003   1.1908627e-003   1.7622098e-003   4.0012847e-003
  4.1126148e+001   9.6317801e-001   7.6515511e-003   3.8454347e-003   2.9184293e-003   2.0127412e-003   1.2616796e-003   1.7381180e-003   1.3806038e-003   8.8530046e-004   1.2677393e-003   9.1844288e-004   9.9551246e-004   8.7366989e-004   1.2988772e-003   1.2350673e-003   7.6400516e-004   8.7235140e-004   1.4148696e-003   1.5227147e-003   3.9648843e-003
  4.1205610e+001   9.6365185e-001   7.7507939e-003   3.6873632e-003   2.8494751e-003   1.9458912e-003   1.3243148e-003   1.6458294e-003   1.4495127e-003   7.4420446e-004   1.1395090e-003   1.0170615e-003   1.0286437e-003   9.5575735e-004   1.3805830e-003   1.0479835e-003   7.1045070e-004   8.9519593e-004   1.4114648e-003   1.5323016e-003   3.8318116e-003
  4.1329241e+001   9.6417139e-001   7.5541097e-003   3.7113844e-003   2.9611532e-003   1.7407575e-003   1.3131554e-003   1.8375480e-003   1.1313553e-003   1.1239115e-003   1.0506060e-003   1.2118963e-003   6.7457712e-004   8.9129234e-004   1.4852702e-003   9.3269738e-004   6.6834581e-004   1.1253552e-003   1.3722998e-003   1.2724742e-003   3.7704168e-003
  4.1408726e+001   9.6444871e-001   7.3569669e-003   3.7502784e-003   3.1104594e-003   1.6702411e-003   1.4905857e-003   1.6134644e-003   1.1243011e-003   1.2523837e-003   9.3415402e-004   1.1953720e-003   9.3238712e-004   7.6180012e-004   1.3551225e-003   8.7152933e-004   7.6963615e-004   1.0824635e-003   1.3069229e-003   1.2677812e-003   3.7054456e-003
  4.1532370e+001   9.6499756e-001   7.2642985e-003   3.8645954e-003   3.0973649e-003   1.4421904e-003   1.4341549e-003   1.8176457e-003   1.0633753e-003   1.1971628e-003   1.1468910e-003   8.2424829e-004   8.6652792e-004   1.1393011e-003   1.0846272e-003   7.8299840e-004   7.0109378e-004   1.1722382e-003   1.3702569e-003   1.0670808e-003   3.6663934e-003
  4.1611855e+001   9.6519597e-001   7.3935469e-003   3.9650506e-003   2.8103487e-003   1.4169626e-003   1.5159812e-003   1.8799751e-003   1.0983929e-003   1.1310339e-003   1.1143244e-003   8.6935149e-004   7.9007798e-004   1.3808690e-003   7.8327174e-004   7.6638035e-004   7.4752920e-004   1.1086095e-003   1.4803440e-003   1.0281959e-003   3.5237814e-003
  4.1735591e+001   9.6551831e-001   7.3872491e-003   4.0454370e-003   2.6815959e-003   1.7719749e-003   1.5154263e-003   1.5631374e-003   1.1784556e-003   1.0599685e-003   1.0419387e-003   1.0448974e-003   7.2805716e-004   1.2526580e-003   7.9455205e-004   7.1068850e-004   8.5588897e-004   1.1289800e-003   1.3281393e-003   9.9765983e-004   3.3949898e-003
  4.1815229e+001   9.6591196e-001   7.3166123e-003   4.1038339e-003   2.4294437e-003   1.7408628e-003   1.6381666e-003   1.6622631e-003   9.6718419e-004   1.3039755e-003   9.2621204e-004   9.1614778e-004   9.2718198e-004   1.1041708e-003   7.8450987e-004   6.0438692e-004   9.4828896e-004   1.1816349e-003   1.1918236e-003   1.0512456e-003   3.2900905e-003
  4.1930230e+001   9.6633782e-001   7.3248988e-003   4.0994924e-003   2.3664021e-003   1.5943869e-003   1.7609836e-003   1.6508135e-003   1.0425160e-003   1.1380768e-003   1.0500537e-003   7.9461610e-004   1.1476608e-003   6.8725494e-004   8.5704843e-004   8.0476858e-004   8.0615970e-004   1.2145847e-003   1.0338277e-003   1.0481716e-003   3.2404627e-003
  4.2009841e+001   9.6647214e-001   7.5952900e-003   3.8928038e-003   2.3868976e-003   1.7458035e-003   1.6776704e-003   1.5351551e-003   1.0429827e-003   1.1653609e-003   9.9859790e-004   9.0596301e-004   1.0281931e-003   8.6991059e-004   6.8771620e-004   6.9910848e-004   9.9196275e-004   1.0244672e-003   1.0424668e-003   1.0952066e-003   3.1423016e-003
  4.2133681e+001   9.6698447e-001   7.6432626e-003   3.7805838e-003   2.4902019e-003   1.5685749e-003   1.7642845e-003   1.3588029e-003   1.2657349e-003   1.0126393e-003   9.2670553e-004   9.0952337e-004   9.6336844e-004   7.4763433e-004   7.2885834e-004   8.2462466e-004   1.0559555e-003   8.8432592e-004   9.3810147e-004   1.2287959e-003   2.9235519e-003
  4.2213293e+001   9.6735564e-001   7.6332880e-003   3.7548910e-003   2.2763912e-003   1.6659089e-003   1.8077768e-003   1.3716664e-003   1.1797568e-003   1.0628616e-003   8.6428102e-004   1.1026185e-003   7.4846154e-004   6.6491308e-004   8.2560122e-004   7.9502607e-004   1.1437693e-003   7.0479166e-004   9.2992069e-004   1.2968784e-003   2.8155609e-003
  4.2328287e+001   9.6775066e-001   7.9205271e-003   3.2434171e-003   2.2506353e-003   2.0937270e-003   1.4533230e-003   1.5141094e-003   1.1473765e-003   1.0968547e-003   7.7434560e-004   9.8239992e-004   8.0372483e-004   7.1414564e-004   6.5820168e-004   8.7585090e-004   1.0540111e-003   7.1461031e-004   9.4678526e-004   1.2505643e-003   2.7547322e-003
  4.2416989e+001   9.6816761e-001   7.6465784e-003   3.4107267e-003   2.3040979e-003   1.9583665e-003   1.7218315e-003   1.4675160e-003   8.4453788e-004   1.1416035e-003   6.3529920e-004   1.1120293e-003   8.1220001e-004   6.9272371e-004   7.6816964e-004   8.7432326e-004   1.0155116e-003   6.0278461e-004   1.0191468e-003   1.1159086e-003   2.6890322e-003
  4.2532620e+001   9.6892417e-001   7.5000548e-003   3.1302270e-003   2.2894340e-003   2.1272484e-003   1.5773909e-003   1.3389532e-003   9.7018914e-004   1.0526055e-003   9.1120712e-004   8.0277968e-004   7.5189163e-004   7.2086065e-004   6.8867276e-004   1.0073586e-003   9.3119649e-004   5.8815905e-004   9.0843342e-004   1.2592157e-003   2.5199494e-003
  4.2612671e+001   9.6926329e-001   7.3000085e-003   3.2356199e-003   2.2558491e-003   1.9822519e-003   1.6341513e-003   1.3267000e-003   1.0932740e-003   1.0065923e-003   8.9865206e-004   8.1419616e-004   8.1599710e-004   5.0959885e-004   7.6179407e-004   9.9937135e-004   8.9402429e-004   6.5278422e-004   8.1212520e-004   1.3182900e-003   2.4254318e-003
  4.2701646e+001   9.6966761e-001   7.1511127e-003   3.2558979e-003   2.3357817e-003   1.9795374e-003   1.7052116e-003   1.1682100e-003   1.0076045e-003   9.7303342e-004   8.8955222e-004   8.6764867e-004   7.6583807e-004   5.1686398e-004   1.0029142e-003   7.2481690e-004   8.3421683e-004   6.4401411e-004   8.8262003e-004   1.2263654e-003   2.4011473e-003
  4.2826265e+001   9.6993690e-001   7.2162145e-003   3.3535618e-003   2.3039925e-003   1.9904121e-003   1.6934732e-003   1.0893350e-003   9.5765992e-004   1.2412520e-003   6.0195241e-004   8.7055191e-004   6.1979118e-004   6.9728899e-004   8.9585801e-004   7.2413424e-004   7.4168690e-004   8.2414718e-004   7.6583797e-004   1.2042115e-003   2.2717338e-003
  4.2906377e+001   9.7015689e-001   7.1186110e-003   3.5874631e-003   2.2795755e-003   1.8196267e-003   1.6842042e-003   1.2096049e-003   8.9533663e-004   1.1386912e-003   6.5472604e-004   8.3439414e-004   5.7769989e-004   8.7918805e-004   8.4391792e-004   6.4351059e-004   6.4983222e-004   8.2504785e-004   7.6481286e-004   1.1863566e-003   2.2505087e-003
  4.3031160e+001   9.7060373e-001   7.1661543e-003   3.3348413e-003   2.4583425e-003   1.7121142e-003   1.7329188e-003   1.0829024e-003   8.8460595e-004   1.1455026e-003   6.4293365e-004   8.1912837e-004   6.8017739e-004   8.2836966e-004   7.3110724e-004   6.5146767e-004   5.6495018e-004   8.2441604e-004   8.7129569e-004   1.0456703e-003   2.2193675e-003
  4.3120270e+001   9.7089066e-001   7.0735318e-003   3.4378672e-003   2.5210147e-003   1.8925592e-003   1.2854045e-003   1.1189197e-003   1.2000868e-003   8.7350392e-004   7.5720957e-004   6.8521165e-004   7.0984811e-004   8.5796765e-004   6.7136764e-004   5.6607009e-004   6.2348866e-004   7.6183757e-004   9.1670193e-004   1.0052610e-003   2.1514855e-003
  4.3200468e+001   9.7102380e-001   7.1678408e-003   3.3530046e-003   2.5623587e-003   1.8157698e-003   1.3560797e-003   1.2142623e-003   1.0741322e-003   8.7874697e-004   7.4290580e-004   6.6851959e-004   8.0658974e-004   6.7471029e-004   7.3063182e-004   5.3786442e-004   7.8747815e-004   6.2953151e-004   9.9757495e-004   8.8864856e-004   2.0895548e-003
  4.3316310e+001   9.7135924e-001   7.1692662e-003   3.4411069e-003   2.4730668e-003   1.8760650e-003   1.2046698e-003   1.2255416e-003   1.1081401e-003   7.6687772e-004   7.5855599e-004   7.0436967e-004   8.8772574e-004   5.1313699e-004   7.5204657e-004   4.0495003e-004   9.0581721e-004   6.2453447e-004   9.6971097e-004   8.1214783e-004   2.0430345e-003
  4.3405477e+001   9.7208323e-001   6.8179749e-003   3.4863215e-003   2.3883286e-003   1.8355594e-003   1.2243270e-003   1.2438180e-003   9.1840220e-004   7.8791076e-004   7.1478267e-004   8.1997496e-004   7.8087813e-004   5.4125361e-004   6.2478863e-004   4.5625939e-004   9.1440168e-004   5.8091199e-004   9.7252105e-004   7.8552433e-004   2.0228348e-003
  4.3530372e+001   9.7261333e-001   6.8807496e-003   3.2023826e-003   2.4374139e-003   1.7906109e-003   1.2615948e-003   1.3248010e-003   6.7138226e-004   9.0216547e-004   6.3452824e-004   1.0292772e-003   5.2354790e-004   5.5271174e-004   5.4117637e-004   7.2040839e-004   6.7582184e-004   6.1319688e-004   8.7043052e-004   8.4686605e-004   1.9076084e-003
  4.3619584e+001   9.7278671e-001   6.8813015e-003   3.3474475e-003   2.3629721e-003   1.7053671e-003   1.2082303e-003   1.4046831e-003   6.3590729e-004   9.4154565e-004   6.6578987e-004   9.7045749e-004   4.7065948e-004   5.6987081e-004   4.7025109e-004   7.0340961e-004   7.2145323e-004   5.7418013e-004   9.4976368e-004   7.6606831e-004   1.8639283e-003
  4.3735568e+001   9.7326151e-001   6.8410218e-003   3.3015177e-003   2.2192150e-003   1.7180075e-003   1.3939742e-003   1.0437336e-003   7.8185865e-004   8.2087003e-004   9.1962751e-004   6.9838012e-004   4.9494539e-004   5.9922664e-004   6.0333538e-004   6.4533082e-004   6.4484786e-004   5.5776848e-004   8.7569964e-004   8.0767507e-004   1.7714499e-003
  4.3815864e+001   9.7331986e-001   7.0257116e-003   3.2066277e-003   2.5574281e-003   1.3070932e-003   1.7849871e-003   7.0363071e-004   9.4066122e-004   6.7192810e-004   1.0303812e-003   6.0581939e-004   4.6578588e-004   5.0696193e-004   7.0970286e-004   6.2884820e-004   6.4743889e-004   6.0605591e-004   7.5148027e-004   7.7637061e-004   1.7532232e-003
  4.3905308e+001   9.7356219e-001   7.0357980e-003   3.1412359e-003   2.5917650e-003   1.4385776e-003   1.6210332e-003   7.2290868e-004   8.1528480e-004   1.0080409e-003   7.6960010e-004   5.4089388e-004   5.8838288e-004   3.6325917e-004   6.8025827e-004   7.0895772e-004   5.7100801e-004   6.5493172e-004   6.9487181e-004   7.9001258e-004   1.7009917e-003
  4.4021877e+001   9.7398871e-001   6.9573409e-003   3.0802573e-003   2.4618535e-003   1.7304031e-003   1.3249036e-003   8.7344073e-004   8.2864959e-004   8.6036149e-004   7.8274813e-004   4.3409698e-004   5.2060394e-004   6.1730693e-004   5.7776773e-004   7.4345524e-004   4.9057447e-004   6.2500445e-004   6.3265444e-004   8.2085270e-004   1.6490165e-003
  4.4102579e+001   9.7417674e-001   7.1640683e-003   3.2341487e-003   2.1316684e-003   1.6383387e-003   1.2006000e-003   1.0578911e-003   8.1856312e-004   8.8836888e-004   6.5310228e-004   4.2444570e-004   5.1333064e-004   6.4354710e-004   7.0238531e-004   6.3078908e-004   4.5005048e-004   6.1757832e-004   6.1016877e-004   8.1833505e-004   1.6258768e-003
  4.4228362e+001   9.7476815e-001   7.0423936e-003   3.1034502e-003   2.1079364e-003   1.8803644e-003   1.0222962e-003   8.0583160e-004   1.0404733e-003   8.0143313e-004   5.4980768e-004   5.4690653e-004   4.9440571e-004   4.9897320e-004   6.5501526e-004   6.0597907e-004   4.6413159e-004   6.9547904e-004   5.4750180e-004   8.0477985e-004   1.5646906e-003
  4.4309270e+001   9.7489218e-001   7.1518113e-003   3.0300000e-003   2.1484829e-003   1.7595267e-003   1.0960854e-003   8.7768244e-004   1.0019117e-003   7.2774951e-004   5.1295207e-004   5.0459076e-004   5.2860086e-004   6.4398751e-004   5.9194683e-004   5.7059096e-004   4.5235266e-004   6.4309017e-004   5.0875668e-004   8.0860811e-004   1.5490983e-003
  4.4435111e+001   9.7533371e-001   7.0256521e-003   3.0372483e-003   2.2498499e-003   1.4961850e-003   1.1943811e-003   9.6862404e-004   9.3960263e-004   5.5509065e-004   5.6216464e-004   5.9666464e-004   4.1854142e-004   7.2221445e-004   4.6964587e-004   5.2315601e-004   5.6444657e-004   5.0596192e-004   6.5704845e-004   6.7600836e-004   1.5038033e-003
  4.4516012e+001   9.7559148e-001   7.0564409e-003   2.9370164e-003   2.4076762e-003   1.5174572e-003   1.0327636e-003   9.3451431e-004   1.0081142e-003   3.8689716e-004   6.0520686e-004   5.4997093e-004   4.0228791e-004   7.3856869e-004   4.3676439e-004   5.5676867e-004   5.9500495e-004   4.4536222e-004   6.5918060e-004   6.5437821e-004   1.4841466e-003
  4.4641856e+001   9.7594713e-001   7.0627515e-003   3.0851757e-003   2.5123727e-003   1.0632724e-003   9.4780933e-004   1.0643524e-003   9.1251694e-004   3.2531410e-004   7.9001727e-004   4.5954195e-004   5.9383227e-004   6.0084423e-004   3.8345401e-004   5.4478929e-004   6.0065665e-004   3.8954755e-004   7.1204200e-004   5.7388481e-004   1.4306980e-003
  4.4722756e+001   9.7653522e-001   6.6353346e-003   3.0503683e-003   2.4387920e-003   1.1285076e-003   1.1528491e-003   8.4864177e-004   8.3746139e-004   4.5413747e-004   6.7665918e-004   4.8490603e-004   6.5480656e-004   5.2015664e-004   4.3901794e-004   4.9489705e-004   5.7449206e-004   3.7386968e-004   7.3572443e-004   5.6079871e-004   1.4033586e-003
  4.4803720e+001   9.7692183e-001   6.4406231e-003   3.0494729e-003   2.4386419e-003   1.1478911e-003   1.1714348e-003   8.6915321e-004   6.7962666e-004   4.9854376e-004   7.0357275e-004   4.8404175e-004   6.7745857e-004   4.3750210e-004   3.9613135e-004   5.6916737e-004   4.8196148e-004   4.2765905e-004   6.6003699e-004   5.8402273e-004   1.3612296e-003
  4.4929690e+001   9.7723670e-001   6.6010940e-003   3.0514342e-003   2.3583611e-003   9.5000064e-004   1.1326709e-003   9.7452834e-004   4.8621363e-004   7.3968403e-004   4.4959295e-004   5.4920638e-004   6.6046683e-004   4.5027536e-004   4.1793194e-004   4.8916326e-004   5.1329074e-004   4.9173919e-004   5.7889804e-004   5.3782454e-004   1.3309221e-003
  4.5010680e+001   9.7754127e-001   6.4949667e-003   3.0330809e-003   2.2697291e-003   1.0967012e-003   9.7564501e-004   1.0227212e-003   5.8100435e-004   6.3531303e-004   4.8397929e-004   5.8625421e-004   5.2931946e-004   4.3932068e-004   5.0234860e-004   5.1956240e-004   3.6199440e-004   5.7194555e-004   5.1355877e-004   5.4249080e-004   1.2987908e-003
  4.5100718e+001   9.7780773e-001   6.3645382e-003   3.2098543e-003   2.1486987e-003   1.1074983e-003   1.0160669e-003   8.5819010e-004   6.2916312e-004   6.4246049e-004   4.2439040e-004   6.4003984e-004   5.2562370e-004   3.5225438e-004   5.2822792e-004   4.8553041e-004   3.5529425e-004   6.3337108e-004   4.8444793e-004   5.1945707e-004   1.2671590e-003
  4.5235833e+001   9.7854071e-001   5.8939706e-003   3.5767138e-003   1.7601792e-003   1.1179177e-003   9.6273141e-004   8.5644366e-004   7.2974758e-004   4.8054412e-004   5.1496638e-004   6.2985166e-004   3.9728194e-004   3.4667423e-004   5.9383518e-004   4.2317316e-004   3.2806503e-004   6.3077345e-004   4.7323661e-004   5.2786210e-004   1.2153196e-003
  4.5316907e+001   9.7886514e-001   5.9684316e-003   3.3588464e-003   1.7658583e-003   1.0671229e-003   9.8096473e-004   8.0889419e-004   7.5273628e-004   4.3955467e-004   6.0270440e-004   5.8529370e-004   3.1142743e-004   4.3579645e-004   5.7471114e-004   3.6306863e-004   3.6291408e-004   5.5361686e-004   4.9497741e-004   5.1109766e-004   1.1968388e-003
  4.5443064e+001   9.7928603e-001   5.9735367e-003   3.3344787e-003   1.6288125e-003   1.1169057e-003   7.4228833e-004   9.4525689e-004   7.2468220e-004   3.7555546e-004   6.2481468e-004   5.6453995e-004   2.7967983e-004   5.7664158e-004   4.4111461e-004   2.8221924e-004   5.6310437e-004   3.7668598e-004   5.1796147e-004   4.8746593e-004   1.1582253e-003
  4.5533260e+001   9.7955270e-001   6.0454077e-003   3.2329024e-003   1.4750282e-003   1.2120416e-003   7.3543888e-004   9.3045669e-004   6.0642846e-004   5.7071030e-004   5.3578501e-004   4.7136633e-004   3.0856600e-004   6.3290430e-004   3.7293128e-004   2.2133528e-004   6.0326610e-004   3.6972816e-004   5.0117218e-004   4.9000335e-004   1.1318290e-003
  4.5614423e+001   9.8001493e-001   5.6903355e-003   3.3071167e-003   1.4826026e-003   1.1843902e-003   8.5886229e-004   8.5689273e-004   5.7330213e-004   5.1049963e-004   4.5228682e-004   4.6255909e-004   4.0034047e-004   5.5161243e-004   3.7973933e-004   2.1421987e-004   6.6499328e-004   3.1377854e-004   4.8859589e-004   4.9311236e-004   1.0998277e-003
  4.5704614e+001   9.8020269e-001   5.7668245e-003   3.1893114e-003   1.4564008e-003   1.1899472e-003   8.2353981e-004   9.5495616e-004   4.3386483e-004   5.8545569e-004   3.9592204e-004   5.0601424e-004   3.2808492e-004   5.3051239e-004   4.1126395e-004   3.0942766e-004   5.4245787e-004   4.0233745e-004   4.2058568e-004   4.7048835e-004   1.0799168e-003
  4.5830915e+001   9.8055390e-001   5.7599663e-003   3.1236847e-003   1.3678764e-003   1.1970264e-003   8.0098904e-004   8.9937199e-004   6.1581195e-004   3.9405875e-004   4.3181308e-004   4.8958740e-004   3.9728101e-004   4.7375361e-004   3.2802309e-004   3.9302979e-004   4.4514690e-004   4.3438336e-004   3.7566180e-004   4.7945561e-004   1.0391749e-003
  4.5921236e+001   9.8067746e-001   6.0315657e-003   3.0137508e-003   1.2290640e-003   1.2319091e-003   8.3648221e-004   7.6128853e-004   6.5039303e-004   4.0450313e-004   3.9634449e-004   4.5149465e-004   5.1062151e-004   3.5932794e-004   4.0229419e-004   3.0863288e-004   4.2407007e-004   4.5787969e-004   3.5203829e-004   4.7607740e-004   1.0248032e-003
  4.6011547e+001   9.8103165e-001   6.2346004e-003   2.5254736e-003   1.3729403e-003   1.1897731e-003   8.6612544e-004   6.6991083e-004   6.1917938e-004   4.0167840e-004   4.3201014e-004   4.3999638e-004   4.6876086e-004   3.2544813e-004   4.3239773e-004   3.0333276e-004   4.1222546e-004   4.5216598e-004   3.5405619e-004   4.7669122e-004   9.9158251e-004
  4.6101858e+001   9.8139045e-001   6.2966968e-003   2.3523368e-003   1.4288149e-003   9.5453150e-004   9.3979498e-004   7.1388777e-004   5.1589135e-004   4.1539841e-004   4.2903102e-004   4.4425734e-004   4.6938487e-004   2.9232188e-004   4.8519367e-004   3.6345046e-004   2.7974992e-004   4.3059797e-004   3.6642046e-004   4.5228711e-004   9.7950139e-004
  4.6228317e+001   9.8190190e-001   6.0024049e-003   2.2277254e-003   1.5814607e-003   9.0247442e-004   8.4122336e-004   8.6620716e-004   4.1279928e-004   3.6304269e-004   4.0451100e-004   4.8178000e-004   4.4416599e-004   3.4075659e-004   3.8228785e-004   4.0596524e-004   2.7019317e-004   4.2272954e-004   3.8303519e-004   4.0549977e-004   9.5983366e-004
  4.6309635e+001   9.8213220e-001   5.8595088e-003   2.3145412e-003   1.5708991e-003   9.6115555e-004   7.9844962e-004   7.4007100e-004   4.3732417e-004   4.1791106e-004   4.9427488e-004   4.2071096e-004   3.3738694e-004   4.0630743e-004   3.1444510e-004   3.9540770e-004   3.4443549e-004   3.2997379e-004   3.8180085e-004   4.1369746e-004   9.2949922e-004
  4.6400532e+001   9.8237921e-001   6.0411887e-003   1.9528393e-003   1.7656084e-003   9.1270911e-004   7.7195156e-004   6.2825678e-004   4.0961108e-004   4.6790995e-004   4.6338865e-004   4.7241784e-004   2.6268963e-004   4.5812313e-004   2.5953253e-004   4.0689882e-004   3.4303178e-004   2.9870934e-004   3.9095255e-004   4.0369545e-004   9.1127674e-004
  4.6527814e+001   9.8272072e-001   6.0194459e-003   2.0188894e-003   1.4841700e-003   9.7794958e-004   8.4480259e-004   5.0034881e-004   4.0627438e-004   5.2705269e-004   3.8330615e-004   4.4683446e-004   3.6471010e-004   3.4391499e-004   3.4041091e-004   3.0927319e-004   3.5934085e-004   3.1534848e-004   3.7517907e-004   3.9712953e-004   8.6489698e-004
  4.6609640e+001   9.8291927e-001   5.9215293e-003   1.9976804e-003   1.5919217e-003   9.1572473e-004   7.9306626e-004   5.2593350e-004   4.0422865e-004   5.6148148e-004   2.8666302e-004   4.5157597e-004   4.2544981e-004   2.9925402e-004   3.1961320e-004   3.1121286e-004   3.5148766e-004   3.1021122e-004   3.7999580e-004   3.7549735e-004   8.5820618e-004
  4.6736924e+001   9.8329623e-001   5.7977405e-003   2.0850231e-003   1.5012587e-003   8.9036935e-004   7.3389869e-004   4.4591932e-004   5.3136814e-004   4.2721989e-004   4.9017110e-004   3.4946671e-004   2.8167124e-004   3.2508119e-004   3.5726129e-004   2.8074825e-004   3.4090810e-004   3.0594747e-004   3.3647196e-004   3.8380992e-004   8.3943301e-004
  4.6818884e+001   9.8351308e-001   5.6673547e-003   2.1293134e-003   1.4065071e-003   9.9802916e-004   6.5070824e-004   4.5177734e-004   5.8138474e-004   3.4903842e-004   4.9962717e-004   3.2747716e-004   2.8875863e-004   3.4124073e-004   3.5755880e-004   3.5295867e-004   2.2981090e-004   3.2166091e-004   3.3455607e-004   3.7386838e-004   8.2529289e-004
  4.6909939e+001   9.8395394e-001   5.3864236e-003   2.1390180e-003   1.3881535e-003   9.2445329e-004   6.5488780e-004   4.7749599e-004   5.0951580e-004   3.6353228e-004   6.1110346e-004   2.8705734e-004   1.9738636e-004   4.0706270e-004   3.0935656e-004   3.3310764e-004   2.3455931e-004   3.1641492e-004   3.3279788e-004   3.7605236e-004   7.9768611e-004
  4.7037433e+001   9.8439137e-001   5.1777312e-003   2.1674422e-003   1.3466429e-003   8.2511127e-004   6.8882038e-004   4.7774755e-004   4.3471427e-004   5.0462884e-004   4.9189577e-004   2.7452437e-004   1.8840913e-004   3.9568479e-004   3.0548339e-004   3.2077750e-004   2.6123654e-004   3.0276205e-004   3.1174774e-004   3.5848331e-004   7.7478393e-004
  4.7128538e+001   9.8472171e-001   5.0827363e-003   2.2163842e-003   1.2829117e-003   6.6988107e-004   7.1886249e-004   5.2856886e-004   4.0808911e-004   5.9412276e-004   4.0192585e-004   1.8300891e-004   2.0097351e-004   4.0086811e-004   2.8151790e-004   3.3474820e-004   2.4737463e-004   3.1003443e-004   3.0310634e-004   3.5105228e-004   7.6212152e-004
  4.7219733e+001   9.8521014e-001   4.8864359e-003   1.9896524e-003   1.3161624e-003   7.1365115e-004   6.6972392e-004   5.5086101e-004   4.2047228e-004   4.8390046e-004   4.1711302e-004   2.1355596e-004   2.6077346e-004   3.9734458e-004   2.4785151e-004   2.8570278e-004   2.3759905e-004   3.1010421e-004   2.9168096e-004   3.4685892e-004   7.5042009e-004
  4.7301801e+001   9.8540048e-001   4.7797332e-003   1.9866251e-003   1.4358611e-003   5.7181101e-004   7.1957162e-004   4.8815605e-004   4.2100100e-004   5.0516478e-004   3.6699338e-004   2.4119119e-004   2.6248999e-004   3.7635668e-004   2.6673101e-004   2.7275022e-004   2.2809729e-004   3.1505218e-004   2.8285128e-004   3.4426549e-004   7.3481698e-004
  4.7429470e+001   9.8563799e-001   4.8904909e-003   1.9143769e-003   1.2461936e-003   6.2905243e-004   7.4936800e-004   4.0095415e-004   5.6351656e-004   4.3326880e-004   2.6924264e-004   2.2479635e-004   3.1544443e-004   3.1033888e-004   2.9441879e-004   2.7879171e-004   2.3493528e-004   2.7319781e-004   3.0272549e-004   3.2046728e-004   7.1042973e-004
  4.7520696e+001   9.8589711e-001   4.7324181e-003   2.0388588e-003   1.0989628e-003   6.8945978e-004   6.6506272e-004   4.7167194e-004   5.4713478e-004   3.7093734e-004   2.9004121e-004   2.7522017e-004   3.2304734e-004   3.1768964e-004   1.7544317e-004   2.8869343e-004   2.3987316e-004   2.7178175e-004   2.9739449e-004   3.1185076e-004   6.9734665e-004
  4.7603317e+001   9.8612441e-001   4.8626493e-003   1.8357790e-003   9.8561641e-004   7.3603222e-004   6.9590019e-004   5.4350468e-004   4.7725580e-004   2.9809847e-004   2.7324486e-004   2.8811399e-004   3.6260705e-004   2.5610346e-004   2.0213760e-004   2.7121783e-004   2.4911465e-004   2.5715207e-004   2.9770404e-004   2.9769927e-004   6.8565431e-004
  4.7741045e+001   9.8641679e-001   4.8151892e-003   1.8164134e-003   9.2508723e-004   7.5190708e-004   6.3212015e-004   5.7415368e-004   3.9093177e-004   3.1974300e-004   2.6671055e-004   3.0848300e-004   3.1064947e-004   2.6174091e-004   2.1507297e-004   2.7564269e-004   2.4356543e-004   2.5017496e-004   2.6445730e-004   2.8633362e-004   6.7483008e-004
  4.7823695e+001   9.8658833e-001   4.7898795e-003   1.7645233e-003   9.4782060e-004   6.9940477e-004   6.2630580e-004   6.1335461e-004   3.4997812e-004   3.0331593e-004   3.2318840e-004   2.4770965e-004   3.7777711e-004   2.0935212e-004   2.1888712e-004   2.5632998e-004   2.1979729e-004   2.5137697e-004   2.7288098e-004   2.8106709e-004   6.5871600e-004
  4.7915558e+001   9.8699834e-001   4.5500500e-003   1.6765870e-003   1.0209634e-003   6.6781675e-004   6.6939744e-004   5.6285246e-004   2.8742988e-004   3.1858467e-004   3.2085352e-004   2.7100921e-004   3.2789800e-004   1.8398868e-004   2.5194987e-004   2.2367877e-004   2.2614537e-004   2.6063939e-004   2.6453888e-004   2.6695820e-004   6.5031902e-004
  4.8034988e+001   9.8736065e-001   4.3984136e-003   1.5916265e-003   1.0013712e-003   6.8963163e-004   7.4513998e-004   4.4170650e-004   2.7816188e-004   3.0864103e-004   2.7824160e-004   2.6784671e-004   3.7290128e-004   1.9132393e-004   2.2421923e-004   2.4379194e-004   2.1439776e-004   2.4306418e-004   2.5414609e-004   2.6819906e-004   6.2652773e-004
  4.8126905e+001   9.8753791e-001   4.5081883e-003   1.4152251e-003   9.5753573e-004   7.5025630e-004   7.3053556e-004   3.9291938e-004   3.1449922e-004   3.4299599e-004   1.9826821e-004   3.1971782e-004   3.0855575e-004   1.9735487e-004   2.0721779e-004   2.4877185e-004   2.0475107e-004   2.3568577e-004   2.5820582e-004   2.5565496e-004   6.1574742e-004
  4.8209670e+001   9.8769993e-001   4.4588213e-003   1.4559233e-003   9.3394415e-004   7.7973894e-004   6.1549001e-004   4.0108837e-004   3.1290844e-004   3.1513726e-004   2.1234524e-004   4.3983591e-004   1.9211270e-004   1.7854224e-004   2.0608649e-004   2.5348069e-004   2.1968232e-004   2.1929510e-004   2.5011145e-004   2.5365283e-004   6.0187560e-004
  4.8301650e+001   9.8815762e-001   4.1354942e-003   1.3847342e-003   9.6288618e-004   7.9665049e-004   6.5955091e-004   3.1496681e-004   3.0823872e-004   2.6874362e-004   3.0052627e-004   3.6214838e-004   2.1837431e-004   1.9292380e-004   1.6480899e-004   2.4158819e-004   2.2787455e-004   2.1657676e-004   2.5186323e-004   2.4182157e-004   5.9260647e-004
  4.8439661e+001   9.8833262e-001   4.1926102e-003   1.5539298e-003   6.7626373e-004   9.0089324e-004   5.2942222e-004   3.1685360e-004   3.5392610e-004   2.2382072e-004   3.1926152e-004   3.2096018e-004   2.1750254e-004   1.6528326e-004   2.0160601e-004   1.9833778e-004   2.3906505e-004   1.9778086e-004   2.4917193e-004   2.3832953e-004   5.7236257e-004
  4.8531768e+001   9.8860751e-001   4.0565221e-003   1.4664730e-003   7.6036819e-004   7.9725063e-004   5.5374318e-004   3.1057016e-004   3.3374511e-004   2.3493012e-004   3.2738065e-004   3.0898885e-004   2.1791649e-004   1.5388945e-004   2.1685793e-004   1.9564342e-004   2.2296140e-004   1.9684747e-004   2.5631697e-004   2.2328505e-004   5.5880313e-004
  4.8623866e+001   9.8873535e-001   3.9903762e-003   1.4964162e-003   8.3686276e-004   7.3929257e-004   4.7182852e-004   3.4429355e-004   3.0986440e-004   2.9948940e-004   2.3953138e-004   3.2178175e-004   2.4107859e-004   1.3910299e-004   2.1142147e-004   2.2369688e-004   1.8700476e-004   2.0814664e-004   2.3991595e-004   2.1994679e-004   5.4459674e-004
  4.8715979e+001   9.8909155e-001   3.6773904e-003   1.6049251e-003   7.5291243e-004   7.3234714e-004   4.8197398e-004   3.7686636e-004   2.5403691e-004   3.3262073e-004   2.8034517e-004   2.6001294e-004   2.0849401e-004   1.4887427e-004   1.9948372e-004   2.2251403e-004   1.8711889e-004   2.1527485e-004   2.2282842e-004   2.1658998e-004   5.3384013e-004
  4.8844953e+001   9.8946165e-001   3.4661263e-003   1.5324622e-003   7.9333135e-004   7.4949924e-004   4.2036686e-004   4.0738046e-004   2.4770641e-004   2.9040467e-004   2.8078379e-004   2.4285278e-004   1.9194845e-004   1.8877608e-004   1.7257133e-004   2.0734211e-004   1.8280513e-004   2.0901687e-004   2.2278375e-004   2.2132679e-004   5.1086434e-004
  4.8937151e+001   9.8971135e-001   3.2947605e-003   1.5546342e-003   8.5347720e-004   6.7987847e-004   3.8880957e-004   3.9780757e-004   3.5213519e-004   1.8814930e-004   3.4174169e-004   1.7625559e-004   1.7648240e-004   1.9979190e-004   1.7202633e-004   1.8742340e-004   1.9441828e-004   1.9880887e-004   2.1193630e-004   2.1978045e-004   5.0033037e-004
  4.9029379e+001   9.8994074e-001   3.1944930e-003   1.4968113e-003   9.2626593e-004   5.9811820e-004   4.4002243e-004   3.1166394e-004   3.6517336e-004   1.8358489e-004   3.1925548e-004   1.9280006e-004   1.8223029e-004   1.9512907e-004   1.7489560e-004   2.0087557e-004   1.7662771e-004   1.9323141e-004   2.0336903e-004   2.0938539e-004   4.9532309e-004
  4.9121611e+001   9.9025600e-001   3.1678128e-003   1.3332985e-003   8.9552181e-004   5.6320609e-004   4.0717103e-004   3.4434554e-004   3.6281928e-004   2.5391353e-004   2.2884782e-004   1.7593823e-004   1.9573438e-004   1.8509527e-004   1.8948788e-004   1.7606378e-004   1.6346350e-004   2.1377171e-004   1.9065361e-004   2.1688762e-004   4.7996439e-004
  4.9204631e+001   9.9027943e-001   3.3614365e-003   1.2372929e-003   8.6543204e-004   5.2648160e-004   3.9045779e-004   4.0027600e-004   3.2301908e-004   2.5237531e-004   2.0560632e-004   1.8760456e-004   1.8388592e-004   1.8838366e-004   1.9880492e-004   1.5236245e-004   1.8427510e-004   1.8954345e-004   1.8736921e-004   2.1732648e-004   4.6864004e-004
  4.9333772e+001   9.9048260e-001   3.2696427e-003   1.2623096e-003   9.1604309e-004   5.2052071e-004   3.2957626e-004   3.8964317e-004   2.7576332e-004   2.4047832e-004   2.0378916e-004   1.9693755e-004   1.8122527e-004   1.6453267e-004   1.9976752e-004   1.6513954e-004   1.6658075e-004   1.8314552e-004   1.8681594e-004   2.1392459e-004   4.5156522e-004
  4.9416907e+001   9.9054425e-001   3.3999707e-003   1.1335014e-003   9.6345044e-004   4.2924790e-004   3.6322682e-004   4.0464380e-004   2.5922840e-004   2.8925189e-004   1.5196349e-004   1.6543137e-004   2.0479903e-004   1.4852948e-004   1.9302513e-004   1.7955573e-004   1.4506188e-004   2.0292251e-004   1.6785467e-004   2.1223033e-004   4.4185368e-004
  4.9509274e+001   9.9082925e-001   3.1818212e-003   1.2500775e-003   8.4495947e-004   4.4964418e-004   3.2600935e-004   3.9066070e-004   2.3724632e-004   3.1167606e-004   1.9137529e-004   1.4617646e-004   1.9924878e-004   1.3508765e-004   1.8083152e-004   1.9084898e-004   1.3258980e-004   1.9886663e-004   1.6772088e-004   1.9817864e-004   4.3773064e-004
  4.9601653e+001   9.9088969e-001   3.2721893e-003   1.1489922e-003   8.3317812e-004   4.5788487e-004   4.4954551e-004   2.6840246e-004   2.7950197e-004   2.6776263e-004   1.6852119e-004   1.6067400e-004   1.8328302e-004   1.4245521e-004   1.8589191e-004   1.7760757e-004   1.3526775e-004   1.9475518e-004   1.6095979e-004   1.9379279e-004   4.2963976e-004
  4.9721754e+001   9.9105452e-001   3.1898955e-003   1.1846969e-003   7.6384612e-004   4.7241180e-004   4.7613207e-004   2.3847818e-004   2.4752596e-004   2.8819879e-004   1.6005701e-004   1.8309905e-004   1.6377488e-004   1.4097673e-004   1.7624458e-004   1.6352620e-004   1.4101366e-004   1.9337107e-004   1.5569219e-004   1.8196618e-004   4.2457296e-004
  4.9804901e+001   9.9139431e-001   2.9608617e-003   1.2471009e-003   6.9709841e-004   4.3039110e-004   4.3808870e-004   2.5321819e-004   2.2792336e-004   2.9971923e-004   1.5783119e-004   1.9117701e-004   1.5557091e-004   1.5205170e-004   1.7215277e-004   1.4236123e-004   1.5321630e-004   1.7169214e-004   1.5573694e-004   1.8727424e-004   4.1221960e-004
  4.9934241e+001   9.9156645e-001   2.9250337e-003   1.2476791e-003   6.2320837e-004   6.1355751e-004   2.7337136e-004   2.0733137e-004   3.5379858e-004   1.8872191e-004   1.6945146e-004   1.6476907e-004   1.7178389e-004   1.4346334e-004   1.5639408e-004   1.4839949e-004   1.4418904e-004   1.6666037e-004   1.6105439e-004   1.7914985e-004   3.9553225e-004
  5.0017503e+001   9.9264016e-001   2.3790147e-003   7.7478650e-004   3.9704045e-004   6.8367961e-004   1.9533334e-004   7.0617677e-004   1.0483542e-004   1.1233368e-004   4.4353957e-004   4.2654155e-005   4.5786347e-004   9.2602874e-005   5.0308735e-005   2.6502468e-004   4.2904431e-005   7.6606987e-005   4.2590809e-005   1.6659901e-004   3.2594394e-004
  5.0110011e+001   9.9271119e-001   2.5353614e-003   6.0094342e-004   3.4558197e-004   7.0524486e-004   2.4806638e-004   6.4865785e-004   1.3282240e-004   4.4999485e-004   8.7868143e-005   1.9964591e-005   4.5723294e-004   1.0311774e-004   1.8649406e-004   1.1978488e-004   5.1130960e-005   6.6176096e-005   7.3349241e-005   1.5585039e-004   3.0116650e-004
  5.0214151e+001   9.9283879e-001   2.4531598e-003   6.0397183e-004   3.0025919e-004   7.1012207e-004   3.7271844e-004   5.0601304e-004   1.8428038e-004   4.5090440e-004   5.8199899e-005   4.3715530e-004   4.4597377e-005   8.3146911e-005   2.5752034e-004   5.2626625e-005   8.4348111e-005   4.7341499e-005   7.3930905e-005   1.3672647e-004   3.0418972e-004
  5.0376871e+001   9.9301290e-001   2.4276933e-003   6.7771618e-004   6.4049624e-004   2.2064449e-004   7.6708765e-004   7.7651101e-005   5.1982479e-004   1.0146623e-004   3.8926356e-004   1.0384264e-004   7.5054285e-005   1.2531359e-004   1.6506167e-004   5.2664747e-005   8.3740841e-005   4.7097376e-005   1.5747841e-004   5.2429410e-005   3.0257525e-004
  5.0488250e+001   9.9355470e-001   2.0548281e-003   5.2043949e-004   6.3876512e-004   2.3532526e-004   7.4951268e-004   7.7404128e-005   5.1824850e-004   1.6428065e-004   3.9186101e-004   4.4575322e-005   7.7145591e-005   2.4519600e-004   3.4035366e-005   7.8312690e-005   4.7147325e-005   5.7522072e-005   1.4639481e-004   2.2824302e-004   1.3606754e-004
  5.0599515e+001   9.9365203e-001   1.9807032e-003   4.9227309e-004   6.6108721e-004   3.4871533e-004   6.4401536e-004   3.9319212e-004   2.6342872e-004   3.7709243e-004   9.3257494e-005   6.5318691e-005   2.1043566e-004   1.0072692e-004   4.4224931e-005   6.2644506e-005   4.1671207e-005   7.0695641e-005   1.4561552e-004   2.1729789e-004   1.3557688e-004
  5.0710647e+001   9.9386312e-001   1.7823785e-003   5.6582466e-004   6.6106354e-004   2.7838994e-004   6.6386136e-004   4.9569782e-004   1.7816191e-004   3.1986009e-004   9.0262377e-005   7.5677201e-005   2.6868898e-004   4.9328482e-005   5.7155438e-005   2.3308895e-005   7.0179175e-005   3.9211341e-005   1.6616524e-004   2.1656576e-004   1.3509566e-004
  5.0821636e+001   9.9383031e-001   1.8432016e-003   1.0250949e-003   2.4846597e-004   7.5076451e-004   3.8985718e-004   2.2466986e-004   4.5512695e-004   1.2676191e-004   3.3395478e-005   2.5125466e-004   7.4184767e-005   5.1611198e-005   5.4466115e-005   1.5621220e-005   5.9493216e-005   1.3184326e-004   9.3680510e-005   2.0554167e-004   1.3465736e-004
  5.0932493e+001   9.9398924e-001   1.8303206e-003   8.8878965e-004   3.1261085e-004   7.6200246e-004   4.4932144e-004   9.5293996e-005   4.4073555e-004   1.2117510e-004   1.1191780e-004   2.0730478e-004   6.4445017e-005   4.3944703e-005   4.4093006e-005   3.3454518e-005   6.2311582e-005   1.2075492e-004   1.6487981e-004   1.2321483e-004   1.3418968e-004
  5.1043222e+001   9.9408862e-001   1.8504000e-003   8.4591603e-004   2.5533312e-004   8.2999878e-004   3.6439960e-004   3.7894724e-004   1.7621792e-004   9.2614256e-005   2.0150322e-004   1.2682865e-004   7.5048974e-005   4.0851004e-005   3.6518492e-005   3.3372886e-005   6.9779020e-005   1.1255031e-004   2.3556649e-004   6.2118499e-005   1.2341728e-004
  5.1153822e+001   9.9405251e-001   1.9664031e-003   7.1069501e-004   2.0335031e-004   1.4611314e-003   0.0000000e+000   4.8543342e-004   1.3143755e-004   1.4136546e-004   0.0000000e+000   2.0388187e-004   0.0000000e+000   7.1270348e-005   0.0000000e+000   7.2309936e-005   7.1160123e-005   7.1158257e-005   2.8594552e-004   7.1946589e-005   0.0000000e+000
  5.1292072e+001   9.9440838e-001   1.6949559e-003   6.3795551e-004   1.3207976e-003   3.3818594e-004   2.7918315e-004   2.0443179e-004   2.0071878e-004   7.1089336e-005   5.7942445e-005   1.4512332e-004   0.0000000e+000   7.0991003e-005   0.0000000e+000   7.2008838e-005   1.4175724e-004   7.0651979e-005   2.1416652e-004   7.1661037e-005   0.0000000e+000
  5.1464885e+001   9.9455150e-001   2.0284018e-003   1.7701175e-004   1.5949773e-003   3.3453219e-004   0.0000000e+000   3.3077530e-004   1.4299836e-004   5.7665861e-005   7.2228089e-005   7.2065968e-005   7.0612974e-005   0.0000000e+000   0.0000000e+000   2.1259957e-004   0.0000000e+000   1.4049677e-004   1.4285613e-004   7.1276832e-005   0.0000000e+000
  5.1680901e+001   9.9515789e-001   1.5597097e-003   7.7882876e-004   9.2207498e-004   2.7651180e-004   1.9880860e-004   2.0026687e-004   5.7324261e-005   7.1677169e-005   7.1740975e-005   1.4172381e-004   0.0000000e+000   0.0000000e+000   7.0006793e-005   1.4114594e-004   6.9805239e-005   1.4066587e-004   7.1017056e-005   7.0798305e-005   0.0000000e+000
  5.1900770e+001   9.9529673e-001   1.4395002e-003   1.5635548e-003   4.0315741e-004   6.8779748e-005   2.5619524e-004   7.1751129e-005   5.6994567e-005   1.4251613e-004   6.9771376e-005   0.0000000e+000   7.1075467e-005   0.0000000e+000   2.0983318e-004   6.9348202e-005   6.9403121e-005   7.0444409e-005   7.0585884e-005   7.0356093e-005   0.0000000e+000
  5.2120157e+001   9.9589995e-001   1.0517884e-003   1.7032656e-003   1.2420214e-004   1.9734046e-004   5.7375405e-005   1.2800234e-004   7.0852612e-005   1.4012991e-004   0.0000000e+000   0.0000000e+000   7.0615723e-005   1.3836977e-004   1.3908585e-004   6.8985006e-005   0.0000000e+000   7.0014447e-005   1.4002292e-004   0.0000000e+000   0.0000000e+000
  5.2339048e+001   9.9609404e-001   1.4326863e-003   1.2601261e-003   6.9237480e-005   1.8395211e-004   1.2724667e-004   7.0413378e-005   6.8934673e-005   7.0293029e-005   0.0000000e+000   0.0000000e+000   2.0764120e-004   1.3817661e-004   6.8566693e-005   0.0000000e+000   0.0000000e+000   6.9564635e-005   1.3912537e-004   0.0000000e+000   0.0000000e+000
  5.2557468e+001   9.9611468e-001   2.0383369e-003   6.4075616e-004   1.9507496e-004   1.1280474e-004   1.4050664e-004   6.8591703e-005   0.0000000e+000   6.9883372e-005   6.8489404e-005   6.8217151e-005   1.3775432e-004   1.3748052e-004   0.0000000e+000   0.0000000e+000   6.9164988e-005   6.9211024e-005   6.9045699e-005   0.0000000e+000   0.0000000e+000
  5.2775426e+001   9.9677386e-001   1.4572891e-003   6.3841838e-004   1.2542091e-004   1.8177220e-004   1.3829244e-004   0.0000000e+000   0.0000000e+000   1.3750795e-004   6.7796823e-005   6.7615259e-005   2.0590541e-004   0.0000000e+000   0.0000000e+000   0.0000000e+000   6.8730100e-005   1.3738700e-004   0.0000000e+000   0.0000000e+000   0.0000000e+000
  5.2992928e+001   9.9679100e-001   1.8924707e-003   2.4849826e-004   1.8051688e-004   1.3704111e-004   6.9647826e-005   0.0000000e+000   6.7719878e-005   1.3639293e-004   6.7207160e-005   1.3583152e-004   6.8842228e-005   0.0000000e+000   0.0000000e+000   6.8319522e-005   6.8322300e-005   6.8187536e-005   0.0000000e+000   0.0000000e+000   0.0000000e+000
  5.3209983e+001   9.9749004e-001   1.4189437e-003   2.7857345e-004   0.0000000e+000   2.7220931e-004   0.0000000e+000   0.0000000e+000   0.0000000e+000   2.7022056e-004   0.0000000e+000   0.0000000e+000   2.7001573e-004   0.0000000e+000   0.0000000e+000   0.0000000e+000   0.0000000e+000   0.0000000e+000   0.0000000e+000   0.0000000e+000   0.0000000e+000
  5.3481301e+001   9.9803826e-001   8.7803578e-004   2.7651596e-004   2.7067071e-004   0.0000000e+000   0.0000000e+000   2.6836216e-004   0.0000000e+000   0.0000000e+000   0.0000000e+000   2.6815613e-004   0.0000000e+000   0.0000000e+000   0.0000000e+000   0.0000000e+000   0.0000000e+000   0.0000000e+000   0.0000000e+000   0.0000000e+000   0.0000000e+000
  5.3820449e+001   9.9805513e-001   1.1449051e-003   2.6847418e-004   0.0000000e+000   0.0000000e+000   2.6585912e-004   0.0000000e+000   0.0000000e+000   2.6563002e-004   0.0000000e+000   0.0000000e+000   0.0000000e+000   0.0000000e+000   0.0000000e+000   0.0000000e+000   0.0000000e+000   0.0000000e+000   0.0000000e+000   0.0000000e+000   0.0000000e+000
  5.4091767e+001   9.9850190e-001   9.7024247e-004   0.0000000e+000   0.0000000e+000   2.6403818e-004   0.0000000e+000   0.0000000e+000   2.6382103e-004   0.0000000e+000   0.0000000e+000   0.0000000e+000   0.0000000e+000   0.0000000e+000   0.0000000e+000   0.0000000e+000   0.0000000e+000   0.0000000e+000   0.0000000e+000   0.0000000e+000   0.0000000e+000
  5.4430915e+001   9.9894272e-001   5.3415231e-004   0.0000000e+000   2.6172370e-004   0.0000000e+000   2.6140829e-004   0.0000000e+000   0.0000000e+000   0.0000000e+000   0.0000000e+000   0.0000000e+000   0.0000000e+000   0.0000000e+000   0.0000000e+000   0.0000000e+000   0.0000000e+000   0.0000000e+000   0.0000000e+000   0.0000000e+000   0.0000000e+000
  5.4702233e+001   9.9894940e-001   5.3086344e-004   2.6001518e-004   0.0000000e+000   2.5972149e-004   0.0000000e+000   0.0000000e+000   0.0000000e+000   0.0000000e+000   0.0000000e+000   0.0000000e+000   0.0000000e+000   0.0000000e+000   0.0000000e+000   0.0000000e+000   0.0000000e+000   0.0000000e+000   0.0000000e+000   0.0000000e+000   0.0000000e+000
  5.5041381e+001   9.9948469e-001   0.0000000e+000   2.5784665e-004   2.5746751e-004   0.0000000e+000   0.0000000e+000   0.0000000e+000   0.0000000e+000   0.0000000e+000   0.0000000e+000   0.0000000e+000   0.0000000e+000   0.0000000e+000   0.0000000e+000   0.0000000e+000   0.0000000e+000   0.0000000e+000   0.0000000e+000   0.0000000e+000   0.0000000e+000
  5.5312699e+001   9.9948784e-001   2.5625282e-004   2.5590261e-004   0.0000000e+000   0.0000000e+000   0.0000000e+000   0.0000000e+000   0.0000000e+000   0.0000000e+000   0.0000000e+000   0.0000000e+000   0.0000000e+000   0.0000000e+000   0.0000000e+000   0.0000000e+000   0.0000000e+000   0.0000000e+000   0.0000000e+000   0.0000000e+000   0.0000000e+000
  5.5651847e+001   9.9949199e-001   2.5419801e-004   2.5381119e-004   0.0000000e+000   0.0000000e+000   0.0000000e+000   0.0000000e+000   0.0000000e+000   0.0000000e+000   0.0000000e+000   0.0000000e+000   0.0000000e+000   0.0000000e+000   0.0000000e+000   0.0000000e+000   0.0000000e+000   0.0000000e+000   0.0000000e+000   0.0000000e+000   0.0000000e+000
  5.5923165e+001   9.9949495e-001   5.0504929e-004   0.0000000e+000   0.0000000e+000   0.0000000e+000   0.0000000e+000   0.0000000e+000   0.0000000e+000   0.0000000e+000   0.0000000e+000   0.0000000e+000   0.0000000e+000   0.0000000e+000   0.0000000e+000   0.0000000e+000   0.0000000e+000   0.0000000e+000   0.0000000e+000   0.0000000e+000   0.0000000e+000
  5.6262313e+001   9.9974960e-001   2.5039574e-004   0.0000000e+000   0.0000000e+000   0.0000000e+000   0.0000000e+000   0.0000000e+000   0.0000000e+000   0.0000000e+000   0.0000000e+000   0.0000000e+000   0.0000000e+000   0.0000000e+000   0.0000000e+000   0.0000000e+000   0.0000000e+000   0.0000000e+000   0.0000000e+000   0.0000000e+000   0.0000000e+000
  5.6533632e+001   9.9975084e-001   2.4916121e-004   0.0000000e+000   0.0000000e+000   0.0000000e+000   0.0000000e+000   0.0000000e+000   0.0000000e+000   0.0000000e+000   0.0000000e+000   0.0000000e+000   0.0000000e+000   0.0000000e+000   0.0000000e+000   0.0000000e+000   0.0000000e+000   0.0000000e+000   0.0000000e+000   0.0000000e+000   0.0000000e+000
  5.6872779e+001   1.0000000e+000   0.0000000e+000   0.0000000e+000   0.0000000e+000   0.0000000e+000   0.0000000e+000   0.0000000e+000   0.0000000e+000   0.0000000e+000   0.0000000e+000   0.0000000e+000   0.0000000e+000   0.0000000e+000   0.0000000e+000   0.0000000e+000   0.0000000e+000   0.0000000e+000   0.0000000e+000   0.0000000e+000   0.0000000e+000
  5.7144098e+001   1.0000000e+000   0.0000000e+000   0.0000000e+000   0.0000000e+000   0.0000000e+000   0.0000000e+000   0.0000000e+000   0.0000000e+000   0.0000000e+000   0.0000000e+000   0.0000000e+000   0.0000000e+000   0.0000000e+000   0.0000000e+000   0.0000000e+000   0.0000000e+000   0.0000000e+000   0.0000000e+000   0.0000000e+000   0.0000000e+000
  5.7483246e+001   1.0000000e+000   0.0000000e+000   0.0000000e+000   0.0000000e+000   0.0000000e+000   0.0000000e+000   0.0000000e+000   0.0000000e+000   0.0000000e+000   0.0000000e+000   0.0000000e+000   0.0000000e+000   0.0000000e+000   0.0000000e+000   0.0000000e+000   0.0000000e+000   0.0000000e+000   0.0000000e+000   0.0000000e+000   0.0000000e+000
  5.7754564e+001   1.0000000e+000   0.0000000e+000   0.0000000e+000   0.0000000e+000   0.0000000e+000   0.0000000e+000   0.0000000e+000   0.0000000e+000   0.0000000e+000   0.0000000e+000   0.0000000e+000   0.0000000e+000   0.0000000e+000   0.0000000e+000   0.0000000e+000   0.0000000e+000   0.0000000e+000   0.0000000e+000   0.0000000e+000   0.0000000e+000
  5.8093712e+001   1.0000000e+000   0.0000000e+000   0.0000000e+000   0.0000000e+000   0.0000000e+000   0.0000000e+000   0.0000000e+000   0.0000000e+000   0.0000000e+000   0.0000000e+000   0.0000000e+000   0.0000000e+000   0.0000000e+000   0.0000000e+000   0.0000000e+000   0.0000000e+000   0.0000000e+000   0.0000000e+000   0.0000000e+000   0.0000000e+000
  5.8365030e+001   1.0000000e+000   0.0000000e+000   0.0000000e+000   0.0000000e+000   0.0000000e+000   0.0000000e+000   0.0000000e+000   0.0000000e+000   0.0000000e+000   0.0000000e+000   0.0000000e+000   0.0000000e+000   0.0000000e+000   0.0000000e+000   0.0000000e+000   0.0000000e+000   0.0000000e+000   0.0000000e+000   0.0000000e+000   0.0000000e+000
  5.8704178e+001   1.0000000e+000   0.0000000e+000   0.0000000e+000   0.0000000e+000   0.0000000e+000   0.0000000e+000   0.0000000e+000   0.0000000e+000   0.0000000e+000   0.0000000e+000   0.0000000e+000   0.0000000e+000   0.0000000e+000   0.0000000e+000   0.0000000e+000   0.0000000e+000   0.0000000e+000   0.0000000e+000   0.0000000e+000   0.0000000e+000
  5.8975496e+001   1.0000000e+000   0.0000000e+000   0.0000000e+000   0.0000000e+000   0.0000000e+000   0.0000000e+000   0.0000000e+000   0.0000000e+000   0.0000000e+000   0.0000000e+000   0.0000000e+000   0.0000000e+000   0.0000000e+000   0.0000000e+000   0.0000000e+000   0.0000000e+000   0.0000000e+000   0.0000000e+000   0.0000000e+000   0.0000000e+000
  5.9314644e+001   1.0000000e+000   0.0000000e+000   0.0000000e+000   0.0000000e+000   0.0000000e+000   0.0000000e+000   0.0000000e+000   0.0000000e+000   0.0000000e+000   0.0000000e+000   0.0000000e+000   0.0000000e+000   0.0000000e+000   0.0000000e+000   0.0000000e+000   0.0000000e+000   0.0000000e+000   0.0000000e+000   0.0000000e+000   0.0000000e+000
  5.9585962e+001   1.0000000e+000   0.0000000e+000   0.0000000e+000   0.0000000e+000   0.0000000e+000   0.0000000e+000   0.0000000e+000   0.0000000e+000   0.0000000e+000   0.0000000e+000   0.0000000e+000   0.0000000e+000   0.0000000e+000   0.0000000e+000   0.0000000e+000   0.0000000e+000   0.0000000e+000   0.0000000e+000   0.0000000e+000   0.0000000e+000
  5.9925110e+001   1.0000000e+000   0.0000000e+000   0.0000000e+000   0.0000000e+000   0.0000000e+000   0.0000000e+000   0.0000000e+000   0.0000000e+000   0.0000000e+000   0.0000000e+000   0.0000000e+000   0.0000000e+000   0.0000000e+000   0.0000000e+000   0.0000000e+000   0.0000000e+000   0.0000000e+000   0.0000000e+000   0.0000000e+000   0.0000000e+000
  6.0196428e+001   1.0000000e+000   0.0000000e+000   0.0000000e+000   0.0000000e+000   0.0000000e+000   0.0000000e+000   0.0000000e+000   0.0000000e+000   0.0000000e+000   0.0000000e+000   0.0000000e+000   0.0000000e+000   0.0000000e+000   0.0000000e+000   0.0000000e+000   0.0000000e+000   0.0000000e+000   0.0000000e+000   0.0000000e+000   0.0000000e+000
  6.0535576e+001   1.0000000e+000   0.0000000e+000   0.0000000e+000   0.0000000e+000   0.0000000e+000   0.0000000e+000   0.0000000e+000   0.0000000e+000   0.0000000e+000   0.0000000e+000   0.0000000e+000   0.0000000e+000   0.0000000e+000   0.0000000e+000   0.0000000e+000   0.0000000e+000   0.0000000e+000   0.0000000e+000   0.0000000e+000   0.0000000e+000
  6.0806894e+001   1.0000000e+000   0.0000000e+000   0.0000000e+000   0.0000000e+000   0.0000000e+000   0.0000000e+000   0.0000000e+000   0.0000000e+000   0.0000000e+000   0.0000000e+000   0.0000000e+000   0.0000000e+000   0.0000000e+000   0.0000000e+000   0.0000000e+000   0.0000000e+000   0.0000000e+000   0.0000000e+000   0.0000000e+000   0.0000000e+000
  6.1146042e+001   1.0000000e+000   0.0000000e+000   0.0000000e+000   0.0000000e+000   0.0000000e+000   0.0000000e+000   0.0000000e+000   0.0000000e+000   0.0000000e+000   0.0000000e+000   0.0000000e+000   0.0000000e+000   0.0000000e+000   0.0000000e+000   0.0000000e+000   0.0000000e+000   0.0000000e+000   0.0000000e+000   0.0000000e+000   0.0000000e+000
  6.1544852e+001   1.0000000e+000   0.0000000e+000   0.0000000e+000   0.0000000e+000   0.0000000e+000   0.0000000e+000   0.0000000e+000   0.0000000e+000   0.0000000e+000   0.0000000e+000   0.0000000e+000   0.0000000e+000   0.0000000e+000   0.0000000e+000   0.0000000e+000   0.0000000e+000   0.0000000e+000   0.0000000e+000   0.0000000e+000   0.0000000e+000
  6.1863900e+001   1.0000000e+000   0.0000000e+000   0.0000000e+000   0.0000000e+000   0.0000000e+000   0.0000000e+000   0.0000000e+000   0.0000000e+000   0.0000000e+000   0.0000000e+000   0.0000000e+000   0.0000000e+000   0.0000000e+000   0.0000000e+000   0.0000000e+000   0.0000000e+000   0.0000000e+000   0.0000000e+000   0.0000000e+000   0.0000000e+000
  6.2262710e+001   1.0000000e+000   0.0000000e+000   0.0000000e+000   0.0000000e+000   0.0000000e+000   0.0000000e+000   0.0000000e+000   0.0000000e+000   0.0000000e+000   0.0000000e+000   0.0000000e+000   0.0000000e+000   0.0000000e+000   0.0000000e+000   0.0000000e+000   0.0000000e+000   0.0000000e+000   0.0000000e+000   0.0000000e+000   0.0000000e+000
  6.2581758e+001   1.0000000e+000   0.0000000e+000   0.0000000e+000   0.0000000e+000   0.0000000e+000   0.0000000e+000   0.0000000e+000   0.0000000e+000   0.0000000e+000   0.0000000e+000   0.0000000e+000   0.0000000e+000   0.0000000e+000   0.0000000e+000   0.0000000e+000   0.0000000e+000   0.0000000e+000   0.0000000e+000   0.0000000e+000   0.0000000e+000
  6.2980568e+001   1.0000000e+000   0.0000000e+000   0.0000000e+000   0.0000000e+000   0.0000000e+000   0.0000000e+000   0.0000000e+000   0.0000000e+000   0.0000000e+000   0.0000000e+000   0.0000000e+000   0.0000000e+000   0.0000000e+000   0.0000000e+000   0.0000000e+000   0.0000000e+000   0.0000000e+000   0.0000000e+000   0.0000000e+000   0.0000000e+000
  6.3299616e+001   1.0000000e+000   0.0000000e+000   0.0000000e+000   0.0000000e+000   0.0000000e+000   0.0000000e+000   0.0000000e+000   0.0000000e+000   0.0000000e+000   0.0000000e+000   0.0000000e+000   0.0000000e+000   0.0000000e+000   0.0000000e+000   0.0000000e+000   0.0000000e+000   0.0000000e+000   0.0000000e+000   0.0000000e+000   0.0000000e+000
  6.3698426e+001   1.0000000e+000   0.0000000e+000   0.0000000e+000   0.0000000e+000   0.0000000e+000   0.0000000e+000   0.0000000e+000   0.0000000e+000   0.0000000e+000   0.0000000e+000   0.0000000e+000   0.0000000e+000   0.0000000e+000   0.0000000e+000   0.0000000e+000   0.0000000e+000   0.0000000e+000   0.0000000e+000   0.0000000e+000   0.0000000e+000
  6.4017474e+001   1.0000000e+000   0.0000000e+000   0.0000000e+000   0.0000000e+000   0.0000000e+000   0.0000000e+000   0.0000000e+000   0.0000000e+000   0.0000000e+000   0.0000000e+000   0.0000000e+000   0.0000000e+000   0.0000000e+000   0.0000000e+000   0.0000000e+000   0.0000000e+000   0.0000000e+000   0.0000000e+000   0.0000000e+000   0.0000000e+000
  6.4416284e+001   1.0000000e+000   0.0000000e+000   0.0000000e+000   0.0000000e+000   0.0000000e+000   0.0000000e+000   0.0000000e+000   0.0000000e+000   0.0000000e+000   0.0000000e+000   0.0000000e+000   0.0000000e+000   0.0000000e+000   0.0000000e+000   0.0000000e+000   0.0000000e+000   0.0000000e+000   0.0000000e+000   0.0000000e+000   0.0000000e+000
  6.4735332e+001   1.0000000e+000   0.0000000e+000   0.0000000e+000   0.0000000e+000   0.0000000e+000   0.0000000e+000   0.0000000e+000   0.0000000e+000   0.0000000e+000   0.0000000e+000   0.0000000e+000   0.0000000e+000   0.0000000e+000   0.0000000e+000   0.0000000e+000   0.0000000e+000   0.0000000e+000   0.0000000e+000   0.0000000e+000   0.0000000e+000
  6.5134142e+001   1.0000000e+000   0.0000000e+000   0.0000000e+000   0.0000000e+000   0.0000000e+000   0.0000000e+000   0.0000000e+000   0.0000000e+000   0.0000000e+000   0.0000000e+000   0.0000000e+000   0.0000000e+000   0.0000000e+000   0.0000000e+000   0.0000000e+000   0.0000000e+000   0.0000000e+000   0.0000000e+000   0.0000000e+000   0.0000000e+000
  6.5453190e+001   1.0000000e+000   0.0000000e+000   0.0000000e+000   0.0000000e+000   0.0000000e+000   0.0000000e+000   0.0000000e+000   0.0000000e+000   0.0000000e+000   0.0000000e+000   0.0000000e+000   0.0000000e+000   0.0000000e+000   0.0000000e+000   0.0000000e+000   0.0000000e+000   0.0000000e+000   0.0000000e+000   0.0000000e+000   0.0000000e+000
  6.5852000e+001   1.0000000e+000   0.0000000e+000   0.0000000e+000   0.0000000e+000   0.0000000e+000   0.0000000e+000   0.0000000e+000   0.0000000e+000   0.0000000e+000   0.0000000e+000   0.0000000e+000   0.0000000e+000   0.0000000e+000   0.0000000e+000   0.0000000e+000   0.0000000e+000   0.0000000e+000   0.0000000e+000   0.0000000e+000   0.0000000e+000
  6.6171048e+001   1.0000000e+000   0.0000000e+000   0.0000000e+000   0.0000000e+000   0.0000000e+000   0.0000000e+000   0.0000000e+000   0.0000000e+000   0.0000000e+000   0.0000000e+000   0.0000000e+000   0.0000000e+000   0.0000000e+000   0.0000000e+000   0.0000000e+000   0.0000000e+000   0.0000000e+000   0.0000000e+000   0.0000000e+000   0.0000000e+000
  6.6569858e+001   1.0000000e+000   0.0000000e+000   0.0000000e+000   0.0000000e+000   0.0000000e+000   0.0000000e+000   0.0000000e+000   0.0000000e+000   0.0000000e+000   0.0000000e+000   0.0000000e+000   0.0000000e+000   0.0000000e+000   0.0000000e+000   0.0000000e+000   0.0000000e+000   0.0000000e+000   0.0000000e+000   0.0000000e+000   0.0000000e+000
  6.6888906e+001   1.0000000e+000   0.0000000e+000   0.0000000e+000   0.0000000e+000   0.0000000e+000   0.0000000e+000   0.0000000e+000   0.0000000e+000   0.0000000e+000   0.0000000e+000   0.0000000e+000   0.0000000e+000   0.0000000e+000   0.0000000e+000   0.0000000e+000   0.0000000e+000   0.0000000e+000   0.0000000e+000   0.0000000e+000   0.0000000e+000
  6.7287716e+001   1.0000000e+000   0.0000000e+000   0.0000000e+000   0.0000000e+000   0.0000000e+000   0.0000000e+000   0.0000000e+000   0.0000000e+000   0.0000000e+000   0.0000000e+000   0.0000000e+000   0.0000000e+000   0.0000000e+000   0.0000000e+000   0.0000000e+000   0.0000000e+000   0.0000000e+000   0.0000000e+000   0.0000000e+000   0.0000000e+000
  6.7606764e+001   1.0000000e+000   0.0000000e+000   0.0000000e+000   0.0000000e+000   0.0000000e+000   0.0000000e+000   0.0000000e+000   0.0000000e+000   0.0000000e+000   0.0000000e+000   0.0000000e+000   0.0000000e+000   0.0000000e+000   0.0000000e+000   0.0000000e+000   0.0000000e+000   0.0000000e+000   0.0000000e+000   0.0000000e+000   0.0000000e+000
  6.8005574e+001   1.0000000e+000   0.0000000e+000   0.0000000e+000   0.0000000e+000   0.0000000e+000   0.0000000e+000   0.0000000e+000   0.0000000e+000   0.0000000e+000   0.0000000e+000   0.0000000e+000   0.0000000e+000   0.0000000e+000   0.0000000e+000   0.0000000e+000   0.0000000e+000   0.0000000e+000   0.0000000e+000   0.0000000e+000   0.0000000e+000
  6.8324622e+001   1.0000000e+000   0.0000000e+000   0.0000000e+000   0.0000000e+000   0.0000000e+000   0.0000000e+000   0.0000000e+000   0.0000000e+000   0.0000000e+000   0.0000000e+000   0.0000000e+000   0.0000000e+000   0.0000000e+000   0.0000000e+000   0.0000000e+000   0.0000000e+000   0.0000000e+000   0.0000000e+000   0.0000000e+000   0.0000000e+000
  6.8722847e+001   1.0000000e+000   0.0000000e+000   0.0000000e+000   0.0000000e+000   0.0000000e+000   0.0000000e+000   0.0000000e+000   0.0000000e+000   0.0000000e+000   0.0000000e+000   0.0000000e+000   0.0000000e+000   0.0000000e+000   0.0000000e+000   0.0000000e+000   0.0000000e+000   0.0000000e+000   0.0000000e+000   0.0000000e+000   0.0000000e+000
  6.9041427e+001   1.0000000e+000   0.0000000e+000   0.0000000e+000   0.0000000e+000   0.0000000e+000   0.0000000e+000   0.0000000e+000   0.0000000e+000   0.0000000e+000   0.0000000e+000   0.0000000e+000   0.0000000e+000   0.0000000e+000   0.0000000e+000   0.0000000e+000   0.0000000e+000   0.0000000e+000   0.0000000e+000   0.0000000e+000   0.0000000e+000
  6.9439081e+001   1.0000000e+000   0.0000000e+000   0.0000000e+000   0.0000000e+000   0.0000000e+000   0.0000000e+000   0.0000000e+000   0.0000000e+000   0.0000000e+000   0.0000000e+000   0.0000000e+000   0.0000000e+000   0.0000000e+000   0.0000000e+000   0.0000000e+000   0.0000000e+000   0.0000000e+000   0.0000000e+000   0.0000000e+000   0.0000000e+000
  6.9757204e+001   1.0000000e+000   0.0000000e+000   0.0000000e+000   0.0000000e+000   0.0000000e+000   0.0000000e+000   0.0000000e+000   0.0000000e+000   0.0000000e+000   0.0000000e+000   0.0000000e+000   0.0000000e+000   0.0000000e+000   0.0000000e+000   0.0000000e+000   0.0000000e+000   0.0000000e+000   0.0000000e+000   0.0000000e+000   0.0000000e+000
  7.0154373e+001   1.0000000e+000   0.0000000e+000   0.0000000e+000   0.0000000e+000   0.0000000e+000   0.0000000e+000   0.0000000e+000   0.0000000e+000   0.0000000e+000   0.0000000e+000   0.0000000e+000   0.0000000e+000   0.0000000e+000   0.0000000e+000   0.0000000e+000   0.0000000e+000   0.0000000e+000   0.0000000e+000   0.0000000e+000   0.0000000e+000
  7.0472108e+001   1.0000000e+000   0.0000000e+000   0.0000000e+000   0.0000000e+000   0.0000000e+000   0.0000000e+000   0.0000000e+000   0.0000000e+000   0.0000000e+000   0.0000000e+000   0.0000000e+000   0.0000000e+000   0.0000000e+000   0.0000000e+000   0.0000000e+000   0.0000000e+000   0.0000000e+000   0.0000000e+000   0.0000000e+000   0.0000000e+000
  7.0868877e+001   1.0000000e+000   0.0000000e+000   0.0000000e+000   0.0000000e+000   0.0000000e+000   0.0000000e+000   0.0000000e+000   0.0000000e+000   0.0000000e+000   0.0000000e+000   0.0000000e+000   0.0000000e+000   0.0000000e+000   0.0000000e+000   0.0000000e+000   0.0000000e+000   0.0000000e+000   0.0000000e+000   0.0000000e+000   0.0000000e+000
  7.1186292e+001   1.0000000e+000   0.0000000e+000   0.0000000e+000   0.0000000e+000   0.0000000e+000   0.0000000e+000   0.0000000e+000   0.0000000e+000   0.0000000e+000   0.0000000e+000   0.0000000e+000   0.0000000e+000   0.0000000e+000   0.0000000e+000   0.0000000e+000   0.0000000e+000   0.0000000e+000   0.0000000e+000   0.0000000e+000   0.0000000e+000
  7.1582744e+001   1.0000000e+000   0.0000000e+000   0.0000000e+000   0.0000000e+000   0.0000000e+000   0.0000000e+000   0.0000000e+000   0.0000000e+000   0.0000000e+000   0.0000000e+000   0.0000000e+000   0.0000000e+000   0.0000000e+000   0.0000000e+000   0.0000000e+000   0.0000000e+000   0.0000000e+000   0.0000000e+000   0.0000000e+000   0.0000000e+000
  7.1899906e+001   1.0000000e+000   0.0000000e+000   0.0000000e+000   0.0000000e+000   0.0000000e+000   0.0000000e+000   0.0000000e+000   0.0000000e+000   0.0000000e+000   0.0000000e+000   0.0000000e+000   0.0000000e+000   0.0000000e+000   0.0000000e+000   0.0000000e+000   0.0000000e+000   0.0000000e+000   0.0000000e+000   0.0000000e+000   0.0000000e+000
  7.2296124e+001   1.0000000e+000   0.0000000e+000   0.0000000e+000   0.0000000e+000   0.0000000e+000   0.0000000e+000   0.0000000e+000   0.0000000e+000   0.0000000e+000   0.0000000e+000   0.0000000e+000   0.0000000e+000   0.0000000e+000   0.0000000e+000   0.0000000e+000   0.0000000e+000   0.0000000e+000   0.0000000e+000   0.0000000e+000   0.0000000e+000
  7.2692255e+001   1.0000000e+000   0.0000000e+000   0.0000000e+000   0.0000000e+000   0.0000000e+000   0.0000000e+000   0.0000000e+000   0.0000000e+000   0.0000000e+000   0.0000000e+000   0.0000000e+000   0.0000000e+000   0.0000000e+000   0.0000000e+000   0.0000000e+000   0.0000000e+000   0.0000000e+000   0.0000000e+000   0.0000000e+000   0.0000000e+000
  7.3009160e+001   1.0000000e+000   0.0000000e+000   0.0000000e+000   0.0000000e+000   0.0000000e+000   0.0000000e+000   0.0000000e+000   0.0000000e+000   0.0000000e+000   0.0000000e+000   0.0000000e+000   0.0000000e+000   0.0000000e+000   0.0000000e+000   0.0000000e+000   0.0000000e+000   0.0000000e+000   0.0000000e+000   0.0000000e+000   0.0000000e+000
  7.3405173e+001   1.0000000e+000   0.0000000e+000   0.0000000e+000   0.0000000e+000   0.0000000e+000   0.0000000e+000   0.0000000e+000   0.0000000e+000   0.0000000e+000   0.0000000e+000   0.0000000e+000   0.0000000e+000   0.0000000e+000   0.0000000e+000   0.0000000e+000   0.0000000e+000   0.0000000e+000   0.0000000e+000   0.0000000e+000   0.0000000e+000
  7.3801164e+001   1.0000000e+000   0.0000000e+000   0.0000000e+000   0.0000000e+000   0.0000000e+000   0.0000000e+000   0.0000000e+000   0.0000000e+000   0.0000000e+000   0.0000000e+000   0.0000000e+000   0.0000000e+000   0.0000000e+000   0.0000000e+000   0.0000000e+000   0.0000000e+000   0.0000000e+000   0.0000000e+000   0.0000000e+000   0.0000000e+000
  7.4117956e+001   1.0000000e+000   0.0000000e+000   0.0000000e+000   0.0000000e+000   0.0000000e+000   0.0000000e+000   0.0000000e+000   0.0000000e+000   0.0000000e+000   0.0000000e+000   0.0000000e+000   0.0000000e+000   0.0000000e+000   0.0000000e+000   0.0000000e+000   0.0000000e+000   0.0000000e+000   0.0000000e+000   0.0000000e+000   0.0000000e+000
  7.4513946e+001   1.0000000e+000   0.0000000e+000   0.0000000e+000   0.0000000e+000   0.0000000e+000   0.0000000e+000   0.0000000e+000   0.0000000e+000   0.0000000e+000   0.0000000e+000   0.0000000e+000   0.0000000e+000   0.0000000e+000   0.0000000e+000   0.0000000e+000   0.0000000e+000   0.0000000e+000   0.0000000e+000   0.0000000e+000   0.0000000e+000
  7.4909987e+001   1.0000000e+000   0.0000000e+000   0.0000000e+000   0.0000000e+000   0.0000000e+000   0.0000000e+000   0.0000000e+000   0.0000000e+000   0.0000000e+000   0.0000000e+000   0.0000000e+000   0.0000000e+000   0.0000000e+000   0.0000000e+000   0.0000000e+000   0.0000000e+000   0.0000000e+000   0.0000000e+000   0.0000000e+000   0.0000000e+000
  7.5226821e+001   1.0000000e+000   0.0000000e+000   0.0000000e+000   0.0000000e+000   0.0000000e+000   0.0000000e+000   0.0000000e+000   0.0000000e+000   0.0000000e+000   0.0000000e+000   0.0000000e+000   0.0000000e+000   0.0000000e+000   0.0000000e+000   0.0000000e+000   0.0000000e+000   0.0000000e+000   0.0000000e+000   0.0000000e+000   0.0000000e+000
  7.5622862e+001   1.0000000e+000   0.0000000e+000   0.0000000e+000   0.0000000e+000   0.0000000e+000   0.0000000e+000   0.0000000e+000   0.0000000e+000   0.0000000e+000   0.0000000e+000   0.0000000e+000   0.0000000e+000   0.0000000e+000   0.0000000e+000   0.0000000e+000   0.0000000e+000   0.0000000e+000   0.0000000e+000   0.0000000e+000   0.0000000e+000
  7.6019146e+001   1.0000000e+000   0.0000000e+000   0.0000000e+000   0.0000000e+000   0.0000000e+000   0.0000000e+000   0.0000000e+000   0.0000000e+000   0.0000000e+000   0.0000000e+000   0.0000000e+000   0.0000000e+000   0.0000000e+000   0.0000000e+000   0.0000000e+000   0.0000000e+000   0.0000000e+000   0.0000000e+000   0.0000000e+000   0.0000000e+000
  7.6336172e+001   1.0000000e+000   0.0000000e+000   0.0000000e+000   0.0000000e+000   0.0000000e+000   0.0000000e+000   0.0000000e+000   0.0000000e+000   0.0000000e+000   0.0000000e+000   0.0000000e+000   0.0000000e+000   0.0000000e+000   0.0000000e+000   0.0000000e+000   0.0000000e+000   0.0000000e+000   0.0000000e+000   0.0000000e+000   0.0000000e+000
  7.6732456e+001   1.0000000e+000   0.0000000e+000   0.0000000e+000   0.0000000e+000   0.0000000e+000   0.0000000e+000   0.0000000e+000   0.0000000e+000   0.0000000e+000   0.0000000e+000   0.0000000e+000   0.0000000e+000   0.0000000e+000   0.0000000e+000   0.0000000e+000   0.0000000e+000   0.0000000e+000   0.0000000e+000   0.0000000e+000   0.0000000e+000
  7.7129169e+001   1.0000000e+000   0.0000000e+000   0.0000000e+000   0.0000000e+000   0.0000000e+000   0.0000000e+000   0.0000000e+000   0.0000000e+000   0.0000000e+000   0.0000000e+000   0.0000000e+000   0.0000000e+000   0.0000000e+000   0.0000000e+000   0.0000000e+000   0.0000000e+000   0.0000000e+000   0.0000000e+000   0.0000000e+000   0.0000000e+000
  7.7446540e+001   1.0000000e+000   0.0000000e+000   0.0000000e+000   0.0000000e+000   0.0000000e+000   0.0000000e+000   0.0000000e+000   0.0000000e+000   0.0000000e+000   0.0000000e+000   0.0000000e+000   0.0000000e+000   0.0000000e+000   0.0000000e+000   0.0000000e+000   0.0000000e+000   0.0000000e+000   0.0000000e+000   0.0000000e+000   0.0000000e+000
  7.7843253e+001   1.0000000e+000   0.0000000e+000   0.0000000e+000   0.0000000e+000   0.0000000e+000   0.0000000e+000   0.0000000e+000   0.0000000e+000   0.0000000e+000   0.0000000e+000   0.0000000e+000   0.0000000e+000   0.0000000e+000   0.0000000e+000   0.0000000e+000   0.0000000e+000   0.0000000e+000   0.0000000e+000   0.0000000e+000   0.0000000e+000
  7.8240584e+001   1.0000000e+000   0.0000000e+000   0.0000000e+000   0.0000000e+000   0.0000000e+000   0.0000000e+000   0.0000000e+000   0.0000000e+000   0.0000000e+000   0.0000000e+000   0.0000000e+000   0.0000000e+000   0.0000000e+000   0.0000000e+000   0.0000000e+000   0.0000000e+000   0.0000000e+000   0.0000000e+000   0.0000000e+000   0.0000000e+000
  7.8638181e+001   1.0000000e+000   0.0000000e+000   0.0000000e+000   0.0000000e+000   0.0000000e+000   0.0000000e+000   0.0000000e+000   0.0000000e+000   0.0000000e+000   0.0000000e+000   0.0000000e+000   0.0000000e+000   0.0000000e+000   0.0000000e+000   0.0000000e+000   0.0000000e+000   0.0000000e+000   0.0000000e+000   0.0000000e+000   0.0000000e+000
  7.8956258e+001   1.0000000e+000   0.0000000e+000   0.0000000e+000   0.0000000e+000   0.0000000e+000   0.0000000e+000   0.0000000e+000   0.0000000e+000   0.0000000e+000   0.0000000e+000   0.0000000e+000   0.0000000e+000   0.0000000e+000   0.0000000e+000   0.0000000e+000   0.0000000e+000   0.0000000e+000   0.0000000e+000   0.0000000e+000   0.0000000e+000
  7.9353855e+001   1.0000000e+000   0.0000000e+000   0.0000000e+000   0.0000000e+000   0.0000000e+000   0.0000000e+000   0.0000000e+000   0.0000000e+000   0.0000000e+000   0.0000000e+000   0.0000000e+000   0.0000000e+000   0.0000000e+000   0.0000000e+000   0.0000000e+000   0.0000000e+000   0.0000000e+000   0.0000000e+000   0.0000000e+000   0.0000000e+000
  7.9752324e+001   1.0000000e+000   0.0000000e+000   0.0000000e+000   0.0000000e+000   0.0000000e+000   0.0000000e+000   0.0000000e+000   0.0000000e+000   0.0000000e+000   0.0000000e+000   0.0000000e+000   0.0000000e+000   0.0000000e+000   0.0000000e+000   0.0000000e+000   0.0000000e+000   0.0000000e+000   0.0000000e+000   0.0000000e+000   0.0000000e+000
  8.0151149e+001   1.0000000e+000   0.0000000e+000   0.0000000e+000   0.0000000e+000   0.0000000e+000   0.0000000e+000   0.0000000e+000   0.0000000e+000   0.0000000e+000   0.0000000e+000   0.0000000e+000   0.0000000e+000   0.0000000e+000   0.0000000e+000   0.0000000e+000   0.0000000e+000   0.0000000e+000   0.0000000e+000   0.0000000e+000   0.0000000e+000
  8.0550355e+001   1.0000000e+000   0.0000000e+000   0.0000000e+000   0.0000000e+000   0.0000000e+000   0.0000000e+000   0.0000000e+000   0.0000000e+000   0.0000000e+000   0.0000000e+000   0.0000000e+000   0.0000000e+000   0.0000000e+000   0.0000000e+000   0.0000000e+000   0.0000000e+000   0.0000000e+000   0.0000000e+000   0.0000000e+000   0.0000000e+000
  8.0949967e+001   1.0000000e+000   0.0000000e+000   0.0000000e+000   0.0000000e+000   0.0000000e+000   0.0000000e+000   0.0000000e+000   0.0000000e+000   0.0000000e+000   0.0000000e+000   0.0000000e+000   0.0000000e+000   0.0000000e+000   0.0000000e+000   0.0000000e+000   0.0000000e+000   0.0000000e+000   0.0000000e+000   0.0000000e+000   0.0000000e+000
  8.1350008e+001   1.0000000e+000   0.0000000e+000   0.0000000e+000   0.0000000e+000   0.0000000e+000   0.0000000e+000   0.0000000e+000   0.0000000e+000   0.0000000e+000   0.0000000e+000   0.0000000e+000   0.0000000e+000   0.0000000e+000   0.0000000e+000   0.0000000e+000   0.0000000e+000   0.0000000e+000   0.0000000e+000   0.0000000e+000   0.0000000e+000
  8.1750502e+001   1.0000000e+000   0.0000000e+000   0.0000000e+000   0.0000000e+000   0.0000000e+000   0.0000000e+000   0.0000000e+000   0.0000000e+000   0.0000000e+000   0.0000000e+000   0.0000000e+000   0.0000000e+000   0.0000000e+000   0.0000000e+000   0.0000000e+000   0.0000000e+000   0.0000000e+000   0.0000000e+000   0.0000000e+000   0.0000000e+000
  8.2151475e+001   1.0000000e+000   0.0000000e+000   0.0000000e+000   0.0000000e+000   0.0000000e+000   0.0000000e+000   0.0000000e+000   0.0000000e+000   0.0000000e+000   0.0000000e+000   0.0000000e+000   0.0000000e+000   0.0000000e+000   0.0000000e+000   0.0000000e+000   0.0000000e+000   0.0000000e+000   0.0000000e+000   0.0000000e+000   0.0000000e+000
  8.2552951e+001   1.0000000e+000   0.0000000e+000   0.0000000e+000   0.0000000e+000   0.0000000e+000   0.0000000e+000   0.0000000e+000   0.0000000e+000   0.0000000e+000   0.0000000e+000   0.0000000e+000   0.0000000e+000   0.0000000e+000   0.0000000e+000   0.0000000e+000   0.0000000e+000   0.0000000e+000   0.0000000e+000   0.0000000e+000   0.0000000e+000
  8.2954953e+001   1.0000000e+000   0.0000000e+000   0.0000000e+000   0.0000000e+000   0.0000000e+000   0.0000000e+000   0.0000000e+000   0.0000000e+000   0.0000000e+000   0.0000000e+000   0.0000000e+000   0.0000000e+000   0.0000000e+000   0.0000000e+000   0.0000000e+000   0.0000000e+000   0.0000000e+000   0.0000000e+000   0.0000000e+000   0.0000000e+000
  8.3357508e+001   1.0000000e+000   0.0000000e+000   0.0000000e+000   0.0000000e+000   0.0000000e+000   0.0000000e+000   0.0000000e+000   0.0000000e+000   0.0000000e+000   0.0000000e+000   0.0000000e+000   0.0000000e+000   0.0000000e+000   0.0000000e+000   0.0000000e+000   0.0000000e+000   0.0000000e+000   0.0000000e+000   0.0000000e+000   0.0000000e+000
  8.3760640e+001   1.0000000e+000   0.0000000e+000   0.0000000e+000   0.0000000e+000   0.0000000e+000   0.0000000e+000   0.0000000e+000   0.0000000e+000   0.0000000e+000   0.0000000e+000   0.0000000e+000   0.0000000e+000   0.0000000e+000   0.0000000e+000   0.0000000e+000   0.0000000e+000   0.0000000e+000   0.0000000e+000   0.0000000e+000   0.0000000e+000
  8.4164373e+001   1.0000000e+000   0.0000000e+000   0.0000000e+000   0.0000000e+000   0.0000000e+000   0.0000000e+000   0.0000000e+000   0.0000000e+000   0.0000000e+000   0.0000000e+000   0.0000000e+000   0.0000000e+000   0.0000000e+000   0.0000000e+000   0.0000000e+000   0.0000000e+000   0.0000000e+000   0.0000000e+000   0.0000000e+000   0.0000000e+000
  8.4568734e+001   1.0000000e+000   0.0000000e+000   0.0000000e+000   0.0000000e+000   0.0000000e+000   0.0000000e+000   0.0000000e+000   0.0000000e+000   0.0000000e+000   0.0000000e+000   0.0000000e+000   0.0000000e+000   0.0000000e+000   0.0000000e+000   0.0000000e+000   0.0000000e+000   0.0000000e+000   0.0000000e+000   0.0000000e+000   0.0000000e+000
  8.4973748e+001   1.0000000e+000   0.0000000e+000   0.0000000e+000   0.0000000e+000   0.0000000e+000   0.0000000e+000   0.0000000e+000   0.0000000e+000   0.0000000e+000   0.0000000e+000   0.0000000e+000   0.0000000e+000   0.0000000e+000   0.0000000e+000   0.0000000e+000   0.0000000e+000   0.0000000e+000   0.0000000e+000   0.0000000e+000   0.0000000e+000
  8.5379439e+001   1.0000000e+000   0.0000000e+000   0.0000000e+000   0.0000000e+000   0.0000000e+000   0.0000000e+000   0.0000000e+000   0.0000000e+000   0.0000000e+000   0.0000000e+000   0.0000000e+000   0.0000000e+000   0.0000000e+000   0.0000000e+000   0.0000000e+000   0.0000000e+000   0.0000000e+000   0.0000000e+000   0.0000000e+000   0.0000000e+000
  8.5785835e+001   1.0000000e+000   0.0000000e+000   0.0000000e+000   0.0000000e+000   0.0000000e+000   0.0000000e+000   0.0000000e+000   0.0000000e+000   0.0000000e+000   0.0000000e+000   0.0000000e+000   0.0000000e+000   0.0000000e+000   0.0000000e+000   0.0000000e+000   0.0000000e+000   0.0000000e+000   0.0000000e+000   0.0000000e+000   0.0000000e+000
  8.6192960e+001   1.0000000e+000   0.0000000e+000   0.0000000e+000   0.0000000e+000   0.0000000e+000   0.0000000e+000   0.0000000e+000   0.0000000e+000   0.0000000e+000   0.0000000e+000   0.0000000e+000   0.0000000e+000   0.0000000e+000   0.0000000e+000   0.0000000e+000   0.0000000e+000   0.0000000e+000   0.0000000e+000   0.0000000e+000   0.0000000e+000
  8.6600842e+001   1.0000000e+000   0.0000000e+000   0.0000000e+000   0.0000000e+000   0.0000000e+000   0.0000000e+000   0.0000000e+000   0.0000000e+000   0.0000000e+000   0.0000000e+000   0.0000000e+000   0.0000000e+000   0.0000000e+000   0.0000000e+000   0.0000000e+000   0.0000000e+000   0.0000000e+000   0.0000000e+000   0.0000000e+000   0.0000000e+000
  8.7009507e+001   1.0000000e+000   0.0000000e+000   0.0000000e+000   0.0000000e+000   0.0000000e+000   0.0000000e+000   0.0000000e+000   0.0000000e+000   0.0000000e+000   0.0000000e+000   0.0000000e+000   0.0000000e+000   0.0000000e+000   0.0000000e+000   0.0000000e+000   0.0000000e+000   0.0000000e+000   0.0000000e+000   0.0000000e+000   0.0000000e+000
  8.7418985e+001   1.0000000e+000   0.0000000e+000   0.0000000e+000   0.0000000e+000   0.0000000e+000   0.0000000e+000   0.0000000e+000   0.0000000e+000   0.0000000e+000   0.0000000e+000   0.0000000e+000   0.0000000e+000   0.0000000e+000   0.0000000e+000   0.0000000e+000   0.0000000e+000   0.0000000e+000   0.0000000e+000   0.0000000e+000   0.0000000e+000
  8.7829299e+001   1.0000000e+000   0.0000000e+000   0.0000000e+000   0.0000000e+000   0.0000000e+000   0.0000000e+000   0.0000000e+000   0.0000000e+000   0.0000000e+000   0.0000000e+000   0.0000000e+000   0.0000000e+000   0.0000000e+000   0.0000000e+000   0.0000000e+000   0.0000000e+000   0.0000000e+000   0.0000000e+000   0.0000000e+000   0.0000000e+000
  8.8240478e+001   1.0000000e+000   0.0000000e+000   0.0000000e+000   0.0000000e+000   0.0000000e+000   0.0000000e+000   0.0000000e+000   0.0000000e+000   0.0000000e+000   0.0000000e+000   0.0000000e+000   0.0000000e+000   0.0000000e+000   0.0000000e+000   0.0000000e+000   0.0000000e+000   0.0000000e+000   0.0000000e+000   0.0000000e+000   0.0000000e+000
  8.8652548e+001   1.0000000e+000   0.0000000e+000   0.0000000e+000   0.0000000e+000   0.0000000e+000   0.0000000e+000   0.0000000e+000   0.0000000e+000   0.0000000e+000   0.0000000e+000   0.0000000e+000   0.0000000e+000   0.0000000e+000   0.0000000e+000   0.0000000e+000   0.0000000e+000   0.0000000e+000   0.0000000e+000   0.0000000e+000   0.0000000e+000
  8.9065537e+001   1.0000000e+000   0.0000000e+000   0.0000000e+000   0.0000000e+000   0.0000000e+000   0.0000000e+000   0.0000000e+000   0.0000000e+000   0.0000000e+000   0.0000000e+000   0.0000000e+000   0.0000000e+000   0.0000000e+000   0.0000000e+000   0.0000000e+000   0.0000000e+000   0.0000000e+000   0.0000000e+000   0.0000000e+000   0.0000000e+000
  8.9479473e+001   1.0000000e+000   0.0000000e+000   0.0000000e+000   0.0000000e+000   0.0000000e+000   0.0000000e+000   0.0000000e+000   0.0000000e+000   0.0000000e+000   0.0000000e+000   0.0000000e+000   0.0000000e+000   0.0000000e+000   0.0000000e+000   0.0000000e+000   0.0000000e+000   0.0000000e+000   0.0000000e+000   0.0000000e+000   0.0000000e+000
  8.9894386e+001   1.0000000e+000   0.0000000e+000   0.0000000e+000   0.0000000e+000   0.0000000e+000   0.0000000e+000   0.0000000e+000   0.0000000e+000   0.0000000e+000   0.0000000e+000   0.0000000e+000   0.0000000e+000   0.0000000e+000   0.0000000e+000   0.0000000e+000   0.0000000e+000   0.0000000e+000   0.0000000e+000   0.0000000e+000   0.0000000e+000
  9.0310302e+001   1.0000000e+000   0.0000000e+000   0.0000000e+000   0.0000000e+000   0.0000000e+000   0.0000000e+000   0.0000000e+000   0.0000000e+000   0.0000000e+000   0.0000000e+000   0.0000000e+000   0.0000000e+000   0.0000000e+000   0.0000000e+000   0.0000000e+000   0.0000000e+000   0.0000000e+000   0.0000000e+000   0.0000000e+000   0.0000000e+000
  9.0727259e+001   1.0000000e+000   0.0000000e+000   0.0000000e+000   0.0000000e+000   0.0000000e+000   0.0000000e+000   0.0000000e+000   0.0000000e+000   0.0000000e+000   0.0000000e+000   0.0000000e+000   0.0000000e+000   0.0000000e+000   0.0000000e+000   0.0000000e+000   0.0000000e+000   0.0000000e+000   0.0000000e+000   0.0000000e+000   0.0000000e+000
  9.1145282e+001   1.0000000e+000   0.0000000e+000   0.0000000e+000   0.0000000e+000   0.0000000e+000   0.0000000e+000   0.0000000e+000   0.0000000e+000   0.0000000e+000   0.0000000e+000   0.0000000e+000   0.0000000e+000   0.0000000e+000   0.0000000e+000   0.0000000e+000   0.0000000e+000   0.0000000e+000   0.0000000e+000   0.0000000e+000   0.0000000e+000
  9.1564399e+001   1.0000000e+000   0.0000000e+000   0.0000000e+000   0.0000000e+000   0.0000000e+000   0.0000000e+000   0.0000000e+000   0.0000000e+000   0.0000000e+000   0.0000000e+000   0.0000000e+000   0.0000000e+000   0.0000000e+000   0.0000000e+000   0.0000000e+000   0.0000000e+000   0.0000000e+000   0.0000000e+000   0.0000000e+000   0.0000000e+000
  9.1984640e+001   1.0000000e+000   0.0000000e+000   0.0000000e+000   0.0000000e+000   0.0000000e+000   0.0000000e+000   0.0000000e+000   0.0000000e+000   0.0000000e+000   0.0000000e+000   0.0000000e+000   0.0000000e+000   0.0000000e+000   0.0000000e+000   0.0000000e+000   0.0000000e+000   0.0000000e+000   0.0000000e+000   0.0000000e+000   0.0000000e+000
  9.2406035e+001   1.0000000e+000   0.0000000e+000   0.0000000e+000   0.0000000e+000   0.0000000e+000   0.0000000e+000   0.0000000e+000   0.0000000e+000   0.0000000e+000   0.0000000e+000   0.0000000e+000   0.0000000e+000   0.0000000e+000   0.0000000e+000   0.0000000e+000   0.0000000e+000   0.0000000e+000   0.0000000e+000   0.0000000e+000   0.0000000e+000
  9.2828620e+001   1.0000000e+000   0.0000000e+000   0.0000000e+000   0.0000000e+000   0.0000000e+000   0.0000000e+000   0.0000000e+000   0.0000000e+000   0.0000000e+000   0.0000000e+000   0.0000000e+000   0.0000000e+000   0.0000000e+000   0.0000000e+000   0.0000000e+000   0.0000000e+000   0.0000000e+000   0.0000000e+000   0.0000000e+000   0.0000000e+000
  9.3252432e+001   1.0000000e+000   0.0000000e+000   0.0000000e+000   0.0000000e+000   0.0000000e+000   0.0000000e+000   0.0000000e+000   0.0000000e+000   0.0000000e+000   0.0000000e+000   0.0000000e+000   0.0000000e+000   0.0000000e+000   0.0000000e+000   0.0000000e+000   0.0000000e+000   0.0000000e+000   0.0000000e+000   0.0000000e+000   0.0000000e+000
  9.3677495e+001   1.0000000e+000   0.0000000e+000   0.0000000e+000   0.0000000e+000   0.0000000e+000   0.0000000e+000   0.0000000e+000   0.0000000e+000   0.0000000e+000   0.0000000e+000   0.0000000e+000   0.0000000e+000   0.0000000e+000   0.0000000e+000   0.0000000e+000   0.0000000e+000   0.0000000e+000   0.0000000e+000   0.0000000e+000   0.0000000e+000
  9.4103839e+001   1.0000000e+000   0.0000000e+000   0.0000000e+000   0.0000000e+000   0.0000000e+000   0.0000000e+000   0.0000000e+000   0.0000000e+000   0.0000000e+000   0.0000000e+000   0.0000000e+000   0.0000000e+000   0.0000000e+000   0.0000000e+000   0.0000000e+000   0.0000000e+000   0.0000000e+000   0.0000000e+000   0.0000000e+000   0.0000000e+000
  9.4531501e+001   1.0000000e+000   0.0000000e+000   0.0000000e+000   0.0000000e+000   0.0000000e+000   0.0000000e+000   0.0000000e+000   0.0000000e+000   0.0000000e+000   0.0000000e+000   0.0000000e+000   0.0000000e+000   0.0000000e+000   0.0000000e+000   0.0000000e+000   0.0000000e+000   0.0000000e+000   0.0000000e+000   0.0000000e+000   0.0000000e+000
  9.4960529e+001   1.0000000e+000   0.0000000e+000   0.0000000e+000   0.0000000e+000   0.0000000e+000   0.0000000e+000   0.0000000e+000   0.0000000e+000   0.0000000e+000   0.0000000e+000   0.0000000e+000   0.0000000e+000   0.0000000e+000   0.0000000e+000   0.0000000e+000   0.0000000e+000   0.0000000e+000   0.0000000e+000   0.0000000e+000   0.0000000e+000
  9.5390940e+001   1.0000000e+000   0.0000000e+000   0.0000000e+000   0.0000000e+000   0.0000000e+000   0.0000000e+000   0.0000000e+000   0.0000000e+000   0.0000000e+000   0.0000000e+000   0.0000000e+000   0.0000000e+000   0.0000000e+000   0.0000000e+000   0.0000000e+000   0.0000000e+000   0.0000000e+000   0.0000000e+000   0.0000000e+000   0.0000000e+000
  9.5822769e+001   1.0000000e+000   0.0000000e+000   0.0000000e+000   0.0000000e+000   0.0000000e+000   0.0000000e+000   0.0000000e+000   0.0000000e+000   0.0000000e+000   0.0000000e+000   0.0000000e+000   0.0000000e+000   0.0000000e+000   0.0000000e+000   0.0000000e+000   0.0000000e+000   0.0000000e+000   0.0000000e+000   0.0000000e+000   0.0000000e+000
  9.6256067e+001   1.0000000e+000   0.0000000e+000   0.0000000e+000   0.0000000e+000   0.0000000e+000   0.0000000e+000   0.0000000e+000   0.0000000e+000   0.0000000e+000   0.0000000e+000   0.0000000e+000   0.0000000e+000   0.0000000e+000   0.0000000e+000   0.0000000e+000   0.0000000e+000   0.0000000e+000   0.0000000e+000   0.0000000e+000   0.0000000e+000
  9.6690863e+001   1.0000000e+000   0.0000000e+000   0.0000000e+000   0.0000000e+000   0.0000000e+000   0.0000000e+000   0.0000000e+000   0.0000000e+000   0.0000000e+000   0.0000000e+000   0.0000000e+000   0.0000000e+000   0.0000000e+000   0.0000000e+000   0.0000000e+000   0.0000000e+000   0.0000000e+000   0.0000000e+000   0.0000000e+000   0.0000000e+000
  9.7127183e+001   1.0000000e+000   0.0000000e+000   0.0000000e+000   0.0000000e+000   0.0000000e+000   0.0000000e+000   0.0000000e+000   0.0000000e+000   0.0000000e+000   0.0000000e+000   0.0000000e+000   0.0000000e+000   0.0000000e+000   0.0000000e+000   0.0000000e+000   0.0000000e+000   0.0000000e+000   0.0000000e+000   0.0000000e+000   0.0000000e+000
  9.7565088e+001   1.0000000e+000   0.0000000e+000   0.0000000e+000   0.0000000e+000   0.0000000e+000   0.0000000e+000   0.0000000e+000   0.0000000e+000   0.0000000e+000   0.0000000e+000   0.0000000e+000   0.0000000e+000   0.0000000e+000   0.0000000e+000   0.0000000e+000   0.0000000e+000   0.0000000e+000   0.0000000e+000   0.0000000e+000   0.0000000e+000
  9.8004602e+001   1.0000000e+000   0.0000000e+000   0.0000000e+000   0.0000000e+000   0.0000000e+000   0.0000000e+000   0.0000000e+000   0.0000000e+000   0.0000000e+000   0.0000000e+000   0.0000000e+000   0.0000000e+000   0.0000000e+000   0.0000000e+000   0.0000000e+000   0.0000000e+000   0.0000000e+000   0.0000000e+000   0.0000000e+000   0.0000000e+000
  9.8445758e+001   1.0000000e+000   0.0000000e+000   0.0000000e+000   0.0000000e+000   0.0000000e+000   0.0000000e+000   0.0000000e+000   0.0000000e+000   0.0000000e+000   0.0000000e+000   0.0000000e+000   0.0000000e+000   0.0000000e+000   0.0000000e+000   0.0000000e+000   0.0000000e+000   0.0000000e+000   0.0000000e+000   0.0000000e+000   0.0000000e+000
  9.8888623e+001   1.0000000e+000   0.0000000e+000   0.0000000e+000   0.0000000e+000   0.0000000e+000   0.0000000e+000   0.0000000e+000   0.0000000e+000   0.0000000e+000   0.0000000e+000   0.0000000e+000   0.0000000e+000   0.0000000e+000   0.0000000e+000   0.0000000e+000   0.0000000e+000   0.0000000e+000   0.0000000e+000   0.0000000e+000   0.0000000e+000
  9.9333206e+001   1.0000000e+000   0.0000000e+000   0.0000000e+000   0.0000000e+000   0.0000000e+000   0.0000000e+000   0.0000000e+000   0.0000000e+000   0.0000000e+000   0.0000000e+000   0.0000000e+000   0.0000000e+000   0.0000000e+000   0.0000000e+000   0.0000000e+000   0.0000000e+000   0.0000000e+000   0.0000000e+000   0.0000000e+000   0.0000000e+000
  9.9779578e+001   1.0000000e+000   0.0000000e+000   0.0000000e+000   0.0000000e+000   0.0000000e+000   0.0000000e+000   0.0000000e+000   0.0000000e+000   0.0000000e+000   0.0000000e+000   0.0000000e+000   0.0000000e+000   0.0000000e+000   0.0000000e+000   0.0000000e+000   0.0000000e+000   0.0000000e+000   0.0000000e+000   0.0000000e+000   0.0000000e+000
  1.0022776e+002   1.0000000e+000   0.0000000e+000   0.0000000e+000   0.0000000e+000   0.0000000e+000   0.0000000e+000   0.0000000e+000   0.0000000e+000   0.0000000e+000   0.0000000e+000   0.0000000e+000   0.0000000e+000   0.0000000e+000   0.0000000e+000   0.0000000e+000   0.0000000e+000   0.0000000e+000   0.0000000e+000   0.0000000e+000   0.0000000e+000
  1.0067781e+002   1.0000000e+000   0.0000000e+000   0.0000000e+000   0.0000000e+000   0.0000000e+000   0.0000000e+000   0.0000000e+000   0.0000000e+000   0.0000000e+000   0.0000000e+000   0.0000000e+000   0.0000000e+000   0.0000000e+000   0.0000000e+000   0.0000000e+000   0.0000000e+000   0.0000000e+000   0.0000000e+000   0.0000000e+000   0.0000000e+000
[truncated: 16,423 more chars]
