# Supplementary material for: Research on combustion and emissions of heavy duty diesel engines under low-speed and low-load conditions in low temperature environments
Source: PLoS One. 2025 Feb 21;20(2):e0318933. doi: 10.1371/journal.pone.0318933 (PMC11844864; doi:10.1371/journal.pone.0318933)
Supplement: S1 File — (ZIP) [file pone.0318933.s001.zip › 1000rpm_30%/4-gaibianpenyoudingshi/1/soot_hiroy.out]

# CONVERGE Release Build 2.3.20/  Jan 30, 2017        Run Date:Mon Mar 18 19:29:13 2024
# column       1                2                3                4 
#          Crank       Hiroy_Soot       Hiroy_Form       Hiroy_Oxid
#          (DEG)             (kg)             (kg)             (kg)
#
 -1.4600000e+002   0.0000000e+000   0.0000000e+000   0.0000000e+000
 -1.4587230e+002   0.0000000e+000   0.0000000e+000   0.0000000e+000
 -1.4579372e+002   0.0000000e+000   0.0000000e+000   0.0000000e+000
 -1.4567094e+002   0.0000000e+000   0.0000000e+000   0.0000000e+000
 -1.4558567e+002   0.0000000e+000   0.0000000e+000   0.0000000e+000
 -1.4547909e+002   0.0000000e+000   0.0000000e+000   0.0000000e+000
 -1.4534587e+002   0.0000000e+000   0.0000000e+000   0.0000000e+000
 -1.4517933e+002   0.0000000e+000   0.0000000e+000   0.0000000e+000
 -1.4497117e+002   0.0000000e+000   0.0000000e+000   0.0000000e+000
 -1.4471096e+002   0.0000000e+000   0.0000000e+000   0.0000000e+000
 -1.4438570e+002   0.0000000e+000   0.0000000e+000   0.0000000e+000
 -1.4397912e+002   0.0000000e+000   0.0000000e+000   0.0000000e+000
 -1.4347090e+002   0.0000000e+000   0.0000000e+000   0.0000000e+000
 -1.4287090e+002   0.0000000e+000   0.0000000e+000   0.0000000e+000
 -1.4227090e+002   0.0000000e+000   0.0000000e+000   0.0000000e+000
 -1.4167090e+002   0.0000000e+000   0.0000000e+000   0.0000000e+000
 -1.4107090e+002   0.0000000e+000   0.0000000e+000   0.0000000e+000
 -1.4047090e+002   0.0000000e+000   0.0000000e+000   0.0000000e+000
 -1.3987090e+002   0.0000000e+000   0.0000000e+000   0.0000000e+000
 -1.3927090e+002   0.0000000e+000   0.0000000e+000   0.0000000e+000
 -1.3867090e+002   0.0000000e+000   0.0000000e+000   0.0000000e+000
 -1.3807090e+002   0.0000000e+000   0.0000000e+000   0.0000000e+000
 -1.3747090e+002   0.0000000e+000   0.0000000e+000   0.0000000e+000
 -1.3687090e+002   0.0000000e+000   0.0000000e+000   0.0000000e+000
 -1.3627090e+002   0.0000000e+000   0.0000000e+000   0.0000000e+000
 -1.3567090e+002   0.0000000e+000   0.0000000e+000   0.0000000e+000
 -1.3507090e+002   0.0000000e+000   0.0000000e+000   0.0000000e+000
 -1.3447090e+002   0.0000000e+000   0.0000000e+000   0.0000000e+000
 -1.3387090e+002   0.0000000e+000   0.0000000e+000   0.0000000e+000
 -1.3327090e+002   0.0000000e+000   0.0000000e+000   0.0000000e+000
 -1.3267090e+002   0.0000000e+000   0.0000000e+000   0.0000000e+000
 -1.3207090e+002   0.0000000e+000   0.0000000e+000   0.0000000e+000
 -1.3147090e+002   0.0000000e+000   0.0000000e+000   0.0000000e+000
 -1.3087090e+002   0.0000000e+000   0.0000000e+000   0.0000000e+000
 -1.3027090e+002   0.0000000e+000   0.0000000e+000   0.0000000e+000
 -1.2967090e+002   0.0000000e+000   0.0000000e+000   0.0000000e+000
 -1.2907090e+002   0.0000000e+000   0.0000000e+000   0.0000000e+000
 -1.2847090e+002   0.0000000e+000   0.0000000e+000   0.0000000e+000
 -1.2787090e+002   0.0000000e+000   0.0000000e+000   0.0000000e+000
 -1.2727090e+002   0.0000000e+000   0.0000000e+000   0.0000000e+000
 -1.2667090e+002   0.0000000e+000   0.0000000e+000   0.0000000e+000
 -1.2607090e+002   0.0000000e+000   0.0000000e+000   0.0000000e+000
 -1.2547090e+002   0.0000000e+000   0.0000000e+000   0.0000000e+000
 -1.2487090e+002   0.0000000e+000   0.0000000e+000   0.0000000e+000
 -1.2427090e+002   0.0000000e+000   0.0000000e+000   0.0000000e+000
 -1.2367090e+002   0.0000000e+000   0.0000000e+000   0.0000000e+000
 -1.2307090e+002   0.0000000e+000   0.0000000e+000   0.0000000e+000
 -1.2247090e+002   0.0000000e+000   0.0000000e+000   0.0000000e+000
 -1.2187090e+002   0.0000000e+000   0.0000000e+000   0.0000000e+000
 -1.2127090e+002   0.0000000e+000   0.0000000e+000   0.0000000e+000
 -1.2067611e+002   0.0000000e+000   0.0000000e+000   0.0000000e+000
 -1.2008717e+002   0.0000000e+000   0.0000000e+000   0.0000000e+000
 -1.1950389e+002   0.0000000e+000   0.0000000e+000   0.0000000e+000
 -1.1892610e+002   0.0000000e+000   0.0000000e+000   0.0000000e+000
 -1.1835364e+002   0.0000000e+000   0.0000000e+000   0.0000000e+000
 -1.1778632e+002   0.0000000e+000   0.0000000e+000   0.0000000e+000
 -1.1722396e+002   0.0000000e+000   0.0000000e+000   0.0000000e+000
 -1.1666646e+002   0.0000000e+000   0.0000000e+000   0.0000000e+000
 -1.1611365e+002   0.0000000e+000   0.0000000e+000   0.0000000e+000
 -1.1556538e+002   0.0000000e+000   0.0000000e+000   0.0000000e+000
 -1.1502155e+002   0.0000000e+000   0.0000000e+000   0.0000000e+000
 -1.1448200e+002   0.0000000e+000   0.0000000e+000   0.0000000e+000
 -1.1394661e+002   0.0000000e+000   0.0000000e+000   0.0000000e+000
 -1.1341530e+002   0.0000000e+000   0.0000000e+000   0.0000000e+000
 -1.1288790e+002   0.0000000e+000   0.0000000e+000   0.0000000e+000
 -1.1236435e+002   0.0000000e+000   0.0000000e+000   0.0000000e+000
 -1.1184453e+002   0.0000000e+000   0.0000000e+000   0.0000000e+000
 -1.1132833e+002   0.0000000e+000   0.0000000e+000   0.0000000e+000
 -1.1081566e+002   0.0000000e+000   0.0000000e+000   0.0000000e+000
 -1.1030642e+002   0.0000000e+000   0.0000000e+000   0.0000000e+000
 -1.0980052e+002   0.0000000e+000   0.0000000e+000   0.0000000e+000
 -1.0929789e+002   0.0000000e+000   0.0000000e+000   0.0000000e+000
 -1.0879844e+002   0.0000000e+000   0.0000000e+000   0.0000000e+000
 -1.0830207e+002   0.0000000e+000   0.0000000e+000   0.0000000e+000
 -1.0780872e+002   0.0000000e+000   0.0000000e+000   0.0000000e+000
 -1.0731831e+002   0.0000000e+000   0.0000000e+000   0.0000000e+000
 -1.0683077e+002   0.0000000e+000   0.0000000e+000   0.0000000e+000
 -1.0634601e+002   0.0000000e+000   0.0000000e+000   0.0000000e+000
 -1.0586398e+002   0.0000000e+000   0.0000000e+000   0.0000000e+000
 -1.0538460e+002   0.0000000e+000   0.0000000e+000   0.0000000e+000
 -1.0490780e+002   0.0000000e+000   0.0000000e+000   0.0000000e+000
 -1.0443354e+002   0.0000000e+000   0.0000000e+000   0.0000000e+000
 -1.0396174e+002   0.0000000e+000   0.0000000e+000   0.0000000e+000
 -1.0349235e+002   0.0000000e+000   0.0000000e+000   0.0000000e+000
 -1.0302529e+002   0.0000000e+000   0.0000000e+000   0.0000000e+000
 -1.0256053e+002   0.0000000e+000   0.0000000e+000   0.0000000e+000
 -1.0209800e+002   0.0000000e+000   0.0000000e+000   0.0000000e+000
 -1.0163764e+002   0.0000000e+000   0.0000000e+000   0.0000000e+000
 -1.0117943e+002   0.0000000e+000   0.0000000e+000   0.0000000e+000
 -1.0072328e+002   0.0000000e+000   0.0000000e+000   0.0000000e+000
 -1.0026915e+002   0.0000000e+000   0.0000000e+000   0.0000000e+000
 -9.9817011e+001   0.0000000e+000   0.0000000e+000   0.0000000e+000
 -9.9366792e+001   0.0000000e+000   0.0000000e+000   0.0000000e+000
 -9.8918464e+001   0.0000000e+000   0.0000000e+000   0.0000000e+000
 -9.8471966e+001   0.0000000e+000   0.0000000e+000   0.0000000e+000
 -9.8027267e+001   0.0000000e+000   0.0000000e+000   0.0000000e+000
 -9.7584316e+001   0.0000000e+000   0.0000000e+000   0.0000000e+000
 -9.7143069e+001   0.0000000e+000   0.0000000e+000   0.0000000e+000
 -9.6703497e+001   0.0000000e+000   0.0000000e+000   0.0000000e+000
 -9.6265535e+001   0.0000000e+000   0.0000000e+000   0.0000000e+000
 -9.5829177e+001   0.0000000e+000   0.0000000e+000   0.0000000e+000
 -9.5394356e+001   0.0000000e+000   0.0000000e+000   0.0000000e+000
 -9.4961038e+001   0.0000000e+000   0.0000000e+000   0.0000000e+000
 -9.4529204e+001   0.0000000e+000   0.0000000e+000   0.0000000e+000
 -9.4098795e+001   0.0000000e+000   0.0000000e+000   0.0000000e+000
 -9.3669779e+001   0.0000000e+000   0.0000000e+000   0.0000000e+000
 -9.3242139e+001   0.0000000e+000   0.0000000e+000   0.0000000e+000
 -9.2815820e+001   0.0000000e+000   0.0000000e+000   0.0000000e+000
 -9.2390790e+001   0.0000000e+000   0.0000000e+000   0.0000000e+000
 -9.1967022e+001   0.0000000e+000   0.0000000e+000   0.0000000e+000
 -9.1544487e+001   0.0000000e+000   0.0000000e+000   0.0000000e+000
 -9.1123141e+001   0.0000000e+000   0.0000000e+000   0.0000000e+000
 -9.0702955e+001   0.0000000e+000   0.0000000e+000   0.0000000e+000
 -9.0283896e+001   0.0000000e+000   0.0000000e+000   0.0000000e+000
 -8.9865945e+001   0.0000000e+000   0.0000000e+000   0.0000000e+000
 -8.9449062e+001   0.0000000e+000   0.0000000e+000   0.0000000e+000
 -8.9033215e+001   0.0000000e+000   0.0000000e+000   0.0000000e+000
 -8.8618375e+001   0.0000000e+000   0.0000000e+000   0.0000000e+000
 -8.8204513e+001   0.0000000e+000   0.0000000e+000   0.0000000e+000
 -8.7791601e+001   0.0000000e+000   0.0000000e+000   0.0000000e+000
 -8.7379614e+001   0.0000000e+000   0.0000000e+000   0.0000000e+000
 -8.6968521e+001   0.0000000e+000   0.0000000e+000   0.0000000e+000
 -8.6558293e+001   0.0000000e+000   0.0000000e+000   0.0000000e+000
 -8.6148902e+001   0.0000000e+000   0.0000000e+000   0.0000000e+000
 -8.5740320e+001   0.0000000e+000   0.0000000e+000   0.0000000e+000
 -8.5332521e+001   0.0000000e+000   0.0000000e+000   0.0000000e+000
 -8.4925479e+001   0.0000000e+000   0.0000000e+000   0.0000000e+000
 -8.4519166e+001   0.0000000e+000   0.0000000e+000   0.0000000e+000
 -8.4113556e+001   0.0000000e+000   0.0000000e+000   0.0000000e+000
 -8.3708624e+001   0.0000000e+000   0.0000000e+000   0.0000000e+000
 -8.3304344e+001   0.0000000e+000   0.0000000e+000   0.0000000e+000
 -8.2900689e+001   0.0000000e+000   0.0000000e+000   0.0000000e+000
 -8.2497635e+001   0.0000000e+000   0.0000000e+000   0.0000000e+000
 -8.2095158e+001   0.0000000e+000   0.0000000e+000   0.0000000e+000
 -8.1693230e+001   0.0000000e+000   0.0000000e+000   0.0000000e+000
 -8.1291828e+001   0.0000000e+000   0.0000000e+000   0.0000000e+000
 -8.0890926e+001   0.0000000e+000   0.0000000e+000   0.0000000e+000
 -8.0490500e+001   0.0000000e+000   0.0000000e+000   0.0000000e+000
 -8.0090524e+001   0.0000000e+000   0.0000000e+000   0.0000000e+000
 -7.9690976e+001   0.0000000e+000   0.0000000e+000   0.0000000e+000
 -7.9291829e+001   0.0000000e+000   0.0000000e+000   0.0000000e+000
 -7.8893061e+001   0.0000000e+000   0.0000000e+000   0.0000000e+000
 -7.8494646e+001   0.0000000e+000   0.0000000e+000   0.0000000e+000
 -7.8096561e+001   0.0000000e+000   0.0000000e+000   0.0000000e+000
 -7.7698782e+001   0.0000000e+000   0.0000000e+000   0.0000000e+000
 -7.7301285e+001   0.0000000e+000   0.0000000e+000   0.0000000e+000
 -7.6904045e+001   0.0000000e+000   0.0000000e+000   0.0000000e+000
 -7.6507039e+001   0.0000000e+000   0.0000000e+000   0.0000000e+000
 -7.6110243e+001   0.0000000e+000   0.0000000e+000   0.0000000e+000
 -7.5713633e+001   0.0000000e+000   0.0000000e+000   0.0000000e+000
 -7.5317184e+001   0.0000000e+000   0.0000000e+000   0.0000000e+000
 -7.4920872e+001   0.0000000e+000   0.0000000e+000   0.0000000e+000
 -7.4740937e+001   0.0000000e+000   0.0000000e+000   0.0000000e+000
 -7.4516017e+001   0.0000000e+000   0.0000000e+000   0.0000000e+000
 -7.4234868e+001   0.0000000e+000   0.0000000e+000   0.0000000e+000
 -7.3883432e+001   0.0000000e+000   0.0000000e+000   0.0000000e+000
 -7.3487419e+001   0.0000000e+000   0.0000000e+000   0.0000000e+000
 -7.3091430e+001   0.0000000e+000   0.0000000e+000   0.0000000e+000
 -7.2695443e+001   0.0000000e+000   0.0000000e+000   0.0000000e+000
 -7.2299432e+001   0.0000000e+000   0.0000000e+000   0.0000000e+000
 -7.1903375e+001   0.0000000e+000   0.0000000e+000   0.0000000e+000
 -7.1507244e+001   0.0000000e+000   0.0000000e+000   0.0000000e+000
 -7.1111017e+001   0.0000000e+000   0.0000000e+000   0.0000000e+000
 -7.0714667e+001   0.0000000e+000   0.0000000e+000   0.0000000e+000
 -7.0318169e+001   0.0000000e+000   0.0000000e+000   0.0000000e+000
 -6.9921499e+001   0.0000000e+000   0.0000000e+000   0.0000000e+000
 -6.9524630e+001   0.0000000e+000   0.0000000e+000   0.0000000e+000
 -6.9127536e+001   0.0000000e+000   0.0000000e+000   0.0000000e+000
 -6.8730192e+001   0.0000000e+000   0.0000000e+000   0.0000000e+000
 -6.8332571e+001   0.0000000e+000   0.0000000e+000   0.0000000e+000
 -6.7934647e+001   0.0000000e+000   0.0000000e+000   0.0000000e+000
 -6.7536393e+001   0.0000000e+000   0.0000000e+000   0.0000000e+000
 -6.7137781e+001   0.0000000e+000   0.0000000e+000   0.0000000e+000
 -6.6738785e+001   0.0000000e+000   0.0000000e+000   0.0000000e+000
 -6.6339376e+001   0.0000000e+000   0.0000000e+000   0.0000000e+000
 -6.5939526e+001   0.0000000e+000   0.0000000e+000   0.0000000e+000
 -6.5539208e+001   0.0000000e+000   0.0000000e+000   0.0000000e+000
 -6.5138391e+001   0.0000000e+000   0.0000000e+000   0.0000000e+000
 -6.4737047e+001   0.0000000e+000   0.0000000e+000   0.0000000e+000
 -6.4335147e+001   0.0000000e+000   0.0000000e+000   0.0000000e+000
 -6.3932659e+001   0.0000000e+000   0.0000000e+000   0.0000000e+000
 -6.3529554e+001   0.0000000e+000   0.0000000e+000   0.0000000e+000
 -6.3125800e+001   0.0000000e+000   0.0000000e+000   0.0000000e+000
 -6.2721365e+001   0.0000000e+000   0.0000000e+000   0.0000000e+000
 -6.2316218e+001   0.0000000e+000   0.0000000e+000   0.0000000e+000
 -6.1910327e+001   0.0000000e+000   0.0000000e+000   0.0000000e+000
 -6.1503657e+001   0.0000000e+000   0.0000000e+000   0.0000000e+000
 -6.1096174e+001   0.0000000e+000   0.0000000e+000   0.0000000e+000
 -6.0687843e+001   0.0000000e+000   0.0000000e+000   0.0000000e+000
 -6.0278628e+001   0.0000000e+000   0.0000000e+000   0.0000000e+000
 -5.9868494e+001   0.0000000e+000   0.0000000e+000   0.0000000e+000
 -5.9457406e+001   0.0000000e+000   0.0000000e+000   0.0000000e+000
 -5.9045324e+001   0.0000000e+000   0.0000000e+000   0.0000000e+000
 -5.8632213e+001   0.0000000e+000   0.0000000e+000   0.0000000e+000
 -5.8218031e+001   0.0000000e+000   0.0000000e+000   0.0000000e+000
 -5.7802740e+001   0.0000000e+000   0.0000000e+000   0.0000000e+000
 -5.7386300e+001   0.0000000e+000   0.0000000e+000   0.0000000e+000
 -5.6968657e+001   0.0000000e+000   0.0000000e+000   0.0000000e+000
 -5.6549777e+001   0.0000000e+000   0.0000000e+000   0.0000000e+000
 -5.6129618e+001   0.0000000e+000   0.0000000e+000   0.0000000e+000
 -5.5708134e+001   0.0000000e+000   0.0000000e+000   0.0000000e+000
 -5.5285280e+001   0.0000000e+000   0.0000000e+000   0.0000000e+000
 -5.4860997e+001   0.0000000e+000   0.0000000e+000   0.0000000e+000
 -5.4435240e+001   0.0000000e+000   0.0000000e+000   0.0000000e+000
 -5.4007966e+001   0.0000000e+000   0.0000000e+000   0.0000000e+000
 -5.3666147e+001   0.0000000e+000   0.0000000e+000   0.0000000e+000
 -5.3238873e+001   0.0000000e+000   0.0000000e+000   0.0000000e+000
 -5.2897054e+001   0.0000000e+000   0.0000000e+000   0.0000000e+000
 -5.2469780e+001   0.0000000e+000   0.0000000e+000   0.0000000e+000
 -5.2127961e+001   0.0000000e+000   0.0000000e+000   0.0000000e+000
 -5.1700687e+001   0.0000000e+000   0.0000000e+000   0.0000000e+000
 -5.1358868e+001   0.0000000e+000   0.0000000e+000   0.0000000e+000
 -5.0931594e+001   0.0000000e+000   0.0000000e+000   0.0000000e+000
 -5.0589775e+001   0.0000000e+000   0.0000000e+000   0.0000000e+000
 -5.0162501e+001   0.0000000e+000   0.0000000e+000   0.0000000e+000
 -4.9820682e+001   0.0000000e+000   0.0000000e+000   0.0000000e+000
 -4.9393408e+001   0.0000000e+000   0.0000000e+000   0.0000000e+000
 -4.9051589e+001   0.0000000e+000   0.0000000e+000   0.0000000e+000
 -4.8624315e+001   0.0000000e+000   0.0000000e+000   0.0000000e+000
 -4.8282496e+001   0.0000000e+000   0.0000000e+000   0.0000000e+000
 -4.7855222e+001   0.0000000e+000   0.0000000e+000   0.0000000e+000
 -4.7513403e+001   0.0000000e+000   0.0000000e+000   0.0000000e+000
 -4.7086129e+001   0.0000000e+000   0.0000000e+000   0.0000000e+000
 -4.6744310e+001   0.0000000e+000   0.0000000e+000   0.0000000e+000
 -4.6317036e+001   0.0000000e+000   0.0000000e+000   0.0000000e+000
 -4.5975216e+001   0.0000000e+000   0.0000000e+000   0.0000000e+000
 -4.5547943e+001   0.0000000e+000   0.0000000e+000   0.0000000e+000
 -4.5206123e+001   0.0000000e+000   0.0000000e+000   0.0000000e+000
 -4.4778850e+001   0.0000000e+000   0.0000000e+000   0.0000000e+000
 -4.4437030e+001   0.0000000e+000   0.0000000e+000   0.0000000e+000
 -4.4009756e+001   0.0000000e+000   0.0000000e+000   0.0000000e+000
 -4.3667937e+001   0.0000000e+000   0.0000000e+000   0.0000000e+000
 -4.3240663e+001   0.0000000e+000   0.0000000e+000   0.0000000e+000
 -4.2898844e+001   0.0000000e+000   0.0000000e+000   0.0000000e+000
 -4.2471570e+001   0.0000000e+000   0.0000000e+000   0.0000000e+000
 -4.2129751e+001   0.0000000e+000   0.0000000e+000   0.0000000e+000
 -4.1702477e+001   0.0000000e+000   0.0000000e+000   0.0000000e+000
 -4.1360658e+001   0.0000000e+000   0.0000000e+000   0.0000000e+000
 -4.0933384e+001   0.0000000e+000   0.0000000e+000   0.0000000e+000
 -4.0746599e+001   0.0000000e+000   0.0000000e+000   0.0000000e+000
 -4.0513118e+001   0.0000000e+000   0.0000000e+000   0.0000000e+000
 -4.0221266e+001   0.0000000e+000   0.0000000e+000   0.0000000e+000
 -3.9856451e+001   0.0000000e+000   0.0000000e+000   0.0000000e+000
 -3.9400432e+001   0.0000000e+000   0.0000000e+000   0.0000000e+000
 -3.9035617e+001   0.0000000e+000   0.0000000e+000   0.0000000e+000
 -3.8579599e+001   0.0000000e+000   0.0000000e+000   0.0000000e+000
 -3.8214784e+001   0.0000000e+000   0.0000000e+000   0.0000000e+000
 -3.7758765e+001   0.0000000e+000   0.0000000e+000   0.0000000e+000
 -3.7393951e+001   0.0000000e+000   0.0000000e+000   0.0000000e+000
 -3.6937932e+001   0.0000000e+000   0.0000000e+000   0.0000000e+000
 -3.6573117e+001   0.0000000e+000   0.0000000e+000   0.0000000e+000
 -3.6117099e+001   0.0000000e+000   0.0000000e+000   0.0000000e+000
 -3.5752284e+001   0.0000000e+000   0.0000000e+000   0.0000000e+000
 -3.5460432e+001   0.0000000e+000   0.0000000e+000   0.0000000e+000
 -3.5095617e+001   0.0000000e+000   0.0000000e+000   0.0000000e+000
 -3.4803765e+001   0.0000000e+000   0.0000000e+000   0.0000000e+000
 -3.4438950e+001   0.0000000e+000   0.0000000e+000   0.0000000e+000
 -3.4147099e+001   0.0000000e+000   0.0000000e+000   0.0000000e+000
 -3.3782284e+001   0.0000000e+000   0.0000000e+000   0.0000000e+000
 -3.3490432e+001   0.0000000e+000   0.0000000e+000   0.0000000e+000
 -3.3125617e+001   0.0000000e+000   0.0000000e+000   0.0000000e+000
 -3.2833765e+001   0.0000000e+000   0.0000000e+000   0.0000000e+000
 -3.2468950e+001   0.0000000e+000   0.0000000e+000   0.0000000e+000
 -3.2177098e+001   0.0000000e+000   0.0000000e+000   0.0000000e+000
 -3.1812284e+001   0.0000000e+000   0.0000000e+000   0.0000000e+000
 -3.1520432e+001   0.0000000e+000   0.0000000e+000   0.0000000e+000
 -3.1155617e+001   0.0000000e+000   0.0000000e+000   0.0000000e+000
 -3.0863765e+001   0.0000000e+000   0.0000000e+000   0.0000000e+000
 -3.0498950e+001   0.0000000e+000   0.0000000e+000   0.0000000e+000
 -3.0207098e+001   0.0000000e+000   0.0000000e+000   0.0000000e+000
 -2.9842283e+001   0.0000000e+000   0.0000000e+000   0.0000000e+000
 -2.9550432e+001   0.0000000e+000   0.0000000e+000   0.0000000e+000
 -2.9185617e+001   0.0000000e+000   0.0000000e+000   0.0000000e+000
 -2.8893765e+001   0.0000000e+000   0.0000000e+000   0.0000000e+000
 -2.8528950e+001   0.0000000e+000   0.0000000e+000   0.0000000e+000
 -2.8237098e+001   0.0000000e+000   0.0000000e+000   0.0000000e+000
 -2.7872283e+001   0.0000000e+000   0.0000000e+000   0.0000000e+000
 -2.7580431e+001   0.0000000e+000   0.0000000e+000   0.0000000e+000
 -2.7215617e+001   0.0000000e+000   0.0000000e+000   0.0000000e+000
 -2.6923765e+001   0.0000000e+000   0.0000000e+000   0.0000000e+000
 -2.6558950e+001   0.0000000e+000   0.0000000e+000   0.0000000e+000
 -2.6267098e+001   0.0000000e+000   0.0000000e+000   0.0000000e+000
 -2.5902283e+001   0.0000000e+000   0.0000000e+000   0.0000000e+000
 -2.5610431e+001   0.0000000e+000   0.0000000e+000   0.0000000e+000
 -2.5245616e+001   0.0000000e+000   0.0000000e+000   0.0000000e+000
 -2.4953765e+001   0.0000000e+000   0.0000000e+000   0.0000000e+000
 -2.4588950e+001   0.0000000e+000   0.0000000e+000   0.0000000e+000
 -2.4297098e+001   0.0000000e+000   0.0000000e+000   0.0000000e+000
 -2.3932283e+001   0.0000000e+000   0.0000000e+000   0.0000000e+000
 -2.3640431e+001   0.0000000e+000   0.0000000e+000   0.0000000e+000
 -2.3275616e+001   0.0000000e+000   0.0000000e+000   0.0000000e+000
 -2.2983764e+001   0.0000000e+000   0.0000000e+000   0.0000000e+000
 -2.2618950e+001   0.0000000e+000   0.0000000e+000   0.0000000e+000
 -2.2327098e+001   0.0000000e+000   0.0000000e+000   0.0000000e+000
 -2.1962283e+001   0.0000000e+000   0.0000000e+000   0.0000000e+000
 -2.1670431e+001   0.0000000e+000   0.0000000e+000   0.0000000e+000
 -2.1305616e+001   0.0000000e+000   0.0000000e+000   0.0000000e+000
 -2.1013764e+001   0.0000000e+000   0.0000000e+000   0.0000000e+000
 -2.0780283e+001   0.0000000e+000   0.0000000e+000   0.0000000e+000
 -2.0488431e+001   0.0000000e+000   0.0000000e+000   0.0000000e+000
 -2.0123616e+001   0.0000000e+000   0.0000000e+000   0.0000000e+000
 -1.9831764e+001   0.0000000e+000   0.0000000e+000   0.0000000e+000
 -1.9750189e+001   0.0000000e+000   0.0000000e+000   0.0000000e+000
 -1.9684928e+001   0.0000000e+000   0.0000000e+000   0.0000000e+000
 -1.9538093e+001   0.0000000e+000   0.0000000e+000   0.0000000e+000
 -1.9456517e+001   0.0000000e+000   0.0000000e+000   0.0000000e+000
 -1.9354548e+001   0.0000000e+000   0.0000000e+000   0.0000000e+000
 -1.9282851e+001   0.0000000e+000   0.0000000e+000   0.0000000e+000
 -1.9170824e+001   0.0000000e+000   0.0000000e+000   0.0000000e+000
 -1.9093028e+001   0.0000000e+000   0.0000000e+000   0.0000000e+000
 -1.8952994e+001   0.0000000e+000   0.0000000e+000   0.0000000e+000
 -1.8855749e+001   0.0000000e+000   0.0000000e+000   0.0000000e+000
 -1.8734192e+001   0.0000000e+000   0.0000000e+000   0.0000000e+000
 -1.8585949e+001   0.0000000e+000   0.0000000e+000   0.0000000e+000
 -1.8351945e+001   0.0000000e+000   0.0000000e+000   0.0000000e+000
 -1.8233502e+001   0.0000000e+000   0.0000000e+000   0.0000000e+000
 -1.8085724e+001   0.0000000e+000   0.0000000e+000   0.0000000e+000
 -1.7967503e+001   0.0000000e+000   0.0000000e+000   0.0000000e+000
 -1.7819970e+001   0.0000000e+000   0.0000000e+000   0.0000000e+000
 -1.7701944e+001   0.0000000e+000   0.0000000e+000   0.0000000e+000
 -1.7559019e+001   0.0000000e+000   0.0000000e+000   0.0000000e+000
 -1.7444679e+001   0.0000000e+000   0.0000000e+000   0.0000000e+000
 -1.7340096e+001   0.0000000e+000   0.0000000e+000   0.0000000e+000
 -1.7246862e+001   2.4009092e-036   2.4004704e-036  -4.3885023e-040
 -1.7155794e+001   8.6667016e-036   8.6650018e-036  -1.6997846e-039
 -1.7062863e+001   4.8388242e-035   4.8379706e-035  -8.5366869e-039
 -1.6900617e+001   7.4485071e-034   7.4462811e-034  -2.2260631e-037
 -1.6796688e+001   3.0440659e-033   3.0388478e-033  -5.2180703e-036
 -1.6685624e+001   1.2760700e-032   1.2737976e-032  -2.2724321e-035
 -1.6567494e+001   6.0457843e-032   6.0383351e-032  -7.4492193e-035
 -1.6466095e+001   1.5358401e-031   1.5345897e-031  -1.2504282e-034
 -1.6323501e+001   4.4122411e-031   7.4854070e-031   3.0731659e-031
 -1.6260126e+001   6.8591300e-031   9.9308352e-031   3.0717052e-031
 -1.6180908e+001   1.2075879e-030   1.5145217e-030   3.0693377e-031
 -1.6081885e+001   2.7151359e-030   3.0210384e-030   3.0590252e-031
 -1.5903643e+001   9.7809944e-030   1.0085369e-029   3.0437512e-031
 -1.5824425e+001   1.6480479e-029   1.6780407e-029   2.9992766e-031
 -1.5725401e+001   3.1917001e-029   3.2207260e-029   2.9025882e-031
 -1.5601623e+001   7.2808599e-029   7.3074921e-029   2.6632256e-031
 -1.5446899e+001   1.8599887e-028   1.8621207e-028   2.1319511e-031
 -1.5323120e+001   3.4550976e-028   3.4561766e-028   1.0789947e-031
 -1.5168396e+001   7.3642598e-028   7.3162809e-028  -4.7978950e-030
 -1.5053258e+001   1.2036833e-027   1.1901873e-027  -1.3495925e-029
 -1.4909336e+001   2.2391497e-027   2.2030800e-027  -3.6069628e-029
 -1.4749453e+001   4.3031957e-027   4.2171403e-027  -8.6055441e-029
 -1.4621546e+001   6.9322294e-027   6.7774370e-027  -1.5479241e-028
 -1.4519221e+001   9.9245607e-027   9.6870926e-027  -2.3746812e-028
 -1.4391314e+001   1.5652839e-026   1.5259822e-026  -3.9301693e-028
 -1.4288989e+001   2.1992925e-026   2.1420189e-026  -5.7273656e-028
 -1.4161083e+001   3.3652954e-026   3.2742704e-026  -9.1024971e-028
 -1.4058757e+001   4.6323838e-026   4.5051185e-026  -1.2726524e-027
 -1.3930851e+001   6.9058577e-026   6.7105419e-026  -1.9531578e-027
 -1.3828526e+001   9.3317865e-026   9.0635428e-026  -2.6824377e-027
 -1.3700619e+001   1.3623307e-025   1.3230928e-025  -3.9237979e-027
 -1.3598294e+001   1.8155941e-025   1.7637704e-025  -5.1823726e-027
 -1.3470387e+001   2.6115362e-025   2.5390176e-025  -7.2518666e-027
 -1.3368062e+001   3.4484295e-025   3.3545642e-025  -9.3865311e-027
 -1.3240156e+001   4.9247529e-025   4.7954245e-025  -1.2932840e-026
 -1.3137830e+001   6.5041837e-025   6.3396549e-025  -1.6452873e-026
 -1.3009924e+001   9.4190847e-025   9.1967173e-025  -2.2236747e-026
 -1.2852616e+001   1.6083886e-024   1.5766970e-024  -3.1691654e-026
 -1.2726770e+001   2.9575780e-024   2.9153141e-024  -4.2263920e-026
 -1.2626094e+001   9.6533948e-024   9.5994429e-024  -5.3951934e-026
 -1.2500248e+001   6.7386629e-022   6.7363816e-022  -2.2813380e-025
 -1.2342940e+001   6.3927303e-020   6.3910328e-020  -1.6974392e-023
 -1.2217095e+001   2.1972454e-019   2.1966309e-019  -6.1457324e-023
 -1.2116418e+001   4.9410251e-019   4.9396429e-019  -1.3822089e-022
 -1.1990572e+001   1.2220231e-018   1.2215703e-018  -4.5275216e-022
 -1.1833512e+001   2.9327537e-018   2.9315293e-018  -1.2244579e-021
 -1.1707864e+001   4.7568265e-018   4.7545803e-018  -2.2461761e-021
 -1.1607346e+001   6.5936072e-018   6.5902672e-018  -3.3399751e-021
 -1.1481698e+001   9.3606625e-018   9.3549096e-018  -5.7529434e-021
 -1.1325368e+001   1.3875336e-017   1.3865843e-017  -9.4936711e-021
 -1.1200304e+001   1.8131599e-017   1.8118249e-017  -1.3350588e-020
 -1.1100252e+001   2.2120189e-017   2.2101592e-017  -1.8597746e-020
 -1.0975188e+001   2.8664897e-017   2.8638894e-017  -2.6003678e-020
 -1.0818857e+001   4.1310184e-017   4.1273108e-017  -3.7076030e-020
 -1.0693793e+001   5.7194084e-017   5.7140637e-017  -5.3447356e-020
 -1.0537462e+001   1.1385220e-016   1.1377215e-016  -8.0053060e-020
 -1.0460386e+001   1.4739474e-015   1.1261965e-013   1.1114570e-013
 -1.0389240e+001   4.1218075e-014   2.8269606e-013   2.4147798e-013
 -1.0241220e+001   6.8733953e-013   9.6835851e-013   2.8101898e-013
 -1.0185495e+001   1.2970707e-012   2.8545689e-012   1.5574983e-012
 -1.0084658e+001   3.3071438e-012   6.7496800e-012   3.4425362e-012
 -9.9962370e+000   6.4259646e-012   1.2520055e-011   6.0940906e-012
 -9.8534982e+000   1.6451453e-011   2.3063163e-011   6.6117107e-012
 -9.7461117e+000   3.0784239e-011   3.8102834e-011   7.3185944e-012
 -9.6896927e+000   4.1459379e-011   4.9310668e-011   7.8512892e-012
 -9.5976692e+000   6.2734307e-011   8.5711215e-011   2.2976908e-011
 -9.4953474e+000   9.4474100e-011   1.1907393e-010   2.4599830e-011
 -9.3608727e+000   1.4850220e-010   1.7605026e-010   2.7548067e-011
 -9.2556284e+000   2.0177222e-010   2.3208999e-010   3.0317777e-011
 -9.1592318e+000   2.5797562e-010   3.2712325e-010   6.9147638e-011
 -9.0687174e+000   3.1596363e-010   3.8812115e-010   7.2157520e-011
 -8.9658984e+000   3.8711878e-010   4.6280850e-010   7.5689723e-011
 -8.8556699e+000   4.6821488e-010   5.4767373e-010   7.9458851e-011
 -8.7858914e+000   5.2177252e-010   6.0341152e-010   8.1639006e-011
 -8.6986682e+000   5.8937597e-010   6.7360175e-010   8.4225778e-011
 -8.5416665e+000   7.1291038e-010   8.0212030e-010   8.9209920e-011
 -8.4718880e+000   7.6779218e-010   8.5944054e-010   9.1648354e-011
 -8.3846648e+000   8.3616701e-010   9.3079164e-010   9.4624628e-011
 -8.2590635e+000   9.3368462e-010   1.0334049e-009   9.9720249e-011
 -8.1892849e+000   9.8739845e-010   1.0900056e-009   1.0260716e-010
 -8.0322832e+000   1.1065531e-009   1.2160463e-009   1.0949324e-010
 -7.9450600e+000   1.1716530e-009   1.2853134e-009   1.1366034e-010
 -7.8752815e+000   1.2230794e-009   1.3405245e-009   1.1744512e-010
 -7.7880583e+000   1.2866883e-009   1.4088427e-009   1.2215436e-010
 -7.6310566e+000   1.3990493e-009   1.5305867e-009   1.3153735e-010
 -7.5220277e+000   1.4755665e-009   1.6135579e-009   1.3799145e-010
 -7.4348045e+000   1.5354766e-009   1.6795492e-009   1.4407259e-010
 -7.3650260e+000   1.5826021e-009   1.7320574e-009   1.4945532e-010
 -7.2778028e+000   1.6409051e-009   1.7968765e-009   1.5597143e-010
 -7.1208011e+000   1.7434903e-009   1.9120537e-009   1.6856335e-010
 -7.0117721e+000   1.8134035e-009   1.9903026e-009   1.7689916e-010
 -6.9245490e+000   1.8677117e-009   2.0524247e-009   1.8471307e-010
 -6.8547704e+000   1.9100734e-009   2.1017674e-009   1.9169393e-010
 -6.7675473e+000   1.9627464e-009   2.1625697e-009   1.9982330e-010
 -6.6585183e+000   2.0275452e-009   2.2372586e-009   2.0971342e-010
 -6.5712951e+000   2.0775014e-009   2.2964732e-009   2.1897183e-010
 -6.4142934e+000   2.1652823e-009   2.4012933e-009   2.3601095e-010
 -6.3052645e+000   2.2249759e-009   2.4722261e-009   2.4725019e-010
 -6.2180413e+000   2.2707596e-009   2.5283895e-009   2.5762990e-010
 -6.1482627e+000   2.3063618e-009   2.5728918e-009   2.6653001e-010
 -6.0610396e+000   2.3505728e-009   2.6276159e-009   2.7704312e-010
 -5.9520106e+000   2.4044758e-009   2.6946397e-009   2.9016397e-010
 -5.8647874e+000   2.4454382e-009   2.7476148e-009   3.0217665e-010
 -5.7557585e+000   2.4959613e-009   2.8123956e-009   3.1643428e-010
 -5.6194723e+000   2.5574603e-009   2.8912372e-009   3.3377683e-010
 -5.5104433e+000   2.6030861e-009   2.9532846e-009   3.5019847e-010
 -5.4232201e+000   2.6375515e-009   3.0022005e-009   3.6464896e-010
 -5.3141912e+000   2.6806925e-009   3.0619083e-009   3.8121579e-010
 -5.1779050e+000   2.7335773e-009   3.1344287e-009   4.0085137e-010
 -5.0688760e+000   2.7721338e-009   3.1913808e-009   4.1924696e-010
 -4.9816528e+000   2.8007993e-009   3.2361755e-009   4.3537620e-010
 -4.8726239e+000   2.8370831e-009   3.2907420e-009   4.5365894e-010
 -4.7363377e+000   2.8815519e-009   3.3568474e-009   4.7529552e-010
 -4.6273087e+000   2.9136352e-009   3.4086338e-009   4.9499859e-010
 -4.5400855e+000   2.9373917e-009   3.4493147e-009   5.1192301e-010
 -4.4310566e+000   2.9677642e-009   3.4987750e-009   5.3101079e-010
 -4.2947704e+000   3.0042208e-009   3.5585789e-009   5.5435812e-010
 -4.1857414e+000   3.0292181e-009   3.6053032e-009   5.7608517e-010
 -4.0494552e+000   3.0600193e-009   3.6616575e-009   6.0163816e-010
 -3.9404263e+000   3.0813811e-009   3.7056824e-009   6.2430130e-010
 -3.8041400e+000   3.1084763e-009   3.7587218e-009   6.5024550e-010
 -3.6661214e+000   3.1332627e-009   3.8107240e-009   6.7746128e-010
 -3.5557065e+000   3.1486941e-009   3.8512397e-009   7.0254556e-010
 -3.4177249e+000   3.1690721e-009   3.8999957e-009   7.3092358e-010
 -3.2798099e+000   3.1872624e-009   3.9471915e-009   7.5992906e-010
 -3.1694779e+000   3.1975875e-009   3.9839138e-009   7.8632634e-010
 -3.0315932e+000   3.2118267e-009   4.0280706e-009   8.1624385e-010
 -2.8937630e+000   3.2240150e-009   4.0707616e-009   8.4674665e-010
 -2.7834989e+000   3.2300730e-009   4.1039568e-009   8.7388375e-010
 -2.6457000e+000   3.2385421e-009   4.1438822e-009   9.0534002e-010
 -2.5079435e+000   3.2446676e-009   4.1824501e-009   9.3778241e-010
 -2.3702020e+000   3.2479196e-009   4.2195850e-009   9.7166538e-010
 -2.2324952e+000   3.2495199e-009   4.2554212e-009   1.0059013e-009
 -2.0948083e+000   3.2487841e-009   4.2899456e-009   1.0411615e-009
 -1.9571442e+000   3.2462477e-009   4.3232301e-009   1.0769824e-009
 -1.8194993e+000   3.2416708e-009   4.3552839e-009   1.1136131e-009
 -1.6818691e+000   3.2348497e-009   4.3861345e-009   1.1512848e-009
 -1.5442519e+000   3.2257017e-009   4.4157890e-009   1.1900873e-009
 -1.4066458e+000   3.2143685e-009   4.4443166e-009   1.2299481e-009
 -1.2690501e+000   3.2008754e-009   4.4717439e-009   1.2708685e-009
 -1.1314632e+000   3.1852338e-009   4.4981191e-009   1.3128853e-009
 -9.9388364e-001   3.1675740e-009   4.5234750e-009   1.3559010e-009
 -8.5630984e-001   3.1481999e-009   4.5478260e-009   1.3996261e-009
 -7.1874112e-001   3.1273726e-009   4.5712055e-009   1.4438328e-009
 -5.8117610e-001   3.1052482e-009   4.5936214e-009   1.4883732e-009
 -4.4361350e-001   3.0820480e-009   4.6151027e-009   1.5330547e-009
 -3.0605176e-001   3.0578086e-009   4.6356828e-009   1.5778743e-009
 -1.6848963e-001   3.0324182e-009   4.6553694e-009   1.6229511e-009
 -3.0925645e-002   3.0057504e-009   4.6741916e-009   1.6684411e-009
  1.0664174e-001   2.9775347e-009   4.6921666e-009   1.7146319e-009
  2.4421332e-001   2.9476999e-009   4.7093175e-009   1.7616175e-009
  3.8179067e-001   2.9160707e-009   4.7256659e-009   1.8095952e-009
  5.1937535e-001   2.8828130e-009   4.7412323e-009   1.8584194e-009
  6.5696883e-001   2.8482411e-009   4.7560465e-009   1.9078053e-009
  7.9457259e-001   2.8129121e-009   4.7701355e-009   1.9572234e-009
  9.3218794e-001   2.7767588e-009   4.7835125e-009   2.0067538e-009
  1.0000000e+000   2.7541036e-009   4.7899543e-009   2.0358507e-009
  1.1376146e+000   2.7209832e-009   4.8023411e-009   2.0813579e-009
  1.2752550e+000   2.6841605e-009   4.8140613e-009   2.1299008e-009
  1.3892154e+000   2.6496592e-009   4.8233244e-009   2.1736651e-009
  1.4481517e+000   2.6293808e-009   4.8280131e-009   2.1986323e-009
  1.5209529e+000   2.6051541e-009   4.8336892e-009   2.2285351e-009
  1.6049463e+000   2.5788511e-009   4.8400422e-009   2.2611912e-009
  1.7196876e+000   2.5455956e-009   4.8483672e-009   2.3027715e-009
  1.8167536e+000   2.5199726e-009   4.8550908e-009   2.3351182e-009
  1.9025765e+000   2.4987619e-009   4.8607961e-009   2.3620342e-009
  2.0084083e+000   2.4735824e-009   4.8675302e-009   2.3939478e-009
  2.1018816e+000   2.4513277e-009   4.8732082e-009   2.4218806e-009
  2.2093465e+000   2.4232936e-009   4.8794312e-009   2.4561376e-009
  2.3062702e+000   2.3861821e-009   4.8883945e-009   2.5022124e-009
  2.4047805e+000   2.3448181e-009   4.9344758e-009   2.5896577e-009
  2.5052089e+000   2.2910207e-009   5.0190929e-009   2.7280721e-009
  2.6042236e+000   2.3097140e-009   5.1434312e-009   2.8337173e-009
  2.7032657e+000   2.3788486e-009   5.2889879e-009   2.9101393e-009
  2.8023536e+000   2.4740305e-009   5.4538395e-009   2.9798090e-009
  2.9013738e+000   2.5846976e-009   5.6346116e-009   3.0499140e-009
  3.0004060e+000   2.7165878e-009   5.8364319e-009   3.1198441e-009
  3.1084409e+000   2.8902187e-009   6.0896080e-009   3.1993893e-009
  3.2074738e+000   3.0846825e-009   6.3627069e-009   3.2780244e-009
  3.3065306e+000   3.3185707e-009   6.6882084e-009   3.3696377e-009
  3.4056405e+000   3.6150818e-009   7.0848980e-009   3.4698162e-009
  3.5017561e+000   3.9831579e-009   7.5621780e-009   3.5790201e-009
  3.6024120e+000   4.4568096e-009   8.1643639e-009   3.7075543e-009
  3.7017493e+000   5.0183413e-009   8.8684953e-009   3.8501540e-009
  3.8067702e+000   5.7205639e-009   9.7442705e-009   4.0237065e-009
  3.9061721e+000   6.4988581e-009   1.0707026e-008   4.2081674e-009
  4.0074024e+000   7.4224638e-009   1.1836098e-008   4.4136342e-009
  4.1011965e+000   8.4345266e-009   1.3070229e-008   4.6357026e-009
  4.2060667e+000   9.8301053e-009   1.4763005e-008   4.9328997e-009
  4.3031439e+000   1.1387749e-008   1.6640581e-008   5.2528324e-009
  4.4003673e+000   1.3211349e-008   1.8813206e-008   5.6018574e-009
  4.5021369e+000   1.5386220e-008   2.1399879e-008   6.0136598e-009
  4.6050278e+000   1.7850938e-008   2.4350344e-008   6.4994058e-009
  4.7017796e+000   2.0407520e-008   2.7426957e-008   7.0194374e-009
  4.8049575e+000   2.3349608e-008   3.1018205e-008   7.6685974e-009
  4.9045414e+000   2.6413577e-008   3.4791741e-008   8.3781641e-009
  5.0041236e+000   2.9707437e-008   3.8900295e-008   9.1928575e-009
  5.1037195e+000   3.3264083e-008   4.3386083e-008   1.0122000e-008
  5.2032362e+000   3.7068319e-008   4.8261102e-008   1.1192783e-008
  5.3006972e+000   4.1016539e-008   5.3419123e-008   1.2402584e-008
  5.4002459e+000   4.5309342e-008   5.9098744e-008   1.3789402e-008
  5.5089793e+000   5.0360848e-008   6.5825424e-008   1.5464576e-008
  5.6044888e+000   5.5195789e-008   7.2221050e-008   1.7025261e-008
  5.7107796e+000   6.1046402e-008   7.9903474e-008   1.8857072e-008
  5.8119727e+000   6.7063091e-008   8.7761964e-008   2.0698873e-008
  5.9093705e+000   7.3264683e-008   9.5801054e-008   2.2536371e-008
  6.0094421e+000   8.0075154e-008   1.0456092e-007   2.4485767e-008
  6.1048060e+000   8.6952976e-008   1.1342758e-007   2.6474601e-008
  6.2119182e+000   9.5256734e-008   1.2401013e-007   2.8753397e-008
  6.3096713e+000   1.0341981e-007   1.3421424e-007   3.0794432e-008
  6.4123010e+000   1.1254813e-007   1.4545151e-007   3.2903376e-008
  6.5081504e+000   1.2155046e-007   1.5638892e-007   3.4838458e-008
  6.6133615e+000   1.3189331e-007   1.6883960e-007   3.6946295e-008
  6.7165710e+000   1.4237506e-007   1.8143329e-007   3.9058232e-008
  6.8102679e+000   1.5204647e-007   1.9311717e-007   4.1070694e-008
  6.9154814e+000   1.6307104e-007   2.0646215e-007   4.3391105e-008
  7.0141195e+000   1.7350384e-007   2.1911525e-007   4.5611417e-008
  7.1004170e+000   1.8261598e-007   2.3025426e-007   4.7638272e-008
  7.2029877e+000   1.9332182e-007   2.4352203e-007   5.0200215e-008
  7.3043753e+000   2.0371873e-007   2.5657708e-007   5.2858352e-008
  7.4090890e+000   2.1418571e-007   2.6990606e-007   5.5720351e-008
  7.5168047e+000   2.2458906e-007   2.8339425e-007   5.8805198e-008
  7.6210821e+000   2.3426226e-007   2.9622090e-007   6.1958643e-008
  7.7110953e+000   2.4226999e-007   3.0707511e-007   6.4805118e-008
  7.8195535e+000   2.5148549e-007   3.1988297e-007   6.8397486e-008
  7.9139224e+000   2.5920583e-007   3.3077283e-007   7.1567005e-008
  8.0211480e+000   2.6763335e-007   3.4286197e-007   7.5228619e-008
  8.1140115e+000   2.7466146e-007   3.5309226e-007   7.8430806e-008
  8.2069976e+000   2.8144515e-007   3.6313701e-007   8.1691858e-008
  8.3274393e+000   2.8990407e-007   3.7584425e-007   8.5940177e-008
  8.4168983e+000   2.9594735e-007   3.8504591e-007   8.9098563e-008
  8.5106442e+000   3.0204306e-007   3.9445057e-007   9.2407506e-008
  8.6082062e+000   3.0811176e-007   4.0397255e-007   9.5860797e-008
  8.7060359e+000   3.1389968e-007   4.1323939e-007   9.9339706e-008
  8.8049217e+000   3.1945155e-007   4.2231015e-007   1.0285861e-007
  8.9041898e+000   3.2471179e-007   4.3111116e-007   1.0639938e-007
  9.0039603e+000   3.2966417e-007   4.3964079e-007   1.0997662e-007
  9.1057791e+000   3.3439265e-007   4.4801396e-007   1.1362131e-007
  9.2109420e+000   3.3888707e-007   4.5631721e-007   1.1743015e-007
  9.3210416e+000   3.4319436e-007   4.6463805e-007   1.2144368e-007
  9.4344544e+000   3.4720304e-007   4.7281738e-007   1.2561435e-007
  9.5096055e+000   3.4960194e-007   4.7802280e-007   1.2842086e-007
  9.6232373e+000   3.5287448e-007   4.8556896e-007   1.3269448e-007
  9.7387894e+000   3.5577072e-007   4.9284625e-007   1.3707552e-007
  9.8174504e+000   3.5750848e-007   4.9757635e-007   1.4006787e-007
  9.9385447e+000   3.5979147e-007   5.0451524e-007   1.4472377e-007
  1.0021286e+001   3.6110721e-007   5.0902536e-007   1.4791814e-007
  1.0106082e+001   3.6228262e-007   5.1345942e-007   1.5117680e-007
  1.0237220e+001   3.6374211e-007   5.1995738e-007   1.5621527e-007
  1.0327665e+001   3.6453783e-007   5.2419641e-007   1.5965858e-007
  1.0420373e+001   3.6516067e-007   5.2834552e-007   1.6318485e-007
  1.0513243e+001   3.6557278e-007   5.3231219e-007   1.6673941e-007
  1.0606119e+001   3.6579068e-007   5.3609561e-007   1.7030493e-007
  1.0745382e+001   3.6573996e-007   5.4144063e-007   1.7570067e-007
  1.0838249e+001   3.6549504e-007   5.4479582e-007   1.7930077e-007
  1.0931192e+001   3.6508514e-007   5.4799240e-007   1.8290726e-007
  1.1024144e+001   3.6450433e-007   5.5103485e-007   1.8653052e-007
  1.1117110e+001   3.6377538e-007   5.5393120e-007   1.9015583e-007
  1.1210171e+001   3.6291463e-007   5.5669034e-007   1.9377571e-007
  1.1303455e+001   3.6191110e-007   5.5932031e-007   1.9740921e-007
  1.1443934e+001   3.6012460e-007   5.6303638e-007   2.0291178e-007
  1.1538053e+001   3.5875673e-007   5.6537008e-007   2.0661335e-007
  1.1632612e+001   3.5726191e-007   5.6759594e-007   2.1033404e-007
  1.1727641e+001   3.5566082e-007   5.6971915e-007   2.1405833e-007
  1.1822712e+001   3.5394050e-007   5.7173385e-007   2.1779335e-007
  1.1917645e+001   3.5208158e-007   5.7364156e-007   2.2155997e-007
  1.2012886e+001   3.5009475e-007   5.7545604e-007   2.2536129e-007
  1.2108128e+001   3.4801452e-007   5.7717593e-007   2.2916140e-007
  1.2203474e+001   3.4584217e-007   5.7880860e-007   2.3296643e-007
  1.2346813e+001   3.4241070e-007   5.8110685e-007   2.3869616e-007
  1.2442494e+001   3.4000914e-007   5.8254285e-007   2.4253371e-007
  1.2538289e+001   3.3750126e-007   5.8390589e-007   2.4640463e-007
  1.2634145e+001   3.3491283e-007   5.8519891e-007   2.5028608e-007
  1.2730049e+001   3.3228604e-007   5.8642511e-007   2.5413907e-007
  1.2826004e+001   3.2961344e-007   5.8758752e-007   2.5797408e-007
  1.2921369e+001   3.2691156e-007   5.8868234e-007   2.6177078e-007
  1.3017470e+001   3.2412901e-007   5.8972750e-007   2.6559849e-007
  1.3111438e+001   3.2134469e-007   5.9069598e-007   2.6935130e-007
  1.3207675e+001   3.1846248e-007   5.9163475e-007   2.7317227e-007
  1.3303971e+001   3.1554452e-007   5.9252309e-007   2.7697857e-007
  1.3400333e+001   3.1259831e-007   5.9336366e-007   2.8076534e-007
  1.3545007e+001   3.0810901e-007   5.9454079e-007   2.8643177e-007
  1.3641660e+001   3.0505138e-007   5.9527379e-007   2.9022241e-007
  1.3738466e+001   3.0195887e-007   5.9596749e-007   2.9400862e-007
  1.3835412e+001   2.9882954e-007   5.9662361e-007   2.9779407e-007
  1.3932370e+001   2.9566032e-007   5.9724312e-007   3.0158280e-007
  1.4029498e+001   2.9244800e-007   5.9782879e-007   3.0538079e-007
  1.4126771e+001   2.8920185e-007   5.9838205e-007   3.0918020e-007
  1.4224057e+001   2.8593847e-007   5.9890374e-007   3.1296526e-007
  1.4321597e+001   2.8266388e-007   5.9939647e-007   3.1673259e-007
  1.4419214e+001   2.7938557e-007   5.9986091e-007   3.2047534e-007
  1.4517134e+001   2.7609885e-007   6.0029956e-007   3.2420071e-007
  1.4615253e+001   2.7280827e-007   6.0071338e-007   3.2790510e-007
  1.4713500e+001   2.6951955e-007   6.0110333e-007   3.3158378e-007
  1.4811963e+001   2.6623097e-007   6.0147087e-007   3.3523990e-007
  1.4910011e+001   2.6295848e-007   6.0181494e-007   3.3885646e-007
  1.5008440e+001   2.5967774e-007   6.0213937e-007   3.4246163e-007
  1.5107180e+001   2.5638943e-007   6.0244493e-007   3.4605549e-007
  1.5245889e+001   2.5175197e-007   6.0284313e-007   3.5109116e-007
  1.5344949e+001   2.4849151e-007   6.0310604e-007   3.5461453e-007
  1.5416121e+001   2.4603704e-007   6.0328538e-007   3.5724834e-007
  1.5505085e+001   2.4312326e-007   6.0349750e-007   3.6037424e-007
  1.5619071e+001   2.3921088e-007   6.0384348e-007   3.6463260e-007
  1.5716839e+001   2.3611337e-007   6.0404646e-007   3.6793309e-007
  1.5815807e+001   2.3296581e-007   6.0423864e-007   3.7127283e-007
  1.5914535e+001   2.2983166e-007   6.0441788e-007   3.7458622e-007
  1.6013448e+001   2.2670588e-007   6.0458568e-007   3.7787980e-007
  1.6112340e+001   2.2359041e-007   6.0474231e-007   3.8115190e-007
  1.6211266e+001   2.2049383e-007   6.0488845e-007   3.8439462e-007
  1.6310182e+001   2.1741258e-007   6.0502455e-007   3.8761197e-007
  1.6409121e+001   2.1434742e-007   6.0515121e-007   3.9080379e-007
  1.6507866e+001   2.1130864e-007   6.0526880e-007   3.9396016e-007
  1.6606846e+001   2.0828752e-007   6.0537840e-007   3.9709087e-007
  1.6705858e+001   2.0529143e-007   6.0548024e-007   4.0018881e-007
  1.6804607e+001   2.0232680e-007   6.0557453e-007   4.0324772e-007
  1.6903742e+001   1.9937962e-007   6.0566230e-007   4.0628268e-007
  1.7002898e+001   1.9645981e-007   6.0574367e-007   4.0928386e-007
  1.7102084e+001   1.9356909e-007   6.0581907e-007   4.1224998e-007
  1.7201310e+001   1.9070725e-007   6.0588888e-007   4.1518163e-007
  1.7340236e+001   1.8672474e-007   6.0597795e-007   4.1925321e-007
  1.7439571e+001   1.8394266e-007   6.0603581e-007   4.2209315e-007
  1.7528996e+001   1.8143624e-007   6.0608420e-007   4.2464796e-007
  1.7618421e+001   1.7896130e-007   6.0612922e-007   4.2716791e-007
  1.7717921e+001   1.7627299e-007   6.0617551e-007   4.2990252e-007
  1.7817457e+001   1.7361356e-007   6.0621815e-007   4.3260459e-007
  1.7917016e+001   1.7098361e-007   6.0625743e-007   4.3527382e-007
  1.8016611e+001   1.6838362e-007   6.0629358e-007   4.3790997e-007
  1.8116217e+001   1.6581666e-007   6.0632681e-007   4.4051015e-007
  1.8205865e+001   1.6351145e-007   6.0635442e-007   4.4284297e-007
  1.8335356e+001   1.6022082e-007   6.0639075e-007   4.4616993e-007
  1.8425004e+001   1.5799488e-007   6.0641358e-007   4.4841871e-007
  1.8524703e+001   1.5559314e-007   6.0643690e-007   4.5084376e-007
  1.8624517e+001   1.5321136e-007   6.0645823e-007   4.5324687e-007
  1.8714370e+001   1.5107350e-007   6.0647586e-007   4.5540236e-007
  1.8814238e+001   1.4876284e-007   6.0649378e-007   4.5773094e-007
  1.8904115e+001   1.4668693e-007   6.0650855e-007   4.5982162e-007
  1.9043969e+001   1.4352865e-007   6.0652911e-007   4.6300046e-007
  1.9133875e+001   1.4152951e-007   6.0654092e-007   4.6501141e-007
  1.9233870e+001   1.3936323e-007   6.0655285e-007   4.6718962e-007
  1.9323894e+001   1.3740951e-007   6.0656262e-007   4.6915312e-007
  1.9413919e+001   1.3548828e-007   6.0657153e-007   4.7108325e-007
  1.9503943e+001   1.3359693e-007   6.0657962e-007   4.7298269e-007
  1.9643981e+001   1.3072214e-007   6.0659075e-007   4.7586862e-007
  1.9734006e+001   1.2889338e-007   6.0659706e-007   4.7770368e-007
  1.9834212e+001   1.2691162e-007   6.0660336e-007   4.7969174e-007
  1.9924411e+001   1.2512560e-007   6.0660847e-007   4.8148287e-007
  2.0014609e+001   1.2337160e-007   6.0661307e-007   4.8324147e-007
  2.0104808e+001   1.2164554e-007   6.0661722e-007   4.8497168e-007
  2.0204056e+001   1.1980115e-007   6.0662128e-007   4.8682013e-007
  2.0343058e+001   1.1724684e-007   6.0662623e-007   4.8937939e-007
  2.0442431e+001   1.1546854e-007   6.0662928e-007   4.9116074e-007
  2.0531876e+001   1.1387499e-007   6.0663172e-007   4.9275673e-007
  2.0631279e+001   1.1215366e-007   6.0663413e-007   4.9448046e-007
  2.0720711e+001   1.1061322e-007   6.0663604e-007   4.9602282e-007
  2.0810142e+001   1.0910220e-007   6.0663775e-007   4.9753555e-007
  2.0909604e+001   1.0746932e-007   6.0663942e-007   4.9917010e-007
  2.1009117e+001   1.0586251e-007   6.0664089e-007   5.0077838e-007
  2.1108655e+001   1.0428271e-007   6.0664217e-007   5.0235947e-007
  2.1208260e+001   1.0272908e-007   6.0664330e-007   5.0391422e-007
  2.1307906e+001   1.0120311e-007   6.0664427e-007   5.0544116e-007
  2.1407589e+001   9.9706703e-008   6.0664512e-007   5.0693842e-007
  2.1513575e+001   9.8095056e-008   6.0664627e-007   5.0855122e-007
  2.1601258e+001   9.6827265e-008   6.0664684e-007   5.0981957e-007
  2.1727912e+001   9.5016281e-008   6.0664754e-007   5.1163126e-007
  2.1826593e+001   9.3663816e-008   6.0664801e-007   5.1298419e-007
  2.1902796e+001   9.2567021e-008   6.0664851e-007   5.1408148e-007
  2.2040657e+001   9.0751965e-008   6.0664900e-007   5.1589703e-007
  2.2140757e+001   8.9463176e-008   6.0664930e-007   5.1718613e-007
  2.2240912e+001   8.8191911e-008   6.0664956e-007   5.1845765e-007
  2.2341127e+001   8.6941200e-008   6.0664979e-007   5.1970859e-007
  2.2441398e+001   8.5708294e-008   6.0664999e-007   5.2094169e-007
  2.2541726e+001   8.4494602e-008   6.0665016e-007   5.2215555e-007
  2.2642113e+001   8.3299369e-008   6.0665030e-007   5.2335094e-007
  2.2742552e+001   8.2123914e-008   6.0665043e-007   5.2452652e-007
  2.2843057e+001   8.0965674e-008   6.0665054e-007   5.2568487e-007
  2.2943632e+001   7.9822655e-008   6.0665064e-007   5.2682799e-007
  2.3044275e+001   7.8694763e-008   6.0665073e-007   5.2795596e-007
  2.3134868e+001   7.7684744e-008   6.0665079e-007   5.2896605e-007
  2.3207343e+001   7.6867231e-008   6.0665084e-007   5.2978361e-007
  2.3348377e+001   7.5359595e-008   6.0665092e-007   5.3129133e-007
  2.3449302e+001   7.4299940e-008   6.0665097e-007   5.3235103e-007
  2.3550284e+001   7.3250505e-008   6.0665101e-007   5.3340051e-007
  2.3600777e+001   7.2730705e-008   6.0665103e-007   5.3392033e-007
  2.3701826e+001   7.1698370e-008   6.0665107e-007   5.3495270e-007
  2.3802965e+001   7.0678293e-008   6.0665110e-007   5.3597281e-007
  2.3904071e+001   6.9670694e-008   6.0665113e-007   5.3698043e-007
  2.4005130e+001   6.8675812e-008   6.0665115e-007   5.3797534e-007
  2.4106247e+001   6.7693636e-008   6.0665117e-007   5.3895754e-007
  2.4207424e+001   6.6721097e-008   6.0665119e-007   5.3993010e-007
  2.4308656e+001   6.5758408e-008   6.0665121e-007   5.4089280e-007
  2.4409966e+001   6.4804605e-008   6.0665123e-007   5.4184662e-007
  2.4511320e+001   6.3857882e-008   6.0665124e-007   5.4279336e-007
  2.4612716e+001   6.2921078e-008   6.0665125e-007   5.4373017e-007
  2.4714160e+001   6.1994203e-008   6.0665127e-007   5.4465706e-007
  2.4815650e+001   6.1074593e-008   6.0665128e-007   5.4557669e-007
  2.4917071e+001   6.0160090e-008   6.0665129e-007   5.4649120e-007
  2.5018452e+001   5.9254990e-008   6.0665130e-007   5.4739631e-007
  2.5119900e+001   5.8359961e-008   6.0665131e-007   5.4829134e-007
  2.5221397e+001   5.7474857e-008   6.0665131e-007   5.4917646e-007
  2.5322967e+001   5.6599829e-008   6.0665132e-007   5.5005149e-007
  2.5424583e+001   5.5734292e-008   6.0665133e-007   5.5091704e-007
  2.5526242e+001   5.4878625e-008   6.0665133e-007   5.5177271e-007
  2.5627945e+001   5.4027600e-008   6.0665134e-007   5.5262374e-007
  2.5729690e+001   5.3185820e-008   6.0665135e-007   5.5346553e-007
  2.5831534e+001   5.2353297e-008   6.0665135e-007   5.5429805e-007
  2.5933270e+001   5.1530782e-008   6.0665136e-007   5.5512057e-007
  2.6034942e+001   5.0718079e-008   6.0665136e-007   5.5593328e-007
  2.6136679e+001   4.9915372e-008   6.0665137e-007   5.5673599e-007
  2.6238469e+001   4.9122456e-008   6.0665137e-007   5.5752892e-007
  2.6340309e+001   4.8339130e-008   6.0665138e-007   5.5831225e-007
  2.6442199e+001   4.7564855e-008   6.0665138e-007   5.5908653e-007
  2.6515570e+001   4.6993894e-008   6.0665138e-007   5.5965749e-007
  2.6600354e+001   4.6334502e-008   6.0665139e-007   5.6031689e-007
  2.6732422e+001   4.5346288e-008   6.0665139e-007   5.6130510e-007
  2.6805793e+001   4.4810068e-008   6.0665139e-007   5.6184133e-007
  2.6907808e+001   4.4094520e-008   6.0665140e-007   5.6255688e-007
  2.7009960e+001   4.3381223e-008   6.0665140e-007   5.6327018e-007
  2.7112146e+001   4.2673119e-008   6.0665141e-007   5.6397829e-007
  2.7214371e+001   4.1971346e-008   6.0665141e-007   5.6468006e-007
  2.7317855e+001   4.1268136e-008   6.0665141e-007   5.6538328e-007
  2.7421387e+001   4.0572696e-008   6.0665142e-007   5.6607872e-007
  2.7524969e+001   3.9885403e-008   6.0665142e-007   5.6676602e-007
  2.7628601e+001   3.9206205e-008   6.0665143e-007   5.6744522e-007
  2.7732265e+001   3.8534937e-008   6.0665143e-007   5.6811649e-007
  2.7834624e+001   3.7879510e-008   6.0665143e-007   5.6877192e-007
  2.7937021e+001   3.7232282e-008   6.0665144e-007   5.6941915e-007
  2.8039426e+001   3.6594347e-008   6.0665144e-007   5.7005709e-007
  2.8141824e+001   3.5965364e-008   6.0665144e-007   5.7068608e-007
  2.8244234e+001   3.5345591e-008   6.0665145e-007   5.7130585e-007
  2.8346658e+001   3.4733695e-008   6.0665145e-007   5.7191775e-007
  2.8449103e+001   3.4130303e-008   6.0665145e-007   5.7252115e-007
  2.8500342e+001   3.3831813e-008   6.0665145e-007   5.7281964e-007
  2.8602840e+001   3.3240359e-008   6.0665146e-007   5.7341110e-007
  2.8705386e+001   3.2657159e-008   6.0665146e-007   5.7399430e-007
  2.8807956e+001   3.2082408e-008   6.0665146e-007   5.7456906e-007
  2.8910541e+001   3.1516688e-008   6.0665147e-007   5.7513478e-007
  2.9013184e+001   3.0958975e-008   6.0665147e-007   5.7569249e-007
  2.9115879e+001   3.0409270e-008   6.0665147e-007   5.7624220e-007
  2.9218602e+001   2.9868007e-008   6.0665147e-007   5.7678347e-007
  2.9321352e+001   2.9334245e-008   6.0665148e-007   5.7731723e-007
  2.9424097e+001   2.8807443e-008   6.0665148e-007   5.7784404e-007
  2.9526979e+001   2.8287767e-008   6.0665148e-007   5.7836372e-007
  2.9629868e+001   2.7775509e-008   6.0665149e-007   5.7887598e-007
  2.9732772e+001   2.7270332e-008   6.0665149e-007   5.7938116e-007
  2.9835832e+001   2.6771885e-008   6.0665149e-007   5.7987961e-007
  2.9938961e+001   2.6280870e-008   6.0665149e-007   5.8037062e-007
  3.0042124e+001   2.5797490e-008   6.0665150e-007   5.8085401e-007
  3.0145260e+001   2.5321143e-008   6.0665150e-007   5.8133036e-007
  3.0248405e+001   2.4851937e-008   6.0665150e-007   5.8179957e-007
  3.0351587e+001   2.4389752e-008   6.0665151e-007   5.8226175e-007
  3.0403203e+001   2.4160662e-008   6.0665151e-007   5.8249084e-007
  3.0506513e+001   2.3707233e-008   6.0665151e-007   5.8294428e-007
  3.0609859e+001   2.3261174e-008   6.0665151e-007   5.8339034e-007
  3.0713370e+001   2.2822004e-008   6.0665151e-007   5.8382951e-007
  3.0816953e+001   2.2389254e-008   6.0665152e-007   5.8426226e-007
  3.0922110e+001   2.1957012e-008   6.0665152e-007   5.8469451e-007
  3.1027346e+001   2.1531229e-008   6.0665152e-007   5.8512029e-007
  3.1132661e+001   2.1111171e-008   6.0665153e-007   5.8554035e-007
  3.1238059e+001   2.0697678e-008   6.0665153e-007   5.8595385e-007
  3.1343538e+001   2.0290605e-008   6.0665153e-007   5.8636092e-007
  3.1449104e+001   1.9889560e-008   6.0665153e-007   5.8676197e-007
  3.1501921e+001   1.9691612e-008   6.0665153e-007   5.8695992e-007
  3.1607625e+001   1.9300365e-008   6.0665154e-007   5.8735117e-007
  3.1713420e+001   1.8915607e-008   6.0665154e-007   5.8773593e-007
  3.1819319e+001   1.8537489e-008   6.0665154e-007   5.8811405e-007
  3.1925329e+001   1.8164689e-008   6.0665154e-007   5.8848685e-007
  3.2031432e+001   1.7797155e-008   6.0665155e-007   5.8885439e-007
  3.2137648e+001   1.7435551e-008   6.0665155e-007   5.8921600e-007
  3.2243851e+001   1.7080435e-008   6.0665155e-007   5.8957112e-007
  3.2349875e+001   1.6732080e-008   6.0665155e-007   5.8991947e-007
  3.2402825e+001   1.6560427e-008   6.0665155e-007   5.9009113e-007
  3.2508603e+001   1.6220614e-008   6.0665156e-007   5.9043094e-007
  3.2614245e+001   1.5887518e-008   6.0665156e-007   5.9076404e-007
  3.2719750e+001   1.5561004e-008   6.0665156e-007   5.9109056e-007
  3.2825137e+001   1.5240783e-008   6.0665156e-007   5.9141078e-007
  3.2930392e+001   1.4926878e-008   6.0665157e-007   5.9172469e-007
  3.3035555e+001   1.4618312e-008   6.0665157e-007   5.9203326e-007
  3.3140608e+001   1.4315726e-008   6.0665157e-007   5.9233584e-007
  3.3245544e+001   1.4019167e-008   6.0665157e-007   5.9263240e-007
  3.3350371e+001   1.3728705e-008   6.0665157e-007   5.9292287e-007
  3.3402735e+001   1.3585591e-008   6.0665158e-007   5.9306598e-007
  3.3507381e+001   1.3303236e-008   6.0665158e-007   5.9334834e-007
  3.3611934e+001   1.3026138e-008   6.0665158e-007   5.9362544e-007
  3.3716381e+001   1.2755016e-008   6.0665158e-007   5.9389657e-007
  3.3820752e+001   1.2489293e-008   6.0665158e-007   5.9416229e-007
  3.3925042e+001   1.2229103e-008   6.0665159e-007   5.9442248e-007
  3.4029290e+001   1.1973868e-008   6.0665159e-007   5.9467772e-007
  3.4133489e+001   1.1723571e-008   6.0665159e-007   5.9492802e-007
  3.4237646e+001   1.1478567e-008   6.0665159e-007   5.9517302e-007
  3.4341768e+001   1.1238690e-008   6.0665159e-007   5.9541290e-007
  3.4445866e+001   1.1003684e-008   6.0665160e-007   5.9564791e-007
  3.4549925e+001   1.0773213e-008   6.0665160e-007   5.9587838e-007
  3.4601936e+001   1.0659572e-008   6.0665160e-007   5.9599203e-007
  3.4701609e+001   1.0444476e-008   6.0665160e-007   5.9620712e-007
  3.4847353e+001   1.0137312e-008   6.0665160e-007   5.9651429e-007
  3.4951294e+001   9.9245722e-009   6.0665161e-007   5.9672703e-007
  3.5003257e+001   9.8197866e-009   6.0665161e-007   5.9683182e-007
  3.5107166e+001   9.6125447e-009   6.0665161e-007   5.9703906e-007
  3.5211070e+001   9.4096392e-009   6.0665161e-007   5.9724197e-007
  3.5301792e+001   9.2297039e-009   6.0665161e-007   5.9742191e-007
  3.5440149e+001   8.9705570e-009   6.0665161e-007   5.9768106e-007
  3.5543991e+001   8.7816855e-009   6.0665162e-007   5.9786993e-007
  3.5647823e+001   8.5967213e-009   6.0665162e-007   5.9805490e-007
  3.5749820e+001   8.4185950e-009   6.0665162e-007   5.9823302e-007
  3.5801723e+001   8.3294515e-009   6.0665162e-007   5.9832217e-007
  3.5928353e+001   8.1132740e-009   6.0665162e-007   5.9853835e-007
  3.6021768e+001   7.9578019e-009   6.0665162e-007   5.9869382e-007
  3.6123071e+001   7.7902515e-009   6.0665163e-007   5.9886137e-007
  3.6231018e+001   7.6165963e-009   6.0665163e-007   5.9903503e-007
  3.6305750e+001   7.4988513e-009   6.0665163e-007   5.9915278e-007
  3.6425497e+001   7.3144567e-009   6.0665163e-007   5.9933717e-007
  3.6531535e+001   7.1547939e-009   6.0665163e-007   5.9949684e-007
  3.6609744e+001   7.0399280e-009   6.0665163e-007   5.9961171e-007
  3.6731409e+001   6.8651651e-009   6.0665164e-007   5.9978647e-007
  3.6809620e+001   6.7550057e-009   6.0665164e-007   5.9989663e-007
  3.6922592e+001   6.5988239e-009   6.0665164e-007   6.0005282e-007
  3.7012969e+001   6.4756266e-009   6.0665164e-007   6.0017602e-007
  3.7134661e+001   6.3151910e-009   6.0665164e-007   6.0033645e-007
  3.7232058e+001   6.1886348e-009   6.0665165e-007   6.0046301e-007
  3.7338151e+001   6.0545814e-009   6.0665165e-007   6.0059707e-007
  3.7416417e+001   5.9578755e-009   6.0665165e-007   6.0069377e-007
  3.7513814e+001   5.8388660e-009   6.0665165e-007   6.0081278e-007
  3.7635560e+001   5.6950807e-009   6.0665165e-007   6.0095657e-007
  3.7713825e+001   5.6044803e-009   6.0665165e-007   6.0104717e-007
  3.7826875e+001   5.4758580e-009   6.0665165e-007   6.0117580e-007
  3.7905140e+001   5.3887924e-009   6.0665166e-007   6.0126286e-007
  3.8026887e+001   5.2565914e-009   6.0665166e-007   6.0139507e-007
  3.8105152e+001   5.1733988e-009   6.0665166e-007   6.0147826e-007
  3.8202549e+001   5.0711464e-009   6.0665166e-007   6.0158051e-007
  3.8324295e+001   4.9473779e-009   6.0665166e-007   6.0170428e-007
  3.8402560e+001   4.8694707e-009   6.0665166e-007   6.0178219e-007
  3.8515610e+001   4.7591517e-009   6.0665167e-007   6.0189251e-007
  3.8621703e+001   4.6578940e-009   6.0665167e-007   6.0199377e-007
  3.8734753e+001   4.5528208e-009   6.0665167e-007   6.0209885e-007
  3.8825193e+001   4.4701467e-009   6.0665167e-007   6.0218152e-007
  3.8903459e+001   4.4006632e-009   6.0665167e-007   6.0225101e-007
  3.9016509e+001   4.3021363e-009   6.0665167e-007   6.0234954e-007
  3.9103652e+001   4.2282934e-009   6.0665167e-007   6.0242338e-007
  3.9217176e+001   4.1338332e-009   6.0665168e-007   6.0251784e-007
  3.9339432e+001   4.0351721e-009   6.0665168e-007   6.0261651e-007
  3.9418025e+001   3.9731166e-009   6.0665168e-007   6.0267856e-007
  3.9515830e+001   3.8969870e-009   6.0665168e-007   6.0275469e-007
  3.9638086e+001   3.8049183e-009   6.0665168e-007   6.0284676e-007
  3.9716679e+001   3.7469355e-009   6.0665168e-007   6.0290475e-007
  3.9830203e+001   3.6649330e-009   6.0665169e-007   6.0298675e-007
  3.9908796e+001   3.6095405e-009   6.0665169e-007   6.0304215e-007
  4.0031052e+001   3.5255349e-009   6.0665169e-007   6.0312615e-007
  4.0109645e+001   3.4720701e-009   6.0665169e-007   6.0317962e-007
  4.0223169e+001   3.3964615e-009   6.0665169e-007   6.0325523e-007
  4.0301762e+001   3.3454869e-009   6.0665169e-007   6.0330621e-007
  4.0408299e+001   3.2778928e-009   6.0665169e-007   6.0337380e-007
  4.0521823e+001   3.2079345e-009   6.0665170e-007   6.0344376e-007
  4.0600416e+001   3.1607370e-009   6.0665170e-007   6.0349096e-007
  4.0722672e+001   3.0893233e-009   6.0665170e-007   6.0356238e-007
  4.0801265e+001   3.0445777e-009   6.0665170e-007   6.0360712e-007
  4.0914789e+001   2.9813890e-009   6.0665170e-007   6.0367031e-007
  4.1002579e+001   2.9339808e-009   6.0665170e-007   6.0371772e-007
  4.1126148e+001   2.8689324e-009   6.0665170e-007   6.0378277e-007
  4.1205610e+001   2.8281832e-009   6.0665171e-007   6.0382352e-007
  4.1329241e+001   2.7665002e-009   6.0665171e-007   6.0388521e-007
  4.1408726e+001   2.7278706e-009   6.0665171e-007   6.0392384e-007
  4.1532370e+001   2.6695354e-009   6.0665171e-007   6.0398217e-007
  4.1611855e+001   2.6330635e-009   6.0665171e-007   6.0401865e-007
  4.1735591e+001   2.5779014e-009   6.0665171e-007   6.0407381e-007
  4.1815229e+001   2.5433560e-009   6.0665171e-007   6.0410836e-007
  4.1930230e+001   2.4947903e-009   6.0665172e-007   6.0415692e-007
  4.2009841e+001   2.4621373e-009   6.0665172e-007   6.0418958e-007
  4.2133681e+001   2.4128324e-009   6.0665172e-007   6.0423889e-007
  4.2213293e+001   2.3820350e-009   6.0665172e-007   6.0426968e-007
  4.2328287e+001   2.3387547e-009   6.0665172e-007   6.0431297e-007
  4.2416989e+001   2.3064712e-009   6.0665172e-007   6.0434525e-007
  4.2532620e+001   2.2654355e-009   6.0665172e-007   6.0438629e-007
  4.2612671e+001   2.2378389e-009   6.0665172e-007   6.0441389e-007
  4.2701646e+001   2.2080099e-009   6.0665173e-007   6.0444372e-007
  4.2826265e+001   2.1674794e-009   6.0665173e-007   6.0448425e-007
  4.2906377e+001   2.1421842e-009   6.0665173e-007   6.0450954e-007
  4.3031160e+001   2.1040253e-009   6.0665173e-007   6.0454770e-007
  4.3120270e+001   2.0776896e-009   6.0665173e-007   6.0457404e-007
  4.3200468e+001   2.0545248e-009   6.0665173e-007   6.0459721e-007
  4.3316310e+001   2.0220070e-009   6.0665173e-007   6.0462973e-007
  4.3405477e+001   1.9978091e-009   6.0665173e-007   6.0465393e-007
  4.3530372e+001   1.9649449e-009   6.0665174e-007   6.0468679e-007
  4.3619584e+001   1.9422571e-009   6.0665174e-007   6.0470948e-007
  4.3735568e+001   1.9134904e-009   6.0665174e-007   6.0473825e-007
  4.3815864e+001   1.8941644e-009   6.0665174e-007   6.0475758e-007
  4.3905308e+001   1.8732528e-009   6.0665174e-007   6.0477849e-007
  4.4021877e+001   1.8467840e-009   6.0665174e-007   6.0480496e-007
  4.4102579e+001   1.8290366e-009   6.0665174e-007   6.0482271e-007
  4.4228362e+001   1.8022497e-009   6.0665174e-007   6.0484950e-007
  4.4309270e+001   1.7855487e-009   6.0665175e-007   6.0486620e-007
  4.4435111e+001   1.7604282e-009   6.0665175e-007   6.0489132e-007
  4.4516012e+001   1.7447803e-009   6.0665175e-007   6.0490697e-007
  4.4641856e+001   1.7212033e-009   6.0665175e-007   6.0493055e-007
  4.4722756e+001   1.7065131e-009   6.0665175e-007   6.0494524e-007
  4.4803720e+001   1.6921831e-009   6.0665175e-007   6.0495957e-007
  4.4929690e+001   1.6706132e-009   6.0665175e-007   6.0498114e-007
  4.5010680e+001   1.6571614e-009   6.0665175e-007   6.0499459e-007
  4.5100718e+001   1.6426297e-009   6.0665176e-007   6.0500913e-007
  4.5235833e+001   1.6215578e-009   6.0665176e-007   6.0503020e-007
  4.5316907e+001   1.6092972e-009   6.0665176e-007   6.0504246e-007
  4.5443064e+001   1.5908102e-009   6.0665176e-007   6.0506095e-007
  4.5533260e+001   1.5780339e-009   6.0665176e-007   6.0507373e-007
  4.5614423e+001   1.5668138e-009   6.0665176e-007   6.0508495e-007
  4.5704614e+001   1.5546942e-009   6.0665176e-007   6.0509707e-007
  4.5830915e+001   1.5382554e-009   6.0665176e-007   6.0511351e-007
  4.5921236e+001   1.5268939e-009   6.0665176e-007   6.0512487e-007
  4.6011547e+001   1.5158409e-009   6.0665177e-007   6.0513593e-007
  4.6101858e+001   1.5050915e-009   6.0665177e-007   6.0514668e-007
  4.6228317e+001   1.4905168e-009   6.0665177e-007   6.0516125e-007
  4.6309635e+001   1.4814297e-009   6.0665177e-007   6.0517034e-007
  4.6400532e+001   1.4715550e-009   6.0665177e-007   6.0518022e-007
  4.6527814e+001   1.4581639e-009   6.0665177e-007   6.0519361e-007
  4.6609640e+001   1.4498178e-009   6.0665177e-007   6.0520195e-007
  4.6736924e+001   1.4372416e-009   6.0665177e-007   6.0521453e-007
  4.6818884e+001   1.4293896e-009   6.0665177e-007   6.0522239e-007
  4.6909939e+001   1.4209052e-009   6.0665178e-007   6.0523087e-007
  4.7037433e+001   1.4093925e-009   6.0665178e-007   6.0524238e-007
  4.7128538e+001   1.4014328e-009   6.0665178e-007   6.0525035e-007
  4.7219733e+001   1.3936759e-009   6.0665178e-007   6.0525810e-007
  4.7301801e+001   1.3868614e-009   6.0665178e-007   6.0526492e-007
  4.7429470e+001   1.3765903e-009   6.0665178e-007   6.0527519e-007
  4.7520696e+001   1.3694871e-009   6.0665178e-007   6.0528230e-007
  4.7603317e+001   1.3632059e-009   6.0665178e-007   6.0528858e-007
  4.7741045e+001   1.3530805e-009   6.0665178e-007   6.0529870e-007
  4.7823695e+001   1.3471874e-009   6.0665179e-007   6.0530460e-007
  4.7915558e+001   1.3407973e-009   6.0665179e-007   6.0531099e-007
  4.8034988e+001   1.3327038e-009   6.0665179e-007   6.0531908e-007
  4.8126905e+001   1.3266716e-009   6.0665179e-007   6.0532512e-007
  4.8209670e+001   1.3213645e-009   6.0665179e-007   6.0533043e-007
  4.8301650e+001   1.3156234e-009   6.0665179e-007   6.0533617e-007
  4.8439661e+001   1.3072816e-009   6.0665179e-007   6.0534451e-007
  4.8531768e+001   1.3018950e-009   6.0665179e-007   6.0534990e-007
  4.8623866e+001   1.2966448e-009   6.0665179e-007   6.0535515e-007
  4.8715979e+001   1.2915280e-009   6.0665179e-007   6.0536027e-007
  4.8844953e+001   1.2845750e-009   6.0665180e-007   6.0536722e-007
  4.8937151e+001   1.2797575e-009   6.0665180e-007   6.0537204e-007
  4.9029379e+001   1.2750594e-009   6.0665180e-007   6.0537674e-007
  4.9121611e+001   1.2704785e-009   6.0665180e-007   6.0538132e-007
  4.9204631e+001   1.2664461e-009   6.0665180e-007   6.0538535e-007
  4.9333772e+001   1.2603537e-009   6.0665180e-007   6.0539145e-007
  4.9416907e+001   1.2565398e-009   6.0665180e-007   6.0539526e-007
  4.9509274e+001   1.2524066e-009   6.0665180e-007   6.0539940e-007
  4.9601653e+001   1.2483725e-009   6.0665180e-007   6.0540343e-007
  4.9721754e+001   1.2432636e-009   6.0665180e-007   6.0540854e-007
  4.9804901e+001   1.2398213e-009   6.0665181e-007   6.0541198e-007
  4.9934241e+001   1.2346145e-009   6.0665181e-007   6.0541719e-007
  5.0017503e+001   1.2313513e-009   6.0665181e-007   6.0542046e-007
  5.0110011e+001   1.2268638e-009   6.0665181e-007   6.0542495e-007
  5.0214151e+001   1.2218980e-009   6.0665181e-007   6.0542991e-007
  5.0376871e+001   1.2144404e-009   6.0665181e-007   6.0543737e-007
  5.0488250e+001   1.2095383e-009   6.0665181e-007   6.0544227e-007
  5.0599515e+001   1.2047723e-009   6.0665181e-007   6.0544704e-007
  5.0710647e+001   1.2001568e-009   6.0665182e-007   6.0545166e-007
  5.0821636e+001   1.1956972e-009   6.0665182e-007   6.0545612e-007
  5.0932493e+001   1.1913856e-009   6.0665182e-007   6.0546043e-007
  5.1043222e+001   1.1872220e-009   6.0665182e-007   6.0546460e-007
  5.1153822e+001   1.1832034e-009   6.0665182e-007   6.0546862e-007
  5.1292072e+001   1.1779815e-009   6.0665182e-007   6.0547384e-007
  5.1464885e+001   1.1717891e-009   6.0665182e-007   6.0548003e-007
  5.1680901e+001   1.1645652e-009   6.0665183e-007   6.0548726e-007
  5.1900770e+001   1.1577059e-009   6.0665183e-007   6.0549412e-007
  5.2120157e+001   1.1513123e-009   6.0665183e-007   6.0550052e-007
  5.2339048e+001   1.1453469e-009   6.0665183e-007   6.0550648e-007
  5.2557468e+001   1.1397907e-009   6.0665183e-007   6.0551204e-007
  5.2775426e+001   1.1345990e-009   6.0665184e-007   6.0551724e-007
  5.2992928e+001   1.1297540e-009   6.0665184e-007   6.0552208e-007
  5.3209983e+001   1.1252287e-009   6.0665184e-007   6.0552661e-007
  5.3481301e+001   1.1197587e-009   6.0665184e-007   6.0553208e-007
  5.3820449e+001   1.1134982e-009   6.0665184e-007   6.0553835e-007
  5.4091767e+001   1.1089133e-009   6.0665185e-007   6.0554293e-007
  5.4430915e+001   1.1037010e-009   6.0665185e-007   6.0554815e-007
  5.4702233e+001   1.0998997e-009   6.0665185e-007   6.0555195e-007
  5.5041381e+001   1.0955656e-009   6.0665186e-007   6.0555629e-007
  5.5312699e+001   1.0924032e-009   6.0665186e-007   6.0555945e-007
  5.5651847e+001   1.0887856e-009   6.0665186e-007   6.0556308e-007
  5.5923165e+001   1.0861361e-009   6.0665186e-007   6.0556573e-007
  5.6262313e+001   1.0830877e-009   6.0665187e-007   6.0556878e-007
  5.6533632e+001   1.0808434e-009   6.0665187e-007   6.0557102e-007
  5.6872779e+001   1.0782479e-009   6.0665187e-007   6.0557362e-007
  5.7144098e+001   1.0763247e-009   6.0665187e-007   6.0557555e-007
  5.7483246e+001   1.0740816e-009   6.0665188e-007   6.0557779e-007
  5.7754564e+001   1.0724149e-009   6.0665188e-007   6.0557946e-007
  5.8093712e+001   1.0704504e-009   6.0665188e-007   6.0558143e-007
  5.8365030e+001   1.0689802e-009   6.0665188e-007   6.0558290e-007
  5.8704178e+001   1.0672396e-009   6.0665188e-007   6.0558465e-007
  5.8975496e+001   1.0659323e-009   6.0665189e-007   6.0558595e-007
  5.9314644e+001   1.0643775e-009   6.0665189e-007   6.0558751e-007
  5.9585962e+001   1.0632005e-009   6.0665189e-007   6.0558869e-007
  5.9925110e+001   1.0617916e-009   6.0665189e-007   6.0559010e-007
  6.0196428e+001   1.0607232e-009   6.0665190e-007   6.0559117e-007
  6.0535576e+001   1.0594428e-009   6.0665190e-007   6.0559245e-007
  6.0806894e+001   1.0584643e-009   6.0665190e-007   6.0559344e-007
  6.1146042e+001   1.0573131e-009   6.0665190e-007   6.0559459e-007
  6.1544852e+001   1.0560203e-009   6.0665190e-007   6.0559588e-007
  6.1863900e+001   1.0550409e-009   6.0665191e-007   6.0559687e-007
  6.2262710e+001   1.0538603e-009   6.0665191e-007   6.0559805e-007
  6.2581758e+001   1.0529618e-009   6.0665191e-007   6.0559895e-007
  6.2980568e+001   1.0518811e-009   6.0665191e-007   6.0560003e-007
  6.3299616e+001   1.0510484e-009   6.0665192e-007   6.0560087e-007
  6.3698426e+001   1.0500503e-009   6.0665192e-007   6.0560187e-007
  6.4017474e+001   1.0492823e-009   6.0665192e-007   6.0560264e-007
  6.4416284e+001   1.0483606e-009   6.0665192e-007   6.0560356e-007
  6.4735332e+001   1.0476574e-009   6.0665192e-007   6.0560427e-007
  6.5134142e+001   1.0468032e-009   6.0665193e-007   6.0560512e-007
  6.5453190e+001   1.0461506e-009   6.0665193e-007   6.0560578e-007
  6.5852000e+001   1.0453572e-009   6.0665193e-007   6.0560657e-007
  6.6171048e+001   1.0447490e-009   6.0665193e-007   6.0560718e-007
  6.6569858e+001   1.0440098e-009   6.0665193e-007   6.0560792e-007
  6.6888906e+001   1.0434421e-009   6.0665194e-007   6.0560849e-007
  6.7287716e+001   1.0427544e-009   6.0665194e-007   6.0560918e-007
  6.7606764e+001   1.0422254e-009   6.0665194e-007   6.0560971e-007
  6.8005574e+001   1.0415803e-009   6.0665194e-007   6.0561036e-007
  6.8324622e+001   1.0410862e-009   6.0665194e-007   6.0561086e-007
  6.8722847e+001   1.0404841e-009   6.0665194e-007   6.0561146e-007
  6.9041427e+001   1.0400215e-009   6.0665195e-007   6.0561192e-007
  6.9439081e+001   1.0394557e-009   6.0665195e-007   6.0561249e-007
  6.9757204e+001   1.0390199e-009   6.0665195e-007   6.0561293e-007
  7.0154373e+001   1.0384881e-009   6.0665195e-007   6.0561346e-007
  7.0472108e+001   1.0380810e-009   6.0665195e-007   6.0561387e-007
  7.0868877e+001   1.0375831e-009   6.0665195e-007   6.0561437e-007
  7.1186292e+001   1.0371997e-009   6.0665196e-007   6.0561476e-007
  7.1582744e+001   1.0367299e-009   6.0665196e-007   6.0561523e-007
  7.1899906e+001   1.0363680e-009   6.0665196e-007   6.0561559e-007
  7.2296124e+001   1.0359306e-009   6.0665196e-007   6.0561603e-007
  7.2692255e+001   1.0355042e-009   6.0665196e-007   6.0561646e-007
  7.3009160e+001   1.0351745e-009   6.0665196e-007   6.0561679e-007
  7.3405173e+001   1.0347751e-009   6.0665196e-007   6.0561719e-007
  7.3801164e+001   1.0343864e-009   6.0665197e-007   6.0561758e-007
  7.4117956e+001   1.0340838e-009   6.0665197e-007   6.0561788e-007
  7.4513946e+001   1.0337181e-009   6.0665197e-007   6.0561825e-007
  7.4909987e+001   1.0333600e-009   6.0665197e-007   6.0561861e-007
  7.5226821e+001   1.0330836e-009   6.0665197e-007   6.0561889e-007
  7.5622862e+001   1.0327487e-009   6.0665197e-007   6.0561922e-007
  7.6019146e+001   1.0324216e-009   6.0665197e-007   6.0561955e-007
  7.6336172e+001   1.0321676e-009   6.0665198e-007   6.0561981e-007
  7.6732456e+001   1.0318599e-009   6.0665198e-007   6.0562012e-007
  7.7129169e+001   1.0315578e-009   6.0665198e-007   6.0562042e-007
  7.7446540e+001   1.0313231e-009   6.0665198e-007   6.0562066e-007
  7.7843253e+001   1.0310397e-009   6.0665198e-007   6.0562094e-007
  7.8240584e+001   1.0307664e-009   6.0665198e-007   6.0562121e-007
  7.8638181e+001   1.0304971e-009   6.0665198e-007   6.0562149e-007
  7.8956258e+001   1.0302881e-009   6.0665198e-007   6.0562170e-007
  7.9353855e+001   1.0300349e-009   6.0665198e-007   6.0562195e-007
  7.9752324e+001   1.0297902e-009   6.0665199e-007   6.0562220e-007
  8.0151149e+001   1.0295520e-009   6.0665199e-007   6.0562243e-007
  8.0550355e+001   1.0293216e-009   6.0665199e-007   6.0562267e-007
  8.0949967e+001   1.0290977e-009   6.0665199e-007   6.0562289e-007
  8.1350008e+001   1.0288798e-009   6.0665199e-007   6.0562311e-007
  8.1750502e+001   1.0286686e-009   6.0665199e-007   6.0562332e-007
  8.2151475e+001   1.0284625e-009   6.0665199e-007   6.0562353e-007
  8.2552951e+001   1.0282618e-009   6.0665199e-007   6.0562373e-007
  8.2954953e+001   1.0280668e-009   6.0665199e-007   6.0562393e-007
  8.3357508e+001   1.0278770e-009   6.0665200e-007   6.0562412e-007
  8.3760640e+001   1.0276930e-009   6.0665200e-007   6.0562430e-007
  8.4164373e+001   1.0275140e-009   6.0665200e-007   6.0562448e-007
  8.4568734e+001   1.0273401e-009   6.0665200e-007   6.0562466e-007
  8.4973748e+001   1.0271701e-009   6.0665200e-007   6.0562483e-007
  8.5379439e+001   1.0270045e-009   6.0665200e-007   6.0562500e-007
  8.5785835e+001   1.0268432e-009   6.0665200e-007   6.0562516e-007
  8.6192960e+001   1.0266869e-009   6.0665200e-007   6.0562532e-007
  8.6600842e+001   1.0265349e-009   6.0665200e-007   6.0562547e-007
  8.7009507e+001   1.0263869e-009   6.0665200e-007   6.0562562e-007
  8.7418985e+001   1.0262427e-009   6.0665201e-007   6.0562576e-007
  8.7829299e+001   1.0261020e-009   6.0665201e-007   6.0562590e-007
  8.8240478e+001   1.0259645e-009   6.0665201e-007   6.0562604e-007
  8.8652548e+001   1.0258310e-009   6.0665201e-007   6.0562618e-007
  8.9065537e+001   1.0257011e-009   6.0665201e-007   6.0562631e-007
  8.9479473e+001   1.0255747e-009   6.0665201e-007   6.0562644e-007
  8.9894386e+001   1.0254519e-009   6.0665201e-007   6.0562656e-007
  9.0310302e+001   1.0253315e-009   6.0665201e-007   6.0562668e-007
  9.0727259e+001   1.0252144e-009   6.0665201e-007   6.0562680e-007
  9.1145282e+001   1.0251002e-009   6.0665201e-007   6.0562691e-007
  9.1564399e+001   1.0249894e-009   6.0665201e-007   6.0562702e-007
  9.1984640e+001   1.0248812e-009   6.0665201e-007   6.0562713e-007
  9.2406035e+001   1.0247758e-009   6.0665202e-007   6.0562724e-007
  9.2828620e+001   1.0246736e-009   6.0665202e-007   6.0562734e-007
  9.3252432e+001   1.0245734e-009   6.0665202e-007   6.0562744e-007
  9.3677495e+001   1.0244756e-009   6.0665202e-007   6.0562754e-007
  9.4103839e+001   1.0243802e-009   6.0665202e-007   6.0562764e-007
  9.4531501e+001   1.0242876e-009   6.0665202e-007   6.0562773e-007
  9.4960529e+001   1.0241976e-009   6.0665202e-007   6.0562782e-007
  9.5390940e+001   1.0241099e-009   6.0665202e-007   6.0562791e-007
  9.5822769e+001   1.0240244e-009   6.0665202e-007   6.0562800e-007
  9.6256067e+001   1.0239406e-009   6.0665202e-007   6.0562808e-007
  9.6690863e+001   1.0238586e-009   6.0665202e-007   6.0562817e-007
  9.7127183e+001   1.0237789e-009   6.0665202e-007   6.0562825e-007
  9.7565088e+001   1.0237013e-009   6.0665203e-007   6.0562832e-007
  9.8004602e+001   1.0236259e-009   6.0665203e-007   6.0562840e-007
  9.8445758e+001   1.0235524e-009   6.0665203e-007   6.0562847e-007
  9.8888623e+001   1.0234804e-009   6.0665203e-007   6.0562855e-007
  9.9333206e+001   1.0234101e-009   6.0665203e-007   6.0562862e-007
  9.9779578e+001   1.0233412e-009   6.0665203e-007   6.0562869e-007
  1.0022776e+002   1.0232788e-009   6.0665203e-007   6.0562875e-007
  1.0067781e+002   1.0232176e-009   6.0665203e-007   6.0562881e-007
  1.0112977e+002   1.0231571e-009   6.0665203e-007   6.0562887e-007
  1.0158225e+002   1.0230985e-009   6.0665203e-007   6.0562893e-007
  1.0203470e+002   1.0230412e-009   6.0665203e-007   6.0562899e-007
  1.0248712e+002   1.0229873e-009   6.0665203e-007   6.0562905e-007
  1.0293952e+002   1.0229342e-009   6.0665203e-007   6.0562910e-007
  1.0339189e+002   1.0228802e-009   6.0665203e-007   6.0562915e-007
  1.0384423e+002   1.0228284e-009   6.0665204e-007   6.0562921e-007
  1.0429654e+002   1.0227774e-009   6.0665204e-007   6.0562926e-007
  1.0474882e+002   1.0227292e-009   6.0665204e-007   6.0562931e-007
  1.0520105e+002   1.0226826e-009   6.0665204e-007   6.0562935e-007
  1.0565320e+002   1.0226376e-009   6.0665204e-007   6.0562940e-007
  1.0610529e+002   1.0225935e-009   6.0665204e-007   6.0562944e-007
  1.0655731e+002   1.0225509e-009   6.0665204e-007   6.0562949e-007
  1.0700925e+002   1.0225098e-009   6.0665204e-007   6.0562953e-007
  1.0746114e+002   1.0224699e-009   6.0665204e-007   6.0562957e-007
  1.0791296e+002   1.0224312e-009   6.0665204e-007   6.0562961e-007
  1.0836471e+002   1.0223933e-009   6.0665204e-007   6.0562965e-007
  1.0881640e+002   1.0223564e-009   6.0665204e-007   6.0562969e-007
  1.0926803e+002   1.0223204e-009   6.0665204e-007   6.0562972e-007
  1.0971960e+002   1.0222856e-009   6.0665204e-007   6.0562976e-007
  1.1017110e+002   1.0222520e-009   6.0665204e-007   6.0562979e-007
  1.1062254e+002   1.0222194e-009   6.0665204e-007   6.0562983e-007
  1.1107392e+002   1.0221877e-009   6.0665205e-007   6.0562986e-007
  1.1152524e+002   1.0221565e-009   6.0665205e-007   6.0562989e-007
  1.1197650e+002   1.0221264e-009   6.0665205e-007   6.0562992e-007
  1.1242770e+002   1.0220968e-009   6.0665205e-007   6.0562995e-007
  1.1287885e+002   1.0220694e-009   6.0665205e-007   6.0562998e-007
  1.1332994e+002   1.0220423e-009   6.0665205e-007   6.0563001e-007
  1.1378098e+002   1.0220165e-009   6.0665205e-007   6.0563003e-007
  1.1423196e+002   1.0219909e-009   6.0665205e-007   6.0563006e-007
  1.1468290e+002   1.0219665e-009   6.0665205e-007   6.0563008e-007
  1.1513379e+002   1.0219420e-009   6.0665205e-007   6.0563011e-007
  1.1558463e+002   1.0219186e-009   6.0665205e-007   6.0563013e-007
  1.1603542e+002   1.0218962e-009   6.0665205e-007   6.0563015e-007
  1.1648617e+002   1.0218750e-009   6.0665205e-007   6.0563018e-007
  1.1693687e+002   1.0218542e-009   6.0665205e-007   6.0563020e-007
  1.1738753e+002   1.0218340e-009   6.0665205e-007   6.0563022e-007
  1.1783816e+002   1.0218143e-009   6.0665205e-007   6.0563024e-007
  1.1828874e+002   1.0217952e-009   6.0665205e-007   6.0563026e-007
  1.1873945e+002   1.0217762e-009   6.0665205e-007   6.0563028e-007
  1.1919011e+002   1.0217578e-009   6.0665205e-007   6.0563030e-007
  1.1964073e+002   1.0217396e-009   6.0665206e-007   6.0563032e-007
  1.2009147e+002   1.0217221e-009   6.0665206e-007   6.0563033e-007
  1.2054216e+002   1.0217051e-009   6.0665206e-007   6.0563035e-007
  1.2099279e+002   1.0216886e-009   6.0665206e-007   6.0563037e-007
  1.2144354e+002   1.0216725e-009   6.0665206e-007   6.0563038e-007
