# Supplementary material for: Research on combustion and emissions of heavy duty diesel engines under low-speed and low-load conditions in low temperature environments
Source: PLoS One. 2025 Feb 21;20(2):e0318933. doi: 10.1371/journal.pone.0318933 (PMC11844864; doi:10.1371/journal.pone.0318933)
Supplement: S1 File — (ZIP) [file pone.0318933.s001.zip › 1000rpm_30%/4-gaibianpenyoudingshi/1/spray.out]

# CONVERGE Release Build 2.3.20/  Jan 30, 2017        Run Date:Mon Mar 18 19:29:13 2024
# column       1                2                3                4                5                6                7                8                9               10               11               12               13               14               15               16               17               18               19               20               21               22               23               24               25               26               27 
#          Crank      tot_parcels    spray_parcels   liq_spray_mass          DIESEL2              smd             DV10             DV50             DV90           Inj_No         Inj_Mass     Tot_Inj_Mass      Inj_Vel_Old      Inj_Vel_New              C_a        Inj_Press           Noz_No      Spray_Penet           Inj_No         Inj_Mass     Tot_Inj_Mass      Inj_Vel_Old      Inj_Vel_New              C_a        Inj_Press           Noz_No      Spray_Penet 
#          (DEG)      (drop+film)           (drop)             (kg)             (kg)              (m)              (m)              (m)              (m)               ##             (kg)             (kg)            (m/s)            (m/s)           (none)            (MPa)               ##              (m)               ##             (kg)             (kg)            (m/s)            (m/s)           (none)            (MPa)               ##              (m) 
#
 -1.4600000e+002                0                0   0.0000000e+000   0.0000000e+000   0.0000000e+000   0.0000000e+000   0.0000000e+000   0.0000000e+000                1   0.0000000e+000   0.0000000e+000   0.0000000e+000   0.0000000e+000   0.0000000e+000   0.0000000e+000                1   0.0000000e+000                2   0.0000000e+000   0.0000000e+000   0.0000000e+000   0.0000000e+000   0.0000000e+000   0.0000000e+000                1   0.0000000e+000 
 -1.4587230e+002                0                0   0.0000000e+000   0.0000000e+000   0.0000000e+000   0.0000000e+000   0.0000000e+000   0.0000000e+000                1   0.0000000e+000   0.0000000e+000   0.0000000e+000   0.0000000e+000   0.0000000e+000   0.0000000e+000                1   0.0000000e+000                2   0.0000000e+000   0.0000000e+000   0.0000000e+000   0.0000000e+000   0.0000000e+000   0.0000000e+000                1   0.0000000e+000 
 -1.4579372e+002                0                0   0.0000000e+000   0.0000000e+000   0.0000000e+000   0.0000000e+000   0.0000000e+000   0.0000000e+000                1   0.0000000e+000   0.0000000e+000   0.0000000e+000   0.0000000e+000   0.0000000e+000   0.0000000e+000                1   0.0000000e+000                2   0.0000000e+000   0.0000000e+000   0.0000000e+000   0.0000000e+000   0.0000000e+000   0.0000000e+000                1   0.0000000e+000 
 -1.4567094e+002                0                0   0.0000000e+000   0.0000000e+000   0.0000000e+000   0.0000000e+000   0.0000000e+000   0.0000000e+000                1   0.0000000e+000   0.0000000e+000   0.0000000e+000   0.0000000e+000   0.0000000e+000   0.0000000e+000                1   0.0000000e+000                2   0.0000000e+000   0.0000000e+000   0.0000000e+000   0.0000000e+000   0.0000000e+000   0.0000000e+000                1   0.0000000e+000 
 -1.4558567e+002                0                0   0.0000000e+000   0.0000000e+000   0.0000000e+000   0.0000000e+000   0.0000000e+000   0.0000000e+000                1   0.0000000e+000   0.0000000e+000   0.0000000e+000   0.0000000e+000   0.0000000e+000   0.0000000e+000                1   0.0000000e+000                2   0.0000000e+000   0.0000000e+000   0.0000000e+000   0.0000000e+000   0.0000000e+000   0.0000000e+000                1   0.0000000e+000 
 -1.4547909e+002                0                0   0.0000000e+000   0.0000000e+000   0.0000000e+000   0.0000000e+000   0.0000000e+000   0.0000000e+000                1   0.0000000e+000   0.0000000e+000   0.0000000e+000   0.0000000e+000   0.0000000e+000   0.0000000e+000                1   0.0000000e+000                2   0.0000000e+000   0.0000000e+000   0.0000000e+000   0.0000000e+000   0.0000000e+000   0.0000000e+000                1   0.0000000e+000 
 -1.4534587e+002                0                0   0.0000000e+000   0.0000000e+000   0.0000000e+000   0.0000000e+000   0.0000000e+000   0.0000000e+000                1   0.0000000e+000   0.0000000e+000   0.0000000e+000   0.0000000e+000   0.0000000e+000   0.0000000e+000                1   0.0000000e+000                2   0.0000000e+000   0.0000000e+000   0.0000000e+000   0.0000000e+000   0.0000000e+000   0.0000000e+000                1   0.0000000e+000 
 -1.4517933e+002                0                0   0.0000000e+000   0.0000000e+000   0.0000000e+000   0.0000000e+000   0.0000000e+000   0.0000000e+000                1   0.0000000e+000   0.0000000e+000   0.0000000e+000   0.0000000e+000   0.0000000e+000   0.0000000e+000                1   0.0000000e+000                2   0.0000000e+000   0.0000000e+000   0.0000000e+000   0.0000000e+000   0.0000000e+000   0.0000000e+000                1   0.0000000e+000 
 -1.4497117e+002                0                0   0.0000000e+000   0.0000000e+000   0.0000000e+000   0.0000000e+000   0.0000000e+000   0.0000000e+000                1   0.0000000e+000   0.0000000e+000   0.0000000e+000   0.0000000e+000   0.0000000e+000   0.0000000e+000                1   0.0000000e+000                2   0.0000000e+000   0.0000000e+000   0.0000000e+000   0.0000000e+000   0.0000000e+000   0.0000000e+000                1   0.0000000e+000 
 -1.4471096e+002                0                0   0.0000000e+000   0.0000000e+000   0.0000000e+000   0.0000000e+000   0.0000000e+000   0.0000000e+000                1   0.0000000e+000   0.0000000e+000   0.0000000e+000   0.0000000e+000   0.0000000e+000   0.0000000e+000                1   0.0000000e+000                2   0.0000000e+000   0.0000000e+000   0.0000000e+000   0.0000000e+000   0.0000000e+000   0.0000000e+000                1   0.0000000e+000 
 -1.4438570e+002                0                0   0.0000000e+000   0.0000000e+000   0.0000000e+000   0.0000000e+000   0.0000000e+000   0.0000000e+000                1   0.0000000e+000   0.0000000e+000   0.0000000e+000   0.0000000e+000   0.0000000e+000   0.0000000e+000                1   0.0000000e+000                2   0.0000000e+000   0.0000000e+000   0.0000000e+000   0.0000000e+000   0.0000000e+000   0.0000000e+000                1   0.0000000e+000 
 -1.4397912e+002                0                0   0.0000000e+000   0.0000000e+000   0.0000000e+000   0.0000000e+000   0.0000000e+000   0.0000000e+000                1   0.0000000e+000   0.0000000e+000   0.0000000e+000   0.0000000e+000   0.0000000e+000   0.0000000e+000                1   0.0000000e+000                2   0.0000000e+000   0.0000000e+000   0.0000000e+000   0.0000000e+000   0.0000000e+000   0.0000000e+000                1   0.0000000e+000 
 -1.4347090e+002                0                0   0.0000000e+000   0.0000000e+000   0.0000000e+000   0.0000000e+000   0.0000000e+000   0.0000000e+000                1   0.0000000e+000   0.0000000e+000   0.0000000e+000   0.0000000e+000   0.0000000e+000   0.0000000e+000                1   0.0000000e+000                2   0.0000000e+000   0.0000000e+000   0.0000000e+000   0.0000000e+000   0.0000000e+000   0.0000000e+000                1   0.0000000e+000 
 -1.4287090e+002                0                0   0.0000000e+000   0.0000000e+000   0.0000000e+000   0.0000000e+000   0.0000000e+000   0.0000000e+000                1   0.0000000e+000   0.0000000e+000   0.0000000e+000   0.0000000e+000   0.0000000e+000   0.0000000e+000                1   0.0000000e+000                2   0.0000000e+000   0.0000000e+000   0.0000000e+000   0.0000000e+000   0.0000000e+000   0.0000000e+000                1   0.0000000e+000 
 -1.4227090e+002                0                0   0.0000000e+000   0.0000000e+000   0.0000000e+000   0.0000000e+000   0.0000000e+000   0.0000000e+000                1   0.0000000e+000   0.0000000e+000   0.0000000e+000   0.0000000e+000   0.0000000e+000   0.0000000e+000                1   0.0000000e+000                2   0.0000000e+000   0.0000000e+000   0.0000000e+000   0.0000000e+000   0.0000000e+000   0.0000000e+000                1   0.0000000e+000 
 -1.4167090e+002                0                0   0.0000000e+000   0.0000000e+000   0.0000000e+000   0.0000000e+000   0.0000000e+000   0.0000000e+000                1   0.0000000e+000   0.0000000e+000   0.0000000e+000   0.0000000e+000   0.0000000e+000   0.0000000e+000                1   0.0000000e+000                2   0.0000000e+000   0.0000000e+000   0.0000000e+000   0.0000000e+000   0.0000000e+000   0.0000000e+000                1   0.0000000e+000 
 -1.4107090e+002                0                0   0.0000000e+000   0.0000000e+000   0.0000000e+000   0.0000000e+000   0.0000000e+000   0.0000000e+000                1   0.0000000e+000   0.0000000e+000   0.0000000e+000   0.0000000e+000   0.0000000e+000   0.0000000e+000                1   0.0000000e+000                2   0.0000000e+000   0.0000000e+000   0.0000000e+000   0.0000000e+000   0.0000000e+000   0.0000000e+000                1   0.0000000e+000 
 -1.4047090e+002                0                0   0.0000000e+000   0.0000000e+000   0.0000000e+000   0.0000000e+000   0.0000000e+000   0.0000000e+000                1   0.0000000e+000   0.0000000e+000   0.0000000e+000   0.0000000e+000   0.0000000e+000   0.0000000e+000                1   0.0000000e+000                2   0.0000000e+000   0.0000000e+000   0.0000000e+000   0.0000000e+000   0.0000000e+000   0.0000000e+000                1   0.0000000e+000 
 -1.3987090e+002                0                0   0.0000000e+000   0.0000000e+000   0.0000000e+000   0.0000000e+000   0.0000000e+000   0.0000000e+000                1   0.0000000e+000   0.0000000e+000   0.0000000e+000   0.0000000e+000   0.0000000e+000   0.0000000e+000                1   0.0000000e+000                2   0.0000000e+000   0.0000000e+000   0.0000000e+000   0.0000000e+000   0.0000000e+000   0.0000000e+000                1   0.0000000e+000 
 -1.3927090e+002                0                0   0.0000000e+000   0.0000000e+000   0.0000000e+000   0.0000000e+000   0.0000000e+000   0.0000000e+000                1   0.0000000e+000   0.0000000e+000   0.0000000e+000   0.0000000e+000   0.0000000e+000   0.0000000e+000                1   0.0000000e+000                2   0.0000000e+000   0.0000000e+000   0.0000000e+000   0.0000000e+000   0.0000000e+000   0.0000000e+000                1   0.0000000e+000 
 -1.3867090e+002                0                0   0.0000000e+000   0.0000000e+000   0.0000000e+000   0.0000000e+000   0.0000000e+000   0.0000000e+000                1   0.0000000e+000   0.0000000e+000   0.0000000e+000   0.0000000e+000   0.0000000e+000   0.0000000e+000                1   0.0000000e+000                2   0.0000000e+000   0.0000000e+000   0.0000000e+000   0.0000000e+000   0.0000000e+000   0.0000000e+000                1   0.0000000e+000 
 -1.3807090e+002                0                0   0.0000000e+000   0.0000000e+000   0.0000000e+000   0.0000000e+000   0.0000000e+000   0.0000000e+000                1   0.0000000e+000   0.0000000e+000   0.0000000e+000   0.0000000e+000   0.0000000e+000   0.0000000e+000                1   0.0000000e+000                2   0.0000000e+000   0.0000000e+000   0.0000000e+000   0.0000000e+000   0.0000000e+000   0.0000000e+000                1   0.0000000e+000 
 -1.3747090e+002                0                0   0.0000000e+000   0.0000000e+000   0.0000000e+000   0.0000000e+000   0.0000000e+000   0.0000000e+000                1   0.0000000e+000   0.0000000e+000   0.0000000e+000   0.0000000e+000   0.0000000e+000   0.0000000e+000                1   0.0000000e+000                2   0.0000000e+000   0.0000000e+000   0.0000000e+000   0.0000000e+000   0.0000000e+000   0.0000000e+000                1   0.0000000e+000 
 -1.3687090e+002                0                0   0.0000000e+000   0.0000000e+000   0.0000000e+000   0.0000000e+000   0.0000000e+000   0.0000000e+000                1   0.0000000e+000   0.0000000e+000   0.0000000e+000   0.0000000e+000   0.0000000e+000   0.0000000e+000                1   0.0000000e+000                2   0.0000000e+000   0.0000000e+000   0.0000000e+000   0.0000000e+000   0.0000000e+000   0.0000000e+000                1   0.0000000e+000 
 -1.3627090e+002                0                0   0.0000000e+000   0.0000000e+000   0.0000000e+000   0.0000000e+000   0.0000000e+000   0.0000000e+000                1   0.0000000e+000   0.0000000e+000   0.0000000e+000   0.0000000e+000   0.0000000e+000   0.0000000e+000                1   0.0000000e+000                2   0.0000000e+000   0.0000000e+000   0.0000000e+000   0.0000000e+000   0.0000000e+000   0.0000000e+000                1   0.0000000e+000 
 -1.3567090e+002                0                0   0.0000000e+000   0.0000000e+000   0.0000000e+000   0.0000000e+000   0.0000000e+000   0.0000000e+000                1   0.0000000e+000   0.0000000e+000   0.0000000e+000   0.0000000e+000   0.0000000e+000   0.0000000e+000                1   0.0000000e+000                2   0.0000000e+000   0.0000000e+000   0.0000000e+000   0.0000000e+000   0.0000000e+000   0.0000000e+000                1   0.0000000e+000 
 -1.3507090e+002                0                0   0.0000000e+000   0.0000000e+000   0.0000000e+000   0.0000000e+000   0.0000000e+000   0.0000000e+000                1   0.0000000e+000   0.0000000e+000   0.0000000e+000   0.0000000e+000   0.0000000e+000   0.0000000e+000                1   0.0000000e+000                2   0.0000000e+000   0.0000000e+000   0.0000000e+000   0.0000000e+000   0.0000000e+000   0.0000000e+000                1   0.0000000e+000 
 -1.3447090e+002                0                0   0.0000000e+000   0.0000000e+000   0.0000000e+000   0.0000000e+000   0.0000000e+000   0.0000000e+000                1   0.0000000e+000   0.0000000e+000   0.0000000e+000   0.0000000e+000   0.0000000e+000   0.0000000e+000                1   0.0000000e+000                2   0.0000000e+000   0.0000000e+000   0.0000000e+000   0.0000000e+000   0.0000000e+000   0.0000000e+000                1   0.0000000e+000 
 -1.3387090e+002                0                0   0.0000000e+000   0.0000000e+000   0.0000000e+000   0.0000000e+000   0.0000000e+000   0.0000000e+000                1   0.0000000e+000   0.0000000e+000   0.0000000e+000   0.0000000e+000   0.0000000e+000   0.0000000e+000                1   0.0000000e+000                2   0.0000000e+000   0.0000000e+000   0.0000000e+000   0.0000000e+000   0.0000000e+000   0.0000000e+000                1   0.0000000e+000 
 -1.3327090e+002                0                0   0.0000000e+000   0.0000000e+000   0.0000000e+000   0.0000000e+000   0.0000000e+000   0.0000000e+000                1   0.0000000e+000   0.0000000e+000   0.0000000e+000   0.0000000e+000   0.0000000e+000   0.0000000e+000                1   0.0000000e+000                2   0.0000000e+000   0.0000000e+000   0.0000000e+000   0.0000000e+000   0.0000000e+000   0.0000000e+000                1   0.0000000e+000 
 -1.3267090e+002                0                0   0.0000000e+000   0.0000000e+000   0.0000000e+000   0.0000000e+000   0.0000000e+000   0.0000000e+000                1   0.0000000e+000   0.0000000e+000   0.0000000e+000   0.0000000e+000   0.0000000e+000   0.0000000e+000                1   0.0000000e+000                2   0.0000000e+000   0.0000000e+000   0.0000000e+000   0.0000000e+000   0.0000000e+000   0.0000000e+000                1   0.0000000e+000 
 -1.3207090e+002                0                0   0.0000000e+000   0.0000000e+000   0.0000000e+000   0.0000000e+000   0.0000000e+000   0.0000000e+000                1   0.0000000e+000   0.0000000e+000   0.0000000e+000   0.0000000e+000   0.0000000e+000   0.0000000e+000                1   0.0000000e+000                2   0.0000000e+000   0.0000000e+000   0.0000000e+000   0.0000000e+000   0.0000000e+000   0.0000000e+000                1   0.0000000e+000 
 -1.3147090e+002                0                0   0.0000000e+000   0.0000000e+000   0.0000000e+000   0.0000000e+000   0.0000000e+000   0.0000000e+000                1   0.0000000e+000   0.0000000e+000   0.0000000e+000   0.0000000e+000   0.0000000e+000   0.0000000e+000                1   0.0000000e+000                2   0.0000000e+000   0.0000000e+000   0.0000000e+000   0.0000000e+000   0.0000000e+000   0.0000000e+000                1   0.0000000e+000 
 -1.3087090e+002                0                0   0.0000000e+000   0.0000000e+000   0.0000000e+000   0.0000000e+000   0.0000000e+000   0.0000000e+000                1   0.0000000e+000   0.0000000e+000   0.0000000e+000   0.0000000e+000   0.0000000e+000   0.0000000e+000                1   0.0000000e+000                2   0.0000000e+000   0.0000000e+000   0.0000000e+000   0.0000000e+000   0.0000000e+000   0.0000000e+000                1   0.0000000e+000 
 -1.3027090e+002                0                0   0.0000000e+000   0.0000000e+000   0.0000000e+000   0.0000000e+000   0.0000000e+000   0.0000000e+000                1   0.0000000e+000   0.0000000e+000   0.0000000e+000   0.0000000e+000   0.0000000e+000   0.0000000e+000                1   0.0000000e+000                2   0.0000000e+000   0.0000000e+000   0.0000000e+000   0.0000000e+000   0.0000000e+000   0.0000000e+000                1   0.0000000e+000 
 -1.2967090e+002                0                0   0.0000000e+000   0.0000000e+000   0.0000000e+000   0.0000000e+000   0.0000000e+000   0.0000000e+000                1   0.0000000e+000   0.0000000e+000   0.0000000e+000   0.0000000e+000   0.0000000e+000   0.0000000e+000                1   0.0000000e+000                2   0.0000000e+000   0.0000000e+000   0.0000000e+000   0.0000000e+000   0.0000000e+000   0.0000000e+000                1   0.0000000e+000 
 -1.2907090e+002                0                0   0.0000000e+000   0.0000000e+000   0.0000000e+000   0.0000000e+000   0.0000000e+000   0.0000000e+000                1   0.0000000e+000   0.0000000e+000   0.0000000e+000   0.0000000e+000   0.0000000e+000   0.0000000e+000                1   0.0000000e+000                2   0.0000000e+000   0.0000000e+000   0.0000000e+000   0.0000000e+000   0.0000000e+000   0.0000000e+000                1   0.0000000e+000 
 -1.2847090e+002                0                0   0.0000000e+000   0.0000000e+000   0.0000000e+000   0.0000000e+000   0.0000000e+000   0.0000000e+000                1   0.0000000e+000   0.0000000e+000   0.0000000e+000   0.0000000e+000   0.0000000e+000   0.0000000e+000                1   0.0000000e+000                2   0.0000000e+000   0.0000000e+000   0.0000000e+000   0.0000000e+000   0.0000000e+000   0.0000000e+000                1   0.0000000e+000 
 -1.2787090e+002                0                0   0.0000000e+000   0.0000000e+000   0.0000000e+000   0.0000000e+000   0.0000000e+000   0.0000000e+000                1   0.0000000e+000   0.0000000e+000   0.0000000e+000   0.0000000e+000   0.0000000e+000   0.0000000e+000                1   0.0000000e+000                2   0.0000000e+000   0.0000000e+000   0.0000000e+000   0.0000000e+000   0.0000000e+000   0.0000000e+000                1   0.0000000e+000 
 -1.2727090e+002                0                0   0.0000000e+000   0.0000000e+000   0.0000000e+000   0.0000000e+000   0.0000000e+000   0.0000000e+000                1   0.0000000e+000   0.0000000e+000   0.0000000e+000   0.0000000e+000   0.0000000e+000   0.0000000e+000                1   0.0000000e+000                2   0.0000000e+000   0.0000000e+000   0.0000000e+000   0.0000000e+000   0.0000000e+000   0.0000000e+000                1   0.0000000e+000 
 -1.2667090e+002                0                0   0.0000000e+000   0.0000000e+000   0.0000000e+000   0.0000000e+000   0.0000000e+000   0.0000000e+000                1   0.0000000e+000   0.0000000e+000   0.0000000e+000   0.0000000e+000   0.0000000e+000   0.0000000e+000                1   0.0000000e+000                2   0.0000000e+000   0.0000000e+000   0.0000000e+000   0.0000000e+000   0.0000000e+000   0.0000000e+000                1   0.0000000e+000 
 -1.2607090e+002                0                0   0.0000000e+000   0.0000000e+000   0.0000000e+000   0.0000000e+000   0.0000000e+000   0.0000000e+000                1   0.0000000e+000   0.0000000e+000   0.0000000e+000   0.0000000e+000   0.0000000e+000   0.0000000e+000                1   0.0000000e+000                2   0.0000000e+000   0.0000000e+000   0.0000000e+000   0.0000000e+000   0.0000000e+000   0.0000000e+000                1   0.0000000e+000 
 -1.2547090e+002                0                0   0.0000000e+000   0.0000000e+000   0.0000000e+000   0.0000000e+000   0.0000000e+000   0.0000000e+000                1   0.0000000e+000   0.0000000e+000   0.0000000e+000   0.0000000e+000   0.0000000e+000   0.0000000e+000                1   0.0000000e+000                2   0.0000000e+000   0.0000000e+000   0.0000000e+000   0.0000000e+000   0.0000000e+000   0.0000000e+000                1   0.0000000e+000 
 -1.2487090e+002                0                0   0.0000000e+000   0.0000000e+000   0.0000000e+000   0.0000000e+000   0.0000000e+000   0.0000000e+000                1   0.0000000e+000   0.0000000e+000   0.0000000e+000   0.0000000e+000   0.0000000e+000   0.0000000e+000                1   0.0000000e+000                2   0.0000000e+000   0.0000000e+000   0.0000000e+000   0.0000000e+000   0.0000000e+000   0.0000000e+000                1   0.0000000e+000 
 -1.2427090e+002                0                0   0.0000000e+000   0.0000000e+000   0.0000000e+000   0.0000000e+000   0.0000000e+000   0.0000000e+000                1   0.0000000e+000   0.0000000e+000   0.0000000e+000   0.0000000e+000   0.0000000e+000   0.0000000e+000                1   0.0000000e+000                2   0.0000000e+000   0.0000000e+000   0.0000000e+000   0.0000000e+000   0.0000000e+000   0.0000000e+000                1   0.0000000e+000 
 -1.2367090e+002                0                0   0.0000000e+000   0.0000000e+000   0.0000000e+000   0.0000000e+000   0.0000000e+000   0.0000000e+000                1   0.0000000e+000   0.0000000e+000   0.0000000e+000   0.0000000e+000   0.0000000e+000   0.0000000e+000                1   0.0000000e+000                2   0.0000000e+000   0.0000000e+000   0.0000000e+000   0.0000000e+000   0.0000000e+000   0.0000000e+000                1   0.0000000e+000 
 -1.2307090e+002                0                0   0.0000000e+000   0.0000000e+000   0.0000000e+000   0.0000000e+000   0.0000000e+000   0.0000000e+000                1   0.0000000e+000   0.0000000e+000   0.0000000e+000   0.0000000e+000   0.0000000e+000   0.0000000e+000                1   0.0000000e+000                2   0.0000000e+000   0.0000000e+000   0.0000000e+000   0.0000000e+000   0.0000000e+000   0.0000000e+000                1   0.0000000e+000 
 -1.2247090e+002                0                0   0.0000000e+000   0.0000000e+000   0.0000000e+000   0.0000000e+000   0.0000000e+000   0.0000000e+000                1   0.0000000e+000   0.0000000e+000   0.0000000e+000   0.0000000e+000   0.0000000e+000   0.0000000e+000                1   0.0000000e+000                2   0.0000000e+000   0.0000000e+000   0.0000000e+000   0.0000000e+000   0.0000000e+000   0.0000000e+000                1   0.0000000e+000 
 -1.2187090e+002                0                0   0.0000000e+000   0.0000000e+000   0.0000000e+000   0.0000000e+000   0.0000000e+000   0.0000000e+000                1   0.0000000e+000   0.0000000e+000   0.0000000e+000   0.0000000e+000   0.0000000e+000   0.0000000e+000                1   0.0000000e+000                2   0.0000000e+000   0.0000000e+000   0.0000000e+000   0.0000000e+000   0.0000000e+000   0.0000000e+000                1   0.0000000e+000 
 -1.2127090e+002                0                0   0.0000000e+000   0.0000000e+000   0.0000000e+000   0.0000000e+000   0.0000000e+000   0.0000000e+000                1   0.0000000e+000   0.0000000e+000   0.0000000e+000   0.0000000e+000   0.0000000e+000   0.0000000e+000                1   0.0000000e+000                2   0.0000000e+000   0.0000000e+000   0.0000000e+000   0.0000000e+000   0.0000000e+000   0.0000000e+000                1   0.0000000e+000 
 -1.2067611e+002                0                0   0.0000000e+000   0.0000000e+000   0.0000000e+000   0.0000000e+000   0.0000000e+000   0.0000000e+000                1   0.0000000e+000   0.0000000e+000   0.0000000e+000   0.0000000e+000   0.0000000e+000   0.0000000e+000                1   0.0000000e+000                2   0.0000000e+000   0.0000000e+000   0.0000000e+000   0.0000000e+000   0.0000000e+000   0.0000000e+000                1   0.0000000e+000 
 -1.2008717e+002                0                0   0.0000000e+000   0.0000000e+000   0.0000000e+000   0.0000000e+000   0.0000000e+000   0.0000000e+000                1   0.0000000e+000   0.0000000e+000   0.0000000e+000   0.0000000e+000   0.0000000e+000   0.0000000e+000                1   0.0000000e+000                2   0.0000000e+000   0.0000000e+000   0.0000000e+000   0.0000000e+000   0.0000000e+000   0.0000000e+000                1   0.0000000e+000 
 -1.1950389e+002                0                0   0.0000000e+000   0.0000000e+000   0.0000000e+000   0.0000000e+000   0.0000000e+000   0.0000000e+000                1   0.0000000e+000   0.0000000e+000   0.0000000e+000   0.0000000e+000   0.0000000e+000   0.0000000e+000                1   0.0000000e+000                2   0.0000000e+000   0.0000000e+000   0.0000000e+000   0.0000000e+000   0.0000000e+000   0.0000000e+000                1   0.0000000e+000 
 -1.1892610e+002                0                0   0.0000000e+000   0.0000000e+000   0.0000000e+000   0.0000000e+000   0.0000000e+000   0.0000000e+000                1   0.0000000e+000   0.0000000e+000   0.0000000e+000   0.0000000e+000   0.0000000e+000   0.0000000e+000                1   0.0000000e+000                2   0.0000000e+000   0.0000000e+000   0.0000000e+000   0.0000000e+000   0.0000000e+000   0.0000000e+000                1   0.0000000e+000 
 -1.1835364e+002                0                0   0.0000000e+000   0.0000000e+000   0.0000000e+000   0.0000000e+000   0.0000000e+000   0.0000000e+000                1   0.0000000e+000   0.0000000e+000   0.0000000e+000   0.0000000e+000   0.0000000e+000   0.0000000e+000                1   0.0000000e+000                2   0.0000000e+000   0.0000000e+000   0.0000000e+000   0.0000000e+000   0.0000000e+000   0.0000000e+000                1   0.0000000e+000 
 -1.1778632e+002                0                0   0.0000000e+000   0.0000000e+000   0.0000000e+000   0.0000000e+000   0.0000000e+000   0.0000000e+000                1   0.0000000e+000   0.0000000e+000   0.0000000e+000   0.0000000e+000   0.0000000e+000   0.0000000e+000                1   0.0000000e+000                2   0.0000000e+000   0.0000000e+000   0.0000000e+000   0.0000000e+000   0.0000000e+000   0.0000000e+000                1   0.0000000e+000 
 -1.1722396e+002                0                0   0.0000000e+000   0.0000000e+000   0.0000000e+000   0.0000000e+000   0.0000000e+000   0.0000000e+000                1   0.0000000e+000   0.0000000e+000   0.0000000e+000   0.0000000e+000   0.0000000e+000   0.0000000e+000                1   0.0000000e+000                2   0.0000000e+000   0.0000000e+000   0.0000000e+000   0.0000000e+000   0.0000000e+000   0.0000000e+000                1   0.0000000e+000 
 -1.1666646e+002                0                0   0.0000000e+000   0.0000000e+000   0.0000000e+000   0.0000000e+000   0.0000000e+000   0.0000000e+000                1   0.0000000e+000   0.0000000e+000   0.0000000e+000   0.0000000e+000   0.0000000e+000   0.0000000e+000                1   0.0000000e+000                2   0.0000000e+000   0.0000000e+000   0.0000000e+000   0.0000000e+000   0.0000000e+000   0.0000000e+000                1   0.0000000e+000 
 -1.1611365e+002                0                0   0.0000000e+000   0.0000000e+000   0.0000000e+000   0.0000000e+000   0.0000000e+000   0.0000000e+000                1   0.0000000e+000   0.0000000e+000   0.0000000e+000   0.0000000e+000   0.0000000e+000   0.0000000e+000                1   0.0000000e+000                2   0.0000000e+000   0.0000000e+000   0.0000000e+000   0.0000000e+000   0.0000000e+000   0.0000000e+000                1   0.0000000e+000 
 -1.1556538e+002                0                0   0.0000000e+000   0.0000000e+000   0.0000000e+000   0.0000000e+000   0.0000000e+000   0.0000000e+000                1   0.0000000e+000   0.0000000e+000   0.0000000e+000   0.0000000e+000   0.0000000e+000   0.0000000e+000                1   0.0000000e+000                2   0.0000000e+000   0.0000000e+000   0.0000000e+000   0.0000000e+000   0.0000000e+000   0.0000000e+000                1   0.0000000e+000 
 -1.1502155e+002                0                0   0.0000000e+000   0.0000000e+000   0.0000000e+000   0.0000000e+000   0.0000000e+000   0.0000000e+000                1   0.0000000e+000   0.0000000e+000   0.0000000e+000   0.0000000e+000   0.0000000e+000   0.0000000e+000                1   0.0000000e+000                2   0.0000000e+000   0.0000000e+000   0.0000000e+000   0.0000000e+000   0.0000000e+000   0.0000000e+000                1   0.0000000e+000 
 -1.1448200e+002                0                0   0.0000000e+000   0.0000000e+000   0.0000000e+000   0.0000000e+000   0.0000000e+000   0.0000000e+000                1   0.0000000e+000   0.0000000e+000   0.0000000e+000   0.0000000e+000   0.0000000e+000   0.0000000e+000                1   0.0000000e+000                2   0.0000000e+000   0.0000000e+000   0.0000000e+000   0.0000000e+000   0.0000000e+000   0.0000000e+000                1   0.0000000e+000 
 -1.1394661e+002                0                0   0.0000000e+000   0.0000000e+000   0.0000000e+000   0.0000000e+000   0.0000000e+000   0.0000000e+000                1   0.0000000e+000   0.0000000e+000   0.0000000e+000   0.0000000e+000   0.0000000e+000   0.0000000e+000                1   0.0000000e+000                2   0.0000000e+000   0.0000000e+000   0.0000000e+000   0.0000000e+000   0.0000000e+000   0.0000000e+000                1   0.0000000e+000 
 -1.1341530e+002                0                0   0.0000000e+000   0.0000000e+000   0.0000000e+000   0.0000000e+000   0.0000000e+000   0.0000000e+000                1   0.0000000e+000   0.0000000e+000   0.0000000e+000   0.0000000e+000   0.0000000e+000   0.0000000e+000                1   0.0000000e+000                2   0.0000000e+000   0.0000000e+000   0.0000000e+000   0.0000000e+000   0.0000000e+000   0.0000000e+000                1   0.0000000e+000 
 -1.1288790e+002                0                0   0.0000000e+000   0.0000000e+000   0.0000000e+000   0.0000000e+000   0.0000000e+000   0.0000000e+000                1   0.0000000e+000   0.0000000e+000   0.0000000e+000   0.0000000e+000   0.0000000e+000   0.0000000e+000                1   0.0000000e+000                2   0.0000000e+000   0.0000000e+000   0.0000000e+000   0.0000000e+000   0.0000000e+000   0.0000000e+000                1   0.0000000e+000 
 -1.1236435e+002                0                0   0.0000000e+000   0.0000000e+000   0.0000000e+000   0.0000000e+000   0.0000000e+000   0.0000000e+000                1   0.0000000e+000   0.0000000e+000   0.0000000e+000   0.0000000e+000   0.0000000e+000   0.0000000e+000                1   0.0000000e+000                2   0.0000000e+000   0.0000000e+000   0.0000000e+000   0.0000000e+000   0.0000000e+000   0.0000000e+000                1   0.0000000e+000 
 -1.1184453e+002                0                0   0.0000000e+000   0.0000000e+000   0.0000000e+000   0.0000000e+000   0.0000000e+000   0.0000000e+000                1   0.0000000e+000   0.0000000e+000   0.0000000e+000   0.0000000e+000   0.0000000e+000   0.0000000e+000                1   0.0000000e+000                2   0.0000000e+000   0.0000000e+000   0.0000000e+000   0.0000000e+000   0.0000000e+000   0.0000000e+000                1   0.0000000e+000 
 -1.1132833e+002                0                0   0.0000000e+000   0.0000000e+000   0.0000000e+000   0.0000000e+000   0.0000000e+000   0.0000000e+000                1   0.0000000e+000   0.0000000e+000   0.0000000e+000   0.0000000e+000   0.0000000e+000   0.0000000e+000                1   0.0000000e+000                2   0.0000000e+000   0.0000000e+000   0.0000000e+000   0.0000000e+000   0.0000000e+000   0.0000000e+000                1   0.0000000e+000 
 -1.1081566e+002                0                0   0.0000000e+000   0.0000000e+000   0.0000000e+000   0.0000000e+000   0.0000000e+000   0.0000000e+000                1   0.0000000e+000   0.0000000e+000   0.0000000e+000   0.0000000e+000   0.0000000e+000   0.0000000e+000                1   0.0000000e+000                2   0.0000000e+000   0.0000000e+000   0.0000000e+000   0.0000000e+000   0.0000000e+000   0.0000000e+000                1   0.0000000e+000 
 -1.1030642e+002                0                0   0.0000000e+000   0.0000000e+000   0.0000000e+000   0.0000000e+000   0.0000000e+000   0.0000000e+000                1   0.0000000e+000   0.0000000e+000   0.0000000e+000   0.0000000e+000   0.0000000e+000   0.0000000e+000                1   0.0000000e+000                2   0.0000000e+000   0.0000000e+000   0.0000000e+000   0.0000000e+000   0.0000000e+000   0.0000000e+000                1   0.0000000e+000 
 -1.0980052e+002                0                0   0.0000000e+000   0.0000000e+000   0.0000000e+000   0.0000000e+000   0.0000000e+000   0.0000000e+000                1   0.0000000e+000   0.0000000e+000   0.0000000e+000   0.0000000e+000   0.0000000e+000   0.0000000e+000                1   0.0000000e+000                2   0.0000000e+000   0.0000000e+000   0.0000000e+000   0.0000000e+000   0.0000000e+000   0.0000000e+000                1   0.0000000e+000 
 -1.0929789e+002                0                0   0.0000000e+000   0.0000000e+000   0.0000000e+000   0.0000000e+000   0.0000000e+000   0.0000000e+000                1   0.0000000e+000   0.0000000e+000   0.0000000e+000   0.0000000e+000   0.0000000e+000   0.0000000e+000                1   0.0000000e+000                2   0.0000000e+000   0.0000000e+000   0.0000000e+000   0.0000000e+000   0.0000000e+000   0.0000000e+000                1   0.0000000e+000 
 -1.0879844e+002                0                0   0.0000000e+000   0.0000000e+000   0.0000000e+000   0.0000000e+000   0.0000000e+000   0.0000000e+000                1   0.0000000e+000   0.0000000e+000   0.0000000e+000   0.0000000e+000   0.0000000e+000   0.0000000e+000                1   0.0000000e+000                2   0.0000000e+000   0.0000000e+000   0.0000000e+000   0.0000000e+000   0.0000000e+000   0.0000000e+000                1   0.0000000e+000 
 -1.0830207e+002                0                0   0.0000000e+000   0.0000000e+000   0.0000000e+000   0.0000000e+000   0.0000000e+000   0.0000000e+000                1   0.0000000e+000   0.0000000e+000   0.0000000e+000   0.0000000e+000   0.0000000e+000   0.0000000e+000                1   0.0000000e+000                2   0.0000000e+000   0.0000000e+000   0.0000000e+000   0.0000000e+000   0.0000000e+000   0.0000000e+000                1   0.0000000e+000 
 -1.0780872e+002                0                0   0.0000000e+000   0.0000000e+000   0.0000000e+000   0.0000000e+000   0.0000000e+000   0.0000000e+000                1   0.0000000e+000   0.0000000e+000   0.0000000e+000   0.0000000e+000   0.0000000e+000   0.0000000e+000                1   0.0000000e+000                2   0.0000000e+000   0.0000000e+000   0.0000000e+000   0.0000000e+000   0.0000000e+000   0.0000000e+000                1   0.0000000e+000 
 -1.0731831e+002                0                0   0.0000000e+000   0.0000000e+000   0.0000000e+000   0.0000000e+000   0.0000000e+000   0.0000000e+000                1   0.0000000e+000   0.0000000e+000   0.0000000e+000   0.0000000e+000   0.0000000e+000   0.0000000e+000                1   0.0000000e+000                2   0.0000000e+000   0.0000000e+000   0.0000000e+000   0.0000000e+000   0.0000000e+000   0.0000000e+000                1   0.0000000e+000 
 -1.0683077e+002                0                0   0.0000000e+000   0.0000000e+000   0.0000000e+000   0.0000000e+000   0.0000000e+000   0.0000000e+000                1   0.0000000e+000   0.0000000e+000   0.0000000e+000   0.0000000e+000   0.0000000e+000   0.0000000e+000                1   0.0000000e+000                2   0.0000000e+000   0.0000000e+000   0.0000000e+000   0.0000000e+000   0.0000000e+000   0.0000000e+000                1   0.0000000e+000 
 -1.0634601e+002                0                0   0.0000000e+000   0.0000000e+000   0.0000000e+000   0.0000000e+000   0.0000000e+000   0.0000000e+000                1   0.0000000e+000   0.0000000e+000   0.0000000e+000   0.0000000e+000   0.0000000e+000   0.0000000e+000                1   0.0000000e+000                2   0.0000000e+000   0.0000000e+000   0.0000000e+000   0.0000000e+000   0.0000000e+000   0.0000000e+000                1   0.0000000e+000 
 -1.0586398e+002                0                0   0.0000000e+000   0.0000000e+000   0.0000000e+000   0.0000000e+000   0.0000000e+000   0.0000000e+000                1   0.0000000e+000   0.0000000e+000   0.0000000e+000   0.0000000e+000   0.0000000e+000   0.0000000e+000                1   0.0000000e+000                2   0.0000000e+000   0.0000000e+000   0.0000000e+000   0.0000000e+000   0.0000000e+000   0.0000000e+000                1   0.0000000e+000 
 -1.0538460e+002                0                0   0.0000000e+000   0.0000000e+000   0.0000000e+000   0.0000000e+000   0.0000000e+000   0.0000000e+000                1   0.0000000e+000   0.0000000e+000   0.0000000e+000   0.0000000e+000   0.0000000e+000   0.0000000e+000                1   0.0000000e+000                2   0.0000000e+000   0.0000000e+000   0.0000000e+000   0.0000000e+000   0.0000000e+000   0.0000000e+000                1   0.0000000e+000 
 -1.0490780e+002                0                0   0.0000000e+000   0.0000000e+000   0.0000000e+000   0.0000000e+000   0.0000000e+000   0.0000000e+000                1   0.0000000e+000   0.0000000e+000   0.0000000e+000   0.0000000e+000   0.0000000e+000   0.0000000e+000                1   0.0000000e+000                2   0.0000000e+000   0.0000000e+000   0.0000000e+000   0.0000000e+000   0.0000000e+000   0.0000000e+000                1   0.0000000e+000 
 -1.0443354e+002                0                0   0.0000000e+000   0.0000000e+000   0.0000000e+000   0.0000000e+000   0.0000000e+000   0.0000000e+000                1   0.0000000e+000   0.0000000e+000   0.0000000e+000   0.0000000e+000   0.0000000e+000   0.0000000e+000                1   0.0000000e+000                2   0.0000000e+000   0.0000000e+000   0.0000000e+000   0.0000000e+000   0.0000000e+000   0.0000000e+000                1   0.0000000e+000 
 -1.0396174e+002                0                0   0.0000000e+000   0.0000000e+000   0.0000000e+000   0.0000000e+000   0.0000000e+000   0.0000000e+000                1   0.0000000e+000   0.0000000e+000   0.0000000e+000   0.0000000e+000   0.0000000e+000   0.0000000e+000                1   0.0000000e+000                2   0.0000000e+000   0.0000000e+000   0.0000000e+000   0.0000000e+000   0.0000000e+000   0.0000000e+000                1   0.0000000e+000 
 -1.0349235e+002                0                0   0.0000000e+000   0.0000000e+000   0.0000000e+000   0.0000000e+000   0.0000000e+000   0.0000000e+000                1   0.0000000e+000   0.0000000e+000   0.0000000e+000   0.0000000e+000   0.0000000e+000   0.0000000e+000                1   0.0000000e+000                2   0.0000000e+000   0.0000000e+000   0.0000000e+000   0.0000000e+000   0.0000000e+000   0.0000000e+000                1   0.0000000e+000 
 -1.0302529e+002                0                0   0.0000000e+000   0.0000000e+000   0.0000000e+000   0.0000000e+000   0.0000000e+000   0.0000000e+000                1   0.0000000e+000   0.0000000e+000   0.0000000e+000   0.0000000e+000   0.0000000e+000   0.0000000e+000                1   0.0000000e+000                2   0.0000000e+000   0.0000000e+000   0.0000000e+000   0.0000000e+000   0.0000000e+000   0.0000000e+000                1   0.0000000e+000 
 -1.0256053e+002                0                0   0.0000000e+000   0.0000000e+000   0.0000000e+000   0.0000000e+000   0.0000000e+000   0.0000000e+000                1   0.0000000e+000   0.0000000e+000   0.0000000e+000   0.0000000e+000   0.0000000e+000   0.0000000e+000                1   0.0000000e+000                2   0.0000000e+000   0.0000000e+000   0.0000000e+000   0.0000000e+000   0.0000000e+000   0.0000000e+000                1   0.0000000e+000 
 -1.0209800e+002                0                0   0.0000000e+000   0.0000000e+000   0.0000000e+000   0.0000000e+000   0.0000000e+000   0.0000000e+000                1   0.0000000e+000   0.0000000e+000   0.0000000e+000   0.0000000e+000   0.0000000e+000   0.0000000e+000                1   0.0000000e+000                2   0.0000000e+000   0.0000000e+000   0.0000000e+000   0.0000000e+000   0.0000000e+000   0.0000000e+000                1   0.0000000e+000 
 -1.0163764e+002                0                0   0.0000000e+000   0.0000000e+000   0.0000000e+000   0.0000000e+000   0.0000000e+000   0.0000000e+000                1   0.0000000e+000   0.0000000e+000   0.0000000e+000   0.0000000e+000   0.0000000e+000   0.0000000e+000                1   0.0000000e+000                2   0.0000000e+000   0.0000000e+000   0.0000000e+000   0.0000000e+000   0.0000000e+000   0.0000000e+000                1   0.0000000e+000 
 -1.0117943e+002                0                0   0.0000000e+000   0.0000000e+000   0.0000000e+000   0.0000000e+000   0.0000000e+000   0.0000000e+000                1   0.0000000e+000   0.0000000e+000   0.0000000e+000   0.0000000e+000   0.0000000e+000   0.0000000e+000                1   0.0000000e+000                2   0.0000000e+000   0.0000000e+000   0.0000000e+000   0.0000000e+000   0.0000000e+000   0.0000000e+000                1   0.0000000e+000 
 -1.0072328e+002                0                0   0.0000000e+000   0.0000000e+000   0.0000000e+000   0.0000000e+000   0.0000000e+000   0.0000000e+000                1   0.0000000e+000   0.0000000e+000   0.0000000e+000   0.0000000e+000   0.0000000e+000   0.0000000e+000                1   0.0000000e+000                2   0.0000000e+000   0.0000000e+000   0.0000000e+000   0.0000000e+000   0.0000000e+000   0.0000000e+000                1   0.0000000e+000 
 -1.0026915e+002                0                0   0.0000000e+000   0.0000000e+000   0.0000000e+000   0.0000000e+000   0.0000000e+000   0.0000000e+000                1   0.0000000e+000   0.0000000e+000   0.0000000e+000   0.0000000e+000   0.0000000e+000   0.0000000e+000                1   0.0000000e+000                2   0.0000000e+000   0.0000000e+000   0.0000000e+000   0.0000000e+000   0.0000000e+000   0.0000000e+000                1   0.0000000e+000 
 -9.9817011e+001                0                0   0.0000000e+000   0.0000000e+000   0.0000000e+000   0.0000000e+000   0.0000000e+000   0.0000000e+000                1   0.0000000e+000   0.0000000e+000   0.0000000e+000   0.0000000e+000   0.0000000e+000   0.0000000e+000                1   0.0000000e+000                2   0.0000000e+000   0.0000000e+000   0.0000000e+000   0.0000000e+000   0.0000000e+000   0.0000000e+000                1   0.0000000e+000 
 -9.9366792e+001                0                0   0.0000000e+000   0.0000000e+000   0.0000000e+000   0.0000000e+000   0.0000000e+000   0.0000000e+000                1   0.0000000e+000   0.0000000e+000   0.0000000e+000   0.0000000e+000   0.0000000e+000   0.0000000e+000                1   0.0000000e+000                2   0.0000000e+000   0.0000000e+000   0.0000000e+000   0.0000000e+000   0.0000000e+000   0.0000000e+000                1   0.0000000e+000 
 -9.8918464e+001                0                0   0.0000000e+000   0.0000000e+000   0.0000000e+000   0.0000000e+000   0.0000000e+000   0.0000000e+000                1   0.0000000e+000   0.0000000e+000   0.0000000e+000   0.0000000e+000   0.0000000e+000   0.0000000e+000                1   0.0000000e+000                2   0.0000000e+000   0.0000000e+000   0.0000000e+000   0.0000000e+000   0.0000000e+000   0.0000000e+000                1   0.0000000e+000 
 -9.8471966e+001                0                0   0.0000000e+000   0.0000000e+000   0.0000000e+000   0.0000000e+000   0.0000000e+000   0.0000000e+000                1   0.0000000e+000   0.0000000e+000   0.0000000e+000   0.0000000e+000   0.0000000e+000   0.0000000e+000                1   0.0000000e+000                2   0.0000000e+000   0.0000000e+000   0.0000000e+000   0.0000000e+000   0.0000000e+000   0.0000000e+000                1   0.0000000e+000 
 -9.8027267e+001                0                0   0.0000000e+000   0.0000000e+000   0.0000000e+000   0.0000000e+000   0.0000000e+000   0.0000000e+000                1   0.0000000e+000   0.0000000e+000   0.0000000e+000   0.0000000e+000   0.0000000e+000   0.0000000e+000                1   0.0000000e+000                2   0.0000000e+000   0.0000000e+000   0.0000000e+000   0.0000000e+000   0.0000000e+000   0.0000000e+000                1   0.0000000e+000 
 -9.7584316e+001                0                0   0.0000000e+000   0.0000000e+000   0.0000000e+000   0.0000000e+000   0.0000000e+000   0.0000000e+000                1   0.0000000e+000   0.0000000e+000   0.0000000e+000   0.0000000e+000   0.0000000e+000   0.0000000e+000                1   0.0000000e+000                2   0.0000000e+000   0.0000000e+000   0.0000000e+000   0.0000000e+000   0.0000000e+000   0.0000000e+000                1   0.0000000e+000 
 -9.7143069e+001                0                0   0.0000000e+000   0.0000000e+000   0.0000000e+000   0.0000000e+000   0.0000000e+000   0.0000000e+000                1   0.0000000e+000   0.0000000e+000   0.0000000e+000   0.0000000e+000   0.0000000e+000   0.0000000e+000                1   0.0000000e+000                2   0.0000000e+000   0.0000000e+000   0.0000000e+000   0.0000000e+000   0.0000000e+000   0.0000000e+000                1   0.0000000e+000 
 -9.6703497e+001                0                0   0.0000000e+000   0.0000000e+000   0.0000000e+000   0.0000000e+000   0.0000000e+000   0.0000000e+000                1   0.0000000e+000   0.0000000e+000   0.0000000e+000   0.0000000e+000   0.0000000e+000   0.0000000e+000                1   0.0000000e+000                2   0.0000000e+000   0.0000000e+000   0.0000000e+000   0.0000000e+000   0.0000000e+000   0.0000000e+000                1   0.0000000e+000 
 -9.6265535e+001                0                0   0.0000000e+000   0.0000000e+000   0.0000000e+000   0.0000000e+000   0.0000000e+000   0.0000000e+000                1   0.0000000e+000   0.0000000e+000   0.0000000e+000   0.0000000e+000   0.0000000e+000   0.0000000e+000                1   0.0000000e+000                2   0.0000000e+000   0.0000000e+000   0.0000000e+000   0.0000000e+000   0.0000000e+000   0.0000000e+000                1   0.0000000e+000 
 -9.5829177e+001                0                0   0.0000000e+000   0.0000000e+000   0.0000000e+000   0.0000000e+000   0.0000000e+000   0.0000000e+000                1   0.0000000e+000   0.0000000e+000   0.0000000e+000   0.0000000e+000   0.0000000e+000   0.0000000e+000                1   0.0000000e+000                2   0.0000000e+000   0.0000000e+000   0.0000000e+000   0.0000000e+000   0.0000000e+000   0.0000000e+000                1   0.0000000e+000 
 -9.5394356e+001                0                0   0.0000000e+000   0.0000000e+000   0.0000000e+000   0.0000000e+000   0.0000000e+000   0.0000000e+000                1   0.0000000e+000   0.0000000e+000   0.0000000e+000   0.0000000e+000   0.0000000e+000   0.0000000e+000                1   0.0000000e+000                2   0.0000000e+000   0.0000000e+000   0.0000000e+000   0.0000000e+000   0.0000000e+000   0.0000000e+000                1   0.0000000e+000 
 -9.4961038e+001                0                0   0.0000000e+000   0.0000000e+000   0.0000000e+000   0.0000000e+000   0.0000000e+000   0.0000000e+000                1   0.0000000e+000   0.0000000e+000   0.0000000e+000   0.0000000e+000   0.0000000e+000   0.0000000e+000                1   0.0000000e+000                2   0.0000000e+000   0.0000000e+000   0.0000000e+000   0.0000000e+000   0.0000000e+000   0.0000000e+000                1   0.0000000e+000 
 -9.4529204e+001                0                0   0.0000000e+000   0.0000000e+000   0.0000000e+000   0.0000000e+000   0.0000000e+000   0.0000000e+000                1   0.0000000e+000   0.0000000e+000   0.0000000e+000   0.0000000e+000   0.0000000e+000   0.0000000e+000                1   0.0000000e+000                2   0.0000000e+000   0.0000000e+000   0.0000000e+000   0.0000000e+000   0.0000000e+000   0.0000000e+000                1   0.0000000e+000 
 -9.4098795e+001                0                0   0.0000000e+000   0.0000000e+000   0.0000000e+000   0.0000000e+000   0.0000000e+000   0.0000000e+000                1   0.0000000e+000   0.0000000e+000   0.0000000e+000   0.0000000e+000   0.0000000e+000   0.0000000e+000                1   0.0000000e+000                2   0.0000000e+000   0.0000000e+000   0.0000000e+000   0.0000000e+000   0.0000000e+000   0.0000000e+000                1   0.0000000e+000 
 -9.3669779e+001                0                0   0.0000000e+000   0.0000000e+000   0.0000000e+000   0.0000000e+000   0.0000000e+000   0.0000000e+000                1   0.0000000e+000   0.0000000e+000   0.0000000e+000   0.0000000e+000   0.0000000e+000   0.0000000e+000                1   0.0000000e+000                2   0.0000000e+000   0.0000000e+000   0.0000000e+000   0.0000000e+000   0.0000000e+000   0.0000000e+000                1   0.0000000e+000 
 -9.3242139e+001                0                0   0.0000000e+000   0.0000000e+000   0.0000000e+000   0.0000000e+000   0.0000000e+000   0.0000000e+000                1   0.0000000e+000   0.0000000e+000   0.0000000e+000   0.0000000e+000   0.0000000e+000   0.0000000e+000                1   0.0000000e+000                2   0.0000000e+000   0.0000000e+000   0.0000000e+000   0.0000000e+000   0.0000000e+000   0.0000000e+000                1   0.0000000e+000 
 -9.2815820e+001                0                0   0.0000000e+000   0.0000000e+000   0.0000000e+000   0.0000000e+000   0.0000000e+000   0.0000000e+000                1   0.0000000e+000   0.0000000e+000   0.0000000e+000   0.0000000e+000   0.0000000e+000   0.0000000e+000                1   0.0000000e+000                2   0.0000000e+000   0.0000000e+000   0.0000000e+000   0.0000000e+000   0.0000000e+000   0.0000000e+000                1   0.0000000e+000 
 -9.2390790e+001                0                0   0.0000000e+000   0.0000000e+000   0.0000000e+000   0.0000000e+000   0.0000000e+000   0.0000000e+000                1   0.0000000e+000   0.0000000e+000   0.0000000e+000   0.0000000e+000   0.0000000e+000   0.0000000e+000                1   0.0000000e+000                2   0.0000000e+000   0.0000000e+000   0.0000000e+000   0.0000000e+000   0.0000000e+000   0.0000000e+000                1   0.0000000e+000 
 -9.1967022e+001                0                0   0.0000000e+000   0.0000000e+000   0.0000000e+000   0.0000000e+000   0.0000000e+000   0.0000000e+000                1   0.0000000e+000   0.0000000e+000   0.0000000e+000   0.0000000e+000   0.0000000e+000   0.0000000e+000                1   0.0000000e+000                2   0.0000000e+000   0.0000000e+000   0.0000000e+000   0.0000000e+000   0.0000000e+000   0.0000000e+000                1   0.0000000e+000 
 -9.1544487e+001                0                0   0.0000000e+000   0.0000000e+000   0.0000000e+000   0.0000000e+000   0.0000000e+000   0.0000000e+000                1   0.0000000e+000   0.0000000e+000   0.0000000e+000   0.0000000e+000   0.0000000e+000   0.0000000e+000                1   0.0000000e+000                2   0.0000000e+000   0.0000000e+000   0.0000000e+000   0.0000000e+000   0.0000000e+000   0.0000000e+000                1   0.0000000e+000 
 -9.1123141e+001                0                0   0.0000000e+000   0.0000000e+000   0.0000000e+000   0.0000000e+000   0.0000000e+000   0.0000000e+000                1   0.0000000e+000   0.0000000e+000   0.0000000e+000   0.0000000e+000   0.0000000e+000   0.0000000e+000                1   0.0000000e+000                2   0.0000000e+000   0.0000000e+000   0.0000000e+000   0.0000000e+000   0.0000000e+000   0.0000000e+000                1   0.0000000e+000 
 -9.0702955e+001                0                0   0.0000000e+000   0.0000000e+000   0.0000000e+000   0.0000000e+000   0.0000000e+000   0.0000000e+000                1   0.0000000e+000   0.0000000e+000   0.0000000e+000   0.0000000e+000   0.0000000e+000   0.0000000e+000                1   0.0000000e+000                2   0.0000000e+000   0.0000000e+000   0.0000000e+000   0.0000000e+000   0.0000000e+000   0.0000000e+000                1   0.0000000e+000 
 -9.0283896e+001                0                0   0.0000000e+000   0.0000000e+000   0.0000000e+000   0.0000000e+000   0.0000000e+000   0.0000000e+000                1   0.0000000e+000   0.0000000e+000   0.0000000e+000   0.0000000e+000   0.0000000e+000   0.0000000e+000                1   0.0000000e+000                2   0.0000000e+000   0.0000000e+000   0.0000000e+000   0.0000000e+000   0.0000000e+000   0.0000000e+000                1   0.0000000e+000 
 -8.9865945e+001                0                0   0.0000000e+000   0.0000000e+000   0.0000000e+000   0.0000000e+000   0.0000000e+000   0.0000000e+000                1   0.0000000e+000   0.0000000e+000   0.0000000e+000   0.0000000e+000   0.0000000e+000   0.0000000e+000                1   0.0000000e+000                2   0.0000000e+000   0.0000000e+000   0.0000000e+000   0.0000000e+000   0.0000000e+000   0.0000000e+000                1   0.0000000e+000 
 -8.9449062e+001                0                0   0.0000000e+000   0.0000000e+000   0.0000000e+000   0.0000000e+000   0.0000000e+000   0.0000000e+000                1   0.0000000e+000   0.0000000e+000   0.0000000e+000   0.0000000e+000   0.0000000e+000   0.0000000e+000                1   0.0000000e+000                2   0.0000000e+000   0.0000000e+000   0.0000000e+000   0.0000000e+000   0.0000000e+000   0.0000000e+000                1   0.0000000e+000 
 -8.9033215e+001                0                0   0.0000000e+000   0.0000000e+000   0.0000000e+000   0.0000000e+000   0.0000000e+000   0.0000000e+000                1   0.0000000e+000   0.0000000e+000   0.0000000e+000   0.0000000e+000   0.0000000e+000   0.0000000e+000                1   0.0000000e+000                2   0.0000000e+000   0.0000000e+000   0.0000000e+000   0.0000000e+000   0.0000000e+000   0.0000000e+000                1   0.0000000e+000 
 -8.8618375e+001                0                0   0.0000000e+000   0.0000000e+000   0.0000000e+000   0.0000000e+000   0.0000000e+000   0.0000000e+000                1   0.0000000e+000   0.0000000e+000   0.0000000e+000   0.0000000e+000   0.0000000e+000   0.0000000e+000                1   0.0000000e+000                2   0.0000000e+000   0.0000000e+000   0.0000000e+000   0.0000000e+000   0.0000000e+000   0.0000000e+000                1   0.0000000e+000 
 -8.8204513e+001                0                0   0.0000000e+000   0.0000000e+000   0.0000000e+000   0.0000000e+000   0.0000000e+000   0.0000000e+000                1   0.0000000e+000   0.0000000e+000   0.0000000e+000   0.0000000e+000   0.0000000e+000   0.0000000e+000                1   0.0000000e+000                2   0.0000000e+000   0.0000000e+000   0.0000000e+000   0.0000000e+000   0.0000000e+000   0.0000000e+000                1   0.0000000e+000 
 -8.7791601e+001                0                0   0.0000000e+000   0.0000000e+000   0.0000000e+000   0.0000000e+000   0.0000000e+000   0.0000000e+000                1   0.0000000e+000   0.0000000e+000   0.0000000e+000   0.0000000e+000   0.0000000e+000   0.0000000e+000                1   0.0000000e+000                2   0.0000000e+000   0.0000000e+000   0.0000000e+000   0.0000000e+000   0.0000000e+000   0.0000000e+000                1   0.0000000e+000 
 -8.7379614e+001                0                0   0.0000000e+000   0.0000000e+000   0.0000000e+000   0.0000000e+000   0.0000000e+000   0.0000000e+000                1   0.0000000e+000   0.0000000e+000   0.0000000e+000   0.0000000e+000   0.0000000e+000   0.0000000e+000                1   0.0000000e+000                2   0.0000000e+000   0.0000000e+000   0.0000000e+000   0.0000000e+000   0.0000000e+000   0.0000000e+000                1   0.0000000e+000 
 -8.6968521e+001                0                0   0.0000000e+000   0.0000000e+000   0.0000000e+000   0.0000000e+000   0.0000000e+000   0.0000000e+000                1   0.0000000e+000   0.0000000e+000   0.0000000e+000   0.0000000e+000   0.0000000e+000   0.0000000e+000                1   0.0000000e+000                2   0.0000000e+000   0.0000000e+000   0.0000000e+000   0.0000000e+000   0.0000000e+000   0.0000000e+000                1   0.0000000e+000 
 -8.6558293e+001                0                0   0.0000000e+000   0.0000000e+000   0.0000000e+000   0.0000000e+000   0.0000000e+000   0.0000000e+000                1   0.0000000e+000   0.0000000e+000   0.0000000e+000   0.0000000e+000   0.0000000e+000   0.0000000e+000                1   0.0000000e+000                2   0.0000000e+000   0.0000000e+000   0.0000000e+000   0.0000000e+000   0.0000000e+000   0.0000000e+000                1   0.0000000e+000 
 -8.6148902e+001                0                0   0.0000000e+000   0.0000000e+000   0.0000000e+000   0.0000000e+000   0.0000000e+000   0.0000000e+000                1   0.0000000e+000   0.0000000e+000   0.0000000e+000   0.0000000e+000   0.0000000e+000   0.0000000e+000                1   0.0000000e+000                2   0.0000000e+000   0.0000000e+000   0.0000000e+000   0.0000000e+000   0.0000000e+000   0.0000000e+000                1   0.0000000e+000 
 -8.5740320e+001                0                0   0.0000000e+000   0.0000000e+000   0.0000000e+000   0.0000000e+000   0.0000000e+000   0.0000000e+000                1   0.0000000e+000   0.0000000e+000   0.0000000e+000   0.0000000e+000   0.0000000e+000   0.0000000e+000                1   0.0000000e+000                2   0.0000000e+000   0.0000000e+000   0.0000000e+000   0.0000000e+000   0.0000000e+000   0.0000000e+000                1   0.0000000e+000 
 -8.5332521e+001                0                0   0.0000000e+000   0.0000000e+000   0.0000000e+000   0.0000000e+000   0.0000000e+000   0.0000000e+000                1   0.0000000e+000   0.0000000e+000   0.0000000e+000   0.0000000e+000   0.0000000e+000   0.0000000e+000                1   0.0000000e+000                2   0.0000000e+000   0.0000000e+000   0.0000000e+000   0.0000000e+000   0.0000000e+000   0.0000000e+000                1   0.0000000e+000 
 -8.4925479e+001                0                0   0.0000000e+000   0.0000000e+000   0.0000000e+000   0.0000000e+000   0.0000000e+000   0.0000000e+000                1   0.0000000e+000   0.0000000e+000   0.0000000e+000   0.0000000e+000   0.0000000e+000   0.0000000e+000                1   0.0000000e+000                2   0.0000000e+000   0.0000000e+000   0.0000000e+000   0.0000000e+000   0.0000000e+000   0.0000000e+000                1   0.0000000e+000 
 -8.4519166e+001                0                0   0.0000000e+000   0.0000000e+000   0.0000000e+000   0.0000000e+000   0.0000000e+000   0.0000000e+000                1   0.0000000e+000   0.0000000e+000   0.0000000e+000   0.0000000e+000   0.0000000e+000   0.0000000e+000                1   0.0000000e+000                2   0.0000000e+000   0.0000000e+000   0.0000000e+000   0.0000000e+000   0.0000000e+000   0.0000000e+000                1   0.0000000e+000 
 -8.4113556e+001                0                0   0.0000000e+000   0.0000000e+000   0.0000000e+000   0.0000000e+000   0.0000000e+000   0.0000000e+000                1   0.0000000e+000   0.0000000e+000   0.0000000e+000   0.0000000e+000   0.0000000e+000   0.0000000e+000                1   0.0000000e+000                2   0.0000000e+000   0.0000000e+000   0.0000000e+000   0.0000000e+000   0.0000000e+000   0.0000000e+000                1   0.0000000e+000 
 -8.3708624e+001                0                0   0.0000000e+000   0.0000000e+000   0.0000000e+000   0.0000000e+000   0.0000000e+000   0.0000000e+000                1   0.0000000e+000   0.0000000e+000   0.0000000e+000   0.0000000e+000   0.0000000e+000   0.0000000e+000                1   0.0000000e+000                2   0.0000000e+000   0.0000000e+000   0.0000000e+000   0.0000000e+000   0.0000000e+000   0.0000000e+000                1   0.0000000e+000 
 -8.3304344e+001                0                0   0.0000000e+000   0.0000000e+000   0.0000000e+000   0.0000000e+000   0.0000000e+000   0.0000000e+000                1   0.0000000e+000   0.0000000e+000   0.0000000e+000   0.0000000e+000   0.0000000e+000   0.0000000e+000                1   0.0000000e+000                2   0.0000000e+000   0.0000000e+000   0.0000000e+000   0.0000000e+000   0.0000000e+000   0.0000000e+000                1   0.0000000e+000 
 -8.2900689e+001                0                0   0.0000000e+000   0.0000000e+000   0.0000000e+000   0.0000000e+000   0.0000000e+000   0.0000000e+000                1   0.0000000e+000   0.0000000e+000   0.0000000e+000   0.0000000e+000   0.0000000e+000   0.0000000e+000                1   0.0000000e+000                2   0.0000000e+000   0.0000000e+000   0.0000000e+000   0.0000000e+000   0.0000000e+000   0.0000000e+000                1   0.0000000e+000 
 -8.2497635e+001                0                0   0.0000000e+000   0.0000000e+000   0.0000000e+000   0.0000000e+000   0.0000000e+000   0.0000000e+000                1   0.0000000e+000   0.0000000e+000   0.0000000e+000   0.0000000e+000   0.0000000e+000   0.0000000e+000                1   0.0000000e+000                2   0.0000000e+000   0.0000000e+000   0.0000000e+000   0.0000000e+000   0.0000000e+000   0.0000000e+000                1   0.0000000e+000 
 -8.2095158e+001                0                0   0.0000000e+000   0.0000000e+000   0.0000000e+000   0.0000000e+000   0.0000000e+000   0.0000000e+000                1   0.0000000e+000   0.0000000e+000   0.0000000e+000   0.0000000e+000   0.0000000e+000   0.0000000e+000                1   0.0000000e+000                2   0.0000000e+000   0.0000000e+000   0.0000000e+000   0.0000000e+000   0.0000000e+000   0.0000000e+000                1   0.0000000e+000 
 -8.1693230e+001                0                0   0.0000000e+000   0.0000000e+000   0.0000000e+000   0.0000000e+000   0.0000000e+000   0.0000000e+000                1   0.0000000e+000   0.0000000e+000   0.0000000e+000   0.0000000e+000   0.0000000e+000   0.0000000e+000                1   0.0000000e+000                2   0.0000000e+000   0.0000000e+000   0.0000000e+000   0.0000000e+000   0.0000000e+000   0.0000000e+000                1   0.0000000e+000 
 -8.1291828e+001                0                0   0.0000000e+000   0.0000000e+000   0.0000000e+000   0.0000000e+000   0.0000000e+000   0.0000000e+000                1   0.0000000e+000   0.0000000e+000   0.0000000e+000   0.0000000e+000   0.0000000e+000   0.0000000e+000                1   0.0000000e+000                2   0.0000000e+000   0.0000000e+000   0.0000000e+000   0.0000000e+000   0.0000000e+000   0.0000000e+000                1   0.0000000e+000 
 -8.0890926e+001                0                0   0.0000000e+000   0.0000000e+000   0.0000000e+000   0.0000000e+000   0.0000000e+000   0.0000000e+000                1   0.0000000e+000   0.0000000e+000   0.0000000e+000   0.0000000e+000   0.0000000e+000   0.0000000e+000                1   0.0000000e+000                2   0.0000000e+000   0.0000000e+000   0.0000000e+000   0.0000000e+000   0.0000000e+000   0.0000000e+000                1   0.0000000e+000 
 -8.0490500e+001                0                0   0.0000000e+000   0.0000000e+000   0.0000000e+000   0.0000000e+000   0.0000000e+000   0.0000000e+000                1   0.0000000e+000   0.0000000e+000   0.0000000e+000   0.0000000e+000   0.0000000e+000   0.0000000e+000                1   0.0000000e+000                2   0.0000000e+000   0.0000000e+000   0.0000000e+000   0.0000000e+000   0.0000000e+000   0.0000000e+000                1   0.0000000e+000 
 -8.0090524e+001                0                0   0.0000000e+000   0.0000000e+000   0.0000000e+000   0.0000000e+000   0.0000000e+000   0.0000000e+000                1   0.0000000e+000   0.0000000e+000   0.0000000e+000   0.0000000e+000   0.0000000e+000   0.0000000e+000                1   0.0000000e+000                2   0.0000000e+000   0.0000000e+000   0.0000000e+000   0.0000000e+000   0.0000000e+000   0.0000000e+000                1   0.0000000e+000 
 -7.9690976e+001                0                0   0.0000000e+000   0.0000000e+000   0.0000000e+000   0.0000000e+000   0.0000000e+000   0.0000000e+000                1   0.0000000e+000   0.0000000e+000   0.0000000e+000   0.0000000e+000   0.0000000e+000   0.0000000e+000                1   0.0000000e+000                2   0.0000000e+000   0.0000000e+000   0.0000000e+000   0.0000000e+000   0.0000000e+000   0.0000000e+000                1   0.0000000e+000 
 -7.9291829e+001                0                0   0.0000000e+000   0.0000000e+000   0.0000000e+000   0.0000000e+000   0.0000000e+000   0.0000000e+000                1   0.0000000e+000   0.0000000e+000   0.0000000e+000   0.0000000e+000   0.0000000e+000   0.0000000e+000                1   0.0000000e+000                2   0.0000000e+000   0.0000000e+000   0.0000000e+000   0.0000000e+000   0.0000000e+000   0.0000000e+000                1   0.0000000e+000 
 -7.8893061e+001                0                0   0.0000000e+000   0.0000000e+000   0.0000000e+000   0.0000000e+000   0.0000000e+000   0.0000000e+000                1   0.0000000e+000   0.0000000e+000   0.0000000e+000   0.0000000e+000   0.0000000e+000   0.0000000e+000                1   0.0000000e+000                2   0.0000000e+000   0.0000000e+000   0.0000000e+000   0.0000000e+000   0.0000000e+000   0.0000000e+000                1   0.0000000e+000 
 -7.8494646e+001                0                0   0.0000000e+000   0.0000000e+000   0.0000000e+000   0.0000000e+000   0.0000000e+000   0.0000000e+000                1   0.0000000e+000   0.0000000e+000   0.0000000e+000   0.0000000e+000   0.0000000e+000   0.0000000e+000                1   0.0000000e+000                2   0.0000000e+000   0.0000000e+000   0.0000000e+000   0.0000000e+000   0.0000000e+000   0.0000000e+000                1   0.0000000e+000 
 -7.8096561e+001                0                0   0.0000000e+000   0.0000000e+000   0.0000000e+000   0.0000000e+000   0.0000000e+000   0.0000000e+000                1   0.0000000e+000   0.0000000e+000   0.0000000e+000   0.0000000e+000   0.0000000e+000   0.0000000e+000                1   0.0000000e+000                2   0.0000000e+000   0.0000000e+000   0.0000000e+000   0.0000000e+000   0.0000000e+000   0.0000000e+000                1   0.0000000e+000 
 -7.7698782e+001                0                0   0.0000000e+000   0.0000000e+000   0.0000000e+000   0.0000000e+000   0.0000000e+000   0.0000000e+000                1   0.0000000e+000   0.0000000e+000   0.0000000e+000   0.0000000e+000   0.0000000e+000   0.0000000e+000                1   0.0000000e+000                2   0.0000000e+000   0.0000000e+000   0.0000000e+000   0.0000000e+000   0.0000000e+000   0.0000000e+000                1   0.0000000e+000 
 -7.7301285e+001                0                0   0.0000000e+000   0.0000000e+000   0.0000000e+000   0.0000000e+000   0.0000000e+000   0.0000000e+000                1   0.0000000e+000   0.0000000e+000   0.0000000e+000   0.0000000e+000   0.0000000e+000   0.0000000e+000                1   0.0000000e+000                2   0.0000000e+000   0.0000000e+000   0.0000000e+000   0.0000000e+000   0.0000000e+000   0.0000000e+000                1   0.0000000e+000 
 -7.6904045e+001                0                0   0.0000000e+000   0.0000000e+000   0.0000000e+000   0.0000000e+000   0.0000000e+000   0.0000000e+000                1   0.0000000e+000   0.0000000e+000   0.0000000e+000   0.0000000e+000   0.0000000e+000   0.0000000e+000                1   0.0000000e+000                2   0.0000000e+000   0.0000000e+000   0.0000000e+000   0.0000000e+000   0.0000000e+000   0.0000000e+000                1   0.0000000e+000 
 -7.6507039e+001                0                0   0.0000000e+000   0.0000000e+000   0.0000000e+000   0.0000000e+000   0.0000000e+000   0.0000000e+000                1   0.0000000e+000   0.0000000e+000   0.0000000e+000   0.0000000e+000   0.0000000e+000   0.0000000e+000                1   0.0000000e+000                2   0.0000000e+000   0.0000000e+000   0.0000000e+000   0.0000000e+000   0.0000000e+000   0.0000000e+000                1   0.0000000e+000 
 -7.6110243e+001                0                0   0.0000000e+000   0.0000000e+000   0.0000000e+000   0.0000000e+000   0.0000000e+000   0.0000000e+000                1   0.0000000e+000   0.0000000e+000   0.0000000e+000   0.0000000e+000   0.0000000e+000   0.0000000e+000                1   0.0000000e+000                2   0.0000000e+000   0.0000000e+000   0.0000000e+000   0.0000000e+000   0.0000000e+000   0.0000000e+000                1   0.0000000e+000 
 -7.5713633e+001                0                0   0.0000000e+000   0.0000000e+000   0.0000000e+000   0.0000000e+000   0.0000000e+000   0.0000000e+000                1   0.0000000e+000   0.0000000e+000   0.0000000e+000   0.0000000e+000   0.0000000e+000   0.0000000e+000                1   0.0000000e+000                2   0.0000000e+000   0.0000000e+000   0.0000000e+000   0.0000000e+000   0.0000000e+000   0.0000000e+000                1   0.0000000e+000 
 -7.5317184e+001                0                0   0.0000000e+000   0.0000000e+000   0.0000000e+000   0.0000000e+000   0.0000000e+000   0.0000000e+000                1   0.0000000e+000   0.0000000e+000   0.0000000e+000   0.0000000e+000   0.0000000e+000   0.0000000e+000                1   0.0000000e+000                2   0.0000000e+000   0.0000000e+000   0.0000000e+000   0.0000000e+000   0.0000000e+000   0.0000000e+000                1   0.0000000e+000 
 -7.4920872e+001                0                0   0.0000000e+000   0.0000000e+000   0.0000000e+000   0.0000000e+000   0.0000000e+000   0.0000000e+000                1   0.0000000e+000   0.0000000e+000   0.0000000e+000   0.0000000e+000   0.0000000e+000   0.0000000e+000                1   0.0000000e+000                2   0.0000000e+000   0.0000000e+000   0.0000000e+000   0.0000000e+000   0.0000000e+000   0.0000000e+000                1   0.0000000e+000 
 -7.4740937e+001                0                0   0.0000000e+000   0.0000000e+000   0.0000000e+000   0.0000000e+000   0.0000000e+000   0.0000000e+000                1   0.0000000e+000   0.0000000e+000   0.0000000e+000   0.0000000e+000   0.0000000e+000   0.0000000e+000                1   0.0000000e+000                2   0.0000000e+000   0.0000000e+000   0.0000000e+000   0.0000000e+000   0.0000000e+000   0.0000000e+000                1   0.0000000e+000 
 -7.4516017e+001                0                0   0.0000000e+000   0.0000000e+000   0.0000000e+000   0.0000000e+000   0.0000000e+000   0.0000000e+000                1   0.0000000e+000   0.0000000e+000   0.0000000e+000   0.0000000e+000   0.0000000e+000   0.0000000e+000                1   0.0000000e+000                2   0.0000000e+000   0.0000000e+000   0.0000000e+000   0.0000000e+000   0.0000000e+000   0.0000000e+000                1   0.0000000e+000 
 -7.4234868e+001                0                0   0.0000000e+000   0.0000000e+000   0.0000000e+000   0.0000000e+000   0.0000000e+000   0.0000000e+000                1   0.0000000e+000   0.0000000e+000   0.0000000e+000   0.0000000e+000   0.0000000e+000   0.0000000e+000                1   0.0000000e+000                2   0.0000000e+000   0.0000000e+000   0.0000000e+000   0.0000000e+000   0.0000000e+000   0.0000000e+000                1   0.0000000e+000 
 -7.3883432e+001                0                0   0.0000000e+000   0.0000000e+000   0.0000000e+000   0.0000000e+000   0.0000000e+000   0.0000000e+000                1   0.0000000e+000   0.0000000e+000   0.0000000e+000   0.0000000e+000   0.0000000e+000   0.0000000e+000                1   0.0000000e+000                2   0.0000000e+000   0.0000000e+000   0.0000000e+000   0.0000000e+000   0.0000000e+000   0.0000000e+000                1   0.0000000e+000 
 -7.3487419e+001                0                0   0.0000000e+000   0.0000000e+000   0.0000000e+000   0.0000000e+000   0.0000000e+000   0.0000000e+000                1   0.0000000e+000   0.0000000e+000   0.0000000e+000   0.0000000e+000   0.0000000e+000   0.0000000e+000                1   0.0000000e+000                2   0.0000000e+000   0.0000000e+000   0.0000000e+000   0.0000000e+000   0.0000000e+000   0.0000000e+000                1   0.0000000e+000 
 -7.3091430e+001                0                0   0.0000000e+000   0.0000000e+000   0.0000000e+000   0.0000000e+000   0.0000000e+000   0.0000000e+000                1   0.0000000e+000   0.0000000e+000   0.0000000e+000   0.0000000e+000   0.0000000e+000   0.0000000e+000                1   0.0000000e+000                2   0.0000000e+000   0.0000000e+000   0.0000000e+000   0.0000000e+000   0.0000000e+000   0.0000000e+000                1   0.0000000e+000 
 -7.2695443e+001                0                0   0.0000000e+000   0.0000000e+000   0.0000000e+000   0.0000000e+000   0.0000000e+000   0.0000000e+000                1   0.0000000e+000   0.0000000e+000   0.0000000e+000   0.0000000e+000   0.0000000e+000   0.0000000e+000                1   0.0000000e+000                2   0.0000000e+000   0.0000000e+000   0.0000000e+000   0.0000000e+000   0.0000000e+000   0.0000000e+000                1   0.0000000e+000 
 -7.2299432e+001                0                0   0.0000000e+000   0.0000000e+000   0.0000000e+000   0.0000000e+000   0.0000000e+000   0.0000000e+000                1   0.0000000e+000   0.0000000e+000   0.0000000e+000   0.0000000e+000   0.0000000e+000   0.0000000e+000                1   0.0000000e+000                2   0.0000000e+000   0.0000000e+000   0.0000000e+000   0.0000000e+000   0.0000000e+000   0.0000000e+000                1   0.0000000e+000 
 -7.1903375e+001                0                0   0.0000000e+000   0.0000000e+000   0.0000000e+000   0.0000000e+000   0.0000000e+000   0.0000000e+000                1   0.0000000e+000   0.0000000e+000   0.0000000e+000   0.0000000e+000   0.0000000e+000   0.0000000e+000                1   0.0000000e+000                2   0.0000000e+000   0.0000000e+000   0.0000000e+000   0.0000000e+000   0.0000000e+000   0.0000000e+000                1   0.0000000e+000 
 -7.1507244e+001                0                0   0.0000000e+000   0.0000000e+000   0.0000000e+000   0.0000000e+000   0.0000000e+000   0.0000000e+000                1   0.0000000e+000   0.0000000e+000   0.0000000e+000   0.0000000e+000   0.0000000e+000   0.0000000e+000                1   0.0000000e+000                2   0.0000000e+000   0.0000000e+000   0.0000000e+000   0.0000000e+000   0.0000000e+000   0.0000000e+000                1   0.0000000e+000 
 -7.1111017e+001                0                0   0.0000000e+000   0.0000000e+000   0.0000000e+000   0.0000000e+000   0.0000000e+000   0.0000000e+000                1   0.0000000e+000   0.0000000e+000   0.0000000e+000   0.0000000e+000   0.0000000e+000   0.0000000e+000                1   0.0000000e+000                2   0.0000000e+000   0.0000000e+000   0.0000000e+000   0.0000000e+000   0.0000000e+000   0.0000000e+000                1   0.0000000e+000 
 -7.0714667e+001                0                0   0.0000000e+000   0.0000000e+000   0.0000000e+000   0.0000000e+000   0.0000000e+000   0.0000000e+000                1   0.0000000e+000   0.0000000e+000   0.0000000e+000   0.0000000e+000   0.0000000e+000   0.0000000e+000                1   0.0000000e+000                2   0.0000000e+000   0.0000000e+000   0.0000000e+000   0.0000000e+000   0.0000000e+000   0.0000000e+000                1   0.0000000e+000 
 -7.0318169e+001                0                0   0.0000000e+000   0.0000000e+000   0.0000000e+000   0.0000000e+000   0.0000000e+000   0.0000000e+000                1   0.0000000e+000   0.0000000e+000   0.0000000e+000   0.0000000e+000   0.0000000e+000   0.0000000e+000                1   0.0000000e+000                2   0.0000000e+000   0.0000000e+000   0.0000000e+000   0.0000000e+000   0.0000000e+000   0.0000000e+000                1   0.0000000e+000 
 -6.9921499e+001                0                0   0.0000000e+000   0.0000000e+000   0.0000000e+000   0.0000000e+000   0.0000000e+000   0.0000000e+000                1   0.0000000e+000   0.0000000e+000   0.0000000e+000   0.0000000e+000   0.0000000e+000   0.0000000e+000                1   0.0000000e+000                2   0.0000000e+000   0.0000000e+000   0.0000000e+000   0.0000000e+000   0.0000000e+000   0.0000000e+000                1   0.0000000e+000 
 -6.9524630e+001                0                0   0.0000000e+000   0.0000000e+000   0.0000000e+000   0.0000000e+000   0.0000000e+000   0.0000000e+000                1   0.0000000e+000   0.0000000e+000   0.0000000e+000   0.0000000e+000   0.0000000e+000   0.0000000e+000                1   0.0000000e+000                2   0.0000000e+000   0.0000000e+000   0.0000000e+000   0.0000000e+000   0.0000000e+000   0.0000000e+000                1   0.0000000e+000 
 -6.9127536e+001                0                0   0.0000000e+000   0.0000000e+000   0.0000000e+000   0.0000000e+000   0.0000000e+000   0.0000000e+000                1   0.0000000e+000   0.0000000e+000   0.0000000e+000   0.0000000e+000   0.0000000e+000   0.0000000e+000                1   0.0000000e+000                2   0.0000000e+000   0.0000000e+000   0.0000000e+000   0.0000000e+000   0.0000000e+000   0.0000000e+000                1   0.0000000e+000 
 -6.8730192e+001                0                0   0.0000000e+000   0.0000000e+000   0.0000000e+000   0.0000000e+000   0.0000000e+000   0.0000000e+000                1   0.0000000e+000   0.0000000e+000   0.0000000e+000   0.0000000e+000   0.0000000e+000   0.0000000e+000                1   0.0000000e+000                2   0.0000000e+000   0.0000000e+000   0.0000000e+000   0.0000000e+000   0.0000000e+000   0.0000000e+000                1   0.0000000e+000 
 -6.8332571e+001                0                0   0.0000000e+000   0.0000000e+000   0.0000000e+000   0.0000000e+000   0.0000000e+000   0.0000000e+000                1   0.0000000e+000   0.0000000e+000   0.0000000e+000   0.0000000e+000   0.0000000e+000   0.0000000e+000                1   0.0000000e+000                2   0.0000000e+000   0.0000000e+000   0.0000000e+000   0.0000000e+000   0.0000000e+000   0.0000000e+000                1   0.0000000e+000 
 -6.7934647e+001                0                0   0.0000000e+000   0.0000000e+000   0.0000000e+000   0.0000000e+000   0.0000000e+000   0.0000000e+000                1   0.0000000e+000   0.0000000e+000   0.0000000e+000   0.0000000e+000   0.0000000e+000   0.0000000e+000                1   0.0000000e+000                2   0.0000000e+000   0.0000000e+000   0.0000000e+000   0.0000000e+000   0.0000000e+000   0.0000000e+000                1   0.0000000e+000 
 -6.7536393e+001                0                0   0.0000000e+000   0.0000000e+000   0.0000000e+000   0.0000000e+000   0.0000000e+000   0.0000000e+000                1   0.0000000e+000   0.0000000e+000   0.0000000e+000   0.0000000e+000   0.0000000e+000   0.0000000e+000                1   0.0000000e+000                2   0.0000000e+000   0.0000000e+000   0.0000000e+000   0.0000000e+000   0.0000000e+000   0.0000000e+000                1   0.0000000e+000 
 -6.7137781e+001                0                0   0.0000000e+000   0.0000000e+000   0.0000000e+000   0.0000000e+000   0.0000000e+000   0.0000000e+000                1   0.0000000e+000   0.0000000e+000   0.0000000e+000   0.0000000e+000   0.0000000e+000   0.0000000e+000                1   0.0000000e+000                2   0.0000000e+000   0.0000000e+000   0.0000000e+000   0.0000000e+000   0.0000000e+000   0.0000000e+000                1   0.0000000e+000 
 -6.6738785e+001                0                0   0.0000000e+000   0.0000000e+000   0.0000000e+000   0.0000000e+000   0.0000000e+000   0.0000000e+000                1   0.0000000e+000   0.0000000e+000   0.0000000e+000   0.0000000e+000   0.0000000e+000   0.0000000e+000                1   0.0000000e+000                2   0.0000000e+000   0.0000000e+000   0.0000000e+000   0.0000000e+000   0.0000000e+000   0.0000000e+000                1   0.0000000e+000 
 -6.6339376e+001                0                0   0.0000000e+000   0.0000000e+000   0.0000000e+000   0.0000000e+000   0.0000000e+000   0.0000000e+000                1   0.0000000e+000   0.0000000e+000   0.0000000e+000   0.0000000e+000   0.0000000e+000   0.0000000e+000                1   0.0000000e+000                2   0.0000000e+000   0.0000000e+000   0.0000000e+000   0.0000000e+000   0.0000000e+000   0.0000000e+000                1   0.0000000e+000 
 -6.5939526e+001                0                0   0.0000000e+000   0.0000000e+000   0.0000000e+000   0.0000000e+000   0.0000000e+000   0.0000000e+000                1   0.0000000e+000   0.0000000e+000   0.0000000e+000   0.0000000e+000   0.0000000e+000   0.0000000e+000                1   0.0000000e+000                2   0.0000000e+000   0.0000000e+000   0.0000000e+000   0.0000000e+000   0.0000000e+000   0.0000000e+000                1   0.0000000e+000 
 -6.5539208e+001                0                0   0.0000000e+000   0.0000000e+000   0.0000000e+000   0.0000000e+000   0.0000000e+000   0.0000000e+000                1   0.0000000e+000   0.0000000e+000   0.0000000e+000   0.0000000e+000   0.0000000e+000   0.0000000e+000                1   0.0000000e+000                2   0.0000000e+000   0.0000000e+000   0.0000000e+000   0.0000000e+000   0.0000000e+000   0.0000000e+000                1   0.0000000e+000 
 -6.5138391e+001                0                0   0.0000000e+000   0.0000000e+000   0.0000000e+000   0.0000000e+000   0.0000000e+000   0.0000000e+000                1   0.0000000e+000   0.0000000e+000   0.0000000e+000   0.0000000e+000   0.0000000e+000   0.0000000e+000                1   0.0000000e+000                2   0.0000000e+000   0.0000000e+000   0.0000000e+000   0.0000000e+000   0.0000000e+000   0.0000000e+000                1   0.0000000e+000 
 -6.4737047e+001                0                0   0.0000000e+000   0.0000000e+000   0.0000000e+000   0.0000000e+000   0.0000000e+000   0.0000000e+000                1   0.0000000e+000   0.0000000e+000   0.0000000e+000   0.0000000e+000   0.0000000e+000   0.0000000e+000                1   0.0000000e+000                2   0.0000000e+000   0.0000000e+000   0.0000000e+000   0.0000000e+000   0.0000000e+000   0.0000000e+000                1   0.0000000e+000 
 -6.4335147e+001                0                0   0.0000000e+000   0.0000000e+000   0.0000000e+000   0.0000000e+000   0.0000000e+000   0.0000000e+000                1   0.0000000e+000   0.0000000e+000   0.0000000e+000   0.0000000e+000   0.0000000e+000   0.0000000e+000                1   0.0000000e+000                2   0.0000000e+000   0.0000000e+000   0.0000000e+000   0.0000000e+000   0.0000000e+000   0.0000000e+000                1   0.0000000e+000 
 -6.3932659e+001                0                0   0.0000000e+000   0.0000000e+000   0.0000000e+000   0.0000000e+000   0.0000000e+000   0.0000000e+000                1   0.0000000e+000   0.0000000e+000   0.0000000e+000   0.0000000e+000   0.0000000e+000   0.0000000e+000                1   0.0000000e+000                2   0.0000000e+000   0.0000000e+000   0.0000000e+000   0.0000000e+000   0.0000000e+000   0.0000000e+000                1   0.0000000e+000 
 -6.3529554e+001                0                0   0.0000000e+000   0.0000000e+000   0.0000000e+000   0.0000000e+000   0.0000000e+000   0.0000000e+000                1   0.0000000e+000   0.0000000e+000   0.0000000e+000   0.0000000e+000   0.0000000e+000   0.0000000e+000                1   0.0000000e+000                2   0.0000000e+000   0.0000000e+000   0.0000000e+000   0.0000000e+000   0.0000000e+000   0.0000000e+000                1   0.0000000e+000 
 -6.3125800e+001                0                0   0.0000000e+000   0.0000000e+000   0.0000000e+000   0.0000000e+000   0.0000000e+000   0.0000000e+000                1   0.0000000e+000   0.0000000e+000   0.0000000e+000   0.0000000e+000   0.0000000e+000   0.0000000e+000                1   0.0000000e+000                2   0.0000000e+000   0.0000000e+000   0.0000000e+000   0.0000000e+000   0.0000000e+000   0.0000000e+000                1   0.0000000e+000 
 -6.2721365e+001                0                0   0.0000000e+000   0.0000000e+000   0.0000000e+000   0.0000000e+000   0.0000000e+000   0.0000000e+000                1   0.0000000e+000   0.0000000e+000   0.0000000e+000   0.0000000e+000   0.0000000e+000   0.0000000e+000                1   0.0000000e+000                2   0.0000000e+000   0.0000000e+000   0.0000000e+000   0.0000000e+000   0.0000000e+000   0.0000000e+000                1   0.0000000e+000 
 -6.2316218e+001                0                0   0.0000000e+000   0.0000000e+000   0.0000000e+000   0.0000000e+000   0.0000000e+000   0.0000000e+000                1   0.0000000e+000   0.0000000e+000   0.0000000e+000   0.0000000e+000   0.0000000e+000   0.0000000e+000                1   0.0000000e+000                2   0.0000000e+000   0.0000000e+000   0.0000000e+000   0.0000000e+000   0.0000000e+000   0.0000000e+000                1   0.0000000e+000 
 -6.1910327e+001                0                0   0.0000000e+000   0.0000000e+000   0.0000000e+000   0.0000000e+000   0.0000000e+000   0.0000000e+000                1   0.0000000e+000   0.0000000e+000   0.0000000e+000   0.0000000e+000   0.0000000e+000   0.0000000e+000                1   0.0000000e+000                2   0.0000000e+000   0.0000000e+000   0.0000000e+000   0.0000000e+000   0.0000000e+000   0.0000000e+000                1   0.0000000e+000 
 -6.1503657e+001                0                0   0.0000000e+000   0.0000000e+000   0.0000000e+000   0.0000000e+000   0.0000000e+000   0.0000000e+000                1   0.0000000e+000   0.0000000e+000   0.0000000e+000   0.0000000e+000   0.0000000e+000   0.0000000e+000                1   0.0000000e+000                2   0.0000000e+000   0.0000000e+000   0.0000000e+000   0.0000000e+000   0.0000000e+000   0.0000000e+000                1   0.0000000e+000 
 -6.1096174e+001                0                0   0.0000000e+000   0.0000000e+000   0.0000000e+000   0.0000000e+000   0.0000000e+000   0.0000000e+000                1   0.0000000e+000   0.0000000e+000   0.0000000e+000   0.0000000e+000   0.0000000e+000   0.0000000e+000                1   0.0000000e+000                2   0.0000000e+000   0.0000000e+000   0.0000000e+000   0.0000000e+000   0.0000000e+000   0.0000000e+000                1   0.0000000e+000 
 -6.0687843e+001                0                0   0.0000000e+000   0.0000000e+000   0.0000000e+000   0.0000000e+000   0.0000000e+000   0.0000000e+000                1   0.0000000e+000   0.0000000e+000   0.0000000e+000   0.0000000e+000   0.0000000e+000   0.0000000e+000                1   0.0000000e+000                2   0.0000000e+000   0.0000000e+000   0.0000000e+000   0.0000000e+000   0.0000000e+000   0.0000000e+000                1   0.0000000e+000 
 -6.0278628e+001                0                0   0.0000000e+000   0.0000000e+000   0.0000000e+000   0.0000000e+000   0.0000000e+000   0.0000000e+000                1   0.0000000e+000   0.0000000e+000   0.0000000e+000   0.0000000e+000   0.0000000e+000   0.0000000e+000                1   0.0000000e+000                2   0.0000000e+000   0.0000000e+000   0.0000000e+000   0.0000000e+000   0.0000000e+000   0.0000000e+000                1   0.0000000e+000 
 -5.9868494e+001                0                0   0.0000000e+000   0.0000000e+000   0.0000000e+000   0.0000000e+000   0.0000000e+000   0.0000000e+000                1   0.0000000e+000   0.0000000e+000   0.0000000e+000   0.0000000e+000   0.0000000e+000   0.0000000e+000                1   0.0000000e+000                2   0.0000000e+000   0.0000000e+000   0.0000000e+000   0.0000000e+000   0.0000000e+000   0.0000000e+000                1   0.0000000e+000 
 -5.9457406e+001                0                0   0.0000000e+000   0.0000000e+000   0.0000000e+000   0.0000000e+000   0.0000000e+000   0.0000000e+000                1   0.0000000e+000   0.0000000e+000   0.0000000e+000   0.0000000e+000   0.0000000e+000   0.0000000e+000                1   0.0000000e+000                2   0.0000000e+000   0.0000000e+000   0.0000000e+000   0.0000000e+000   0.0000000e+000   0.0000000e+000                1   0.0000000e+000 
 -5.9045324e+001                0                0   0.0000000e+000   0.0000000e+000   0.0000000e+000   0.0000000e+000   0.0000000e+000   0.0000000e+000                1   0.0000000e+000   0.0000000e+000   0.0000000e+000   0.0000000e+000   0.0000000e+000   0.0000000e+000                1   0.0000000e+000                2   0.0000000e+000   0.0000000e+000   0.0000000e+000   0.0000000e+000   0.0000000e+000   0.0000000e+000                1   0.0000000e+000 
 -5.8632213e+001                0                0   0.0000000e+000   0.0000000e+000   0.0000000e+000   0.0000000e+000   0.0000000e+000   0.0000000e+000                1   0.0000000e+000   0.0000000e+000   0.0000000e+000   0.0000000e+000   0.0000000e+000   0.0000000e+000                1   0.0000000e+000                2   0.0000000e+000   0.0000000e+000   0.0000000e+000   0.0000000e+000   0.0000000e+000   0.0000000e+000                1   0.0000000e+000 
 -5.8218031e+001                0                0   0.0000000e+000   0.0000000e+000   0.0000000e+000   0.0000000e+000   0.0000000e+000   0.0000000e+000                1   0.0000000e+000   0.0000000e+000   0.0000000e+000   0.0000000e+000   0.0000000e+000   0.0000000e+000                1   0.0000000e+000                2   0.0000000e+000   0.0000000e+000   0.0000000e+000   0.0000000e+000   0.0000000e+000   0.0000000e+000                1   0.0000000e+000 
 -5.7802740e+001                0                0   0.0000000e+000   0.0000000e+000   0.0000000e+000   0.0000000e+000   0.0000000e+000   0.0000000e+000                1   0.0000000e+000   0.0000000e+000   0.0000000e+000   0.0000000e+000   0.0000000e+000   0.0000000e+000                1   0.0000000e+000                2   0.0000000e+000   0.0000000e+000   0.0000000e+000   0.0000000e+000   0.0000000e+000   0.0000000e+000                1   0.0000000e+000 
 -5.7386300e+001                0                0   0.0000000e+000   0.0000000e+000   0.0000000e+000   0.0000000e+000   0.0000000e+000   0.0000000e+000                1   0.0000000e+000   0.0000000e+000   0.0000000e+000   0.0000000e+000   0.0000000e+000   0.0000000e+000                1   0.0000000e+000                2   0.0000000e+000   0.0000000e+000   0.0000000e+000   0.0000000e+000   0.0000000e+000   0.0000000e+000                1   0.0000000e+000 
 -5.6968657e+001                0                0   0.0000000e+000   0.0000000e+000   0.0000000e+000   0.0000000e+000   0.0000000e+000   0.0000000e+000                1   0.0000000e+000   0.0000000e+000   0.0000000e+000   0.0000000e+000   0.0000000e+000   0.0000000e+000                1   0.0000000e+000                2   0.0000000e+000   0.0000000e+000   0.0000000e+000   0.0000000e+000   0.0000000e+000   0.0000000e+000                1   0.0000000e+000 
 -5.6549777e+001                0                0   0.0000000e+000   0.0000000e+000   0.0000000e+000   0.0000000e+000   0.0000000e+000   0.0000000e+000                1   0.0000000e+000   0.0000000e+000   0.0000000e+000   0.0000000e+000   0.0000000e+000   0.0000000e+000                1   0.0000000e+000                2   0.0000000e+000   0.0000000e+000   0.0000000e+000   0.0000000e+000   0.0000000e+000   0.0000000e+000                1   0.0000000e+000 
 -5.6129618e+001                0                0   0.0000000e+000   0.0000000e+000   0.0000000e+000   0.0000000e+000   0.0000000e+000   0.0000000e+000                1   0.0000000e+000   0.0000000e+000   0.0000000e+000   0.0000000e+000   0.0000000e+000   0.0000000e+000                1   0.0000000e+000                2   0.0000000e+000   0.0000000e+000   0.0000000e+000   0.0000000e+000   0.0000000e+000   0.0000000e+000                1   0.0000000e+000 
 -5.5708134e+001                0                0   0.0000000e+000   0.0000000e+000   0.0000000e+000   0.0000000e+000   0.0000000e+000   0.0000000e+000                1   0.0000000e+000   0.0000000e+000   0.0000000e+000   0.0000000e+000   0.0000000e+000   0.0000000e+000                1   0.0000000e+000                2   0.0000000e+000   0.0000000e+000   0.0000000e+000   0.0000000e+000   0.0000000e+000   0.0000000e+000                1   0.0000000e+000 
 -5.5285280e+001                0                0   0.0000000e+000   0.0000000e+000   0.0000000e+000   0.0000000e+000   0.0000000e+000   0.0000000e+000                1   0.0000000e+000   0.0000000e+000   0.0000000e+000   0.0000000e+000   0.0000000e+000   0.0000000e+000                1   0.0000000e+000                2   0.0000000e+000   0.0000000e+000   0.0000000e+000   0.0000000e+000   0.0000000e+000   0.0000000e+000                1   0.0000000e+000 
 -5.4860997e+001                0                0   0.0000000e+000   0.0000000e+000   0.0000000e+000   0.0000000e+000   0.0000000e+000   0.0000000e+000                1   0.0000000e+000   0.0000000e+000   0.0000000e+000   0.0000000e+000   0.0000000e+000   0.0000000e+000                1   0.0000000e+000                2   0.0000000e+000   0.0000000e+000   0.0000000e+000   0.0000000e+000   0.0000000e+000   0.0000000e+000                1   0.0000000e+000 
 -5.4435240e+001                0                0   0.0000000e+000   0.0000000e+000   0.0000000e+000   0.0000000e+000   0.0000000e+000   0.0000000e+000                1   0.0000000e+000   0.0000000e+000   0.0000000e+000   0.0000000e+000   0.0000000e+000   0.0000000e+000                1   0.0000000e+000                2   0.0000000e+000   0.0000000e+000   0.0000000e+000   0.0000000e+000   0.0000000e+000   0.0000000e+000                1   0.0000000e+000 
 -5.4007966e+001                0                0   0.0000000e+000   0.0000000e+000   0.0000000e+000   0.0000000e+000   0.0000000e+000   0.0000000e+000                1   0.0000000e+000   0.0000000e+000   0.0000000e+000   0.0000000e+000   0.0000000e+000   0.0000000e+000                1   0.0000000e+000                2   0.0000000e+000   0.0000000e+000   0.0000000e+000   0.0000000e+000   0.0000000e+000   0.0000000e+000                1   0.0000000e+000 
 -5.3666147e+001                0                0   0.0000000e+000   0.0000000e+000   0.0000000e+000   0.0000000e+000   0.0000000e+000   0.0000000e+000                1   0.0000000e+000   0.0000000e+000   0.0000000e+000   0.0000000e+000   0.0000000e+000   0.0000000e+000                1   0.0000000e+000                2   0.0000000e+000   0.0000000e+000   0.0000000e+000   0.0000000e+000   0.0000000e+000   0.0000000e+000                1   0.0000000e+000 
 -5.3238873e+001                0                0   0.0000000e+000   0.0000000e+000   0.0000000e+000   0.0000000e+000   0.0000000e+000   0.0000000e+000                1   0.0000000e+000   0.0000000e+000   0.0000000e+000   0.0000000e+000   0.0000000e+000   0.0000000e+000                1   0.0000000e+000                2   0.0000000e+000   0.0000000e+000   0.0000000e+000   0.0000000e+000   0.0000000e+000   0.0000000e+000                1   0.0000000e+000 
 -5.2897054e+001                0                0   0.0000000e+000   0.0000000e+000   0.0000000e+000   0.0000000e+000   0.0000000e+000   0.0000000e+000                1   0.0000000e+000   0.0000000e+000   0.0000000e+000   0.0000000e+000   0.0000000e+000   0.0000000e+000                1   0.0000000e+000                2   0.0000000e+000   0.0000000e+000   0.0000000e+000   0.0000000e+000   0.0000000e+000   0.0000000e+000                1   0.0000000e+000 
 -5.2469780e+001                0                0   0.0000000e+000   0.0000000e+000   0.0000000e+000   0.0000000e+000   0.0000000e+000   0.0000000e+000                1   0.0000000e+000   0.0000000e+000   0.0000000e+000   0.0000000e+000   0.0000000e+000   0.0000000e+000                1   0.0000000e+000                2   0.0000000e+000   0.0000000e+000   0.0000000e+000   0.0000000e+000   0.0000000e+000   0.0000000e+000                1   0.0000000e+000 
 -5.2127961e+001                0                0   0.0000000e+000   0.0000000e+000   0.0000000e+000   0.0000000e+000   0.0000000e+000   0.0000000e+000                1   0.0000000e+000   0.0000000e+000   0.0000000e+000   0.0000000e+000   0.0000000e+000   0.0000000e+000                1   0.0000000e+000                2   0.0000000e+000   0.0000000e+000   0.0000000e+000   0.0000000e+000   0.0000000e+000   0.0000000e+000                1   0.0000000e+000 
 -5.1700687e+001                0                0   0.0000000e+000   0.0000000e+000   0.0000000e+000   0.0000000e+000   0.0000000e+000   0.0000000e+000                1   0.0000000e+000   0.0000000e+000   0.0000000e+000   0.0000000e+000   0.0000000e+000   0.0000000e+000                1   0.0000000e+000                2   0.0000000e+000   0.0000000e+000   0.0000000e+000   0.0000000e+000   0.0000000e+000   0.0000000e+000                1   0.0000000e+000 
 -5.1358868e+001                0                0   0.0000000e+000   0.0000000e+000   0.0000000e+000   0.0000000e+000   0.0000000e+000   0.0000000e+000                1   0.0000000e+000   0.0000000e+000   0.0000000e+000   0.0000000e+000   0.0000000e+000   0.0000000e+000                1   0.0000000e+000                2   0.0000000e+000   0.0000000e+000   0.0000000e+000   0.0000000e+000   0.0000000e+000   0.0000000e+000                1   0.0000000e+000 
 -5.0931594e+001                0                0   0.0000000e+000   0.0000000e+000   0.0000000e+000   0.0000000e+000   0.0000000e+000   0.0000000e+000                1   0.0000000e+000   0.0000000e+000   0.0000000e+000   0.0000000e+000   0.0000000e+000   0.0000000e+000                1   0.0000000e+000                2   0.0000000e+000   0.0000000e+000   0.0000000e+000   0.0000000e+000   0.0000000e+000   0.0000000e+000                1   0.0000000e+000 
 -5.0589775e+001                0                0   0.0000000e+000   0.0000000e+000   0.0000000e+000   0.0000000e+000   0.0000000e+000   0.0000000e+000                1   0.0000000e+000   0.0000000e+000   0.0000000e+000   0.0000000e+000   0.0000000e+000   0.0000000e+000                1   0.0000000e+000                2   0.0000000e+000   0.0000000e+000   0.0000000e+000   0.0000000e+000   0.0000000e+000   0.0000000e+000                1   0.0000000e+000 
 -5.0162501e+001                0                0   0.0000000e+000   0.0000000e+000   0.0000000e+000   0.0000000e+000   0.0000000e+000   0.0000000e+000                1   0.0000000e+000   0.0000000e+000   0.0000000e+000   0.0000000e+000   0.0000000e+000   0.0000000e+000                1   0.0000000e+000                2   0.0000000e+000   0.0000000e+000   0.0000000e+000   0.0000000e+000   0.0000000e+000   0.0000000e+000                1   0.0000000e+000 
 -4.9820682e+001                0                0   0.0000000e+000   0.0000000e+000   0.0000000e+000   0.0000000e+000   0.0000000e+000   0.0000000e+000                1   0.0000000e+000   0.0000000e+000   0.0000000e+000   0.0000000e+000   0.0000000e+000   0.0000000e+000                1   0.0000000e+000                2   0.0000000e+000   0.0000000e+000   0.0000000e+000   0.0000000e+000   0.0000000e+000   0.0000000e+000                1   0.0000000e+000 
 -4.9393408e+001                0                0   0.0000000e+000   0.0000000e+000   0.0000000e+000   0.0000000e+000   0.0000000e+000   0.0000000e+000                1   0.0000000e+000   0.0000000e+000   0.0000000e+000   0.0000000e+000   0.0000000e+000   0.0000000e+000                1   0.0000000e+000                2   0.0000000e+000   0.0000000e+000   0.0000000e+000   0.0000000e+000   0.0000000e+000   0.0000000e+000                1   0.0000000e+000 
 -4.9051589e+001                0                0   0.0000000e+000   0.0000000e+000   0.0000000e+000   0.0000000e+000   0.0000000e+000   0.0000000e+000                1   0.0000000e+000   0.0000000e+000   0.0000000e+000   0.0000000e+000   0.0000000e+000   0.0000000e+000                1   0.0000000e+000                2   0.0000000e+000   0.0000000e+000   0.0000000e+000   0.0000000e+000   0.0000000e+000   0.0000000e+000                1   0.0000000e+000 
 -4.8624315e+001                0                0   0.0000000e+000   0.0000000e+000   0.0000000e+000   0.0000000e+000   0.0000000e+000   0.0000000e+000                1   0.0000000e+000   0.0000000e+000   0.0000000e+000   0.0000000e+000   0.0000000e+000   0.0000000e+000                1   0.0000000e+000                2   0.0000000e+000   0.0000000e+000   0.0000000e+000   0.0000000e+000   0.0000000e+000   0.0000000e+000                1   0.0000000e+000 
 -4.8282496e+001                0                0   0.0000000e+000   0.0000000e+000   0.0000000e+000   0.0000000e+000   0.0000000e+000   0.0000000e+000                1   0.0000000e+000   0.0000000e+000   0.0000000e+000   0.0000000e+000   0.0000000e+000   0.0000000e+000                1   0.0000000e+000                2   0.0000000e+000   0.0000000e+000   0.0000000e+000   0.0000000e+000   0.0000000e+000   0.0000000e+000                1   0.0000000e+000 
 -4.7855222e+001                0                0   0.0000000e+000   0.0000000e+000   0.0000000e+000   0.0000000e+000   0.0000000e+000   0.0000000e+000                1   0.0000000e+000   0.0000000e+000   0.0000000e+000   0.0000000e+000   0.0000000e+000   0.0000000e+000                1   0.0000000e+000                2   0.0000000e+000   0.0000000e+000   0.0000000e+000   0.0000000e+000   0.0000000e+000   0.0000000e+000                1   0.0000000e+000 
 -4.7513403e+001                0                0   0.0000000e+000   0.0000000e+000   0.0000000e+000   0.0000000e+000   0.0000000e+000   0.0000000e+000                1   0.0000000e+000   0.0000000e+000   0.0000000e+000   0.0000000e+000   0.0000000e+000   0.0000000e+000                1   0.0000000e+000                2   0.0000000e+000   0.0000000e+000   0.0000000e+000   0.0000000e+000   0.0000000e+000   0.0000000e+000                1   0.0000000e+000 
 -4.7086129e+001                0                0   0.0000000e+000   0.0000000e+000   0.0000000e+000   0.0000000e+000   0.0000000e+000   0.0000000e+000                1   0.0000000e+000   0.0000000e+000   0.0000000e+000   0.0000000e+000   0.0000000e+000   0.0000000e+000                1   0.0000000e+000                2   0.0000000e+000   0.0000000e+000   0.0000000e+000   0.0000000e+000   0.0000000e+000   0.0000000e+000                1   0.0000000e+000 
 -4.6744310e+001                0                0   0.0000000e+000   0.0000000e+000   0.0000000e+000   0.0000000e+000   0.0000000e+000   0.0000000e+000                1   0.0000000e+000   0.0000000e+000   0.0000000e+000   0.0000000e+000   0.0000000e+000   0.0000000e+000                1   0.0000000e+000                2   0.0000000e+000   0.0000000e+000   0.0000000e+000   0.0000000e+000   0.0000000e+000   0.0000000e+000                1   0.0000000e+000 
 -4.6317036e+001                0                0   0.0000000e+000   0.0000000e+000   0.0000000e+000   0.0000000e+000   0.0000000e+000   0.0000000e+000                1   0.0000000e+000   0.0000000e+000   0.0000000e+000   0.0000000e+000   0.0000000e+000   0.0000000e+000                1   0.0000000e+000                2   0.0000000e+000   0.0000000e+000   0.0000000e+000   0.0000000e+000   0.0000000e+000   0.0000000e+000                1   0.0000000e+000 
 -4.5975216e+001                0                0   0.0000000e+000   0.0000000e+000   0.0000000e+000   0.0000000e+000   0.0000000e+000   0.0000000e+000                1   0.0000000e+000   0.0000000e+000   0.0000000e+000   0.0000000e+000   0.0000000e+000   0.0000000e+000                1   0.0000000e+000                2   0.0000000e+000   0.0000000e+000   0.0000000e+000   0.0000000e+000   0.0000000e+000   0.0000000e+000                1   0.0000000e+000 
 -4.5547943e+001                0                0   0.0000000e+000   0.0000000e+000   0.0000000e+000   0.0000000e+000   0.0000000e+000   0.0000000e+000                1   0.0000000e+000   0.0000000e+000   0.0000000e+000   0.0000000e+000   0.0000000e+000   0.0000000e+000                1   0.0000000e+000                2   0.0000000e+000   0.0000000e+000   0.0000000e+000   0.0000000e+000   0.0000000e+000   0.0000000e+000                1   0.0000000e+000 
 -4.5206123e+001                0                0   0.0000000e+000   0.0000000e+000   0.0000000e+000   0.0000000e+000   0.0000000e+000   0.0000000e+000                1   0.0000000e+000   0.0000000e+000   0.0000000e+000   0.0000000e+000   0.0000000e+000   0.0000000e+000                1   0.0000000e+000                2   0.0000000e+000   0.0000000e+000   0.0000000e+000   0.0000000e+000   0.0000000e+000   0.0000000e+000                1   0.0000000e+000 
 -4.4778850e+001                0                0   0.0000000e+000   0.0000000e+000   0.0000000e+000   0.0000000e+000   0.0000000e+000   0.0000000e+000                1   0.0000000e+000   0.0000000e+000   0.0000000e+000   0.0000000e+000   0.0000000e+000   0.0000000e+000                1   0.0000000e+000                2   0.0000000e+000   0.0000000e+000   0.0000000e+000   0.0000000e+000   0.0000000e+000   0.0000000e+000                1   0.0000000e+000 
 -4.4437030e+001                0                0   0.0000000e+000   0.0000000e+000   0.0000000e+000   0.0000000e+000   0.0000000e+000   0.0000000e+000                1   0.0000000e+000   0.0000000e+000   0.0000000e+000   0.0000000e+000   0.0000000e+000   0.0000000e+000                1   0.0000000e+000                2   0.0000000e+000   0.0000000e+000   0.0000000e+000   0.0000000e+000   0.0000000e+000   0.0000000e+000                1   0.0000000e+000 
 -4.4009756e+001                0                0   0.0000000e+000   0.0000000e+000   0.0000000e+000   0.0000000e+000   0.0000000e+000   0.0000000e+000                1   0.0000000e+000   0.0000000e+000   0.0000000e+000   0.0000000e+000   0.0000000e+000   0.0000000e+000                1   0.0000000e+000                2   0.0000000e+000   0.0000000e+000   0.0000000e+000   0.0000000e+000   0.0000000e+000   0.0000000e+000                1   0.0000000e+000 
 -4.3667937e+001                0                0   0.0000000e+000   0.0000000e+000   0.0000000e+000   0.0000000e+000   0.0000000e+000   0.0000000e+000                1   0.0000000e+000   0.0000000e+000   0.0000000e+000   0.0000000e+000   0.0000000e+000   0.0000000e+000                1   0.0000000e+000                2   0.0000000e+000   0.0000000e+000   0.0000000e+000   0.0000000e+000   0.0000000e+000   0.0000000e+000                1   0.0000000e+000 
 -4.3240663e+001                0                0   0.0000000e+000   0.0000000e+000   0.0000000e+000   0.0000000e+000   0.0000000e+000   0.0000000e+000                1   0.0000000e+000   0.0000000e+000   0.0000000e+000   0.0000000e+000   0.0000000e+000   0.0000000e+000                1   0.0000000e+000                2   0.0000000e+000   0.0000000e+000   0.0000000e+000   0.0000000e+000   0.0000000e+000   0.0000000e+000                1   0.0000000e+000 
 -4.2898844e+001                0                0   0.0000000e+000   0.0000000e+000   0.0000000e+000   0.0000000e+000   0.0000000e+000   0.0000000e+000                1   0.0000000e+000   0.0000000e+000   0.0000000e+000   0.0000000e+000   0.0000000e+000   0.0000000e+000                1   0.0000000e+000                2   0.0000000e+000   0.0000000e+000   0.0000000e+000   0.0000000e+000   0.0000000e+000   0.0000000e+000                1   0.0000000e+000 
 -4.2471570e+001                0                0   0.0000000e+000   0.0000000e+000   0.0000000e+000   0.0000000e+000   0.0000000e+000   0.0000000e+000                1   0.0000000e+000   0.0000000e+000   0.0000000e+000   0.0000000e+000   0.0000000e+000   0.0000000e+000                1   0.0000000e+000                2   0.0000000e+000   0.0000000e+000   0.0000000e+000   0.0000000e+000   0.0000000e+000   0.0000000e+000                1   0.0000000e+000 
 -4.2129751e+001                0                0   0.0000000e+000   0.0000000e+000   0.0000000e+000   0.0000000e+000   0.0000000e+000   0.0000000e+000                1   0.0000000e+000   0.0000000e+000   0.0000000e+000   0.0000000e+000   0.0000000e+000   0.0000000e+000                1   0.0000000e+000                2   0.0000000e+000   0.0000000e+000   0.0000000e+000   0.0000000e+000   0.0000000e+000   0.0000000e+000                1   0.0000000e+000 
 -4.1702477e+001                0                0   0.0000000e+000   0.0000000e+000   0.0000000e+000   0.0000000e+000   0.0000000e+000   0.0000000e+000                1   0.0000000e+000   0.0000000e+000   0.0000000e+000   0.0000000e+000   0.0000000e+000   0.0000000e+000                1   0.0000000e+000                2   0.0000000e+000   0.0000000e+000   0.0000000e+000   0.0000000e+000   0.0000000e+000   0.0000000e+000                1   0.0000000e+000 
 -4.1360658e+001                0                0   0.0000000e+000   0.0000000e+000   0.0000000e+000   0.0000000e+000   0.0000000e+000   0.0000000e+000                1   0.0000000e+000   0.0000000e+000   0.0000000e+000   0.0000000e+000   0.0000000e+000   0.0000000e+000                1   0.0000000e+000                2   0.0000000e+000   0.0000000e+000   0.0000000e+000   0.0000000e+000   0.0000000e+000   0.0000000e+000                1   0.0000000e+000 
 -4.0933384e+001                0                0   0.0000000e+000   0.0000000e+000   0.0000000e+000   0.0000000e+000   0.0000000e+000   0.0000000e+000                1   0.0000000e+000   0.0000000e+000   0.0000000e+000   0.0000000e+000   0.0000000e+000   0.0000000e+000                1   0.0000000e+000                2   0.0000000e+000   0.0000000e+000   0.0000000e+000   0.0000000e+000   0.0000000e+000   0.0000000e+000                1   0.0000000e+000 
 -4.0746599e+001                0                0   0.0000000e+000   0.0000000e+000   0.0000000e+000   0.0000000e+000   0.0000000e+000   0.0000000e+000                1   0.0000000e+000   0.0000000e+000   0.0000000e+000   0.0000000e+000   0.0000000e+000   0.0000000e+000                1   0.0000000e+000                2   0.0000000e+000   0.0000000e+000   0.0000000e+000   0.0000000e+000   0.0000000e+000   0.0000000e+000                1   0.0000000e+000 
 -4.0513118e+001                0                0   0.0000000e+000   0.0000000e+000   0.0000000e+000   0.0000000e+000   0.0000000e+000   0.0000000e+000                1   0.0000000e+000   0.0000000e+000   0.0000000e+000   0.0000000e+000   0.0000000e+000   0.0000000e+000                1   0.0000000e+000                2   0.0000000e+000   0.0000000e+000   0.0000000e+000   0.0000000e+000   0.0000000e+000   0.0000000e+000                1   0.0000000e+000 
 -4.0221266e+001                0                0   0.0000000e+000   0.0000000e+000   0.0000000e+000   0.0000000e+000   0.0000000e+000   0.0000000e+000                1   0.0000000e+000   0.0000000e+000   0.0000000e+000   0.0000000e+000   0.0000000e+000   0.0000000e+000                1   0.0000000e+000                2   0.0000000e+000   0.0000000e+000   0.0000000e+000   0.0000000e+000   0.0000000e+000   0.0000000e+000                1   0.0000000e+000 
 -3.9856451e+001                0                0   0.0000000e+000   0.0000000e+000   0.0000000e+000   0.0000000e+000   0.0000000e+000   0.0000000e+000                1   0.0000000e+000   0.0000000e+000   0.0000000e+000   0.0000000e+000   0.0000000e+000   0.0000000e+000                1   0.0000000e+000                2   0.0000000e+000   0.0000000e+000   0.0000000e+000   0.0000000e+000   0.0000000e+000   0.0000000e+000                1   0.0000000e+000 
 -3.9400432e+001                0                0   0.0000000e+000   0.0000000e+000   0.0000000e+000   0.0000000e+000   0.0000000e+000   0.0000000e+000                1   0.0000000e+000   0.0000000e+000   0.0000000e+000   0.0000000e+000   0.0000000e+000   0.0000000e+000                1   0.0000000e+000                2   0.0000000e+000   0.0000000e+000   0.0000000e+000   0.0000000e+000   0.0000000e+000   0.0000000e+000                1   0.0000000e+000 
 -3.9035617e+001                0                0   0.0000000e+000   0.0000000e+000   0.0000000e+000   0.0000000e+000   0.0000000e+000   0.0000000e+000                1   0.0000000e+000   0.0000000e+000   0.0000000e+000   0.0000000e+000   0.0000000e+000   0.0000000e+000                1   0.0000000e+000                2   0.0000000e+000   0.0000000e+000   0.0000000e+000   0.0000000e+000   0.0000000e+000   0.0000000e+000                1   0.0000000e+000 
 -3.8579599e+001                0                0   0.0000000e+000   0.0000000e+000   0.0000000e+000   0.0000000e+000   0.0000000e+000   0.0000000e+000                1   0.0000000e+000   0.0000000e+000   0.0000000e+000   0.0000000e+000   0.0000000e+000   0.0000000e+000                1   0.0000000e+000                2   0.0000000e+000   0.0000000e+000   0.0000000e+000   0.0000000e+000   0.0000000e+000   0.0000000e+000                1   0.0000000e+000 
 -3.8214784e+001                0                0   0.0000000e+000   0.0000000e+000   0.0000000e+000   0.0000000e+000   0.0000000e+000   0.0000000e+000                1   0.0000000e+000   0.0000000e+000   0.0000000e+000   0.0000000e+000   0.0000000e+000   0.0000000e+000                1   0.0000000e+000                2   0.0000000e+000   0.0000000e+000   0.0000000e+000   0.0000000e+000   0.0000000e+000   0.0000000e+000                1   0.0000000e+000 
 -3.7758765e+001                0                0   0.0000000e+000   0.0000000e+000   0.0000000e+000   0.0000000e+000   0.0000000e+000   0.0000000e+000                1   0.0000000e+000   0.0000000e+000   0.0000000e+000   0.0000000e+000   0.0000000e+000   0.0000000e+000                1   0.0000000e+000                2   0.0000000e+000   0.0000000e+000   0.0000000e+000   0.0000000e+000   0.0000000e+000   0.0000000e+000                1   0.0000000e+000 
 -3.7393951e+001                0                0   0.0000000e+000   0.0000000e+000   0.0000000e+000   0.0000000e+000   0.0000000e+000   0.0000000e+000                1   0.0000000e+000   0.0000000e+000   0.0000000e+000   0.0000000e+000   0.0000000e+000   0.0000000e+000                1   0.0000000e+000                2   0.0000000e+000   0.0000000e+000   0.0000000e+000   0.0000000e+000   0.0000000e+000   0.0000000e+000                1   0.0000000e+000 
 -3.6937932e+001                0                0   0.0000000e+000   0.0000000e+000   0.0000000e+000   0.0000000e+000   0.0000000e+000   0.0000000e+000                1   0.0000000e+000   0.0000000e+000   0.0000000e+000   0.0000000e+000   0.0000000e+000   0.0000000e+000                1   0.0000000e+000                2   0.0000000e+000   0.0000000e+000   0.0000000e+000   0.0000000e+000   0.0000000e+000   0.0000000e+000                1   0.0000000e+000 
 -3.6573117e+001                0                0   0.0000000e+000   0.0000000e+000   0.0000000e+000   0.0000000e+000   0.0000000e+000   0.0000000e+000                1   0.0000000e+000   0.0000000e+000   0.0000000e+000   0.0000000e+000   0.0000000e+000   0.0000000e+000                1   0.0000000e+000                2   0.0000000e+000   0.0000000e+000   0.0000000e+000   0.0000000e+000   0.0000000e+000   0.0000000e+000                1   0.0000000e+000 
 -3.6117099e+001                0                0   0.0000000e+000   0.0000000e+000   0.0000000e+000   0.0000000e+000   0.0000000e+000   0.0000000e+000                1   0.0000000e+000   0.0000000e+000   0.0000000e+000   0.0000000e+000   0.0000000e+000   0.0000000e+000                1   0.0000000e+000                2   0.0000000e+000   0.0000000e+000   0.0000000e+000   0.0000000e+000   0.0000000e+000   0.0000000e+000                1   0.0000000e+000 
 -3.5752284e+001                0                0   0.0000000e+000   0.0000000e+000   0.0000000e+000   0.0000000e+000   0.0000000e+000   0.0000000e+000                1   0.0000000e+000   0.0000000e+000   0.0000000e+000   0.0000000e+000   0.0000000e+000   0.0000000e+000                1   0.0000000e+000                2   0.0000000e+000   0.0000000e+000   0.0000000e+000   0.0000000e+000   0.0000000e+000   0.0000000e+000                1   0.0000000e+000 
 -3.5460432e+001                0                0   0.0000000e+000   0.0000000e+000   0.0000000e+000   0.0000000e+000   0.0000000e+000   0.0000000e+000                1   0.0000000e+000   0.0000000e+000   0.0000000e+000   0.0000000e+000   0.0000000e+000   0.0000000e+000                1   0.0000000e+000                2   0.0000000e+000   0.0000000e+000   0.0000000e+000   0.0000000e+000   0.0000000e+000   0.0000000e+000                1   0.0000000e+000 
 -3.5095617e+001                0                0   0.0000000e+000   0.0000000e+000   0.0000000e+000   0.0000000e+000   0.0000000e+000   0.0000000e+000                1   0.0000000e+000   0.0000000e+000   0.0000000e+000   0.0000000e+000   0.0000000e+000   0.0000000e+000                1   0.0000000e+000                2   0.0000000e+000   0.0000000e+000   0.0000000e+000   0.0000000e+000   0.0000000e+000   0.0000000e+000                1   0.0000000e+000 
 -3.4803765e+001                0                0   0.0000000e+000   0.0000000e+000   0.0000000e+000   0.0000000e+000   0.0000000e+000   0.0000000e+000                1   0.0000000e+000   0.0000000e+000   0.0000000e+000   0.0000000e+000   0.0000000e+000   0.0000000e+000                1   0.0000000e+000                2   0.0000000e+000   0.0000000e+000   0.0000000e+000   0.0000000e+000   0.0000000e+000   0.0000000e+000                1   0.0000000e+000 
 -3.4438950e+001                0                0   0.0000000e+000   0.0000000e+000   0.0000000e+000   0.0000000e+000   0.0000000e+000   0.0000000e+000                1   0.0000000e+000   0.0000000e+000   0.0000000e+000   0.0000000e+000   0.0000000e+000   0.0000000e+000                1   0.0000000e+000                2   0.0000000e+000   0.0000000e+000   0.0000000e+000   0.0000000e+000   0.0000000e+000   0.0000000e+000                1   0.0000000e+000 
 -3.4147099e+001                0                0   0.0000000e+000   0.0000000e+000   0.0000000e+000   0.0000000e+000   0.0000000e+000   0.0000000e+000                1   0.0000000e+000   0.0000000e+000   0.0000000e+000   0.0000000e+000   0.0000000e+000   0.0000000e+000                1   0.0000000e+000                2   0.0000000e+000   0.0000000e+000   0.0000000e+000   0.0000000e+000   0.0000000e+000   0.0000000e+000                1   0.0000000e+000 
 -3.3782284e+001                0                0   0.0000000e+000   0.0000000e+000   0.0000000e+000   0.0000000e+000   0.0000000e+000   0.0000000e+000                1   0.0000000e+000   0.0000000e+000   0.0000000e+000   0.0000000e+000   0.0000000e+000   0.0000000e+000                1   0.0000000e+000                2   0.0000000e+000   0.0000000e+000   0.0000000e+000   0.0000000e+000   0.0000000e+000   0.0000000e+000                1   0.0000000e+000 
 -3.3490432e+001                0                0   0.0000000e+000   0.0000000e+000   0.0000000e+000   0.0000000e+000   0.0000000e+000   0.0000000e+000                1   0.0000000e+000   0.0000000e+000   0.0000000e+000   0.0000000e+000   0.0000000e+000   0.0000000e+000                1   0.0000000e+000                2   0.0000000e+000   0.0000000e+000   0.0000000e+000   0.0000000e+000   0.0000000e+000   0.0000000e+000                1   0.0000000e+000 
 -3.3125617e+001                0                0   0.0000000e+000   0.0000000e+000   0.0000000e+000   0.0000000e+000   0.0000000e+000   0.0000000e+000                1   0.0000000e+000   0.0000000e+000   0.0000000e+000   0.0000000e+000   0.0000000e+000   0.0000000e+000                1   0.0000000e+000                2   0.0000000e+000   0.0000000e+000   0.0000000e+000   0.0000000e+000   0.0000000e+000   0.0000000e+000                1   0.0000000e+000 
 -3.2833765e+001                0                0   0.0000000e+000   0.0000000e+000   0.0000000e+000   0.0000000e+000   0.0000000e+000   0.0000000e+000                1   0.0000000e+000   0.0000000e+000   0.0000000e+000   0.0000000e+000   0.0000000e+000   0.0000000e+000                1   0.0000000e+000                2   0.0000000e+000   0.0000000e+000   0.0000000e+000   0.0000000e+000   0.0000000e+000   0.0000000e+000                1   0.0000000e+000 
 -3.2468950e+001                0                0   0.0000000e+000   0.0000000e+000   0.0000000e+000   0.0000000e+000   0.0000000e+000   0.0000000e+000                1   0.0000000e+000   0.0000000e+000   0.0000000e+000   0.0000000e+000   0.0000000e+000   0.0000000e+000                1   0.0000000e+000                2   0.0000000e+000   0.0000000e+000   0.0000000e+000   0.0000000e+000   0.0000000e+000   0.0000000e+000                1   0.0000000e+000 
 -3.2177098e+001                0                0   0.0000000e+000   0.0000000e+000   0.0000000e+000   0.0000000e+000   0.0000000e+000   0.0000000e+000                1   0.0000000e+000   0.0000000e+000   0.0000000e+000   0.0000000e+000   0.0000000e+000   0.0000000e+000                1   0.0000000e+000                2   0.0000000e+000   0.0000000e+000   0.0000000e+000   0.0000000e+000   0.0000000e+000   0.0000000e+000                1   0.0000000e+000 
 -3.1812284e+001                0                0   0.0000000e+000   0.0000000e+000   0.0000000e+000   0.0000000e+000   0.0000000e+000   0.0000000e+000                1   0.0000000e+000   0.0000000e+000   0.0000000e+000   0.0000000e+000   0.0000000e+000   0.0000000e+000                1   0.0000000e+000                2   0.0000000e+000   0.0000000e+000   0.0000000e+000   0.0000000e+000   0.0000000e+000   0.0000000e+000                1   0.0000000e+000 
 -3.1520432e+001                0                0   0.0000000e+000   0.0000000e+000   0.0000000e+000   0.0000000e+000   0.0000000e+000   0.0000000e+000                1   0.0000000e+000   0.0000000e+000   0.0000000e+000   0.0000000e+000   0.0000000e+000   0.0000000e+000                1   0.0000000e+000                2   0.0000000e+000   0.0000000e+000   0.0000000e+000   0.0000000e+000   0.0000000e+000   0.0000000e+000                1   0.0000000e+000 
 -3.1155617e+001                0                0   0.0000000e+000   0.0000000e+000   0.0000000e+000   0.0000000e+000   0.0000000e+000   0.0000000e+000                1   0.0000000e+000   0.0000000e+000   0.0000000e+000   0.0000000e+000   0.0000000e+000   0.0000000e+000                1   0.0000000e+000                2   0.0000000e+000   0.0000000e+000   0.0000000e+000   0.0000000e+000   0.0000000e+000   0.0000000e+000                1   0.0000000e+000 
 -3.0863765e+001                0                0   0.0000000e+000   0.0000000e+000   0.0000000e+000   0.0000000e+000   0.0000000e+000   0.0000000e+000                1   0.0000000e+000   0.0000000e+000   0.0000000e+000   0.0000000e+000   0.0000000e+000   0.0000000e+000                1   0.0000000e+000                2   0.0000000e+000   0.0000000e+000   0.0000000e+000   0.0000000e+000   0.0000000e+000   0.0000000e+000                1   0.0000000e+000 
 -3.0498950e+001                0                0   0.0000000e+000   0.0000000e+000   0.0000000e+000   0.0000000e+000   0.0000000e+000   0.0000000e+000                1   0.0000000e+000   0.0000000e+000   0.0000000e+000   0.0000000e+000   0.0000000e+000   0.0000000e+000                1   0.0000000e+000                2   0.0000000e+000   0.0000000e+000   0.0000000e+000   0.0000000e+000   0.0000000e+000   0.0000000e+000                1   0.0000000e+000 
 -3.0207098e+001                0                0   0.0000000e+000   0.0000000e+000   0.0000000e+000   0.0000000e+000   0.0000000e+000   0.0000000e+000                1   0.0000000e+000   0.0000000e+000   0.0000000e+000   0.0000000e+000   0.0000000e+000   0.0000000e+000                1   0.0000000e+000                2   0.0000000e+000   0.0000000e+000   0.0000000e+000   0.0000000e+000   0.0000000e+000   0.0000000e+000                1   0.0000000e+000 
 -2.9842283e+001                0                0   0.0000000e+000   0.0000000e+000   0.0000000e+000   0.0000000e+000   0.0000000e+000   0.0000000e+000                1   0.0000000e+000   0.0000000e+000   0.0000000e+000   0.0000000e+000   0.0000000e+000   0.0000000e+000                1   0.0000000e+000                2   0.0000000e+000   0.0000000e+000   0.0000000e+000   0.0000000e+000   0.0000000e+000   0.0000000e+000                1   0.0000000e+000 
 -2.9550432e+001                0                0   0.0000000e+000   0.0000000e+000   0.0000000e+000   0.0000000e+000   0.0000000e+000   0.0000000e+000                1   0.0000000e+000   0.0000000e+000   0.0000000e+000   0.0000000e+000   0.0000000e+000   0.0000000e+000                1   0.0000000e+000                2   0.0000000e+000   0.0000000e+000   0.0000000e+000   0.0000000e+000   0.0000000e+000   0.0000000e+000                1   0.0000000e+000 
 -2.9185617e+001                0                0   0.0000000e+000   0.0000000e+000   0.0000000e+000   0.0000000e+000   0.0000000e+000   0.0000000e+000                1   0.0000000e+000   0.0000000e+000   0.0000000e+000   0.0000000e+000   0.0000000e+000   0.0000000e+000                1   0.0000000e+000                2   0.0000000e+000   0.0000000e+000   0.0000000e+000   0.0000000e+000   0.0000000e+000   0.0000000e+000                1   0.0000000e+000 
 -2.8893765e+001                0                0   0.0000000e+000   0.0000000e+000   0.0000000e+000   0.0000000e+000   0.0000000e+000   0.0000000e+000                1   0.0000000e+000   0.0000000e+000   0.0000000e+000   0.0000000e+000   0.0000000e+000   0.0000000e+000                1   0.0000000e+000                2   0.0000000e+000   0.0000000e+000   0.0000000e+000   0.0000000e+000   0.0000000e+000   0.0000000e+000                1   0.0000000e+000 
 -2.8528950e+001                0                0   0.0000000e+000   0.0000000e+000   0.0000000e+000   0.0000000e+000   0.0000000e+000   0.0000000e+000                1   0.0000000e+000   0.0000000e+000   0.0000000e+000   0.0000000e+000   0.0000000e+000   0.0000000e+000                1   0.0000000e+000                2   0.0000000e+000   0.0000000e+000   0.0000000e+000   0.0000000e+000   0.0000000e+000   0.0000000e+000                1   0.0000000e+000 
 -2.8237098e+001                0                0   0.0000000e+000   0.0000000e+000   0.0000000e+000   0.0000000e+000   0.0000000e+000   0.0000000e+000                1   0.0000000e+000   0.0000000e+000   0.0000000e+000   0.0000000e+000   0.0000000e+000   0.0000000e+000                1   0.0000000e+000                2   0.0000000e+000   0.0000000e+000   0.0000000e+000   0.0000000e+000   0.0000000e+000   0.0000000e+000                1   0.0000000e+000 
 -2.7872283e+001                0                0   0.0000000e+000   0.0000000e+000   0.0000000e+000   0.0000000e+000   0.0000000e+000   0.0000000e+000                1   0.0000000e+000   0.0000000e+000   0.0000000e+000   0.0000000e+000   0.0000000e+000   0.0000000e+000                1   0.0000000e+000                2   0.0000000e+000   0.0000000e+000   0.0000000e+000   0.0000000e+000   0.0000000e+000   0.0000000e+000                1   0.0000000e+000 
 -2.7580431e+001                0                0   0.0000000e+000   0.0000000e+000   0.0000000e+000   0.0000000e+000   0.0000000e+000   0.0000000e+000                1   0.0000000e+000   0.0000000e+000   0.0000000e+000   0.0000000e+000   0.0000000e+000   0.0000000e+000                1   0.0000000e+000                2   0.0000000e+000   0.0000000e+000   0.0000000e+000   0.0000000e+000   0.0000000e+000   0.0000000e+000                1   0.0000000e+000 
 -2.7215617e+001                0                0   0.0000000e+000   0.0000000e+000   0.0000000e+000   0.0000000e+000   0.0000000e+000   0.0000000e+000                1   0.0000000e+000   0.0000000e+000   0.0000000e+000   0.0000000e+000   0.0000000e+000   0.0000000e+000                1   0.0000000e+000                2   0.0000000e+000   0.0000000e+000   0.0000000e+000   0.0000000e+000   0.0000000e+000   0.0000000e+000                1   0.0000000e+000 
 -2.6923765e+001                0                0   0.0000000e+000   0.0000000e+000   0.0000000e+000   0.0000000e+000   0.0000000e+000   0.0000000e+000                1   0.0000000e+000   0.0000000e+000   0.0000000e+000   0.0000000e+000   0.0000000e+000   0.0000000e+000                1   0.0000000e+000                2   0.0000000e+000   0.0000000e+000   0.0000000e+000   0.0000000e+000   0.0000000e+000   0.0000000e+000                1   0.0000000e+000 
 -2.6558950e+001                0                0   0.0000000e+000   0.0000000e+000   0.0000000e+000   0.0000000e+000   0.0000000e+000   0.0000000e+000                1   0.0000000e+000   0.0000000e+000   0.0000000e+000   0.0000000e+000   0.0000000e+000   0.0000000e+000                1   0.0000000e+000                2   0.0000000e+000   0.0000000e+000   0.0000000e+000   0.0000000e+000   0.0000000e+000   0.0000000e+000                1   0.0000000e+000 
 -2.6267098e+001                0                0   0.0000000e+000   0.0000000e+000   0.0000000e+000   0.0000000e+000   0.0000000e+000   0.0000000e+000                1   0.0000000e+000   0.0000000e+000   0.0000000e+000   0.0000000e+000   0.0000000e+000   0.0000000e+000                1   0.0000000e+000                2   0.0000000e+000   0.0000000e+000   0.0000000e+000   0.0000000e+000   0.0000000e+000   0.0000000e+000                1   0.0000000e+000 
 -2.5902283e+001                0                0   0.0000000e+000   0.0000000e+000   0.0000000e+000   0.0000000e+000   0.0000000e+000   0.0000000e+000                1   0.0000000e+000   0.0000000e+000   0.0000000e+000   0.0000000e+000   0.0000000e+000   0.0000000e+000                1   0.0000000e+000                2   0.0000000e+000   0.0000000e+000   0.0000000e+000   0.0000000e+000   0.0000000e+000   0.0000000e+000                1   0.0000000e+000 
 -2.5610431e+001                0                0   0.0000000e+000   0.0000000e+000   0.0000000e+000   0.0000000e+000   0.0000000e+000   0.0000000e+000                1   0.0000000e+000   0.0000000e+000   0.0000000e+000   0.0000000e+000   0.0000000e+000   0.0000000e+000                1   0.0000000e+000                2   0.0000000e+000   0.0000000e+000   0.0000000e+000   0.0000000e+000   0.0000000e+000   0.0000000e+000                1   0.0000000e+000 
 -2.5245616e+001                0                0   0.0000000e+000   0.0000000e+000   0.0000000e+000   0.0000000e+000   0.0000000e+000   0.0000000e+000                1   0.0000000e+000   0.0000000e+000   0.0000000e+000   0.0000000e+000   0.0000000e+000   0.0000000e+000                1   0.0000000e+000                2   0.0000000e+000   0.0000000e+000   0.0000000e+000   0.0000000e+000   0.0000000e+000   0.0000000e+000                1   0.0000000e+000 
 -2.4953765e+001                0                0   0.0000000e+000   0.0000000e+000   0.0000000e+000   0.0000000e+000   0.0000000e+000   0.0000000e+000                1   0.0000000e+000   0.0000000e+000   0.0000000e+000   0.0000000e+000   0.0000000e+000   0.0000000e+000                1   0.0000000e+000                2   0.0000000e+000   0.0000000e+000   0.0000000e+000   0.0000000e+000   0.0000000e+000   0.0000000e+000                1   0.0000000e+000 
 -2.4588950e+001                0                0   0.0000000e+000   0.0000000e+000   0.0000000e+000   0.0000000e+000   0.0000000e+000   0.0000000e+000                1   0.0000000e+000   0.0000000e+000   0.0000000e+000   0.0000000e+000   0.0000000e+000   0.0000000e+000                1   0.0000000e+000                2   0.0000000e+000   0.0000000e+000   0.0000000e+000   0.0000000e+000   0.0000000e+000   0.0000000e+000                1   0.0000000e+000 
 -2.4297098e+001                0                0   0.0000000e+000   0.0000000e+000   0.0000000e+000   0.0000000e+000   0.0000000e+000   0.0000000e+000                1   0.0000000e+000   0.0000000e+000   0.0000000e+000   0.0000000e+000   0.0000000e+000   0.0000000e+000                1   0.0000000e+000                2   0.0000000e+000   0.0000000e+000   0.0000000e+000   0.0000000e+000   0.0000000e+000   0.0000000e+000                1   0.0000000e+000 
 -2.3932283e+001                0                0   0.0000000e+000   0.0000000e+000   0.0000000e+000   0.0000000e+000   0.0000000e+000   0.0000000e+000                1   0.0000000e+000   0.0000000e+000   0.0000000e+000   0.0000000e+000   0.0000000e+000   0.0000000e+000                1   0.0000000e+000                2   0.0000000e+000   0.0000000e+000   0.0000000e+000   0.0000000e+000   0.0000000e+000   0.0000000e+000                1   0.0000000e+000 
 -2.3640431e+001                0                0   0.0000000e+000   0.0000000e+000   0.0000000e+000   0.0000000e+000   0.0000000e+000   0.0000000e+000                1   0.0000000e+000   0.0000000e+000   0.0000000e+000   0.0000000e+000   0.0000000e+000   0.0000000e+000                1   0.0000000e+000                2   0.0000000e+000   0.0000000e+000   0.0000000e+000   0.0000000e+000   0.0000000e+000   0.0000000e+000                1   0.0000000e+000 
 -2.3275616e+001                0                0   0.0000000e+000   0.0000000e+000   0.0000000e+000   0.0000000e+000   0.0000000e+000   0.0000000e+000                1   0.0000000e+000   0.0000000e+000   0.0000000e+000   0.0000000e+000   0.0000000e+000   0.0000000e+000                1   0.0000000e+000                2   0.0000000e+000   0.0000000e+000   0.0000000e+000   0.0000000e+000   0.0000000e+000   0.0000000e+000                1   0.0000000e+000 
 -2.2983764e+001                0                0   0.0000000e+000   0.0000000e+000   0.0000000e+000   0.0000000e+000   0.0000000e+000   0.0000000e+000                1   0.0000000e+000   0.0000000e+000   0.0000000e+000   0.0000000e+000   0.0000000e+000   0.0000000e+000                1   0.0000000e+000                2   0.0000000e+000   0.0000000e+000   0.0000000e+000   0.0000000e+000   0.0000000e+000   0.0000000e+000                1   0.0000000e+000 
 -2.2618950e+001                0                0   0.0000000e+000   0.0000000e+000   0.0000000e+000   0.0000000e+000   0.0000000e+000   0.0000000e+000                1   0.0000000e+000   0.0000000e+000   0.0000000e+000   0.0000000e+000   0.0000000e+000   0.0000000e+000                1   0.0000000e+000                2   0.0000000e+000   0.0000000e+000   0.0000000e+000   0.0000000e+000   0.0000000e+000   0.0000000e+000                1   0.0000000e+000 
 -2.2327098e+001                0                0   0.0000000e+000   0.0000000e+000   0.0000000e+000   0.0000000e+000   0.0000000e+000   0.0000000e+000                1   0.0000000e+000   0.0000000e+000   0.0000000e+000   0.0000000e+000   0.0000000e+000   0.0000000e+000                1   0.0000000e+000                2   0.0000000e+000   0.0000000e+000   0.0000000e+000   0.0000000e+000   0.0000000e+000   0.0000000e+000                1   0.0000000e+000 
 -2.1962283e+001                0                0   0.0000000e+000   0.0000000e+000   0.0000000e+000   0.0000000e+000   0.0000000e+000   0.0000000e+000                1   0.0000000e+000   0.0000000e+000   0.0000000e+000   0.0000000e+000   0.0000000e+000   0.0000000e+000                1   0.0000000e+000                2   0.0000000e+000   0.0000000e+000   0.0000000e+000   0.0000000e+000   0.0000000e+000   0.0000000e+000                1   0.0000000e+000 
 -2.1670431e+001                0                0   0.0000000e+000   0.0000000e+000   0.0000000e+000   0.0000000e+000   0.0000000e+000   0.0000000e+000                1   0.0000000e+000   0.0000000e+000   0.0000000e+000   0.0000000e+000   0.0000000e+000   0.0000000e+000                1   0.0000000e+000                2   0.0000000e+000   0.0000000e+000   0.0000000e+000   0.0000000e+000   0.0000000e+000   0.0000000e+000                1   0.0000000e+000 
 -2.1305616e+001                0                0   0.0000000e+000   0.0000000e+000   0.0000000e+000   0.0000000e+000   0.0000000e+000   0.0000000e+000                1   0.0000000e+000   0.0000000e+000   0.0000000e+000   0.0000000e+000   0.0000000e+000   0.0000000e+000                1   0.0000000e+000                2   0.0000000e+000   0.0000000e+000   0.0000000e+000   0.0000000e+000   0.0000000e+000   0.0000000e+000                1   0.0000000e+000 
 -2.1013764e+001                0                0   0.0000000e+000   0.0000000e+000   0.0000000e+000   0.0000000e+000   0.0000000e+000   0.0000000e+000                1   0.0000000e+000   0.0000000e+000   0.0000000e+000   0.0000000e+000   0.0000000e+000   0.0000000e+000                1   0.0000000e+000                2   0.0000000e+000   0.0000000e+000   0.0000000e+000   0.0000000e+000   0.0000000e+000   0.0000000e+000                1   0.0000000e+000 
 -2.0780283e+001                0                0   0.0000000e+000   0.0000000e+000   0.0000000e+000   0.0000000e+000   0.0000000e+000   0.0000000e+000                1   0.0000000e+000   0.0000000e+000   0.0000000e+000   0.0000000e+000   0.0000000e+000   0.0000000e+000                1   0.0000000e+000                2   0.0000000e+000   0.0000000e+000   0.0000000e+000   0.0000000e+000   0.0000000e+000   0.0000000e+000                1   0.0000000e+000 
 -2.0488431e+001                0                0   0.0000000e+000   0.0000000e+000   0.0000000e+000   0.0000000e+000   0.0000000e+000   0.0000000e+000                1   0.0000000e+000   0.0000000e+000   0.0000000e+000   0.0000000e+000   0.0000000e+000   0.0000000e+000                1   0.0000000e+000                2   0.0000000e+000   0.0000000e+000   0.0000000e+000   0.0000000e+000   0.0000000e+000   0.0000000e+000                1   0.0000000e+000 
 -2.0123616e+001                0                0   0.0000000e+000   0.0000000e+000   0.0000000e+000   0.0000000e+000   0.0000000e+000   0.0000000e+000                1   0.0000000e+000   0.0000000e+000   0.0000000e+000   0.0000000e+000   0.0000000e+000   0.0000000e+000                1   0.0000000e+000                2   0.0000000e+000   0.0000000e+000   0.0000000e+000   0.0000000e+000   0.0000000e+000   0.0000000e+000                1   0.0000000e+000 
 -1.9831764e+001                0                0   0.0000000e+000   0.0000000e+000   0.0000000e+000   0.0000000e+000   0.0000000e+000   0.0000000e+000                1   0.0000000e+000   0.0000000e+000   0.0000000e+000   0.0000000e+000   0.0000000e+000   0.0000000e+000                1   0.0000000e+000                2   0.0000000e+000   0.0000000e+000   0.0000000e+000   0.0000000e+000   0.0000000e+000   0.0000000e+000                1   0.0000000e+000 
 -1.9750189e+001                0                0   0.0000000e+000   0.0000000e+000   0.0000000e+000   0.0000000e+000   0.0000000e+000   0.0000000e+000                1   0.0000000e+000   0.0000000e+000   0.0000000e+000   0.0000000e+000   0.0000000e+000   0.0000000e+000                1   0.0000000e+000                2   0.0000000e+000   0.0000000e+000   0.0000000e+000   0.0000000e+000   0.0000000e+000   0.0000000e+000                1   0.0000000e+000 
 -1.9684928e+001                0                0   0.0000000e+000   0.0000000e+000   0.0000000e+000   0.0000000e+000   0.0000000e+000   0.0000000e+000                1   0.0000000e+000   0.0000000e+000   0.0000000e+000   0.0000000e+000   0.0000000e+000   0.0000000e+000                1   0.0000000e+000                2   0.0000000e+000   0.0000000e+000   0.0000000e+000   0.0000000e+000   0.0000000e+000   0.0000000e+000                1   0.0000000e+000 
 -1.9538093e+001                0                0   0.0000000e+000   0.0000000e+000   0.0000000e+000   0.0000000e+000   0.0000000e+000   0.0000000e+000                1   0.0000000e+000   0.0000000e+000   0.0000000e+000   0.0000000e+000   0.0000000e+000   0.0000000e+000                1   0.0000000e+000                2   0.0000000e+000   0.0000000e+000   0.0000000e+000   0.0000000e+000   0.0000000e+000   0.0000000e+000                1   0.0000000e+000 
 -1.9456517e+001                0                0   0.0000000e+000   0.0000000e+000   0.0000000e+000   0.0000000e+000   0.0000000e+000   0.0000000e+000                1   0.0000000e+000   0.0000000e+000   0.0000000e+000   0.0000000e+000   0.0000000e+000   0.0000000e+000                1   0.0000000e+000                2   0.0000000e+000   0.0000000e+000   0.0000000e+000   0.0000000e+000   0.0000000e+000   0.0000000e+000                1   0.0000000e+000 
 -1.9354548e+001                0                0   0.0000000e+000   0.0000000e+000   0.0000000e+000   0.0000000e+000   0.0000000e+000   0.0000000e+000                1   0.0000000e+000   0.0000000e+000   0.0000000e+000   0.0000000e+000   0.0000000e+000   0.0000000e+000                1   0.0000000e+000                2   0.0000000e+000   0.0000000e+000   0.0000000e+000   0.0000000e+000   0.0000000e+000   0.0000000e+000                1   0.0000000e+000 
 -1.9282851e+001                0                0   0.0000000e+000   0.0000000e+000   0.0000000e+000   0.0000000e+000   0.0000000e+000   0.0000000e+000                1   0.0000000e+000   0.0000000e+000   0.0000000e+000   0.0000000e+000   0.0000000e+000   0.0000000e+000                1   0.0000000e+000                2   0.0000000e+000   0.0000000e+000   0.0000000e+000   0.0000000e+000   0.0000000e+000   0.0000000e+000                1   0.0000000e+000 
 -1.9170824e+001                0                0   0.0000000e+000   0.0000000e+000   0.0000000e+000   0.0000000e+000   0.0000000e+000   0.0000000e+000                1   0.0000000e+000   0.0000000e+000   0.0000000e+000   0.0000000e+000   0.0000000e+000   0.0000000e+000                1   0.0000000e+000                2   0.0000000e+000   0.0000000e+000   0.0000000e+000   0.0000000e+000   0.0000000e+000   0.0000000e+000                1   0.0000000e+000 
 -1.9093028e+001                0                0   0.0000000e+000   0.0000000e+000   0.0000000e+000   0.0000000e+000   0.0000000e+000   0.0000000e+000                1   0.0000000e+000   0.0000000e+000   0.0000000e+000   0.0000000e+000   0.0000000e+000   0.0000000e+000                1   0.0000000e+000                2   0.0000000e+000   0.0000000e+000   0.0000000e+000   0.0000000e+000   0.0000000e+000   0.0000000e+000                1   0.0000000e+000 
 -1.8952994e+001                0                0   0.0000000e+000   0.0000000e+000   0.0000000e+000   0.0000000e+000   0.0000000e+000   0.0000000e+000                1   0.0000000e+000   0.0000000e+000   0.0000000e+000   0.0000000e+000   0.0000000e+000   0.0000000e+000                1   0.0000000e+000                2   0.0000000e+000   0.0000000e+000   0.0000000e+000   0.0000000e+000   0.0000000e+000   0.0000000e+000                1   0.0000000e+000 
 -1.8855749e+001                0                0   0.0000000e+000   0.0000000e+000   0.0000000e+000   0.0000000e+000   0.0000000e+000   0.0000000e+000                1   0.0000000e+000   0.0000000e+000   0.0000000e+000   0.0000000e+000   0.0000000e+000   0.0000000e+000                1   0.0000000e+000                2   0.0000000e+000   0.0000000e+000   0.0000000e+000   0.0000000e+000   0.0000000e+000   0.0000000e+000                1   0.0000000e+000 
 -1.8734192e+001                0                0   0.0000000e+000   0.0000000e+000   0.0000000e+000   0.0000000e+000   0.0000000e+000   0.0000000e+000                1   0.0000000e+000   0.0000000e+000   0.0000000e+000   0.0000000e+000   0.0000000e+000   0.0000000e+000                1   0.0000000e+000                2   0.0000000e+000   0.0000000e+000   0.0000000e+000   0.0000000e+000   0.0000000e+000   0.0000000e+000                1   0.0000000e+000 
 -1.8585949e+001                0                0   0.0000000e+000   0.0000000e+000   0.0000000e+000   0.0000000e+000   0.0000000e+000   0.0000000e+000                1   0.0000000e+000   0.0000000e+000   0.0000000e+000   0.0000000e+000   0.0000000e+000   0.0000000e+000                1   0.0000000e+000                2   0.0000000e+000   0.0000000e+000   0.0000000e+000   0.0000000e+000   0.0000000e+000   0.0000000e+000                1   0.0000000e+000 
 -1.8351945e+001             1363             1363   2.1808000e-008   2.1808000e-008   2.1700000e-004   1.0855425e-004   1.0855425e-004   1.0855425e-004                1   0.0000000e+000   0.0000000e+000   0.0000000e+000   0.0000000e+000   0.0000000e+000   0.0000000e+000                1   0.0000000e+000                2   2.1822770e-008   2.1822770e-008   6.5650413e-001   6.5650413e-001   1.0000000e+000   2.4708358e-004                1   8.8992155e-005 
 -1.8233502e+001             4419             4419   7.0704000e-008   7.0704000e-008   2.1700000e-004   1.0855425e-004   1.0855425e-004   1.0855425e-004                1   0.0000000e+000   0.0000000e+000   0.0000000e+000   0.0000000e+000   0.0000000e+000   0.0000000e+000                1   0.0000000e+000                2   7.0705774e-008   7.0705774e-008   7.1201518e+000   7.1201518e+000   1.0000000e+000   2.9063469e-002                1   1.5598168e-004 
 -1.8085724e+001            10755            10755   1.7084800e-007   1.7084800e-007   2.1672143e-004   1.0811269e-004   1.0843460e-004   1.0843460e-004                1   0.0000000e+000   0.0000000e+000   0.0000000e+000   0.0000000e+000   0.0000000e+000   0.0000000e+000                1   0.0000000e+000                2   1.7086152e-007   1.7086152e-007   1.5490150e+001   1.5490150e+001   1.0000000e+000   1.3755621e-001                1   3.4288800e-004 
 -1.7967503e+001            23351            23351   2.8228800e-007   2.8228800e-007   2.1006154e-004   1.0521086e-004   1.0849740e-004   1.0849740e-004                1   0.0000000e+000   0.0000000e+000   0.0000000e+000   0.0000000e+000   0.0000000e+000   0.0000000e+000                1   0.0000000e+000                2   2.8229321e-007   2.8229321e-007   2.3570559e+001   2.3570559e+001   1.0000000e+000   3.1849947e-001                1   5.5931639e-004 
 -1.7819970e+001            59320            59320   4.6038398e-007   4.6038398e-007   1.8982191e-004   1.0190970e-004   1.0807380e-004   1.0849891e-004                1   0.0000000e+000   0.0000000e+000   0.0000000e+000   0.0000000e+000   0.0000000e+000   0.0000000e+000                1   0.0000000e+000                2   4.6038527e-007   4.6038527e-007   3.0407142e+001   3.0407142e+001   1.0000000e+000   5.3005404e-001                1   8.9889820e-004 
 -1.7701944e+001           116571           116571   6.3404797e-007   6.3404797e-007   1.4599957e-004   9.7543557e-005   1.0318267e-004   1.0860490e-004                1   0.0000000e+000   0.0000000e+000   0.0000000e+000   0.0000000e+000   0.0000000e+000   0.0000000e+000                1   0.0000000e+000                2   6.3406241e-007   6.3406241e-007   3.6639636e+001   3.6639636e+001   1.0000000e+000   7.6961096e-001                1   1.2156830e-003 
 -1.7559019e+001           207817           207817   8.8150390e-007   8.8150390e-007   1.0762201e-004   2.7867978e-005   1.0095023e-004   1.0852583e-004                1   0.0000000e+000   0.0000000e+000   0.0000000e+000   0.0000000e+000   0.0000000e+000   0.0000000e+000                1   0.0000000e+000                2   8.8151025e-007   8.8151025e-007   4.1506196e+001   4.1506196e+001   1.0000000e+000   9.8763126e-001                1   1.6737082e-003 
 -1.7444679e+001           319214           319214   1.1087518e-006   1.1087518e-006   7.8923803e-005   1.2203793e-005   1.0034745e-004   1.0846298e-004                1   0.0000000e+000   0.0000000e+000   0.0000000e+000   0.0000000e+000   0.0000000e+000   0.0000000e+000                1   0.0000000e+000                2   1.1087536e-006   1.1087536e-006   4.6929752e+001   4.6929752e+001   1.0000000e+000   1.2625991e+000                1   2.0674562e-003 
 -1.7340096e+001           449953           449953   1.3121117e-006   1.3121117e-006   5.8722875e-005   7.8586747e-006   9.6469634e-005   1.0860498e-004                1   0.0000000e+000   0.0000000e+000   0.0000000e+000   0.0000000e+000   0.0000000e+000   0.0000000e+000                1   0.0000000e+000                2   1.3121217e-006   1.3121217e-006   4.6535200e+001   4.6535200e+001   1.0000000e+000   1.2414583e+000                1   2.4543662e-003 
 -1.7246862e+001           583053           583053   1.4483193e-006   1.4483193e-006   4.5329950e-005   5.7402262e-006   9.3921061e-005   1.0850214e-004                1   0.0000000e+000   0.0000000e+000   0.0000000e+000   0.0000000e+000   0.0000000e+000   0.0000000e+000                1   0.0000000e+000                2   1.4483251e-006   1.4483251e-006   3.0196257e+001   3.0196257e+001   1.0000000e+000   5.2272731e-001                1   2.8331695e-003 
 -1.7155794e+001           700995           700995   1.5395809e-006   1.5395809e-006   3.7667840e-005   5.0374120e-006   9.0761004e-005   1.0841681e-004                1   0.0000000e+000   0.0000000e+000   0.0000000e+000   0.0000000e+000   0.0000000e+000   0.0000000e+000                1   0.0000000e+000                2   1.5395904e-006   1.5395904e-006   2.3099820e+001   2.3099820e+001   1.0000000e+000   3.0590470e-001                1   3.2114023e-003 
 -1.7062863e+001           805181           805181   1.5901445e-006   1.5901445e-006   3.2752720e-005   4.7164669e-006   8.7330172e-005   1.0646668e-004                1   0.0000000e+000   0.0000000e+000   0.0000000e+000   0.0000000e+000   0.0000000e+000   0.0000000e+000                1   0.0000000e+000                2   1.5901644e-006   1.5901644e-006   1.7402332e+001   1.7402332e+001   1.0000000e+000   1.7361365e-001                1   3.6113860e-003 
 -1.6900617e+001           947457           947457   1.5998772e-006   1.5998772e-006   2.6990592e-005   4.2205107e-006   8.1848832e-005   1.0600508e-004                1   0.0000000e+000   0.0000000e+000   0.0000000e+000   0.0000000e+000   0.0000000e+000   0.0000000e+000                1   0.0000000e+000                2   0.0000000e+000   1.5901644e-006   0.0000000e+000   0.0000000e+000   0.0000000e+000   0.0000000e+000                1   4.3644801e-003 
 -1.6796688e+001          1020840          1020840   1.5997052e-006   1.5997052e-006   2.4985991e-005   4.1590616e-006   7.7307386e-005   1.0520691e-004                1   0.0000000e+000   0.0000000e+000   0.0000000e+000   0.0000000e+000   0.0000000e+000   0.0000000e+000                1   0.0000000e+000                2   0.0000000e+000   1.5901644e-006   0.0000000e+000   0.0000000e+000   0.0000000e+000   0.0000000e+000                1   4.8459563e-003 
 -1.6685624e+001          1089351          1089351   1.5993486e-006   1.5993486e-006   2.3292973e-005   4.0495170e-006   7.2480805e-005   1.0469760e-004                1   0.0000000e+000   0.0000000e+000   0.0000000e+000   0.0000000e+000   0.0000000e+000   0.0000000e+000                1   0.0000000e+000                2   0.0000000e+000   1.5901644e-006   0.0000000e+000   0.0000000e+000   0.0000000e+000   0.0000000e+000                1   5.3561905e-003 
 -1.6567494e+001          1149927          1149927   1.5987145e-006   1.5987145e-006   2.1855315e-005   4.1318640e-006   6.5420182e-005   1.0407897e-004                1   0.0000000e+000   0.0000000e+000   0.0000000e+000   0.0000000e+000   0.0000000e+000   0.0000000e+000                1   0.0000000e+000                2   0.0000000e+000   1.5901644e-006   0.0000000e+000   0.0000000e+000   0.0000000e+000   0.0000000e+000                1   5.8765932e-003 
 -1.6466095e+001          1200665          1200665   1.5978496e-006   1.5978496e-006   2.0611495e-005   3.9793546e-006   4.9510812e-005   1.0400701e-004                1   0.0000000e+000   0.0000000e+000   0.0000000e+000   0.0000000e+000   0.0000000e+000   0.0000000e+000                1   0.0000000e+000                2   0.0000000e+000   1.5901644e-006   0.0000000e+000   0.0000000e+000   0.0000000e+000   0.0000000e+000                1   6.2911876e-003 
 -1.6323501e+001          1268053          1268053   1.5959014e-006   1.5959014e-006   1.8994066e-005   3.8972890e-006   2.3931246e-005   1.0335999e-004                1   0.0000000e+000   0.0000000e+000   0.0000000e+000   0.0000000e+000   0.0000000e+000   0.0000000e+000                1   0.0000000e+000                2   0.0000000e+000   1.5901644e-006   0.0000000e+000   0.0000000e+000   0.0000000e+000   0.0000000e+000                1   6.8361019e-003 
 -1.6260126e+001          1293909          1293909   1.5945745e-006   1.5945745e-006   1.8419932e-005   3.8745983e-006   1.8017598e-005   1.0287560e-004                1   0.0000000e+000   0.0000000e+000   0.0000000e+000   0.0000000e+000   0.0000000e+000   0.0000000e+000                1   0.0000000e+000                2   0.0000000e+000   1.5901644e-006   0.0000000e+000   0.0000000e+000   0.0000000e+000   0.0000000e+000                1   7.0610119e-003 
 -1.6180908e+001          1320134          1320134   1.5926384e-006   1.5926384e-006   1.7931502e-005   3.7568398e-006   1.3898011e-005   1.0257430e-004                1   0.0000000e+000   0.0000000e+000   0.0000000e+000   0.0000000e+000   0.0000000e+000   0.0000000e+000                1   0.0000000e+000                2   0.0000000e+000   1.5901644e-006   0.0000000e+000   0.0000000e+000   0.0000000e+000   0.0000000e+000                1   7.3230622e-003 
 -1.6081885e+001          1348283          1348283   1.5897640e-006   1.5897640e-006   1.7521683e-005   3.7517203e-006   1.1774919e-005   1.0215389e-004                1   0.0000000e+000   0.0000000e+000   0.0000000e+000   0.0000000e+000   0.0000000e+000   0.0000000e+000                1   0.0000000e+000                2   0.0000000e+000   1.5901644e-006   0.0000000e+000   0.0000000e+000   0.0000000e+000   0.0000000e+000                1   7.6379359e-003 
 -1.5903643e+001          1395981          1395981   1.5827466e-006   1.5827466e-006   1.6915408e-005   3.8281177e-006   9.7255883e-006   1.0149023e-004                1   0.0000000e+000   0.0000000e+000   0.0000000e+000   0.0000000e+000   0.0000000e+000   0.0000000e+000                1   0.0000000e+000                2   0.0000000e+000   1.5901644e-006   0.0000000e+000   0.0000000e+000   0.0000000e+000   0.0000000e+000                1   8.1782858e-003 
 -1.5824425e+001          1416661          1416661   1.5789189e-006   1.5789189e-006   1.6678199e-005   3.8445332e-006   9.5057048e-006   1.0102798e-004                1   0.0000000e+000   0.0000000e+000   0.0000000e+000   0.0000000e+000   0.0000000e+000   0.0000000e+000                1   0.0000000e+000                2   0.0000000e+000   1.5901644e-006   0.0000000e+000   0.0000000e+000   0.0000000e+000   0.0000000e+000                1   8.4114934e-003 
 -1.5725401e+001          1438103          1438103   1.5737112e-006   1.5737112e-006   1.6468309e-005   3.8486316e-006   8.8020693e-006   1.0032273e-004                1   0.0000000e+000   0.0000000e+000   0.0000000e+000   0.0000000e+000   0.0000000e+000   0.0000000e+000                1   0.0000000e+000                2   0.0000000e+000   1.5901644e-006   0.0000000e+000   0.0000000e+000   0.0000000e+000   0.0000000e+000                1   8.6794853e-003 
 -1.5601623e+001          1460719          1460719   1.5667139e-006   1.5667139e-006   1.6293659e-005   3.8682455e-006   8.5854068e-006   9.9390761e-005                1   0.0000000e+000   0.0000000e+000   0.0000000e+000   0.0000000e+000   0.0000000e+000   0.0000000e+000                1   0.0000000e+000                2   0.0000000e+000   1.5901644e-006   0.0000000e+000   0.0000000e+000   0.0000000e+000   0.0000000e+000                1   9.0184536e-003 
 -1.5446899e+001          1485598          1485598   1.5573759e-006   1.5573759e-006   1.6154871e-005   3.8355550e-006   8.3174891e-006   9.8663845e-005                1   0.0000000e+000   0.0000000e+000   0.0000000e+000   0.0000000e+000   0.0000000e+000   0.0000000e+000                1   0.0000000e+000                2   0.0000000e+000   1.5901644e-006   0.0000000e+000   0.0000000e+000   0.0000000e+000   0.0000000e+000                1   9.4175088e-003 
 -1.5323120e+001          1508687          1508687   1.5494450e-006   1.5494450e-006   1.5999571e-005   3.8474956e-006   8.0933202e-006   9.7727394e-005                1   0.0000000e+000   0.0000000e+000   0.0000000e+000   0.0000000e+000   0.0000000e+000   0.0000000e+000                1   0.0000000e+000                2   0.0000000e+000   1.5901644e-006   0.0000000e+000   0.0000000e+000   0.0000000e+000   0.0000000e+000                1   9.7306298e-003 
 -1.5168396e+001          1533239          1533239   1.5394843e-006   1.5394843e-006   1.5832671e-005   3.7907877e-006   8.0376490e-006   9.6513927e-005                1   0.0000000e+000   0.0000000e+000   0.0000000e+000   0.0000000e+000   0.0000000e+000   0.0000000e+000                1   0.0000000e+000                2   0.0000000e+000   1.5901644e-006   0.0000000e+000   0.0000000e+000   0.0000000e+000   0.0000000e+000                1   1.0111947e-002 
 -1.5053258e+001          1551602          1551602   1.5317507e-006   1.5317507e-006   1.5694566e-005   3.8838407e-006   7.8931585e-006   9.5390623e-005                1   0.0000000e+000   0.0000000e+000   0.0000000e+000   0.0000000e+000   0.0000000e+000   0.0000000e+000                1   0.0000000e+000                2   0.0000000e+000   1.5901644e-006   0.0000000e+000   0.0000000e+000   0.0000000e+000   0.0000000e+000                1   1.0393064e-002 
 -1.4909336e+001          1569264          1569264   1.5218256e-006   1.5218256e-006   1.5559075e-005   3.9049330e-006   7.9138865e-006   9.3752657e-005                1   0.0000000e+000   0.0000000e+000   0.0000000e+000   0.0000000e+000   0.0000000e+000   0.0000000e+000                1   0.0000000e+000                2   0.0000000e+000   1.5901644e-006   0.0000000e+000   0.0000000e+000   0.0000000e+000   0.0000000e+000                1   1.0723310e-002 
 -1.4749453e+001          1583634          1583634   1.5103782e-006   1.5103782e-006   1.5472961e-005   3.8269145e-006   7.8372411e-006   9.2054101e-005                1   0.0000000e+000   0.0000000e+000   0.0000000e+000   0.0000000e+000   0.0000000e+000   0.0000000e+000                1   0.0000000e+000                2   0.0000000e+000   1.5901644e-006   0.0000000e+000   0.0000000e+000   0.0000000e+000   0.0000000e+000                1   1.1073910e-002 
 -1.4621546e+001          1593696          1593696   1.5006094e-006   1.5006094e-006   1.5428899e-005   3.8457442e-006   7.8557458e-006   8.9942836e-005                1   0.0000000e+000   0.0000000e+000   0.0000000e+000   0.0000000e+000   0.0000000e+000   0.0000000e+000                1   0.0000000e+000                2   0.0000000e+000   1.5901644e-006   0.0000000e+000   0.0000000e+000   0.0000000e+000   0.0000000e+000                1   1.1351365e-002 
 -1.4519221e+001          1600437          1600437   1.4923383e-006   1.4923383e-006   1.5390847e-005   3.9058065e-006   7.9102970e-006   8.8235666e-005                1   0.0000000e+000   0.0000000e+000   0.0000000e+000   0.0000000e+000   0.0000000e+000   0.0000000e+000                1   0.0000000e+000                2   0.0000000e+000   1.5901644e-006   0.0000000e+000   0.0000000e+000   0.0000000e+000   0.0000000e+000                1   1.1562233e-002 
 -1.4391314e+001          1606843          1606843   1.4818856e-006   1.4818856e-006   1.5361036e-005   3.9003333e-006   7.9049820e-006   8.6584550e-005                1   0.0000000e+000   0.0000000e+000   0.0000000e+000   0.0000000e+000   0.0000000e+000   0.0000000e+000                1   0.0000000e+000                2   0.0000000e+000   1.5901644e-006   0.0000000e+000   0.0000000e+000   0.0000000e+000   0.0000000e+000                1   1.1825075e-002 
 -1.4288989e+001          1611254          1611254   1.4731386e-006   1.4731386e-006   1.5347912e-005   3.8960334e-006   8.1364067e-006   8.4934279e-005                1   0.0000000e+000   0.0000000e+000   0.0000000e+000   0.0000000e+000   0.0000000e+000   0.0000000e+000                1   0.0000000e+000                2   0.0000000e+000   1.5901644e-006   0.0000000e+000   0.0000000e+000   0.0000000e+000   0.0000000e+000                1   1.2026357e-002 
 -1.4161083e+001          1614969          1614969   1.4623049e-006   1.4623049e-006   1.5344412e-005   3.8239840e-006   8.0431579e-006   8.3285092e-005                1   0.0000000e+000   0.0000000e+000   0.0000000e+000   0.0000000e+000   0.0000000e+000   0.0000000e+000                1   0.0000000e+000                2   0.0000000e+000   1.5901644e-006   0.0000000e+000   0.0000000e+000   0.0000000e+000   0.0000000e+000                1   1.2278923e-002 
 -1.4058757e+001          1617366          1617366   1.4531695e-006   1.4531695e-006   1.5346441e-005   3.8438691e-006   8.0565454e-006   8.2246457e-005                1   0.0000000e+000   0.0000000e+000   0.0000000e+000   0.0000000e+000   0.0000000e+000   0.0000000e+000                1   0.0000000e+000                2   0.0000000e+000   1.5901644e-006   0.0000000e+000   0.0000000e+000   0.0000000e+000   0.0000000e+000                1   1.2469298e-002 
 -1.3930851e+001          1618640          1618640   1.4415169e-006   1.4415169e-006   1.5366668e-005   3.8418833e-006   8.2886356e-006   8.0840910e-005                1   0.0000000e+000   0.0000000e+000   0.0000000e+000   0.0000000e+000   0.0000000e+000   0.0000000e+000                1   0.0000000e+000                2   0.0000000e+000   1.5901644e-006   0.0000000e+000   0.0000000e+000   0.0000000e+000   0.0000000e+000                1   1.2707010e-002 
 -1.3828526e+001          1619028          1619028   1.4316390e-006   1.4316390e-006   1.5385825e-005   3.8009662e-006   8.2485081e-006   8.0111423e-005                1   0.0000000e+000   0.0000000e+000   0.0000000e+000   0.0000000e+000   0.0000000e+000   0.0000000e+000                1   0.0000000e+000                2   0.0000000e+000   1.5901644e-006   0.0000000e+000   0.0000000e+000   0.0000000e+000   0.0000000e+000                1   1.2889430e-002 
 -1.3700619e+001          1618775          1618775   1.4193643e-006   1.4193643e-006   1.5422269e-005   3.7840624e-006   8.2319415e-006   7.9163907e-005                1   0.0000000e+000   0.0000000e+000   0.0000000e+000   0.0000000e+000   0.0000000e+000   0.0000000e+000                1   0.0000000e+000                2   0.0000000e+000   1.5901644e-006   0.0000000e+000   0.0000000e+000   0.0000000e+000   0.0000000e+000                1   1.3109512e-002 
 -1.3598294e+001          1617778          1617778   1.4091924e-006   1.4091924e-006   1.5455592e-005   3.8573916e-006   8.5020012e-006   7.8558197e-005                1   0.0000000e+000   0.0000000e+000   0.0000000e+000   0.0000000e+000   0.0000000e+000   0.0000000e+000                1   0.0000000e+000                2   0.0000000e+000   1.5901644e-006   0.0000000e+000   0.0000000e+000   0.0000000e+000   0.0000000e+000                1   1.3294472e-002 
 -1.3470387e+001          1615908          1615908   1.3966795e-006   1.3966795e-006   1.5505511e-005   3.6555786e-006   8.4771556e-006   7.7988224e-005                1   0.0000000e+000   0.0000000e+000   0.0000000e+000   0.0000000e+000   0.0000000e+000   0.0000000e+000                1   0.0000000e+000                2   0.0000000e+000   1.5901644e-006   0.0000000e+000   0.0000000e+000   0.0000000e+000   0.0000000e+000                1   1.3502256e-002 
 -1.3368062e+001          1613965          1613965   1.3863477e-006   1.3863477e-006   1.5545045e-005   3.6522372e-006   8.5307049e-006   7.7642331e-005                1   0.0000000e+000   0.0000000e+000   0.0000000e+000   0.0000000e+000   0.0000000e+000   0.0000000e+000                1   0.0000000e+000                2   0.0000000e+000   1.5901644e-006   0.0000000e+000   0.0000000e+000   0.0000000e+000   0.0000000e+000                1   1.3678591e-002 
 -1.3240156e+001          1611319          1611319   1.3736137e-006   1.3736137e-006   1.5600927e-005   3.7945670e-006   8.7823677e-006   7.7364627e-005                1   0.0000000e+000   0.0000000e+000   0.0000000e+000   0.0000000e+000   0.0000000e+000   0.0000000e+000                1   0.0000000e+000                2   0.0000000e+000   1.5901644e-006   0.0000000e+000   0.0000000e+000   0.0000000e+000   0.0000000e+000                1   1.3883260e-002 
 -1.3137830e+001          1608449          1608449   1.3631843e-006   1.3631843e-006   1.5646402e-005   3.8393864e-006   8.4775156e-006   7.7206158e-005                1   0.0000000e+000   0.0000000e+000   0.0000000e+000   0.0000000e+000   0.0000000e+000   0.0000000e+000                1   0.0000000e+000                2   0.0000000e+000   1.5901644e-006   0.0000000e+000   0.0000000e+000   0.0000000e+000   0.0000000e+000                1   1.4046950e-002 
 -1.3009924e+001          1604669          1604669   1.3503035e-006   1.3503035e-006   1.5709693e-005   3.8519274e-006   8.5517999e-006   7.6913581e-005                1   0.0000000e+000   0.0000000e+000   0.0000000e+000   0.0000000e+000   0.0000000e+000   0.0000000e+000                1   0.0000000e+000                2   0.0000000e+000   1.5901644e-006   0.0000000e+000   0.0000000e+000   0.0000000e+000   0.0000000e+000                1   1.4242533e-002 
 -1.2852616e+001          1599262          1599262   1.3342983e-006   1.3342983e-006   1.5795317e-005   3.6599448e-006   9.0494319e-006   7.6867145e-005                1   0.0000000e+000   0.0000000e+000   0.0000000e+000   0.0000000e+000   0.0000000e+000   0.0000000e+000                1   0.0000000e+000                2   0.0000000e+000   1.5901644e-006   0.0000000e+000   0.0000000e+000   0.0000000e+000   0.0000000e+000                1   1.4482536e-002 
 -1.2726770e+001          1594227          1594227   1.3211305e-006   1.3211305e-006   1.5867293e-005   3.6939292e-006   8.7489850e-006   7.6762464e-005                1   0.0000000e+000   0.0000000e+000   0.0000000e+000   0.0000000e+000   0.0000000e+000   0.0000000e+000                1   0.0000000e+000                2   0.0000000e+000   1.5901644e-006   0.0000000e+000   0.0000000e+000   0.0000000e+000   0.0000000e+000                1   1.4664692e-002 
 -1.2626094e+001          1589967          1589967   1.3103775e-006   1.3103775e-006   1.5925190e-005   3.6890858e-006   8.8429960e-006   7.6780903e-005                1   0.0000000e+000   0.0000000e+000   0.0000000e+000   0.0000000e+000   0.0000000e+000   0.0000000e+000                1   0.0000000e+000                2   0.0000000e+000   1.5901644e-006   0.0000000e+000   0.0000000e+000   0.0000000e+000   0.0000000e+000                1   1.4807756e-002 
 -1.2500248e+001          1584405          1584405   1.2969878e-006   1.2969878e-006   1.5998253e-005   3.7806582e-006   8.9355312e-006   7.6886130e-005                1   0.0000000e+000   0.0000000e+000   0.0000000e+000   0.0000000e+000   0.0000000e+000   0.0000000e+000                1   0.0000000e+000                2   0.0000000e+000   1.5901644e-006   0.0000000e+000   0.0000000e+000   0.0000000e+000   0.0000000e+000                1   1.4984996e-002 
 -1.2342940e+001          1576721          1576721   1.2796270e-006   1.2796270e-006   1.6104133e-005   3.8674356e-006   9.1989184e-006   7.7054154e-005                1   0.0000000e+000   0.0000000e+000   0.0000000e+000   0.0000000e+000   0.0000000e+000   0.0000000e+000                1   0.0000000e+000                2   0.0000000e+000   1.5901644e-006   0.0000000e+000   0.0000000e+000   0.0000000e+000   0.0000000e+000                1   1.5195123e-002 
 -1.2217095e+001          1569857          1569857   1.2656206e-006   1.2656206e-006   1.6196807e-005   3.9199389e-006   9.3195284e-006   7.7059833e-005                1   0.0000000e+000   0.0000000e+000   0.0000000e+000   0.0000000e+000   0.0000000e+000   0.0000000e+000                1   0.0000000e+000                2   0.0000000e+000   1.5901644e-006   0.0000000e+000   0.0000000e+000   0.0000000e+000   0.0000000e+000                1   1.5370552e-002 
 -1.2116418e+001          1563817          1563817   1.2541300e-006   1.2541300e-006   1.6275497e-005   3.9703834e-006   9.4797085e-006   7.7094154e-005                1   0.0000000e+000   0.0000000e+000   0.0000000e+000   0.0000000e+000   0.0000000e+000   0.0000000e+000                1   0.0000000e+000                2   0.0000000e+000   1.5901644e-006   0.0000000e+000   0.0000000e+000   0.0000000e+000   0.0000000e+000                1   1.5508112e-002 
 -1.1990572e+001          1555704          1555704   1.2396890e-006   1.2396890e-006   1.6371675e-005   3.5236915e-006   9.5661467e-006   7.7040230e-005                1   0.0000000e+000   0.0000000e+000   0.0000000e+000   0.0000000e+000   0.0000000e+000   0.0000000e+000                1   0.0000000e+000                2   0.0000000e+000   1.5901644e-006   0.0000000e+000   0.0000000e+000   0.0000000e+000   0.0000000e+000                1   1.5674097e-002 
 -1.1833512e+001          1542292          1542292   1.2206526e-006   1.2206526e-006   1.6520252e-005   3.6386294e-006   9.7638715e-006   7.7141535e-005                1   0.0000000e+000   0.0000000e+000   0.0000000e+000   0.0000000e+000   0.0000000e+000   0.0000000e+000                1   0.0000000e+000                2   0.0000000e+000   1.5901644e-006   0.0000000e+000   0.0000000e+000   0.0000000e+000   0.0000000e+000                1   1.5858550e-002 
 -1.1707864e+001          1529690          1529690   1.2049467e-006   1.2049467e-006   1.6649264e-005   3.6950507e-006   9.9230606e-006   7.7393169e-005                1   0.0000000e+000   0.0000000e+000   0.0000000e+000   0.0000000e+000   0.0000000e+000   0.0000000e+000                1   0.0000000e+000                2   0.0000000e+000   1.5901644e-006   0.0000000e+000   0.0000000e+000   0.0000000e+000   0.0000000e+000                1   1.6015431e-002 
 -1.1607346e+001          1518169          1518169   1.1919888e-006   1.1919888e-006   1.6757786e-005   3.7972415e-006   1.0106712e-005   7.7933520e-005                1   0.0000000e+000   0.0000000e+000   0.0000000e+000   0.0000000e+000   0.0000000e+000   0.0000000e+000                1   0.0000000e+000                2   0.0000000e+000   1.5901644e-006   0.0000000e+000   0.0000000e+000   0.0000000e+000   0.0000000e+000                1   1.6142477e-002 
 -1.1481698e+001          1501105          1501105   1.1751942e-006   1.1751942e-006   1.6905178e-005   3.7764296e-006   1.0124606e-005   7.7838489e-005                1   0.0000000e+000   0.0000000e+000   0.0000000e+000   0.0000000e+000   0.0000000e+000   0.0000000e+000                1   0.0000000e+000                2   0.0000000e+000   1.5901644e-006   0.0000000e+000   0.0000000e+000   0.0000000e+000   0.0000000e+000                1   1.6305405e-002 
 -1.1325368e+001          1476610          1476610   1.1529240e-006   1.1529240e-006   1.7125804e-005   3.7744862e-006   1.0187005e-005   7.8052833e-005                1   0.0000000e+000   0.0000000e+000   0.0000000e+000   0.0000000e+000   0.0000000e+000   0.0000000e+000                1   0.0000000e+000                2   0.0000000e+000   1.5901644e-006   0.0000000e+000   0.0000000e+000   0.0000000e+000   0.0000000e+000                1   1.6482428e-002 
 -1.1200304e+001          1453953          1453953   1.1339376e-006   1.1339376e-006   1.7340739e-005   3.7600296e-006   1.0221355e-005   7.8603718e-005                1   0.0000000e+000   0.0000000e+000   0.0000000e+000   0.0000000e+000   0.0000000e+000   0.0000000e+000                1   0.0000000e+000                2   0.0000000e+000   1.5901644e-006   0.0000000e+000   0.0000000e+000   0.0000000e+000   0.0000000e+000                1   1.6633566e-002 
 -1.1100252e+001          1432909          1432909   1.1180365e-006   1.1180365e-006   1.7530809e-005   3.9245780e-006   1.0463522e-005   7.8577520e-005                1   0.0000000e+000   0.0000000e+000   0.0000000e+000   0.0000000e+000   0.0000000e+000   0.0000000e+000                1   0.0000000e+000                2   0.0000000e+000   1.5901644e-006   0.0000000e+000   0.0000000e+000   0.0000000e+000   0.0000000e+000                1   1.6752239e-002 
 -1.0975188e+001          1396665          1396665   1.0959815e-006   1.0959815e-006   1.7800420e-005   3.8769479e-006   1.1018101e-005   7.9133715e-005                1   0.0000000e+000   0.0000000e+000   0.0000000e+000   0.0000000e+000   0.0000000e+000   0.0000000e+000                1   0.0000000e+000                2   0.0000000e+000   1.5901644e-006   0.0000000e+000   0.0000000e+000   0.0000000e+000   0.0000000e+000                1   1.6897298e-002 
 -1.0818857e+001          1329613          1329613   1.0612953e-006   1.0612953e-006   1.8356796e-005   3.9720838e-006   1.1129259e-005   7.9397704e-005                1   0.0000000e+000   0.0000000e+000   0.0000000e+000   0.0000000e+000   0.0000000e+000   0.0000000e+000                1   0.0000000e+000                2   0.0000000e+000   1.5901644e-006   0.0000000e+000   0.0000000e+000   0.0000000e+000   0.0000000e+000                1   1.7073761e-002 
 -1.0693793e+001          1254949          1254949   1.0264366e-006   1.0264366e-006   1.9067460e-005   3.9659892e-006   1.1751692e-005   8.0154657e-005                1   0.0000000e+000   0.0000000e+000   0.0000000e+000   0.0000000e+000   0.0000000e+000   0.0000000e+000                1   0.0000000e+000                2   0.0000000e+000   1.5901644e-006   0.0000000e+000   0.0000000e+000   0.0000000e+000   0.0000000e+000                1   1.7212583e-002 
 -1.0537462e+001          1133153          1133153   9.7239728e-007   9.7239728e-007   2.0312667e-005   4.5241327e-006   1.2377858e-005   8.0817467e-005                1   0.0000000e+000   0.0000000e+000   0.0000000e+000   0.0000000e+000   0.0000000e+000   0.0000000e+000                1   0.0000000e+000                2   0.0000000e+000   1.5901644e-006   0.0000000e+000   0.0000000e+000   0.0000000e+000   0.0000000e+000                1   1.7382072e-002 
 -1.0460386e+001          1087394          1087394   9.4922946e-007   9.4922946e-007   2.1068149e-005   4.6342449e-006   1.2497576e-005   8.1020893e-005                1   0.0000000e+000   0.0000000e+000   0.0000000e+000   0.0000000e+000   0.0000000e+000   0.0000000e+000                1   0.0000000e+000                2   0.0000000e+000   1.5901644e-006   0.0000000e+000   0.0000000e+000   0.0000000e+000   0.0000000e+000                1   1.7464472e-002 
 -1.0389240e+001          1047188          1047188   9.2967434e-007   9.2967434e-007   2.1379406e-005   4.5795258e-006   1.2534846e-005   8.1859784e-005                1   0.0000000e+000   0.0000000e+000   0.0000000e+000   0.0000000e+000   0.0000000e+000   0.0000000e+000                1   0.0000000e+000                2   0.0000000e+000   1.5901644e-006   0.0000000e+000   0.0000000e+000   0.0000000e+000   0.0000000e+000                1   1.7539955e-002 
 -1.0241220e+001           931117           931117   8.7642507e-007   8.7642507e-007   2.1667139e-005   5.1494974e-006   1.3753888e-005   8.2589010e-005                1   0.0000000e+000   0.0000000e+000   0.0000000e+000   0.0000000e+000   0.0000000e+000   0.0000000e+000                1   0.0000000e+000                2   0.0000000e+000   1.5901644e-006   0.0000000e+000   0.0000000e+000   0.0000000e+000   0.0000000e+000                1   1.7713640e-002 
 -1.0185495e+001           868639           868639   8.4794991e-007   8.4794991e-007   2.0635113e-005   4.5751468e-006   1.4361210e-005   8.3439301e-005                1   0.0000000e+000   0.0000000e+000   0.0000000e+000   0.0000000e+000   0.0000000e+000   0.0000000e+000                1   0.0000000e+000                2   0.0000000e+000   1.5901644e-006   0.0000000e+000   0.0000000e+000   0.0000000e+000   0.0000000e+000                1   1.7771595e-002 
 -1.0084658e+001           705640           705640   7.7159720e-007   7.7159720e-007   1.8814114e-005   4.0413983e-006   1.9632604e-005   8.4884685e-005                1   0.0000000e+000   0.0000000e+000   0.0000000e+000   0.0000000e+000   0.0000000e+000   0.0000000e+000                1   0.0000000e+000                2   0.0000000e+000   1.5901644e-006   0.0000000e+000   0.0000000e+000   0.0000000e+000   0.0000000e+000                1   1.7912769e-002 
 -9.9962370e+000           550523           550523   6.9139970e-007   6.9139970e-007   2.2093685e-005   4.8903472e-006   5.0580806e-005   8.7742380e-005                1   0.0000000e+000   0.0000000e+000   0.0000000e+000   0.0000000e+000   0.0000000e+000   0.0000000e+000                1   0.0000000e+000                2   0.0000000e+000   1.5901644e-006   0.0000000e+000   0.0000000e+000   0.0000000e+000   0.0000000e+000                1   1.8021996e-002 
 -9.8534982e+000           407439           407439   6.0255119e-007   6.0255119e-007   2.5758895e-005   4.9892545e-006   5.6618254e-005   9.0830242e-005                1   0.0000000e+000   0.0000000e+000   0.0000000e+000   0.0000000e+000   0.0000000e+000   0.0000000e+000                1   0.0000000e+000                2   0.0000000e+000   1.5901644e-006   0.0000000e+000   0.0000000e+000   0.0000000e+000   0.0000000e+000                1   1.8185621e-002 
 -9.7461117e+000           338641           338641   5.5424926e-007   5.5424926e-007   3.1934410e-005   5.9077683e-006   5.9438535e-005   9.3620831e-005                1   0.0000000e+000   0.0000000e+000   0.0000000e+000   0.0000000e+000   0.0000000e+000   0.0000000e+000                1   0.0000000e+000                2   0.0000000e+000   1.5901644e-006   0.0000000e+000   0.0000000e+000   0.0000000e+000   0.0000000e+000                1   1.8312362e-002 
 -9.6896927e+000           312548           312548   5.3544394e-007   5.3544394e-007   3.5314606e-005   6.6343542e-006   6.0659297e-005   9.4506248e-005                1   0.0000000e+000   0.0000000e+000   0.0000000e+000   0.0000000e+000   0.0000000e+000   0.0000000e+000                1   0.0000000e+000                2   0.0000000e+000   1.5901644e-006   0.0000000e+000   0.0000000e+000   0.0000000e+000   0.0000000e+000                1   1.8368637e-002 
 -9.5976692e+000           277519           277519   5.0999364e-007   5.0999364e-007   4.2737784e-005   8.0212236e-006   6.2220916e-005   9.6177350e-005                1   0.0000000e+000   0.0000000e+000   0.0000000e+000   0.0000000e+000   0.0000000e+000   0.0000000e+000                1   0.0000000e+000                2   0.0000000e+000   1.5901644e-006   0.0000000e+000   0.0000000e+000   0.0000000e+000   0.0000000e+000                1   1.8479076e-002 
 -9.4953474e+000           248357           248357   4.8871535e-007   4.8871535e-007   5.2002768e-005   1.0730176e-005   6.3309926e-005   9.7486763e-005                1   0.0000000e+000   0.0000000e+000   0.0000000e+000   0.0000000e+000   0.0000000e+000   0.0000000e+000                1   0.0000000e+000                2   0.0000000e+000   1.5901644e-006   0.0000000e+000   0.0000000e+000   0.0000000e+000   0.0000000e+000                1   1.8579888e-002 
 -9.3608727e+000           220376           220376   4.6821352e-007   4.6821352e-007   6.0053394e-005   1.2915723e-005   6.4928983e-005   9.8937654e-005                1   0.0000000e+000   0.0000000e+000   0.0000000e+000   0.0000000e+000   0.0000000e+000   0.0000000e+000                1   0.0000000e+000                2   0.0000000e+000   1.5901644e-006   0.0000000e+000   0.0000000e+000   0.0000000e+000   0.0000000e+000                1   1.8730702e-002 
 -9.2556284e+000           200805           200805   4.5387872e-007   4.5387872e-007   6.6680764e-005   1.4903631e-005   6.5756849e-005   1.0055116e-004                1   0.0000000e+000   0.0000000e+000   0.0000000e+000   0.0000000e+000   0.0000000e+000   0.0000000e+000                1   0.0000000e+000                2   0.0000000e+000   1.5901644e-006   0.0000000e+000   0.0000000e+000   0.0000000e+000   0.0000000e+000                1   1.8832964e-002 
 -9.1592318e+000           185358           185358   4.4245067e-007   4.4245067e-007   7.3292504e-005   1.6351516e-005   6.6420254e-005   1.0092709e-004                1   0.0000000e+000   0.0000000e+000   0.0000000e+000   0.0000000e+000   0.0000000e+000   0.0000000e+000                1   0.0000000e+000                2   0.0000000e+000   1.5901644e-006   0.0000000e+000   0.0000000e+000   0.0000000e+000   0.0000000e+000                1   1.8926204e-002 
 -9.0687174e+000           173021           173021   4.3322408e-007   4.3322408e-007   8.0725418e-005   1.7781827e-005   6.6589490e-005   1.0183947e-004                1   0.0000000e+000   0.0000000e+000   0.0000000e+000   0.0000000e+000   0.0000000e+000   0.0000000e+000                1   0.0000000e+000                2   0.0000000e+000   1.5901644e-006   0.0000000e+000   0.0000000e+000   0.0000000e+000   0.0000000e+000                1   1.9013240e-002 
 -8.9658984e+000           161903           161903   4.2474212e-007   4.2474212e-007   8.9027542e-005   2.0535740e-005   6.7289756e-005   1.0184707e-004                1   0.0000000e+000   0.0000000e+000   0.0000000e+000   0.0000000e+000   0.0000000e+000   0.0000000e+000                1   0.0000000e+000                2   0.0000000e+000   1.5901644e-006   0.0000000e+000   0.0000000e+000   0.0000000e+000   0.0000000e+000                1   1.9131228e-002 
 -8.8556699e+000           152819           152819   4.1767564e-007   4.1767564e-007   9.6675349e-005   4.4889650e-005   6.7527645e-005   1.0251364e-004                1   0.0000000e+000   0.0000000e+000   0.0000000e+000   0.0000000e+000   0.0000000e+000   0.0000000e+000                1   0.0000000e+000                2   0.0000000e+000   1.5901644e-006   0.0000000e+000   0.0000000e+000   0.0000000e+000   0.0000000e+000                1   1.9235685e-002 
 -8.7858914e+000           150173           150173   4.1555933e-007   4.1555933e-007   9.7580296e-005   4.5875007e-005   6.7903980e-005   1.0232425e-004                1   0.0000000e+000   0.0000000e+000   0.0000000e+000   0.0000000e+000   0.0000000e+000   0.0000000e+000                1   0.0000000e+000                2   0.0000000e+000   1.5901644e-006   0.0000000e+000   0.0000000e+000   0.0000000e+000   0.0000000e+000                1   1.9301185e-002 
 -8.6986682e+000           146834           146834   4.1284975e-007   4.1284975e-007   1.0173853e-004   4.6616038e-005   6.7979362e-005   1.0243634e-004                1   0.0000000e+000   0.0000000e+000   0.0000000e+000   0.0000000e+000   0.0000000e+000   0.0000000e+000                1   0.0000000e+000                2   0.0000000e+000   1.5901644e-006   0.0000000e+000   0.0000000e+000   0.0000000e+000   0.0000000e+000                1   1.9382129e-002 
 -8.5416665e+000           142875           142875   4.0951564e-007   4.0951564e-007   1.0534738e-004   4.7317122e-005   6.8193494e-005   1.0229157e-004                1   0.0000000e+000   0.0000000e+000   0.0000000e+000   0.0000000e+000   0.0000000e+000   0.0000000e+000                1   0.0000000e+000                2   0.0000000e+000   1.5901644e-006   0.0000000e+000   0.0000000e+000   0.0000000e+000   0.0000000e+000                1   1.9525712e-002 
 -8.4718880e+000           141237           141237   4.0814567e-007   4.0814567e-007   1.0761778e-004   4.7445133e-005   6.7714482e-005   1.0196269e-004                1   0.0000000e+000   0.0000000e+000   0.0000000e+000   0.0000000e+000   0.0000000e+000   0.0000000e+000                1   0.0000000e+000                2   0.0000000e+000   1.5901644e-006   0.0000000e+000   0.0000000e+000   0.0000000e+000   0.0000000e+000                1   1.9588889e-002 
 -8.3846648e+000           139983           139983   4.0699386e-007   4.0699386e-007   1.0841870e-004   4.7676059e-005   6.8086646e-005   1.0186969e-004                1   0.0000000e+000   0.0000000e+000   0.0000000e+000   0.0000000e+000   0.0000000e+000   0.0000000e+000                1   0.0000000e+000                2   0.0000000e+000   1.5901644e-006   0.0000000e+000   0.0000000e+000   0.0000000e+000   0.0000000e+000                1   1.9667355e-002 
 -8.2590635e+000           138300           138300   4.0547041e-007   4.0547041e-007   1.1004334e-004   4.7893645e-005   6.8424161e-005   1.0169775e-004                1   0.0000000e+000   0.0000000e+000   0.0000000e+000   0.0000000e+000   0.0000000e+000   0.0000000e+000                1   0.0000000e+000                2   0.0000000e+000   1.5901644e-006   0.0000000e+000   0.0000000e+000   0.0000000e+000   0.0000000e+000                1   1.9782343e-002 
 -8.1892849e+000           137623           137623   4.0482955e-007   4.0482955e-007   1.1021634e-004   4.8086737e-005   6.7903512e-005   1.0116738e-004                1   0.0000000e+000   0.0000000e+000   0.0000000e+000   0.0000000e+000   0.0000000e+000   0.0000000e+000                1   0.0000000e+000                2   0.0000000e+000   1.5901644e-006   0.0000000e+000   0.0000000e+000   0.0000000e+000   0.0000000e+000                1   1.9845351e-002 
 -8.0322832e+000           136144           136144   4.0341349e-007   4.0341349e-007   1.1137219e-004   4.8324172e-005   6.8239076e-005   1.0095642e-004                1   0.0000000e+000   0.0000000e+000   0.0000000e+000   0.0000000e+000   0.0000000e+000   0.0000000e+000                1   0.0000000e+000                2   0.0000000e+000   1.5901644e-006   0.0000000e+000   0.0000000e+000   0.0000000e+000   0.0000000e+000                1   1.9983237e-002 
 -7.9450600e+000           135505           135505   4.0278400e-007   4.0278400e-007   1.1168585e-004   4.7872336e-005   6.8504134e-005   1.0051899e-004                1   0.0000000e+000   0.0000000e+000   0.0000000e+000   0.0000000e+000   0.0000000e+000   0.0000000e+000                1   0.0000000e+000                2   0.0000000e+000   1.5901644e-006   0.0000000e+000   0.0000000e+000   0.0000000e+000   0.0000000e+000                1   2.0058146e-002 
 -7.8752815e+000           134958           134958   4.0226961e-007   4.0226961e-007   1.1225122e-004   4.7851400e-005   6.8150585e-005   1.0077427e-004                1   0.0000000e+000   0.0000000e+000   0.0000000e+000   0.0000000e+000   0.0000000e+000   0.0000000e+000                1   0.0000000e+000                2   0.0000000e+000   1.5901644e-006   0.0000000e+000   0.0000000e+000   0.0000000e+000   0.0000000e+000                1   2.0117363e-002 
 -7.7880583e+000           134441           134441   4.0175408e-007   4.0175408e-007   1.1246192e-004   4.7921626e-005   6.8261316e-005   1.0022369e-004                1   0.0000000e+000   0.0000000e+000   0.0000000e+000   0.0000000e+000   0.0000000e+000   0.0000000e+000                1   0.0000000e+000                2   0.0000000e+000   1.5901644e-006   0.0000000e+000   0.0000000e+000   0.0000000e+000   0.0000000e+000                1   2.0190112e-002 
 -7.6310566e+000           133592           133592   4.0093342e-007   4.0093342e-007   1.1293173e-004   4.8341099e-005   6.8099734e-005   1.0029899e-004                1   0.0000000e+000   0.0000000e+000   0.0000000e+000   0.0000000e+000   0.0000000e+000   0.0000000e+000                1   0.0000000e+000                2   0.0000000e+000   1.5901644e-006   0.0000000e+000   0.0000000e+000   0.0000000e+000   0.0000000e+000                1   2.0318509e-002 
 -7.5220277e+000           133055           133055   4.0040148e-007   4.0040148e-007   1.1327666e-004   4.8663773e-005   6.8514939e-005   1.0012976e-004                1   0.0000000e+000   0.0000000e+000   0.0000000e+000   0.0000000e+000   0.0000000e+000   0.0000000e+000                1   0.0000000e+000                2   0.0000000e+000   1.5901644e-006   0.0000000e+000   0.0000000e+000   0.0000000e+000   0.0000000e+000                1   2.0427253e-002 
 -7.4348045e+000           132609           132609   3.9998200e-007   3.9998200e-007   1.1385166e-004   4.8694257e-005   6.8577268e-005   9.9506395e-005                1   0.0000000e+000   0.0000000e+000   0.0000000e+000   0.0000000e+000   0.0000000e+000   0.0000000e+000                1   0.0000000e+000                2   0.0000000e+000   1.5901644e-006   0.0000000e+000   0.0000000e+000   0.0000000e+000   0.0000000e+000                1   2.0496763e-002 
 -7.3650260e+000           132289           132289   3.9968873e-007   3.9968873e-007   1.1423301e-004   4.8647048e-005   6.8558670e-005   9.9532305e-005                1   0.0000000e+000   0.0000000e+000   0.0000000e+000   0.0000000e+000   0.0000000e+000   0.0000000e+000                1   0.0000000e+000                2   0.0000000e+000   1.5901644e-006   0.0000000e+000   0.0000000e+000   0.0000000e+000   0.0000000e+000                1   2.0551997e-002 
 -7.2778028e+000           132021           132021   3.9939069e-007   3.9939069e-007   1.1411388e-004   4.8577808e-005   6.8491428e-005   9.9468171e-005                1   0.0000000e+000   0.0000000e+000   0.0000000e+000   0.0000000e+000   0.0000000e+000   0.0000000e+000                1   0.0000000e+000                2   0.0000000e+000   1.5901644e-006   0.0000000e+000   0.0000000e+000   0.0000000e+000   0.0000000e+000                1   2.0620425e-002 
 -7.1208011e+000           131466           131466   3.9883013e-007   3.9883013e-007   1.1480160e-004   4.8324598e-005   6.8338267e-005   9.9470640e-005                1   0.0000000e+000   0.0000000e+000   0.0000000e+000   0.0000000e+000   0.0000000e+000   0.0000000e+000                1   0.0000000e+000                2   0.0000000e+000   1.5901644e-006   0.0000000e+000   0.0000000e+000   0.0000000e+000   0.0000000e+000                1   2.0742366e-002 
 -7.0117721e+000           131194           131194   3.9852375e-007   3.9852375e-007   1.1483347e-004   4.8571640e-005   6.8692821e-005   9.9247208e-005                1   0.0000000e+000   0.0000000e+000   0.0000000e+000   0.0000000e+000   0.0000000e+000   0.0000000e+000                1   0.0000000e+000                2   0.0000000e+000   1.5901644e-006   0.0000000e+000   0.0000000e+000   0.0000000e+000   0.0000000e+000                1   2.0826009e-002 
 -6.9245490e+000           130896           130896   3.9822267e-007   3.9822267e-007   1.1540512e-004   4.8563377e-005   6.8693009e-005   9.9260227e-005                1   0.0000000e+000   0.0000000e+000   0.0000000e+000   0.0000000e+000   0.0000000e+000   0.0000000e+000                1   0.0000000e+000                2   0.0000000e+000   1.5901644e-006   0.0000000e+000   0.0000000e+000   0.0000000e+000   0.0000000e+000                1   2.0892250e-002 
 -6.8547704e+000           130702           130702   3.9802983e-007   3.9802983e-007   1.1569201e-004   4.8366447e-005   6.8514619e-005   9.9109991e-005                1   0.0000000e+000   0.0000000e+000   0.0000000e+000   0.0000000e+000   0.0000000e+000   0.0000000e+000                1   0.0000000e+000                2   0.0000000e+000   1.5901644e-006   0.0000000e+000   0.0000000e+000   0.0000000e+000   0.0000000e+000                1   2.0944821e-002 
 -6.7675473e+000           130528           130528   3.9782595e-007   3.9782595e-007   1.1567883e-004   4.8712845e-005   6.8105171e-005   9.8685377e-005                1   0.0000000e+000   0.0000000e+000   0.0000000e+000   0.0000000e+000   0.0000000e+000   0.0000000e+000                1   0.0000000e+000                2   0.0000000e+000   1.5901644e-006   0.0000000e+000   0.0000000e+000   0.0000000e+000   0.0000000e+000                1   2.1031773e-002 
 -6.6585183e+000           130315           130315   3.9756127e-007   3.9756127e-007   1.1581817e-004   4.8641706e-005   6.8036007e-005   9.8619328e-005                1   0.0000000e+000   0.0000000e+000   0.0000000e+000   0.0000000e+000   0.0000000e+000   0.0000000e+000                1   0.0000000e+000                2   0.0000000e+000   1.5901644e-006   0.0000000e+000   0.0000000e+000   0.0000000e+000   0.0000000e+000                1   2.1112395e-002 
 -6.5712951e+000           130096           130096   3.9733139e-007   3.9733139e-007   1.1635622e-004   4.8731310e-005   6.8123123e-005   9.8702521e-005                1   0.0000000e+000   0.0000000e+000   0.0000000e+000   0.0000000e+000   0.0000000e+000   0.0000000e+000                1   0.0000000e+000                2   0.0000000e+000   1.5901644e-006   0.0000000e+000   0.0000000e+000   0.0000000e+000   0.0000000e+000                1   2.1176212e-002 
 -6.4142934e+000           129848           129848   3.9702228e-007   3.9702228e-007   1.1649487e-004   4.8518365e-005   6.8662157e-005   9.8504811e-005                1   0.0000000e+000   0.0000000e+000   0.0000000e+000   0.0000000e+000   0.0000000e+000   0.0000000e+000                1   0.0000000e+000                2   0.0000000e+000   1.5901644e-006   0.0000000e+000   0.0000000e+000   0.0000000e+000   0.0000000e+000                1   2.1289248e-002 
 -6.3052645e+000           129666           129666   3.9679812e-007   3.9679812e-007   1.1663514e-004   4.8869076e-005   6.8257064e-005   9.8084739e-005                1   0.0000000e+000   0.0000000e+000   0.0000000e+000   0.0000000e+000   0.0000000e+000   0.0000000e+000                1   0.0000000e+000                2   0.0000000e+000   1.5901644e-006   0.0000000e+000   0.0000000e+000   0.0000000e+000   0.0000000e+000                1   2.1366155e-002 
 -6.2180413e+000           129498           129498   3.9661012e-007   3.9661012e-007   1.1694419e-004   4.8754464e-005   6.8145635e-005   9.7978205e-005                1   0.0000000e+000   0.0000000e+000   0.0000000e+000   0.0000000e+000   0.0000000e+000   0.0000000e+000                1   0.0000000e+000                2   0.0000000e+000   1.5901644e-006   0.0000000e+000   0.0000000e+000   0.0000000e+000   0.0000000e+000                1   2.1426895e-002 
 -6.1482627e+000           129385           129385   3.9648089e-007   3.9648089e-007   1.1707327e-004   4.8526479e-005   6.8670037e-005   9.8512345e-005                1   0.0000000e+000   0.0000000e+000   0.0000000e+000   0.0000000e+000   0.0000000e+000   0.0000000e+000                1   0.0000000e+000                2   0.0000000e+000   1.5901644e-006   0.0000000e+000   0.0000000e+000   0.0000000e+000   0.0000000e+000                1   2.1496947e-002 
 -6.0610396e+000           129255           129255   3.9633134e-007   3.9633134e-007   1.1713523e-004   4.8901379e-005   6.8288471e-005   9.8114766e-005                1   0.0000000e+000   0.0000000e+000   0.0000000e+000   0.0000000e+000   0.0000000e+000   0.0000000e+000                1   0.0000000e+000                2   0.0000000e+000   1.5901644e-006   0.0000000e+000   0.0000000e+000   0.0000000e+000   0.0000000e+000                1   2.1563312e-002 
 -5.9520106e+000           129092           129092   3.9614323e-007   3.9614323e-007   1.1717218e-004   4.8613597e-005   6.8736742e-005   9.8548808e-005                1   0.0000000e+000   0.0000000e+000   0.0000000e+000   0.0000000e+000   0.0000000e+000   0.0000000e+000                1   0.0000000e+000                2   0.0000000e+000   1.5901644e-006   0.0000000e+000   0.0000000e+000   0.0000000e+000   0.0000000e+000                1   2.1626898e-002 
 -5.8647874e+000           128919           128919   3.9597125e-007   3.9597125e-007   1.1753768e-004   4.8606552e-005   6.8729900e-005   9.8542267e-005                1   0.0000000e+000   0.0000000e+000   0.0000000e+000   0.0000000e+000   0.0000000e+000   0.0000000e+000                1   0.0000000e+000                2   0.0000000e+000   1.5901644e-006   0.0000000e+000   0.0000000e+000   0.0000000e+000   0.0000000e+000                1   2.1694992e-002 
 -5.7557585e+000           128786           128786   3.9580056e-007   3.9580056e-007   1.1757797e-004   4.8502476e-005   6.8628824e-005   9.8445637e-005                1   0.0000000e+000   0.0000000e+000   0.0000000e+000   0.0000000e+000   0.0000000e+000   0.0000000e+000                1   0.0000000e+000                2   0.0000000e+000   1.5901644e-006   0.0000000e+000   0.0000000e+000   0.0000000e+000   0.0000000e+000                1   2.1779131e-002 
 -5.6194723e+000           128598           128598   3.9558504e-007   3.9558504e-007   1.1767622e-004   4.8712448e-005   6.8087546e-005   9.7895390e-005                1   0.0000000e+000   0.0000000e+000   0.0000000e+000   0.0000000e+000   0.0000000e+000   0.0000000e+000                1   0.0000000e+000                2   0.0000000e+000   1.5901644e-006   0.0000000e+000   0.0000000e+000   0.0000000e+000   0.0000000e+000                1   2.1860570e-002 
 -5.5104433e+000           128389           128389   3.9538578e-007   3.9538578e-007   1.1803206e-004   4.8719120e-005   6.8053407e-005   9.7798465e-005                1   0.0000000e+000   0.0000000e+000   0.0000000e+000   0.0000000e+000   0.0000000e+000   0.0000000e+000                1   0.0000000e+000                2   0.0000000e+000   1.5901644e-006   0.0000000e+000   0.0000000e+000   0.0000000e+000   0.0000000e+000                1   2.1943089e-002 
 -5.4232201e+000           128261           128261   3.9525574e-007   3.9525574e-007   1.1819610e-004   4.8461544e-005   6.8546884e-005   9.8302943e-005                1   0.0000000e+000   0.0000000e+000   0.0000000e+000   0.0000000e+000   0.0000000e+000   0.0000000e+000                1   0.0000000e+000                2   0.0000000e+000   1.5901644e-006   0.0000000e+000   0.0000000e+000   0.0000000e+000   0.0000000e+000                1   2.2008738e-002 
 -5.3141912e+000           128145           128145   3.9511318e-007   3.9511318e-007   1.1812438e-004   4.8751485e-005   6.8132779e-005   9.7950156e-005                1   0.0000000e+000   0.0000000e+000   0.0000000e+000   0.0000000e+000   0.0000000e+000   0.0000000e+000                1   0.0000000e+000                2   0.0000000e+000   1.5901644e-006   0.0000000e+000   0.0000000e+000   0.0000000e+000   0.0000000e+000                1   2.2090197e-002 
 -5.1779050e+000           127958           127958   3.9491268e-007   3.9491268e-007   1.1835282e-004   4.9044603e-005   6.8548710e-005   9.7804870e-005                1   0.0000000e+000   0.0000000e+000   0.0000000e+000   0.0000000e+000   0.0000000e+000   0.0000000e+000                1   0.0000000e+000                2   0.0000000e+000   1.5901644e-006   0.0000000e+000   0.0000000e+000   0.0000000e+000   0.0000000e+000                1   2.2168284e-002 
 -5.0688760e+000           127797           127797   3.9474928e-007   3.9474928e-007   1.1856347e-004   4.8522986e-005   6.8770669e-005   9.8017321e-005                1   0.0000000e+000   0.0000000e+000   0.0000000e+000   0.0000000e+000   0.0000000e+000   0.0000000e+000                1   0.0000000e+000                2   0.0000000e+000   1.5901644e-006   0.0000000e+000   0.0000000e+000   0.0000000e+000   0.0000000e+000                1   2.2248420e-002 
 -4.9816528e+000           127684           127684   3.9462851e-007   3.9462851e-007   1.1866202e-004   4.9044879e-005   6.8095324e-005   9.7814018e-005                1   0.0000000e+000   0.0000000e+000   0.0000000e+000   0.0000000e+000   0.0000000e+000   0.0000000e+000                1   0.0000000e+000                2   0.0000000e+000   1.5901644e-006   0.0000000e+000   0.0000000e+000   0.0000000e+000   0.0000000e+000                1   2.2311996e-002 
 -4.8726239e+000           127552           127552   3.9448213e-007   3.9448213e-007   1.1869643e-004   4.9006281e-005   6.8819814e-005   9.7778055e-005                1   0.0000000e+000   0.0000000e+000   0.0000000e+000   0.0000000e+000   0.0000000e+000   0.0000000e+000                1   0.0000000e+000                2   0.0000000e+000   1.5901644e-006   0.0000000e+000   0.0000000e+000   0.0000000e+000   0.0000000e+000                1   2.2367235e-002 
 -4.7363377e+000           127352           127352   3.9427925e-007   3.9427925e-007   1.1889336e-004   4.9107678e-005   6.8156448e-005   9.7872530e-005                1   0.0000000e+000   0.0000000e+000   0.0000000e+000   0.0000000e+000   0.0000000e+000   0.0000000e+000                1   0.0000000e+000                2   0.0000000e+000   1.5901644e-006   0.0000000e+000   0.0000000e+000   0.0000000e+000   0.0000000e+000                1   2.2463140e-002 
 -4.6273087e+000           127207           127207   3.9412232e-007   3.9412232e-007   1.1910567e-004   4.9039767e-005   6.8090348e-005   9.7809254e-005                1   0.0000000e+000   0.0000000e+000   0.0000000e+000   0.0000000e+000   0.0000000e+000   0.0000000e+000                1   0.0000000e+000                2   0.0000000e+000   1.5901644e-006   0.0000000e+000   0.0000000e+000   0.0000000e+000   0.0000000e+000                1   2.2538844e-002 
 -4.5400855e+000           127099           127099   3.9400645e-007   3.9400645e-007   1.1916742e-004   4.8968663e-005   6.8783239e-005   9.7743005e-005                1   0.0000000e+000   0.0000000e+000   0.0000000e+000   0.0000000e+000   0.0000000e+000   0.0000000e+000                1   0.0000000e+000                2   0.0000000e+000   1.5901644e-006   0.0000000e+000   0.0000000e+000   0.0000000e+000   0.0000000e+000                1   2.2598740e-002 
 -4.4310566e+000           126974           126974   3.9386974e-007   3.9386974e-007   1.1911701e-004   4.9067390e-005   6.8117235e-005   9.7834992e-005                1   0.0000000e+000   0.0000000e+000   0.0000000e+000   0.0000000e+000   0.0000000e+000   0.0000000e+000                1   0.0000000e+000                2   0.0000000e+000   1.5901644e-006   0.0000000e+000   0.0000000e+000   0.0000000e+000   0.0000000e+000                1   2.2672054e-002 
 -4.2947704e+000           126753           126753   3.9365814e-007   3.9365814e-007   1.1931858e-004   4.9219351e-005   6.8265143e-005   9.7976579e-005                1   0.0000000e+000   0.0000000e+000   0.0000000e+000   0.0000000e+000   0.0000000e+000   0.0000000e+000                1   0.0000000e+000                2   0.0000000e+000   1.5901644e-006   0.0000000e+000   0.0000000e+000   0.0000000e+000   0.0000000e+000                1   2.2762248e-002 
 -4.1857414e+000           126587           126587   3.9349523e-007   3.9349523e-007   1.1957406e-004   4.9366161e-005   6.8408038e-005   9.8113367e-005                1   0.0000000e+000   0.0000000e+000   0.0000000e+000   0.0000000e+000   0.0000000e+000   0.0000000e+000                1   0.0000000e+000                2   0.0000000e+000   1.5901644e-006   0.0000000e+000   0.0000000e+000   0.0000000e+000   0.0000000e+000                1   2.2833538e-002 
 -4.0494552e+000           126414           126414   3.9330787e-007   3.9330787e-007   1.1964626e-004   4.9129852e-005   6.8178031e-005   9.7893190e-005                1   0.0000000e+000   0.0000000e+000   0.0000000e+000   0.0000000e+000   0.0000000e+000   0.0000000e+000                1   0.0000000e+000                2   0.0000000e+000   1.5901644e-006   0.0000000e+000   0.0000000e+000   0.0000000e+000   0.0000000e+000                1   2.2921286e-002 
 -3.9404263e+000           126249           126249   3.9314803e-007   3.9314803e-007   1.1992979e-004   4.9219990e-005   6.8265765e-005   9.7977175e-005                1   0.0000000e+000   0.0000000e+000   0.0000000e+000   0.0000000e+000   0.0000000e+000   0.0000000e+000                1   0.0000000e+000                2   0.0000000e+000   1.5901644e-006   0.0000000e+000   0.0000000e+000   0.0000000e+000   0.0000000e+000                1   2.2990720e-002 
 -3.8041400e+000           126097           126097   3.9298323e-007   3.9298323e-007   1.1989164e-004   4.9214035e-005   6.8259969e-005   9.7971626e-005                1   0.0000000e+000   0.0000000e+000   0.0000000e+000   0.0000000e+000   0.0000000e+000   0.0000000e+000                1   0.0000000e+000                2   0.0000000e+000   1.5901644e-006   0.0000000e+000   0.0000000e+000   0.0000000e+000   0.0000000e+000                1   2.3076481e-002 
 -3.6661214e+000           125877           125877   3.9277640e-007   3.9277640e-007   1.2012838e-004   4.9439845e-005   6.8479757e-005   9.8182021e-005                1   0.0000000e+000   0.0000000e+000   0.0000000e+000   0.0000000e+000   0.0000000e+000   0.0000000e+000                1   0.0000000e+000                2   0.0000000e+000   1.5901644e-006   0.0000000e+000   0.0000000e+000   0.0000000e+000   0.0000000e+000                1   2.3137952e-002 
 -3.5557065e+000           125706           125706   3.9261589e-007   3.9261589e-007   1.2030852e-004   4.9185044e-005   6.8420261e-005   9.8427199e-005                1   0.0000000e+000   0.0000000e+000   0.0000000e+000   0.0000000e+000   0.0000000e+000   0.0000000e+000                1   0.0000000e+000                2   0.0000000e+000   1.5901644e-006   0.0000000e+000   0.0000000e+000   0.0000000e+000   0.0000000e+000                1   2.3205603e-002 
 -3.4177249e+000           125488           125488   3.9241766e-007   3.9241766e-007   1.2033461e-004   4.9079413e-005   6.8317443e-005   9.8328771e-005                1   0.0000000e+000   0.0000000e+000   0.0000000e+000   0.0000000e+000   0.0000000e+000   0.0000000e+000                1   0.0000000e+000                2   0.0000000e+000   1.5901644e-006   0.0000000e+000   0.0000000e+000   0.0000000e+000   0.0000000e+000                1   2.3289428e-002 
 -3.2798099e+000           125225           125225   3.9219026e-007   3.9219026e-007   1.2060642e-004   4.9147693e-005   6.8383905e-005   9.8392395e-005                1   0.0000000e+000   0.0000000e+000   0.0000000e+000   0.0000000e+000   0.0000000e+000   0.0000000e+000                1   0.0000000e+000                2   0.0000000e+000   1.5901644e-006   0.0000000e+000   0.0000000e+000   0.0000000e+000   0.0000000e+000                1   2.3372496e-002 
 -3.1694779e+000           125046           125046   3.9202593e-007   3.9202593e-007   1.2079199e-004   4.8960775e-005   6.8201966e-005   9.8218223e-005                1   0.0000000e+000   0.0000000e+000   0.0000000e+000   0.0000000e+000   0.0000000e+000   0.0000000e+000                1   0.0000000e+000                2   0.0000000e+000   1.5901644e-006   0.0000000e+000   0.0000000e+000   0.0000000e+000   0.0000000e+000                1   2.3438474e-002 
 -3.0315932e+000           124844           124844   3.9183868e-007   3.9183868e-007   1.2082338e-004   4.8896655e-005   6.8909270e-005   9.8158476e-005                1   0.0000000e+000   0.0000000e+000   0.0000000e+000   0.0000000e+000   0.0000000e+000   0.0000000e+000                1   0.0000000e+000                2   0.0000000e+000   1.5901644e-006   0.0000000e+000   0.0000000e+000   0.0000000e+000   0.0000000e+000                1   2.3519974e-002 
 -2.8937630e+000           124601           124601   3.9162489e-007   3.9162489e-007   1.2112150e-004   4.9103817e-005   6.8341197e-005   9.8351511e-005                1   0.0000000e+000   0.0000000e+000   0.0000000e+000   0.0000000e+000   0.0000000e+000   0.0000000e+000                1   0.0000000e+000                2   0.0000000e+000   1.5901644e-006   0.0000000e+000   0.0000000e+000   0.0000000e+000   0.0000000e+000                1   2.3600340e-002 
 -2.7834989e+000           124442           124442   3.9147880e-007   3.9147880e-007   1.2127621e-004   4.8941229e-005   6.8182940e-005   9.8200010e-005                1   0.0000000e+000   0.0000000e+000   0.0000000e+000   0.0000000e+000   0.0000000e+000   0.0000000e+000                1   0.0000000e+000                2   0.0000000e+000   1.5901644e-006   0.0000000e+000   0.0000000e+000   0.0000000e+000   0.0000000e+000                1   2.3663774e-002 
 -2.6457000e+000           124259           124259   3.9130267e-007   3.9130267e-007   1.2131777e-004   4.8944138e-005   6.8185772e-005   9.8202721e-005                1   0.0000000e+000   0.0000000e+000   0.0000000e+000   0.0000000e+000   0.0000000e+000   0.0000000e+000                1   0.0000000e+000                2   0.0000000e+000   1.5901644e-006   0.0000000e+000   0.0000000e+000   0.0000000e+000   0.0000000e+000                1   2.3741857e-002 
 -2.5079435e+000           124016           124016   3.9109247e-007   3.9109247e-007   1.2155505e-004   4.9094998e-005   6.8332613e-005   9.8343293e-005                1   0.0000000e+000   0.0000000e+000   0.0000000e+000   0.0000000e+000   0.0000000e+000   0.0000000e+000                1   0.0000000e+000                2   0.0000000e+000   1.5901644e-006   0.0000000e+000   0.0000000e+000   0.0000000e+000   0.0000000e+000                1   2.3843459e-002 
 -2.3702020e+000           123816           123816   3.9090681e-007   3.9090681e-007   1.2162542e-004   4.9031920e-005   6.8271215e-005   9.8284516e-005                1   0.0000000e+000   0.0000000e+000   0.0000000e+000   0.0000000e+000   0.0000000e+000   0.0000000e+000                1   0.0000000e+000                2   0.0000000e+000   1.5901644e-006   0.0000000e+000   0.0000000e+000   0.0000000e+000   0.0000000e+000                1   2.3918729e-002 
 -2.2324952e+000           123581           123581   3.9070242e-007   3.9070242e-007   1.2183753e-004   4.9509520e-005   6.8756602e-005   9.8012165e-005                1   0.0000000e+000   0.0000000e+000   0.0000000e+000   0.0000000e+000   0.0000000e+000   0.0000000e+000                1   0.0000000e+000                2   0.0000000e+000   1.5901644e-006   0.0000000e+000   0.0000000e+000   0.0000000e+000   0.0000000e+000                1   2.3992619e-002 
 -2.0948083e+000           123353           123353   3.9050482e-007   3.9050482e-007   1.2199704e-004   4.9093554e-005   6.8331207e-005   9.8341947e-005                1   0.0000000e+000   0.0000000e+000   0.0000000e+000   0.0000000e+000   0.0000000e+000   0.0000000e+000                1   0.0000000e+000                2   0.0000000e+000   1.5901644e-006   0.0000000e+000   0.0000000e+000   0.0000000e+000   0.0000000e+000                1   2.4065483e-002 
 -1.9571442e+000           123122           123122   3.9030604e-007   3.9030604e-007   1.2213738e-004   4.9203404e-005   6.8438132e-005   9.8444306e-005                1   0.0000000e+000   0.0000000e+000   0.0000000e+000   0.0000000e+000   0.0000000e+000   0.0000000e+000                1   0.0000000e+000                2   0.0000000e+000   1.5901644e-006   0.0000000e+000   0.0000000e+000   0.0000000e+000   0.0000000e+000                1   2.4137271e-002 
 -1.8194993e+000           122874           122874   3.9009649e-007   3.9009649e-007   1.2238706e-004   4.9744954e-005   6.8216125e-005   9.8231778e-005                1   0.0000000e+000   0.0000000e+000   0.0000000e+000   0.0000000e+000   0.0000000e+000   0.0000000e+000                1   0.0000000e+000                2   0.0000000e+000   1.5901644e-006   0.0000000e+000   0.0000000e+000   0.0000000e+000   0.0000000e+000                1   2.4208255e-002 
 -1.6818691e+000           122678           122678   3.8991926e-007   3.8991926e-007   1.2245008e-004   4.9116083e-005   6.8353136e-005   9.8362940e-005                1   0.0000000e+000   0.0000000e+000   0.0000000e+000   0.0000000e+000   0.0000000e+000   0.0000000e+000                1   0.0000000e+000                2   0.0000000e+000   1.5901644e-006   0.0000000e+000   0.0000000e+000   0.0000000e+000   0.0000000e+000                1   2.4278709e-002 
 -1.5442519e+000           122438           122438   3.8971773e-007   3.8971773e-007   1.2266868e-004   4.9159904e-005   6.8395790e-005   9.8403772e-005                1   0.0000000e+000   0.0000000e+000   0.0000000e+000   0.0000000e+000   0.0000000e+000   0.0000000e+000                1   0.0000000e+000                2   0.0000000e+000   1.5901644e-006   0.0000000e+000   0.0000000e+000   0.0000000e+000   0.0000000e+000                1   2.4348710e-002 
 -1.4066458e+000           122197           122197   3.8951417e-007   3.8951417e-007   1.2281782e-004   4.9249362e-005   6.8482865e-005   9.8487130e-005                1   0.0000000e+000   0.0000000e+000   0.0000000e+000   0.0000000e+000   0.0000000e+000   0.0000000e+000                1   0.0000000e+000                2   0.0000000e+000   1.5901644e-006   0.0000000e+000   0.0000000e+000   0.0000000e+000   0.0000000e+000                1   2.4443210e-002 
 -1.2690501e+000           121972           121972   3.8931769e-007   3.8931769e-007   1.2293295e-004   4.9286867e-005   6.8519371e-005   9.8522077e-005                1   0.0000000e+000   0.0000000e+000   0.0000000e+000   0.0000000e+000   0.0000000e+000   0.0000000e+000                1   0.0000000e+000                2   0.0000000e+000   1.5901644e-006   0.0000000e+000   0.0000000e+000   0.0000000e+000   0.0000000e+000                1   2.4511974e-002 
 -1.1314632e+000           121710           121710   3.8910288e-007   3.8910288e-007   1.2314154e-004   4.9837763e-005   6.8325727e-005   9.8368669e-005                1   0.0000000e+000   0.0000000e+000   0.0000000e+000   0.0000000e+000   0.0000000e+000   0.0000000e+000                1   0.0000000e+000                2   0.0000000e+000   1.5901644e-006   0.0000000e+000   0.0000000e+000   0.0000000e+000   0.0000000e+000                1   2.4580407e-002 
 -9.9388364e-001           121472           121472   3.8890570e-007   3.8890570e-007   1.2332557e-004   4.9902716e-005   6.8653538e-005   9.8342340e-005                1   0.0000000e+000   0.0000000e+000   0.0000000e+000   0.0000000e+000   0.0000000e+000   0.0000000e+000                1   0.0000000e+000                2   0.0000000e+000   1.5901644e-006   0.0000000e+000   0.0000000e+000   0.0000000e+000   0.0000000e+000                1   2.4648488e-002 
 -8.5630984e-001           121240           121240   3.8871086e-007   3.8871086e-007   1.2345184e-004   4.9220570e-005   6.8750038e-005   9.8434830e-005                1   0.0000000e+000   0.0000000e+000   0.0000000e+000   0.0000000e+000   0.0000000e+000   0.0000000e+000                1   0.0000000e+000                2   0.0000000e+000   1.5901644e-006   0.0000000e+000   0.0000000e+000   0.0000000e+000   0.0000000e+000                1   2.4717332e-002 
 -7.1874112e-001           120985           120985   3.8849976e-007   3.8849976e-007   1.2366405e-004   4.9835854e-005   6.8588386e-005   9.8279895e-005                1   0.0000000e+000   0.0000000e+000   0.0000000e+000   0.0000000e+000   0.0000000e+000   0.0000000e+000                1   0.0000000e+000                2   0.0000000e+000   1.5901644e-006   0.0000000e+000   0.0000000e+000   0.0000000e+000   0.0000000e+000                1   2.4788336e-002 
 -5.8117610e-001           120764           120764   3.8831123e-007   3.8831123e-007   1.2383110e-004   4.9838015e-005   6.8599529e-005   9.8305258e-005                1   0.0000000e+000   0.0000000e+000   0.0000000e+000   0.0000000e+000   0.0000000e+000   0.0000000e+000                1   0.0000000e+000                2   0.0000000e+000   1.5901644e-006   0.0000000e+000   0.0000000e+000   0.0000000e+000   0.0000000e+000                1   2.4858798e-002 
 -4.4361350e-001           120532           120532   3.8811780e-007   3.8811780e-007   1.2396184e-004   4.9842728e-005   6.8604120e-005   9.8309659e-005                1   0.0000000e+000   0.0000000e+000   0.0000000e+000   0.0000000e+000   0.0000000e+000   0.0000000e+000                1   0.0000000e+000                2   0.0000000e+000   1.5901644e-006   0.0000000e+000   0.0000000e+000   0.0000000e+000   0.0000000e+000                1   2.4929408e-002 
 -3.0605176e-001           120302           120302   3.8792606e-007   3.8792606e-007   1.2409193e-004   4.9949759e-005   6.8708415e-005   9.8409620e-005                1   0.0000000e+000   0.0000000e+000   0.0000000e+000   0.0000000e+000   0.0000000e+000   0.0000000e+000                1   0.0000000e+000                2   0.0000000e+000   1.5901644e-006   0.0000000e+000   0.0000000e+000   0.0000000e+000   0.0000000e+000                1   2.5006075e-002 
 -1.6848963e-001           120059           120059   3.8772575e-007   3.8772575e-007   1.2423923e-004   4.9852924e-005   6.8614056e-005   9.8319182e-005                1   0.0000000e+000   0.0000000e+000   0.0000000e+000   0.0000000e+000   0.0000000e+000   0.0000000e+000                1   0.0000000e+000                2   0.0000000e+000   1.5901644e-006   0.0000000e+000   0.0000000e+000   0.0000000e+000   0.0000000e+000                1   2.5056357e-002 
 -3.0925645e-002           119822           119822   3.8753109e-007   3.8753109e-007   1.2434800e-004   4.9980220e-005   6.8738097e-005   9.8438068e-005                1   0.0000000e+000   0.0000000e+000   0.0000000e+000   0.0000000e+000   0.0000000e+000   0.0000000e+000                1   0.0000000e+000                2   0.0000000e+000   1.5901644e-006   0.0000000e+000   0.0000000e+000   0.0000000e+000   0.0000000e+000                1   2.5131984e-002 
  1.0664174e-001           119559           119559   3.8732047e-007   3.8732047e-007   1.2455645e-004   4.9349688e-005   6.8885124e-005   9.8578986e-005                1   0.0000000e+000   0.0000000e+000   0.0000000e+000   0.0000000e+000   0.0000000e+000   0.0000000e+000                1   0.0000000e+000                2   0.0000000e+000   1.5901644e-006   0.0000000e+000   0.0000000e+000   0.0000000e+000   0.0000000e+000                1   2.5207059e-002 
  2.4421332e-001           119312           119312   3.8712002e-007   3.8712002e-007   1.2472218e-004   5.0109025e-005   6.8863608e-005   9.8558364e-005                1   0.0000000e+000   0.0000000e+000   0.0000000e+000   0.0000000e+000   0.0000000e+000   0.0000000e+000                1   0.0000000e+000                2   0.0000000e+000   1.5901644e-006   0.0000000e+000   0.0000000e+000   0.0000000e+000   0.0000000e+000                1   2.5255189e-002 
  3.8179067e-001           119055           119055   3.8691481e-007   3.8691481e-007   1.2489829e-004   4.9715480e-005   6.8480127e-005   9.8190818e-005                1   0.0000000e+000   0.0000000e+000   0.0000000e+000   0.0000000e+000   0.0000000e+000   0.0000000e+000                1   0.0000000e+000                2   0.0000000e+000   1.5901644e-006   0.0000000e+000   0.0000000e+000   0.0000000e+000   0.0000000e+000                1   2.5328221e-002 
  5.1937535e-001           118800           118800   3.8671221e-007   3.8671221e-007   1.2511815e-004   4.9524696e-005   6.9055475e-005   9.7961027e-005                1   0.0000000e+000   0.0000000e+000   0.0000000e+000   0.0000000e+000   0.0000000e+000   0.0000000e+000                1   0.0000000e+000                2   0.0000000e+000   1.5901644e-006   0.0000000e+000   0.0000000e+000   0.0000000e+000   0.0000000e+000                1   2.5400695e-002 
  6.5696883e-001           118566           118566   3.8652155e-007   3.8652155e-007   1.2525922e-004   4.9917564e-005   6.8677043e-005   9.8379552e-005                1   0.0000000e+000   0.0000000e+000   0.0000000e+000   0.0000000e+000   0.0000000e+000   0.0000000e+000                1   0.0000000e+000                2   0.0000000e+000   1.5901644e-006   0.0000000e+000   0.0000000e+000   0.0000000e+000   0.0000000e+000                1   2.5472607e-002 
  7.9457259e-001           118312           118312   3.8631909e-007   3.8631909e-007   1.2546156e-004   4.9613796e-005   6.9142204e-005   9.8044247e-005                1   0.0000000e+000   0.0000000e+000   0.0000000e+000   0.0000000e+000   0.0000000e+000   0.0000000e+000                1   0.0000000e+000                2   0.0000000e+000   1.5901644e-006   0.0000000e+000   0.0000000e+000   0.0000000e+000   0.0000000e+000                1   2.5517681e-002 
  9.3218794e-001           118055           118055   3.8611647e-007   3.8611647e-007   1.2564399e-004   4.9967239e-005   6.8725448e-005   9.8425945e-005                1   0.0000000e+000   0.0000000e+000   0.0000000e+000   0.0000000e+000   0.0000000e+000   0.0000000e+000                1   0.0000000e+000                2   0.0000000e+000   1.5901644e-006   0.0000000e+000   0.0000000e+000   0.0000000e+000   0.0000000e+000                1   2.5588812e-002 
  1.0000000e+000           117876           117876   3.8598654e-007   3.8598654e-007   1.2581495e-004   5.0060309e-005   6.8836144e-005   9.8564549e-005                1   0.0000000e+000   0.0000000e+000   0.0000000e+000   0.0000000e+000   0.0000000e+000   0.0000000e+000                1   0.0000000e+000                2   0.0000000e+000   1.5901644e-006   0.0000000e+000   0.0000000e+000   0.0000000e+000   0.0000000e+000                1   2.5623678e-002 
  1.1376146e+000           117843           117843   5.1618666e-007   5.1618666e-007   1.4080929e-004   5.1700762e-005   7.5924476e-005   1.0874370e-004                1   1.3063627e-007   1.3063627e-007   2.5314237e+001   2.5314237e+001   1.0000000e+000   3.6736574e-001                1   2.6516859e-004                2   0.0000000e+000   1.5901644e-006   0.0000000e+000   0.0000000e+000   0.0000000e+000   0.0000000e+000                1   2.5693874e-002 
  1.2752550e+000           118562           118562   9.0788208e-007   9.0788208e-007   1.4612408e-004   5.4700272e-005   1.0550481e-004   1.0863125e-004                1   5.2264297e-007   5.2264297e-007   6.8536216e+001   6.8536216e+001   1.0000000e+000   2.6928316e+000                1   1.0365764e-003                2   0.0000000e+000   1.5901644e-006   0.0000000e+000   0.0000000e+000   0.0000000e+000   0.0000000e+000                1   2.5763603e-002 
  1.3892154e+000           121977           121977   1.4299756e-006   1.4299756e-006   6.2214599e-005   4.5708503e-005   9.8099685e-005   1.0826514e-004                1   1.0449961e-006   1.0449961e-006   1.1899546e+002   1.1899546e+002   1.0000000e+000   8.1176385e+000                1   1.9587501e-003                2   0.0000000e+000   1.5901644e-006   0.0000000e+000   0.0000000e+000   0.0000000e+000   0.0000000e+000                1   2.5821040e-002 
  1.4481517e+000           126322           126322   1.7705218e-006   1.7705218e-006   2.3918623e-005   2.2477560e-006   9.6100608e-005   1.0861432e-004                1   1.3854308e-006   1.3854308e-006   1.4530602e+002   1.4530602e+002   1.0000000e+000   1.2104202e+001                1   2.4788153e-003                2   0.0000000e+000   1.5901644e-006   0.0000000e+000   0.0000000e+000   0.0000000e+000   0.0000000e+000                1   2.5850668e-002 
  1.5209529e+000           134638           134638   2.2549006e-006   2.2549006e-006   9.3178044e-006   1.3132447e-006   8.8988809e-005   1.0855925e-004                1   1.8721113e-006   1.8721113e-006   1.6916559e+002   1.6916559e+002   1.0000000e+000   1.6405633e+001                1   3.2778304e-003                2   0.0000000e+000   1.5901644e-006   0.0000000e+000   0.0000000e+000   0.0000000e+000   0.0000000e+000                1   2.5860327e-002 
  1.6049463e+000           147223           147223   2.8600368e-006   2.8600368e-006   4.9256034e-006   4.4046887e-007   7.8647419e-005   1.0132743e-004                1   2.5244591e-006   2.5244591e-006   1.9866021e+002   1.9866021e+002   1.0000000e+000   2.2625112e+001                1   4.1463678e-003                2   0.0000000e+000   1.5901644e-006   0.0000000e+000   0.0000000e+000   0.0000000e+000   0.0000000e+000                1   2.5902250e-002 
  1.7196876e+000           169847           169847   3.7696985e-006   3.7696985e-006   2.4302993e-006   4.0970922e-007   6.4158274e-005   1.0069709e-004                1   3.5729152e-006   3.5729152e-006   2.3214236e+002   2.3214236e+002   1.0000000e+000   3.0894256e+001                1   5.3338027e-003                2   0.0000000e+000   1.5901644e-006   0.0000000e+000   0.0000000e+000   0.0000000e+000   0.0000000e+000                1   2.5959244e-002 
  1.8167536e+000           194101           194101   4.6545834e-006   4.6545834e-006   1.3710415e-006   4.0366135e-007   4.5270973e-005   9.7100453e-005                1   4.6016836e-006   4.6016836e-006   2.6665955e+002   2.6665955e+002   1.0000000e+000   4.0764604e+001                1   6.3043809e-003                2   0.0000000e+000   1.5901644e-006   0.0000000e+000   0.0000000e+000   0.0000000e+000   0.0000000e+000                1   2.6007254e-002 
  1.9025765e+000           217390           217390   5.4477554e-006   5.4477554e-006   9.1934880e-007   3.9454980e-007   1.9327490e-006   9.4993801e-005                1   5.6195656e-006   5.6195656e-006   2.9472440e+002   2.9678763e+002   9.9304811e-001   4.9796765e+001                1   7.1688430e-003                2   0.0000000e+000   1.5901644e-006   0.0000000e+000   0.0000000e+000   0.0000000e+000   0.0000000e+000                1   2.6049540e-002 
  2.0084083e+000           252067           252067   6.5357915e-006   6.5357915e-006   5.2292651e-007   3.9181438e-007   3.9181438e-007   9.0500008e-005                1   7.0146735e-006   7.0146735e-006   3.3201935e+002   3.4137952e+002   9.7258133e-001   6.3196894e+001                1   8.4165494e-003                2   0.0000000e+000   1.5901644e-006   0.0000000e+000   0.0000000e+000   0.0000000e+000   0.0000000e+000                1   2.6102621e-002 
  2.1018816e+000           284111           284111   7.4982111e-006   7.4982111e-006   3.3819527e-007   3.8470051e-007   3.8470051e-007   8.5067015e-005                1   8.3753802e-006   8.3753802e-006   3.6345285e+002   3.7980558e+002   9.5694448e-001   7.5729504e+001                1   9.6196667e-003                2   0.0000000e+000   1.5901644e-006   0.0000000e+000   0.0000000e+000   0.0000000e+000   0.0000000e+000                1   2.6123280e-002 
  2.2093465e+000           319055           319055   8.5437732e-006   8.5437732e-006   2.2532751e-007   3.8240422e-007   3.8240422e-007   8.0076906e-005                1   1.0088722e-005   1.0088722e-005   3.9620852e+002   4.2032496e+002   9.4262431e-001   8.9994627e+001                1   1.1079246e-002                2   0.0000000e+000   1.5901644e-006   0.0000000e+000   0.0000000e+000   0.0000000e+000   0.0000000e+000                1   2.6177849e-002 
  2.3062702e+000           325788           325788   8.8525413e-006   8.8525413e-006   1.7148108e-007   3.7852905e-007   3.7852905e-007   7.7032572e-005                1   1.1770658e-005   1.1770658e-005   4.2823941e+002   4.6005753e+002   9.3083881e-001   1.0513376e+002                1   1.2543550e-002                2   0.0000000e+000   1.5901644e-006   0.0000000e+000   0.0000000e+000   0.0000000e+000   0.0000000e+000                1   2.6226805e-002 
  2.4047805e+000           338995           338995   9.4425157e-006   9.4425157e-006   1.5479263e-007   3.7481811e-007   3.7481811e-007   7.4068077e-005                1   1.3612929e-005   1.3612929e-005   4.6284265e+002   5.0267843e+002   9.2075296e-001   1.2281056e+002                1   1.4282778e-002                2   0.0000000e+000   1.5901644e-006   0.0000000e+000   0.0000000e+000   0.0000000e+000   0.0000000e+000                1   2.6276358e-002 
  2.5052089e+000           350217           350217   9.9702158e-006   9.9702158e-006   1.3059460e-007   3.6788042e-007   3.6788042e-007   7.1228204e-005                1   1.5602484e-005   1.5602484e-005   4.7619779e+002   5.1895441e+002   9.1761007e-001   1.3000011e+002                1   1.6194228e-002                2   0.0000000e+000   1.5901644e-006   0.0000000e+000   0.0000000e+000   0.0000000e+000   0.0000000e+000                1   2.6326742e-002 
  2.6042236e+000           349412           349412   1.0230138e-005   1.0230138e-005   1.1687378e-007   3.5386760e-007   3.5386760e-007   6.9127387e-005                1   1.7574139e-005   1.7574139e-005   4.7619779e+002   5.1895441e+002   9.1761007e-001   1.3000011e+002                1   1.8229065e-002                2   0.0000000e+000   1.5901644e-006   0.0000000e+000   0.0000000e+000   0.0000000e+000   0.0000000e+000                1   2.6376316e-002 
  2.7032657e+000           368464           368464   1.1032200e-005   1.1032200e-005   9.9407703e-008   3.3447171e-007   3.3447171e-007   6.7175644e-005                1   1.9546339e-005   1.9546339e-005   4.7619779e+002   5.1895441e+002   9.1761007e-001   1.3000011e+002                1   2.0387425e-002                2   0.0000000e+000   1.5901644e-006   0.0000000e+000   0.0000000e+000   0.0000000e+000   0.0000000e+000                1   2.6425846e-002 
  2.8023536e+000           393501           393501   1.1332042e-005   1.1332042e-005   8.4436344e-008   3.2829192e-007   3.2829192e-007   6.4623260e-005                1   2.1519453e-005   2.1519453e-005   4.7619779e+002   5.1895441e+002   9.1761007e-001   1.3000011e+002                1   2.2373377e-002                2   0.0000000e+000   1.5901644e-006   0.0000000e+000   0.0000000e+000   0.0000000e+000   0.0000000e+000                1   2.6475376e-002 
  2.9013738e+000           451750           451750   1.2021108e-005   1.2021108e-005   7.8703302e-008   3.2508602e-007   3.2508602e-007   5.8300914e-005                1   2.3491217e-005   2.3491217e-005   4.7619779e+002   5.1895441e+002   9.1761007e-001   1.3000011e+002                1   2.4627535e-002                2   0.0000000e+000   1.5901644e-006   0.0000000e+000   0.0000000e+000   0.0000000e+000   0.0000000e+000                1   2.6580040e-002 
  3.0004060e+000           475228           475228   1.2458705e-005   1.2458705e-005   7.2068306e-008   3.1627220e-007   3.1627220e-007   5.2995091e-005                1   2.5463220e-005   2.5463220e-005   4.7619779e+002   5.1895441e+002   9.1761007e-001   1.3000011e+002                1   2.7026267e-002                2   0.0000000e+000   1.5901644e-006   0.0000000e+000   0.0000000e+000   0.0000000e+000   0.0000000e+000                1   2.6823043e-002 
  3.1084409e+000           440957           440957   1.2064191e-005   1.2064191e-005   6.7464998e-008   3.1009441e-007   3.1009441e-007   5.3126710e-005                1   2.7614493e-005   2.7614493e-005   4.7619779e+002   5.1895441e+002   9.1761007e-001   1.3000011e+002                1   2.9422452e-002                2   0.0000000e+000   1.5901644e-006   0.0000000e+000   0.0000000e+000   0.0000000e+000   0.0000000e+000                1   2.7187682e-002 
  3.2074738e+000           411282           411282   1.1567247e-005   1.1567247e-005   6.4327576e-008   3.5412158e-007   3.5412158e-007   5.4725332e-005                1   2.9586511e-005   2.9586511e-005   4.7619779e+002   5.1895441e+002   9.1761007e-001   1.3000011e+002                1   3.2054157e-002                2   0.0000000e+000   1.5901644e-006   0.0000000e+000   0.0000000e+000   0.0000000e+000   0.0000000e+000                1   2.7099538e-002 
  3.3065306e+000           365251           365251   1.0176042e-005   1.0176042e-005   6.6279983e-008   3.7014793e-007   3.7014793e-007   6.1595297e-005                1   3.1559005e-005   3.1559005e-005   4.7619779e+002   5.1895441e+002   9.1761007e-001   1.3000011e+002                1   3.3855442e-002                2   0.0000000e+000   1.5901644e-006   0.0000000e+000   0.0000000e+000   0.0000000e+000   0.0000000e+000                1   2.7336643e-002 
  3.4056405e+000           335037           335037   9.3251220e-006   9.3251220e-006   6.9068039e-008   3.8859464e-007   3.8859464e-007   6.5506873e-005                1   3.3532556e-005   3.3532556e-005   4.7619779e+002   5.1895441e+002   9.1761007e-001   1.3000011e+002                1   3.6010240e-002                2   0.0000000e+000   1.5901644e-006   0.0000000e+000   0.0000000e+000   0.0000000e+000   0.0000000e+000                1   2.7744535e-002 
  3.5017561e+000           303883           303883   8.3914660e-006   8.3914660e-006   7.0446525e-008   3.8543011e-007   3.8543011e-007   6.9464571e-005                1   3.5446482e-005   3.5446482e-005   4.7619779e+002   5.1895441e+002   9.1761007e-001   1.3000011e+002                1   3.1229751e-002                2   0.0000000e+000   1.5901644e-006   0.0000000e+000   0.0000000e+000   0.0000000e+000   0.0000000e+000                1   2.8151519e-002 
  3.6024120e+000           278560           278560   7.7099710e-006   7.7099710e-006   7.5903691e-008   3.8670263e-007   3.8670263e-007   7.1960202e-005                1   3.7450818e-005   3.7450818e-005   4.7619779e+002   5.1895441e+002   9.1761007e-001   1.3000011e+002                1   2.2752728e-002                2   0.0000000e+000   1.5901644e-006   0.0000000e+000   0.0000000e+000   0.0000000e+000   0.0000000e+000                1   2.8361724e-002 
  3.7017493e+000           271797           271797   7.7135863e-006   7.7135863e-006   7.0291410e-008   4.0492539e-007   4.0492539e-007   7.2281347e-005                1   3.9428897e-005   3.9428897e-005   4.7619779e+002   5.1895441e+002   9.1761007e-001   1.3000011e+002                1   2.3182123e-002                2   0.0000000e+000   1.5901644e-006   0.0000000e+000   0.0000000e+000   0.0000000e+000   0.0000000e+000                1   2.8215700e-002 
  3.8067702e+000           257844           257844   7.4137316e-006   7.4137316e-006   6.9613611e-008   3.7421474e-007   3.7421474e-007   7.4674022e-005                1   4.1520152e-005   4.1520152e-005   4.7619779e+002   5.1895441e+002   9.1761007e-001   1.3000011e+002                1   2.3305738e-002                2   0.0000000e+000   1.5901644e-006   0.0000000e+000   0.0000000e+000   0.0000000e+000   0.0000000e+000                1   2.7978888e-002 
  3.9061721e+000           249707           249707   7.2673364e-006   7.2673364e-006   7.3452500e-008   3.5977058e-007   3.5977058e-007   7.5210676e-005                1   4.3499518e-005   4.3499518e-005   4.7619779e+002   5.1895441e+002   9.1761007e-001   1.3000011e+002                1   2.2314599e-002                2   0.0000000e+000   1.5901644e-006   0.0000000e+000   0.0000000e+000   0.0000000e+000   0.0000000e+000                1   2.7859272e-002 
  4.0074024e+000           247811           247811   7.2737360e-006   7.2737360e-006   7.2679889e-008   3.5216197e-007   3.5216197e-007   7.4943471e-005                1   4.5515291e-005   4.5515291e-005   4.7619779e+002   5.1895441e+002   9.1761007e-001   1.3000011e+002                1   1.9812473e-002                2   0.0000000e+000   1.5901644e-006   0.0000000e+000   0.0000000e+000   0.0000000e+000   0.0000000e+000                1   2.7835357e-002 
  4.1011965e+000           241656           241656   7.1263956e-006   7.1263956e-006   6.9244634e-008   3.4115312e-007   3.4115312e-007   7.4519451e-005                1   4.7382991e-005   4.7382991e-005   4.7619779e+002   5.1895441e+002   9.1761007e-001   1.3000011e+002                1   2.1362703e-002                2   0.0000000e+000   1.5901644e-006   0.0000000e+000   0.0000000e+000   0.0000000e+000   0.0000000e+000                1   2.7833631e-002 
  4.2060667e+000           229517           229517   6.6992572e-006   6.6992572e-006   7.0586332e-008   3.3217455e-007   3.3217455e-007   7.8298416e-005                1   4.9471246e-005   4.9471246e-005   4.7619779e+002   5.1895441e+002   9.1761007e-001   1.3000011e+002                1   2.2496885e-002                2   0.0000000e+000   1.5901644e-006   0.0000000e+000   0.0000000e+000   0.0000000e+000   0.0000000e+000                1   2.7773930e-002 
  4.3031439e+000           220859           220859   6.3151587e-006   6.3151587e-006   7.3864491e-008   3.2979902e-007   3.2979902e-007   7.8360760e-005                1   5.1404319e-005   5.1404319e-005   4.7619779e+002   5.1895441e+002   9.1761007e-001   1.3000011e+002                1   1.9307704e-002                2   0.0000000e+000   1.5901644e-006   0.0000000e+000   0.0000000e+000   0.0000000e+000   0.0000000e+000                1   2.7723786e-002 
  4.4003673e+000           214964           214964   6.2197794e-006   6.2197794e-006   7.2851412e-008   3.3090052e-007   3.3090052e-007   7.9914229e-005                1   5.3340305e-005   5.3340305e-005   4.7619779e+002   5.1895441e+002   9.1761007e-001   1.3000011e+002                1   1.8278730e-002                2   0.0000000e+000   1.5901644e-006   0.0000000e+000   0.0000000e+000   0.0000000e+000   0.0000000e+000                1   2.7738798e-002 
  4.5021369e+000           198680           198680   5.7313028e-006   5.7313028e-006   7.7148123e-008   3.2225073e-007   3.2225073e-007   8.2131943e-005                1   5.5366818e-005   5.5366818e-005   4.7619779e+002   5.1895441e+002   9.1761007e-001   1.3000011e+002                1   1.8526431e-002                2   0.0000000e+000   1.5901644e-006   0.0000000e+000   0.0000000e+000   0.0000000e+000   0.0000000e+000                1   2.7713269e-002 
  4.6050278e+000           195126           195126   5.7342710e-006   5.7342710e-006   8.1111301e-008   3.1354698e-007   3.1354698e-007   8.2271232e-005                1   5.7415660e-005   5.7415660e-005   4.7619779e+002   5.1895441e+002   9.1761007e-001   1.3000011e+002                1   1.7585057e-002                2   0.0000000e+000   1.5901644e-006   0.0000000e+000   0.0000000e+000   0.0000000e+000   0.0000000e+000                1   2.7719222e-002 
  4.7017796e+000           192943           192943   5.7481578e-006   5.7481578e-006   8.0800248e-008   3.1238039e-007   3.1238039e-007   8.3164607e-005                1   5.9342255e-005   5.9342255e-005   4.7619779e+002   5.1895441e+002   9.1761007e-001   1.3000011e+002                1   1.7492329e-002                2   0.0000000e+000   1.5901644e-006   0.0000000e+000   0.0000000e+000   0.0000000e+000   0.0000000e+000                1   2.7779259e-002 
  4.8049575e+000           191560           191560   5.7134031e-006   5.7134031e-006   8.0459285e-008   3.1183413e-007   3.1183413e-007   8.2410719e-005                1   6.1396810e-005   6.1396810e-005   4.7619779e+002   5.1895441e+002   9.1761007e-001   1.3000011e+002                1   1.8575135e-002                2   0.0000000e+000   1.5901644e-006   0.0000000e+000   0.0000000e+000   0.0000000e+000   0.0000000e+000                1   2.7774540e-002 
  4.9045414e+000           180575           180575   5.3699021e-006   5.3699021e-006   8.2139920e-008   3.0392438e-007   3.0392438e-007   8.6129843e-005                1   6.3379800e-005   6.3379800e-005   4.7619779e+002   5.1895441e+002   9.1761007e-001   1.3000011e+002                1   1.7554865e-002                2   0.0000000e+000   1.5901644e-006   0.0000000e+000   0.0000000e+000   0.0000000e+000   0.0000000e+000                1   2.7820616e-002 
  5.0041236e+000           172814           172814   5.1522720e-006   5.1522720e-006   8.4881755e-008   2.9936395e-007   2.9936395e-007   8.5372365e-005                1   6.5362755e-005   6.5362755e-005   4.7619779e+002   5.1895441e+002   9.1761007e-001   1.3000011e+002                1   1.7752843e-002                2   0.0000000e+000   1.5901644e-006   0.0000000e+000   0.0000000e+000   0.0000000e+000   0.0000000e+000                1   2.7833149e-002 
  5.1037195e+000           173278           173278   5.2463316e-006   5.2463316e-006   8.3893320e-008   2.9548368e-007   2.9548368e-007   8.5369620e-005                1   6.7345985e-005   6.7345985e-005   4.7619779e+002   5.1895441e+002   9.1761007e-001   1.3000011e+002                1   1.6105358e-002                2   0.0000000e+000   1.5901644e-006   0.0000000e+000   0.0000000e+000   0.0000000e+000   0.0000000e+000                1   2.7821464e-002 
  5.2032362e+000           166971           166971   5.0645243e-006   5.0645243e-006   8.5225950e-008   2.9404727e-007   2.9404727e-007   8.6076324e-005                1   6.9327635e-005   6.9327635e-005   4.7619779e+002   5.1895441e+002   9.1761007e-001   1.3000011e+002                1   1.6314720e-002                2   0.0000000e+000   1.5901644e-006   0.0000000e+000   0.0000000e+000   0.0000000e+000   0.0000000e+000                1   2.7840173e-002 
  5.3006972e+000           166591           166591   5.0747509e-006   5.0747509e-006   8.1844953e-008   2.9655693e-007   2.9655693e-007   8.5690522e-005                1   7.1268353e-005   7.1268353e-005   4.7619779e+002   5.1895441e+002   9.1761007e-001   1.3000011e+002                1   1.6664652e-002                2   0.0000000e+000   1.5901644e-006   0.0000000e+000   0.0000000e+000   0.0000000e+000   0.0000000e+000                1   2.7855648e-002 
  5.4002459e+000           162316           162316   4.9174313e-006   4.9174313e-006   8.3152874e-008   2.9835615e-007   2.9835615e-007   8.6228488e-005                1   7.3250642e-005   7.3250642e-005   4.7619779e+002   5.1895441e+002   9.1761007e-001   1.3000011e+002                1   1.6180950e-002                2   0.0000000e+000   1.5901644e-006   0.0000000e+000   0.0000000e+000   0.0000000e+000   0.0000000e+000                1   2.7833192e-002 
  5.5089793e+000           151125           151125   4.4615873e-006   4.4615873e-006   8.3547940e-008   2.9508912e-007   2.9508912e-007   8.6962181e-005                1   7.5374422e-005   7.5374422e-005   4.2642421e+002   4.5780944e+002   9.3144479e-001   1.0424438e+002                1   1.7455019e-002                2   0.0000000e+000   1.5901644e-006   0.0000000e+000   0.0000000e+000   0.0000000e+000   0.0000000e+000                1   2.7777762e-002 
  5.6044888e+000           140812           140812   3.9307414e-006   3.9307414e-006   8.7683960e-008   2.9838375e-007   2.9838375e-007   9.0850881e-005                1   7.6733388e-005   7.6733388e-005   2.7849393e+002   2.7849393e+002   1.0000000e+000   4.4463171e+001                1   1.9330001e-002                2   0.0000000e+000   1.5901644e-006   0.0000000e+000   0.0000000e+000   0.0000000e+000   0.0000000e+000                1   2.7728686e-002 
  5.7107796e+000           107481           107481   2.4346142e-006   2.4346142e-006   1.1284837e-007   2.9923556e-007   1.4561778e-006   9.5168498e-005                1   7.7505944e-005   7.7505944e-005   9.6077841e+001   9.6077841e+001   1.0000000e+000   5.2919462e+000                1   2.4734949e-002                2   0.0000000e+000   1.5901644e-006   0.0000000e+000   0.0000000e+000   0.0000000e+000   0.0000000e+000                1   2.7657904e-002 
  5.8119727e+000            83129            83129   1.2230893e-006   1.2230893e-006   4.8204879e-007   2.9431993e-007   1.6784876e-005   8.9570779e-005                1   0.0000000e+000   7.7505944e-005   0.0000000e+000   0.0000000e+000   0.0000000e+000   0.0000000e+000                1   2.9065396e-002                2   0.0000000e+000   1.5901644e-006   0.0000000e+000   0.0000000e+000   0.0000000e+000   0.0000000e+000                1   2.7555708e-002 
  5.9093705e+000            71213            71213   7.1283773e-007   7.1283773e-007   2.8516948e-006   2.9461765e-007   2.9608260e-005   8.3162030e-005                1   0.0000000e+000   7.7505944e-005   0.0000000e+000   0.0000000e+000   0.0000000e+000   0.0000000e+000                1   3.1328111e-002                2   0.0000000e+000   1.5901644e-006   0.0000000e+000   0.0000000e+000   0.0000000e+000   0.0000000e+000                1   2.7440773e-002 
  6.0094421e+000            64939            64939   4.8283896e-007   4.8283896e-007   7.6488887e-006   2.0015405e-006   3.6426501e-005   7.7059242e-005                1   0.0000000e+000   7.7505944e-005   0.0000000e+000   0.0000000e+000   0.0000000e+000   0.0000000e+000                1   3.2741264e-002                2   0.0000000e+000   1.5901644e-006   0.0000000e+000   0.0000000e+000   0.0000000e+000   0.0000000e+000                1   2.7390379e-002 
  6.1048060e+000            60541            60541   3.5729005e-007   3.5729005e-007   1.4670573e-005   3.2457424e-006   4.0416005e-005   7.4770339e-005                1   0.0000000e+000   7.7505944e-005   0.0000000e+000   0.0000000e+000   0.0000000e+000   0.0000000e+000                1   3.3352048e-002                2   0.0000000e+000   1.5901644e-006   0.0000000e+000   0.0000000e+000   0.0000000e+000   0.0000000e+000                1   2.7343349e-002 
  6.2119182e+000            56794            56794   2.6982876e-007   2.6982876e-007   2.1858431e-005   3.8209765e-006   4.5851403e-005   7.2750876e-005                1   0.0000000e+000   7.7505944e-005   0.0000000e+000   0.0000000e+000   0.0000000e+000   0.0000000e+000                1   3.2883952e-002                2   0.0000000e+000   1.5901644e-006   0.0000000e+000   0.0000000e+000   0.0000000e+000   0.0000000e+000                1   2.7240729e-002 
  6.3096713e+000            54505            54505   2.2569939e-007   2.2569939e-007   2.7811926e-005   5.9198545e-006   4.8218811e-005   7.1594550e-005                1   0.0000000e+000   7.7505944e-005   0.0000000e+000   0.0000000e+000   0.0000000e+000   0.0000000e+000                1   3.0536029e-002                2   0.0000000e+000   1.5901644e-006   0.0000000e+000   0.0000000e+000   0.0000000e+000   0.0000000e+000                1   2.7218922e-002 
  6.4123010e+000            52651            52651   1.9583423e-007   1.9583423e-007   3.9914896e-005   1.1106128e-005   4.8904514e-005   7.2806434e-005                1   0.0000000e+000   7.7505944e-005   0.0000000e+000   0.0000000e+000   0.0000000e+000   0.0000000e+000                1   2.6194200e-002                2   0.0000000e+000   1.5901644e-006   0.0000000e+000   0.0000000e+000   0.0000000e+000   0.0000000e+000                1   2.7142004e-002 
  6.5081504e+000            51396            51396   1.8090564e-007   1.8090564e-007   4.1006560e-005   1.2079974e-005   4.9494261e-005   7.3703506e-005                1   0.0000000e+000   7.7505944e-005   0.0000000e+000   0.0000000e+000   0.0000000e+000   0.0000000e+000                1   2.6261602e-002                2   0.0000000e+000   1.5901644e-006   0.0000000e+000   0.0000000e+000   0.0000000e+000   0.0000000e+000                1   2.7110991e-002 
  6.6133615e+000            50251            50251   1.6687663e-007   1.6687663e-007   4.4473952e-005   1.2814711e-005   4.9369362e-005   7.2953008e-005                1   0.0000000e+000   7.7505944e-005   0.0000000e+000   0.0000000e+000   0.0000000e+000   0.0000000e+000                1   2.7104453e-002                2   0.0000000e+000   1.5901644e-006   0.0000000e+000   0.0000000e+000   0.0000000e+000   0.0000000e+000                1   2.7061779e-002 
  6.7165710e+000            49446            49446   1.5492691e-007   1.5492691e-007   4.4526677e-005   1.2331099e-005   4.9230096e-005   7.2658030e-005                1   0.0000000e+000   7.7505944e-005   0.0000000e+000   0.0000000e+000   0.0000000e+000   0.0000000e+000                1   2.7781986e-002                2   0.0000000e+000   1.5901644e-006   0.0000000e+000   0.0000000e+000   0.0000000e+000   0.0000000e+000                1   2.7073152e-002 
  6.8102679e+000            48660            48660   1.4390234e-007   1.4390234e-007   4.2792748e-005   1.2106994e-005   4.9358205e-005   7.2058161e-005                1   0.0000000e+000   7.7505944e-005   0.0000000e+000   0.0000000e+000   0.0000000e+000   0.0000000e+000                1   2.8147713e-002                2   0.0000000e+000   1.5901644e-006   0.0000000e+000   0.0000000e+000   0.0000000e+000   0.0000000e+000                1   2.7046185e-002 
  6.9154814e+000            47882            47882   1.3362233e-007   1.3362233e-007   4.9834903e-005   1.5041304e-005   4.9577707e-005   7.2601976e-005                1   0.0000000e+000   7.7505944e-005   0.0000000e+000   0.0000000e+000   0.0000000e+000   0.0000000e+000                1   2.8482475e-002                2   0.0000000e+000   1.5901644e-006   0.0000000e+000   0.0000000e+000   0.0000000e+000   0.0000000e+000                1   2.7022829e-002 
  7.0141195e+000            47271            47271   1.2692335e-007   1.2692335e-007   5.1038463e-005   1.5524571e-005   4.9331087e-005   7.1677768e-005                1   0.0000000e+000   7.7505944e-005   0.0000000e+000   0.0000000e+000   0.0000000e+000   0.0000000e+000                1   2.8491440e-002                2   0.0000000e+000   1.5901644e-006   0.0000000e+000   0.0000000e+000   0.0000000e+000   0.0000000e+000                1   2.7017358e-002 
  7.1004170e+000            46832            46832   1.2108903e-007   1.2108903e-007   5.7146958e-005   1.7181408e-005   4.9082044e-005   7.1868213e-005                1   0.0000000e+000   7.7505944e-005   0.0000000e+000   0.0000000e+000   0.0000000e+000   0.0000000e+000                1   2.8181315e-002                2   0.0000000e+000   1.5901644e-006   0.0000000e+000   0.0000000e+000   0.0000000e+000   0.0000000e+000                1   2.6983984e-002 
  7.2029877e+000            46409            46409   1.1564873e-007   1.1564873e-007   5.4696207e-005   1.8742339e-005   4.9378000e-005   7.1503755e-005                1   0.0000000e+000   7.7505944e-005   0.0000000e+000   0.0000000e+000   0.0000000e+000   0.0000000e+000                1   2.8373768e-002                2   0.0000000e+000   1.5901644e-006   0.0000000e+000   0.0000000e+000   0.0000000e+000   0.0000000e+000                1   2.6987164e-002 
  7.3043753e+000            46088            46088   1.1007513e-007   1.1007513e-007   5.9590623e-005   2.0166873e-005   4.8936581e-005   7.1376953e-005                1   0.0000000e+000   7.7505944e-005   0.0000000e+000   0.0000000e+000   0.0000000e+000   0.0000000e+000                1   2.8462755e-002                2   0.0000000e+000   1.5901644e-006   0.0000000e+000   0.0000000e+000   0.0000000e+000   0.0000000e+000                1   2.6970128e-002 
  7.4090890e+000            46033            46033   1.0486366e-007   1.0486366e-007   6.0137438e-005   2.2263394e-005   4.9029080e-005   7.1238905e-005                1   0.0000000e+000   7.7505944e-005   0.0000000e+000   0.0000000e+000   0.0000000e+000   0.0000000e+000                1   2.8631006e-002                2   0.0000000e+000   1.5901644e-006   0.0000000e+000   0.0000000e+000   0.0000000e+000   0.0000000e+000                1   2.6937354e-002 
  7.5168047e+000            46550            46550   1.0050052e-007   1.0050052e-007   6.0168767e-005   2.3015459e-005   4.8258662e-005   7.1258025e-005                1   0.0000000e+000   7.7505944e-005   0.0000000e+000   0.0000000e+000   0.0000000e+000   0.0000000e+000                1   2.8800395e-002                2   0.0000000e+000   1.5901644e-006   0.0000000e+000   0.0000000e+000   0.0000000e+000   0.0000000e+000                1   2.6929761e-002 
  7.6210821e+000            47434            47434   9.6930000e-008   9.6930000e-008   5.7037480e-005   2.2774793e-005   4.7706096e-005   7.1529342e-005                1   0.0000000e+000   7.7505944e-005   0.0000000e+000   0.0000000e+000   0.0000000e+000   0.0000000e+000                1   2.8648459e-002                2   0.0000000e+000   1.5901644e-006   0.0000000e+000   0.0000000e+000   0.0000000e+000   0.0000000e+000                1   2.6903387e-002 
  7.7110953e+000            48154            48154   9.3628963e-008   9.3628963e-008   5.7867376e-005   2.2334842e-005   4.6933638e-005   7.0985794e-005                1   0.0000000e+000   7.7505944e-005   0.0000000e+000   0.0000000e+000   0.0000000e+000   0.0000000e+000                1   2.7852960e-002                2   0.0000000e+000   1.5901644e-006   0.0000000e+000   0.0000000e+000   0.0000000e+000   0.0000000e+000                1   2.6922770e-002 
  7.8195535e+000            48767            48767   8.9982153e-008   8.9982153e-008   5.3037201e-005   2.1022934e-005   4.5780856e-005   7.1076994e-005                1   0.0000000e+000   7.7505944e-005   0.0000000e+000   0.0000000e+000   0.0000000e+000   0.0000000e+000                1   2.7860801e-002                2   0.0000000e+000   1.5901644e-006   0.0000000e+000   0.0000000e+000   0.0000000e+000   0.0000000e+000                1   2.6859234e-002 
  7.9139224e+000            49081            49081   8.7055534e-008   8.7055534e-008   4.7785992e-005   1.8989291e-005   4.5437677e-005   7.1886064e-005                1   0.0000000e+000   7.7505944e-005   0.0000000e+000   0.0000000e+000   0.0000000e+000   0.0000000e+000                1   2.8018528e-002                2   0.0000000e+000   1.5901644e-006   0.0000000e+000   0.0000000e+000   0.0000000e+000   0.0000000e+000                1   2.6893251e-002 
  8.0211480e+000            49031            49031   8.3304294e-008   8.3304294e-008   4.9090997e-005   1.8290331e-005   4.4360565e-005   7.1995013e-005                1   0.0000000e+000   7.7505944e-005   0.0000000e+000   0.0000000e+000   0.0000000e+000   0.0000000e+000                1   2.8325303e-002                2   0.0000000e+000   1.5901644e-006   0.0000000e+000   0.0000000e+000   0.0000000e+000   0.0000000e+000                1   2.6891763e-002 
  8.1140115e+000            48746            48746   8.0632836e-008   8.0632836e-008   4.6245994e-005   1.6116267e-005   4.3527200e-005   7.3524070e-005                1   0.0000000e+000   7.7505944e-005   0.0000000e+000   0.0000000e+000   0.0000000e+000   0.0000000e+000                1   2.8689671e-002                2   0.0000000e+000   1.5901644e-006   0.0000000e+000   0.0000000e+000   0.0000000e+000   0.0000000e+000                1   2.6932470e-002 
  8.2069976e+000            48187            48187   7.7537135e-008   7.7537135e-008   4.5533239e-005   1.7424524e-005   4.2949458e-005   7.5110874e-005                1   0.0000000e+000   7.7505944e-005   0.0000000e+000   0.0000000e+000   0.0000000e+000   0.0000000e+000                1   2.8946631e-002                2   0.0000000e+000   1.5901644e-006   0.0000000e+000   0.0000000e+000   0.0000000e+000   0.0000000e+000                1   2.6978088e-002 
  8.3274393e+000            47079            47079   7.3929348e-008   7.3929348e-008   4.7386968e-005   1.7150806e-005   4.2480038e-005   7.7113887e-005                1   0.0000000e+000   7.7505944e-005   0.0000000e+000   0.0000000e+000   0.0000000e+000   0.0000000e+000                1   2.9633810e-002                2   0.0000000e+000   1.5901644e-006   0.0000000e+000   0.0000000e+000   0.0000000e+000   0.0000000e+000                1   2.7020621e-002 
  8.4168983e+000            46339            46339   7.1502572e-008   7.1502572e-008   4.6815523e-005   1.6407291e-005   4.1413891e-005   7.7137605e-005                1   0.0000000e+000   7.7505944e-005   0.0000000e+000   0.0000000e+000   0.0000000e+000   0.0000000e+000                1   2.9856878e-002                2   0.0000000e+000   1.5901644e-006   0.0000000e+000   0.0000000e+000   0.0000000e+000   0.0000000e+000                1   2.7071499e-002 
  8.5106442e+000            45576            45576   6.8859296e-008   6.8859296e-008   4.4566618e-005   1.5853968e-005   4.0692154e-005   7.8202883e-005                1   0.0000000e+000   7.7505944e-005   0.0000000e+000   0.0000000e+000   0.0000000e+000   0.0000000e+000                1   3.0431502e-002                2   0.0000000e+000   1.5901644e-006   0.0000000e+000   0.0000000e+000   0.0000000e+000   0.0000000e+000                1   2.7129911e-002 
  8.6082062e+000            44682            44682   6.5820885e-008   6.5820885e-008   4.4078602e-005   1.6749735e-005   4.0434900e-005   7.7726438e-005                1   0.0000000e+000   7.7505944e-005   0.0000000e+000   0.0000000e+000   0.0000000e+000   0.0000000e+000                1   3.0769623e-002                2   0.0000000e+000   1.5901644e-006   0.0000000e+000   0.0000000e+000   0.0000000e+000   0.0000000e+000                1   2.7197614e-002 
  8.7060359e+000            43954            43954   6.2932102e-008   6.2932102e-008   4.4060273e-005   1.7153864e-005   3.9608024e-005   7.7530606e-005                1   0.0000000e+000   7.7505944e-005   0.0000000e+000   0.0000000e+000   0.0000000e+000   0.0000000e+000                1   3.0956372e-002                2   0.0000000e+000   1.5901644e-006   0.0000000e+000   0.0000000e+000   0.0000000e+000   0.0000000e+000                1   2.7305200e-002 
  8.8049217e+000            43112            43112   6.0340274e-008   6.0340274e-008   4.3029994e-005   1.6122757e-005   3.8552258e-005   8.0420660e-005                1   0.0000000e+000   7.7505944e-005   0.0000000e+000   0.0000000e+000   0.0000000e+000   0.0000000e+000                1   3.1448814e-002                2   0.0000000e+000   1.5901644e-006   0.0000000e+000   0.0000000e+000   0.0000000e+000   0.0000000e+000                1   2.7377057e-002 
  8.9041898e+000            42148            42148   5.7515972e-008   5.7515972e-008   4.4659127e-005   1.6486870e-005   3.8325287e-005   8.1009464e-005                1   0.0000000e+000   7.7505944e-005   0.0000000e+000   0.0000000e+000   0.0000000e+000   0.0000000e+000                1   3.1312269e-002                2   0.0000000e+000   1.5901644e-006   0.0000000e+000   0.0000000e+000   0.0000000e+000   0.0000000e+000                1   2.7490279e-002 
  9.0039603e+000            41186            41186   5.4983956e-008   5.4983956e-008   4.4928598e-005   1.6932183e-005   3.7611454e-005   8.4385996e-005                1   0.0000000e+000   7.7505944e-005   0.0000000e+000   0.0000000e+000   0.0000000e+000   0.0000000e+000                1   3.1887862e-002                2   0.0000000e+000   1.5901644e-006   0.0000000e+000   0.0000000e+000   0.0000000e+000   0.0000000e+000                1   2.7605141e-002 
  9.1057791e+000            40085            40085   5.2742454e-008   5.2742454e-008   4.3674205e-005   1.6897123e-005   3.7083566e-005   8.4349385e-005                1   0.0000000e+000   7.7505944e-005   0.0000000e+000   0.0000000e+000   0.0000000e+000   0.0000000e+000                1   3.2364258e-002                2   0.0000000e+000   1.5901644e-006   0.0000000e+000   0.0000000e+000   0.0000000e+000   0.0000000e+000                1   2.7723108e-002 
  9.2109420e+000            38943            38943   5.0519888e-008   5.0519888e-008   4.3911214e-005   1.7769254e-005   3.6771084e-005   8.5006498e-005                1   0.0000000e+000   7.7505944e-005   0.0000000e+000   0.0000000e+000   0.0000000e+000   0.0000000e+000                1   3.2470219e-002                2   0.0000000e+000   1.5901644e-006   0.0000000e+000   0.0000000e+000   0.0000000e+000   0.0000000e+000                1   2.7846591e-002 
  9.3210416e+000            37775            37775   4.8435963e-008   4.8435963e-008   4.6845846e-005   1.8568287e-005   3.6496534e-005   8.4951256e-005                1   0.0000000e+000   7.7505944e-005   0.0000000e+000   0.0000000e+000   0.0000000e+000   0.0000000e+000                1   3.2891820e-002                2   0.0000000e+000   1.5901644e-006   0.0000000e+000   0.0000000e+000   0.0000000e+000   0.0000000e+000                1   2.8019180e-002 
  9.4344544e+000            36671            36671   4.6509075e-008   4.6509075e-008   4.7816829e-005   1.8264366e-005   3.6390319e-005   8.5869273e-005                1   0.0000000e+000   7.7505944e-005   0.0000000e+000   0.0000000e+000   0.0000000e+000   0.0000000e+000                1   3.2902538e-002                2   0.0000000e+000   1.5901644e-006   0.0000000e+000   0.0000000e+000   0.0000000e+000   0.0000000e+000                1   2.8155689e-002 
  9.5096055e+000            36019            36019   4.5195369e-008   4.5195369e-008   4.8247516e-005   1.8306149e-005   3.6313268e-005   8.5954514e-005                1   0.0000000e+000   7.7505944e-005   0.0000000e+000   0.0000000e+000   0.0000000e+000   0.0000000e+000                1   3.3378997e-002                2   0.0000000e+000   1.5901644e-006   0.0000000e+000   0.0000000e+000   0.0000000e+000   0.0000000e+000                1   2.8243539e-002 
  9.6232373e+000            35030            35030   4.3177960e-008   4.3177960e-008   5.0973784e-005   1.9192621e-005   3.6104824e-005   8.5875024e-005                1   0.0000000e+000   7.7505944e-005   0.0000000e+000   0.0000000e+000   0.0000000e+000   0.0000000e+000                1   3.2725091e-002                2   0.0000000e+000   1.5901644e-006   0.0000000e+000   0.0000000e+000   0.0000000e+000   0.0000000e+000                1   2.8375488e-002 
  9.7387894e+000            34109            34109   4.1500897e-008   4.1500897e-008   4.8948326e-005   1.9719268e-005   3.6345874e-005   8.5750645e-005                1   0.0000000e+000   7.7505944e-005   0.0000000e+000   0.0000000e+000   0.0000000e+000   0.0000000e+000                1   3.2919150e-002                2   0.0000000e+000   1.5901644e-006   0.0000000e+000   0.0000000e+000   0.0000000e+000   0.0000000e+000                1   2.8509577e-002 
  9.8174504e+000            33469            33469   4.0471913e-008   4.0471913e-008   5.1184668e-005   1.9723929e-005   3.6297455e-005   8.6018031e-005                1   0.0000000e+000   7.7505944e-005   0.0000000e+000   0.0000000e+000   0.0000000e+000   0.0000000e+000                1   3.3193977e-002                2   0.0000000e+000   1.5901644e-006   0.0000000e+000   0.0000000e+000   0.0000000e+000   0.0000000e+000                1   2.8643585e-002 
  9.9385447e+000            32485            32485   3.8990490e-008   3.8990490e-008   5.1362327e-005   2.0002685e-005   3.5887353e-005   8.6344537e-005                1   0.0000000e+000   7.7505944e-005   0.0000000e+000   0.0000000e+000   0.0000000e+000   0.0000000e+000                1   3.2931523e-002                2   0.0000000e+000   1.5901644e-006   0.0000000e+000   0.0000000e+000   0.0000000e+000   0.0000000e+000                1   2.8828318e-002 
  1.0021286e+001            31865            31865   3.7945948e-008   3.7945948e-008   5.2177936e-005   2.0525828e-005   3.6077011e-005   8.9328031e-005                1   0.0000000e+000   7.7505944e-005   0.0000000e+000   0.0000000e+000   0.0000000e+000   0.0000000e+000                1   3.2995716e-002                2   0.0000000e+000   1.5901644e-006   0.0000000e+000   0.0000000e+000   0.0000000e+000   0.0000000e+000                1   2.8925692e-002 
  1.0106082e+001            31246            31246   3.6983519e-008   3.6983519e-008   5.2965520e-005   2.0940628e-005   3.6156563e-005   8.8461338e-005                1   0.0000000e+000   7.7505944e-005   0.0000000e+000   0.0000000e+000   0.0000000e+000   0.0000000e+000                1   3.3480510e-002                2   0.0000000e+000   1.5901644e-006   0.0000000e+000   0.0000000e+000   0.0000000e+000   0.0000000e+000                1   2.9069277e-002 
  1.0237220e+001            30271            30271   3.5716328e-008   3.5716328e-008   5.6833382e-005   2.1376996e-005   3.6136403e-005   8.7556272e-005                1   0.0000000e+000   7.7505944e-005   0.0000000e+000   0.0000000e+000   0.0000000e+000   0.0000000e+000                1   3.3291343e-002                2   0.0000000e+000   1.5901644e-006   0.0000000e+000   0.0000000e+000   0.0000000e+000   0.0000000e+000                1   2.9223700e-002 
  1.0327665e+001            29719            29719   3.5019673e-008   3.5019673e-008   5.6263551e-005   2.1083959e-005   3.6198663e-005   9.1461799e-005                1   0.0000000e+000   7.7505944e-005   0.0000000e+000   0.0000000e+000   0.0000000e+000   0.0000000e+000                1   3.3420500e-002                2   0.0000000e+000   1.5901644e-006   0.0000000e+000   0.0000000e+000   0.0000000e+000   0.0000000e+000                1   2.9374502e-002 
  1.0420373e+001            29129            29129   3.4268846e-008   3.4268846e-008   5.8051212e-005   2.0887551e-005   3.6352485e-005   9.1182704e-005                1   0.0000000e+000   7.7505944e-005   0.0000000e+000   0.0000000e+000   0.0000000e+000   0.0000000e+000                1   3.3561600e-002                2   0.0000000e+000   1.5901644e-006   0.0000000e+000   0.0000000e+000   0.0000000e+000   0.0000000e+000                1   2.9485990e-002 
  1.0513243e+001            28548            28548   3.3616034e-008   3.3616034e-008   5.7712073e-005   2.1477634e-005   3.6094683e-005   9.1262254e-005                1   0.0000000e+000   7.7505944e-005   0.0000000e+000   0.0000000e+000   0.0000000e+000   0.0000000e+000                1   3.3221778e-002                2   0.0000000e+000   1.5901644e-006   0.0000000e+000   0.0000000e+000   0.0000000e+000   0.0000000e+000                1   2.9594982e-002 
  1.0606119e+001            27956            27956   3.2920501e-008   3.2920501e-008   5.9624753e-005   2.1279278e-005   3.6358603e-005   9.1492382e-005                1   0.0000000e+000   7.7505944e-005   0.0000000e+000   0.0000000e+000   0.0000000e+000   0.0000000e+000                1   3.2698004e-002                2   0.0000000e+000   1.5901644e-006   0.0000000e+000   0.0000000e+000   0.0000000e+000   0.0000000e+000                1   2.9744217e-002 
  1.0745382e+001            27101            27101   3.1826084e-008   3.1826084e-008   5.9297401e-005   2.1875892e-005   3.6860022e-005   9.1302360e-005                1   0.0000000e+000   7.7505944e-005   0.0000000e+000   0.0000000e+000   0.0000000e+000   0.0000000e+000                1   3.2882221e-002                2   0.0000000e+000   1.5901644e-006   0.0000000e+000   0.0000000e+000   0.0000000e+000   0.0000000e+000                1   2.9943874e-002 
  1.0838249e+001            26516            26516   3.1239798e-008   3.1239798e-008   6.1162762e-005   2.1839601e-005   3.7073634e-005   9.1180715e-005                1   0.0000000e+000   7.7505944e-005   0.0000000e+000   0.0000000e+000   0.0000000e+000   0.0000000e+000                1   3.3133389e-002                2   0.0000000e+000   1.5901644e-006   0.0000000e+000   0.0000000e+000   0.0000000e+000   0.0000000e+000                1   3.0087773e-002 
  1.0931192e+001            26001            26001   3.0676508e-008   3.0676508e-008   5.4690646e-005   2.2224748e-005   3.6920601e-005   9.1505200e-005                1   0.0000000e+000   7.7505944e-005   0.0000000e+000   0.0000000e+000   0.0000000e+000   0.0000000e+000                1   3.2695587e-002                2   0.0000000e+000   1.5901644e-006   0.0000000e+000   0.0000000e+000   0.0000000e+000   0.0000000e+000                1   3.0232267e-002 
  1.1024144e+001            25440            25440   3.0110469e-008   3.0110469e-008   6.2775568e-005   2.2414558e-005   3.7088767e-005   9.1592973e-005                1   0.0000000e+000   7.7505944e-005   0.0000000e+000   0.0000000e+000   0.0000000e+000   0.0000000e+000                1   3.2719631e-002                2   0.0000000e+000   1.5901644e-006   0.0000000e+000   0.0000000e+000   0.0000000e+000   0.0000000e+000                1   3.0376897e-002 
  1.1117110e+001            24980            24980   2.9559304e-008   2.9559304e-008   6.3632119e-005   2.1917676e-005   3.7571065e-005   9.1314367e-005                1   0.0000000e+000   7.7505944e-005   0.0000000e+000   0.0000000e+000   0.0000000e+000   0.0000000e+000                1   3.2776588e-002                2   0.0000000e+000   1.5901644e-006   0.0000000e+000   0.0000000e+000   0.0000000e+000   0.0000000e+000                1   3.0519457e-002 
  1.1210171e+001            24471            24471   2.9058113e-008   2.9058113e-008   6.4895272e-005   2.2306511e-005   3.7733493e-005   9.1461944e-005                1   0.0000000e+000   7.7505944e-005   0.0000000e+000   0.0000000e+000   0.0000000e+000   0.0000000e+000                1   3.2254372e-002                2   0.0000000e+000   1.5901644e-006   0.0000000e+000   0.0000000e+000   0.0000000e+000   0.0000000e+000                1   3.0660117e-002 
  1.1303455e+001            23993            23993   2.8599030e-008   2.8599030e-008   6.0494822e-005   2.2123104e-005   3.7521596e-005   9.1150825e-005                1   0.0000000e+000   7.7505944e-005   0.0000000e+000   0.0000000e+000   0.0000000e+000   0.0000000e+000                1   3.2656605e-002                2   0.0000000e+000   1.5901644e-006   0.0000000e+000   0.0000000e+000   0.0000000e+000   0.0000000e+000                1   3.0799093e-002 
  1.1443934e+001            23206            23206   2.7697925e-008   2.7697925e-008   6.6525799e-005   2.2477535e-005   3.7888602e-005   9.1541945e-005                1   0.0000000e+000   7.7505944e-005   0.0000000e+000   0.0000000e+000   0.0000000e+000   0.0000000e+000                1   3.2102957e-002                2   0.0000000e+000   1.5901644e-006   0.0000000e+000   0.0000000e+000   0.0000000e+000   0.0000000e+000                1   3.0990935e-002 
  1.1538053e+001            22726            22726   2.7305559e-008   2.7305559e-008   6.3506965e-005   2.2614086e-005   3.8565378e-005   9.1546456e-005                1   0.0000000e+000   7.7505944e-005   0.0000000e+000   0.0000000e+000   0.0000000e+000   0.0000000e+000                1   3.2480102e-002                2   0.0000000e+000   1.5901644e-006   0.0000000e+000   0.0000000e+000   0.0000000e+000   0.0000000e+000                1   3.1127794e-002 
  1.1632612e+001            22266            22266   2.6824898e-008   2.6824898e-008   6.7544354e-005   2.2956659e-005   3.8592261e-005   9.1429812e-005                1   0.0000000e+000   7.7505944e-005   0.0000000e+000   0.0000000e+000   0.0000000e+000   0.0000000e+000                1   3.2532778e-002                2   0.0000000e+000   1.5901644e-006   0.0000000e+000   0.0000000e+000   0.0000000e+000   0.0000000e+000                1   3.1301562e-002 
  1.1727641e+001            21742            21742   2.6408941e-008   2.6408941e-008   6.8927902e-005   2.3024506e-005   3.8658016e-005   9.1488500e-005                1   0.0000000e+000   7.7505944e-005   0.0000000e+000   0.0000000e+000   0.0000000e+000   0.0000000e+000                1   3.2945421e-002                2   0.0000000e+000   1.5901644e-006   0.0000000e+000   0.0000000e+000   0.0000000e+000   0.0000000e+000                1   3.1455395e-002 
  1.1822712e+001            21277            21277   2.6020450e-008   2.6020450e-008   6.7600271e-005   2.3086585e-005   3.9252743e-005   9.1523318e-005                1   0.0000000e+000   7.7505944e-005   0.0000000e+000   0.0000000e+000   0.0000000e+000   0.0000000e+000                1   3.3344686e-002                2   0.0000000e+000   1.5901644e-006   0.0000000e+000   0.0000000e+000   0.0000000e+000   0.0000000e+000                1   3.1608601e-002 
  1.1917645e+001            20826            20826   2.5694287e-008   2.5694287e-008   6.9897629e-005   2.3016671e-005   3.9722753e-005   9.1996624e-005                1   0.0000000e+000   7.7505944e-005   0.0000000e+000   0.0000000e+000   0.0000000e+000   0.0000000e+000                1   3.3723556e-002                2   0.0000000e+000   1.5901644e-006   0.0000000e+000   0.0000000e+000   0.0000000e+000   0.0000000e+000                1   3.1719158e-002 
  1.2012886e+001            20313            20313   2.5299760e-008   2.5299760e-008   6.7824383e-005   2.3069190e-005   3.9767902e-005   9.2018711e-005                1   0.0000000e+000   7.7505944e-005   0.0000000e+000   0.0000000e+000   0.0000000e+000   0.0000000e+000                1   3.3431443e-002                2   0.0000000e+000   1.5901644e-006   0.0000000e+000   0.0000000e+000   0.0000000e+000   0.0000000e+000                1   3.1872449e-002 
  1.2108128e+001            19830            19830   2.4919971e-008   2.4919971e-008   7.1751263e-005   2.3617951e-005   4.0310677e-005   9.2004281e-005                1   0.0000000e+000   7.7505944e-005   0.0000000e+000   0.0000000e+000   0.0000000e+000   0.0000000e+000                1   3.3557952e-002                2   0.0000000e+000   1.5901644e-006   0.0000000e+000   0.0000000e+000   0.0000000e+000   0.0000000e+000                1   3.1981849e-002 
  1.2203474e+001            19317            19317   2.4609716e-008   2.4609716e-008   6.8441789e-005   2.3515127e-005   4.0163479e-005   9.1719669e-005                1   0.0000000e+000   7.7505944e-005   0.0000000e+000   0.0000000e+000   0.0000000e+000   0.0000000e+000                1   3.3897250e-002                2   0.0000000e+000   1.5901644e-006   0.0000000e+000   0.0000000e+000   0.0000000e+000   0.0000000e+000                1   3.2134006e-002 
  1.2346813e+001            18587            18587   2.4106532e-008   2.4106532e-008   7.2755461e-005   2.3358328e-005   4.0410566e-005   9.2100162e-005                1   0.0000000e+000   7.7505944e-005   0.0000000e+000   0.0000000e+000   0.0000000e+000   0.0000000e+000                1   3.4199862e-002                2   0.0000000e+000   1.5901644e-006   0.0000000e+000   0.0000000e+000   0.0000000e+000   0.0000000e+000                1   3.2383366e-002 
  1.2442494e+001            18118            18118   2.3818860e-008   2.3818860e-008   7.1786635e-005   2.3565878e-005   4.1123664e-005   9.2200858e-005                1   0.0000000e+000   7.7505944e-005   0.0000000e+000   0.0000000e+000   0.0000000e+000   0.0000000e+000                1   3.4539094e-002                2   0.0000000e+000   1.5901644e-006   0.0000000e+000   0.0000000e+000   0.0000000e+000   0.0000000e+000                1   3.2535097e-002 
  1.2538289e+001            17670            17670   2.3455903e-008   2.3455903e-008   7.4563553e-005   2.3858906e-005   4.1477734e-005   9.2060820e-005                1   0.0000000e+000   7.7505944e-005   0.0000000e+000   0.0000000e+000   0.0000000e+000   0.0000000e+000                1   3.4081841e-002                2   0.0000000e+000   1.5901644e-006   0.0000000e+000   0.0000000e+000   0.0000000e+000   0.0000000e+000                1   3.2686831e-002 
  1.2634145e+001            17207            17207   2.3148652e-008   2.3148652e-008   7.4524395e-005   2.3791868e-005   4.1412801e-005   9.2001932e-005                1   0.0000000e+000   7.7505944e-005   0.0000000e+000   0.0000000e+000   0.0000000e+000   0.0000000e+000                1   3.4459821e-002                2   0.0000000e+000   1.5901644e-006   0.0000000e+000   0.0000000e+000   0.0000000e+000   0.0000000e+000                1   3.2794122e-002 
  1.2730049e+001            16705            16705   2.2793530e-008   2.2793530e-008   7.5748963e-005   2.3908253e-005   4.2093661e-005   9.2103531e-005                1   0.0000000e+000   7.7505944e-005   0.0000000e+000   0.0000000e+000   0.0000000e+000   0.0000000e+000                1   3.4837864e-002                2   0.0000000e+000   1.5901644e-006   0.0000000e+000   0.0000000e+000   0.0000000e+000   0.0000000e+000                1   3.2944061e-002 
  1.2826004e+001            16256            16256   2.2461047e-008   2.2461047e-008   7.7303871e-005   2.4271211e-005   4.2463424e-005   9.1923504e-005                1   0.0000000e+000   7.7505944e-005   0.0000000e+000   0.0000000e+000   0.0000000e+000   0.0000000e+000                1   3.5255544e-002                2   0.0000000e+000   1.5901644e-006   0.0000000e+000   0.0000000e+000   0.0000000e+000   0.0000000e+000                1   3.3093430e-002 
  1.2921369e+001            15806            15806   2.2161657e-008   2.2161657e-008   7.5831420e-005   2.4336832e-005   4.2526804e-005   9.1980791e-005                1   0.0000000e+000   7.7505944e-005   0.0000000e+000   0.0000000e+000   0.0000000e+000   0.0000000e+000                1   3.5637860e-002                2   0.0000000e+000   1.5901644e-006   0.0000000e+000   0.0000000e+000   0.0000000e+000   0.0000000e+000                1   3.3239469e-002 
  1.3017470e+001            15390            15390   2.1842897e-008   2.1842897e-008   7.5017241e-005   2.4522295e-005   4.2706023e-005   9.2143035e-005                1   0.0000000e+000   7.7505944e-005   0.0000000e+000   0.0000000e+000   0.0000000e+000   0.0000000e+000                1   3.4790713e-002                2   0.0000000e+000   1.5901644e-006   0.0000000e+000   0.0000000e+000   0.0000000e+000   0.0000000e+000                1   3.3340393e-002 
  1.3111438e+001            14957            14957   2.1461342e-008   2.1461342e-008   7.6540470e-005   2.4917641e-005   4.3107078e-005   9.1991190e-005                1   0.0000000e+000   7.7505944e-005   0.0000000e+000   0.0000000e+000   0.0000000e+000   0.0000000e+000                1   3.4902715e-002                2   0.0000000e+000   1.5901644e-006   0.0000000e+000   0.0000000e+000   0.0000000e+000   0.0000000e+000                1   3.3481172e-002 
  1.3207675e+001            14525            14525   2.1147283e-008   2.1147283e-008   7.9543908e-005   2.5234571e-005   4.3367396e-005   9.1721597e-005                1   0.0000000e+000   7.7505944e-005   0.0000000e+000   0.0000000e+000   0.0000000e+000   0.0000000e+000                1   3.4899121e-002                2   0.0000000e+000   1.5901644e-006   0.0000000e+000   0.0000000e+000   0.0000000e+000   0.0000000e+000                1   3.3599366e-002 
  1.3303971e+001            14092            14092   2.0901673e-008   2.0901673e-008   7.7959420e-005   2.5276820e-005   4.4012031e-005   1.0747000e-004                1   0.0000000e+000   7.7505944e-005   0.0000000e+000   0.0000000e+000   0.0000000e+000   0.0000000e+000                1   3.5252746e-002                2   0.0000000e+000   1.5901644e-006   0.0000000e+000   0.0000000e+000   0.0000000e+000   0.0000000e+000                1   3.3767577e-002 
  1.3400333e+001            13668            13668   2.0597783e-008   2.0597783e-008   8.1793888e-005   2.5920928e-005   4.4610404e-005   1.0791347e-004                1   0.0000000e+000   7.7505944e-005   0.0000000e+000   0.0000000e+000   0.0000000e+000   0.0000000e+000                1   3.5609416e-002                2   0.0000000e+000   1.5901644e-006   0.0000000e+000   0.0000000e+000   0.0000000e+000   0.0000000e+000                1   3.3898439e-002 
  1.3545007e+001            13070            13070   2.0122850e-008   2.0122850e-008   8.3070904e-005   2.6168890e-005   4.4770509e-005   1.0777599e-004                1   0.0000000e+000   7.7505944e-005   0.0000000e+000   0.0000000e+000   0.0000000e+000   0.0000000e+000                1   3.5350255e-002                2   0.0000000e+000   1.5901644e-006   0.0000000e+000   0.0000000e+000   0.0000000e+000   0.0000000e+000                1   3.4057253e-002 
  1.3641660e+001            12711            12711   1.9837544e-008   1.9837544e-008   8.3963570e-005   2.6248757e-005   4.4766499e-005   1.0748788e-004                1   0.0000000e+000   7.7505944e-005   0.0000000e+000   0.0000000e+000   0.0000000e+000   0.0000000e+000                1   3.5662771e-002                2   0.0000000e+000   1.5901644e-006   0.0000000e+000   0.0000000e+000   0.0000000e+000   0.0000000e+000                1   3.4143861e-002 
  1.3738466e+001            12373            12373   1.9602551e-008   1.9602551e-008   8.5096310e-005   2.6411143e-005   4.5533114e-005   1.0767952e-004                1   0.0000000e+000   7.7505944e-005   0.0000000e+000   0.0000000e+000   0.0000000e+000   0.0000000e+000                1   3.6016974e-002                2   0.0000000e+000   1.5901644e-006   0.0000000e+000   0.0000000e+000   0.0000000e+000   0.0000000e+000                1   3.4288094e-002 
  1.3835412e+001            12056            12056   1.9419817e-008   1.9419817e-008   8.5943787e-005   2.6831954e-005   4.5649788e-005   1.0780566e-004                1   0.0000000e+000   7.7505944e-005   0.0000000e+000   0.0000000e+000   0.0000000e+000   0.0000000e+000                1   3.6331605e-002                2   0.0000000e+000   1.5901644e-006   0.0000000e+000   0.0000000e+000   0.0000000e+000   0.0000000e+000                1   3.4415959e-002 
  1.3932370e+001            11763            11763   1.9208168e-008   1.9208168e-008   8.4793019e-005   2.7241016e-005   4.6064382e-005   1.0766813e-004                1   0.0000000e+000   7.7505944e-005   0.0000000e+000   0.0000000e+000   0.0000000e+000   0.0000000e+000                1   3.6647773e-002                2   0.0000000e+000   1.5901644e-006   0.0000000e+000   0.0000000e+000   0.0000000e+000   0.0000000e+000                1   3.4550492e-002 
  1.4029498e+001            11461            11461   1.8992698e-008   1.8992698e-008   8.6061674e-005   2.7242036e-005   4.6056507e-005   1.0763114e-004                1   0.0000000e+000   7.7505944e-005   0.0000000e+000   0.0000000e+000   0.0000000e+000   0.0000000e+000                1   3.6965694e-002                2   0.0000000e+000   1.5901644e-006   0.0000000e+000   0.0000000e+000   0.0000000e+000   0.0000000e+000                1   3.4644576e-002 
  1.4126771e+001            11168            11168   1.8740589e-008   1.8740589e-008   8.8681851e-005   2.7758260e-005   4.6564776e-005   1.0754348e-004                1   0.0000000e+000   7.7505944e-005   0.0000000e+000   0.0000000e+000   0.0000000e+000   0.0000000e+000                1   3.6478777e-002                2   0.0000000e+000   1.5901644e-006   0.0000000e+000   0.0000000e+000   0.0000000e+000   0.0000000e+000                1   3.4697370e-002 
  1.4224057e+001            10941            10941   1.8557974e-008   1.8557974e-008   8.9217658e-005   2.7765944e-005   4.7142031e-005   1.0754983e-004                1   0.0000000e+000   7.7505944e-005   0.0000000e+000   0.0000000e+000   0.0000000e+000   0.0000000e+000                1   3.6706175e-002                2   0.0000000e+000   1.5901644e-006   0.0000000e+000   0.0000000e+000   0.0000000e+000   0.0000000e+000                1   3.4832740e-002 
  1.4321597e+001            10699            10699   1.8413875e-008   1.8413875e-008   8.7603825e-005   2.7635717e-005   4.7016403e-005   1.0743854e-004                1   0.0000000e+000   7.7505944e-005   0.0000000e+000   0.0000000e+000   0.0000000e+000   0.0000000e+000                1   3.7059601e-002                2   0.0000000e+000   1.5901644e-006   0.0000000e+000   0.0000000e+000   0.0000000e+000   0.0000000e+000                1   3.4968369e-002 
  1.4419214e+001            10463            10463   1.8273197e-008   1.8273197e-008   8.8345931e-005   2.7989470e-005   4.7357454e-005   1.0773999e-004                1   0.0000000e+000   7.7505944e-005   0.0000000e+000   0.0000000e+000   0.0000000e+000   0.0000000e+000                1   3.7366683e-002                2   0.0000000e+000   1.5901644e-006   0.0000000e+000   0.0000000e+000   0.0000000e+000   0.0000000e+000                1   3.5104535e-002 
  1.4517134e+001            10242            10242   1.8097886e-008   1.8097886e-008   8.9404993e-005   2.8403378e-005   4.7881466e-005   1.0749622e-004                1   0.0000000e+000   7.7505944e-005   0.0000000e+000   0.0000000e+000   0.0000000e+000   0.0000000e+000                1   3.7674749e-002                2   0.0000000e+000   1.5901644e-006   0.0000000e+000   0.0000000e+000   0.0000000e+000   0.0000000e+000                1   3.5198106e-002 
  1.4615253e+001            10022            10022   1.7921350e-008   1.7921350e-008   8.9355203e-005   2.8249318e-005   4.8323076e-005   1.0736354e-004                1   0.0000000e+000   7.7505944e-005   0.0000000e+000   0.0000000e+000   0.0000000e+000   0.0000000e+000                1   3.5709668e-002                2   0.0000000e+000   1.5901644e-006   0.0000000e+000   0.0000000e+000   0.0000000e+000   0.0000000e+000                1   3.5333230e-002 
  1.4713500e+001             9833             9833   1.7759722e-008   1.7759722e-008   9.1074232e-005   2.8843702e-005   4.8326850e-005   1.0736669e-004                1   0.0000000e+000   7.7505944e-005   0.0000000e+000   0.0000000e+000   0.0000000e+000   0.0000000e+000                1   3.6044259e-002                2   0.0000000e+000   1.5901644e-006   0.0000000e+000   0.0000000e+000   0.0000000e+000   0.0000000e+000                1   3.5468386e-002 
  1.4811963e+001             9645             9645   1.7603818e-008   1.7603818e-008   9.2044421e-005   2.8634324e-005   4.8672152e-005   1.0760694e-004                1   0.0000000e+000   7.7505944e-005   0.0000000e+000   0.0000000e+000   0.0000000e+000   0.0000000e+000                1   3.6421975e-002                2   0.0000000e+000   1.5901644e-006   0.0000000e+000   0.0000000e+000   0.0000000e+000   0.0000000e+000                1   3.5561142e-002 
  1.4910011e+001             9434             9434   1.7474846e-008   1.7474846e-008   9.1766884e-005   2.8970939e-005   4.8521883e-005   1.0776717e-004                1   0.0000000e+000   7.7505944e-005   0.0000000e+000   0.0000000e+000   0.0000000e+000   0.0000000e+000                1   3.6755228e-002                2   0.0000000e+000   1.5901644e-006   0.0000000e+000   0.0000000e+000   0.0000000e+000   0.0000000e+000                1   3.5695615e-002 
  1.5008440e+001             9257             9257   1.7349866e-008   1.7349866e-008   9.0432178e-005   2.9086382e-005   4.8633308e-005   1.0786642e-004                1   0.0000000e+000   7.7505944e-005   0.0000000e+000   0.0000000e+000   0.0000000e+000   0.0000000e+000                1   3.7089107e-002                2   0.0000000e+000   1.5901644e-006   0.0000000e+000   0.0000000e+000   0.0000000e+000   0.0000000e+000                1   3.5831151e-002 
  1.5107180e+001             9106             9106   1.7242964e-008   1.7242964e-008   8.9379142e-005   2.9068114e-005   4.8023303e-005   1.0785062e-004                1   0.0000000e+000   7.7505944e-005   0.0000000e+000   0.0000000e+000   0.0000000e+000   0.0000000e+000                1   3.7423088e-002                2   0.0000000e+000   1.5901644e-006   0.0000000e+000   0.0000000e+000   0.0000000e+000   0.0000000e+000                1   3.5924478e-002 
  1.5245889e+001             8853             8853   1.7042457e-008   1.7042457e-008   9.2727978e-005   2.9336978e-005   4.8283103e-005   1.0748974e-004                1   0.0000000e+000   7.7505944e-005   0.0000000e+000   0.0000000e+000   0.0000000e+000   0.0000000e+000                1   3.7880536e-002                2   0.0000000e+000   1.5901644e-006   0.0000000e+000   0.0000000e+000   0.0000000e+000   0.0000000e+000                1   3.6116074e-002 
  1.5344949e+001             8714             8714   1.6872519e-008   1.6872519e-008   9.3437389e-005   2.9477975e-005   4.9031786e-005   1.0769322e-004                1   0.0000000e+000   7.7505944e-005   0.0000000e+000   0.0000000e+000   0.0000000e+000   0.0000000e+000                1   3.8207070e-002                2   0.0000000e+000   1.5901644e-006   0.0000000e+000   0.0000000e+000   0.0000000e+000   0.0000000e+000                1   3.6208974e-002 
  1.5416121e+001             8620             8620   1.6801345e-008   1.6801345e-008   9.3155581e-005   2.9628270e-005   4.8584470e-005   1.0782260e-004                1   0.0000000e+000   7.7505944e-005   0.0000000e+000   0.0000000e+000   0.0000000e+000   0.0000000e+000                1   3.8448649e-002                2   0.0000000e+000   1.5901644e-006   0.0000000e+000   0.0000000e+000   0.0000000e+000   0.0000000e+000                1   3.6307030e-002 
  1.5505085e+001             8477             8477   1.6701617e-008   1.6701617e-008   9.2436273e-005   2.9785982e-005   4.9329073e-005   1.0736613e-004                1   0.0000000e+000   7.7505944e-005   0.0000000e+000   0.0000000e+000   0.0000000e+000   0.0000000e+000                1   3.8731394e-002                2   0.0000000e+000   1.5901644e-006   0.0000000e+000   0.0000000e+000   0.0000000e+000   0.0000000e+000                1   3.6386066e-002 
  1.5619071e+001             8315             8315   1.6545838e-008   1.6545838e-008   9.5474347e-005   2.9872676e-005   4.8938327e-005   1.0736532e-004                1   0.0000000e+000   7.7505944e-005   0.0000000e+000   0.0000000e+000   0.0000000e+000   0.0000000e+000                1   3.6992416e-002                2   0.0000000e+000   1.5901644e-006   0.0000000e+000   0.0000000e+000   0.0000000e+000   0.0000000e+000                1   3.6543206e-002 
  1.5716839e+001             8169             8169   1.6415341e-008   1.6415341e-008   9.5310975e-005   3.0246379e-005   4.9893199e-005   1.0760573e-004                1   0.0000000e+000   7.7505944e-005   0.0000000e+000   0.0000000e+000   0.0000000e+000   0.0000000e+000                1   3.7314012e-002                2   0.0000000e+000   1.5901644e-006   0.0000000e+000   0.0000000e+000   0.0000000e+000   0.0000000e+000                1   3.6677866e-002 
  1.5815807e+001             8031             8031   1.6283821e-008   1.6283821e-008   9.6009398e-005   3.0504112e-005   5.0707318e-005   1.0764363e-004                1   0.0000000e+000   7.7505944e-005   0.0000000e+000   0.0000000e+000   0.0000000e+000   0.0000000e+000                1   3.7615168e-002                2   0.0000000e+000   1.5901644e-006   0.0000000e+000   0.0000000e+000   0.0000000e+000   0.0000000e+000                1   3.6813869e-002 
  1.5914535e+001             7889             7889   1.6154066e-008   1.6154066e-008   9.5880367e-005   3.0494534e-005   5.1271221e-005   1.0749049e-004                1   0.0000000e+000   7.7505944e-005   0.0000000e+000   0.0000000e+000   0.0000000e+000   0.0000000e+000                1   3.7702233e-002                2   0.0000000e+000   1.5901644e-006   0.0000000e+000   0.0000000e+000   0.0000000e+000   0.0000000e+000                1   3.6949112e-002 
  1.6013448e+001             7781             7781   1.6042413e-008   1.6042413e-008   9.7009901e-005   3.0417876e-005   5.1240094e-005   1.2481193e-004                1   0.0000000e+000   7.7505944e-005   0.0000000e+000   0.0000000e+000   0.0000000e+000   0.0000000e+000                1   3.7990149e-002                2   0.0000000e+000   1.5901644e-006   0.0000000e+000   0.0000000e+000   0.0000000e+000   0.0000000e+000                1   3.7084244e-002 
  1.6112340e+001             7665             7665   1.5949397e-008   1.5949397e-008   9.7405508e-005   3.0986217e-005   5.1811983e-005   1.2470216e-004                1   0.0000000e+000   7.7505944e-005   0.0000000e+000   0.0000000e+000   0.0000000e+000   0.0000000e+000                1   3.8245111e-002                2   0.0000000e+000   1.5901644e-006   0.0000000e+000   0.0000000e+000   0.0000000e+000   0.0000000e+000                1   3.7219319e-002 
  1.6211266e+001             7537             7537   1.5788989e-008   1.5788989e-008   1.0018396e-004   3.1014024e-005   5.1838586e-005   1.2472455e-004                1   0.0000000e+000   7.7505944e-005   0.0000000e+000   0.0000000e+000   0.0000000e+000   0.0000000e+000                1   3.8517290e-002                2   0.0000000e+000   1.5901644e-006   0.0000000e+000   0.0000000e+000   0.0000000e+000   0.0000000e+000                1   3.7309138e-002 
  1.6310182e+001             7464             7464   1.5725812e-008   1.5725812e-008   9.9451765e-005   3.1151000e-005   5.1971237e-005   1.2414806e-004                1   0.0000000e+000   7.7505944e-005   0.0000000e+000   0.0000000e+000   0.0000000e+000   0.0000000e+000                1   3.8805209e-002                2   0.0000000e+000   1.5901644e-006   0.0000000e+000   0.0000000e+000   0.0000000e+000   0.0000000e+000                1   3.7442535e-002 
  1.6409121e+001             7341             7341   1.5643308e-008   1.5643308e-008   1.0056486e-004   3.1467130e-005   5.1583744e-005   1.2441976e-004                1   0.0000000e+000   7.7505944e-005   0.0000000e+000   0.0000000e+000   0.0000000e+000   0.0000000e+000                1   3.9091599e-002                2   0.0000000e+000   1.5901644e-006   0.0000000e+000   0.0000000e+000   0.0000000e+000   0.0000000e+000                1   3.7530784e-002 
  1.6507866e+001             7242             7242   1.5566751e-008   1.5566751e-008   1.0063308e-004   3.1295329e-005   5.1618592e-005   1.2420168e-004                1   0.0000000e+000   7.7505944e-005   0.0000000e+000   0.0000000e+000   0.0000000e+000   0.0000000e+000                1   3.9375338e-002                2   0.0000000e+000   1.5901644e-006   0.0000000e+000   0.0000000e+000   0.0000000e+000   0.0000000e+000                1   3.7664038e-002 
  1.6606846e+001             7142             7142   1.5457161e-008   1.5457161e-008   1.0094732e-004   3.1396173e-005   5.2421858e-005   1.2419920e-004                1   0.0000000e+000   7.7505944e-005   0.0000000e+000   0.0000000e+000   0.0000000e+000   0.0000000e+000                1   3.9636157e-002                2   0.0000000e+000   1.5901644e-006   0.0000000e+000   0.0000000e+000   0.0000000e+000   0.0000000e+000                1   3.7843817e-002 
  1.6705858e+001             7043             7043   1.5387224e-008   1.5387224e-008   1.0160735e-004   3.1615940e-005   5.2334361e-005   1.2446516e-004                1   0.0000000e+000   7.7505944e-005   0.0000000e+000   0.0000000e+000   0.0000000e+000   0.0000000e+000                1   3.9943943e-002                2   0.0000000e+000   1.5901644e-006   0.0000000e+000   0.0000000e+000   0.0000000e+000   0.0000000e+000                1   3.7977600e-002 
  1.6804607e+001             6946             6946   1.5314351e-008   1.5314351e-008   1.0061283e-004   3.1507450e-005   5.2980821e-005   1.2430309e-004                1   0.0000000e+000   7.7505944e-005   0.0000000e+000   0.0000000e+000   0.0000000e+000   0.0000000e+000                1   4.0210472e-002                2   0.0000000e+000   1.5901644e-006   0.0000000e+000   0.0000000e+000   0.0000000e+000   0.0000000e+000                1   3.8110883e-002 
  1.6903742e+001             6845             6845   1.5243274e-008   1.5243274e-008   1.0148105e-004   3.1075450e-005   5.3428510e-005   1.2447931e-004                1   0.0000000e+000   7.7505944e-005   0.0000000e+000   0.0000000e+000   0.0000000e+000   0.0000000e+000                1   4.0482489e-002                2   0.0000000e+000   1.5901644e-006   0.0000000e+000   0.0000000e+000   0.0000000e+000   0.0000000e+000                1   3.8199728e-002 
  1.7002898e+001             6763             6763   1.5171952e-008   1.5171952e-008   9.6779988e-005   3.1367312e-005   5.3652912e-005   1.2448928e-004                1   0.0000000e+000   7.7505944e-005   0.0000000e+000   0.0000000e+000   0.0000000e+000   0.0000000e+000                1   4.0748904e-002                2   0.0000000e+000   1.5901644e-006   0.0000000e+000   0.0000000e+000   0.0000000e+000   0.0000000e+000                1   3.8335265e-002 
  1.7102084e+001             6681             6681   1.5028881e-008   1.5028881e-008   9.7029958e-005   3.1931240e-005   5.4890501e-005   1.6126841e-004                1   0.0000000e+000   7.7505944e-005   0.0000000e+000   0.0000000e+000   0.0000000e+000   0.0000000e+000                1   4.0728722e-002                2   0.0000000e+000   1.5901644e-006   0.0000000e+000   0.0000000e+000   0.0000000e+000   0.0000000e+000                1   3.8444648e-002 
  1.7201310e+001             6597             6597   1.4883329e-008   1.4883329e-008   9.7945677e-005   3.1557870e-005   5.4490175e-005   1.6124401e-004                1   0.0000000e+000   7.7505944e-005   0.0000000e+000   0.0000000e+000   0.0000000e+000   0.0000000e+000                1   4.0759458e-002                2   0.0000000e+000   1.5901644e-006   0.0000000e+000   0.0000000e+000   0.0000000e+000   0.0000000e+000                1   3.8582779e-002 
  1.7340236e+001             6477             6477   1.4675955e-008   1.4675955e-008   1.0240981e-004   3.2097500e-005   5.4942605e-005   1.6129051e-004                1   0.0000000e+000   7.7505944e-005   0.0000000e+000   0.0000000e+000   0.0000000e+000   0.0000000e+000                1   4.0260486e-002                2   0.0000000e+000   1.5901644e-006   0.0000000e+000   0.0000000e+000   0.0000000e+000   0.0000000e+000                1   3.8793160e-002 
  1.7439571e+001             6409             6409   1.4614854e-008   1.4614854e-008   1.0085522e-004   3.2021053e-005   5.4843840e-005   1.6187484e-004                1   0.0000000e+000   7.7505944e-005   0.0000000e+000   0.0000000e+000   0.0000000e+000   0.0000000e+000                1   4.0536435e-002                2   0.0000000e+000   1.5901644e-006   0.0000000e+000   0.0000000e+000   0.0000000e+000   0.0000000e+000                1   3.8929807e-002 
  1.7528996e+001             6341             6341   1.4555158e-008   1.4555158e-008   1.0054055e-004   3.1875220e-005   5.4694272e-005   1.6170776e-004                1   0.0000000e+000   7.7505944e-005   0.0000000e+000   0.0000000e+000   0.0000000e+000   0.0000000e+000                1   4.0815258e-002                2   0.0000000e+000   1.5901644e-006   0.0000000e+000   0.0000000e+000   0.0000000e+000   0.0000000e+000                1   3.9047757e-002 
  1.7618421e+001             6258             6258   1.4486903e-008   1.4486903e-008   1.0152718e-004   3.1957477e-005   5.4740763e-005   1.6158652e-004                1   0.0000000e+000   7.7505944e-005   0.0000000e+000   0.0000000e+000   0.0000000e+000   0.0000000e+000                1   4.1053647e-002                2   0.0000000e+000   1.5901644e-006   0.0000000e+000   0.0000000e+000   0.0000000e+000   0.0000000e+000                1   3.9119452e-002 
  1.7717921e+001             6174             6174   1.4391558e-008   1.4391558e-008   1.0299529e-004   3.2179536e-005   5.5671475e-005   1.6138520e-004                1   0.0000000e+000   7.7505944e-005   0.0000000e+000   0.0000000e+000   0.0000000e+000   0.0000000e+000                1   4.1351822e-002                2   0.0000000e+000   1.5901644e-006   0.0000000e+000   0.0000000e+000   0.0000000e+000   0.0000000e+000                1   3.9251389e-002 
  1.7817457e+001             6115             6115   1.4342685e-008   1.4342685e-008   1.0209089e-004   3.2124344e-005   5.5591744e-005   1.6119504e-004                1   0.0000000e+000   7.7505944e-005   0.0000000e+000   0.0000000e+000   0.0000000e+000   0.0000000e+000                1   4.1610466e-002                2   0.0000000e+000   1.5901644e-006   0.0000000e+000   0.0000000e+000   0.0000000e+000   0.0000000e+000                1   3.9378722e-002 
  1.7917016e+001             6036             6036   1.4280257e-008   1.4280257e-008   9.7173988e-005   3.2064514e-005   5.5955742e-005   1.6140668e-004                1   0.0000000e+000   7.7505944e-005   0.0000000e+000   0.0000000e+000   0.0000000e+000   0.0000000e+000                1   4.1876222e-002                2   0.0000000e+000   1.5901644e-006   0.0000000e+000   0.0000000e+000   0.0000000e+000   0.0000000e+000                1   3.9499162e-002 
  1.8016611e+001             5980             5980   1.4154484e-008   1.4154484e-008   1.0286290e-004   3.1839934e-005   5.5622877e-005   1.6141597e-004                1   0.0000000e+000   7.7505944e-005   0.0000000e+000   0.0000000e+000   0.0000000e+000   0.0000000e+000                1   4.2191202e-002                2   0.0000000e+000   1.5901644e-006   0.0000000e+000   0.0000000e+000   0.0000000e+000   0.0000000e+000                1   3.9609697e-002 
  1.8116217e+001             5913             5913   1.4063247e-008   1.4063247e-008   1.0332324e-004   3.1866145e-005   5.8047959e-005   1.6195703e-004                1   0.0000000e+000   7.7505944e-005   0.0000000e+000   0.0000000e+000   0.0000000e+000   0.0000000e+000                1   4.2463271e-002                2   0.0000000e+000   1.5901644e-006   0.0000000e+000   0.0000000e+000   0.0000000e+000   0.0000000e+000                1   3.9741399e-002 
  1.8205865e+001             5878             5878   1.4020961e-008   1.4020961e-008   1.0337867e-004   3.2423533e-005   5.6116121e-005   1.6150728e-004                1   0.0000000e+000   7.7505944e-005   0.0000000e+000   0.0000000e+000   0.0000000e+000   0.0000000e+000                1   4.2681246e-002                2   0.0000000e+000   1.5901644e-006   0.0000000e+000   0.0000000e+000   0.0000000e+000   0.0000000e+000                1   3.9857344e-002 
  1.8335356e+001             5795             5795   1.3958036e-008   1.3958036e-008   1.0087844e-004   3.2194394e-005   5.5809654e-005   1.6085684e-004                1   0.0000000e+000   7.7505944e-005   0.0000000e+000   0.0000000e+000   0.0000000e+000   0.0000000e+000                1   4.3028642e-002                2   0.0000000e+000   1.5901644e-006   0.0000000e+000   0.0000000e+000   0.0000000e+000   0.0000000e+000                1   3.9997392e-002 
  1.8425004e+001             5755             5755   1.3905983e-008   1.3905983e-008   9.9119005e-005   3.2460683e-005   5.7561725e-005   1.6120474e-004                1   0.0000000e+000   7.7505944e-005   0.0000000e+000   0.0000000e+000   0.0000000e+000   0.0000000e+000                1   4.3296805e-002                2   0.0000000e+000   1.5901644e-006   0.0000000e+000   0.0000000e+000   0.0000000e+000   0.0000000e+000                1   4.0086450e-002 
  1.8524703e+001             5688             5688   1.3815909e-008   1.3815909e-008   1.0122983e-004   3.2647480e-005   5.6291707e-005   1.6065243e-004                1   0.0000000e+000   7.7505944e-005   0.0000000e+000   0.0000000e+000   0.0000000e+000   0.0000000e+000                1   4.3576865e-002                2   0.0000000e+000   1.5901644e-006   0.0000000e+000   0.0000000e+000   0.0000000e+000   0.0000000e+000                1   4.0232945e-002 
  1.8624517e+001             5628             5628   1.3756809e-008   1.3756809e-008   1.0009697e-004   3.2268795e-005   5.5857232e-005   1.5997171e-004                1   0.0000000e+000   7.7505944e-005   0.0000000e+000   0.0000000e+000   0.0000000e+000   0.0000000e+000                1   4.3812081e-002                2   0.0000000e+000   1.5901644e-006   0.0000000e+000   0.0000000e+000   0.0000000e+000   0.0000000e+000                1   4.0341448e-002 
  1.8714370e+001             5573             5573   1.3703313e-008   1.3703313e-008   9.6738497e-005   3.2120508e-005   5.7270703e-005   1.5949407e-004                1   0.0000000e+000   7.7505944e-005   0.0000000e+000   0.0000000e+000   0.0000000e+000   0.0000000e+000                1   4.4085677e-002                2   0.0000000e+000   1.5901644e-006   0.0000000e+000   0.0000000e+000   0.0000000e+000   0.0000000e+000                1   4.0453428e-002 
  1.8814238e+001             5520             5520   1.3617908e-008   1.3617908e-008   9.1799068e-005   3.2187257e-005   5.7300991e-005   1.5937616e-004                1   0.0000000e+000   7.7505944e-005   0.0000000e+000   0.0000000e+000   0.0000000e+000   0.0000000e+000                1   4.4323087e-002                2   0.0000000e+000   1.5901644e-006   0.0000000e+000   0.0000000e+000   0.0000000e+000   0.0000000e+000                1   4.0625225e-002 
  1.8904115e+001             5486             5486   1.3540855e-008   1.3540855e-008   9.9618207e-005   3.2381759e-005   5.6638667e-005   1.5932625e-004                1   0.0000000e+000   7.7505944e-005   0.0000000e+000   0.0000000e+000   0.0000000e+000   0.0000000e+000                1   4.4551307e-002                2   0.0000000e+000   1.5901644e-006   0.0000000e+000   0.0000000e+000   0.0000000e+000   0.0000000e+000                1   4.0748778e-002 
  1.9043969e+001             5387             5387   1.3421306e-008   1.3421306e-008   8.7464059e-005   3.2277259e-005   5.9361861e-005   1.5949282e-004                1   0.0000000e+000   7.7505944e-005   0.0000000e+000   0.0000000e+000   0.0000000e+000   0.0000000e+000                1   4.4923719e-002                2   0.0000000e+000   1.5901644e-006   0.0000000e+000   0.0000000e+000   0.0000000e+000   0.0000000e+000                1   4.0896059e-002 
  1.9133875e+001             5327             5327   1.3339979e-008   1.3339979e-008   1.0084632e-004   3.2094311e-005   5.9384905e-005   1.5997024e-004                1   0.0000000e+000   7.7505944e-005   0.0000000e+000   0.0000000e+000   0.0000000e+000   0.0000000e+000                1   4.5154608e-002                2   0.0000000e+000   1.5901644e-006   0.0000000e+000   0.0000000e+000   0.0000000e+000   0.0000000e+000                1   4.0996331e-002 
  1.9233870e+001             5253             5253   1.3281001e-008   1.3281001e-008   9.1050402e-005   3.2459399e-005   5.9216372e-005   1.5955502e-004                1   0.0000000e+000   7.7505944e-005   0.0000000e+000   0.0000000e+000   0.0000000e+000   0.0000000e+000                1   4.5396323e-002                2   0.0000000e+000   1.5901644e-006   0.0000000e+000   0.0000000e+000   0.0000000e+000   0.0000000e+000                1   4.1151544e-002 
  1.9323894e+001             5194             5194   1.3129151e-008   1.3129151e-008   1.0493578e-004   3.2544269e-005   5.9270841e-005   1.5949548e-004                1   0.0000000e+000   7.7505944e-005   0.0000000e+000   0.0000000e+000   0.0000000e+000   0.0000000e+000                1   4.4575731e-002                2   0.0000000e+000   1.5901644e-006   0.0000000e+000   0.0000000e+000   0.0000000e+000   0.0000000e+000                1   4.1248695e-002 
  1.9413919e+001             5144             5144   1.3088320e-008   1.3088320e-008   1.0396923e-004   3.2651126e-005   6.0433787e-005   1.5955031e-004                1   0.0000000e+000   7.7505944e-005   0.0000000e+000   0.0000000e+000   0.0000000e+000   0.0000000e+000                1   4.4805355e-002                2   0.0000000e+000   1.5901644e-006   0.0000000e+000   0.0000000e+000   0.0000000e+000   0.0000000e+000                1   4.1316238e-002 
  1.9503943e+001             5096             5096   1.2977335e-008   1.2977335e-008   1.0682550e-004   3.3456840e-005   6.0434737e-005   1.5935369e-004                1   0.0000000e+000   7.7505944e-005   0.0000000e+000   0.0000000e+000   0.0000000e+000   0.0000000e+000                1   4.5035150e-002                2   0.0000000e+000   1.5901644e-006   0.0000000e+000   0.0000000e+000   0.0000000e+000   0.0000000e+000                1   4.1437050e-002 
  1.9643981e+001             5031             5031   1.2886921e-008   1.2886921e-008   1.0808035e-004   3.3196677e-005   6.0898466e-005   1.5972647e-004                1   0.0000000e+000   7.7505944e-005   0.0000000e+000   0.0000000e+000   0.0000000e+000   0.0000000e+000                1   4.5409847e-002                2   0.0000000e+000   1.5901644e-006   0.0000000e+000   0.0000000e+000   0.0000000e+000   0.0000000e+000                1   4.1630641e-002 
  1.9734006e+001             4997             4997   1.2817165e-008   1.2817165e-008   1.0773589e-004   3.2984514e-005   6.0631632e-005   1.5970047e-004                1   0.0000000e+000   7.7505944e-005   0.0000000e+000   0.0000000e+000   0.0000000e+000   0.0000000e+000                1   4.5592207e-002                2   0.0000000e+000   1.5901644e-006   0.0000000e+000   0.0000000e+000   0.0000000e+000   0.0000000e+000                1   4.1783196e-002 
  1.9834212e+001             4963             4963   1.2782704e-008   1.2782704e-008   1.0561137e-004   3.2579680e-005   6.0920342e-005   1.5972968e-004                1   0.0000000e+000   7.7505944e-005   0.0000000e+000   0.0000000e+000   0.0000000e+000   0.0000000e+000                1   4.5833570e-002                2   0.0000000e+000   1.5901644e-006   0.0000000e+000   0.0000000e+000   0.0000000e+000   0.0000000e+000                1   4.1855239e-002 
  1.9924411e+001             4920             4920   1.2741430e-008   1.2741430e-008   1.0537379e-004   3.3086809e-005   6.0565835e-005   1.5979565e-004                1   0.0000000e+000   7.7505944e-005   0.0000000e+000   0.0000000e+000   0.0000000e+000   0.0000000e+000                1   4.6062837e-002                2   0.0000000e+000   1.5901644e-006   0.0000000e+000   0.0000000e+000   0.0000000e+000   0.0000000e+000                1   4.1962045e-002 
  2.0014609e+001             4859             4859   1.2696962e-008   1.2696962e-008   1.0499236e-004   3.2803182e-005   6.0214716e-005   1.5996225e-004                1   0.0000000e+000   7.7505944e-005   0.0000000e+000   0.0000000e+000   0.0000000e+000   0.0000000e+000                1   4.6144773e-002                2   0.0000000e+000   1.5901644e-006   0.0000000e+000   0.0000000e+000   0.0000000e+000   0.0000000e+000                1   4.2069012e-002 
  2.0104808e+001             4815             4815   1.2653450e-008   1.2653450e-008   9.9336197e-005   3.2299753e-005   6.0425629e-005   1.6000643e-004                1   0.0000000e+000   7.7505944e-005   0.0000000e+000   0.0000000e+000   0.0000000e+000   0.0000000e+000                1   4.6177055e-002                2   0.0000000e+000   1.5901644e-006   0.0000000e+000   0.0000000e+000   0.0000000e+000   0.0000000e+000                1   4.2176043e-002 
  2.0204056e+001             4762             4762   1.2498507e-008   1.2498507e-008   1.0662147e-004   3.2665782e-005   6.6706497e-005   1.5975112e-004                1   0.0000000e+000   7.7505944e-005   0.0000000e+000   0.0000000e+000   0.0000000e+000   0.0000000e+000                1   4.5321783e-002                2   0.0000000e+000   1.5901644e-006   0.0000000e+000   0.0000000e+000   0.0000000e+000   0.0000000e+000                1   4.2293499e-002 
  2.0343058e+001             4710             4710   1.2443910e-008   1.2443910e-008   9.5463368e-005   3.2409734e-005   6.6625835e-005   1.5972546e-004                1   0.0000000e+000   7.7505944e-005   0.0000000e+000   0.0000000e+000   0.0000000e+000   0.0000000e+000                1   4.5658188e-002                2   0.0000000e+000   1.5901644e-006   0.0000000e+000   0.0000000e+000   0.0000000e+000   0.0000000e+000                1   4.2457647e-002 
  2.0442431e+001             4671             4671   1.2365822e-008   1.2365822e-008   1.0524169e-004   3.2308959e-005   6.6529222e-005   1.5964017e-004                1   0.0000000e+000   7.7505944e-005   0.0000000e+000   0.0000000e+000   0.0000000e+000   0.0000000e+000                1   4.5861373e-002                2   0.0000000e+000   1.5901644e-006   0.0000000e+000   0.0000000e+000   0.0000000e+000   0.0000000e+000                1   4.2574889e-002 
  2.0531876e+001             4638             4638   1.2324987e-008   1.2324987e-008   1.0362642e-004   3.2577604e-005   6.6785533e-005   1.5986292e-004                1   0.0000000e+000   7.7505944e-005   0.0000000e+000   0.0000000e+000   0.0000000e+000   0.0000000e+000                1   4.6104440e-002                2   0.0000000e+000   1.5901644e-006   0.0000000e+000   0.0000000e+000   0.0000000e+000   0.0000000e+000                1   4.2632860e-002 
  2.0631279e+001             4607             4607   1.2253613e-008   1.2253613e-008   1.0670081e-004   3.3108945e-005   6.7262653e-005   1.5939824e-004                1   0.0000000e+000   7.7505944e-005   0.0000000e+000   0.0000000e+000   0.0000000e+000   0.0000000e+000                1   4.6313817e-002                2   0.0000000e+000   1.5901644e-006   0.0000000e+000   0.0000000e+000   0.0000000e+000   0.0000000e+000                1   4.2749612e-002 
  2.0720711e+001             4573             4573   1.2216231e-008   1.2216231e-008   1.0559851e-004   3.2592102e-005   6.6717837e-005   1.5957158e-004                1   0.0000000e+000   7.7505944e-005   0.0000000e+000   0.0000000e+000   0.0000000e+000   0.0000000e+000                1   4.6513223e-002                2   0.0000000e+000   1.5901644e-006   0.0000000e+000   0.0000000e+000   0.0000000e+000   0.0000000e+000                1   4.2854653e-002 
  2.0810142e+001             4540             4540   1.2181138e-008   1.2181138e-008   9.7395690e-005   3.2973268e-005   6.7097396e-005   1.5994677e-004                1   0.0000000e+000   7.7505944e-005   0.0000000e+000   0.0000000e+000   0.0000000e+000   0.0000000e+000                1   4.6711648e-002                2   0.0000000e+000   1.5901644e-006   0.0000000e+000   0.0000000e+000   0.0000000e+000   0.0000000e+000                1   4.2959568e-002 
  2.0909604e+001             4495             4495   1.2067588e-008   1.2067588e-008   1.0710131e-004   3.2516250e-005   6.6681185e-005   1.5964159e-004                1   0.0000000e+000   7.7505944e-005   0.0000000e+000   0.0000000e+000   0.0000000e+000   0.0000000e+000                1   4.6695856e-002                2   0.0000000e+000   1.5901644e-006   0.0000000e+000   0.0000000e+000   0.0000000e+000   0.0000000e+000                1   4.3076038e-002 
  2.1009117e+001             4459             4459   1.2033736e-008   1.2033736e-008   1.0064967e-004   3.2371771e-005   6.6534087e-005   1.5948737e-004                1   0.0000000e+000   7.7505944e-005   0.0000000e+000   0.0000000e+000   0.0000000e+000   0.0000000e+000                1   4.6764433e-002                2   0.0000000e+000   1.5901644e-006   0.0000000e+000   0.0000000e+000   0.0000000e+000   0.0000000e+000                1   4.3192366e-002 
  2.1108655e+001             4415             4415   1.1956185e-008   1.1956185e-008   1.0711639e-004   3.2810735e-005   6.6946148e-005   1.5982622e-004                1   0.0000000e+000   7.7505944e-005   0.0000000e+000   0.0000000e+000   0.0000000e+000   0.0000000e+000                1   4.6969510e-002                2   0.0000000e+000   1.5901644e-006   0.0000000e+000   0.0000000e+000   0.0000000e+000   0.0000000e+000                1   4.3308639e-002 
  2.1208260e+001             4365             4365   1.1882857e-008   1.1882857e-008   1.0638760e-004   3.2932031e-005   6.7026522e-005   1.5979525e-004                1   0.0000000e+000   7.7505944e-005   0.0000000e+000   0.0000000e+000   0.0000000e+000   0.0000000e+000                1   4.7069885e-002                2   0.0000000e+000   1.5901644e-006   0.0000000e+000   0.0000000e+000   0.0000000e+000   0.0000000e+000                1   4.3377007e-002 
  2.1307906e+001             4335             4335   1.1852266e-008   1.1852266e-008   1.0686944e-004   3.2892379e-005   6.9327174e-005   1.5962210e-004                1   0.0000000e+000   7.7505944e-005   0.0000000e+000   0.0000000e+000   0.0000000e+000   0.0000000e+000                1   4.7163339e-002                2   0.0000000e+000   1.5901644e-006   0.0000000e+000   0.0000000e+000   0.0000000e+000   0.0000000e+000                1   4.3493908e-002 
  2.1407589e+001             4309             4309   1.1824104e-008   1.1824104e-008   1.0514860e-004   3.3510370e-005   6.9192352e-005   1.5958671e-004                1   0.0000000e+000   7.7505944e-005   0.0000000e+000   0.0000000e+000   0.0000000e+000   0.0000000e+000                1   4.7300661e-002                2   0.0000000e+000   1.5901644e-006   0.0000000e+000   0.0000000e+000   0.0000000e+000   0.0000000e+000                1   4.3611072e-002 
  2.1513575e+001             4277             4277   1.1788381e-008   1.1788381e-008   1.0351223e-004   3.2920798e-005   6.8615846e-005   1.5983652e-004                1   0.0000000e+000   7.7505944e-005   0.0000000e+000   0.0000000e+000   0.0000000e+000   0.0000000e+000                1   4.7393463e-002                2   0.0000000e+000   1.5901644e-006   0.0000000e+000   0.0000000e+000   0.0000000e+000   0.0000000e+000                1   4.3735792e-002 
  2.1601258e+001             4236             4236   1.1749576e-008   1.1749576e-008   1.0168886e-004   3.3052452e-005   6.8741063e-005   1.5915221e-004                1   0.0000000e+000   7.7505944e-005   0.0000000e+000   0.0000000e+000   0.0000000e+000   0.0000000e+000                1   4.7162663e-002                2   0.0000000e+000   1.5901644e-006   0.0000000e+000   0.0000000e+000   0.0000000e+000   0.0000000e+000                1   4.3838912e-002 
  2.1727912e+001             4199             4199   1.1659880e-008   1.1659880e-008   1.0444505e-004   3.3460669e-005   6.9090391e-005   1.5935235e-004                1   0.0000000e+000   7.7505944e-005   0.0000000e+000   0.0000000e+000   0.0000000e+000   0.0000000e+000                1   4.7270236e-002                2   0.0000000e+000   1.5901644e-006   0.0000000e+000   0.0000000e+000   0.0000000e+000   0.0000000e+000                1   4.3939016e-002 
  2.1826593e+001             4166             4166   1.1588966e-008   1.1588966e-008   1.0512364e-004   3.3259995e-005   6.8843167e-005   1.5977794e-004                1   0.0000000e+000   7.7505944e-005   0.0000000e+000   0.0000000e+000   0.0000000e+000   0.0000000e+000                1   4.7484416e-002                2   0.0000000e+000   1.5901644e-006   0.0000000e+000   0.0000000e+000   0.0000000e+000   0.0000000e+000                1   4.4055001e-002 
  2.1902796e+001             4137             4137   1.1529975e-008   1.1529975e-008   1.0477693e-004   3.3378359e-005   6.8915140e-005   1.5973136e-004                1   0.0000000e+000   7.7505944e-005   0.0000000e+000   0.0000000e+000   0.0000000e+000   0.0000000e+000                1   4.7619452e-002                2   0.0000000e+000   1.5901644e-006   0.0000000e+000   0.0000000e+000   0.0000000e+000   0.0000000e+000                1   4.4144596e-002 
  2.2040657e+001             4091             4091   1.1420502e-008   1.1420502e-008   1.0799572e-004   3.3997506e-005   6.8701557e-005   1.5940533e-004                1   0.0000000e+000   7.7505944e-005   0.0000000e+000   0.0000000e+000   0.0000000e+000   0.0000000e+000                1   4.7909740e-002                2   0.0000000e+000   1.5901644e-006   0.0000000e+000   0.0000000e+000   0.0000000e+000   0.0000000e+000                1   4.4257204e-002 
  2.2140757e+001             4050             4050   1.1383246e-008   1.1383246e-008   9.2615671e-005   3.3778713e-005   6.9259862e-005   1.5914544e-004                1   0.0000000e+000   7.7505944e-005   0.0000000e+000   0.0000000e+000   0.0000000e+000   0.0000000e+000                1   4.8102997e-002                2   0.0000000e+000   1.5901644e-006   0.0000000e+000   0.0000000e+000   0.0000000e+000   0.0000000e+000                1   4.4374726e-002 
  2.2240912e+001             4006             4006   1.1239000e-008   1.1239000e-008   1.1350105e-004   3.4652507e-005   6.9293055e-005   1.5983085e-004                1   0.0000000e+000   7.7505944e-005   0.0000000e+000   0.0000000e+000   0.0000000e+000   0.0000000e+000                1   4.8340693e-002                2   0.0000000e+000   1.5901644e-006   0.0000000e+000   0.0000000e+000   0.0000000e+000   0.0000000e+000                1   4.4492790e-002 
  2.2341127e+001             3973             3973   1.1203219e-008   1.1203219e-008   1.1198890e-004   3.4381323e-005   6.8887654e-005   1.5979856e-004                1   0.0000000e+000   7.7505944e-005   0.0000000e+000   0.0000000e+000   0.0000000e+000   0.0000000e+000                1   4.8524240e-002                2   0.0000000e+000   1.5901644e-006   0.0000000e+000   0.0000000e+000   0.0000000e+000   0.0000000e+000                1   4.4561148e-002 
  2.2441398e+001             3951             3951   1.1173344e-008   1.1173344e-008   9.9028802e-005   3.3981710e-005   6.8532897e-005   1.5956199e-004                1   0.0000000e+000   7.7505944e-005   0.0000000e+000   0.0000000e+000   0.0000000e+000   0.0000000e+000                1   4.8754977e-002                2   0.0000000e+000   1.5901644e-006   0.0000000e+000   0.0000000e+000   0.0000000e+000   0.0000000e+000                1   4.4679181e-002 
  2.2541726e+001             3903             3903   1.1099026e-008   1.1099026e-008   1.1471083e-004   3.4723203e-005   6.8569944e-005   1.5949158e-004                1   0.0000000e+000   7.7505944e-005   0.0000000e+000   0.0000000e+000   0.0000000e+000   0.0000000e+000                1   4.8943059e-002                2   0.0000000e+000   1.5901644e-006   0.0000000e+000   0.0000000e+000   0.0000000e+000   0.0000000e+000                1   4.4747453e-002 
  2.2642113e+001             3862             3862   1.1062056e-008   1.1062056e-008   1.1319376e-004   3.4543476e-005   6.8335715e-005   1.5977354e-004                1   0.0000000e+000   7.7505944e-005   0.0000000e+000   0.0000000e+000   0.0000000e+000   0.0000000e+000                1   4.9128377e-002                2   0.0000000e+000   1.5901644e-006   0.0000000e+000   0.0000000e+000   0.0000000e+000   0.0000000e+000                1   4.4865623e-002 
  2.2742552e+001             3822             3822   1.0996088e-008   1.0996088e-008   1.1301319e-004   3.4951750e-005   6.8688029e-005   1.5931294e-004                1   0.0000000e+000   7.7505944e-005   0.0000000e+000   0.0000000e+000   0.0000000e+000   0.0000000e+000                1   4.8091940e-002                2   0.0000000e+000   1.5901644e-006   0.0000000e+000   0.0000000e+000   0.0000000e+000   0.0000000e+000                1   4.4932935e-002 
  2.2843057e+001             3782             3782   1.0964729e-008   1.0964729e-008   1.0975388e-004   3.4610962e-005   6.8909031e-005   1.5927125e-004                1   0.0000000e+000   7.7505944e-005   0.0000000e+000   0.0000000e+000   0.0000000e+000   0.0000000e+000                1   4.8214917e-002                2   0.0000000e+000   1.5901644e-006   0.0000000e+000   0.0000000e+000   0.0000000e+000   0.0000000e+000                1   4.5050062e-002 
  2.2943632e+001             3760             3760   1.0936923e-008   1.0936923e-008   1.0786664e-004   3.4240423e-005   6.8457592e-005   1.5926469e-004                1   0.0000000e+000   7.7505944e-005   0.0000000e+000   0.0000000e+000   0.0000000e+000   0.0000000e+000                1   4.8283527e-002                2   0.0000000e+000   1.5901644e-006   0.0000000e+000   0.0000000e+000   0.0000000e+000   0.0000000e+000                1   4.5116493e-002 
  2.3044275e+001             3715             3715   1.0865803e-008   1.0865803e-008   1.1298463e-004   3.4559794e-005   6.8067649e-005   1.5939298e-004                1   0.0000000e+000   7.7505944e-005   0.0000000e+000   0.0000000e+000   0.0000000e+000   0.0000000e+000                1   4.8349071e-002                2   0.0000000e+000   1.5901644e-006   0.0000000e+000   0.0000000e+000   0.0000000e+000   0.0000000e+000                1   4.5182930e-002 
  2.3134868e+001             3691             3691   1.0840688e-008   1.0840688e-008   1.1341212e-004   3.4497660e-005   6.9243499e-005   1.5971380e-004                1   0.0000000e+000   7.7505944e-005   0.0000000e+000   0.0000000e+000   0.0000000e+000   0.0000000e+000                1   4.8445206e-002                2   0.0000000e+000   1.5901644e-006   0.0000000e+000   0.0000000e+000   0.0000000e+000   0.0000000e+000                1   4.5237285e-002 
  2.3207343e+001             3671             3671   1.0819542e-008   1.0819542e-008   1.1221991e-004   3.4516502e-005   6.9221855e-005   1.5958674e-004                1   0.0000000e+000   7.7505944e-005   0.0000000e+000   0.0000000e+000   0.0000000e+000   0.0000000e+000                1   4.8508426e-002                2   0.0000000e+000   1.5901644e-006   0.0000000e+000   0.0000000e+000   0.0000000e+000   0.0000000e+000                1   4.5321359e-002 
  2.3348377e+001             3637             3637   1.0787386e-008   1.0787386e-008   1.1133303e-004   3.4140363e-005   6.8780468e-005   1.5962905e-004                1   0.0000000e+000   7.7505944e-005   0.0000000e+000   0.0000000e+000   0.0000000e+000   0.0000000e+000                1   4.8650412e-002                2   0.0000000e+000   1.5901644e-006   0.0000000e+000   0.0000000e+000   0.0000000e+000   0.0000000e+000                1   4.5434033e-002 
  2.3449302e+001             3605             3605   1.0763518e-008   1.0763518e-008   1.0760318e-004   3.3835952e-005   6.9103302e-005   1.5923098e-004                1   0.0000000e+000   7.7505944e-005   0.0000000e+000   0.0000000e+000   0.0000000e+000   0.0000000e+000                1   4.8736756e-002                2   0.0000000e+000   1.5901644e-006   0.0000000e+000   0.0000000e+000   0.0000000e+000   0.0000000e+000                1   4.5499999e-002 
  2.3550284e+001             3581             3581   1.0735207e-008   1.0735207e-008   1.0565195e-004   3.4135311e-005   6.8673024e-005   1.5925307e-004                1   0.0000000e+000   7.7505944e-005   0.0000000e+000   0.0000000e+000   0.0000000e+000   0.0000000e+000                1   4.8817451e-002                2   0.0000000e+000   1.5901644e-006   0.0000000e+000   0.0000000e+000   0.0000000e+000   0.0000000e+000                1   4.5617203e-002 
  2.3600777e+001             3561             3561   1.0716403e-008   1.0716403e-008   1.0279166e-004   3.4202862e-005   6.8700196e-005   1.5917434e-004                1   0.0000000e+000   7.7505944e-005   0.0000000e+000   0.0000000e+000   0.0000000e+000   0.0000000e+000                1   4.8829644e-002                2   0.0000000e+000   1.5901644e-006   0.0000000e+000   0.0000000e+000   0.0000000e+000   0.0000000e+000                1   4.5675783e-002 
  2.3701826e+001             3542             3542   1.0653779e-008   1.0653779e-008   1.0820503e-004   3.4092255e-005   6.9231699e-005   1.5968323e-004                1   0.0000000e+000   7.7505944e-005   0.0000000e+000   0.0000000e+000   0.0000000e+000   0.0000000e+000                1   4.8954152e-002                2   0.0000000e+000   1.5901644e-006   0.0000000e+000   0.0000000e+000   0.0000000e+000   0.0000000e+000                1   4.5741385e-002 
  2.3802965e+001             3521             3521   1.0629891e-008   1.0629891e-008   1.0720341e-004   3.4317097e-005   6.8782452e-005   1.5917272e-004                1   0.0000000e+000   7.7505944e-005   0.0000000e+000   0.0000000e+000   0.0000000e+000   0.0000000e+000                1   4.9020835e-002                2   0.0000000e+000   1.5901644e-006   0.0000000e+000   0.0000000e+000   0.0000000e+000   0.0000000e+000                1   4.5858431e-002 
  2.3904071e+001             3496             3496   1.0564605e-008   1.0564605e-008   1.0501864e-004   3.4696139e-005   6.8610059e-005   1.5949937e-004                1   0.0000000e+000   7.7505944e-005   0.0000000e+000   0.0000000e+000   0.0000000e+000   0.0000000e+000                1   4.8768016e-002                2   0.0000000e+000   1.5901644e-006   0.0000000e+000   0.0000000e+000   0.0000000e+000   0.0000000e+000                1   4.5923373e-002 
  2.4005130e+001             3472             3472   1.0472168e-008   1.0472168e-008   1.1224631e-004   3.5024596e-005   6.8879485e-005   1.5893349e-004                1   0.0000000e+000   7.7505944e-005   0.0000000e+000   0.0000000e+000   0.0000000e+000   0.0000000e+000                1   4.8932091e-002                2   0.0000000e+000   1.5901644e-006   0.0000000e+000   0.0000000e+000   0.0000000e+000   0.0000000e+000                1   4.5987463e-002 
  2.4106247e+001             3446             3446   1.0442395e-008   1.0442395e-008   1.1208734e-004   3.4734405e-005   6.8600152e-005   1.5868304e-004                1   0.0000000e+000   7.7505944e-005   0.0000000e+000   0.0000000e+000   0.0000000e+000   0.0000000e+000                1   4.9147162e-002                2   0.0000000e+000   1.5901644e-006   0.0000000e+000   0.0000000e+000   0.0000000e+000   0.0000000e+000                1   4.6051185e-002 
  2.4207424e+001             3415             3415   1.0414444e-008   1.0414444e-008   1.1267379e-004   3.5107137e-005   6.8964911e-005   1.5834943e-004                1   0.0000000e+000   7.7505944e-005   0.0000000e+000   0.0000000e+000   0.0000000e+000   0.0000000e+000                1   4.9308365e-002                2   0.0000000e+000   1.5901644e-006   0.0000000e+000   0.0000000e+000   0.0000000e+000   0.0000000e+000                1   4.6114564e-002 
  2.4308656e+001             3392             3392   1.0389835e-008   1.0389835e-008   1.1267793e-004   3.5131841e-005   6.9014646e-005   1.5846525e-004                1   0.0000000e+000   7.7505944e-005   0.0000000e+000   0.0000000e+000   0.0000000e+000   0.0000000e+000                1   4.9468415e-002                2   0.0000000e+000   1.5901644e-006   0.0000000e+000   0.0000000e+000   0.0000000e+000   0.0000000e+000                1   4.6177745e-002 
  2.4409966e+001             3373             3373   1.0366539e-008   1.0366539e-008   1.1267608e-004   3.5279988e-005   6.9136413e-005   1.5851738e-004                1   0.0000000e+000   7.7505944e-005   0.0000000e+000   0.0000000e+000   0.0000000e+000   0.0000000e+000                1   4.9521102e-002                2   0.0000000e+000   1.5901644e-006   0.0000000e+000   0.0000000e+000   0.0000000e+000   0.0000000e+000                1   4.6240768e-002 
  2.4511320e+001             3347             3347   1.0340990e-008   1.0340990e-008   1.1232664e-004   3.5274578e-005   6.9095224e-005   1.5838173e-004                1   0.0000000e+000   7.7505944e-005   0.0000000e+000   0.0000000e+000   0.0000000e+000   0.0000000e+000                1   4.9625473e-002                2   0.0000000e+000   1.5901644e-006   0.0000000e+000   0.0000000e+000   0.0000000e+000   0.0000000e+000                1   4.6355912e-002 
  2.4612716e+001             3335             3335   1.0287028e-008   1.0287028e-008   1.0806898e-004   3.4699093e-005   6.9178428e-005   1.5841906e-004                1   0.0000000e+000   7.7505944e-005   0.0000000e+000   0.0000000e+000   0.0000000e+000   0.0000000e+000                1   4.9728765e-002                2   0.0000000e+000   1.5901644e-006   0.0000000e+000   0.0000000e+000   0.0000000e+000   0.0000000e+000                1   4.6470736e-002 
  2.4714160e+001             3306             3306   1.0229954e-008   1.0229954e-008   1.1571370e-004   3.5442608e-005   6.8556050e-005   1.5843539e-004                1   0.0000000e+000   7.7505944e-005   0.0000000e+000   0.0000000e+000   0.0000000e+000   0.0000000e+000                1   4.9777118e-002                2   0.0000000e+000   1.5901644e-006   0.0000000e+000   0.0000000e+000   0.0000000e+000   0.0000000e+000                1   4.6532654e-002 
  2.4815650e+001             3283             3283   1.0208689e-008   1.0208689e-008   1.1644397e-004   3.5077503e-005   6.8885283e-005   1.5881398e-004                1   0.0000000e+000   7.7505944e-005   0.0000000e+000   0.0000000e+000   0.0000000e+000   0.0000000e+000                1   4.9876667e-002                2   0.0000000e+000   1.5901644e-006   0.0000000e+000   0.0000000e+000   0.0000000e+000   0.0000000e+000                1   4.6647375e-002 
  2.4917071e+001             3261             3261   1.0187069e-008   1.0187069e-008   1.1632039e-004   3.5102046e-005   6.8943562e-005   1.5896200e-004                1   0.0000000e+000   7.7505944e-005   0.0000000e+000   0.0000000e+000   0.0000000e+000   0.0000000e+000                1   4.9974193e-002                2   0.0000000e+000   1.5901644e-006   0.0000000e+000   0.0000000e+000   0.0000000e+000   0.0000000e+000                1   4.6655749e-002 
  2.5018452e+001             3229             3229   1.0158607e-008   1.0158607e-008   1.1608882e-004   3.5280405e-005   6.9110168e-005   1.5842074e-004                1   0.0000000e+000   7.7505944e-005   0.0000000e+000   0.0000000e+000   0.0000000e+000   0.0000000e+000                1   5.0068620e-002                2   0.0000000e+000   1.5901644e-006   0.0000000e+000   0.0000000e+000   0.0000000e+000   0.0000000e+000                1   4.6716895e-002 
  2.5119900e+001             3205             3205   1.0135074e-008   1.0135074e-008   1.1615744e-004   3.5660828e-005   7.9611538e-005   1.5872281e-004                1   0.0000000e+000   7.7505944e-005   0.0000000e+000   0.0000000e+000   0.0000000e+000   0.0000000e+000                1   5.0160229e-002                2   0.0000000e+000   1.5901644e-006   0.0000000e+000   0.0000000e+000   0.0000000e+000   0.0000000e+000                1   4.6777943e-002 
  2.5221397e+001             3189             3189   1.0117370e-008   1.0117370e-008   1.1647308e-004   3.5830218e-005   7.9692932e-005   1.5864582e-004                1   0.0000000e+000   7.7505944e-005   0.0000000e+000   0.0000000e+000   0.0000000e+000   0.0000000e+000                1   5.0248065e-002                2   0.0000000e+000   1.5901644e-006   0.0000000e+000   0.0000000e+000   0.0000000e+000   0.0000000e+000                1   4.6892392e-002 
  2.5322967e+001             3171             3171   1.0097516e-008   1.0097516e-008   1.1279026e-004   3.5396381e-005   7.9612425e-005   1.5852106e-004                1   0.0000000e+000   7.7505944e-005   0.0000000e+000   0.0000000e+000   0.0000000e+000   0.0000000e+000                1   5.0333374e-002                2   0.0000000e+000   1.5901644e-006   0.0000000e+000   0.0000000e+000   0.0000000e+000   0.0000000e+000                1   4.6953074e-002 
  2.5424583e+001             3151             3151   1.0039115e-008   1.0039115e-008   1.1756385e-004   3.5522915e-005   7.8995491e-005   1.5846879e-004                1   0.0000000e+000   7.7505944e-005   0.0000000e+000   0.0000000e+000   0.0000000e+000   0.0000000e+000                1   5.1282894e-002                2   0.0000000e+000   1.5901644e-006   0.0000000e+000   0.0000000e+000   0.0000000e+000   0.0000000e+000                1   4.7067336e-002 
  2.5526242e+001             3123             3123   1.0015542e-008   1.0015542e-008   1.1703485e-004   3.5905685e-005   7.9160866e-005   1.5880533e-004                1   0.0000000e+000   7.7505944e-005   0.0000000e+000   0.0000000e+000   0.0000000e+000   0.0000000e+000                1   5.1474012e-002                2   0.0000000e+000   1.5901644e-006   0.0000000e+000   0.0000000e+000   0.0000000e+000   0.0000000e+000                1   4.7127019e-002 
  2.5627945e+001             3104             3104   9.9911418e-009   9.9911418e-009   1.1704185e-004   3.5674484e-005   7.9575011e-005   1.5845877e-004                1   0.0000000e+000   7.7505944e-005   0.0000000e+000   0.0000000e+000   0.0000000e+000   0.0000000e+000                1   5.0577007e-002                2   0.0000000e+000   1.5901644e-006   0.0000000e+000   0.0000000e+000   0.0000000e+000   0.0000000e+000                1   4.7237756e-002 
  2.5729690e+001             3083             3083   9.9693980e-009   9.9693980e-009   1.1775212e-004   3.5449444e-005   7.9249765e-005   1.5863785e-004                1   0.0000000e+000   7.7505944e-005   0.0000000e+000   0.0000000e+000   0.0000000e+000   0.0000000e+000                1   5.0654984e-002                2   0.0000000e+000   1.5901644e-006   0.0000000e+000   0.0000000e+000   0.0000000e+000   0.0000000e+000                1   4.7296099e-002 
  2.5831534e+001             3061             3061   9.9465495e-009   9.9465495e-009   1.1803847e-004   3.5828886e-005   7.8953162e-005   1.5835659e-004                1   0.0000000e+000   7.7505944e-005   0.0000000e+000   0.0000000e+000   0.0000000e+000   0.0000000e+000                1   5.0732135e-002                2   0.0000000e+000   1.5901644e-006   0.0000000e+000   0.0000000e+000   0.0000000e+000   0.0000000e+000                1   4.7354546e-002 
  2.5933270e+001             3044             3044   9.9268929e-009   9.9268929e-009   1.1548049e-004   3.5896512e-005   7.9011632e-005   1.5839820e-004                1   0.0000000e+000   7.7505944e-005   0.0000000e+000   0.0000000e+000   0.0000000e+000   0.0000000e+000                1   5.0808509e-002                2   0.0000000e+000   1.5901644e-006   0.0000000e+000   0.0000000e+000   0.0000000e+000   0.0000000e+000                1   4.7467325e-002 
  2.6034942e+001             3023             3023   9.9074585e-009   9.9074585e-009   1.1162055e-004   3.5171882e-005   7.9008058e-005   1.5846113e-004                1   0.0000000e+000   7.7505944e-005   0.0000000e+000   0.0000000e+000   0.0000000e+000   0.0000000e+000                1   5.0884526e-002                2   0.0000000e+000   1.5901644e-006   0.0000000e+000   0.0000000e+000   0.0000000e+000   0.0000000e+000                1   4.7525739e-002 
  2.6136679e+001             3001             3001   9.8837585e-009   9.8837585e-009   1.0949502e-004   3.5647147e-005   7.8719105e-005   1.5870988e-004                1   0.0000000e+000   7.7505944e-005   0.0000000e+000   0.0000000e+000   0.0000000e+000   0.0000000e+000                1   5.0960126e-002                2   0.0000000e+000   1.5901644e-006   0.0000000e+000   0.0000000e+000   0.0000000e+000   0.0000000e+000                1   4.7638724e-002 
  2.6238469e+001             2986             2986   9.8289582e-009   9.8289582e-009   1.1700681e-004   3.5985272e-005   7.7686410e-005   1.5835419e-004                1   0.0000000e+000   7.7505944e-005   0.0000000e+000   0.0000000e+000   0.0000000e+000   0.0000000e+000                1   5.1034954e-002                2   0.0000000e+000   1.5901644e-006   0.0000000e+000   0.0000000e+000   0.0000000e+000   0.0000000e+000                1   4.7687031e-002 
  2.6340309e+001             2959             2959   9.8068624e-009   9.8068624e-009   1.1814013e-004   3.5650761e-005   7.7252665e-005   1.5841048e-004                1   0.0000000e+000   7.7505944e-005   0.0000000e+000   0.0000000e+000   0.0000000e+000   0.0000000e+000                1   5.1164091e-002                2   0.0000000e+000   1.5901644e-006   0.0000000e+000   0.0000000e+000   0.0000000e+000   0.0000000e+000                1   4.7772832e-002 
  2.6442199e+001             2942             2942   9.7882284e-009   9.7882284e-009   1.1807692e-004   3.5947933e-005   7.7250441e-005   1.5850128e-004                1   0.0000000e+000   7.7505944e-005   0.0000000e+000   0.0000000e+000   0.0000000e+000   0.0000000e+000                1   5.1237534e-002                2   0.0000000e+000   1.5901644e-006   0.0000000e+000   0.0000000e+000   0.0000000e+000   0.0000000e+000                1   4.7866388e-002 
  2.6515570e+001             2932             2932   9.7741647e-009   9.7741647e-009   1.1812248e-004   3.6199128e-005   7.7516691e-005   1.5879714e-004                1   0.0000000e+000   7.7505944e-005   0.0000000e+000   0.0000000e+000   0.0000000e+000   0.0000000e+000                1   5.1289912e-002                2   0.0000000e+000   1.5901644e-006   0.0000000e+000   0.0000000e+000   0.0000000e+000   0.0000000e+000                1   4.7922168e-002 
  2.6600354e+001             2916             2916   9.7571885e-009   9.7571885e-009   1.1759266e-004   3.5881749e-005   7.7155981e-005   1.5835119e-004                1   0.0000000e+000   7.7505944e-005   0.0000000e+000   0.0000000e+000   0.0000000e+000   0.0000000e+000                1   5.1350092e-002                2   0.0000000e+000   1.5901644e-006   0.0000000e+000   0.0000000e+000   0.0000000e+000   0.0000000e+000                1   4.7985527e-002 
  2.6732422e+001             2894             2894   9.7304907e-009   9.7304907e-009   1.1714501e-004   3.5478869e-005   7.6055755e-005   1.5856209e-004                1   0.0000000e+000   7.7505944e-005   0.0000000e+000   0.0000000e+000   0.0000000e+000   0.0000000e+000                1   5.1443540e-002                2   0.0000000e+000   1.5901644e-006   0.0000000e+000   0.0000000e+000   0.0000000e+000   0.0000000e+000                1   4.8082018e-002 
  2.6805793e+001             2880             2880   9.7161821e-009   9.7161821e-009   1.1761224e-004   3.5336599e-005   7.6498858e-005   1.5882338e-004                1   0.0000000e+000   7.7505944e-005   0.0000000e+000   0.0000000e+000   0.0000000e+000   0.0000000e+000                1   5.1495088e-002                2   0.0000000e+000   1.5901644e-006   0.0000000e+000   0.0000000e+000   0.0000000e+000   0.0000000e+000                1   4.8185173e-002 
  2.6907808e+001             2861             2861   9.6949735e-009   9.6949735e-009   1.1715540e-004   3.5566748e-005   7.6124299e-005   1.5859132e-004                1   0.0000000e+000   7.7505944e-005   0.0000000e+000   0.0000000e+000   0.0000000e+000   0.0000000e+000                1   5.1566067e-002                2   0.0000000e+000   1.5901644e-006   0.0000000e+000   0.0000000e+000   0.0000000e+000   0.0000000e+000                1   4.8257049e-002 
  2.7009960e+001             2842             2842   9.6721876e-009   9.6721876e-009   1.1710931e-004   3.6056117e-005   7.5887057e-005   1.5892444e-004                1   0.0000000e+000   7.7505944e-005   0.0000000e+000   0.0000000e+000   0.0000000e+000   0.0000000e+000                1   5.1691940e-002                2   0.0000000e+000   1.5901644e-006   0.0000000e+000   0.0000000e+000   0.0000000e+000   0.0000000e+000                1   4.8327745e-002 
  2.7112146e+001             2827             2827   9.6544079e-009   9.6544079e-009   1.1715242e-004   3.5443969e-005   7.5928607e-005   1.5892211e-004                1   0.0000000e+000   7.7505944e-005   0.0000000e+000   0.0000000e+000   0.0000000e+000   0.0000000e+000                1   5.1762371e-002                2   0.0000000e+000   1.5901644e-006   0.0000000e+000   0.0000000e+000   0.0000000e+000   0.0000000e+000                1   4.8397710e-002 
  2.7214371e+001             2808             2808   9.6326467e-009   9.6326467e-009   1.1610988e-004   3.5577964e-005   7.6138739e-005   1.5861231e-004                1   0.0000000e+000   7.7505944e-005   0.0000000e+000   0.0000000e+000   0.0000000e+000   0.0000000e+000                1   5.1832505e-002                2   0.0000000e+000   1.5901644e-006   0.0000000e+000   0.0000000e+000   0.0000000e+000   0.0000000e+000                1   4.8518009e-002 
  2.7317855e+001             2795             2795   9.6144518e-009   9.6144518e-009   1.1671959e-004   3.5869445e-005   7.5735350e-005   1.5884563e-004                1   0.0000000e+000   7.7505944e-005   0.0000000e+000   0.0000000e+000   0.0000000e+000   0.0000000e+000                1   5.1903131e-002                2   0.0000000e+000   1.5901644e-006   0.0000000e+000   0.0000000e+000   0.0000000e+000   0.0000000e+000                1   4.8587827e-002 
  2.7421387e+001             2785             2785   9.5993080e-009   9.5993080e-009   1.1653983e-004   3.5677457e-005   7.5512161e-005   1.5855739e-004                1   0.0000000e+000   7.7505944e-005   0.0000000e+000   0.0000000e+000   0.0000000e+000   0.0000000e+000                1   5.1973387e-002                2   0.0000000e+000   1.5901644e-006   0.0000000e+000   0.0000000e+000   0.0000000e+000   0.0000000e+000                1   4.8657016e-002 
  2.7524969e+001             2763             2763   9.5786424e-009   9.5786424e-009   1.1571947e-004   3.5265094e-005   7.5757626e-005   1.5876732e-004                1   0.0000000e+000   7.7505944e-005   0.0000000e+000   0.0000000e+000   0.0000000e+000   0.0000000e+000                1   5.2043257e-002                2   0.0000000e+000   1.5901644e-006   0.0000000e+000   0.0000000e+000   0.0000000e+000   0.0000000e+000                1   4.8725989e-002 
  2.7628601e+001             2745             2745   9.5590449e-009   9.5590449e-009   1.1651597e-004   3.5556260e-005   7.5743063e-005   1.5879579e-004                1   0.0000000e+000   7.7505944e-005   0.0000000e+000   0.0000000e+000   0.0000000e+000   0.0000000e+000                1   5.2168470e-002                2   0.0000000e+000   1.5901644e-006   0.0000000e+000   0.0000000e+000   0.0000000e+000   0.0000000e+000                1   4.8794699e-002 
  2.7732265e+001             2736             2736   9.5434510e-009   9.5434510e-009   1.1598735e-004   3.5413787e-005   7.5600450e-005   1.5865289e-004                1   0.0000000e+000   7.7505944e-005   0.0000000e+000   0.0000000e+000   0.0000000e+000   0.0000000e+000                1   5.2349249e-002                2   0.0000000e+000   1.5901644e-006   0.0000000e+000   0.0000000e+000   0.0000000e+000   0.0000000e+000                1   4.8863014e-002 
  2.7834624e+001             2722             2722   9.5257394e-009   9.5257394e-009   1.1568997e-004   3.5568031e-005   7.5786227e-005   1.5885988e-004                1   0.0000000e+000   7.7505944e-005   0.0000000e+000   0.0000000e+000   0.0000000e+000   0.0000000e+000                1   5.2529219e-002                2   0.0000000e+000   1.5901644e-006   0.0000000e+000   0.0000000e+000   0.0000000e+000   0.0000000e+000                1   4.8981573e-002 
  2.7937021e+001             2710             2710   9.5074839e-009   9.5074839e-009   1.1473635e-004   3.5278584e-005   7.5556370e-005   1.5875311e-004                1   0.0000000e+000   7.7505944e-005   0.0000000e+000   0.0000000e+000   0.0000000e+000   0.0000000e+000                1   5.2709300e-002                2   0.0000000e+000   1.5901644e-006   0.0000000e+000   0.0000000e+000   0.0000000e+000   0.0000000e+000                1   4.9048663e-002 
  2.8039426e+001             2693             2693   9.4278611e-009   9.4278611e-009   1.1768033e-004   3.5997776e-005   7.5568405e-005   1.5866673e-004                1   0.0000000e+000   7.7505944e-005   0.0000000e+000   0.0000000e+000   0.0000000e+000   0.0000000e+000                1   5.2833346e-002                2   0.0000000e+000   1.5901644e-006   0.0000000e+000   0.0000000e+000   0.0000000e+000   0.0000000e+000                1   4.9115448e-002 
  2.8141824e+001             2676             2676   9.4080327e-009   9.4080327e-009   1.1660423e-004   3.5660514e-005   7.5755375e-005   1.5857427e-004                1   0.0000000e+000   7.7505944e-005   0.0000000e+000   0.0000000e+000   0.0000000e+000   0.0000000e+000                1   5.3013610e-002                2   0.0000000e+000   1.5901644e-006   0.0000000e+000   0.0000000e+000   0.0000000e+000   0.0000000e+000                1   4.9181899e-002 
  2.8244234e+001             2652             2652   9.3854553e-009   9.3854553e-009   1.1588666e-004   3.5442403e-005   7.5869738e-005   1.5868057e-004                1   0.0000000e+000   7.7505944e-005   0.0000000e+000   0.0000000e+000   0.0000000e+000   0.0000000e+000                1   5.3194037e-002                2   0.0000000e+000   1.5901644e-006   0.0000000e+000   0.0000000e+000   0.0000000e+000   0.0000000e+000                1   4.9248043e-002 
  2.8346658e+001             2636             2636   9.3650081e-009   9.3650081e-009   1.1439695e-004   3.5311692e-005   7.5770417e-005   1.5864555e-004                1   0.0000000e+000   7.7505944e-005   0.0000000e+000   0.0000000e+000   0.0000000e+000   0.0000000e+000                1   5.3318084e-002                2   0.0000000e+000   1.5901644e-006   0.0000000e+000   0.0000000e+000   0.0000000e+000   0.0000000e+000                1   4.9313960e-002 
  2.8449103e+001             2609             2609   9.3411251e-009   9.3411251e-009   1.1624599e-004   3.5809059e-005   7.5577692e-005   1.5837468e-004                1   0.0000000e+000   7.7505944e-005   0.0000000e+000   0.0000000e+000   0.0000000e+000   0.0000000e+000                1   5.3498406e-002                2   0.0000000e+000   1.5901644e-006   0.0000000e+000   0.0000000e+000   0.0000000e+000   0.0000000e+000                1   4.9431366e-002 
  2.8500342e+001             2597             2597   9.3279033e-009   9.3279033e-009   1.1643177e-004   3.5697081e-005   7.6120715e-005   1.5892396e-004                1   0.0000000e+000   7.7505944e-005   0.0000000e+000   0.0000000e+000   0.0000000e+000   0.0000000e+000                1   5.3588628e-002                2   0.0000000e+000   1.5901644e-006   0.0000000e+000   0.0000000e+000   0.0000000e+000   0.0000000e+000                1   4.9464145e-002 
  2.8602840e+001             2576             2576   9.3086383e-009   9.3086383e-009   1.1622005e-004   3.5917422e-005   7.5583710e-005   1.5881789e-004                1   0.0000000e+000   7.7505944e-005   0.0000000e+000   0.0000000e+000   0.0000000e+000   0.0000000e+000                1   5.3769168e-002                2   0.0000000e+000   1.5901644e-006   0.0000000e+000   0.0000000e+000   0.0000000e+000   0.0000000e+000                1   4.9477701e-002 
  2.8705386e+001             2559             2559   9.2887681e-009   9.2887681e-009   1.1142957e-004   3.5762899e-005   7.6032197e-005   1.5851931e-004                1   0.0000000e+000   7.7505944e-005   0.0000000e+000   0.0000000e+000   0.0000000e+000   0.0000000e+000                1   5.3893192e-002                2   0.0000000e+000   1.5901644e-006   0.0000000e+000   0.0000000e+000   0.0000000e+000   0.0000000e+000                1   4.9542836e-002 
  2.8807956e+001             2544             2544   9.2416178e-009   9.2416178e-009   1.1721316e-004   3.5737265e-005   7.6048375e-005   1.5862113e-004                1   0.0000000e+000   7.7505944e-005   0.0000000e+000   0.0000000e+000   0.0000000e+000   0.0000000e+000                1   5.4073804e-002                2   0.0000000e+000   1.5901644e-006   0.0000000e+000   0.0000000e+000   0.0000000e+000   0.0000000e+000                1   4.9607810e-002 
  2.8910541e+001             2526             2526   9.2203588e-009   9.2203588e-009   1.1760742e-004   3.6130070e-005   7.5763607e-005   1.5892906e-004                1   0.0000000e+000   7.7505944e-005   0.0000000e+000   0.0000000e+000   0.0000000e+000   0.0000000e+000                1   5.4197597e-002                2   0.0000000e+000   1.5901644e-006   0.0000000e+000   0.0000000e+000   0.0000000e+000   0.0000000e+000                1   4.9672663e-002 
  2.9013184e+001             2515             2515   9.2036242e-009   9.2036242e-009   1.1803076e-004   3.5923132e-005   7.6115020e-005   1.5844357e-004                1   0.0000000e+000   7.7505944e-005   0.0000000e+000   0.0000000e+000   0.0000000e+000   0.0000000e+000                1   5.4378078e-002                2   0.0000000e+000   1.5901644e-006   0.0000000e+000   0.0000000e+000   0.0000000e+000   0.0000000e+000                1   4.9737372e-002 
  2.9115879e+001             2499             2499   9.1831470e-009   9.1831470e-009   1.1809887e-004   3.5765908e-005   7.5965797e-005   1.5895912e-004                1   0.0000000e+000   7.7505944e-005   0.0000000e+000   0.0000000e+000   0.0000000e+000   0.0000000e+000                1   5.4558652e-002                2   0.0000000e+000   1.5901644e-006   0.0000000e+000   0.0000000e+000   0.0000000e+000   0.0000000e+000                1   4.9801770e-002 
  2.9218602e+001             2475             2475   9.1585646e-009   9.1585646e-009   1.1824378e-004   3.6247542e-005   7.5807555e-005   1.5881873e-004                1   0.0000000e+000   7.7505944e-005   0.0000000e+000   0.0000000e+000   0.0000000e+000   0.0000000e+000                1   5.4682145e-002                2   0.0000000e+000   1.5901644e-006   0.0000000e+000   0.0000000e+000   0.0000000e+000   0.0000000e+000                1   4.9918144e-002 
  2.9321352e+001             2458             2458   9.1400681e-009   9.1400681e-009   1.1838859e-004   3.5979960e-005   7.6076791e-005   1.5885735e-004                1   0.0000000e+000   7.7505944e-005   0.0000000e+000   0.0000000e+000   0.0000000e+000   0.0000000e+000                1   5.4862300e-002                2   0.0000000e+000   1.5901644e-006   0.0000000e+000   0.0000000e+000   0.0000000e+000   0.0000000e+000                1   4.9929900e-002 
  2.9424097e+001             2445             2445   9.1231662e-009   9.1231662e-009   1.1854855e-004   3.5998931e-005   7.6050390e-005   1.5873727e-004                1   0.0000000e+000   7.7505944e-005   0.0000000e+000   0.0000000e+000   0.0000000e+000   0.0000000e+000                1   5.4985017e-002                2   0.0000000e+000   1.5901644e-006   0.0000000e+000   0.0000000e+000   0.0000000e+000   0.0000000e+000                1   4.9993746e-002 
  2.9526979e+001             2437             2437   9.1084675e-009   9.1084675e-009   1.1842369e-004   3.6091396e-005   7.6012046e-005   1.5842887e-004                1   0.0000000e+000   7.7505944e-005   0.0000000e+000   0.0000000e+000   0.0000000e+000   0.0000000e+000                1   5.5164569e-002                2   0.0000000e+000   1.5901644e-006   0.0000000e+000   0.0000000e+000   0.0000000e+000   0.0000000e+000                1   5.0057566e-002 
  2.9629868e+001             2419             2419   9.0891340e-009   9.0891340e-009   1.1829313e-004   3.6213683e-005   7.5563676e-005   1.5877924e-004                1   0.0000000e+000   7.7505944e-005   0.0000000e+000   0.0000000e+000   0.0000000e+000   0.0000000e+000                1   5.5343803e-002                2   0.0000000e+000   1.5901644e-006   0.0000000e+000   0.0000000e+000   0.0000000e+000   0.0000000e+000                1   5.0121288e-002 
  2.9732772e+001             2408             2408   9.0749578e-009   9.0749578e-009   1.1729726e-004   3.6416045e-005   7.5768935e-005   1.5876776e-004                1   0.0000000e+000   7.7505944e-005   0.0000000e+000   0.0000000e+000   0.0000000e+000   0.0000000e+000                1   5.5465817e-002                2   0.0000000e+000   1.5901644e-006   0.0000000e+000   0.0000000e+000   0.0000000e+000   0.0000000e+000                1   5.0184932e-002 
  2.9835832e+001             2383             2383   9.0511532e-009   9.0511532e-009   1.1813764e-004   3.6424076e-005   7.5705381e-005   1.5840287e-004                1   0.0000000e+000   7.7505944e-005   0.0000000e+000   0.0000000e+000   0.0000000e+000   0.0000000e+000                1   5.5645152e-002                2   0.0000000e+000   1.5901644e-006   0.0000000e+000   0.0000000e+000   0.0000000e+000   0.0000000e+000                1   5.0248393e-002 
  2.9938961e+001             2362             2362   9.0297959e-009   9.0297959e-009   1.1604367e-004   3.5876735e-005   7.5975383e-005   1.5893810e-004                1   0.0000000e+000   7.7505944e-005   0.0000000e+000   0.0000000e+000   0.0000000e+000   0.0000000e+000                1   5.5766889e-002                2   0.0000000e+000   1.5901644e-006   0.0000000e+000   0.0000000e+000   0.0000000e+000   0.0000000e+000                1   5.0311585e-002 
  3.0042124e+001             2351             2351   9.0113110e-009   9.0113110e-009   1.1694786e-004   3.5436700e-005   7.6071728e-005   1.5871924e-004                1   0.0000000e+000   7.7505944e-005   0.0000000e+000   0.0000000e+000   0.0000000e+000   0.0000000e+000                1   5.5945783e-002                2   0.0000000e+000   1.5901644e-006   0.0000000e+000   0.0000000e+000   0.0000000e+000   0.0000000e+000                1   5.0374524e-002 
  3.0145260e+001             2346             2346   8.9977579e-009   8.9977579e-009   1.1636568e-004   3.5927465e-005   7.5965829e-005   1.5880383e-004                1   0.0000000e+000   7.7505944e-005   0.0000000e+000   0.0000000e+000   0.0000000e+000   0.0000000e+000                1   5.6067172e-002                2   0.0000000e+000   1.5901644e-006   0.0000000e+000   0.0000000e+000   0.0000000e+000   0.0000000e+000                1   5.0437210e-002 
  3.0248405e+001             2333             2333   8.9820036e-009   8.9820036e-009   1.1492586e-004   3.5607828e-005   7.5621554e-005   1.5840857e-004                1   0.0000000e+000   7.7505944e-005   0.0000000e+000   0.0000000e+000   0.0000000e+000   0.0000000e+000                1   5.6246049e-002                2   0.0000000e+000   1.5901644e-006   0.0000000e+000   0.0000000e+000   0.0000000e+000   0.0000000e+000                1   5.0499722e-002 
  3.0351587e+001             2321             2321   8.9631126e-009   8.9631126e-009   1.1541236e-004   3.5843821e-005   7.5799193e-005   1.5846548e-004                1   0.0000000e+000   7.7505944e-005   0.0000000e+000   0.0000000e+000   0.0000000e+000   0.0000000e+000                1   5.6366848e-002                2   0.0000000e+000   1.5901644e-006   0.0000000e+000   0.0000000e+000   0.0000000e+000   0.0000000e+000                1   5.0562167e-002 
  3.0403203e+001             2310             2310   8.9519192e-009   8.9519192e-009   1.1529775e-004   3.5740335e-005   7.5743027e-005   1.5850722e-004                1   0.0000000e+000   7.7505944e-005   0.0000000e+000   0.0000000e+000   0.0000000e+000   0.0000000e+000                1   5.6455961e-002                2   0.0000000e+000   1.5901644e-006   0.0000000e+000   0.0000000e+000   0.0000000e+000   0.0000000e+000                1   5.0555011e-002 
  3.0506513e+001             2299             2299   8.9363177e-009   8.9363177e-009   1.1455021e-004   3.5698646e-005   7.5701948e-005   1.5846740e-004                1   0.0000000e+000   7.7505944e-005   0.0000000e+000   0.0000000e+000   0.0000000e+000   0.0000000e+000                1   5.6634059e-002                2   0.0000000e+000   1.5901644e-006   0.0000000e+000   0.0000000e+000   0.0000000e+000   0.0000000e+000                1   5.0648052e-002 
  3.0609859e+001             2287             2287   8.9188593e-009   8.9188593e-009   1.1291700e-004   3.5182608e-005   7.5922190e-005   1.5878236e-004                1   0.0000000e+000   7.7505944e-005   0.0000000e+000   0.0000000e+000   0.0000000e+000   0.0000000e+000                1   5.6754061e-002                2   0.0000000e+000   1.5901644e-006   0.0000000e+000   0.0000000e+000   0.0000000e+000   0.0000000e+000                1   5.0740791e-002 
  3.0713370e+001             2266             2266   8.8948744e-009   8.8948744e-009   1.1346759e-004   3.5382036e-005   7.6081639e-005   1.5886049e-004                1   0.0000000e+000   7.7505944e-005   0.0000000e+000   0.0000000e+000   0.0000000e+000   0.0000000e+000                1   5.6931752e-002                2   0.0000000e+000   1.5901644e-006   0.0000000e+000   0.0000000e+000   0.0000000e+000   0.0000000e+000                1   5.0780216e-002 
  3.0816953e+001             2243             2243   8.8723102e-009   8.8723102e-009   1.1340859e-004   3.4983642e-005   7.5605891e-005   1.5891593e-004                1   0.0000000e+000   7.7505944e-005   0.0000000e+000   0.0000000e+000   0.0000000e+000   0.0000000e+000                1   5.7051461e-002                2   0.0000000e+000   1.5901644e-006   0.0000000e+000   0.0000000e+000   0.0000000e+000   0.0000000e+000                1   5.0819327e-002 
  3.0922110e+001             2232             2232   8.8537892e-009   8.8537892e-009   1.1353994e-004   3.5382520e-005   7.6020461e-005   1.5867390e-004                1   0.0000000e+000   7.7505944e-005   0.0000000e+000   0.0000000e+000   0.0000000e+000   0.0000000e+000                1   5.7230056e-002                2   0.0000000e+000   1.5901644e-006   0.0000000e+000   0.0000000e+000   0.0000000e+000   0.0000000e+000                1   5.0912879e-002 
  3.1027346e+001             2208             2208   8.8264411e-009   8.8264411e-009   1.1302780e-004   3.5056101e-005   7.5669071e-005   1.5896008e-004                1   0.0000000e+000   7.7505944e-005   0.0000000e+000   0.0000000e+000   0.0000000e+000   0.0000000e+000                1   5.7350790e-002                2   0.0000000e+000   1.5901644e-006   0.0000000e+000   0.0000000e+000   0.0000000e+000   0.0000000e+000                1   5.0952507e-002 
  3.1132661e+001             2194             2194   8.8061228e-009   8.8061228e-009   1.1300361e-004   3.5091718e-005   7.5895492e-005   1.5888622e-004                1   0.0000000e+000   7.7505944e-005   0.0000000e+000   0.0000000e+000   0.0000000e+000   0.0000000e+000                1   5.7529782e-002                2   0.0000000e+000   1.5901644e-006   0.0000000e+000   0.0000000e+000   0.0000000e+000   0.0000000e+000                1   5.1045259e-002 
  3.1238059e+001             2182             2182   8.7888036e-009   8.7888036e-009   1.1283222e-004   3.5647428e-005   7.5765875e-005   1.5876956e-004                1   0.0000000e+000   7.7505944e-005   0.0000000e+000   0.0000000e+000   0.0000000e+000   0.0000000e+000                1   5.7650742e-002                2   0.0000000e+000   1.5901644e-006   0.0000000e+000   0.0000000e+000   0.0000000e+000   0.0000000e+000                1   5.1137603e-002 
  3.1343538e+001             2170             2170   8.7720908e-009   8.7720908e-009   1.1286101e-004   3.5061348e-005   7.5905780e-005   1.5897920e-004                1   0.0000000e+000   7.7505944e-005   0.0000000e+000   0.0000000e+000   0.0000000e+000   0.0000000e+000                1   5.7829953e-002                2   0.0000000e+000   1.5901644e-006   0.0000000e+000   0.0000000e+000   0.0000000e+000   0.0000000e+000                1   5.1175718e-002 
  3.1449104e+001             2155             2155   8.7531416e-009   8.7531416e-009   1.1331807e-004   3.5327208e-005   7.5461099e-005   1.5849674e-004                1   0.0000000e+000   7.7505944e-005   0.0000000e+000   0.0000000e+000   0.0000000e+000   0.0000000e+000                1   5.7950830e-002                2   0.0000000e+000   1.5901644e-006   0.0000000e+000   0.0000000e+000   0.0000000e+000   0.0000000e+000                1   5.1213413e-002 
  3.1501921e+001             2154             2154   8.7465405e-009   8.7465405e-009   1.1285715e-004   3.5241274e-005   7.5379338e-005   1.5842361e-004                1   0.0000000e+000   7.7505944e-005   0.0000000e+000   0.0000000e+000   0.0000000e+000   0.0000000e+000                1   5.8040424e-002                2   0.0000000e+000   1.5901644e-006   0.0000000e+000   0.0000000e+000   0.0000000e+000   0.0000000e+000                1   5.1259115e-002 
  3.1607625e+001             2133             2133   8.7254746e-009   8.7254746e-009   1.1316495e-004   3.5738808e-005   7.5886677e-005   1.5895123e-004                1   0.0000000e+000   7.7505944e-005   0.0000000e+000   0.0000000e+000   0.0000000e+000   0.0000000e+000                1   5.8161167e-002                2   0.0000000e+000   1.5901644e-006   0.0000000e+000   0.0000000e+000   0.0000000e+000   0.0000000e+000                1   5.1350295e-002 
  3.1713420e+001             2120             2120   8.7090061e-009   8.7090061e-009   1.1287696e-004   3.5755701e-005   7.5900658e-005   1.5895919e-004                1   0.0000000e+000   7.7505944e-005   0.0000000e+000   0.0000000e+000   0.0000000e+000   0.0000000e+000                1   5.8340294e-002                2   0.0000000e+000   1.5901644e-006   0.0000000e+000   0.0000000e+000   0.0000000e+000   0.0000000e+000                1   5.1441181e-002 
  3.1819319e+001             2105             2105   8.6885697e-009   8.6885697e-009   1.1318325e-004   3.5421103e-005   7.5584552e-005   1.5868134e-004                1   0.0000000e+000   7.7505944e-005   0.0000000e+000   0.0000000e+000   0.0000000e+000   0.0000000e+000                1   5.8460798e-002                2   0.0000000e+000   1.5901644e-006   0.0000000e+000   0.0000000e+000   0.0000000e+000   0.0000000e+000                1   5.1477620e-002 
  3.1925329e+001             2094             2094   8.6720212e-009   8.6720212e-009   1.1335308e-004   3.5555309e-005   7.5666597e-005   1.5865547e-004                1   0.0000000e+000   7.7505944e-005   0.0000000e+000   0.0000000e+000   0.0000000e+000   0.0000000e+000                1   5.8654298e-002                2   0.0000000e+000   1.5901644e-006   0.0000000e+000   0.0000000e+000   0.0000000e+000   0.0000000e+000                1   5.1513780e-002 
  3.2031432e+001             2077             2077   8.6519159e-009   8.6519159e-009   1.1306387e-004   3.6081356e-005   7.5467523e-005   1.5838577e-004                1   0.0000000e+000   7.7505944e-005   0.0000000e+000   0.0000000e+000   0.0000000e+000   0.0000000e+000                1   5.8801903e-002                2   0.0000000e+000   1.5901644e-006   0.0000000e+000   0.0000000e+000   0.0000000e+000   0.0000000e+000                1   5.1604084e-002 
  3.2137648e+001             2066             2066   8.6344437e-009   8.6344437e-009   1.1256429e-004   3.5995357e-005   7.5467672e-005   1.5856728e-004                1   0.0000000e+000   7.7505944e-005   0.0000000e+000   0.0000000e+000   0.0000000e+000   0.0000000e+000                1   5.8949031e-002                2   0.0000000e+000   1.5901644e-006   0.0000000e+000   0.0000000e+000   0.0000000e+000   0.0000000e+000                1   5.1639646e-002 
  3.2243851e+001             2056             2056   8.6171516e-009   8.6171516e-009   1.1348693e-004   3.5884565e-005   7.6011815e-005   1.5834186e-004                1   0.0000000e+000   7.7505944e-005   0.0000000e+000   0.0000000e+000   0.0000000e+000   0.0000000e+000                1   5.9095394e-002                2   0.0000000e+000   1.5901644e-006   0.0000000e+000   0.0000000e+000   0.0000000e+000   0.0000000e+000                1   5.1674660e-002 
  3.2349875e+001             2037             2037   8.5957344e-009   8.5957344e-009   1.1386749e-004   3.5935969e-005   7.5965698e-005   1.5893641e-004                1   0.0000000e+000   7.7505944e-005   0.0000000e+000   0.0000000e+000   0.0000000e+000   0.0000000e+000                1   5.9240793e-002                2   0.0000000e+000   1.5901644e-006   0.0000000e+000   0.0000000e+000   0.0000000e+000   0.0000000e+000                1   5.1763802e-002 
  3.2402825e+001             2029             2029   8.5864749e-009   8.5864749e-009   1.1362042e-004   3.6110570e-005   7.5441963e-005   1.5847490e-004                1   0.0000000e+000   7.7505944e-005   0.0000000e+000   0.0000000e+000   0.0000000e+000   0.0000000e+000                1   5.9313104e-002                2   0.0000000e+000   1.5901644e-006   0.0000000e+000   0.0000000e+000   0.0000000e+000   0.0000000e+000                1   5.1753452e-002 
  3.2508603e+001             2017             2017   8.5711524e-009   8.5711524e-009   1.1393753e-004   3.6446202e-005   7.5754909e-005   1.5873996e-004                1   0.0000000e+000   7.7505944e-005   0.0000000e+000   0.0000000e+000   0.0000000e+000   0.0000000e+000                1   5.9456468e-002                2   0.0000000e+000   1.5901644e-006   0.0000000e+000   0.0000000e+000   0.0000000e+000   0.0000000e+000                1   5.1842110e-002 
  3.2614245e+001             1998             1998   8.5483382e-009   8.5483382e-009   1.1439802e-004   3.6265102e-005   7.7764878e-005   1.5858023e-004                1   0.0000000e+000   7.7505944e-005   0.0000000e+000   0.0000000e+000   0.0000000e+000   0.0000000e+000                1   5.9598436e-002                2   0.0000000e+000   1.5901644e-006   0.0000000e+000   0.0000000e+000   0.0000000e+000   0.0000000e+000                1   5.1875519e-002 
  3.2719750e+001             1989             1989   8.5334424e-009   8.5334424e-009   1.1449843e-004   3.6423660e-005   7.7866559e-005   1.5857115e-004                1   0.0000000e+000   7.7505944e-005   0.0000000e+000   0.0000000e+000   0.0000000e+000   0.0000000e+000                1   5.9738884e-002                2   0.0000000e+000   1.5901644e-006   0.0000000e+000   0.0000000e+000   0.0000000e+000   0.0000000e+000                1   5.1963478e-002 
  3.2825137e+001             1971             1971   8.5138781e-009   8.5138781e-009   1.1440702e-004   3.6297530e-005   7.7787344e-005   1.5858330e-004                1   0.0000000e+000   7.7505944e-005   0.0000000e+000   0.0000000e+000   0.0000000e+000   0.0000000e+000                1   5.9877996e-002                2   0.0000000e+000   1.5901644e-006   0.0000000e+000   0.0000000e+000   0.0000000e+000   0.0000000e+000                1   5.1995846e-002 
  3.2930392e+001             1956             1956   8.4952277e-009   8.4952277e-009   1.1512713e-004   3.6190904e-005   7.7639562e-005   1.5835537e-004                1   0.0000000e+000   7.7505944e-005   0.0000000e+000   0.0000000e+000   0.0000000e+000   0.0000000e+000                1   6.0015769e-002                2   0.0000000e+000   1.5901644e-006   0.0000000e+000   0.0000000e+000   0.0000000e+000   0.0000000e+000                1   5.2083065e-002 
  3.3035555e+001             1946             1946   8.4808922e-009   8.4808922e-009   1.1568455e-004   3.6297810e-005   7.7741272e-005   1.5844696e-004                1   0.0000000e+000   7.7505944e-005   0.0000000e+000   0.0000000e+000   0.0000000e+000   0.0000000e+000                1   6.0152414e-002                2   0.0000000e+000   1.5901644e-006   0.0000000e+000   0.0000000e+000   0.0000000e+000   0.0000000e+000                1   5.2114735e-002 
  3.3140608e+001             1934             1934   8.4664721e-009   8.4664721e-009   1.1572974e-004   3.6868108e-005   7.7590111e-005   1.5830694e-004                1   0.0000000e+000   7.7505944e-005   0.0000000e+000   0.0000000e+000   0.0000000e+000   0.0000000e+000                1   6.0288151e-002                2   0.0000000e+000   1.5901644e-006   0.0000000e+000   0.0000000e+000   0.0000000e+000   0.0000000e+000                1   5.2201514e-002 
  3.3245544e+001             1918             1918   8.4485653e-009   8.4485653e-009   1.1608775e-004   3.6732264e-005   7.7458787e-005   1.5891183e-004                1   0.0000000e+000   7.7505944e-005   0.0000000e+000   0.0000000e+000   0.0000000e+000   0.0000000e+000                1   6.0422860e-002                2   0.0000000e+000   1.5901644e-006   0.0000000e+000   0.0000000e+000   0.0000000e+000   0.0000000e+000                1   5.2232514e-002 
  3.3350371e+001             1907             1907   8.4330762e-009   8.4330762e-009   1.1499249e-004   3.6957977e-005   7.7760795e-005   1.5863781e-004                1   0.0000000e+000   7.7505944e-005   0.0000000e+000   0.0000000e+000   0.0000000e+000   0.0000000e+000                1   6.0556553e-002                2   0.0000000e+000   1.5901644e-006   0.0000000e+000   0.0000000e+000   0.0000000e+000   0.0000000e+000                1   5.2318775e-002 
  3.3402735e+001             1896             1896   8.4221629e-009   8.4221629e-009   1.1616228e-004   3.6614126e-005   7.7349848e-005   1.5882129e-004                1   0.0000000e+000   7.7505944e-005   0.0000000e+000   0.0000000e+000   0.0000000e+000   0.0000000e+000                1   6.0623014e-002                2   0.0000000e+000   1.5901644e-006   0.0000000e+000   0.0000000e+000   0.0000000e+000   0.0000000e+000                1   5.2361821e-002 
  3.3507381e+001             1878             1878   8.4033596e-009   8.4033596e-009   1.1649671e-004   3.7140231e-005   7.7892231e-005   1.5866852e-004                1   0.0000000e+000   7.7505944e-005   0.0000000e+000   0.0000000e+000   0.0000000e+000   0.0000000e+000                1   6.0755210e-002                2   0.0000000e+000   1.5901644e-006   0.0000000e+000   0.0000000e+000   0.0000000e+000   0.0000000e+000                1   5.2391959e-002 
  3.3611934e+001             1867             1867   8.3885252e-009   8.3885252e-009   1.1668049e-004   3.6927590e-005   7.7689355e-005   1.5848499e-004                1   0.0000000e+000   7.7505944e-005   0.0000000e+000   0.0000000e+000   0.0000000e+000   0.0000000e+000                1   6.0886544e-002                2   0.0000000e+000   1.5901644e-006   0.0000000e+000   0.0000000e+000   0.0000000e+000   0.0000000e+000                1   5.2477609e-002 
  3.3716381e+001             1855             1855   8.3735428e-009   8.3735428e-009   1.1674480e-004   3.7334264e-005   7.7342006e-005   1.5881232e-004                1   0.0000000e+000   7.7505944e-005   0.0000000e+000   0.0000000e+000   0.0000000e+000   0.0000000e+000                1   6.1017074e-002                2   0.0000000e+000   1.5901644e-006   0.0000000e+000   0.0000000e+000   0.0000000e+000   0.0000000e+000                1   5.2562872e-002 
  3.3820752e+001             1846             1846   8.3590775e-009   8.3590775e-009   1.1692812e-004   3.7165272e-005   7.7907593e-005   1.5866469e-004                1   0.0000000e+000   7.7505944e-005   0.0000000e+000   0.0000000e+000   0.0000000e+000   0.0000000e+000                1   6.1146803e-002                2   0.0000000e+000   1.5901644e-006   0.0000000e+000   0.0000000e+000   0.0000000e+000   0.0000000e+000                1   5.2647767e-002 
  3.3925042e+001             1836             1836   8.3453621e-009   8.3453621e-009   1.1701330e-004   3.6986818e-005   7.7736717e-005   1.5850884e-004                1   0.0000000e+000   7.7505944e-005   0.0000000e+000   0.0000000e+000   0.0000000e+000   0.0000000e+000                1   6.1202550e-002                2   0.0000000e+000   1.5901644e-006   0.0000000e+000   0.0000000e+000   0.0000000e+000   0.0000000e+000                1   5.2676269e-002 
  3.4029290e+001             1824             1824   8.3307137e-009   8.3307137e-009   1.1727117e-004   3.7517548e-005   7.7548384e-005   1.5833789e-004                1   0.0000000e+000   7.7505944e-005   0.0000000e+000   0.0000000e+000   0.0000000e+000   0.0000000e+000                1   6.1213847e-002                2   0.0000000e+000   1.5901644e-006   0.0000000e+000   0.0000000e+000   0.0000000e+000   0.0000000e+000                1   5.2760632e-002 
  3.4133489e+001             1808             1808   8.3113495e-009   8.3113495e-009   1.1743375e-004   3.7236392e-005   7.7837978e-005   1.5831612e-004                1   0.0000000e+000   7.7505944e-005   0.0000000e+000   0.0000000e+000   0.0000000e+000   0.0000000e+000                1   6.1225377e-002                2   0.0000000e+000   1.5901644e-006   0.0000000e+000   0.0000000e+000   0.0000000e+000   0.0000000e+000                1   5.2844782e-002 
  3.4237646e+001             1798             1798   8.2956959e-009   8.2956959e-009   1.1720443e-004   3.7125866e-005   7.7730787e-005   1.5894063e-004                1   0.0000000e+000   7.7505944e-005   0.0000000e+000   0.0000000e+000   0.0000000e+000   0.0000000e+000                1   6.1237121e-002                2   0.0000000e+000   1.5901644e-006   0.0000000e+000   0.0000000e+000   0.0000000e+000   0.0000000e+000                1   5.2928749e-002 
  3.4341768e+001             1787             1787   8.2811516e-009   8.2811516e-009   1.1553068e-004   3.7030463e-005   7.7637452e-005   1.5885143e-004                1   0.0000000e+000   7.7505944e-005   0.0000000e+000   0.0000000e+000   0.0000000e+000   0.0000000e+000                1   6.1249151e-002                2   0.0000000e+000   1.5901644e-006   0.0000000e+000   0.0000000e+000   0.0000000e+000   0.0000000e+000                1   5.2956126e-002 
  3.4445866e+001             1779             1779   8.2658398e-009   8.2658398e-009   1.1578318e-004   3.6606971e-005   7.7723151e-005   1.5848708e-004                1   0.0000000e+000   7.7505944e-005   0.0000000e+000   0.0000000e+000   0.0000000e+000   0.0000000e+000                1   6.1261526e-002                2   0.0000000e+000   1.5901644e-006   0.0000000e+000   0.0000000e+000   0.0000000e+000   0.0000000e+000                1   5.3039861e-002 
  3.4549925e+001             1772             1772   8.2243380e-009   8.2243380e-009   1.1306818e-004   3.7236288e-005   7.7621251e-005   1.5839117e-004                1   0.0000000e+000   7.7505944e-005   0.0000000e+000   0.0000000e+000   0.0000000e+000   0.0000000e+000                1   6.1274174e-002                2   0.0000000e+000   1.5901644e-006   0.0000000e+000   0.0000000e+000   0.0000000e+000   0.0000000e+000                1   5.3123514e-002 
  3.4601936e+001             1769             1769   8.2167434e-009   8.2167434e-009   9.8309968e-005   3.7647623e-005   7.7440231e-005   1.5849925e-004                1   0.0000000e+000   7.7505944e-005   0.0000000e+000   0.0000000e+000   0.0000000e+000   0.0000000e+000                1   6.1280598e-002                2   0.0000000e+000   1.5901644e-006   0.0000000e+000   0.0000000e+000   0.0000000e+000   0.0000000e+000                1   5.3165305e-002 
  3.4701609e+001             1761             1761   8.1701757e-009   8.1701757e-009   1.1988210e-004   3.7816315e-005   7.7471102e-005   1.5898372e-004                1   0.0000000e+000   7.7505944e-005   0.0000000e+000   0.0000000e+000   0.0000000e+000   0.0000000e+000                1   6.1293117e-002                2   0.0000000e+000   1.5901644e-006   0.0000000e+000   0.0000000e+000   0.0000000e+000   0.0000000e+000                1   5.3188513e-002 
  3.4847353e+001             1743             1743   8.1469967e-009   8.1469967e-009   1.2018856e-004   3.7661183e-005   7.7320362e-005   1.5884201e-004                1   0.0000000e+000   7.7505944e-005   0.0000000e+000   0.0000000e+000   0.0000000e+000   0.0000000e+000                1   6.1311669e-002                2   0.0000000e+000   1.5901644e-006   0.0000000e+000   0.0000000e+000   0.0000000e+000   0.0000000e+000                1   5.3248238e-002 
  3.4951294e+001             1736             1736   8.1348098e-009   8.1348098e-009   1.1989082e-004   3.7937439e-005   7.7770578e-005   1.5891216e-004                1   0.0000000e+000   7.7505944e-005   0.0000000e+000   0.0000000e+000   0.0000000e+000   0.0000000e+000                1   6.1325218e-002                2   0.0000000e+000   1.5901644e-006   0.0000000e+000   0.0000000e+000   0.0000000e+000   0.0000000e+000                1   5.3331201e-002 
  3.5003257e+001             1732             1732   8.1280803e-009   8.1280803e-009   1.2001843e-004   3.7815559e-005   7.7653899e-005   1.5880607e-004                1   0.0000000e+000   7.7505944e-005   0.0000000e+000   0.0000000e+000   0.0000000e+000   0.0000000e+000                1   6.1332088e-002                2   0.0000000e+000   1.5901644e-006   0.0000000e+000   0.0000000e+000   0.0000000e+000   0.0000000e+000                1   5.3372630e-002 
  3.5107166e+001             1724             1724   8.1155899e-009   8.1155899e-009   1.2013755e-004   3.8335655e-005   7.7445061e-005   1.5861553e-004                1   0.0000000e+000   7.7505944e-005   0.0000000e+000   0.0000000e+000   0.0000000e+000   0.0000000e+000                1   6.1346011e-002                2   0.0000000e+000   1.5901644e-006   0.0000000e+000   0.0000000e+000   0.0000000e+000   0.0000000e+000                1   5.3455292e-002 
  3.5211070e+001             1713             1713   8.1004226e-009   8.1004226e-009   1.2054749e-004   3.8487176e-005   7.7254651e-005   1.5851724e-004                1   0.0000000e+000   7.7505944e-005   0.0000000e+000   0.0000000e+000   0.0000000e+000   0.0000000e+000                1   6.1360207e-002                2   0.0000000e+000   1.5901644e-006   0.0000000e+000   0.0000000e+000   0.0000000e+000   0.0000000e+000                1   5.3537713e-002 
  3.5301792e+001             1704             1704   8.0877044e-009   8.0877044e-009   1.1958431e-004   3.7533612e-005   7.7800897e-005   1.5833547e-004                1   0.0000000e+000   7.7505944e-005   0.0000000e+000   0.0000000e+000   0.0000000e+000   0.0000000e+000                1   6.1372824e-002                2   0.0000000e+000   1.5901644e-006   0.0000000e+000   0.0000000e+000   0.0000000e+000   0.0000000e+000                1   5.3609538e-002 
  3.5440149e+001             1685             1685   8.0670948e-009   8.0670948e-009   1.2026963e-004   3.8168890e-005   7.7609318e-005   1.5872265e-004                1   0.0000000e+000   7.7505944e-005   0.0000000e+000   0.0000000e+000   0.0000000e+000   0.0000000e+000                1   6.1392523e-002                2   0.0000000e+000   1.5901644e-006   0.0000000e+000   0.0000000e+000   0.0000000e+000   0.0000000e+000                1   5.3661359e-002 
  3.5543991e+001             1677             1677   8.0539251e-009   8.0539251e-009   1.2015682e-004   3.8089075e-005   7.7634590e-005   1.5896405e-004                1   0.0000000e+000   7.7505944e-005   0.0000000e+000   0.0000000e+000   0.0000000e+000   0.0000000e+000                1   6.1407640e-002                2   0.0000000e+000   1.5901644e-006   0.0000000e+000   0.0000000e+000   0.0000000e+000   0.0000000e+000                1   5.3743180e-002 
  3.5647823e+001             1664             1664   8.0369557e-009   8.0369557e-009   1.2135411e-004   3.8119601e-005   7.7248775e-005   1.5846027e-004                1   0.0000000e+000   7.7505944e-005   0.0000000e+000   0.0000000e+000   0.0000000e+000   0.0000000e+000                1   6.1423047e-002                2   0.0000000e+000   1.5901644e-006   0.0000000e+000   0.0000000e+000   0.0000000e+000   0.0000000e+000                1   5.3824946e-002 
  3.5749820e+001             1655             1655   8.0249776e-009   8.0249776e-009   1.2148040e-004   3.8051467e-005   7.7180982e-005   1.5839318e-004                1   0.0000000e+000   7.7505944e-005   0.0000000e+000   0.0000000e+000   0.0000000e+000   0.0000000e+000                1   6.1438468e-002                2   0.0000000e+000   1.5901644e-006   0.0000000e+000   0.0000000e+000   0.0000000e+000   0.0000000e+000                1   5.3905218e-002 
  3.5801723e+001             1654             1654   8.0209698e-009   8.0209698e-009   1.2105222e-004   3.8018465e-005   7.7886392e-005   1.5836054e-004                1   0.0000000e+000   7.7505944e-005   0.0000000e+000   0.0000000e+000   0.0000000e+000   0.0000000e+000                1   6.1446431e-002                2   0.0000000e+000   1.5901644e-006   0.0000000e+000   0.0000000e+000   0.0000000e+000   0.0000000e+000                1   5.3888288e-002 
  3.5928353e+001             1645             1645   7.9462659e-009   7.9462659e-009   1.2171675e-004   3.7937175e-005   7.7805324e-005   1.5901822e-004                1   0.0000000e+000   7.7505944e-005   0.0000000e+000   0.0000000e+000   0.0000000e+000   0.0000000e+000                1   6.1466201e-002                2   0.0000000e+000   1.5901644e-006   0.0000000e+000   0.0000000e+000   0.0000000e+000   0.0000000e+000                1   5.3987713e-002 
  3.6021768e+001             1640             1640   7.9379352e-009   7.9379352e-009   1.2173545e-004   3.8078609e-005   7.7279089e-005   1.5863858e-004                1   0.0000000e+000   7.7505944e-005   0.0000000e+000   0.0000000e+000   0.0000000e+000   0.0000000e+000                1   6.1480879e-002                2   0.0000000e+000   1.5901644e-006   0.0000000e+000   0.0000000e+000   0.0000000e+000   0.0000000e+000                1   5.4060838e-002 
  3.6123071e+001             1629             1629   7.9241321e-009   7.9241321e-009   1.2190066e-004   3.7982944e-005   7.7185461e-005   1.5854918e-004                1   0.0000000e+000   7.7505944e-005   0.0000000e+000   0.0000000e+000   0.0000000e+000   0.0000000e+000                1   6.1496854e-002                2   0.0000000e+000   1.5901644e-006   0.0000000e+000   0.0000000e+000   0.0000000e+000   0.0000000e+000                1   5.4139910e-002 
  3.6231018e+001             1621             1621   7.9119968e-009   7.9119968e-009   1.2183390e-004   3.8350151e-005   7.7858175e-005   1.5836509e-004                1   0.0000000e+000   7.7505944e-005   0.0000000e+000   0.0000000e+000   0.0000000e+000   0.0000000e+000                1   6.1514170e-002                2   0.0000000e+000   1.5901644e-006   0.0000000e+000   0.0000000e+000   0.0000000e+000   0.0000000e+000                1   5.4223907e-002 
  3.6305750e+001             1610             1610   7.8998864e-009   7.8998864e-009   1.2222565e-004   3.8005512e-005   7.7548319e-005   1.5887220e-004                1   0.0000000e+000   7.7505944e-005   0.0000000e+000   0.0000000e+000   0.0000000e+000   0.0000000e+000                1   6.1526347e-002                2   0.0000000e+000   1.5901644e-006   0.0000000e+000   0.0000000e+000   0.0000000e+000   0.0000000e+000                1   5.4223715e-002 
  3.6425497e+001             1603             1603   7.8879041e-009   7.8879041e-009   1.2227254e-004   3.8300911e-005   7.7280602e-005   1.5898803e-004                1   0.0000000e+000   7.7505944e-005   0.0000000e+000   0.0000000e+000   0.0000000e+000   0.0000000e+000                1   6.1546120e-002                2   0.0000000e+000   1.5901644e-006   0.0000000e+000   0.0000000e+000   0.0000000e+000   0.0000000e+000                1   5.4316090e-002 
  3.6531535e+001             1597             1597   7.8767273e-009   7.8767273e-009   1.2246344e-004   3.8677142e-005   7.7561447e-005   1.5832116e-004                1   0.0000000e+000   7.7505944e-005   0.0000000e+000   0.0000000e+000   0.0000000e+000   0.0000000e+000                1   6.1563922e-002                2   0.0000000e+000   1.5901644e-006   0.0000000e+000   0.0000000e+000   0.0000000e+000   0.0000000e+000                1   5.4397412e-002 
  3.6609744e+001             1592             1592   7.8688181e-009   7.8688181e-009   1.2253695e-004   3.8086915e-005   7.7251366e-005   1.5859292e-004                1   0.0000000e+000   7.7505944e-005   0.0000000e+000   0.0000000e+000   0.0000000e+000   0.0000000e+000                1   6.1577211e-002                2   0.0000000e+000   1.5901644e-006   0.0000000e+000   0.0000000e+000   0.0000000e+000   0.0000000e+000                1   5.4457149e-002 
  3.6731409e+001             1587             1587   7.8585229e-009   7.8585229e-009   1.2262769e-004   3.8762297e-005   7.7174768e-005   1.5851882e-004                1   0.0000000e+000   7.7505944e-005   0.0000000e+000   0.0000000e+000   0.0000000e+000   0.0000000e+000                1   6.1598193e-002                2   0.0000000e+000   1.5901644e-006   0.0000000e+000   0.0000000e+000   0.0000000e+000   0.0000000e+000                1   5.4549666e-002 
  3.6809620e+001             1580             1580   7.8487192e-009   7.8487192e-009   1.2273048e-004   3.8791503e-005   7.7160709e-005   1.5841315e-004                1   0.0000000e+000   7.7505944e-005   0.0000000e+000   0.0000000e+000   0.0000000e+000   0.0000000e+000                1   6.1611812e-002                2   0.0000000e+000   1.5901644e-006   0.0000000e+000   0.0000000e+000   0.0000000e+000   0.0000000e+000                1   5.4550225e-002 
  3.6922592e+001             1574             1574   7.8377464e-009   7.8377464e-009   1.2274742e-004   3.8792384e-005   7.8074653e-005   1.5890548e-004                1   0.0000000e+000   7.7505944e-005   0.0000000e+000   0.0000000e+000   0.0000000e+000   0.0000000e+000                1   6.1631815e-002                2   0.0000000e+000   1.5901644e-006   0.0000000e+000   0.0000000e+000   0.0000000e+000   0.0000000e+000                1   5.4635073e-002 
  3.7012969e+001             1566             1566   7.8263457e-009   7.8263457e-009   1.2296534e-004   3.8732507e-005   7.8604749e-005   1.5834924e-004                1   0.0000000e+000   7.7505944e-005   0.0000000e+000   0.0000000e+000   0.0000000e+000   0.0000000e+000                1   6.1648074e-002                2   0.0000000e+000   1.5901644e-006   0.0000000e+000   0.0000000e+000   0.0000000e+000   0.0000000e+000                1   5.4702535e-002 
  3.7134661e+001             1556             1556   7.8118671e-009   7.8118671e-009   1.2310057e-004   3.8688813e-005   7.8548821e-005   1.5902091e-004                1   0.0000000e+000   7.7505944e-005   0.0000000e+000   0.0000000e+000   0.0000000e+000   0.0000000e+000                1   6.1670363e-002                2   0.0000000e+000   1.5901644e-006   0.0000000e+000   0.0000000e+000   0.0000000e+000   0.0000000e+000                1   5.4792741e-002 
  3.7232058e+001             1548             1548   7.8001124e-009   7.8001124e-009   1.2321705e-004   3.8660051e-005   7.8518913e-005   1.5898869e-004                1   0.0000000e+000   7.7505944e-005   0.0000000e+000   0.0000000e+000   0.0000000e+000   0.0000000e+000                1   6.1688470e-002                2   0.0000000e+000   1.5901644e-006   0.0000000e+000   0.0000000e+000   0.0000000e+000   0.0000000e+000                1   5.4864544e-002 
  3.7338151e+001             1544             1544   7.7907284e-009   7.7907284e-009   1.2327852e-004   3.8624024e-005   7.8475295e-005   1.5892975e-004                1   0.0000000e+000   7.7505944e-005   0.0000000e+000   0.0000000e+000   0.0000000e+000   0.0000000e+000                1   6.1708481e-002                2   0.0000000e+000   1.5901644e-006   0.0000000e+000   0.0000000e+000   0.0000000e+000   0.0000000e+000                1   5.4942545e-002 
  3.7416417e+001             1537             1537   7.7816045e-009   7.7816045e-009   1.2332645e-004   3.8585577e-005   7.8414927e-005   1.5882512e-004                1   0.0000000e+000   7.7505944e-005   0.0000000e+000   0.0000000e+000   0.0000000e+000   0.0000000e+000                1   6.1723432e-002                2   0.0000000e+000   1.5901644e-006   0.0000000e+000   0.0000000e+000   0.0000000e+000   0.0000000e+000                1   5.4999949e-002 
  3.7513814e+001             1531             1531   7.7723633e-009   7.7723633e-009   1.2338054e-004   3.8547471e-005   7.8362972e-005   1.5874521e-004                1   0.0000000e+000   7.7505944e-005   0.0000000e+000   0.0000000e+000   0.0000000e+000   0.0000000e+000                1   6.1742264e-002                2   0.0000000e+000   1.5901644e-006   0.0000000e+000   0.0000000e+000   0.0000000e+000   0.0000000e+000                1   5.5071235e-002 
  3.7635560e+001             1523             1523   7.7392943e-009   7.7392943e-009   1.2401111e-004   3.9251263e-005   7.8301863e-005   2.0972215e-004                1   0.0000000e+000   7.7505944e-005   0.0000000e+000   0.0000000e+000   0.0000000e+000   0.0000000e+000                1   6.1766138e-002                2   0.0000000e+000   1.5901644e-006   0.0000000e+000   0.0000000e+000   0.0000000e+000   0.0000000e+000                1   5.5160020e-002 
  3.7713825e+001             1521             1521   7.7317043e-009   7.7317043e-009   1.2390229e-004   3.9226913e-005   7.8276833e-005   2.0969483e-004                1   0.0000000e+000   7.7505944e-005   0.0000000e+000   0.0000000e+000   0.0000000e+000   0.0000000e+000                1   6.1781672e-002                2   0.0000000e+000   1.5901644e-006   0.0000000e+000   0.0000000e+000   0.0000000e+000   0.0000000e+000                1   5.5216909e-002 
  3.7826875e+001             1514             1514   7.7192915e-009   7.7192915e-009   1.2401304e-004   3.9178944e-005   7.8225153e-005   2.0963066e-004                1   0.0000000e+000   7.7505944e-005   0.0000000e+000   0.0000000e+000   0.0000000e+000   0.0000000e+000                1   6.1804420e-002                2   0.0000000e+000   1.5901644e-006   0.0000000e+000   0.0000000e+000   0.0000000e+000   0.0000000e+000                1   5.5239300e-002 
  3.7905140e+001             1511             1511   7.7125517e-009   7.7125517e-009   1.2314724e-004   3.9145829e-005   7.8189234e-005   2.0958531e-004                1   0.0000000e+000   7.7505944e-005   0.0000000e+000   0.0000000e+000   0.0000000e+000   0.0000000e+000                1   6.1820409e-002                2   0.0000000e+000   1.5901644e-006   0.0000000e+000   0.0000000e+000   0.0000000e+000   0.0000000e+000                1   5.5354916e-002 
  3.8026887e+001             1505             1505   7.6998813e-009   7.6998813e-009   1.2327071e-004   3.9082288e-005   7.8104900e-005   2.0943100e-004                1   0.0000000e+000   7.7505944e-005   0.0000000e+000   0.0000000e+000   0.0000000e+000   0.0000000e+000                1   6.1845546e-002                2   0.0000000e+000   1.5901644e-006   0.0000000e+000   0.0000000e+000   0.0000000e+000   0.0000000e+000                1   5.5441868e-002 
  3.8105152e+001             1499             1499   7.6908699e-009   7.6908699e-009   1.2336211e-004   3.9042937e-005   7.8053772e-005   2.0934024e-004                1   0.0000000e+000   7.7505944e-005   0.0000000e+000   0.0000000e+000   0.0000000e+000   0.0000000e+000                1   6.1861901e-002                2   0.0000000e+000   1.5901644e-006   0.0000000e+000   0.0000000e+000   0.0000000e+000   0.0000000e+000                1   5.5437855e-002 
  3.8202549e+001             1495             1495   7.6814304e-009   7.6814304e-009   1.2348769e-004   3.9759646e-005   7.8019692e-005   2.0930416e-004                1   0.0000000e+000   7.7505944e-005   0.0000000e+000   0.0000000e+000   0.0000000e+000   0.0000000e+000                1   6.1882468e-002                2   0.0000000e+000   1.5901644e-006   0.0000000e+000   0.0000000e+000   0.0000000e+000   0.0000000e+000                1   5.5506642e-002 
  3.8324295e+001             1487             1487   7.6690343e-009   7.6690343e-009   1.2258855e-004   3.9913450e-005   7.8312026e-005   2.0931893e-004                1   0.0000000e+000   7.7505944e-005   0.0000000e+000   0.0000000e+000   0.0000000e+000   0.0000000e+000                1   6.1908467e-002                2   0.0000000e+000   1.5901644e-006   0.0000000e+000   0.0000000e+000   0.0000000e+000   0.0000000e+000                1   5.5651741e-002 
  3.8402560e+001             1484             1484   7.6610750e-009   7.6610750e-009   1.2272954e-004   3.9830012e-005   7.8231169e-005   2.0924688e-004                1   0.0000000e+000   7.7505944e-005   0.0000000e+000   0.0000000e+000   0.0000000e+000   0.0000000e+000                1   6.1925376e-002                2   0.0000000e+000   1.5901644e-006   0.0000000e+000   0.0000000e+000   0.0000000e+000   0.0000000e+000                1   5.5706195e-002 
  3.8515610e+001             1480             1480   7.6490591e-009   7.6490591e-009   1.2122792e-004   3.8953883e-005   7.8107401e-005   2.0912110e-004                1   0.0000000e+000   7.7505944e-005   0.0000000e+000   0.0000000e+000   0.0000000e+000   0.0000000e+000                1   6.1950041e-002                2   0.0000000e+000   1.5901644e-006   0.0000000e+000   0.0000000e+000   0.0000000e+000   0.0000000e+000                1   5.5724334e-002 
  3.8621703e+001             1477             1477   7.6388100e-009   7.6388100e-009   1.2038368e-004   3.8726904e-005   7.7954067e-005   2.0921419e-004                1   0.0000000e+000   7.7505944e-005   0.0000000e+000   0.0000000e+000   0.0000000e+000   0.0000000e+000                1   6.1973442e-002                2   0.0000000e+000   1.5901644e-006   0.0000000e+000   0.0000000e+000   0.0000000e+000   0.0000000e+000                1   5.5796927e-002 
  3.8734753e+001             1475             1475   7.6283026e-009   7.6283026e-009   1.2069818e-004   3.9321390e-005   7.8546175e-005   2.0904402e-004                1   0.0000000e+000   7.7505944e-005   0.0000000e+000   0.0000000e+000   0.0000000e+000   0.0000000e+000                1   6.1998672e-002                2   0.0000000e+000   1.5901644e-006   0.0000000e+000   0.0000000e+000   0.0000000e+000   0.0000000e+000                1   5.5933529e-002 
  3.8825193e+001             1471             1471   7.6167942e-009   7.6167942e-009   1.1877059e-004   3.8925036e-005   7.8245391e-005   2.0906119e-004                1   0.0000000e+000   7.7505944e-005   0.0000000e+000   0.0000000e+000   0.0000000e+000   0.0000000e+000                1   6.2019078e-002                2   0.0000000e+000   1.5901644e-006   0.0000000e+000   0.0000000e+000   0.0000000e+000   0.0000000e+000                1   5.5993976e-002 
  3.8903459e+001             1470             1470   7.6078535e-009   7.6078535e-009   1.1955544e-004   3.9601018e-005   7.8267102e-005   2.0942853e-004                1   0.0000000e+000   7.7505944e-005   0.0000000e+000   0.0000000e+000   0.0000000e+000   0.0000000e+000                1   6.2036893e-002                2   0.0000000e+000   1.5901644e-006   0.0000000e+000   0.0000000e+000   0.0000000e+000   0.0000000e+000                1   5.6045946e-002 
  3.9016509e+001             1463             1463   7.5914129e-009   7.5914129e-009   1.1941986e-004   3.9332821e-005   7.7996588e-005   2.0915015e-004                1   0.0000000e+000   7.7505944e-005   0.0000000e+000   0.0000000e+000   0.0000000e+000   0.0000000e+000                1   6.2062896e-002                2   0.0000000e+000   1.5901644e-006   0.0000000e+000   0.0000000e+000   0.0000000e+000   0.0000000e+000                1   5.6120465e-002 
  3.9103652e+001             1458             1458   7.5798439e-009   7.5798439e-009   1.2034888e-004   3.9737704e-005   7.8287852e-005   2.0967305e-004                1   0.0000000e+000   7.7505944e-005   0.0000000e+000   0.0000000e+000   0.0000000e+000   0.0000000e+000                1   6.2083154e-002                2   0.0000000e+000   1.5901644e-006   0.0000000e+000   0.0000000e+000   0.0000000e+000   0.0000000e+000                1   5.6177261e-002 
  3.9217176e+001             1450             1450   7.5627541e-009   7.5627541e-009   1.2319634e-004   3.9844252e-005   7.8020087e-005   2.0968776e-004                1   0.0000000e+000   7.7505944e-005   0.0000000e+000   0.0000000e+000   0.0000000e+000   0.0000000e+000                1   6.2109842e-002                2   0.0000000e+000   1.5901644e-006   0.0000000e+000   0.0000000e+000   0.0000000e+000   0.0000000e+000                1   5.6250184e-002 
  3.9339432e+001             1446             1446   7.5508821e-009   7.5508821e-009   1.2334727e-004   3.9808276e-005   7.7983793e-005   2.0965037e-004                1   0.0000000e+000   7.7505944e-005   0.0000000e+000   0.0000000e+000   0.0000000e+000   0.0000000e+000                1   6.2138924e-002                2   0.0000000e+000   1.5901644e-006   0.0000000e+000   0.0000000e+000   0.0000000e+000   0.0000000e+000                1   5.6327857e-002 
  3.9418025e+001             1443             1443   7.5427252e-009   7.5427252e-009   1.2344915e-004   3.9785270e-005   7.7960592e-005   2.0962650e-004                1   0.0000000e+000   7.7505944e-005   0.0000000e+000   0.0000000e+000   0.0000000e+000   0.0000000e+000                1   6.2157794e-002                2   0.0000000e+000   1.5901644e-006   0.0000000e+000   0.0000000e+000   0.0000000e+000   0.0000000e+000                1   5.6377193e-002 
  3.9515830e+001             1437             1437   7.5315263e-009   7.5315263e-009   1.2229335e-004   3.8972698e-005   7.7920525e-005   2.0956418e-004                1   0.0000000e+000   7.7505944e-005   0.0000000e+000   0.0000000e+000   0.0000000e+000   0.0000000e+000                1   6.2181479e-002                2   0.0000000e+000   1.5901644e-006   0.0000000e+000   0.0000000e+000   0.0000000e+000   0.0000000e+000                1   5.6437910e-002 
  3.9638086e+001             1435             1435   7.5216233e-009   7.5216233e-009   1.2241905e-004   3.8936567e-005   7.7884097e-005   2.0952675e-004                1   0.0000000e+000   7.7505944e-005   0.0000000e+000   0.0000000e+000   0.0000000e+000   0.0000000e+000                1   6.2211402e-002                2   0.0000000e+000   1.5901644e-006   0.0000000e+000   0.0000000e+000   0.0000000e+000   0.0000000e+000                1   5.6513250e-002
[truncated: 136,621 more chars]
