# Supplementary material for: Research on combustion and emissions of heavy duty diesel engines under low-speed and low-load conditions in low temperature environments
Source: PLoS One. 2025 Feb 21;20(2):e0318933. doi: 10.1371/journal.pone.0318933 (PMC11844864; doi:10.1371/journal.pone.0318933)
Supplement: S1 File — (ZIP) [file pone.0318933.s001.zip › 1000rpm_30%/4-gaibianpenyoudingshi/1/spray_ecn.out]

# CONVERGE Release Build 2.3.20/  Jan 30, 2017        Run Date:Mon Mar 18 19:29:13 2024
# column       1                2                3                4                5                6                7                8                9               10               11               12               13               14               15 
#          Crank           Inj_No           Noz_No    Spray_Penet90    Spray_Penet95    Spray_Penet97    Spray_Penet99      Vapor_Penet           Inj_No           Noz_No    Spray_Penet90    Spray_Penet95    Spray_Penet97    Spray_Penet99      Vapor_Penet 
#          (DEG)               ##               ##              (m)              (m)              (m)              (m)              (m)               ##               ##              (m)              (m)              (m)              (m)              (m) 
#
 -1.4600000e+002                1                1   0.0000000e+000   0.0000000e+000   0.0000000e+000   0.0000000e+000   0.0000000e+000                2                1   0.0000000e+000   0.0000000e+000   0.0000000e+000   0.0000000e+000   0.0000000e+000 
 -1.4587230e+002                1                1   0.0000000e+000   0.0000000e+000   0.0000000e+000   0.0000000e+000   0.0000000e+000                2                1   0.0000000e+000   0.0000000e+000   0.0000000e+000   0.0000000e+000   0.0000000e+000 
 -1.4579372e+002                1                1   0.0000000e+000   0.0000000e+000   0.0000000e+000   0.0000000e+000   0.0000000e+000                2                1   0.0000000e+000   0.0000000e+000   0.0000000e+000   0.0000000e+000   0.0000000e+000 
 -1.4567094e+002                1                1   0.0000000e+000   0.0000000e+000   0.0000000e+000   0.0000000e+000   0.0000000e+000                2                1   0.0000000e+000   0.0000000e+000   0.0000000e+000   0.0000000e+000   0.0000000e+000 
 -1.4558567e+002                1                1   0.0000000e+000   0.0000000e+000   0.0000000e+000   0.0000000e+000   0.0000000e+000                2                1   0.0000000e+000   0.0000000e+000   0.0000000e+000   0.0000000e+000   0.0000000e+000 
 -1.4547909e+002                1                1   0.0000000e+000   0.0000000e+000   0.0000000e+000   0.0000000e+000   0.0000000e+000                2                1   0.0000000e+000   0.0000000e+000   0.0000000e+000   0.0000000e+000   0.0000000e+000 
 -1.4534587e+002                1                1   0.0000000e+000   0.0000000e+000   0.0000000e+000   0.0000000e+000   0.0000000e+000                2                1   0.0000000e+000   0.0000000e+000   0.0000000e+000   0.0000000e+000   0.0000000e+000 
 -1.4517933e+002                1                1   0.0000000e+000   0.0000000e+000   0.0000000e+000   0.0000000e+000   0.0000000e+000                2                1   0.0000000e+000   0.0000000e+000   0.0000000e+000   0.0000000e+000   0.0000000e+000 
 -1.4497117e+002                1                1   0.0000000e+000   0.0000000e+000   0.0000000e+000   0.0000000e+000   0.0000000e+000                2                1   0.0000000e+000   0.0000000e+000   0.0000000e+000   0.0000000e+000   0.0000000e+000 
 -1.4471096e+002                1                1   0.0000000e+000   0.0000000e+000   0.0000000e+000   0.0000000e+000   0.0000000e+000                2                1   0.0000000e+000   0.0000000e+000   0.0000000e+000   0.0000000e+000   0.0000000e+000 
 -1.4438570e+002                1                1   0.0000000e+000   0.0000000e+000   0.0000000e+000   0.0000000e+000   0.0000000e+000                2                1   0.0000000e+000   0.0000000e+000   0.0000000e+000   0.0000000e+000   0.0000000e+000 
 -1.4397912e+002                1                1   0.0000000e+000   0.0000000e+000   0.0000000e+000   0.0000000e+000   0.0000000e+000                2                1   0.0000000e+000   0.0000000e+000   0.0000000e+000   0.0000000e+000   0.0000000e+000 
 -1.4347090e+002                1                1   0.0000000e+000   0.0000000e+000   0.0000000e+000   0.0000000e+000   0.0000000e+000                2                1   0.0000000e+000   0.0000000e+000   0.0000000e+000   0.0000000e+000   0.0000000e+000 
 -1.4287090e+002                1                1   0.0000000e+000   0.0000000e+000   0.0000000e+000   0.0000000e+000   0.0000000e+000                2                1   0.0000000e+000   0.0000000e+000   0.0000000e+000   0.0000000e+000   0.0000000e+000 
 -1.4227090e+002                1                1   0.0000000e+000   0.0000000e+000   0.0000000e+000   0.0000000e+000   0.0000000e+000                2                1   0.0000000e+000   0.0000000e+000   0.0000000e+000   0.0000000e+000   0.0000000e+000 
 -1.4167090e+002                1                1   0.0000000e+000   0.0000000e+000   0.0000000e+000   0.0000000e+000   0.0000000e+000                2                1   0.0000000e+000   0.0000000e+000   0.0000000e+000   0.0000000e+000   0.0000000e+000 
 -1.4107090e+002                1                1   0.0000000e+000   0.0000000e+000   0.0000000e+000   0.0000000e+000   0.0000000e+000                2                1   0.0000000e+000   0.0000000e+000   0.0000000e+000   0.0000000e+000   0.0000000e+000 
 -1.4047090e+002                1                1   0.0000000e+000   0.0000000e+000   0.0000000e+000   0.0000000e+000   0.0000000e+000                2                1   0.0000000e+000   0.0000000e+000   0.0000000e+000   0.0000000e+000   0.0000000e+000 
 -1.3987090e+002                1                1   0.0000000e+000   0.0000000e+000   0.0000000e+000   0.0000000e+000   0.0000000e+000                2                1   0.0000000e+000   0.0000000e+000   0.0000000e+000   0.0000000e+000   0.0000000e+000 
 -1.3927090e+002                1                1   0.0000000e+000   0.0000000e+000   0.0000000e+000   0.0000000e+000   0.0000000e+000                2                1   0.0000000e+000   0.0000000e+000   0.0000000e+000   0.0000000e+000   0.0000000e+000 
 -1.3867090e+002                1                1   0.0000000e+000   0.0000000e+000   0.0000000e+000   0.0000000e+000   0.0000000e+000                2                1   0.0000000e+000   0.0000000e+000   0.0000000e+000   0.0000000e+000   0.0000000e+000 
 -1.3807090e+002                1                1   0.0000000e+000   0.0000000e+000   0.0000000e+000   0.0000000e+000   0.0000000e+000                2                1   0.0000000e+000   0.0000000e+000   0.0000000e+000   0.0000000e+000   0.0000000e+000 
 -1.3747090e+002                1                1   0.0000000e+000   0.0000000e+000   0.0000000e+000   0.0000000e+000   0.0000000e+000                2                1   0.0000000e+000   0.0000000e+000   0.0000000e+000   0.0000000e+000   0.0000000e+000 
 -1.3687090e+002                1                1   0.0000000e+000   0.0000000e+000   0.0000000e+000   0.0000000e+000   0.0000000e+000                2                1   0.0000000e+000   0.0000000e+000   0.0000000e+000   0.0000000e+000   0.0000000e+000 
 -1.3627090e+002                1                1   0.0000000e+000   0.0000000e+000   0.0000000e+000   0.0000000e+000   0.0000000e+000                2                1   0.0000000e+000   0.0000000e+000   0.0000000e+000   0.0000000e+000   0.0000000e+000 
 -1.3567090e+002                1                1   0.0000000e+000   0.0000000e+000   0.0000000e+000   0.0000000e+000   0.0000000e+000                2                1   0.0000000e+000   0.0000000e+000   0.0000000e+000   0.0000000e+000   0.0000000e+000 
 -1.3507090e+002                1                1   0.0000000e+000   0.0000000e+000   0.0000000e+000   0.0000000e+000   0.0000000e+000                2                1   0.0000000e+000   0.0000000e+000   0.0000000e+000   0.0000000e+000   0.0000000e+000 
 -1.3447090e+002                1                1   0.0000000e+000   0.0000000e+000   0.0000000e+000   0.0000000e+000   0.0000000e+000                2                1   0.0000000e+000   0.0000000e+000   0.0000000e+000   0.0000000e+000   0.0000000e+000 
 -1.3387090e+002                1                1   0.0000000e+000   0.0000000e+000   0.0000000e+000   0.0000000e+000   0.0000000e+000                2                1   0.0000000e+000   0.0000000e+000   0.0000000e+000   0.0000000e+000   0.0000000e+000 
 -1.3327090e+002                1                1   0.0000000e+000   0.0000000e+000   0.0000000e+000   0.0000000e+000   0.0000000e+000                2                1   0.0000000e+000   0.0000000e+000   0.0000000e+000   0.0000000e+000   0.0000000e+000 
 -1.3267090e+002                1                1   0.0000000e+000   0.0000000e+000   0.0000000e+000   0.0000000e+000   0.0000000e+000                2                1   0.0000000e+000   0.0000000e+000   0.0000000e+000   0.0000000e+000   0.0000000e+000 
 -1.3207090e+002                1                1   0.0000000e+000   0.0000000e+000   0.0000000e+000   0.0000000e+000   0.0000000e+000                2                1   0.0000000e+000   0.0000000e+000   0.0000000e+000   0.0000000e+000   0.0000000e+000 
 -1.3147090e+002                1                1   0.0000000e+000   0.0000000e+000   0.0000000e+000   0.0000000e+000   0.0000000e+000                2                1   0.0000000e+000   0.0000000e+000   0.0000000e+000   0.0000000e+000   0.0000000e+000 
 -1.3087090e+002                1                1   0.0000000e+000   0.0000000e+000   0.0000000e+000   0.0000000e+000   0.0000000e+000                2                1   0.0000000e+000   0.0000000e+000   0.0000000e+000   0.0000000e+000   0.0000000e+000 
 -1.3027090e+002                1                1   0.0000000e+000   0.0000000e+000   0.0000000e+000   0.0000000e+000   0.0000000e+000                2                1   0.0000000e+000   0.0000000e+000   0.0000000e+000   0.0000000e+000   0.0000000e+000 
 -1.2967090e+002                1                1   0.0000000e+000   0.0000000e+000   0.0000000e+000   0.0000000e+000   0.0000000e+000                2                1   0.0000000e+000   0.0000000e+000   0.0000000e+000   0.0000000e+000   0.0000000e+000 
 -1.2907090e+002                1                1   0.0000000e+000   0.0000000e+000   0.0000000e+000   0.0000000e+000   0.0000000e+000                2                1   0.0000000e+000   0.0000000e+000   0.0000000e+000   0.0000000e+000   0.0000000e+000 
 -1.2847090e+002                1                1   0.0000000e+000   0.0000000e+000   0.0000000e+000   0.0000000e+000   0.0000000e+000                2                1   0.0000000e+000   0.0000000e+000   0.0000000e+000   0.0000000e+000   0.0000000e+000 
 -1.2787090e+002                1                1   0.0000000e+000   0.0000000e+000   0.0000000e+000   0.0000000e+000   0.0000000e+000                2                1   0.0000000e+000   0.0000000e+000   0.0000000e+000   0.0000000e+000   0.0000000e+000 
 -1.2727090e+002                1                1   0.0000000e+000   0.0000000e+000   0.0000000e+000   0.0000000e+000   0.0000000e+000                2                1   0.0000000e+000   0.0000000e+000   0.0000000e+000   0.0000000e+000   0.0000000e+000 
 -1.2667090e+002                1                1   0.0000000e+000   0.0000000e+000   0.0000000e+000   0.0000000e+000   0.0000000e+000                2                1   0.0000000e+000   0.0000000e+000   0.0000000e+000   0.0000000e+000   0.0000000e+000 
 -1.2607090e+002                1                1   0.0000000e+000   0.0000000e+000   0.0000000e+000   0.0000000e+000   0.0000000e+000                2                1   0.0000000e+000   0.0000000e+000   0.0000000e+000   0.0000000e+000   0.0000000e+000 
 -1.2547090e+002                1                1   0.0000000e+000   0.0000000e+000   0.0000000e+000   0.0000000e+000   0.0000000e+000                2                1   0.0000000e+000   0.0000000e+000   0.0000000e+000   0.0000000e+000   0.0000000e+000 
 -1.2487090e+002                1                1   0.0000000e+000   0.0000000e+000   0.0000000e+000   0.0000000e+000   0.0000000e+000                2                1   0.0000000e+000   0.0000000e+000   0.0000000e+000   0.0000000e+000   0.0000000e+000 
 -1.2427090e+002                1                1   0.0000000e+000   0.0000000e+000   0.0000000e+000   0.0000000e+000   0.0000000e+000                2                1   0.0000000e+000   0.0000000e+000   0.0000000e+000   0.0000000e+000   0.0000000e+000 
 -1.2367090e+002                1                1   0.0000000e+000   0.0000000e+000   0.0000000e+000   0.0000000e+000   0.0000000e+000                2                1   0.0000000e+000   0.0000000e+000   0.0000000e+000   0.0000000e+000   0.0000000e+000 
 -1.2307090e+002                1                1   0.0000000e+000   0.0000000e+000   0.0000000e+000   0.0000000e+000   0.0000000e+000                2                1   0.0000000e+000   0.0000000e+000   0.0000000e+000   0.0000000e+000   0.0000000e+000 
 -1.2247090e+002                1                1   0.0000000e+000   0.0000000e+000   0.0000000e+000   0.0000000e+000   0.0000000e+000                2                1   0.0000000e+000   0.0000000e+000   0.0000000e+000   0.0000000e+000   0.0000000e+000 
 -1.2187090e+002                1                1   0.0000000e+000   0.0000000e+000   0.0000000e+000   0.0000000e+000   0.0000000e+000                2                1   0.0000000e+000   0.0000000e+000   0.0000000e+000   0.0000000e+000   0.0000000e+000 
 -1.2127090e+002                1                1   0.0000000e+000   0.0000000e+000   0.0000000e+000   0.0000000e+000   0.0000000e+000                2                1   0.0000000e+000   0.0000000e+000   0.0000000e+000   0.0000000e+000   0.0000000e+000 
 -1.2067611e+002                1                1   0.0000000e+000   0.0000000e+000   0.0000000e+000   0.0000000e+000   0.0000000e+000                2                1   0.0000000e+000   0.0000000e+000   0.0000000e+000   0.0000000e+000   0.0000000e+000 
 -1.2008717e+002                1                1   0.0000000e+000   0.0000000e+000   0.0000000e+000   0.0000000e+000   0.0000000e+000                2                1   0.0000000e+000   0.0000000e+000   0.0000000e+000   0.0000000e+000   0.0000000e+000 
 -1.1950389e+002                1                1   0.0000000e+000   0.0000000e+000   0.0000000e+000   0.0000000e+000   0.0000000e+000                2                1   0.0000000e+000   0.0000000e+000   0.0000000e+000   0.0000000e+000   0.0000000e+000 
 -1.1892610e+002                1                1   0.0000000e+000   0.0000000e+000   0.0000000e+000   0.0000000e+000   0.0000000e+000                2                1   0.0000000e+000   0.0000000e+000   0.0000000e+000   0.0000000e+000   0.0000000e+000 
 -1.1835364e+002                1                1   0.0000000e+000   0.0000000e+000   0.0000000e+000   0.0000000e+000   0.0000000e+000                2                1   0.0000000e+000   0.0000000e+000   0.0000000e+000   0.0000000e+000   0.0000000e+000 
 -1.1778632e+002                1                1   0.0000000e+000   0.0000000e+000   0.0000000e+000   0.0000000e+000   0.0000000e+000                2                1   0.0000000e+000   0.0000000e+000   0.0000000e+000   0.0000000e+000   0.0000000e+000 
 -1.1722396e+002                1                1   0.0000000e+000   0.0000000e+000   0.0000000e+000   0.0000000e+000   0.0000000e+000                2                1   0.0000000e+000   0.0000000e+000   0.0000000e+000   0.0000000e+000   0.0000000e+000 
 -1.1666646e+002                1                1   0.0000000e+000   0.0000000e+000   0.0000000e+000   0.0000000e+000   0.0000000e+000                2                1   0.0000000e+000   0.0000000e+000   0.0000000e+000   0.0000000e+000   0.0000000e+000 
 -1.1611365e+002                1                1   0.0000000e+000   0.0000000e+000   0.0000000e+000   0.0000000e+000   0.0000000e+000                2                1   0.0000000e+000   0.0000000e+000   0.0000000e+000   0.0000000e+000   0.0000000e+000 
 -1.1556538e+002                1                1   0.0000000e+000   0.0000000e+000   0.0000000e+000   0.0000000e+000   0.0000000e+000                2                1   0.0000000e+000   0.0000000e+000   0.0000000e+000   0.0000000e+000   0.0000000e+000 
 -1.1502155e+002                1                1   0.0000000e+000   0.0000000e+000   0.0000000e+000   0.0000000e+000   0.0000000e+000                2                1   0.0000000e+000   0.0000000e+000   0.0000000e+000   0.0000000e+000   0.0000000e+000 
 -1.1448200e+002                1                1   0.0000000e+000   0.0000000e+000   0.0000000e+000   0.0000000e+000   0.0000000e+000                2                1   0.0000000e+000   0.0000000e+000   0.0000000e+000   0.0000000e+000   0.0000000e+000 
 -1.1394661e+002                1                1   0.0000000e+000   0.0000000e+000   0.0000000e+000   0.0000000e+000   0.0000000e+000                2                1   0.0000000e+000   0.0000000e+000   0.0000000e+000   0.0000000e+000   0.0000000e+000 
 -1.1341530e+002                1                1   0.0000000e+000   0.0000000e+000   0.0000000e+000   0.0000000e+000   0.0000000e+000                2                1   0.0000000e+000   0.0000000e+000   0.0000000e+000   0.0000000e+000   0.0000000e+000 
 -1.1288790e+002                1                1   0.0000000e+000   0.0000000e+000   0.0000000e+000   0.0000000e+000   0.0000000e+000                2                1   0.0000000e+000   0.0000000e+000   0.0000000e+000   0.0000000e+000   0.0000000e+000 
 -1.1236435e+002                1                1   0.0000000e+000   0.0000000e+000   0.0000000e+000   0.0000000e+000   0.0000000e+000                2                1   0.0000000e+000   0.0000000e+000   0.0000000e+000   0.0000000e+000   0.0000000e+000 
 -1.1184453e+002                1                1   0.0000000e+000   0.0000000e+000   0.0000000e+000   0.0000000e+000   0.0000000e+000                2                1   0.0000000e+000   0.0000000e+000   0.0000000e+000   0.0000000e+000   0.0000000e+000 
 -1.1132833e+002                1                1   0.0000000e+000   0.0000000e+000   0.0000000e+000   0.0000000e+000   0.0000000e+000                2                1   0.0000000e+000   0.0000000e+000   0.0000000e+000   0.0000000e+000   0.0000000e+000 
 -1.1081566e+002                1                1   0.0000000e+000   0.0000000e+000   0.0000000e+000   0.0000000e+000   0.0000000e+000                2                1   0.0000000e+000   0.0000000e+000   0.0000000e+000   0.0000000e+000   0.0000000e+000 
 -1.1030642e+002                1                1   0.0000000e+000   0.0000000e+000   0.0000000e+000   0.0000000e+000   0.0000000e+000                2                1   0.0000000e+000   0.0000000e+000   0.0000000e+000   0.0000000e+000   0.0000000e+000 
 -1.0980052e+002                1                1   0.0000000e+000   0.0000000e+000   0.0000000e+000   0.0000000e+000   0.0000000e+000                2                1   0.0000000e+000   0.0000000e+000   0.0000000e+000   0.0000000e+000   0.0000000e+000 
 -1.0929789e+002                1                1   0.0000000e+000   0.0000000e+000   0.0000000e+000   0.0000000e+000   0.0000000e+000                2                1   0.0000000e+000   0.0000000e+000   0.0000000e+000   0.0000000e+000   0.0000000e+000 
 -1.0879844e+002                1                1   0.0000000e+000   0.0000000e+000   0.0000000e+000   0.0000000e+000   0.0000000e+000                2                1   0.0000000e+000   0.0000000e+000   0.0000000e+000   0.0000000e+000   0.0000000e+000 
 -1.0830207e+002                1                1   0.0000000e+000   0.0000000e+000   0.0000000e+000   0.0000000e+000   0.0000000e+000                2                1   0.0000000e+000   0.0000000e+000   0.0000000e+000   0.0000000e+000   0.0000000e+000 
 -1.0780872e+002                1                1   0.0000000e+000   0.0000000e+000   0.0000000e+000   0.0000000e+000   0.0000000e+000                2                1   0.0000000e+000   0.0000000e+000   0.0000000e+000   0.0000000e+000   0.0000000e+000 
 -1.0731831e+002                1                1   0.0000000e+000   0.0000000e+000   0.0000000e+000   0.0000000e+000   0.0000000e+000                2                1   0.0000000e+000   0.0000000e+000   0.0000000e+000   0.0000000e+000   0.0000000e+000 
 -1.0683077e+002                1                1   0.0000000e+000   0.0000000e+000   0.0000000e+000   0.0000000e+000   0.0000000e+000                2                1   0.0000000e+000   0.0000000e+000   0.0000000e+000   0.0000000e+000   0.0000000e+000 
 -1.0634601e+002                1                1   0.0000000e+000   0.0000000e+000   0.0000000e+000   0.0000000e+000   0.0000000e+000                2                1   0.0000000e+000   0.0000000e+000   0.0000000e+000   0.0000000e+000   0.0000000e+000 
 -1.0586398e+002                1                1   0.0000000e+000   0.0000000e+000   0.0000000e+000   0.0000000e+000   0.0000000e+000                2                1   0.0000000e+000   0.0000000e+000   0.0000000e+000   0.0000000e+000   0.0000000e+000 
 -1.0538460e+002                1                1   0.0000000e+000   0.0000000e+000   0.0000000e+000   0.0000000e+000   0.0000000e+000                2                1   0.0000000e+000   0.0000000e+000   0.0000000e+000   0.0000000e+000   0.0000000e+000 
 -1.0490780e+002                1                1   0.0000000e+000   0.0000000e+000   0.0000000e+000   0.0000000e+000   0.0000000e+000                2                1   0.0000000e+000   0.0000000e+000   0.0000000e+000   0.0000000e+000   0.0000000e+000 
 -1.0443354e+002                1                1   0.0000000e+000   0.0000000e+000   0.0000000e+000   0.0000000e+000   0.0000000e+000                2                1   0.0000000e+000   0.0000000e+000   0.0000000e+000   0.0000000e+000   0.0000000e+000 
 -1.0396174e+002                1                1   0.0000000e+000   0.0000000e+000   0.0000000e+000   0.0000000e+000   0.0000000e+000                2                1   0.0000000e+000   0.0000000e+000   0.0000000e+000   0.0000000e+000   0.0000000e+000 
 -1.0349235e+002                1                1   0.0000000e+000   0.0000000e+000   0.0000000e+000   0.0000000e+000   0.0000000e+000                2                1   0.0000000e+000   0.0000000e+000   0.0000000e+000   0.0000000e+000   0.0000000e+000 
 -1.0302529e+002                1                1   0.0000000e+000   0.0000000e+000   0.0000000e+000   0.0000000e+000   0.0000000e+000                2                1   0.0000000e+000   0.0000000e+000   0.0000000e+000   0.0000000e+000   0.0000000e+000 
 -1.0256053e+002                1                1   0.0000000e+000   0.0000000e+000   0.0000000e+000   0.0000000e+000   0.0000000e+000                2                1   0.0000000e+000   0.0000000e+000   0.0000000e+000   0.0000000e+000   0.0000000e+000 
 -1.0209800e+002                1                1   0.0000000e+000   0.0000000e+000   0.0000000e+000   0.0000000e+000   0.0000000e+000                2                1   0.0000000e+000   0.0000000e+000   0.0000000e+000   0.0000000e+000   0.0000000e+000 
 -1.0163764e+002                1                1   0.0000000e+000   0.0000000e+000   0.0000000e+000   0.0000000e+000   0.0000000e+000                2                1   0.0000000e+000   0.0000000e+000   0.0000000e+000   0.0000000e+000   0.0000000e+000 
 -1.0117943e+002                1                1   0.0000000e+000   0.0000000e+000   0.0000000e+000   0.0000000e+000   0.0000000e+000                2                1   0.0000000e+000   0.0000000e+000   0.0000000e+000   0.0000000e+000   0.0000000e+000 
 -1.0072328e+002                1                1   0.0000000e+000   0.0000000e+000   0.0000000e+000   0.0000000e+000   0.0000000e+000                2                1   0.0000000e+000   0.0000000e+000   0.0000000e+000   0.0000000e+000   0.0000000e+000 
 -1.0026915e+002                1                1   0.0000000e+000   0.0000000e+000   0.0000000e+000   0.0000000e+000   0.0000000e+000                2                1   0.0000000e+000   0.0000000e+000   0.0000000e+000   0.0000000e+000   0.0000000e+000 
 -9.9817011e+001                1                1   0.0000000e+000   0.0000000e+000   0.0000000e+000   0.0000000e+000   0.0000000e+000                2                1   0.0000000e+000   0.0000000e+000   0.0000000e+000   0.0000000e+000   0.0000000e+000 
 -9.9366792e+001                1                1   0.0000000e+000   0.0000000e+000   0.0000000e+000   0.0000000e+000   0.0000000e+000                2                1   0.0000000e+000   0.0000000e+000   0.0000000e+000   0.0000000e+000   0.0000000e+000 
 -9.8918464e+001                1                1   0.0000000e+000   0.0000000e+000   0.0000000e+000   0.0000000e+000   0.0000000e+000                2                1   0.0000000e+000   0.0000000e+000   0.0000000e+000   0.0000000e+000   0.0000000e+000 
 -9.8471966e+001                1                1   0.0000000e+000   0.0000000e+000   0.0000000e+000   0.0000000e+000   0.0000000e+000                2                1   0.0000000e+000   0.0000000e+000   0.0000000e+000   0.0000000e+000   0.0000000e+000 
 -9.8027267e+001                1                1   0.0000000e+000   0.0000000e+000   0.0000000e+000   0.0000000e+000   0.0000000e+000                2                1   0.0000000e+000   0.0000000e+000   0.0000000e+000   0.0000000e+000   0.0000000e+000 
 -9.7584316e+001                1                1   0.0000000e+000   0.0000000e+000   0.0000000e+000   0.0000000e+000   0.0000000e+000                2                1   0.0000000e+000   0.0000000e+000   0.0000000e+000   0.0000000e+000   0.0000000e+000 
 -9.7143069e+001                1                1   0.0000000e+000   0.0000000e+000   0.0000000e+000   0.0000000e+000   0.0000000e+000                2                1   0.0000000e+000   0.0000000e+000   0.0000000e+000   0.0000000e+000   0.0000000e+000 
 -9.6703497e+001                1                1   0.0000000e+000   0.0000000e+000   0.0000000e+000   0.0000000e+000   0.0000000e+000                2                1   0.0000000e+000   0.0000000e+000   0.0000000e+000   0.0000000e+000   0.0000000e+000 
 -9.6265535e+001                1                1   0.0000000e+000   0.0000000e+000   0.0000000e+000   0.0000000e+000   0.0000000e+000                2                1   0.0000000e+000   0.0000000e+000   0.0000000e+000   0.0000000e+000   0.0000000e+000 
 -9.5829177e+001                1                1   0.0000000e+000   0.0000000e+000   0.0000000e+000   0.0000000e+000   0.0000000e+000                2                1   0.0000000e+000   0.0000000e+000   0.0000000e+000   0.0000000e+000   0.0000000e+000 
 -9.5394356e+001                1                1   0.0000000e+000   0.0000000e+000   0.0000000e+000   0.0000000e+000   0.0000000e+000                2                1   0.0000000e+000   0.0000000e+000   0.0000000e+000   0.0000000e+000   0.0000000e+000 
 -9.4961038e+001                1                1   0.0000000e+000   0.0000000e+000   0.0000000e+000   0.0000000e+000   0.0000000e+000                2                1   0.0000000e+000   0.0000000e+000   0.0000000e+000   0.0000000e+000   0.0000000e+000 
 -9.4529204e+001                1                1   0.0000000e+000   0.0000000e+000   0.0000000e+000   0.0000000e+000   0.0000000e+000                2                1   0.0000000e+000   0.0000000e+000   0.0000000e+000   0.0000000e+000   0.0000000e+000 
 -9.4098795e+001                1                1   0.0000000e+000   0.0000000e+000   0.0000000e+000   0.0000000e+000   0.0000000e+000                2                1   0.0000000e+000   0.0000000e+000   0.0000000e+000   0.0000000e+000   0.0000000e+000 
 -9.3669779e+001                1                1   0.0000000e+000   0.0000000e+000   0.0000000e+000   0.0000000e+000   0.0000000e+000                2                1   0.0000000e+000   0.0000000e+000   0.0000000e+000   0.0000000e+000   0.0000000e+000 
 -9.3242139e+001                1                1   0.0000000e+000   0.0000000e+000   0.0000000e+000   0.0000000e+000   0.0000000e+000                2                1   0.0000000e+000   0.0000000e+000   0.0000000e+000   0.0000000e+000   0.0000000e+000 
 -9.2815820e+001                1                1   0.0000000e+000   0.0000000e+000   0.0000000e+000   0.0000000e+000   0.0000000e+000                2                1   0.0000000e+000   0.0000000e+000   0.0000000e+000   0.0000000e+000   0.0000000e+000 
 -9.2390790e+001                1                1   0.0000000e+000   0.0000000e+000   0.0000000e+000   0.0000000e+000   0.0000000e+000                2                1   0.0000000e+000   0.0000000e+000   0.0000000e+000   0.0000000e+000   0.0000000e+000 
 -9.1967022e+001                1                1   0.0000000e+000   0.0000000e+000   0.0000000e+000   0.0000000e+000   0.0000000e+000                2                1   0.0000000e+000   0.0000000e+000   0.0000000e+000   0.0000000e+000   0.0000000e+000 
 -9.1544487e+001                1                1   0.0000000e+000   0.0000000e+000   0.0000000e+000   0.0000000e+000   0.0000000e+000                2                1   0.0000000e+000   0.0000000e+000   0.0000000e+000   0.0000000e+000   0.0000000e+000 
 -9.1123141e+001                1                1   0.0000000e+000   0.0000000e+000   0.0000000e+000   0.0000000e+000   0.0000000e+000                2                1   0.0000000e+000   0.0000000e+000   0.0000000e+000   0.0000000e+000   0.0000000e+000 
 -9.0702955e+001                1                1   0.0000000e+000   0.0000000e+000   0.0000000e+000   0.0000000e+000   0.0000000e+000                2                1   0.0000000e+000   0.0000000e+000   0.0000000e+000   0.0000000e+000   0.0000000e+000 
 -9.0283896e+001                1                1   0.0000000e+000   0.0000000e+000   0.0000000e+000   0.0000000e+000   0.0000000e+000                2                1   0.0000000e+000   0.0000000e+000   0.0000000e+000   0.0000000e+000   0.0000000e+000 
 -8.9865945e+001                1                1   0.0000000e+000   0.0000000e+000   0.0000000e+000   0.0000000e+000   0.0000000e+000                2                1   0.0000000e+000   0.0000000e+000   0.0000000e+000   0.0000000e+000   0.0000000e+000 
 -8.9449062e+001                1                1   0.0000000e+000   0.0000000e+000   0.0000000e+000   0.0000000e+000   0.0000000e+000                2                1   0.0000000e+000   0.0000000e+000   0.0000000e+000   0.0000000e+000   0.0000000e+000 
 -8.9033215e+001                1                1   0.0000000e+000   0.0000000e+000   0.0000000e+000   0.0000000e+000   0.0000000e+000                2                1   0.0000000e+000   0.0000000e+000   0.0000000e+000   0.0000000e+000   0.0000000e+000 
 -8.8618375e+001                1                1   0.0000000e+000   0.0000000e+000   0.0000000e+000   0.0000000e+000   0.0000000e+000                2                1   0.0000000e+000   0.0000000e+000   0.0000000e+000   0.0000000e+000   0.0000000e+000 
 -8.8204513e+001                1                1   0.0000000e+000   0.0000000e+000   0.0000000e+000   0.0000000e+000   0.0000000e+000                2                1   0.0000000e+000   0.0000000e+000   0.0000000e+000   0.0000000e+000   0.0000000e+000 
 -8.7791601e+001                1                1   0.0000000e+000   0.0000000e+000   0.0000000e+000   0.0000000e+000   0.0000000e+000                2                1   0.0000000e+000   0.0000000e+000   0.0000000e+000   0.0000000e+000   0.0000000e+000 
 -8.7379614e+001                1                1   0.0000000e+000   0.0000000e+000   0.0000000e+000   0.0000000e+000   0.0000000e+000                2                1   0.0000000e+000   0.0000000e+000   0.0000000e+000   0.0000000e+000   0.0000000e+000 
 -8.6968521e+001                1                1   0.0000000e+000   0.0000000e+000   0.0000000e+000   0.0000000e+000   0.0000000e+000                2                1   0.0000000e+000   0.0000000e+000   0.0000000e+000   0.0000000e+000   0.0000000e+000 
 -8.6558293e+001                1                1   0.0000000e+000   0.0000000e+000   0.0000000e+000   0.0000000e+000   0.0000000e+000                2                1   0.0000000e+000   0.0000000e+000   0.0000000e+000   0.0000000e+000   0.0000000e+000 
 -8.6148902e+001                1                1   0.0000000e+000   0.0000000e+000   0.0000000e+000   0.0000000e+000   0.0000000e+000                2                1   0.0000000e+000   0.0000000e+000   0.0000000e+000   0.0000000e+000   0.0000000e+000 
 -8.5740320e+001                1                1   0.0000000e+000   0.0000000e+000   0.0000000e+000   0.0000000e+000   0.0000000e+000                2                1   0.0000000e+000   0.0000000e+000   0.0000000e+000   0.0000000e+000   0.0000000e+000 
 -8.5332521e+001                1                1   0.0000000e+000   0.0000000e+000   0.0000000e+000   0.0000000e+000   0.0000000e+000                2                1   0.0000000e+000   0.0000000e+000   0.0000000e+000   0.0000000e+000   0.0000000e+000 
 -8.4925479e+001                1                1   0.0000000e+000   0.0000000e+000   0.0000000e+000   0.0000000e+000   0.0000000e+000                2                1   0.0000000e+000   0.0000000e+000   0.0000000e+000   0.0000000e+000   0.0000000e+000 
 -8.4519166e+001                1                1   0.0000000e+000   0.0000000e+000   0.0000000e+000   0.0000000e+000   0.0000000e+000                2                1   0.0000000e+000   0.0000000e+000   0.0000000e+000   0.0000000e+000   0.0000000e+000 
 -8.4113556e+001                1                1   0.0000000e+000   0.0000000e+000   0.0000000e+000   0.0000000e+000   0.0000000e+000                2                1   0.0000000e+000   0.0000000e+000   0.0000000e+000   0.0000000e+000   0.0000000e+000 
 -8.3708624e+001                1                1   0.0000000e+000   0.0000000e+000   0.0000000e+000   0.0000000e+000   0.0000000e+000                2                1   0.0000000e+000   0.0000000e+000   0.0000000e+000   0.0000000e+000   0.0000000e+000 
 -8.3304344e+001                1                1   0.0000000e+000   0.0000000e+000   0.0000000e+000   0.0000000e+000   0.0000000e+000                2                1   0.0000000e+000   0.0000000e+000   0.0000000e+000   0.0000000e+000   0.0000000e+000 
 -8.2900689e+001                1                1   0.0000000e+000   0.0000000e+000   0.0000000e+000   0.0000000e+000   0.0000000e+000                2                1   0.0000000e+000   0.0000000e+000   0.0000000e+000   0.0000000e+000   0.0000000e+000 
 -8.2497635e+001                1                1   0.0000000e+000   0.0000000e+000   0.0000000e+000   0.0000000e+000   0.0000000e+000                2                1   0.0000000e+000   0.0000000e+000   0.0000000e+000   0.0000000e+000   0.0000000e+000 
 -8.2095158e+001                1                1   0.0000000e+000   0.0000000e+000   0.0000000e+000   0.0000000e+000   0.0000000e+000                2                1   0.0000000e+000   0.0000000e+000   0.0000000e+000   0.0000000e+000   0.0000000e+000 
 -8.1693230e+001                1                1   0.0000000e+000   0.0000000e+000   0.0000000e+000   0.0000000e+000   0.0000000e+000                2                1   0.0000000e+000   0.0000000e+000   0.0000000e+000   0.0000000e+000   0.0000000e+000 
 -8.1291828e+001                1                1   0.0000000e+000   0.0000000e+000   0.0000000e+000   0.0000000e+000   0.0000000e+000                2                1   0.0000000e+000   0.0000000e+000   0.0000000e+000   0.0000000e+000   0.0000000e+000 
 -8.0890926e+001                1                1   0.0000000e+000   0.0000000e+000   0.0000000e+000   0.0000000e+000   0.0000000e+000                2                1   0.0000000e+000   0.0000000e+000   0.0000000e+000   0.0000000e+000   0.0000000e+000 
 -8.0490500e+001                1                1   0.0000000e+000   0.0000000e+000   0.0000000e+000   0.0000000e+000   0.0000000e+000                2                1   0.0000000e+000   0.0000000e+000   0.0000000e+000   0.0000000e+000   0.0000000e+000 
 -8.0090524e+001                1                1   0.0000000e+000   0.0000000e+000   0.0000000e+000   0.0000000e+000   0.0000000e+000                2                1   0.0000000e+000   0.0000000e+000   0.0000000e+000   0.0000000e+000   0.0000000e+000 
 -7.9690976e+001                1                1   0.0000000e+000   0.0000000e+000   0.0000000e+000   0.0000000e+000   0.0000000e+000                2                1   0.0000000e+000   0.0000000e+000   0.0000000e+000   0.0000000e+000   0.0000000e+000 
 -7.9291829e+001                1                1   0.0000000e+000   0.0000000e+000   0.0000000e+000   0.0000000e+000   0.0000000e+000                2                1   0.0000000e+000   0.0000000e+000   0.0000000e+000   0.0000000e+000   0.0000000e+000 
 -7.8893061e+001                1                1   0.0000000e+000   0.0000000e+000   0.0000000e+000   0.0000000e+000   0.0000000e+000                2                1   0.0000000e+000   0.0000000e+000   0.0000000e+000   0.0000000e+000   0.0000000e+000 
 -7.8494646e+001                1                1   0.0000000e+000   0.0000000e+000   0.0000000e+000   0.0000000e+000   0.0000000e+000                2                1   0.0000000e+000   0.0000000e+000   0.0000000e+000   0.0000000e+000   0.0000000e+000 
 -7.8096561e+001                1                1   0.0000000e+000   0.0000000e+000   0.0000000e+000   0.0000000e+000   0.0000000e+000                2                1   0.0000000e+000   0.0000000e+000   0.0000000e+000   0.0000000e+000   0.0000000e+000 
 -7.7698782e+001                1                1   0.0000000e+000   0.0000000e+000   0.0000000e+000   0.0000000e+000   0.0000000e+000                2                1   0.0000000e+000   0.0000000e+000   0.0000000e+000   0.0000000e+000   0.0000000e+000 
 -7.7301285e+001                1                1   0.0000000e+000   0.0000000e+000   0.0000000e+000   0.0000000e+000   0.0000000e+000                2                1   0.0000000e+000   0.0000000e+000   0.0000000e+000   0.0000000e+000   0.0000000e+000 
 -7.6904045e+001                1                1   0.0000000e+000   0.0000000e+000   0.0000000e+000   0.0000000e+000   0.0000000e+000                2                1   0.0000000e+000   0.0000000e+000   0.0000000e+000   0.0000000e+000   0.0000000e+000 
 -7.6507039e+001                1                1   0.0000000e+000   0.0000000e+000   0.0000000e+000   0.0000000e+000   0.0000000e+000                2                1   0.0000000e+000   0.0000000e+000   0.0000000e+000   0.0000000e+000   0.0000000e+000 
 -7.6110243e+001                1                1   0.0000000e+000   0.0000000e+000   0.0000000e+000   0.0000000e+000   0.0000000e+000                2                1   0.0000000e+000   0.0000000e+000   0.0000000e+000   0.0000000e+000   0.0000000e+000 
 -7.5713633e+001                1                1   0.0000000e+000   0.0000000e+000   0.0000000e+000   0.0000000e+000   0.0000000e+000                2                1   0.0000000e+000   0.0000000e+000   0.0000000e+000   0.0000000e+000   0.0000000e+000 
 -7.5317184e+001                1                1   0.0000000e+000   0.0000000e+000   0.0000000e+000   0.0000000e+000   0.0000000e+000                2                1   0.0000000e+000   0.0000000e+000   0.0000000e+000   0.0000000e+000   0.0000000e+000 
 -7.4920872e+001                1                1   0.0000000e+000   0.0000000e+000   0.0000000e+000   0.0000000e+000   0.0000000e+000                2                1   0.0000000e+000   0.0000000e+000   0.0000000e+000   0.0000000e+000   0.0000000e+000 
 -7.4740937e+001                1                1   0.0000000e+000   0.0000000e+000   0.0000000e+000   0.0000000e+000   0.0000000e+000                2                1   0.0000000e+000   0.0000000e+000   0.0000000e+000   0.0000000e+000   0.0000000e+000 
 -7.4516017e+001                1                1   0.0000000e+000   0.0000000e+000   0.0000000e+000   0.0000000e+000   0.0000000e+000                2                1   0.0000000e+000   0.0000000e+000   0.0000000e+000   0.0000000e+000   0.0000000e+000 
 -7.4234868e+001                1                1   0.0000000e+000   0.0000000e+000   0.0000000e+000   0.0000000e+000   0.0000000e+000                2                1   0.0000000e+000   0.0000000e+000   0.0000000e+000   0.0000000e+000   0.0000000e+000 
 -7.3883432e+001                1                1   0.0000000e+000   0.0000000e+000   0.0000000e+000   0.0000000e+000   0.0000000e+000                2                1   0.0000000e+000   0.0000000e+000   0.0000000e+000   0.0000000e+000   0.0000000e+000 
 -7.3487419e+001                1                1   0.0000000e+000   0.0000000e+000   0.0000000e+000   0.0000000e+000   0.0000000e+000                2                1   0.0000000e+000   0.0000000e+000   0.0000000e+000   0.0000000e+000   0.0000000e+000 
 -7.3091430e+001                1                1   0.0000000e+000   0.0000000e+000   0.0000000e+000   0.0000000e+000   0.0000000e+000                2                1   0.0000000e+000   0.0000000e+000   0.0000000e+000   0.0000000e+000   0.0000000e+000 
 -7.2695443e+001                1                1   0.0000000e+000   0.0000000e+000   0.0000000e+000   0.0000000e+000   0.0000000e+000                2                1   0.0000000e+000   0.0000000e+000   0.0000000e+000   0.0000000e+000   0.0000000e+000 
 -7.2299432e+001                1                1   0.0000000e+000   0.0000000e+000   0.0000000e+000   0.0000000e+000   0.0000000e+000                2                1   0.0000000e+000   0.0000000e+000   0.0000000e+000   0.0000000e+000   0.0000000e+000 
 -7.1903375e+001                1                1   0.0000000e+000   0.0000000e+000   0.0000000e+000   0.0000000e+000   0.0000000e+000                2                1   0.0000000e+000   0.0000000e+000   0.0000000e+000   0.0000000e+000   0.0000000e+000 
 -7.1507244e+001                1                1   0.0000000e+000   0.0000000e+000   0.0000000e+000   0.0000000e+000   0.0000000e+000                2                1   0.0000000e+000   0.0000000e+000   0.0000000e+000   0.0000000e+000   0.0000000e+000 
 -7.1111017e+001                1                1   0.0000000e+000   0.0000000e+000   0.0000000e+000   0.0000000e+000   0.0000000e+000                2                1   0.0000000e+000   0.0000000e+000   0.0000000e+000   0.0000000e+000   0.0000000e+000 
 -7.0714667e+001                1                1   0.0000000e+000   0.0000000e+000   0.0000000e+000   0.0000000e+000   0.0000000e+000                2                1   0.0000000e+000   0.0000000e+000   0.0000000e+000   0.0000000e+000   0.0000000e+000 
 -7.0318169e+001                1                1   0.0000000e+000   0.0000000e+000   0.0000000e+000   0.0000000e+000   0.0000000e+000                2                1   0.0000000e+000   0.0000000e+000   0.0000000e+000   0.0000000e+000   0.0000000e+000 
 -6.9921499e+001                1                1   0.0000000e+000   0.0000000e+000   0.0000000e+000   0.0000000e+000   0.0000000e+000                2                1   0.0000000e+000   0.0000000e+000   0.0000000e+000   0.0000000e+000   0.0000000e+000 
 -6.9524630e+001                1                1   0.0000000e+000   0.0000000e+000   0.0000000e+000   0.0000000e+000   0.0000000e+000                2                1   0.0000000e+000   0.0000000e+000   0.0000000e+000   0.0000000e+000   0.0000000e+000 
 -6.9127536e+001                1                1   0.0000000e+000   0.0000000e+000   0.0000000e+000   0.0000000e+000   0.0000000e+000                2                1   0.0000000e+000   0.0000000e+000   0.0000000e+000   0.0000000e+000   0.0000000e+000 
 -6.8730192e+001                1                1   0.0000000e+000   0.0000000e+000   0.0000000e+000   0.0000000e+000   0.0000000e+000                2                1   0.0000000e+000   0.0000000e+000   0.0000000e+000   0.0000000e+000   0.0000000e+000 
 -6.8332571e+001                1                1   0.0000000e+000   0.0000000e+000   0.0000000e+000   0.0000000e+000   0.0000000e+000                2                1   0.0000000e+000   0.0000000e+000   0.0000000e+000   0.0000000e+000   0.0000000e+000 
 -6.7934647e+001                1                1   0.0000000e+000   0.0000000e+000   0.0000000e+000   0.0000000e+000   0.0000000e+000                2                1   0.0000000e+000   0.0000000e+000   0.0000000e+000   0.0000000e+000   0.0000000e+000 
 -6.7536393e+001                1                1   0.0000000e+000   0.0000000e+000   0.0000000e+000   0.0000000e+000   0.0000000e+000                2                1   0.0000000e+000   0.0000000e+000   0.0000000e+000   0.0000000e+000   0.0000000e+000 
 -6.7137781e+001                1                1   0.0000000e+000   0.0000000e+000   0.0000000e+000   0.0000000e+000   0.0000000e+000                2                1   0.0000000e+000   0.0000000e+000   0.0000000e+000   0.0000000e+000   0.0000000e+000 
 -6.6738785e+001                1                1   0.0000000e+000   0.0000000e+000   0.0000000e+000   0.0000000e+000   0.0000000e+000                2                1   0.0000000e+000   0.0000000e+000   0.0000000e+000   0.0000000e+000   0.0000000e+000 
 -6.6339376e+001                1                1   0.0000000e+000   0.0000000e+000   0.0000000e+000   0.0000000e+000   0.0000000e+000                2                1   0.0000000e+000   0.0000000e+000   0.0000000e+000   0.0000000e+000   0.0000000e+000 
 -6.5939526e+001                1                1   0.0000000e+000   0.0000000e+000   0.0000000e+000   0.0000000e+000   0.0000000e+000                2                1   0.0000000e+000   0.0000000e+000   0.0000000e+000   0.0000000e+000   0.0000000e+000 
 -6.5539208e+001                1                1   0.0000000e+000   0.0000000e+000   0.0000000e+000   0.0000000e+000   0.0000000e+000                2                1   0.0000000e+000   0.0000000e+000   0.0000000e+000   0.0000000e+000   0.0000000e+000 
 -6.5138391e+001                1                1   0.0000000e+000   0.0000000e+000   0.0000000e+000   0.0000000e+000   0.0000000e+000                2                1   0.0000000e+000   0.0000000e+000   0.0000000e+000   0.0000000e+000   0.0000000e+000 
 -6.4737047e+001                1                1   0.0000000e+000   0.0000000e+000   0.0000000e+000   0.0000000e+000   0.0000000e+000                2                1   0.0000000e+000   0.0000000e+000   0.0000000e+000   0.0000000e+000   0.0000000e+000 
 -6.4335147e+001                1                1   0.0000000e+000   0.0000000e+000   0.0000000e+000   0.0000000e+000   0.0000000e+000                2                1   0.0000000e+000   0.0000000e+000   0.0000000e+000   0.0000000e+000   0.0000000e+000 
 -6.3932659e+001                1                1   0.0000000e+000   0.0000000e+000   0.0000000e+000   0.0000000e+000   0.0000000e+000                2                1   0.0000000e+000   0.0000000e+000   0.0000000e+000   0.0000000e+000   0.0000000e+000 
 -6.3529554e+001                1                1   0.0000000e+000   0.0000000e+000   0.0000000e+000   0.0000000e+000   0.0000000e+000                2                1   0.0000000e+000   0.0000000e+000   0.0000000e+000   0.0000000e+000   0.0000000e+000 
 -6.3125800e+001                1                1   0.0000000e+000   0.0000000e+000   0.0000000e+000   0.0000000e+000   0.0000000e+000                2                1   0.0000000e+000   0.0000000e+000   0.0000000e+000   0.0000000e+000   0.0000000e+000 
 -6.2721365e+001                1                1   0.0000000e+000   0.0000000e+000   0.0000000e+000   0.0000000e+000   0.0000000e+000                2                1   0.0000000e+000   0.0000000e+000   0.0000000e+000   0.0000000e+000   0.0000000e+000 
 -6.2316218e+001                1                1   0.0000000e+000   0.0000000e+000   0.0000000e+000   0.0000000e+000   0.0000000e+000                2                1   0.0000000e+000   0.0000000e+000   0.0000000e+000   0.0000000e+000   0.0000000e+000 
 -6.1910327e+001                1                1   0.0000000e+000   0.0000000e+000   0.0000000e+000   0.0000000e+000   0.0000000e+000                2                1   0.0000000e+000   0.0000000e+000   0.0000000e+000   0.0000000e+000   0.0000000e+000 
 -6.1503657e+001                1                1   0.0000000e+000   0.0000000e+000   0.0000000e+000   0.0000000e+000   0.0000000e+000                2                1   0.0000000e+000   0.0000000e+000   0.0000000e+000   0.0000000e+000   0.0000000e+000 
 -6.1096174e+001                1                1   0.0000000e+000   0.0000000e+000   0.0000000e+000   0.0000000e+000   0.0000000e+000                2                1   0.0000000e+000   0.0000000e+000   0.0000000e+000   0.0000000e+000   0.0000000e+000 
 -6.0687843e+001                1                1   0.0000000e+000   0.0000000e+000   0.0000000e+000   0.0000000e+000   0.0000000e+000                2                1   0.0000000e+000   0.0000000e+000   0.0000000e+000   0.0000000e+000   0.0000000e+000 
 -6.0278628e+001                1                1   0.0000000e+000   0.0000000e+000   0.0000000e+000   0.0000000e+000   0.0000000e+000                2                1   0.0000000e+000   0.0000000e+000   0.0000000e+000   0.0000000e+000   0.0000000e+000 
 -5.9868494e+001                1                1   0.0000000e+000   0.0000000e+000   0.0000000e+000   0.0000000e+000   0.0000000e+000                2                1   0.0000000e+000   0.0000000e+000   0.0000000e+000   0.0000000e+000   0.0000000e+000 
 -5.9457406e+001                1                1   0.0000000e+000   0.0000000e+000   0.0000000e+000   0.0000000e+000   0.0000000e+000                2                1   0.0000000e+000   0.0000000e+000   0.0000000e+000   0.0000000e+000   0.0000000e+000 
 -5.9045324e+001                1                1   0.0000000e+000   0.0000000e+000   0.0000000e+000   0.0000000e+000   0.0000000e+000                2                1   0.0000000e+000   0.0000000e+000   0.0000000e+000   0.0000000e+000   0.0000000e+000 
 -5.8632213e+001                1                1   0.0000000e+000   0.0000000e+000   0.0000000e+000   0.0000000e+000   0.0000000e+000                2                1   0.0000000e+000   0.0000000e+000   0.0000000e+000   0.0000000e+000   0.0000000e+000 
 -5.8218031e+001                1                1   0.0000000e+000   0.0000000e+000   0.0000000e+000   0.0000000e+000   0.0000000e+000                2                1   0.0000000e+000   0.0000000e+000   0.0000000e+000   0.0000000e+000   0.0000000e+000 
 -5.7802740e+001                1                1   0.0000000e+000   0.0000000e+000   0.0000000e+000   0.0000000e+000   0.0000000e+000                2                1   0.0000000e+000   0.0000000e+000   0.0000000e+000   0.0000000e+000   0.0000000e+000 
 -5.7386300e+001                1                1   0.0000000e+000   0.0000000e+000   0.0000000e+000   0.0000000e+000   0.0000000e+000                2                1   0.0000000e+000   0.0000000e+000   0.0000000e+000   0.0000000e+000   0.0000000e+000 
 -5.6968657e+001                1                1   0.0000000e+000   0.0000000e+000   0.0000000e+000   0.0000000e+000   0.0000000e+000                2                1   0.0000000e+000   0.0000000e+000   0.0000000e+000   0.0000000e+000   0.0000000e+000 
 -5.6549777e+001                1                1   0.0000000e+000   0.0000000e+000   0.0000000e+000   0.0000000e+000   0.0000000e+000                2                1   0.0000000e+000   0.0000000e+000   0.0000000e+000   0.0000000e+000   0.0000000e+000 
 -5.6129618e+001                1                1   0.0000000e+000   0.0000000e+000   0.0000000e+000   0.0000000e+000   0.0000000e+000                2                1   0.0000000e+000   0.0000000e+000   0.0000000e+000   0.0000000e+000   0.0000000e+000 
 -5.5708134e+001                1                1   0.0000000e+000   0.0000000e+000   0.0000000e+000   0.0000000e+000   0.0000000e+000                2                1   0.0000000e+000   0.0000000e+000   0.0000000e+000   0.0000000e+000   0.0000000e+000 
 -5.5285280e+001                1                1   0.0000000e+000   0.0000000e+000   0.0000000e+000   0.0000000e+000   0.0000000e+000                2                1   0.0000000e+000   0.0000000e+000   0.0000000e+000   0.0000000e+000   0.0000000e+000 
 -5.4860997e+001                1                1   0.0000000e+000   0.0000000e+000   0.0000000e+000   0.0000000e+000   0.0000000e+000                2                1   0.0000000e+000   0.0000000e+000   0.0000000e+000   0.0000000e+000   0.0000000e+000 
 -5.4435240e+001                1                1   0.0000000e+000   0.0000000e+000   0.0000000e+000   0.0000000e+000   0.0000000e+000                2                1   0.0000000e+000   0.0000000e+000   0.0000000e+000   0.0000000e+000   0.0000000e+000 
 -5.4007966e+001                1                1   0.0000000e+000   0.0000000e+000   0.0000000e+000   0.0000000e+000   0.0000000e+000                2                1   0.0000000e+000   0.0000000e+000   0.0000000e+000   0.0000000e+000   0.0000000e+000 
 -5.3666147e+001                1                1   0.0000000e+000   0.0000000e+000   0.0000000e+000   0.0000000e+000   0.0000000e+000                2                1   0.0000000e+000   0.0000000e+000   0.0000000e+000   0.0000000e+000   0.0000000e+000 
 -5.3238873e+001                1                1   0.0000000e+000   0.0000000e+000   0.0000000e+000   0.0000000e+000   0.0000000e+000                2                1   0.0000000e+000   0.0000000e+000   0.0000000e+000   0.0000000e+000   0.0000000e+000 
 -5.2897054e+001                1                1   0.0000000e+000   0.0000000e+000   0.0000000e+000   0.0000000e+000   0.0000000e+000                2                1   0.0000000e+000   0.0000000e+000   0.0000000e+000   0.0000000e+000   0.0000000e+000 
 -5.2469780e+001                1                1   0.0000000e+000   0.0000000e+000   0.0000000e+000   0.0000000e+000   0.0000000e+000                2                1   0.0000000e+000   0.0000000e+000   0.0000000e+000   0.0000000e+000   0.0000000e+000 
 -5.2127961e+001                1                1   0.0000000e+000   0.0000000e+000   0.0000000e+000   0.0000000e+000   0.0000000e+000                2                1   0.0000000e+000   0.0000000e+000   0.0000000e+000   0.0000000e+000   0.0000000e+000 
 -5.1700687e+001                1                1   0.0000000e+000   0.0000000e+000   0.0000000e+000   0.0000000e+000   0.0000000e+000                2                1   0.0000000e+000   0.0000000e+000   0.0000000e+000   0.0000000e+000   0.0000000e+000 
 -5.1358868e+001                1                1   0.0000000e+000   0.0000000e+000   0.0000000e+000   0.0000000e+000   0.0000000e+000                2                1   0.0000000e+000   0.0000000e+000   0.0000000e+000   0.0000000e+000   0.0000000e+000 
 -5.0931594e+001                1                1   0.0000000e+000   0.0000000e+000   0.0000000e+000   0.0000000e+000   0.0000000e+000                2                1   0.0000000e+000   0.0000000e+000   0.0000000e+000   0.0000000e+000   0.0000000e+000 
 -5.0589775e+001                1                1   0.0000000e+000   0.0000000e+000   0.0000000e+000   0.0000000e+000   0.0000000e+000                2                1   0.0000000e+000   0.0000000e+000   0.0000000e+000   0.0000000e+000   0.0000000e+000 
 -5.0162501e+001                1                1   0.0000000e+000   0.0000000e+000   0.0000000e+000   0.0000000e+000   0.0000000e+000                2                1   0.0000000e+000   0.0000000e+000   0.0000000e+000   0.0000000e+000   0.0000000e+000 
 -4.9820682e+001                1                1   0.0000000e+000   0.0000000e+000   0.0000000e+000   0.0000000e+000   0.0000000e+000                2                1   0.0000000e+000   0.0000000e+000   0.0000000e+000   0.0000000e+000   0.0000000e+000 
 -4.9393408e+001                1                1   0.0000000e+000   0.0000000e+000   0.0000000e+000   0.0000000e+000   0.0000000e+000                2                1   0.0000000e+000   0.0000000e+000   0.0000000e+000   0.0000000e+000   0.0000000e+000 
 -4.9051589e+001                1                1   0.0000000e+000   0.0000000e+000   0.0000000e+000   0.0000000e+000   0.0000000e+000                2                1   0.0000000e+000   0.0000000e+000   0.0000000e+000   0.0000000e+000   0.0000000e+000 
 -4.8624315e+001                1                1   0.0000000e+000   0.0000000e+000   0.0000000e+000   0.0000000e+000   0.0000000e+000                2                1   0.0000000e+000   0.0000000e+000   0.0000000e+000   0.0000000e+000   0.0000000e+000 
 -4.8282496e+001                1                1   0.0000000e+000   0.0000000e+000   0.0000000e+000   0.0000000e+000   0.0000000e+000                2                1   0.0000000e+000   0.0000000e+000   0.0000000e+000   0.0000000e+000   0.0000000e+000 
 -4.7855222e+001                1                1   0.0000000e+000   0.0000000e+000   0.0000000e+000   0.0000000e+000   0.0000000e+000                2                1   0.0000000e+000   0.0000000e+000   0.0000000e+000   0.0000000e+000   0.0000000e+000 
 -4.7513403e+001                1                1   0.0000000e+000   0.0000000e+000   0.0000000e+000   0.0000000e+000   0.0000000e+000                2                1   0.0000000e+000   0.0000000e+000   0.0000000e+000   0.0000000e+000   0.0000000e+000 
 -4.7086129e+001                1                1   0.0000000e+000   0.0000000e+000   0.0000000e+000   0.0000000e+000   0.0000000e+000                2                1   0.0000000e+000   0.0000000e+000   0.0000000e+000   0.0000000e+000   0.0000000e+000 
 -4.6744310e+001                1                1   0.0000000e+000   0.0000000e+000   0.0000000e+000   0.0000000e+000   0.0000000e+000                2                1   0.0000000e+000   0.0000000e+000   0.0000000e+000   0.0000000e+000   0.0000000e+000 
 -4.6317036e+001                1                1   0.0000000e+000   0.0000000e+000   0.0000000e+000   0.0000000e+000   0.0000000e+000                2                1   0.0000000e+000   0.0000000e+000   0.0000000e+000   0.0000000e+000   0.0000000e+000 
 -4.5975216e+001                1                1   0.0000000e+000   0.0000000e+000   0.0000000e+000   0.0000000e+000   0.0000000e+000                2                1   0.0000000e+000   0.0000000e+000   0.0000000e+000   0.0000000e+000   0.0000000e+000 
 -4.5547943e+001                1                1   0.0000000e+000   0.0000000e+000   0.0000000e+000   0.0000000e+000   0.0000000e+000                2                1   0.0000000e+000   0.0000000e+000   0.0000000e+000   0.0000000e+000   0.0000000e+000 
 -4.5206123e+001                1                1   0.0000000e+000   0.0000000e+000   0.0000000e+000   0.0000000e+000   0.0000000e+000                2                1   0.0000000e+000   0.0000000e+000   0.0000000e+000   0.0000000e+000   0.0000000e+000 
 -4.4778850e+001                1                1   0.0000000e+000   0.0000000e+000   0.0000000e+000   0.0000000e+000   0.0000000e+000                2                1   0.0000000e+000   0.0000000e+000   0.0000000e+000   0.0000000e+000   0.0000000e+000 
 -4.4437030e+001                1                1   0.0000000e+000   0.0000000e+000   0.0000000e+000   0.0000000e+000   0.0000000e+000                2                1   0.0000000e+000   0.0000000e+000   0.0000000e+000   0.0000000e+000   0.0000000e+000 
 -4.4009756e+001                1                1   0.0000000e+000   0.0000000e+000   0.0000000e+000   0.0000000e+000   0.0000000e+000                2                1   0.0000000e+000   0.0000000e+000   0.0000000e+000   0.0000000e+000   0.0000000e+000 
 -4.3667937e+001                1                1   0.0000000e+000   0.0000000e+000   0.0000000e+000   0.0000000e+000   0.0000000e+000                2                1   0.0000000e+000   0.0000000e+000   0.0000000e+000   0.0000000e+000   0.0000000e+000 
 -4.3240663e+001                1                1   0.0000000e+000   0.0000000e+000   0.0000000e+000   0.0000000e+000   0.0000000e+000                2                1   0.0000000e+000   0.0000000e+000   0.0000000e+000   0.0000000e+000   0.0000000e+000 
 -4.2898844e+001                1                1   0.0000000e+000   0.0000000e+000   0.0000000e+000   0.0000000e+000   0.0000000e+000                2                1   0.0000000e+000   0.0000000e+000   0.0000000e+000   0.0000000e+000   0.0000000e+000 
 -4.2471570e+001                1                1   0.0000000e+000   0.0000000e+000   0.0000000e+000   0.0000000e+000   0.0000000e+000                2                1   0.0000000e+000   0.0000000e+000   0.0000000e+000   0.0000000e+000   0.0000000e+000 
 -4.2129751e+001                1                1   0.0000000e+000   0.0000000e+000   0.0000000e+000   0.0000000e+000   0.0000000e+000                2                1   0.0000000e+000   0.0000000e+000   0.0000000e+000   0.0000000e+000   0.0000000e+000 
 -4.1702477e+001                1                1   0.0000000e+000   0.0000000e+000   0.0000000e+000   0.0000000e+000   0.0000000e+000                2                1   0.0000000e+000   0.0000000e+000   0.0000000e+000   0.0000000e+000   0.0000000e+000 
 -4.1360658e+001                1                1   0.0000000e+000   0.0000000e+000   0.0000000e+000   0.0000000e+000   0.0000000e+000                2                1   0.0000000e+000   0.0000000e+000   0.0000000e+000   0.0000000e+000   0.0000000e+000 
 -4.0933384e+001                1                1   0.0000000e+000   0.0000000e+000   0.0000000e+000   0.0000000e+000   0.0000000e+000                2                1   0.0000000e+000   0.0000000e+000   0.0000000e+000   0.0000000e+000   0.0000000e+000 
 -4.0746599e+001                1                1   0.0000000e+000   0.0000000e+000   0.0000000e+000   0.0000000e+000   0.0000000e+000                2                1   0.0000000e+000   0.0000000e+000   0.0000000e+000   0.0000000e+000   0.0000000e+000 
 -4.0513118e+001                1                1   0.0000000e+000   0.0000000e+000   0.0000000e+000   0.0000000e+000   0.0000000e+000                2                1   0.0000000e+000   0.0000000e+000   0.0000000e+000   0.0000000e+000   0.0000000e+000 
 -4.0221266e+001                1                1   0.0000000e+000   0.0000000e+000   0.0000000e+000   0.0000000e+000   0.0000000e+000                2                1   0.0000000e+000   0.0000000e+000   0.0000000e+000   0.0000000e+000   0.0000000e+000 
 -3.9856451e+001                1                1   0.0000000e+000   0.0000000e+000   0.0000000e+000   0.0000000e+000   0.0000000e+000                2                1   0.0000000e+000   0.0000000e+000   0.0000000e+000   0.0000000e+000   0.0000000e+000 
 -3.9400432e+001                1                1   0.0000000e+000   0.0000000e+000   0.0000000e+000   0.0000000e+000   0.0000000e+000                2                1   0.0000000e+000   0.0000000e+000   0.0000000e+000   0.0000000e+000   0.0000000e+000 
 -3.9035617e+001                1                1   0.0000000e+000   0.0000000e+000   0.0000000e+000   0.0000000e+000   0.0000000e+000                2                1   0.0000000e+000   0.0000000e+000   0.0000000e+000   0.0000000e+000   0.0000000e+000 
 -3.8579599e+001                1                1   0.0000000e+000   0.0000000e+000   0.0000000e+000   0.0000000e+000   0.0000000e+000                2                1   0.0000000e+000   0.0000000e+000   0.0000000e+000   0.0000000e+000   0.0000000e+000 
 -3.8214784e+001                1                1   0.0000000e+000   0.0000000e+000   0.0000000e+000   0.0000000e+000   0.0000000e+000                2                1   0.0000000e+000   0.0000000e+000   0.0000000e+000   0.0000000e+000   0.0000000e+000 
 -3.7758765e+001                1                1   0.0000000e+000   0.0000000e+000   0.0000000e+000   0.0000000e+000   0.0000000e+000                2                1   0.0000000e+000   0.0000000e+000   0.0000000e+000   0.0000000e+000   0.0000000e+000 
 -3.7393951e+001                1                1   0.0000000e+000   0.0000000e+000   0.0000000e+000   0.0000000e+000   0.0000000e+000                2                1   0.0000000e+000   0.0000000e+000   0.0000000e+000   0.0000000e+000   0.0000000e+000 
 -3.6937932e+001                1                1   0.0000000e+000   0.0000000e+000   0.0000000e+000   0.0000000e+000   0.0000000e+000                2                1   0.0000000e+000   0.0000000e+000   0.0000000e+000   0.0000000e+000   0.0000000e+000 
 -3.6573117e+001                1                1   0.0000000e+000   0.0000000e+000   0.0000000e+000   0.0000000e+000   0.0000000e+000                2                1   0.0000000e+000   0.0000000e+000   0.0000000e+000   0.0000000e+000   0.0000000e+000 
 -3.6117099e+001                1                1   0.0000000e+000   0.0000000e+000   0.0000000e+000   0.0000000e+000   0.0000000e+000                2                1   0.0000000e+000   0.0000000e+000   0.0000000e+000   0.0000000e+000   0.0000000e+000 
 -3.5752284e+001                1                1   0.0000000e+000   0.0000000e+000   0.0000000e+000   0.0000000e+000   0.0000000e+000                2                1   0.0000000e+000   0.0000000e+000   0.0000000e+000   0.0000000e+000   0.0000000e+000 
 -3.5460432e+001                1                1   0.0000000e+000   0.0000000e+000   0.0000000e+000   0.0000000e+000   0.0000000e+000                2                1   0.0000000e+000   0.0000000e+000   0.0000000e+000   0.0000000e+000   0.0000000e+000 
 -3.5095617e+001                1                1   0.0000000e+000   0.0000000e+000   0.0000000e+000   0.0000000e+000   0.0000000e+000                2                1   0.0000000e+000   0.0000000e+000   0.0000000e+000   0.0000000e+000   0.0000000e+000 
 -3.4803765e+001                1                1   0.0000000e+000   0.0000000e+000   0.0000000e+000   0.0000000e+000   0.0000000e+000                2                1   0.0000000e+000   0.0000000e+000   0.0000000e+000   0.0000000e+000   0.0000000e+000 
 -3.4438950e+001                1                1   0.0000000e+000   0.0000000e+000   0.0000000e+000   0.0000000e+000   0.0000000e+000                2                1   0.0000000e+000   0.0000000e+000   0.0000000e+000   0.0000000e+000   0.0000000e+000 
 -3.4147099e+001                1                1   0.0000000e+000   0.0000000e+000   0.0000000e+000   0.0000000e+000   0.0000000e+000                2                1   0.0000000e+000   0.0000000e+000   0.0000000e+000   0.0000000e+000   0.0000000e+000 
 -3.3782284e+001                1                1   0.0000000e+000   0.0000000e+000   0.0000000e+000   0.0000000e+000   0.0000000e+000                2                1   0.0000000e+000   0.0000000e+000   0.0000000e+000   0.0000000e+000   0.0000000e+000 
 -3.3490432e+001                1                1   0.0000000e+000   0.0000000e+000   0.0000000e+000   0.0000000e+000   0.0000000e+000                2                1   0.0000000e+000   0.0000000e+000   0.0000000e+000   0.0000000e+000   0.0000000e+000 
 -3.3125617e+001                1                1   0.0000000e+000   0.0000000e+000   0.0000000e+000   0.0000000e+000   0.0000000e+000                2                1   0.0000000e+000   0.0000000e+000   0.0000000e+000   0.0000000e+000   0.0000000e+000 
 -3.2833765e+001                1                1   0.0000000e+000   0.0000000e+000   0.0000000e+000   0.0000000e+000   0.0000000e+000                2                1   0.0000000e+000   0.0000000e+000   0.0000000e+000   0.0000000e+000   0.0000000e+000 
 -3.2468950e+001                1                1   0.0000000e+000   0.0000000e+000   0.0000000e+000   0.0000000e+000   0.0000000e+000                2                1   0.0000000e+000   0.0000000e+000   0.0000000e+000   0.0000000e+000   0.0000000e+000 
 -3.2177098e+001                1                1   0.0000000e+000   0.0000000e+000   0.0000000e+000   0.0000000e+000   0.0000000e+000                2                1   0.0000000e+000   0.0000000e+000   0.0000000e+000   0.0000000e+000   0.0000000e+000 
 -3.1812284e+001                1                1   0.0000000e+000   0.0000000e+000   0.0000000e+000   0.0000000e+000   0.0000000e+000                2                1   0.0000000e+000   0.0000000e+000   0.0000000e+000   0.0000000e+000   0.0000000e+000 
 -3.1520432e+001                1                1   0.0000000e+000   0.0000000e+000   0.0000000e+000   0.0000000e+000   0.0000000e+000                2                1   0.0000000e+000   0.0000000e+000   0.0000000e+000   0.0000000e+000   0.0000000e+000 
 -3.1155617e+001                1                1   0.0000000e+000   0.0000000e+000   0.0000000e+000   0.0000000e+000   0.0000000e+000                2                1   0.0000000e+000   0.0000000e+000   0.0000000e+000   0.0000000e+000   0.0000000e+000 
 -3.0863765e+001                1                1   0.0000000e+000   0.0000000e+000   0.0000000e+000   0.0000000e+000   0.0000000e+000                2                1   0.0000000e+000   0.0000000e+000   0.0000000e+000   0.0000000e+000   0.0000000e+000 
 -3.0498950e+001                1                1   0.0000000e+000   0.0000000e+000   0.0000000e+000   0.0000000e+000   0.0000000e+000                2                1   0.0000000e+000   0.0000000e+000   0.0000000e+000   0.0000000e+000   0.0000000e+000 
 -3.0207098e+001                1                1   0.0000000e+000   0.0000000e+000   0.0000000e+000   0.0000000e+000   0.0000000e+000                2                1   0.0000000e+000   0.0000000e+000   0.0000000e+000   0.0000000e+000   0.0000000e+000 
 -2.9842283e+001                1                1   0.0000000e+000   0.0000000e+000   0.0000000e+000   0.0000000e+000   0.0000000e+000                2                1   0.0000000e+000   0.0000000e+000   0.0000000e+000   0.0000000e+000   0.0000000e+000 
 -2.9550432e+001                1                1   0.0000000e+000   0.0000000e+000   0.0000000e+000   0.0000000e+000   0.0000000e+000                2                1   0.0000000e+000   0.0000000e+000   0.0000000e+000   0.0000000e+000   0.0000000e+000 
 -2.9185617e+001                1                1   0.0000000e+000   0.0000000e+000   0.0000000e+000   0.0000000e+000   0.0000000e+000                2                1   0.0000000e+000   0.0000000e+000   0.0000000e+000   0.0000000e+000   0.0000000e+000 
 -2.8893765e+001                1                1   0.0000000e+000   0.0000000e+000   0.0000000e+000   0.0000000e+000   0.0000000e+000                2                1   0.0000000e+000   0.0000000e+000   0.0000000e+000   0.0000000e+000   0.0000000e+000 
 -2.8528950e+001                1                1   0.0000000e+000   0.0000000e+000   0.0000000e+000   0.0000000e+000   0.0000000e+000                2                1   0.0000000e+000   0.0000000e+000   0.0000000e+000   0.0000000e+000   0.0000000e+000 
 -2.8237098e+001                1                1   0.0000000e+000   0.0000000e+000   0.0000000e+000   0.0000000e+000   0.0000000e+000                2                1   0.0000000e+000   0.0000000e+000   0.0000000e+000   0.0000000e+000   0.0000000e+000 
 -2.7872283e+001                1                1   0.0000000e+000   0.0000000e+000   0.0000000e+000   0.0000000e+000   0.0000000e+000                2                1   0.0000000e+000   0.0000000e+000   0.0000000e+000   0.0000000e+000   0.0000000e+000 
 -2.7580431e+001                1                1   0.0000000e+000   0.0000000e+000   0.0000000e+000   0.0000000e+000   0.0000000e+000                2                1   0.0000000e+000   0.0000000e+000   0.0000000e+000   0.0000000e+000   0.0000000e+000 
 -2.7215617e+001                1                1   0.0000000e+000   0.0000000e+000   0.0000000e+000   0.0000000e+000   0.0000000e+000                2                1   0.0000000e+000   0.0000000e+000   0.0000000e+000   0.0000000e+000   0.0000000e+000 
 -2.6923765e+001                1                1   0.0000000e+000   0.0000000e+000   0.0000000e+000   0.0000000e+000   0.0000000e+000                2                1   0.0000000e+000   0.0000000e+000   0.0000000e+000   0.0000000e+000   0.0000000e+000 
 -2.6558950e+001                1                1   0.0000000e+000   0.0000000e+000   0.0000000e+000   0.0000000e+000   0.0000000e+000                2                1   0.0000000e+000   0.0000000e+000   0.0000000e+000   0.0000000e+000   0.0000000e+000 
 -2.6267098e+001                1                1   0.0000000e+000   0.0000000e+000   0.0000000e+000   0.0000000e+000   0.0000000e+000                2                1   0.0000000e+000   0.0000000e+000   0.0000000e+000   0.0000000e+000   0.0000000e+000 
 -2.5902283e+001                1                1   0.0000000e+000   0.0000000e+000   0.0000000e+000   0.0000000e+000   0.0000000e+000                2                1   0.0000000e+000   0.0000000e+000   0.0000000e+000   0.0000000e+000   0.0000000e+000 
 -2.5610431e+001                1                1   0.0000000e+000   0.0000000e+000   0.0000000e+000   0.0000000e+000   0.0000000e+000                2                1   0.0000000e+000   0.0000000e+000   0.0000000e+000   0.0000000e+000   0.0000000e+000 
 -2.5245616e+001                1                1   0.0000000e+000   0.0000000e+000   0.0000000e+000   0.0000000e+000   0.0000000e+000                2                1   0.0000000e+000   0.0000000e+000   0.0000000e+000   0.0000000e+000   0.0000000e+000 
 -2.4953765e+001                1                1   0.0000000e+000   0.0000000e+000   0.0000000e+000   0.0000000e+000   0.0000000e+000                2                1   0.0000000e+000   0.0000000e+000   0.0000000e+000   0.0000000e+000   0.0000000e+000 
 -2.4588950e+001                1                1   0.0000000e+000   0.0000000e+000   0.0000000e+000   0.0000000e+000   0.0000000e+000                2                1   0.0000000e+000   0.0000000e+000   0.0000000e+000   0.0000000e+000   0.0000000e+000 
 -2.4297098e+001                1                1   0.0000000e+000   0.0000000e+000   0.0000000e+000   0.0000000e+000   0.0000000e+000                2                1   0.0000000e+000   0.0000000e+000   0.0000000e+000   0.0000000e+000   0.0000000e+000 
 -2.3932283e+001                1                1   0.0000000e+000   0.0000000e+000   0.0000000e+000   0.0000000e+000   0.0000000e+000                2                1   0.0000000e+000   0.0000000e+000   0.0000000e+000   0.0000000e+000   0.0000000e+000 
 -2.3640431e+001                1                1   0.0000000e+000   0.0000000e+000   0.0000000e+000   0.0000000e+000   0.0000000e+000                2                1   0.0000000e+000   0.0000000e+000   0.0000000e+000   0.0000000e+000   0.0000000e+000 
 -2.3275616e+001                1                1   0.0000000e+000   0.0000000e+000   0.0000000e+000   0.0000000e+000   0.0000000e+000                2                1   0.0000000e+000   0.0000000e+000   0.0000000e+000   0.0000000e+000   0.0000000e+000 
 -2.2983764e+001                1                1   0.0000000e+000   0.0000000e+000   0.0000000e+000   0.0000000e+000   0.0000000e+000                2                1   0.0000000e+000   0.0000000e+000   0.0000000e+000   0.0000000e+000   0.0000000e+000 
 -2.2618950e+001                1                1   0.0000000e+000   0.0000000e+000   0.0000000e+000   0.0000000e+000   0.0000000e+000                2                1   0.0000000e+000   0.0000000e+000   0.0000000e+000   0.0000000e+000   0.0000000e+000 
 -2.2327098e+001                1                1   0.0000000e+000   0.0000000e+000   0.0000000e+000   0.0000000e+000   0.0000000e+000                2                1   0.0000000e+000   0.0000000e+000   0.0000000e+000   0.0000000e+000   0.0000000e+000 
 -2.1962283e+001                1                1   0.0000000e+000   0.0000000e+000   0.0000000e+000   0.0000000e+000   0.0000000e+000                2                1   0.0000000e+000   0.0000000e+000   0.0000000e+000   0.0000000e+000   0.0000000e+000 
 -2.1670431e+001                1                1   0.0000000e+000   0.0000000e+000   0.0000000e+000   0.0000000e+000   0.0000000e+000                2                1   0.0000000e+000   0.0000000e+000   0.0000000e+000   0.0000000e+000   0.0000000e+000 
 -2.1305616e+001                1                1   0.0000000e+000   0.0000000e+000   0.0000000e+000   0.0000000e+000   0.0000000e+000                2                1   0.0000000e+000   0.0000000e+000   0.0000000e+000   0.0000000e+000   0.0000000e+000 
 -2.1013764e+001                1                1   0.0000000e+000   0.0000000e+000   0.0000000e+000   0.0000000e+000   0.0000000e+000                2                1   0.0000000e+000   0.0000000e+000   0.0000000e+000   0.0000000e+000   0.0000000e+000 
 -2.0780283e+001                1                1   0.0000000e+000   0.0000000e+000   0.0000000e+000   0.0000000e+000   0.0000000e+000                2                1   0.0000000e+000   0.0000000e+000   0.0000000e+000   0.0000000e+000   0.0000000e+000 
 -2.0488431e+001                1                1   0.0000000e+000   0.0000000e+000   0.0000000e+000   0.0000000e+000   0.0000000e+000                2                1   0.0000000e+000   0.0000000e+000   0.0000000e+000   0.0000000e+000   0.0000000e+000 
 -2.0123616e+001                1                1   0.0000000e+000   0.0000000e+000   0.0000000e+000   0.0000000e+000   0.0000000e+000                2                1   0.0000000e+000   0.0000000e+000   0.0000000e+000   0.0000000e+000   0.0000000e+000 
 -1.9831764e+001                1                1   0.0000000e+000   0.0000000e+000   0.0000000e+000   0.0000000e+000   0.0000000e+000                2                1   0.0000000e+000   0.0000000e+000   0.0000000e+000   0.0000000e+000   0.0000000e+000 
 -1.9750189e+001                1                1   0.0000000e+000   0.0000000e+000   0.0000000e+000   0.0000000e+000   0.0000000e+000                2                1   0.0000000e+000   0.0000000e+000   0.0000000e+000   0.0000000e+000   0.0000000e+000 
 -1.9684928e+001                1                1   0.0000000e+000   0.0000000e+000   0.0000000e+000   0.0000000e+000   0.0000000e+000                2                1   0.0000000e+000   0.0000000e+000   0.0000000e+000   0.0000000e+000   0.0000000e+000 
 -1.9538093e+001                1                1   0.0000000e+000   0.0000000e+000   0.0000000e+000   0.0000000e+000   0.0000000e+000                2                1   0.0000000e+000   0.0000000e+000   0.0000000e+000   0.0000000e+000   0.0000000e+000 
 -1.9456517e+001                1                1   0.0000000e+000   0.0000000e+000   0.0000000e+000   0.0000000e+000   0.0000000e+000                2                1   0.0000000e+000   0.0000000e+000   0.0000000e+000   0.0000000e+000   0.0000000e+000 
 -1.9354548e+001                1                1   0.0000000e+000   0.0000000e+000   0.0000000e+000   0.0000000e+000   0.0000000e+000                2                1   0.0000000e+000   0.0000000e+000   0.0000000e+000   0.0000000e+000   0.0000000e+000 
 -1.9282851e+001                1                1   0.0000000e+000   0.0000000e+000   0.0000000e+000   0.0000000e+000   0.0000000e+000                2                1   0.0000000e+000   0.0000000e+000   0.0000000e+000   0.0000000e+000   0.0000000e+000 
 -1.9170824e+001                1                1   0.0000000e+000   0.0000000e+000   0.0000000e+000   0.0000000e+000   0.0000000e+000                2                1   0.0000000e+000   0.0000000e+000   0.0000000e+000   0.0000000e+000   0.0000000e+000 
 -1.9093028e+001                1                1   0.0000000e+000   0.0000000e+000   0.0000000e+000   0.0000000e+000   0.0000000e+000                2                1   0.0000000e+000   0.0000000e+000   0.0000000e+000   0.0000000e+000   0.0000000e+000 
 -1.8952994e+001                1                1   0.0000000e+000   0.0000000e+000   0.0000000e+000   0.0000000e+000   0.0000000e+000                2                1   0.0000000e+000   0.0000000e+000   0.0000000e+000   0.0000000e+000   0.0000000e+000 
 -1.8855749e+001                1                1   0.0000000e+000   0.0000000e+000   0.0000000e+000   0.0000000e+000   0.0000000e+000                2                1   0.0000000e+000   0.0000000e+000   0.0000000e+000   0.0000000e+000   0.0000000e+000 
 -1.8734192e+001                1                1   0.0000000e+000   0.0000000e+000   0.0000000e+000   0.0000000e+000   0.0000000e+000                2                1   0.0000000e+000   0.0000000e+000   0.0000000e+000   0.0000000e+000   0.0000000e+000 
 -1.8585949e+001                1                1   0.0000000e+000   0.0000000e+000   0.0000000e+000   0.0000000e+000   0.0000000e+000                2                1   0.0000000e+000   0.0000000e+000   0.0000000e+000   0.0000000e+000   0.0000000e+000 
 -1.8351945e+001                1                1   0.0000000e+000   0.0000000e+000   0.0000000e+000   0.0000000e+000   0.0000000e+000                2                1   8.5937053e-005   8.8992155e-005   9.0667533e-005   9.3525532e-005   0.0000000e+000 
 -1.8233502e+001                1                1   0.0000000e+000   0.0000000e+000   0.0000000e+000   0.0000000e+000   0.0000000e+000                2                1   1.5142377e-004   1.5598168e-004   1.5834504e-004   1.6189008e-004   0.0000000e+000 
 -1.8085724e+001                1                1   0.0000000e+000   0.0000000e+000   0.0000000e+000   0.0000000e+000   0.0000000e+000                2                1   3.3897131e-004   3.4288800e-004   3.4502437e-004   3.4822893e-004   0.0000000e+000 
 -1.7967503e+001                1                1   0.0000000e+000   0.0000000e+000   0.0000000e+000   0.0000000e+000   0.0000000e+000                2                1   5.5356211e-004   5.5931639e-004   5.6161811e-004   5.6507068e-004   0.0000000e+000 
 -1.7819970e+001                1                1   0.0000000e+000   0.0000000e+000   0.0000000e+000   0.0000000e+000   0.0000000e+000                2                1   8.9166568e-004   8.9889820e-004   9.0096463e-004   9.0509749e-004   0.0000000e+000 
 -1.7701944e+001                1                1   0.0000000e+000   0.0000000e+000   0.0000000e+000   0.0000000e+000   0.0000000e+000                2                1   1.2072310e-003   1.2156830e-003   1.2213177e-003   1.2325871e-003   0.0000000e+000 
 -1.7559019e+001                1                1   0.0000000e+000   0.0000000e+000   0.0000000e+000   0.0000000e+000   0.0000000e+000                2                1   1.6477017e-003   1.6737082e-003   1.6792811e-003   1.6867115e-003   0.0000000e+000 
 -1.7444679e+001                1                1   0.0000000e+000   0.0000000e+000   0.0000000e+000   0.0000000e+000   0.0000000e+000                2                1   2.0442785e-003   2.0674562e-003   2.0975873e-003   2.1254006e-003   0.0000000e+000 
 -1.7340096e+001                1                1   0.0000000e+000   0.0000000e+000   0.0000000e+000   0.0000000e+000   0.0000000e+000                2                1   2.4053877e-003   2.4543662e-003   2.5006236e-003   2.5305549e-003   0.0000000e+000 
 -1.7246862e+001                1                1   0.0000000e+000   0.0000000e+000   0.0000000e+000   0.0000000e+000   0.0000000e+000                2                1   2.7622632e-003   2.8331695e-003   2.8609154e-003   2.8855785e-003   0.0000000e+000 
 -1.7155794e+001                1                1   0.0000000e+000   0.0000000e+000   0.0000000e+000   0.0000000e+000   0.0000000e+000                2                1   3.1534471e-003   3.2114023e-003   3.2318571e-003   3.2591301e-003   0.0000000e+000 
 -1.7062863e+001                1                1   0.0000000e+000   0.0000000e+000   0.0000000e+000   0.0000000e+000   0.0000000e+000                2                1   3.5423786e-003   3.6113860e-003   3.6573909e-003   3.6957283e-003   0.0000000e+000 
 -1.6900617e+001                1                1   0.0000000e+000   0.0000000e+000   0.0000000e+000   0.0000000e+000   0.0000000e+000                2                1   4.2714208e-003   4.3644801e-003   4.4017038e-003   4.4714983e-003   0.0000000e+000 
 -1.6796688e+001                1                1   0.0000000e+000   0.0000000e+000   0.0000000e+000   0.0000000e+000   0.0000000e+000                2                1   4.7476925e-003   4.8459563e-003   4.9028458e-003   4.9752507e-003   0.0000000e+000 
 -1.6685624e+001                1                1   0.0000000e+000   0.0000000e+000   0.0000000e+000   0.0000000e+000   0.0000000e+000                2                1   5.2369116e-003   5.3561905e-003   5.4300299e-003   5.4981892e-003   0.0000000e+000 
 -1.6567494e+001                1                1   0.0000000e+000   0.0000000e+000   0.0000000e+000   0.0000000e+000   3.9356814e-003                2                1   5.7328043e-003   5.8765932e-003   5.9516136e-003   6.0453890e-003   3.9356814e-003 
 -1.6466095e+001                1                1   0.0000000e+000   0.0000000e+000   0.0000000e+000   0.0000000e+000   4.8913288e-003                2                1   6.1288343e-003   6.2911876e-003   6.3723642e-003   6.5008938e-003   4.8913288e-003 
 -1.6323501e+001                1                1   0.0000000e+000   0.0000000e+000   0.0000000e+000   0.0000000e+000   5.2255715e-003                2                1   6.6507413e-003   6.8361019e-003   6.9324895e-003   7.0881925e-003   5.2255715e-003 
 -1.6260126e+001                1                1   0.0000000e+000   0.0000000e+000   0.0000000e+000   0.0000000e+000   5.8617922e-003                2                1   6.8691366e-003   7.0610119e-003   7.1607871e-003   7.3219624e-003   5.8617922e-003 
 -1.6180908e+001                1                1   0.0000000e+000   0.0000000e+000   0.0000000e+000   0.0000000e+000   6.1434606e-003                2                1   7.1236324e-003   7.3230622e-003   7.4267657e-003   7.6102411e-003   6.1434606e-003 
 -1.6081885e+001                1                1   0.0000000e+000   0.0000000e+000   0.0000000e+000   0.0000000e+000   6.1434606e-003                2                1   7.4294770e-003   7.6379359e-003   7.7463346e-003   7.9381168e-003   6.1434606e-003 
 -1.5903643e+001                1                1   0.0000000e+000   0.0000000e+000   0.0000000e+000   0.0000000e+000   7.0836162e-003                2                1   7.9550793e-003   8.1782858e-003   8.2943532e-003   8.4907749e-003   7.0836162e-003 
 -1.5824425e+001                1                1   0.0000000e+000   0.0000000e+000   0.0000000e+000   0.0000000e+000   7.0836162e-003                2                1   8.1824222e-003   8.4114934e-003   8.5306104e-003   8.7230302e-003   7.0836162e-003 
 -1.5725401e+001                1                1   0.0000000e+000   0.0000000e+000   0.0000000e+000   0.0000000e+000   8.0382291e-003                2                1   8.4624981e-003   8.6794853e-003   8.8021302e-003   8.9908146e-003   8.0382291e-003 
 -1.5601623e+001                1                1   0.0000000e+000   0.0000000e+000   0.0000000e+000   0.0000000e+000   8.0382291e-003                2                1   8.8041923e-003   9.0184536e-003   9.1353234e-003   9.3106281e-003   8.0382291e-003 
 -1.5446899e+001                1                1   0.0000000e+000   0.0000000e+000   0.0000000e+000   0.0000000e+000   9.0027017e-003                2                1   9.2257267e-003   9.4175088e-003   9.5285405e-003   9.7001350e-003   9.0027017e-003 
 -1.5323120e+001                1                1   0.0000000e+000   0.0000000e+000   0.0000000e+000   0.0000000e+000   9.0027017e-003                2                1   9.5437020e-003   9.7306298e-003   9.8344785e-003   1.0000637e-002   9.0027017e-003 
 -1.5168396e+001                1                1   0.0000000e+000   0.0000000e+000   0.0000000e+000   0.0000000e+000   9.2967810e-003                2                1   9.9401942e-003   1.0111947e-002   1.0208558e-002   1.0358842e-002   9.2967810e-003 
 -1.5053258e+001                1                1   0.0000000e+000   0.0000000e+000   0.0000000e+000   0.0000000e+000   9.2967810e-003                2                1   1.0216911e-002   1.0393064e-002   1.0481141e-002   1.0613256e-002   9.2967810e-003 
 -1.4909336e+001                1                1   0.0000000e+000   0.0000000e+000   0.0000000e+000   0.0000000e+000   9.9741740e-003                2                1   1.0553278e-002   1.0723310e-002   1.0802658e-002   1.0927347e-002   9.9741740e-003 
 -1.4749453e+001                1                1   0.0000000e+000   0.0000000e+000   0.0000000e+000   0.0000000e+000   1.0240393e-002                2                1   1.0910544e-002   1.1073910e-002   1.1155593e-002   1.1272284e-002   1.0240393e-002 
 -1.4621546e+001                1                1   0.0000000e+000   0.0000000e+000   0.0000000e+000   0.0000000e+000   1.0240393e-002                2                1   1.1184433e-002   1.1351365e-002   1.1422907e-002   1.1542144e-002   1.0240393e-002 
 -1.4519221e+001                1                1   0.0000000e+000   0.0000000e+000   0.0000000e+000   0.0000000e+000   1.0240393e-002                2                1   1.1392557e-002   1.1562233e-002   1.1634951e-002   1.1756149e-002   1.0240393e-002 
 -1.4391314e+001                1                1   0.0000000e+000   0.0000000e+000   0.0000000e+000   0.0000000e+000   1.0240393e-002                2                1   1.1652086e-002   1.1825075e-002   1.1899214e-002   1.2010421e-002   1.0240393e-002 
 -1.4288989e+001                1                1   0.0000000e+000   0.0000000e+000   0.0000000e+000   0.0000000e+000   1.1193800e-002                2                1   1.1850789e-002   1.2026357e-002   1.2101600e-002   1.2214464e-002   1.1193800e-002 
 -1.4161083e+001                1                1   0.0000000e+000   0.0000000e+000   0.0000000e+000   0.0000000e+000   1.1193800e-002                2                1   1.2099482e-002   1.2278923e-002   1.2355827e-002   1.2471182e-002   1.1193800e-002 
 -1.4058757e+001                1                1   0.0000000e+000   0.0000000e+000   0.0000000e+000   0.0000000e+000   1.1193800e-002                2                1   1.2286884e-002   1.2469298e-002   1.2547475e-002   1.2664742e-002   1.1193800e-002 
 -1.3930851e+001                1                1   0.0000000e+000   0.0000000e+000   0.0000000e+000   0.0000000e+000   1.1193800e-002                2                1   1.2521312e-002   1.2707010e-002   1.2786594e-002   1.2905971e-002   1.1193800e-002 
 -1.3828526e+001                1                1   0.0000000e+000   0.0000000e+000   0.0000000e+000   0.0000000e+000   1.1193800e-002                2                1   1.2701067e-002   1.2889430e-002   1.2970157e-002   1.3104702e-002   1.1193800e-002 
 -1.3700619e+001                1                1   0.0000000e+000   0.0000000e+000   0.0000000e+000   0.0000000e+000   1.2154697e-002                2                1   1.2917932e-002   1.3109512e-002   1.3205302e-002   1.3328460e-002   1.2154697e-002 
 -1.3598294e+001                1                1   0.0000000e+000   0.0000000e+000   0.0000000e+000   0.0000000e+000   1.2154697e-002                2                1   1.3086530e-002   1.3294472e-002   1.3377649e-002   1.3516278e-002   1.2154697e-002 
 -1.3470387e+001                1                1   0.0000000e+000   0.0000000e+000   0.0000000e+000   0.0000000e+000   1.2154697e-002                2                1   1.3291063e-002   1.3502256e-002   1.3600813e-002   1.3727528e-002   1.2154697e-002 
 -1.3368062e+001                1                1   0.0000000e+000   0.0000000e+000   0.0000000e+000   0.0000000e+000   1.2154697e-002                2                1   1.3464863e-002   1.3678591e-002   1.3778331e-002   1.3906568e-002   1.2154697e-002 
 -1.3240156e+001                1                1   0.0000000e+000   0.0000000e+000   0.0000000e+000   0.0000000e+000   1.2454644e-002                2                1   1.3651872e-002   1.3883260e-002   1.3984492e-002   1.4114648e-002   1.2454644e-002 
 -1.3137830e+001                1                1   0.0000000e+000   0.0000000e+000   0.0000000e+000   0.0000000e+000   1.2454644e-002                2                1   1.3812834e-002   1.4046950e-002   1.4149376e-002   1.4281066e-002   1.2454644e-002 
 -1.3009924e+001                1                1   0.0000000e+000   0.0000000e+000   0.0000000e+000   0.0000000e+000   1.3121440e-002                2                1   1.4005158e-002   1.4242533e-002   1.4346385e-002   1.4479909e-002   1.3121440e-002 
 -1.2852616e+001                1                1   0.0000000e+000   0.0000000e+000   0.0000000e+000   0.0000000e+000   1.3121440e-002                2                1   1.4226341e-002   1.4482536e-002   1.4588028e-002   1.4723660e-002   1.3121440e-002 
 -1.2726770e+001                1                1   0.0000000e+000   0.0000000e+000   0.0000000e+000   0.0000000e+000   1.3121440e-002                2                1   1.4405275e-002   1.4664692e-002   1.4771511e-002   1.4924109e-002   1.3121440e-002 
 -1.2626094e+001                1                1   0.0000000e+000   0.0000000e+000   0.0000000e+000   0.0000000e+000   1.3121440e-002                2                1   1.4545808e-002   1.4807756e-002   1.4915617e-002   1.5069704e-002   1.3121440e-002 
 -1.2500248e+001                1                1   0.0000000e+000   0.0000000e+000   0.0000000e+000   0.0000000e+000   1.3399764e-002                2                1   1.4719913e-002   1.4984996e-002   1.5094148e-002   1.5250080e-002   1.3399764e-002 
 -1.2342940e+001                1                1   0.0000000e+000   0.0000000e+000   0.0000000e+000   0.0000000e+000   1.3399764e-002                2                1   1.4926043e-002   1.5195123e-002   1.5321749e-002   1.5464204e-002   1.3399764e-002 
 -1.2217095e+001                1                1   0.0000000e+000   0.0000000e+000   0.0000000e+000   0.0000000e+000   1.3399764e-002                2                1   1.5082354e-002   1.5370552e-002   1.5482629e-002   1.5642739e-002   1.3399764e-002 
 -1.2116418e+001                1                1   0.0000000e+000   0.0000000e+000   0.0000000e+000   0.0000000e+000   1.3399764e-002                2                1   1.5217335e-002   1.5508112e-002   1.5621192e-002   1.5782735e-002   1.3399764e-002 
 -1.1990572e+001                1                1   0.0000000e+000   0.0000000e+000   0.0000000e+000   0.0000000e+000   1.3399764e-002                2                1   1.5380208e-002   1.5674097e-002   1.5788387e-002   1.5951659e-002   1.3399764e-002 
 -1.1833512e+001                1                1   0.0000000e+000   0.0000000e+000   0.0000000e+000   0.0000000e+000   1.4092824e-002                2                1   1.5560892e-002   1.5858550e-002   1.5990842e-002   1.6156208e-002   1.4092824e-002 
 -1.1707864e+001                1                1   0.0000000e+000   0.0000000e+000   0.0000000e+000   0.0000000e+000   1.4352323e-002                2                1   1.5714828e-002   1.6015431e-002   1.6149032e-002   1.6316033e-002   1.4352323e-002 
 -1.1607346e+001                1                1   0.0000000e+000   0.0000000e+000   0.0000000e+000   0.0000000e+000   1.4352323e-002                2                1   1.5839490e-002   1.6142477e-002   1.6277138e-002   1.6428631e-002   1.4352323e-002 
 -1.1481698e+001                1                1   0.0000000e+000   0.0000000e+000   0.0000000e+000   0.0000000e+000   1.4352323e-002                2                1   1.5999360e-002   1.6305405e-002   1.6424422e-002   1.6594447e-002   1.4352323e-002 
 -1.1325368e+001                1                1   0.0000000e+000   0.0000000e+000   0.0000000e+000   0.0000000e+000   1.4352323e-002                2                1   1.6172738e-002   1.6482428e-002   1.6602864e-002   1.6774914e-002   1.4352323e-002 
 -1.1200304e+001                1                1   0.0000000e+000   0.0000000e+000   0.0000000e+000   0.0000000e+000   1.4352323e-002                2                1   1.6321036e-002   1.6633566e-002   1.6755106e-002   1.6928734e-002   1.4352323e-002 
 -1.1100252e+001                1                1   0.0000000e+000   0.0000000e+000   0.0000000e+000   0.0000000e+000   1.4352323e-002                2                1   1.6437479e-002   1.6752239e-002   1.6874646e-002   1.7049513e-002   1.4352323e-002 
 -1.0975188e+001                1                1   0.0000000e+000   0.0000000e+000   0.0000000e+000   0.0000000e+000   1.4352323e-002                2                1   1.6579813e-002   1.6897298e-002   1.7020765e-002   1.7179508e-002   1.4352323e-002 
 -1.0818857e+001                1                1   0.0000000e+000   0.0000000e+000   0.0000000e+000   0.0000000e+000   1.4421830e-002                2                1   1.6770782e-002   1.7073761e-002   1.7198517e-002   1.7358918e-002   1.4421830e-002 
 -1.0693793e+001                1                1   0.0000000e+000   0.0000000e+000   0.0000000e+000   0.0000000e+000   1.4675513e-002                2                1   1.6925108e-002   1.7212583e-002   1.7338354e-002   1.7500059e-002   1.4675513e-002 
 -1.0537462e+001                1                1   0.0000000e+000   0.0000000e+000   0.0000000e+000   0.0000000e+000   1.4675513e-002                2                1   1.7109910e-002   1.7382072e-002   1.7509081e-002   1.7672378e-002   1.4675513e-002 
 -1.0460386e+001                1                1   0.0000000e+000   0.0000000e+000   0.0000000e+000   0.0000000e+000   1.5310934e-002                2                1   1.7191020e-002   1.7464472e-002   1.7592083e-002   1.7756154e-002   1.5310934e-002 
 -1.0389240e+001                1                1   0.0000000e+000   0.0000000e+000   0.0000000e+000   0.0000000e+000   1.5310934e-002                2                1   1.7283630e-002   1.7539955e-002   1.7668117e-002   1.7832898e-002   1.5310934e-002 
 -1.0241220e+001                1                1   0.0000000e+000   0.0000000e+000   0.0000000e+000   0.0000000e+000   1.5310934e-002                2                1   1.7455046e-002   1.7713640e-002   1.7824465e-002   1.7990704e-002   1.5310934e-002 
 -1.0185495e+001                1                1   0.0000000e+000   0.0000000e+000   0.0000000e+000   0.0000000e+000   1.5310934e-002                2                1   1.7530687e-002   1.7771595e-002   1.7901315e-002   1.8049566e-002   1.5310934e-002 
 -1.0084658e+001                1                1   0.0000000e+000   0.0000000e+000   0.0000000e+000   0.0000000e+000   1.5310934e-002                2                1   1.7670453e-002   1.7912769e-002   1.8005968e-002   1.8173725e-002   1.5310934e-002 
 -9.9962370e+000                1                1   0.0000000e+000   0.0000000e+000   0.0000000e+000   0.0000000e+000   1.5614295e-002                2                1   1.7797190e-002   1.8021996e-002   1.8115666e-002   1.8265537e-002   1.5614295e-002 
 -9.8534982e+000                1                1   0.0000000e+000   0.0000000e+000   0.0000000e+000   0.0000000e+000   1.5614295e-002                2                1   1.7996778e-002   1.8185621e-002   1.8280043e-002   1.8431118e-002   1.5614295e-002 
 -9.7461117e+000                1                1   0.0000000e+000   0.0000000e+000   0.0000000e+000   0.0000000e+000   1.6274526e-002                2                1   1.8122400e-002   1.8312362e-002   1.8407344e-002   1.8540317e-002   1.6274526e-002 
 -9.6896927e+000                1                1   0.0000000e+000   0.0000000e+000   0.0000000e+000   0.0000000e+000   1.6274526e-002                2                1   1.8197146e-002   1.8368637e-002   1.8463910e-002   1.8597292e-002   1.6274526e-002 
 -9.5976692e+000                1                1   0.0000000e+000   0.0000000e+000   0.0000000e+000   0.0000000e+000   1.6274526e-002                2                1   1.8287583e-002   1.8479076e-002   1.8555674e-002   1.8689719e-002   1.6274526e-002 
 -9.4953474e+000                1                1   0.0000000e+000   0.0000000e+000   0.0000000e+000   0.0000000e+000   1.6560245e-002                2                1   1.8406604e-002   1.8579888e-002   1.8676156e-002   1.8810933e-002   1.6560245e-002 
 -9.3608727e+000                1                1   0.0000000e+000   0.0000000e+000   0.0000000e+000   0.0000000e+000   1.6560245e-002                2                1   1.8556192e-002   1.8730702e-002   1.8808261e-002   1.8943991e-002   1.6560245e-002 
 -9.2556284e+000                1                1   0.0000000e+000   0.0000000e+000   0.0000000e+000   0.0000000e+000   1.6560245e-002                2                1   1.8657502e-002   1.8832964e-002   1.8910947e-002   1.9047418e-002   1.6560245e-002 
 -9.1592318e+000                1                1   0.0000000e+000   0.0000000e+000   0.0000000e+000   0.0000000e+000   1.6620521e-002                2                1   1.8769465e-002   1.8926204e-002   1.9024166e-002   1.9141720e-002   1.6620521e-002 
 -9.0687174e+000                1                1   0.0000000e+000   0.0000000e+000   0.0000000e+000   0.0000000e+000   1.7242265e-002                2                1   1.8855781e-002   1.9013240e-002   1.9111653e-002   1.9229747e-002   1.7242265e-002 
 -8.9658984e+000                1                1   0.0000000e+000   0.0000000e+000   0.0000000e+000   0.0000000e+000   1.7242265e-002                2                1   1.8953171e-002   1.9131228e-002   1.9210364e-002   1.9329069e-002   1.7242265e-002 
 -8.8556699e+000                1                1   0.0000000e+000   0.0000000e+000   0.0000000e+000   0.0000000e+000   1.7242265e-002                2                1   1.9056656e-002   1.9235685e-002   1.9315253e-002   1.9454498e-002   1.7242265e-002 
 -8.7858914e+000                1                1   0.0000000e+000   0.0000000e+000   0.0000000e+000   0.0000000e+000   1.7242265e-002                2                1   1.9141506e-002   1.9301185e-002   1.9381025e-002   1.9520744e-002   1.7242265e-002 
 -8.6986682e+000                1                1   0.0000000e+000   0.0000000e+000   0.0000000e+000   0.0000000e+000   1.7242265e-002                2                1   1.9221781e-002   1.9382129e-002   1.9462304e-002   1.9602609e-002   1.7242265e-002 
 -8.5416665e+000                1                1   0.0000000e+000   0.0000000e+000   0.0000000e+000   0.0000000e+000   1.7242265e-002                2                1   1.9364176e-002   1.9525712e-002   1.9606480e-002   1.9747825e-002   1.7242265e-002 
 -8.4718880e+000                1                1   0.0000000e+000   0.0000000e+000   0.0000000e+000   0.0000000e+000   1.6620521e-002                2                1   1.9426830e-002   1.9588889e-002   1.9669918e-002   1.9811720e-002   1.6620521e-002 
 -8.3846648e+000                1                1   0.0000000e+000   0.0000000e+000   0.0000000e+000   0.0000000e+000   1.6560245e-002                2                1   1.9504647e-002   1.9667355e-002   1.9769047e-002   1.9891079e-002   1.6560245e-002 
 -8.2590635e+000                1                1   0.0000000e+000   0.0000000e+000   0.0000000e+000   0.0000000e+000   1.6560245e-002                2                1   1.9618684e-002   1.9782343e-002   1.9884631e-002   2.0007375e-002   1.6560245e-002 
 -8.1892849e+000                1                1   0.0000000e+000   0.0000000e+000   0.0000000e+000   0.0000000e+000   1.6560245e-002                2                1   1.9681170e-002   1.9845351e-002   1.9927441e-002   2.0071099e-002   1.6560245e-002 
 -8.0322832e+000                1                1   0.0000000e+000   0.0000000e+000   0.0000000e+000   0.0000000e+000   1.6560245e-002                2                1   1.9817915e-002   1.9983237e-002   2.0086563e-002   2.0210554e-002   1.6560245e-002 
 -7.9450600e+000                1                1   0.0000000e+000   0.0000000e+000   0.0000000e+000   0.0000000e+000   8.9256450e-003                2                1   1.9892205e-002   2.0058146e-002   2.0161860e-002   2.0286315e-002   8.9256450e-003 
 -7.8752815e+000                1                1   0.0000000e+000   0.0000000e+000   0.0000000e+000   0.0000000e+000   8.9256450e-003                2                1   1.9950932e-002   2.0117363e-002   2.0221382e-002   2.0346206e-002   8.9256450e-003 
 -7.7880583e+000                1                1   0.0000000e+000   0.0000000e+000   0.0000000e+000   0.0000000e+000   8.9256450e-003                2                1   2.0023079e-002   2.0190112e-002   2.0294508e-002   2.0419782e-002   8.9256450e-003 
 -7.6310566e+000                1                1   0.0000000e+000   0.0000000e+000   0.0000000e+000   0.0000000e+000   8.9256450e-003                2                1   2.0150413e-002   2.0318509e-002   2.0423568e-002   2.0549639e-002   8.9256450e-003 
 -7.5220277e+000                1                1   0.0000000e+000   0.0000000e+000   0.0000000e+000   0.0000000e+000   8.9256450e-003                2                1   2.0237330e-002   2.0427253e-002   2.0511663e-002   2.0659381e-002   8.9256450e-003 
 -7.4348045e+000                1                1   0.0000000e+000   0.0000000e+000   0.0000000e+000   0.0000000e+000   8.9256450e-003                2                1   2.0306194e-002   2.0496763e-002   2.0581461e-002   2.0729681e-002   8.9256450e-003 
 -7.3650260e+000                1                1   0.0000000e+000   0.0000000e+000   0.0000000e+000   0.0000000e+000   8.9256450e-003                2                1   2.0360914e-002   2.0551997e-002   2.0636923e-002   2.0785543e-002   8.9256450e-003 
 -7.2778028e+000                1                1   0.0000000e+000   0.0000000e+000   0.0000000e+000   0.0000000e+000   8.9256450e-003                2                1   2.0428706e-002   2.0620425e-002   2.0705633e-002   2.0854748e-002   8.9256450e-003 
 -7.1208011e+000                1                1   0.0000000e+000   0.0000000e+000   0.0000000e+000   0.0000000e+000   8.8128961e-003                2                1   2.0549514e-002   2.0742366e-002   2.0828079e-002   2.0978075e-002   8.8128961e-003 
 -7.0117721e+000                1                1   0.0000000e+000   0.0000000e+000   0.0000000e+000   0.0000000e+000   8.8128961e-003                2                1   2.0653893e-002   2.0826009e-002   2.0912067e-002   2.1062668e-002   8.8128961e-003 
 -6.9245490e+000                1                1   0.0000000e+000   0.0000000e+000   0.0000000e+000   0.0000000e+000   8.8128961e-003                2                1   2.0719587e-002   2.0892250e-002   2.1000165e-002   2.1129662e-002   8.8128961e-003 
 -6.8547704e+000                1                1   0.0000000e+000   0.0000000e+000   0.0000000e+000   0.0000000e+000   8.8128961e-003                2                1   2.0771724e-002   2.0944821e-002   2.1053008e-002   2.1182831e-002   8.8128961e-003 
 -6.7675473e+000                1                1   0.0000000e+000   0.0000000e+000   0.0000000e+000   0.0000000e+000   8.8128961e-003                2                1   2.0836431e-002   2.1031773e-002   2.1118591e-002   2.1248819e-002   8.8128961e-003 
 -6.6585183e+000                1                1   0.0000000e+000   0.0000000e+000   0.0000000e+000   0.0000000e+000   8.8128961e-003                2                1   2.0916305e-002   2.1112395e-002   2.1199547e-002   2.1352061e-002   8.8128961e-003 
 -6.5712951e+000                1                1   0.0000000e+000   0.0000000e+000   0.0000000e+000   0.0000000e+000   8.8128961e-003                2                1   2.0979529e-002   2.1176212e-002   2.1263627e-002   2.1416603e-002   8.8128961e-003 
 -6.4142934e+000                1                1   0.0000000e+000   0.0000000e+000   0.0000000e+000   0.0000000e+000   8.8128961e-003                2                1   2.1091515e-002   2.1289248e-002   2.1377129e-002   2.1530921e-002   8.8128961e-003 
 -6.3052645e+000                1                1   0.0000000e+000   0.0000000e+000   0.0000000e+000   0.0000000e+000   8.8128961e-003                2                1   2.1167708e-002   2.1366155e-002   2.1476404e-002   2.1608702e-002   8.8128961e-003 
 -6.2180413e+000                1                1   0.0000000e+000   0.0000000e+000   0.0000000e+000   0.0000000e+000   8.8128961e-003                2                1   2.1227884e-002   2.1426895e-002   2.1537457e-002   2.1692244e-002   8.8128961e-003 
 -6.1482627e+000                1                1   0.0000000e+000   0.0000000e+000   0.0000000e+000   0.0000000e+000   8.8128961e-003                2                1   2.1297491e-002   2.1496947e-002   2.1585595e-002   2.1740727e-002   8.8128961e-003 
 -6.0610396e+000                1                1   0.0000000e+000   0.0000000e+000   0.0000000e+000   0.0000000e+000   8.8128961e-003                2                1   2.1363240e-002   2.1563312e-002   2.1652233e-002   2.1807844e-002   8.8128961e-003 
 -5.9520106e+000                1                1   0.0000000e+000   0.0000000e+000   0.0000000e+000   0.0000000e+000   8.8128961e-003                2                1   2.1426029e-002   2.1626898e-002   2.1738492e-002   2.1872404e-002   8.8128961e-003 
 -5.8647874e+000                1                1   0.0000000e+000   0.0000000e+000   0.0000000e+000   0.0000000e+000   8.8128961e-003                2                1   2.1493491e-002   2.1694992e-002   2.1806938e-002   2.1941272e-002   8.8128961e-003 
 -5.7557585e+000                1                1   0.0000000e+000   0.0000000e+000   0.0000000e+000   0.0000000e+000   8.8128961e-003                2                1   2.1576848e-002   2.1779131e-002   2.1869035e-002   2.2026366e-002   8.8128961e-003 
 -5.6194723e+000                1                1   0.0000000e+000   0.0000000e+000   0.0000000e+000   0.0000000e+000   8.0382291e-003                2                1   2.1657321e-002   2.1860570e-002   2.1973486e-002   2.2131569e-002   8.0382291e-003 
 -5.5104433e+000                1                1   0.0000000e+000   0.0000000e+000   0.0000000e+000   0.0000000e+000   7.8250641e-003                2                1   2.1739073e-002   2.1943089e-002   2.2056431e-002   2.2192442e-002   7.8250641e-003 
 -5.4232201e+000                1                1   0.0000000e+000   0.0000000e+000   0.0000000e+000   0.0000000e+000   7.8250641e-003                2                1   2.1804111e-002   2.2008738e-002   2.2122419e-002   2.2258837e-002   7.8250641e-003 
 -5.3141912e+000                1                1   0.0000000e+000   0.0000000e+000   0.0000000e+000   0.0000000e+000   7.8250641e-003                2                1   2.1861993e-002   2.2090197e-002   2.2181479e-002   2.2341222e-002   7.8250641e-003 
 -5.1779050e+000                1                1   0.0000000e+000   0.0000000e+000   0.0000000e+000   0.0000000e+000   7.8250641e-003                2                1   2.1961961e-002   2.2168284e-002   2.2282908e-002   2.2443382e-002   7.8250641e-003 
 -5.0688760e+000                1                1   0.0000000e+000   0.0000000e+000   0.0000000e+000   0.0000000e+000   0.0000000e+000                2                1   2.2018343e-002   2.2248420e-002   2.2363458e-002   2.2524512e-002   0.0000000e+000 
 -4.9816528e+000                1                1   0.0000000e+000   0.0000000e+000   0.0000000e+000   0.0000000e+000   0.0000000e+000                2                1   2.2081262e-002   2.2311996e-002   2.2404290e-002   2.2565804e-002   0.0000000e+000 
 -4.8726239e+000                1                1   0.0000000e+000   0.0000000e+000   0.0000000e+000   0.0000000e+000   0.0000000e+000                2                1   2.2158845e-002   2.2367235e-002   2.2483007e-002   2.2645089e-002   0.0000000e+000 
 -4.7363377e+000                1                1   0.0000000e+000   0.0000000e+000   0.0000000e+000   0.0000000e+000   0.0000000e+000                2                1   2.2230603e-002   2.2463140e-002   2.2579409e-002   2.2742186e-002   0.0000000e+000 
 -4.6273087e+000                1                1   0.0000000e+000   0.0000000e+000   0.0000000e+000   0.0000000e+000   0.0000000e+000                2                1   2.2305523e-002   2.2538844e-002   2.2655505e-002   2.2818830e-002   0.0000000e+000 
 -4.5400855e+000                1                1   0.0000000e+000   0.0000000e+000   0.0000000e+000   0.0000000e+000   0.0000000e+000                2                1   2.2364799e-002   2.2598740e-002   2.2715711e-002   2.2879470e-002   0.0000000e+000 
 -4.4310566e+000                1                1   0.0000000e+000   0.0000000e+000   0.0000000e+000   0.0000000e+000   0.0000000e+000                2                1   2.2437354e-002   2.2672054e-002   2.2789404e-002   2.2953694e-002   0.0000000e+000 
 -4.2947704e+000                1                1   0.0000000e+000   0.0000000e+000   0.0000000e+000   0.0000000e+000   0.0000000e+000                2                1   2.2526614e-002   2.2762248e-002   2.2880065e-002   2.3045009e-002   0.0000000e+000 
 -4.1857414e+000                1                1   0.0000000e+000   0.0000000e+000   0.0000000e+000   0.0000000e+000   0.0000000e+000                2                1   2.2573529e-002   2.2833538e-002   2.2951724e-002   2.3117184e-002   0.0000000e+000 
 -4.0494552e+000                1                1   0.0000000e+000   0.0000000e+000   0.0000000e+000   0.0000000e+000   0.0000000e+000                2                1   2.2660277e-002   2.2921286e-002   2.3039926e-002   2.3206022e-002   0.0000000e+000 
 -3.9404263e+000                1                1   0.0000000e+000   0.0000000e+000   0.0000000e+000   0.0000000e+000   0.0000000e+000                2                1   2.2728921e-002   2.2990720e-002   2.3109720e-002   2.3276319e-002   0.0000000e+000 
 -3.8041400e+000                1                1   0.0000000e+000   0.0000000e+000   0.0000000e+000   0.0000000e+000   0.0000000e+000                2                1   2.2813705e-002   2.3076481e-002   2.3195924e-002   2.3363145e-002   0.0000000e+000 
 -3.6661214e+000                1                1   0.0000000e+000   0.0000000e+000   0.0000000e+000   0.0000000e+000   0.0000000e+000                2                1   2.2898181e-002   2.3137952e-002   2.3281815e-002   2.3449655e-002   0.0000000e+000 
 -3.5557065e+000                1                1   0.0000000e+000   0.0000000e+000   0.0000000e+000   0.0000000e+000   0.0000000e+000                2                1   2.2965130e-002   2.3205603e-002   2.3349886e-002   2.3518217e-002   0.0000000e+000 
 -3.4177249e+000                1                1   0.0000000e+000   0.0000000e+000   0.0000000e+000   0.0000000e+000   0.0000000e+000                2                1   2.3023953e-002   2.3289428e-002   2.3434233e-002   2.3603172e-002   0.0000000e+000 
 -3.2798099e+000                1                1   0.0000000e+000   0.0000000e+000   0.0000000e+000   0.0000000e+000   0.0000000e+000                2                1   2.3106074e-002   2.3372496e-002   2.3517818e-002   2.3687359e-002   0.0000000e+000 
 -3.1694779e+000                1                1   0.0000000e+000   0.0000000e+000   0.0000000e+000   0.0000000e+000   0.0000000e+000                2                1   2.3171300e-002   2.3438474e-002   2.3584206e-002   2.3754226e-002   0.0000000e+000 
 -3.0315932e+000                1                1   0.0000000e+000   0.0000000e+000   0.0000000e+000   0.0000000e+000   0.0000000e+000                2                1   2.3251871e-002   2.3519974e-002   2.3666212e-002   2.3836824e-002   0.0000000e+000 
 -2.8937630e+000                1                1   0.0000000e+000   0.0000000e+000   0.0000000e+000   0.0000000e+000   0.0000000e+000                2                1   2.3331321e-002   2.3600340e-002   2.3747078e-002   2.3918272e-002   0.0000000e+000 
 -2.7834989e+000                1                1   0.0000000e+000   0.0000000e+000   0.0000000e+000   0.0000000e+000   0.0000000e+000                2                1   2.3394031e-002   2.3663774e-002   2.3810906e-002   2.3982560e-002   0.0000000e+000 
 -2.6457000e+000                1                1   0.0000000e+000   0.0000000e+000   0.0000000e+000   0.0000000e+000   0.0000000e+000                2                1   2.3471224e-002   2.3741857e-002   2.3889475e-002   2.4061696e-002   0.0000000e+000 
 -2.5079435e+000                1                1   0.0000000e+000   0.0000000e+000   0.0000000e+000   0.0000000e+000   0.0000000e+000                2                1   2.3547267e-002   2.3843459e-002   2.3966872e-002   2.4164334e-002   0.0000000e+000 
 -2.3702020e+000                1                1   0.0000000e+000   0.0000000e+000   0.0000000e+000   0.0000000e+000   0.0000000e+000                2                1   2.3621602e-002   2.3918729e-002   2.4042532e-002   2.4240617e-002   0.0000000e+000 
 -2.2324952e+000                1                1   0.0000000e+000   0.0000000e+000   0.0000000e+000   0.0000000e+000   0.0000000e+000                2                1   2.3694575e-002   2.3992619e-002   2.4116805e-002   2.4315502e-002   0.0000000e+000 
 -2.0948083e+000                1                1   0.0000000e+000   0.0000000e+000   0.0000000e+000   0.0000000e+000   0.0000000e+000                2                1   2.3766533e-002   2.4065483e-002   2.4190046e-002   2.4389346e-002   0.0000000e+000 
 -1.9571442e+000                1                1   0.0000000e+000   0.0000000e+000   0.0000000e+000   0.0000000e+000   0.0000000e+000                2                1   2.3837429e-002   2.4137271e-002   2.4287192e-002   2.4462100e-002   0.0000000e+000 
 -1.8194993e+000                1                1   0.0000000e+000   0.0000000e+000   0.0000000e+000   0.0000000e+000   0.0000000e+000                2                1   2.3907531e-002   2.4208255e-002   2.4358617e-002   2.4559099e-002   0.0000000e+000 
 -1.6818691e+000                1                1   0.0000000e+000   0.0000000e+000   0.0000000e+000   0.0000000e+000   0.0000000e+000                2                1   2.3977110e-002   2.4278709e-002   2.4429509e-002   2.4630575e-002   0.0000000e+000 
 -1.5442519e+000                1                1   0.0000000e+000   0.0000000e+000   0.0000000e+000   0.0000000e+000   0.0000000e+000                2                1   2.4046241e-002   2.4348710e-002   2.4499944e-002   2.4701589e-002   0.0000000e+000 
 -1.4066458e+000                1                1   0.0000000e+000   0.0000000e+000   0.0000000e+000   0.0000000e+000   0.0000000e+000                2                1   2.4114605e-002   2.4443210e-002   2.4569597e-002   2.4797093e-002   0.0000000e+000 
 -1.2690501e+000                1                1   0.0000000e+000   0.0000000e+000   0.0000000e+000   0.0000000e+000   0.0000000e+000                2                1   2.4182444e-002   2.4511974e-002   2.4664065e-002   2.4866853e-002   0.0000000e+000 
 -1.1314632e+000                1                1   0.0000000e+000   0.0000000e+000   0.0000000e+000   0.0000000e+000   0.0000000e+000                2                1   2.4249957e-002   2.4580407e-002   2.4732923e-002   2.4936276e-002   0.0000000e+000 
 -9.9388364e-001                1                1   0.0000000e+000   0.0000000e+000   0.0000000e+000   0.0000000e+000   0.0000000e+000                2                1   2.4317123e-002   2.4648488e-002   2.4801426e-002   2.5005343e-002   0.0000000e+000 
 -8.5630984e-001                1                1   0.0000000e+000   0.0000000e+000   0.0000000e+000   0.0000000e+000   0.0000000e+000                2                1   2.4385041e-002   2.4717332e-002   2.4870697e-002   2.5075184e-002   0.0000000e+000 
 -7.1874112e-001                1                1   0.0000000e+000   0.0000000e+000   0.0000000e+000   0.0000000e+000   0.0000000e+000                2                1   2.4455091e-002   2.4788336e-002   2.4942142e-002   2.5172850e-002   0.0000000e+000 
 -5.8117610e-001                1                1   0.0000000e+000   0.0000000e+000   0.0000000e+000   0.0000000e+000   0.0000000e+000                2                1   2.4524606e-002   2.4858798e-002   2.5013041e-002   2.5244405e-002   0.0000000e+000 
 -4.4361350e-001                1                1   0.0000000e+000   0.0000000e+000   0.0000000e+000   0.0000000e+000   0.0000000e+000                2                1   2.4568486e-002   2.4929408e-002   2.5084089e-002   2.5316110e-002   0.0000000e+000 
 -3.0605176e-001                1                1   0.0000000e+000   0.0000000e+000   0.0000000e+000   0.0000000e+000   0.0000000e+000                2                1   2.4644043e-002   2.5006075e-002   2.5161232e-002   2.5393967e-002   0.0000000e+000 
 -1.6848963e-001                1                1   0.0000000e+000   0.0000000e+000   0.0000000e+000   0.0000000e+000   0.0000000e+000                2                1   2.4719160e-002   2.5056357e-002   2.5237925e-002   2.5471370e-002   0.0000000e+000 
 -3.0925645e-002                1                1   0.0000000e+000   0.0000000e+000   0.0000000e+000   0.0000000e+000   0.0000000e+000                2                1   2.4767752e-002   2.5131984e-002   2.5314100e-002   2.5522232e-002   0.0000000e+000 
  1.0664174e-001                1                1   0.0000000e+000   0.0000000e+000   0.0000000e+000   0.0000000e+000   0.0000000e+000                2                1   2.4841739e-002   2.5207059e-002   2.5389718e-002   2.5598473e-002   0.0000000e+000 
  2.4421332e-001                1                1   0.0000000e+000   0.0000000e+000   0.0000000e+000   0.0000000e+000   0.0000000e+000                2                1   2.4888793e-002   2.5255189e-002   2.5438387e-002   2.5673928e-002   0.0000000e+000 
  3.8179067e-001                1                1   0.0000000e+000   0.0000000e+000   0.0000000e+000   0.0000000e+000   0.0000000e+000                2                1   2.4960765e-002   2.5328221e-002   2.5511949e-002   2.5748171e-002   0.0000000e+000 
  5.1937535e-001                1                1   0.0000000e+000   0.0000000e+000   0.0000000e+000   0.0000000e+000   0.0000000e+000                2                1   2.5032187e-002   2.5400695e-002   2.5584948e-002   2.5821846e-002   0.0000000e+000 
  6.5696883e-001                1                1   0.0000000e+000   0.0000000e+000   0.0000000e+000   0.0000000e+000   0.0000000e+000                2                1   2.5076659e-002   2.5472607e-002   2.5657382e-002   2.5894950e-002   0.0000000e+000 
  7.9457259e-001                1                1   0.0000000e+000   0.0000000e+000   0.0000000e+000   0.0000000e+000   0.0000000e+000                2                1   2.5147093e-002   2.5517681e-002   2.5729446e-002   2.5967682e-002   0.0000000e+000 
  9.3218794e-001                1                1   0.0000000e+000   0.0000000e+000   0.0000000e+000   0.0000000e+000   0.0000000e+000                2                1   2.5217190e-002   2.5588812e-002   2.5801167e-002   2.6040067e-002   0.0000000e+000 
  1.0000000e+000                1                1   0.0000000e+000   0.0000000e+000   0.0000000e+000   0.0000000e+000   0.0000000e+000                2                1   2.5224969e-002   2.5623678e-002   2.5809742e-002   2.6048967e-002   0.0000000e+000 
  1.1376146e+000                1                1   2.6187798e-004   2.6516859e-004   2.6681390e-004   2.7120139e-004   0.0000000e+000                2                1   2.5294073e-002   2.5693874e-002   2.5880448e-002   2.6120329e-002   0.0000000e+000 
  1.2752550e+000                1                1   1.0250821e-003   1.0365764e-003   1.0397112e-003   1.0418011e-003   0.0000000e+000                2                1   2.5362717e-002   2.5763603e-002   2.5950683e-002   2.6191215e-002   0.0000000e+000 
  1.3892154e+000                1                1   1.9406878e-003   1.9587501e-003   1.9647708e-003   1.9707916e-003   0.0000000e+000                2                1   2.5392475e-002   2.5821040e-002   2.6008537e-002   2.6249605e-002   0.0000000e+000 
  1.4481517e+000                1                1   2.4426282e-003   2.4788153e-003   2.4969088e-003   2.5253415e-003   0.0000000e+000                2                1   2.5421611e-002   2.5850668e-002   2.6038380e-002   2.6279725e-002   0.0000000e+000 
  1.5209529e+000                1                1   3.1510829e-003   3.2778304e-003   3.3517664e-003   3.4609100e-003   0.0000000e+000                2                1   2.5457518e-002   2.5860327e-002   2.6075159e-002   2.6316844e-002   0.0000000e+000 
  1.6049463e+000                1                1   3.9717368e-003   4.1463678e-003   4.2717439e-003   4.4105532e-003   3.9356814e-003                2                1   2.5498789e-002   2.5902250e-002   2.6117430e-002   2.6359507e-002   3.9356814e-003 
  1.7196876e+000                1                1   5.1373246e-003   5.3338027e-003   5.4378205e-003   5.5649534e-003   5.8617922e-003                2                1   2.5554894e-002   2.5959244e-002   2.6174897e-002   2.6417507e-002   5.8617922e-003 
  1.8167536e+000                1                1   6.1060869e-003   6.3043809e-003   6.4069467e-003   6.5368635e-003   7.0836162e-003                2                1   2.5602157e-002   2.6007254e-002   2.6223306e-002   2.6466365e-002   7.0836162e-003 
  1.9025765e+000                1                1   7.0449753e-003   7.1688430e-003   7.2540020e-003   7.4010949e-003   8.0382291e-003                2                1   2.5616733e-002   2.6049540e-002   2.6265943e-002   2.6509397e-002   8.0382291e-003 
  2.0084083e+000                1                1   8.2930361e-003   8.4165494e-003   8.4694836e-003   8.5665298e-003   9.0027017e-003                2                1   2.5668933e-002   2.6102621e-002   2.6292360e-002   2.6563415e-002   9.0027017e-003 
  2.1018816e+000                1                1   9.4690456e-003   9.6196667e-003   9.6799151e-003   9.7702878e-003   1.0240393e-002                2                1   2.5715952e-002   2.6123280e-002   2.6340521e-002   2.6612073e-002   1.0240393e-002 
  2.2093465e+000                1                1   1.0974284e-002   1.1079246e-002   1.1160882e-002   1.1300830e-002   1.2154697e-002                2                1   2.5769671e-002   2.6177849e-002   2.6395545e-002   2.6640452e-002   1.2154697e-002 
  2.3062702e+000                1                1   1.2451026e-002   1.2543550e-002   1.2609638e-002   1.2807903e-002   1.4352323e-002                2                1   2.5790600e-002   2.6226805e-002   2.6444907e-002   2.6690272e-002   1.4352323e-002 
  2.4047805e+000                1                1   1.4177978e-002   1.4282778e-002   1.4342664e-002   1.4507350e-002   1.6274526e-002                2                1   2.5839329e-002   2.6276358e-002   2.6494872e-002   2.6740701e-002   1.6274526e-002 
  2.5052089e+000                1                1   1.6093330e-002   1.6194228e-002   1.6244678e-002   1.6379209e-002   1.7512202e-002                2                1   2.5888875e-002   2.6326742e-002   2.6545675e-002   2.6791975e-002   1.7512202e-002 
  2.6042236e+000                1                1   1.7965422e-002   1.8229065e-002   1.8285560e-002   1.8360887e-002   2.0057698e-002                2                1   2.5937625e-002   2.6376316e-002   2.6595662e-002   2.6842426e-002   2.0057698e-002 
  2.7032657e+000                1                1   2.0178965e-002   2.0387425e-002   2.0429117e-002   2.0470809e-002   2.1935867e-002                2                1   2.5986331e-002   2.6425846e-002   2.6645604e-002   2.6892831e-002   2.1935867e-002 
  2.8023536e+000                1                1   2.1907750e-002   2.2373377e-002   2.2559628e-002   2.2745878e-002   2.4517489e-002                2                1   2.6062558e-002   2.6475376e-002   2.6695545e-002   2.6943236e-002   2.4517489e-002 
  2.9013738e+000                1                1   2.4168637e-002   2.4627535e-002   2.4755007e-002   2.4933468e-002   2.6708796e-002                2                1   2.6166451e-002   2.6580040e-002   2.6773049e-002   2.7021203e-002   2.6708796e-002 
  3.0004060e+000                1                1   2.6555523e-002   2.7026267e-002   2.7164721e-002   2.7275485e-002   2.8906960e-002                2                1   2.6462070e-002   2.6823043e-002   2.6989646e-002   2.7184016e-002   2.8906960e-002 
  3.1084409e+000                1                1   2.8847322e-002   2.9422452e-002   2.9604072e-002   2.9815962e-002   3.1110526e-002                2                1   2.6458627e-002   2.7187682e-002   2.7855983e-002   2.9162206e-002   3.1110526e-002 
  3.2074738e+000                1                1   3.1434595e-002   3.2054157e-002   3.2151982e-002   3.2249808e-002   3.3987812e-002                2                1   2.6284269e-002   2.7099538e-002   2.7914807e-002   3.0001896e-002   3.3987812e-002 
  3.3065306e+000                1                1   3.1704211e-002   3.3855442e-002   3.4349167e-002   3.4701828e-002   3.6480206e-002                2                1   2.6247393e-002   2.7336643e-002   2.8390755e-002   3.0463842e-002   3.6480206e-002 
  3.4056405e+000                1                1   2.8283042e-002   3.6010240e-002   3.6460368e-002   3.6948006e-002   3.8691833e-002                2                1   2.6402057e-002   2.7744535e-002   2.9012430e-002   3.1548221e-002   3.8691833e-002 
  3.5017561e+000                1                1   2.3402940e-002   3.1229751e-002   3.8242883e-002   3.8436616e-002   3.9739180e-002                2                1   2.6566063e-002   2.8151519e-002   2.9543627e-002   3.2521192e-002   3.9739180e-002 
  3.6024120e+000                1                1   2.0128919e-002   2.2752728e-002   2.6238085e-002   3.4579447e-002   3.9814601e-002                2                1   2.6606184e-002   2.8361724e-002   2.9922204e-002   3.3238224e-002   3.9814601e-002 
  3.7017493e+000                1                1   2.0593257e-002   2.3182123e-002   2.3966628e-002   3.2007805e-002   3.9814601e-002                2                1   2.6611201e-002   2.8215700e-002   2.9859333e-002   3.3498806e-002   3.9814601e-002 
  3.8067702e+000                1                1   2.0759733e-002   2.3305738e-002   2.4715833e-002   3.1531292e-002   3.9893983e-002                2                1   2.6605450e-002   2.7978888e-002   2.9470049e-002   3.3197951e-002   3.9893983e-002 
  3.9061721e+000                1                1   1.8549746e-002   2.2314599e-002   2.6275538e-002   3.1765949e-002   3.9926788e-002                2                1   2.6603643e-002   2.7859272e-002   2.9075663e-002   3.2450166e-002   3.9926788e-002 
  4.0074024e+000                1                1   1.8282401e-002   1.9812473e-002   2.2794153e-002   3.1621492e-002   3.9926788e-002                2                1   2.6657557e-002   2.7835357e-002   2.8895378e-002   3.1839880e-002   3.9926788e-002 
  4.1011965e+000                1                1   1.9010846e-002   2.1362703e-002   2.2421039e-002   3.1554085e-002   3.9926788e-002                2                1   2.6655903e-002   2.7833631e-002   2.8854328e-002   3.1484587e-002   3.9926788e-002 
  4.2060667e+000                1                1   1.8441987e-002   2.2496885e-002   2.3666567e-002   3.1308490e-002   3.9926788e-002                2                1   2.6673972e-002   2.7773930e-002   2.8638182e-002   3.1034518e-002   3.9926788e-002 
  4.3031439e+000                1                1   1.6102781e-002   1.9307704e-002   2.1965444e-002   3.0759439e-002   3.9926788e-002                2                1   2.6668014e-002   2.7723786e-002   2.8544942e-002   3.0617383e-002   3.9926788e-002 
  4.4003673e+000                1                1   1.6321692e-002   1.8278730e-002   2.2192805e-002   3.1625725e-002   3.9926788e-002                2                1   2.6677966e-002   2.7738798e-002   2.8524600e-002   3.0449814e-002   3.9926788e-002 
  4.5021369e+000                1                1   1.6152245e-002   1.8526431e-002   2.2768828e-002   3.2421254e-002   3.9926788e-002                2                1   2.6651909e-002   2.7713269e-002   2.8538770e-002   3.0347012e-002   3.9926788e-002 
  4.6050278e+000                1                1   1.5144840e-002   1.7585057e-002   2.2388024e-002   3.1335487e-002   3.9926788e-002                2                1   2.6699845e-002   2.7719222e-002   2.8503359e-002   3.0228459e-002   3.9926788e-002 
  4.7017796e+000                1                1   1.5746975e-002   1.7492329e-002   2.1952679e-002   3.0640665e-002   3.9926788e-002                2                1   2.6727310e-002   2.7779259e-002   2.8519520e-002   3.0116925e-002   3.9926788e-002 
  4.8049575e+000                1                1   1.5453587e-002   1.8575135e-002   2.1465456e-002   3.0714486e-002   4.0019119e-002                2                1   2.6716463e-002   2.7774540e-002   2.8530310e-002   3.0079638e-002   4.0019119e-002 
  4.9045414e+000                1                1   1.5175206e-002   1.7554865e-002   2.2041108e-002   3.0701509e-002   4.0019119e-002                2                1   2.6766519e-002   2.7820616e-002   2.8535895e-002   3.0079394e-002   4.0019119e-002 
  5.0041236e+000                1                1   1.4070485e-002   1.7752843e-002   2.2094150e-002   3.0893049e-002   4.0019119e-002                2                1   2.6736462e-002   2.7833149e-002   2.8513851e-002   3.0026522e-002   4.0019119e-002 
  5.1037195e+000                1                1   1.4208333e-002   1.6105358e-002   2.2028724e-002   3.0120118e-002   4.0019119e-002                2                1   2.6714509e-002   2.7821464e-002   2.8559433e-002   2.9998475e-002   4.0019119e-002 
  5.2032362e+000                1                1   1.4077714e-002   1.6314720e-002   2.1868668e-002   2.9428207e-002   4.0019119e-002                2                1   2.6717586e-002   2.7840173e-002   2.8551146e-002   2.9935670e-002   4.0019119e-002 
  5.3006972e+000                1                1   1.4494372e-002   1.6664652e-002   2.1857823e-002   2.9608824e-002   4.0019119e-002                2                1   2.6744385e-002   2.7855648e-002   2.8559448e-002   2.9930005e-002   4.0019119e-002 
  5.4002459e+000                1                1   1.3644269e-002   1.6180950e-002   2.2176742e-002   2.9978958e-002   4.0019119e-002                2                1   2.6741694e-002   2.7833192e-002   2.8560857e-002   2.9907038e-002   4.0019119e-002 
  5.5089793e+000                1                1   1.3550607e-002   1.7455019e-002   2.3235081e-002   3.0163498e-002   4.0019119e-002                2                1   2.6687013e-002   2.7777762e-002   2.8504929e-002   2.9850187e-002   4.0019119e-002 
  5.6044888e+000                1                1   1.2861149e-002   1.9330001e-002   2.4459149e-002   3.0392120e-002   4.0019119e-002                2                1   2.6659361e-002   2.7728686e-002   2.8466151e-002   2.9830461e-002   4.0019119e-002 
  5.7107796e+000                1                1   1.6541018e-002   2.4734949e-002   2.7912968e-002   3.2124802e-002   4.0019119e-002                2                1   2.6610803e-002   2.7657904e-002   2.8380043e-002   2.9824319e-002   4.0019119e-002 
  5.8119727e+000                1                1   2.5072263e-002   2.9065396e-002   3.0793193e-002   3.3596065e-002   4.0019119e-002                2                1   2.6549763e-002   2.7555708e-002   2.8310167e-002   2.9783158e-002   4.0019119e-002 
  5.9093705e+000                1                1   2.8847810e-002   3.1328111e-002   3.2511024e-002   3.4266314e-002   4.0019119e-002                2                1   2.6444938e-002   2.7440773e-002   2.8215311e-002   2.9764387e-002   4.0019119e-002 
  6.0094421e+000                1                1   3.0790557e-002   3.2741264e-002   3.3812240e-002   3.5265707e-002   4.0019119e-002                2                1   2.6366770e-002   2.7390379e-002   2.8131614e-002   2.9684676e-002   4.0019119e-002 
  6.1048060e+000                1                1   3.1356298e-002   3.3352048e-002   3.4465062e-002   3.5885115e-002   4.0845642e-002                2                1   2.6314870e-002   2.7343349e-002   2.8017180e-002   2.9648560e-002   4.0845642e-002 
  6.2119182e+000                1                1   3.0480601e-002   3.2883952e-002   3.4066554e-002   3.5668788e-002   4.0845642e-002                2                1   2.6244985e-002   2.7240729e-002   2.7951976e-002   2.9481155e-002   4.0845642e-002 
  6.3096713e+000                1                1   2.4368281e-002   3.0536029e-002   3.3449628e-002   3.5455092e-002   4.0168768e-002                2                1   2.6216120e-002   2.7218922e-002   2.7863581e-002   2.9367784e-002   4.0168768e-002 
  6.4123010e+000                1                1   2.3173263e-002   2.6194200e-002   2.8259145e-002   3.3192067e-002   4.0168768e-002                2                1   2.6168785e-002   2.7142004e-002   2.7826862e-002   2.9304714e-002   4.0168768e-002 
  6.5081504e+000                1                1   2.3740789e-002   2.6261602e-002   2.7540820e-002   3.0475498e-002   4.0168768e-002                2                1   2.6144020e-002   2.7110991e-002   2.7791452e-002   2.9224001e-002   4.0168768e-002 
  6.6133615e+000                1                1   2.4603078e-002   2.7104453e-002   2.8224472e-002   3.0240505e-002   4.0168768e-002                2                1   2.6097837e-002   2.7061779e-002   2.7775811e-002   2.9203873e-002   4.0168768e-002 
  6.7165710e+000                1                1   2.5266590e-002   2.7781986e-002   2.8945825e-002   3.0973160e-002   4.0168768e-002                2                1   2.6070443e-002   2.7073152e-002   2.7753562e-002   2.9186004e-002   4.0168768e-002 
  6.8102679e+000                1                1   2.5522538e-002   2.8147713e-002   2.9132154e-002   3.1137496e-002   4.0168768e-002                2                1   2.6069919e-002   2.7046185e-002   2.7733187e-002   2.9143349e-002   4.0168768e-002 
  6.9154814e+000                1                1   2.5533532e-002   2.8482475e-002   2.9705207e-002   3.1503344e-002   4.0168768e-002                2                1   2.6034189e-002   2.7022829e-002   2.7718539e-002   2.9146575e-002   4.0168768e-002 
  7.0141195e+000                1                1   2.5298733e-002   2.8491440e-002   2.9948980e-002   3.1996477e-002   4.0168768e-002                2                1   2.5996459e-002   2.7017358e-002   2.7673650e-002   2.9132077e-002   4.0168768e-002 
  7.1004170e+000                1                1   2.5485398e-002   2.8181315e-002   2.9942647e-002   3.1955598e-002   4.0168768e-002                2                1   2.5990031e-002   2.6983984e-002   2.7683433e-002   2.9119143e-002   4.0168768e-002 
  7.2029877e+000                1                1   2.5661307e-002   2.8373768e-002   2.9694308e-002   3.2335388e-002   0.0000000e+000                2                1   2.5976950e-002   2.6987164e-002   2.7672667e-002   2.9115831e-002   0.0000000e+000 
  7.3043753e+000                1                1   2.5818473e-002   2.8462755e-002   2.9821622e-002   3.1988464e-002   0.0000000e+000                2                1   2.5951014e-002   2.6970128e-002   2.7661670e-002   2.9117547e-002   0.0000000e+000 
  7.4090890e+000                1                1   2.5961704e-002   2.8631006e-002   2.9947374e-002   3.2031623e-002   0.0000000e+000                2                1   2.5906770e-002   2.6937354e-002   2.7683640e-002   2.9176211e-002   0.0000000e+000 
  7.5168047e+000                1                1   2.5635516e-002   2.8800395e-002   3.0171842e-002   3.1965273e-002   0.0000000e+000                2                1   2.5870924e-002   2.6929761e-002   2.7670947e-002   2.9153319e-002   0.0000000e+000 
  7.6210821e+000                1                1   2.5340071e-002   2.8648459e-002   3.0357187e-002   3.2465830e-002   0.0000000e+000                2                1   2.5872742e-002   2.6903387e-002   2.7649716e-002   2.9106834e-002   0.0000000e+000 
  7.7110953e+000                1                1   2.5261138e-002   2.7852960e-002   2.9860710e-002   3.2233504e-002   0.0000000e+000                2                1   2.5848724e-002   2.6922770e-002   2.7638801e-002   2.9106665e-002   0.0000000e+000 
  7.8195535e+000                1                1   2.5444303e-002   2.7860801e-002   2.9531028e-002   3.2409503e-002   0.0000000e+000                2                1   2.5815108e-002   2.6859234e-002   2.7615325e-002   2.9091503e-002   0.0000000e+000 
  7.9139224e+000                1                1   2.5896457e-002   2.8018528e-002   2.9673024e-002   3.2226702e-002   0.0000000e+000                2                1   2.5805923e-002   2.6893251e-002   2.7618137e-002   2.9140396e-002   0.0000000e+000 
  8.0211480e+000                1                1   2.6330062e-002   2.8325303e-002   2.9358553e-002   3.1816976e-002   0.0000000e+000                2                1   2.5795631e-002   2.6891763e-002   2.7659055e-002   2.9230177e-002   0.0000000e+000 
  8.1140115e+000                1                1   2.6849201e-002   2.8689671e-002   2.9988825e-002   3.2406697e-002   0.0000000e+000                2                1   2.5828680e-002   2.6932470e-002   2.7705122e-002   2.9287221e-002   0.0000000e+000 
  8.2069976e+000                1                1   2.7308143e-002   2.8946631e-002   3.0148190e-002   3.2696950e-002   0.0000000e+000                2                1   2.5829296e-002   2.6978088e-002   2.7719244e-002   2.9349788e-002   0.0000000e+000 
  8.3274393e+000                1                1   2.7750606e-002   2.9633810e-002   3.0557646e-002   3.2334253e-002   0.0000000e+000                2                1   2.5897881e-002   2.7020621e-002   2.7769115e-002   2.9453226e-002   0.0000000e+000 
  8.4168983e+000                1                1   2.8012985e-002   2.9856878e-002   3.0849743e-002   3.2906393e-002   0.0000000e+000                2                1   2.5940378e-002   2.7071499e-002   2.7825580e-002   2.9522262e-002   0.0000000e+000 
  8.5106442e+000                1                1   2.8447609e-002   3.0431502e-002   3.1210889e-002   3.3619902e-002   0.0000000e+000                2                1   2.6027996e-002   2.7129911e-002   2.7927850e-002   2.9599721e-002   0.0000000e+000 
  8.6082062e+000                1                1   2.9002084e-002   3.0769623e-002   3.1599285e-002   3.3366825e-002   0.0000000e+000                2                1   2.6086726e-002   2.7197614e-002   2.8002051e-002   2.9610924e-002   0.0000000e+000 
  8.7060359e+000                1                1   2.9204799e-002   3.0956372e-002   3.2100257e-002   3.3422873e-002   0.0000000e+000                2                1   2.6146564e-002   2.7305200e-002   2.8116246e-002   2.9738337e-002   0.0000000e+000 
  8.8049217e+000                1                1   2.9630964e-002   3.1448814e-002   3.2575881e-002   3.4066519e-002   0.0000000e+000                2                1   2.6247705e-002   2.7377057e-002   2.8233807e-002   2.9869421e-002   0.0000000e+000 
  8.9041898e+000                1                1   2.9459687e-002   3.1312269e-002   3.3055876e-002   3.4690507e-002   0.0000000e+000                2                1   2.6312124e-002   2.7490279e-002   2.8354260e-002   3.0003676e-002   0.0000000e+000 
  9.0039603e+000                1                1   2.9496272e-002   3.1887862e-002   3.2685058e-002   3.4786758e-002   0.0000000e+000                2                1   2.6416971e-002   2.7605141e-002   2.8476465e-002   3.0100297e-002   0.0000000e+000 
  9.1057791e+000                1                1   3.0029069e-002   3.2364258e-002   3.2911568e-002   3.4735934e-002   0.0000000e+000                2                1   2.6524703e-002   2.7723108e-002   2.8561992e-002   3.0199812e-002   0.0000000e+000 
  9.2109420e+000                1                1   3.0192896e-002   3.2470219e-002   3.3351764e-002   3.4306770e-002   0.0000000e+000                2                1   2.6677921e-002   2.7846591e-002   2.8692869e-002   3.0264529e-002   0.0000000e+000 
  9.3210416e+000                1                1   3.0560904e-002   3.2891820e-002   3.4038779e-002   3.4852750e-002   0.0000000e+000                2                1   2.6799187e-002   2.8019180e-002   2.8832509e-002   3.0377834e-002   0.0000000e+000 
  9.4344544e+000                1                1   3.0873307e-002   3.2902538e-002   3.4678116e-002   3.5366605e-002   0.0000000e+000                2                1   2.6965434e-002   2.8155689e-002   2.8976554e-002   3.0536199e-002   0.0000000e+000 
  9.5096055e+000                1                1   3.1265480e-002   3.3378997e-002   3.4545076e-002   3.5711155e-002   0.0000000e+000                2                1   2.7046079e-002   2.8243539e-002   2.9069373e-002   3.0638458e-002   0.0000000e+000 
  9.6232373e+000                1                1   3.0283464e-002   3.2725091e-002   3.4037010e-002   3.5932005e-002   0.0000000e+000                2                1   2.7208801e-002   2.8375488e-002   2.9250503e-002   3.0833863e-002   0.0000000e+000 
  9.7387894e+000                1                1   3.0339393e-002   3.2919150e-002   3.3900184e-002   3.5898587e-002   0.0000000e+000                2                1   2.7332190e-002   2.8509577e-002   2.9350568e-002   3.0906400e-002   0.0000000e+000 
  9.8174504e+000                1                1   3.0573400e-002   3.3193977e-002   3.3776328e-002   3.5268601e-002   0.0000000e+000                2                1   2.7458916e-002   2.8643585e-002   2.9447467e-002   3.0970611e-002   0.0000000e+000 
  9.9385447e+000                1                1   3.0594679e-002   3.2931523e-002   3.3974115e-002   3.5555978e-002   0.0000000e+000                2                1   2.7632477e-002   2.8828318e-002   2.9639782e-002   3.1177292e-002   0.0000000e+000 
  1.0021286e+001                1                1   3.0680227e-002   3.2995716e-002   3.4442896e-002   3.5962436e-002   3.6437822e-002                2                1   2.7765226e-002   2.8925692e-002   2.9785297e-002   3.1246625e-002   3.6437822e-002 
  1.0106082e+001                1                1   2.9788605e-002   3.3480510e-002   3.4783535e-002   3.5833195e-002   0.0000000e+000                2                1   2.7858057e-002   2.9069277e-002   2.9891176e-002   3.1405201e-002   0.0000000e+000 
  1.0237220e+001                1                1   3.0241755e-002   3.3291343e-002   3.4852442e-002   3.5905277e-002   0.0000000e+000                2                1   2.8044269e-002   2.9223700e-002   3.0009988e-002   3.1538882e-002   0.0000000e+000 
  1.0327665e+001                1                1   3.0523815e-002   3.3420500e-002   3.4977468e-002   3.6027516e-002   0.0000000e+000                2                1   2.8191069e-002   2.9374502e-002   3.0177546e-002   3.1656838e-002   0.0000000e+000 
  1.0420373e+001                1                1   3.0082211e-002   3.3561600e-002   3.4685152e-002   3.6134897e-002   0.0000000e+000                2                1   2.8337185e-002   2.9485990e-002   3.0336956e-002   3.1826148e-002   0.0000000e+000 
  1.0513243e+001                1                1   3.0171910e-002   3.3221778e-002   3.4710405e-002   3.6090107e-002   0.0000000e+000                2                1   2.8481423e-002   2.9594982e-002   3.0451566e-002   3.1993418e-002   0.0000000e+000 
  1.0606119e+001                1                1   2.9333109e-002   3.2698004e-002   3.4782776e-002   3.6209199e-002   0.0000000e+000                2                1   2.8623421e-002   2.9744217e-002   3.0563261e-002   3.2115133e-002   0.0000000e+000 
  1.0745382e+001                1                1   2.9072470e-002   3.2882221e-002   3.3363063e-002   3.5693299e-002   0.0000000e+000                2                1   2.8812274e-002   2.9943874e-002   3.0770813e-002   3.2250597e-002   0.0000000e+000 
  1.0838249e+001                1                1   2.9373308e-002   3.3133389e-002   3.3393989e-002   3.5702157e-002   0.0000000e+000                2                1   2.8949080e-002   3.0087773e-002   3.0876099e-002   3.2365159e-002   0.0000000e+000 
  1.0931192e+001                1                1   2.9658497e-002   3.2695587e-002   3.3857930e-002   3.5470212e-002   0.0000000e+000                2                1   2.9086438e-002   3.0232267e-002   3.0981463e-002   3.2479856e-002   0.0000000e+000 
  1.1024144e+001                1                1   2.9999292e-002   3.2719631e-002   3.4306495e-002   3.5439970e-002   0.0000000e+000                2                1   2.9223905e-002   3.0376897e-002   3.1130776e-002   3.2549842e-002   0.0000000e+000 
  1.1117110e+001                1                1   3.0302165e-002   3.2776588e-002   3.4641923e-002   3.5517488e-002   0.0000000e+000                2                1   2.9359361e-002   3.0519457e-002   3.1277982e-002   3.2705792e-002   0.0000000e+000 
  1.1210171e+001                1                1   3.0144990e-002   3.2254372e-002   3.4785631e-002   3.5936203e-002   0.0000000e+000                2                1   2.9537858e-002   3.0660117e-002   3.1378362e-002   3.2859744e-002   0.0000000e+000 
  1.1303455e+001                1                1   3.0337793e-002   3.2656605e-002   3.4241127e-002   3.6289411e-002   0.0000000e+000                2                1   2.9670094e-002   3.0799093e-002   3.1521653e-002   3.3011931e-002   0.0000000e+000 
  1.1443934e+001                1                1   2.9545100e-002   3.2102957e-002   3.3363350e-002   3.6328981e-002   0.0000000e+000                2                1   2.9898744e-002   3.0990935e-002   3.1764571e-002   3.3220826e-002   0.0000000e+000 
  1.1538053e+001                1                1   2.9869760e-002   3.2480102e-002   3.3822563e-002   3.6395613e-002   0.0000000e+000                2                1   3.0032388e-002   3.1127794e-002   3.1903707e-002   3.3318606e-002   0.0000000e+000 
  1.1632612e+001                1                1   2.9261325e-002   3.2532778e-002   3.4241203e-002   3.6131376e-002   0.0000000e+000                2                1   3.0189532e-002   3.1301562e-002   3.2001728e-002   3.3484434e-002   0.0000000e+000 
  1.1727641e+001                1                1   2.9672697e-002   3.2945421e-002   3.3345421e-002   3.6109054e-002   3.6648280e-002                2                1   3.0336428e-002   3.1455395e-002   3.2159929e-002   3.3610441e-002   3.6648280e-002 
  1.1822712e+001                1                1   2.9550542e-002   3.3344686e-002   3.3709507e-002   3.5679543e-002   0.0000000e+000                2                1   3.0482701e-002   3.1608601e-002   3.2275801e-002   3.3735301e-002   0.0000000e+000 
  1.1917645e+001                1                1   2.9903023e-002   3.3723556e-002   3.4090915e-002   3.6037918e-002   0.0000000e+000                2                1   3.0628287e-002   3.1719158e-002   3.2432419e-002   3.3858942e-002   0.0000000e+000 
  1.2012886e+001                1                1   3.0226686e-002   3.3431443e-002   3.4232632e-002   3.5944264e-002   0.0000000e+000                2                1   3.0774855e-002   3.1872449e-002   3.2590107e-002   3.4025423e-002   0.0000000e+000 
  1.2108128e+001                1                1   3.0205801e-002   3.3557952e-002   3.4541736e-002   3.6363558e-002   0.0000000e+000                2                1   3.0920034e-002   3.1981849e-002   3.2703883e-002   3.4105478e-002   0.0000000e+000 
  1.2203474e+001                1                1   3.0588408e-002   3.3897250e-002   3.4926668e-002   3.6581089e-002   0.0000000e+000                2                1   3.1065722e-002   3.2134006e-002   3.2860440e-002   3.4270576e-002   0.0000000e+000 
  1.2346813e+001                1                1   3.0764941e-002   3.4199862e-002   3.5394617e-002   3.7112077e-002   0.0000000e+000                2                1   3.1262238e-002   3.2383366e-002   3.3116412e-002   3.4496262e-002   0.0000000e+000 
  1.2442494e+001                1                1   3.1070102e-002   3.4539094e-002   3.5707993e-002   3.7404783e-002   0.0000000e+000                2                1   3.1407213e-002   3.2535097e-002   3.3229179e-002   3.4660723e-002   0.0000000e+000 
  1.2538289e+001                1                1   3.1232189e-002   3.4081841e-002   3.5525665e-002   3.6551540e-002   0.0000000e+000                2                1   3.1552174e-002   3.2686831e-002   3.3385081e-002   3.4650659e-002   0.0000000e+000 
  1.2634145e+001                1                1   3.1588169e-002   3.4459821e-002   3.5876502e-002   3.6795431e-002   0.0000000e+000                2                1   3.1696594e-002   3.2794122e-002   3.3496540e-002   3.4725770e-002   0.0000000e+000 
  1.2730049e+001                1                1   3.1982934e-002   3.4837864e-002   3.6265329e-002   3.7152673e-002   0.0000000e+000                2                1   3.1795876e-002   3.2944061e-002   3.3650636e-002   3.4842981e-002   0.0000000e+000 
  1.2826004e+001                1                1   3.2379127e-002   3.5255544e-002   3.6654882e-002   3.7432292e-002   0.0000000e+000                2                1   3.1938491e-002   3.3093430e-002   3.3759741e-002   3.4959100e-002   0.0000000e+000 
  1.2921369e+001                1                1   3.2661511e-002   3.5637860e-002   3.6969385e-002   3.7713472e-002   0.0000000e+000                2                1   3.2077875e-002   3.3239469e-002   3.3909620e-002   3.5071214e-002   0.0000000e+000 
  1.3017470e+001                1                1   3.2463443e-002   3.4790713e-002   3.6881311e-002   3.7906888e-002   0.0000000e+000                2                1   3.2172132e-002   3.3340393e-002   3.4014391e-002   3.5182652e-002   0.0000000e+000 
  1.3111438e+001                1                1   3.2805386e-002   3.4902715e-002   3.6643893e-002   3.7949777e-002   0.0000000e+000                2                1   3.2306394e-002   3.3481172e-002   3.4158929e-002   3.5288523e-002   0.0000000e+000 
  1.3207675e+001                1                1   3.3146198e-002   3.4899121e-002   3.6930920e-002   3.8245613e-002   0.0000000e+000                2                1   3.2464253e-002   3.3599366e-002   3.4280435e-002   3.5415548e-002   0.0000000e+000 
  1.3303971e+001                1                1   3.3488103e-002   3.5252746e-002   3.7177811e-002   3.8501293e-002   0.0000000e+000                2                1   3.2582750e-002   3.3767577e-002   3.4405561e-002   3.5544818e-002   0.0000000e+000 
  1.3400333e+001                1                1   3.1491320e-002   3.5609416e-002   3.7466596e-002   3.8758548e-002   0.0000000e+000                2                1   3.2710623e-002   3.3898439e-002   3.4538032e-002   3.5634478e-002   0.0000000e+000 
  1.3545007e+001                1                1   3.0212848e-002   3.5350255e-002   3.7755867e-002   3.9060605e-002   0.0000000e+000                2                1   3.2912856e-002   3.4057253e-002   3.4743891e-002   3.5796736e-002   0.0000000e+000 
  1.3641660e+001                1                1   3.0532913e-002   3.5662771e-002   3.7058092e-002   3.9274191e-002   0.0000000e+000                2                1   3.3043925e-002   3.4143861e-002   3.4831322e-002   3.5885427e-002   0.0000000e+000 
  1.3738466e+001                1                1   3.0853990e-002   3.6016974e-002   3.6801748e-002   3.9486499e-002   0.0000000e+000                2                1   3.3186469e-002   3.4288094e-002   3.4930709e-002   3.5986434e-002   0.0000000e+000 
  1.3835412e+001                1                1   3.1177007e-002   3.6331605e-002   3.7121423e-002   3.9781861e-002   0.0000000e+000                2                1   3.3309732e-002   3.4415959e-002   3.5071501e-002   3.6136757e-002   0.0000000e+000 
  1.3932370e+001                1                1   3.1460189e-002   3.6647773e-002   3.7442645e-002   4.0036437e-002   0.0000000e+000                2                1   3.3439940e-002   3.4550492e-002   3.5167465e-002   3.6236885e-002   0.0000000e+000 
  1.4029498e+001                1                1   3.1745026e-002   3.6965694e-002   3.7765634e-002   4.0291764e-002   0.0000000e+000                2                1   3.3570965e-002   3.4644576e-002   3.5305259e-002   3.6296284e-002   0.0000000e+000 
  1.4126771e+001                1                1   3.2030145e-002   3.6478777e-002   3.8088758e-002   4.0588465e-002   0.0000000e+000                2                1   3.3661008e-002   3.4697370e-002   3.5402095e-002   3.6397002e-002   0.0000000e+000 
  1.4224057e+001                1                1   3.2101916e-002   3.6706175e-002   3.7899872e-002   4.0841482e-002   0.0000000e+000                2                1   3.3792336e-002   3.4832740e-002   3.5498599e-002   3.6539004e-002   0.0000000e+000 
  1.4321597e+001                1                1   3.2427151e-002   3.7059601e-002   3.8260606e-002   4.1091548e-002   0.0000000e+000                2                1   3.3923913e-002   3.4968369e-002   3.5636820e-002   3.6639498e-002   0.0000000e+000 
  1.4419214e+001                1                1   3.2706635e-002   3.7366683e-002   3.8617993e-002   4.1379503e-002   0.0000000e+000                2                1   3.4056012e-002   3.5104535e-002   3.5775589e-002   3.6782171e-002   0.0000000e+000 
  1.4517134e+001                1                1   3.3030511e-002   3.7674749e-002   3.8976872e-002   4.1624521e-002   0.0000000e+000                2                1   3.4145531e-002   3.5198106e-002   3.5913857e-002   3.6882226e-002   0.0000000e+000 
  1.4615253e+001                1                1   3.3352306e-002   3.5709668e-002   3.9333021e-002   4.1908657e-002   0.0000000e+000                2                1   3.4276615e-002   3.5333230e-002   3.6009464e-002   3.6981551e-002   0.0000000e+000 
  1.4713500e+001                1                1   3.3629601e-002   3.6044259e-002   3.9688197e-002   4.2146758e-002   0.0000000e+000                2                1   3.4407729e-002   3.5468386e-002   3.6104781e-002   3.7123012e-002   0.0000000e+000 
  1.4811963e+001                1                1   3.3905548e-002   3.6421975e-002   4.0042098e-002   4.1145795e-002   0.0000000e+000                2                1   3.4539025e-002   3.5561142e-002   3.6242553e-002   3.7264669e-002   0.0000000e+000 
  1.4910011e+001                1                1   3.4224977e-002   3.6755228e-002   4.0395238e-002   4.1371827e-002   0.0000000e+000                2                1   3.4669633e-002   3.5695615e-002   3.6379603e-002   3.7362835e-002   0.0000000e+000 
  1.5008440e+001                1                1   3.4500457e-002   3.7089107e-002   4.0748923e-002   4.1596929e-002   0.0000000e+000                2                1   3.4801274e-002   3.5831151e-002   3.6474824e-002   3.7461790e-002   0.0000000e+000 
  1.5107180e+001                1                1   3.4820523e-002   3.7423088e-002   4.1057704e-002   4.1820525e-002   0.0000000e+000                2                1   3.4933755e-002   3.5924478e-002   3.6613676e-002   3.7647474e-002   0.0000000e+000 
  1.5245889e+001                1                1   3.5258733e-002   3.7880536e-002   4.0728357e-002   4.2129666e-002   0.0000000e+000                2                1   3.5076763e-002   3.6116074e-002   3.6808949e-002   3.7804955e-002   0.0000000e+000 
  1.5344949e+001                1                1   3.4481767e-002   3.8207070e-002   4.0433165e-002   4.2114095e-002   4.4027673e-002                2                1   3.5209206e-002   3.6208974e-002   3.6904464e-002   3.7947700e-002   4.4027673e-002 
  1.5416121e+001                1                1   3.4713117e-002   3.8448649e-002   4.0680857e-002   4.2275292e-002   0.0000000e+000                2                1   3.5304555e-002   3.6307030e-002   3.7004404e-002   3.8094051e-002   0.0000000e+000 
  1.5505085e+001                1                1   3.4986141e-002   3.8731394e-002   4.0969411e-002   4.2522320e-002   0.0000000e+000                2                1   3.5423935e-002   3.6386066e-002   3.7129531e-002   3.8222863e-002   0.0000000e+000 
  1.5619071e+001                1                1   3.5298456e-002   3.6992416e-002   4.1295989e-002   4.2806818e-002   0.0000000e+000                2                1   3.5620841e-002   3.6543206e-002   3.7289882e-002   3.8387935e-002   0.0000000e+000 
  1.5716839e+001                1                1   3.5617920e-002   3.7314012e-002   4.1347959e-002   4.2860689e-002   0.0000000e+000                2                1   3.5752103e-002   3.6677866e-002   3.7427294e-002   3.8485309e-002   0.0000000e+000 
  1.5815807e+001                1                1   3.5917898e-002   3.7615168e-002   3.9771160e-002   4.3165699e-002   0.0000000e+000                2                1   3.5884673e-002   3.6813869e-002   3.7566076e-002   3.8628014e-002   0.0000000e+000 
  1.5914535e+001                1                1   3.4946894e-002   3.7702233e-002   4.0090195e-002   4.3442525e-002   0.0000000e+000                2                1   3.6016502e-002   3.6949112e-002   3.7704082e-002   3.8814332e-002   0.0000000e+000 
  1.6013448e+001                1                1   3.5273437e-002   3.7990149e-002   4.0400135e-002   4.3730298e-002   0.0000000e+000                2                1   3.6148223e-002   3.7084244e-002   3.7841975e-002   3.8956285e-002   0.0000000e+000 
  1.6112340e+001                1                1   3.5557379e-002   3.8245111e-002   4.0712538e-002   4.4017127e-002   0.0000000e+000                2                1   3.6279889e-002   3.7219319e-002   3.7979810e-002   3.9142914e-002   0.0000000e+000 
  1.6211266e+001                1                1   3.5857869e-002   3.8517290e-002   4.0999417e-002   4.4279371e-002   0.0000000e+000                2                1   3.6411204e-002   3.7309138e-002   3.8117278e-002   3.9149901e-002   0.0000000e+000 
  1.6310182e+001                1                1   3.6128988e-002   3.8805209e-002   4.1303015e-002   4.4514481e-002   0.0000000e+000                2                1   3.6541391e-002   3.7442535e-002   3.8208508e-002   3.9334938e-002   0.0000000e+000 
  1.6409121e+001                1                1   3.6443603e-002   3.9091599e-002   4.1604951e-002   4.4746640e-002   0.0000000e+000                2                1   3.6671646e-002   3.7530784e-002   3.8344705e-002   3.9384714e-002   0.0000000e+000 
  1.6507866e+001                1                1   3.6711181e-002   3.9375338e-002   4.1904030e-002   4.4974584e-002   0.0000000e+000                2                1   3.6801849e-002   3.7664038e-002   3.8435470e-002   3.9569929e-002   0.0000000e+000 
  1.6606846e+001                1                1   3.7002827e-002   3.9636157e-002   4.0090179e-002   4.4721208e-002   4.6035932e-002                2                1   3.6933015e-002   3.7843817e-002   3.8526918e-002   3.9710961e-002   4.6035932e-002 
  1.6705858e+001                1                1   3.7299253e-002   3.9943943e-002   4.0399924e-002   4.4959735e-002   0.0000000e+000                2                1   3.7063578e-002   3.7977600e-002   3.8663116e-002   3.9897045e-002   0.0000000e+000 
  1.6804607e+001                1                1   3.7557221e-002   4.0210472e-002   4.0713675e-002   4.5151008e-002   0.0000000e+000                2                1   3.7193653e-002   3.8110883e-002   3.8752943e-002   3.9991203e-002   0.0000000e+000 
  1.6903742e+001                1                1   3.7869236e-002   4.0482489e-002   4.1032647e-002   4.5388068e-002   0.0000000e+000                2                1   3.7325276e-002   3.8199728e-002   3.8844060e-002   4.0086702e-002   0.0000000e+000 
  1.7002898e+001                1                1   3.8133265e-002   4.0748904e-002   4.1299565e-002   4.5567187e-002   0.0000000e+000                2                1   3.7457711e-002   3.8335265e-002   3.8981884e-002   4.0228935e-002   0.0000000e+000 
  1.7102084e+001                1                1   3.8432853e-002   4.0728722e-002   4.1601153e-002   4.5687800e-002   0.0000000e+000                2                1   3.7565913e-002   3.8444648e-002   3.9103699e-002   4.0333928e-002   0.0000000e+000 
  1.7201310e+001                1                1   3.8691616e-002   4.0759458e-002   4.1310882e-002   4.3930148e-002   0.0000000e+000                2                1   3.7699878e-002   3.8582779e-002   3.9156665e-002   4.0481017e-002   0.0000000e+000 
  1.7340236e+001                1                1   3.7913875e-002   4.0260486e-002   4.1686857e-002   4.4355552e-002   0.0000000e+000                2                1   3.7904428e-002   3.8793160e-002   3.9326400e-002   4.0748371e-002   0.0000000e+000 
  1.7439571e+001                1                1   3.8233228e-002   4.0536435e-002   4.1918359e-002   4.4590078e-002   0.0000000e+000                2                1   3.8036921e-002   3.8929807e-002   3.9465538e-002   4.0894155e-002   0.0000000e+000 
  1.7528996e+001                1                1   3.8463192e-002   4.0815258e-002   4.2198826e-002   4.4827605e-002   0.0000000e+000                2                1   3.8151138e-002   3.9047757e-002   3.9630560e-002   4.1065150e-002   0.0000000e+000 
  1.7618421e+001                1                1   3.8744668e-002   4.1053647e-002   4.2439034e-002   4.5071270e-002   0.0000000e+000                2                1   3.8264136e-002   3.9119452e-002   3.9659652e-002   4.1055167e-002   0.0000000e+000 
  1.7717921e+001                1                1   3.9039080e-002   4.1351822e-002   4.2693212e-002   4.5283483e-002   0.0000000e+000                2                1   3.8392199e-002   3.9251389e-002   3.9794034e-002   4.1195870e-002   0.0000000e+000 
  1.7817457e+001                1                1   3.9293625e-002   4.1610466e-002   4.2954234e-002   4.5502759e-002   0.0000000e+000                2                1   3.8515751e-002   3.9378722e-002   3.9923756e-002   4.1331761e-002   0.0000000e+000 
  1.7917016e+001                1                1   3.9554924e-002   4.1876222e-002   4.3222575e-002   4.5636725e-002   0.0000000e+000                2                1   3.8632552e-002   3.9499162e-002   4.0046494e-002   4.1460436e-002   0.0000000e+000 
  1.8016611e+001                1                1   3.9865336e-002   4.2191202e-002   4.3354134e-002   4.4237963e-002   0.0000000e+000                2                1   3.8785449e-002   3.9609697e-002   4.0159196e-002   4.1624526e-002   0.0000000e+000 
  1.8116217e+001                1                1   4.0132685e-002   4.2463271e-002   4.3348893e-002   4.4514186e-002   0.0000000e+000                2                1   3.8868467e-002   3.9741399e-002   4.0292725e-002   4.1762927e-002   0.0000000e+000 
  1.8205865e+001                1                1   4.0346386e-002   4.2681246e-002   4.3568493e-002   4.4782620e-002   0.0000000e+000                2                1   3.8983885e-002   3.9857344e-002   4.0409003e-002   4.1880093e-002   0.0000000e+000 
  1.8335356e+001                1                1   4.0687584e-002   4.3028642e-002   4.3871423e-002   4.5135594e-002   0.0000000e+000                2                1   3.9168907e-002   3.9997392e-002   4.0595742e-002   4.2022576e-002   0.0000000e+000 
  1.8425004e+001                1                1   4.0951366e-002   4.3296805e-002   4.4094254e-002   4.5360791e-002   0.0000000e+000                2                1   3.9257076e-002   4.0086450e-002   4.0639367e-002   4.2159888e-002   0.0000000e+000 
  1.8524703e+001                1                1   4.1179432e-002   4.3576865e-002   4.4329001e-002   4.5598230e-002   0.0000000e+000                2                1   3.9402448e-002   4.0232945e-002   4.0786609e-002   4.2216909e-002   0.0000000e+000 
  1.8624517e+001                1                1   4.1456593e-002   4.3812081e-002   4.4565838e-002   4.5837801e-002   0.0000000e+000                2                1   3.9509665e-002   4.0341448e-002   4.0942180e-002   4.2374694e-002   0.0000000e+000 
  1.8714370e+001                1                1   4.1678429e-002   4.4085677e-002   4.4793691e-002   4.5926513e-002   0.0000000e+000                2                1   3.9620291e-002   4.0453428e-002   4.1055138e-002   4.2443699e-002   0.0000000e+000 
  1.8814238e+001                1                1   4.1957928e-002   4.4323087e-002   4.5032635e-002   4.5978698e-002   0.0000000e+000                2                1   3.9744084e-002   4.0625225e-002   4.1228110e-002   4.2619385e-002   0.0000000e+000 
  1.8904115e+001                1                1   4.2181557e-002   4.4551307e-002   4.5167442e-002   4.5973157e-002   0.0000000e+000                2                1   3.9865965e-002   4.0748778e-002   4.1352807e-002   4.2793186e-002   0.0000000e+000 
  1.9043969e+001                1                1   4.2546803e-002   4.4923719e-002   4.5494179e-002   4.6017100e-002   0.0000000e+000                2                1   4.0028843e-002   4.0896059e-002   4.1489417e-002   4.2995633e-002   0.0000000e+000 
  1.9133875e+001                1                1   4.2249090e-002   4.5154608e-002   4.5630922e-002   4.6059605e-002   0.0000000e+000                2                1   4.0126018e-002   4.0996331e-002   4.1637614e-002   4.3057599e-002   0.0000000e+000 
  1.9233870e+001                1                1   4.2436731e-002   4.5396323e-002   4.5778206e-002   4.6112353e-002   0.0000000e+000                2                1   4.0277936e-002   4.1151544e-002   4.1749276e-002   4.3220616e-002   0.0000000e+000 
  1.9323894e+001                1                1   4.2566953e-002   4.4575731e-002   4.5867088e-002   4.6201884e-002   0.0000000e+000                2                1   4.0374001e-002   4.1248695e-002   4.1893206e-002   4.3320337e-002   0.0000000e+000 
  1.9413919e+001                1                1   4.2696868e-002   4.4805355e-002   4.5955439e-002   4.6386721e-002   0.0000000e+000                2                1   4.0441089e-002   4.1316238e-002   4.1961084e-002   4.3435019e-002   0.0000000e+000 
  1.9503943e+001                1                1   4.2106425e-002   4.5035150e-002   4.5947375e-002   4.6523518e-002   0.0000000e+000                2                1   4.0561295e-002   4.1437050e-002   4.2082343e-002   4.3603392e-002   0.0000000e+000 
  1.9643981e+001                1                1   4.2472412e-002   4.5409847e-002   4.6035857e-002   4.6758177e-002   0.0000000e+000                2                1   4.0705515e-002   4.1630641e-002   4.2278229e-002   4.3804685e-002   0.0000000e+000 
  1.9734006e+001                1                1   4.2697464e-002   4.5592207e-002   4.6026419e-002   4.6943088e-002   0.0000000e+000                2                1   4.0809337e-002   4.1783196e-002   4.2386061e-002   4.3916411e-002   0.0000000e+000 
  1.9834212e+001                1                1   4.2932711e-002   4.5833570e-002   4.6075308e-002   4.7090609e-002   0.0000000e+000                2                1   4.0925122e-002   4.1855239e-002   4.2552826e-002   4.3994506e-002   0.0000000e+000 
  1.9924411e+001                1                1   4.3156664e-002   4.6062837e-002   4.6111273e-002   4.7225306e-002   0.0000000e+000                2                1   4.1029555e-002   4.1962045e-002   4.2661412e-002   4.4106772e-002   0.0000000e+000 
  2.0014609e+001                1                1   4.3378998e-002   4.6144773e-002   4.6241818e-002   4.7309310e-002   0.0000000e+000                2                1   4.1134145e-002   4.2069012e-002   4.2770162e-002   4.4172462e-002   0.0000000e+000 
  2.0104808e+001                1                1   4.3600862e-002   4.6177055e-002   4.6468700e-002   4.7440848e-002   0.0000000e+000                2                1   4.1238797e-002   4.2176043e-002   4.2832115e-002   4.4144258e-002   0.0000000e+000 
  2.0204056e+001                1                1   4.2991492e-002   4.5321783e-002   4.6225365e-002   4.6700934e-002   0.0000000e+000                2                1   4.1353644e-002   4.2293499e-002   4.2998391e-002   4.4267196e-002   0.0000000e+000 
  2.0343058e+001                1                1   4.3272703e-002   4.5658188e-002   4.6326124e-002   4.7041770e-002   0.0000000e+000                2                1   4.1514144e-002   4.2457647e-002   4.3118100e-002   4.4344654e-002   0.0000000e+000 
  2.0442431e+001                1                1   4.1796496e-002   4.5861373e-002   4.6387416e-002   4.7248213e-002   0.0000000e+000                2                1   4.1628780e-002   4.2574889e-002   4.3237165e-002   4.4372495e-002   0.0000000e+000 
  2.0531876e+001                1                1   4.2030763e-002   4.6104440e-002   4.6439919e-002   4.7446357e-002   0.0000000e+000                2                1   4.1684410e-002   4.2632860e-002   4.3344198e-002   4.4434917e-002   0.0000000e+000 
  2.0631279e+001                1                1   4.2230130e-002   4.6313817e-002   4.6505991e-002   4.7659032e-002   0.0000000e+000                2                1   4.1798563e-002   4.2749612e-002   4.3462898e-002   4.4556603e-002   0.0000000e+000 
  2.0720711e+001                1                1   4.2468595e-002   4.6513223e-002   4.6561373e-002   4.7813282e-002   0.0000000e+000                2                1   4.1901268e-002   4.2854653e-002   4.3569692e-002   4.4666084e-002   0.0000000e+000 
  2.0810142e+001                1                1   4.2658157e-002   4.6711648e-002   4.6711648e-002   4.7966299e-002   0.0000000e+000                2                1   4.2003849e-002   4.2959568e-002   4.3676357e-002   4.4775434e-002   0.0000000e+000 
  2.0909604e+001                1                1   4.2840677e-002   4.6695856e-002   4.6936804e-002   4.7033184e-002   0.0000000e+000                2                1   4.2117728e-002   4.3076038e-002   4.3746855e-002   4.4848912e-002   0.0000000e+000 
  2.1009117e+001                1                1   4.3040688e-002   4.6764433e-002   4.7151316e-002   4.7199676e-002   0.0000000e+000                2                1   4.2231468e-002   4.3192366e-002   4.3864994e-002   4.4970027e-002   0.0000000e+000 
  2.1108655e+001                1                1   4.3281822e-002   4.6969510e-002   4.7357688e-002   4.7406210e-002   0.0000000e+000                2                1   4.2296980e-002   4.3308639e-002   4.3934904e-002   4.4946563e-002   0.0000000e+000 
  2.1208260e+001                1                1   4.3467846e-002   4.7069885e-002   4.7605323e-002   4.7605323e-002   0.0000000e+000                2                1   4.2410927e-002   4.3377007e-002   4.4053264e-002   4.5115952e-002   0.0000000e+000 
  2.1307906e+001                1                1   4.3696882e-002   4.7163339e-002   4.7798042e-002   4.7798042e-002   0.0000000e+000                2                1   4.2525224e-002   4.3493908e-002   4.4123553e-002   4.5189105e-002   0.0000000e+000 
  2.1407589e+001                1                1   4.3873077e-002   4.7300661e-002   4.8035143e-002   4.8035143e-002   0.0000000e+000                2                1   4.2591214e-002   4.3611072e-002   4.4193848e-002   4.5310835e-002   0.0000000e+000 
  2.1513575e+001                1                1   4.4102933e-002   4.7393463e-002   4.8277486e-002   4.8277486e-002   0.0000000e+000                2                1   4.2713017e-002   4.3735792e-002   4.4368938e-002   4.5440416e-002   0.0000000e+000 
  2.1601258e+001                1                1   4.4307303e-002   4.7162663e-002   4.8442651e-002   4.8442651e-002   0.0000000e+000                2                1   4.2813725e-002   4.3838912e-002   4.4424732e-002   4.5547555e-002   0.0000000e+000 
  2.1727912e+001                1                1   4.4306584e-002   4.7270236e-002   4.8752061e-002   4.8752061e-002   0.0000000e+000                2                1   4.2959328e-002   4.3939016e-002   4.4575814e-002   4.5604486e-002   0.0000000e+000 
  2.1826593e+001                1                1   4.3820342e-002   4.7484416e-002   4.8920337e-002   4.8920337e-002   0.0000000e+000                2                1   4.3072727e-002   4.4055001e-002   4.4644365e-002   4.5724867e-002   0.0000000e+000 
  2.1902796e+001                1                1   4.3948786e-002   4.7619452e-002   4.9107560e-002   4.9107560e-002   0.0000000e+000                2                1   4.3160324e-002   4.4144596e-002   4.4735159e-002   4.5817859e-002   0.0000000e+000 
  2.2040657e+001                1                1   4.3730697e-002   4.7909740e-002   4.9402255e-002   4.9402255e-002   0.0000000e+000                2                1   4.3269320e-002   4.4257204e-002   4.4849934e-002   4.5986001e-002   0.0000000e+000 
  2.2140757e+001                1                1   4.3915793e-002   4.8102997e-002   4.9598427e-002   4.9598427e-002   0.0000000e+000                2                1   4.3384219e-002   4.4374726e-002   4.4919505e-002   4.6058588e-002   0.0000000e+000 
  2.2240912e+001                1                1   4.4095901e-002   4.8340693e-002   4.9788917e-002   4.9788917e-002   0.0000000e+000                2                1   4.3499648e-002   4.4492790e-002   4.5039019e-002   4.6131476e-002   0.0000000e+000 
  2.2341127e+001                1                1   4.4272116e-002   4.8524240e-002   4.9974964e-002   4.9974964e-002   0.0000000e+000                2                1   4.3565368e-002   4.4561148e-002   4.5108827e-002   4.6204185e-002   0.0000000e+000 
  2.2441398e+001                1                1   4.4436823e-002   4.8754977e-002   5.0060466e-002   5.0211099e-002   0.0000000e+000                2                1   4.3680764e-002   4.4679181e-002   4.5228311e-002   4.6326570e-002   0.0000000e+000 
  2.2541726e+001                1                1   4.4608247e-002   4.8943059e-002   5.0152774e-002   5.0404798e-002   0.0000000e+000                2                1   4.3746391e-002   4.4747453e-002   4.5298036e-002   4.6399204e-002   0.0000000e+000 
  2.2642113e+001                1                1   4.4777151e-002   4.9128377e-002   5.0241481e-002   5.0595650e-002   0.0000000e+000                2                1   4.3861918e-002   4.4865623e-002   4.5417661e-002   4.6521737e-002   0.0000000e+000 
  2.2742552e+001                1                1   4.4943366e-002   4.8091940e-002   5.0326413e-002   5.0783464e-002   0.0000000e+000                2                1   4.3926598e-002   4.4932935e-002   4.5486420e-002   4.6593391e-002   0.0000000e+000 
  2.2843057e+001                1                1   4.5105921e-002   4.8214917e-002   5.0406504e-002   5.0967143e-002   0.0000000e+000                2                1   4.4041103e-002   4.5050062e-002   4.5604990e-002   4.6714846e-002   0.0000000e+000 
  2.2943632e+001                1                1   4.5265807e-002   4.8283527e-002   5.0431735e-002   5.1096656e-002   0.0000000e+000                2                1   4.4155491e-002   4.5116493e-002   4.5672862e-002   4.6684443e-002   0.0000000e+000 
  2.3044275e+001                1                1   4.3575755e-002   4.8349071e-002   4.9837524e-002   5.1274651e-002   0.0000000e+000                2                1   4.4219433e-002   4.5182930e-002   4.5791454e-002   4.6805661e-002   0.0000000e+000 
  2.3134868e+001                1                1   4.3708799e-002   4.8445206e-002   4.9989686e-002   5.1431201e-002   0.0000000e+000                2                1   4.4322374e-002   4.5237285e-002   4.5847226e-002   4.6863794e-002   0.0000000e+000 
  2.3207343e+001                1                1   4.3864003e-002   4.8508426e-002   5.0108172e-002   5.1553104e-002   0.0000000e+000                2                1   4.4404747e-002   4.5321359e-002   4.5932434e-002   4.6849045e-002   0.0000000e+000 
  2.3348377e+001                1                1   4.4194677e-002   4.8650412e-002   5.0308360e-002   5.1810876e-002   0.0000000e+000                2                1   4.4514109e-002   4.5434033e-002   4.6047316e-002   4.7018347e-002   0.0000000e+000 
  2.3449302e+001                1                1   4.4424228e-002   4.8736756e-002   5.0451375e-002   5.1958162e-002   0.0000000e+000                2                1   4.4628940e-002   4.5499999e-002   4.6166103e-002   4.7088400e-002   0.0000000e+000 
  2.3550284e+001                1                1   4.4597373e-002   4.8817451e-002   5.0588842e-002   5.2099735e-002   0.0000000e+000                2                1   4.4692530e-002   4.5617203e-002   4.6285022e-002   4.7209695e-002   0.0000000e+000 
  2.3600777e+001                1                1   4.4708338e-002   4.8829644e-002   5.0655539e-002   5.2168423e-002   0.0000000e+000                2                1   4.4749923e-002   4.5675783e-002   4.6293024e-002   4.7270321e-002   0.0000000e+000 
  2.3701826e+001                1                1   4.4926940e-002   4.8954152e-002   5.0837004e-002   5.2301444e-002   0.0000000e+000                2                1   4.4864718e-002   4.5741385e-002   4.6411777e-002   4.7391581e-002   0.0000000e+000 
  2.3802965e+001                1                1   4.5141111e-002   4.9020835e-002   5.0960697e-002   5.2428700e-002   0.0000000e+000                2                1   4.4927820e-002   4.5858431e-002   4.6478838e-002   4.7461149e-002   0.0000000e+000 
  2.3904071e+001                1                1   4.5352153e-002   4.8768016e-002   5.1080293e-002   5.2551741e-002   0.0000000e+000                2                1   4.5042224e-002   4.5923373e-002   4.6545360e-002   4.7530172e-002   0.0000000e+000 
  2.4005130e+001                1                1   4.5561096e-002   4.8932091e-002   5.0986290e-002   5.2671787e-002   0.0000000e+000                2                1   4.5156051e-002   4.5987463e-002   4.6662985e-002   4.7598323e-002   0.0000000e+000 
  2.4106247e+001                1                1   4.5768624e-002   4.9147162e-002   5.1047589e-002   5.2789647e-002   0.0000000e+000                2                1   4.5217680e-002   4.6051185e-002   4.6728409e-002   4.7666102e-002   0.0000000e+000 
  2.4207424e+001                1                1   4.5975289e-002   4.9308365e-002   5.1054262e-002   5.2905971e-002   0.0000000e+000                2                1   4.5278966e-002   4.6114564e-002   4.6741263e-002   4.7681311e-002   0.0000000e+000 
  2.4308656e+001                1                1   4.6181124e-002   4.9468415e-002   5.1112060e-002   5.3020809e-002   0.0000000e+000                2                1   4.5392409e-002   4.6177745e-002   4.6858369e-002   4.7748417e-002   0.0000000e+000 
  2.4409966e+001                1                1   4.6386182e-002   4.9521102e-002   5.1168263e-002   5.3134229e-002   0.0000000e+000                2                1   4.5505954e-002   4.6240768e-002   4.6923095e-002   4.7815368e-002   0.0000000e+000 
  2.4511320e+001                1                1   4.6590438e-002   4.9625473e-002   5.1169613e-002   5.3246215e-002   0.0000000e+000                2                1   4.5566651e-002   4.6355912e-002   4.6987320e-002   4.7881816e-002   0.0000000e+000 
  2.4612716e+001                1                1   4.6794128e-002   4.9728765e-002   5.1222763e-002   5.3357044e-002   0.0000000e+000                2                1   4.5679520e-002   4.6470736e-002   4.7050960e-002   4.7947672e-002   0.0000000e+000 
  2.4714160e+001                1                1   4.6996871e-002   4.9777118e-002   5.1220708e-002   5.3466292e-002   0.0000000e+000                2                1   4.5792362e-002   4.6532654e-002   4.7114312e-002   4.8013238e-002   0.0000000e+000 
  2.4815650e+001                1                1   4.7198006e-002   4.9876667e-002   5.1269570e-002   5.3573219e-002   0.0000000e+000                2                1   4.5852250e-002   4.6647375e-002   4.7230468e-002   4.8078602e-002   0.0000000e+000 
  2.4917071e+001                1                1   4.7397650e-002   4.9974193e-002   5.1316142e-002   5.3677973e-002   0.0000000e+000                2                1   4.5964947e-002   4.6655749e-002   4.7346552e-002   4.8196771e-002   0.0000000e+000 
  2.5018452e+001                1                1   4.7594768e-002   5.0068620e-002   5.1305546e-002   5.3779398e-002   0.0000000e+000                2                1   4.6024399e-002   4.6716895e-002   4.7409392e-002   4.8261696e-002   0.0000000e+000 
  2.5119900e+001                1                1   4.7789606e-002   5.0160229e-002   5.1345540e-002   5.3877797e-002   0.0000000e+000                2                1   4.6137149e-002   4.6777943e-002   4.7472136e-002   4.8326528e-002   0.0000000e+000 
  2.5221397e+001                1                1   4.7981235e-002   5.0248065e-002   5.1381480e-002   5.3972142e-002   0.0000000e+000                2                1   4.6196500e-002   4.6892392e-002   4.7588284e-002   4.8391236e-002   0.0000000e+000 
  2.5322967e+001                1                1   4.8170823e-002   5.0333374e-002   5.1414650e-002   5.4063775e-002   0.0000000e+000                2                1   4.6309146e-002   4.6953074e-002   4.7650662e-002   4.8509233e-002   0.0000000e+000 
  2.5424583e+001                1                1   4.8358632e-002   5.1282894e-002   5.1445353e-002   5.4153003e-002   0.0000000e+000                2                1   4.6368050e-002   4.7067336e-002   4.7766622e-002   4.8627282e-002   0.0000000e+000 
  2.5526242e+001                1                1   4.8545037e-002   5.1474012e-002   5.1474012e-002   5.4240265e-002   0.0000000e+000                2                1   4.6479967e-002   4.7127019e-002   4.7827993e-002   4.8636810e-002   0.0000000e+000 
  2.5627945e+001                1                1   4.8729942e-002   5.0577007e-002   5.1609191e-002   5.4325464e-002   0.0000000e+000                2                1   4.6535135e-002   4.7237756e-002   4.7886330e-002   4.8697046e-002   0.0000000e+000 
  2.5729690e+001                1                1   4.8913889e-002   5.0654984e-002   5.1743168e-002   5.4409220e-002   0.0000000e+000                2                1   4.6645981e-002   4.7296099e-002   4.7946218e-002   4.8758865e-002   0.0000000e+000 
  2.5831534e+001                1                1   4.9097373e-002   5.0732135e-002   5.1876469e-002   5.4492090e-002   0.0000000e+000                2                1   4.6702878e-002   4.7354546e-002   4.8006214e-002   4.8820799e-002   0.0000000e+000 
  2.5933270e+001                1                1   4.9280433e-002   5.0808509e-002   5.2063714e-002   5.4574123e-002   0.0000000e+000                2                1   4.6814105e-002   4.7467325e-002   4.8066110e-002   4.8937070e-002   0.0000000e+000 
  2.6034942e+001                1                1   4.9463476e-002   5.0884526e-002   5.2196265e-002   5.4655775e-002   0.0000000e+000                2                1   4.6870964e-002   4.7525739e-002   4.8180513e-002   4.8998982e-002   0.0000000e+000 
  2.6136679e+001                1                1   4.9646438e-002   5.0960126e-002   5.2273813e-002   5.4736977e-002   0.0000000e+000                2                1   4.6982392e-002   4.7638724e-002   4.8240361e-002   4.9115469e-002   0.0000000e+000 
  2.6238469e+001                1                1   4.9828973e-002   5.1034954e-002   5.2405388e-002   5.4817352e-002   0.0000000e+000                2                1   4.7034472e-002   4.7687031e-002   4.8289394e-002   4.9192938e-002   0.0000000e+000 
  2.6340309e+001                1                1   4.9956355e-002   5.1164091e-002   5.2536518e-002   5.4897093e-002   0.0000000e+000                2                1   4.7119786e-002   4.7772832e-002   4.8375643e-002   4.9279861e-002   0.0000000e+000 
  2.6442199e+001                1                1   5.0138016e-002   5.1237534e-002   5.2666907e-002   5.4975895e-002   0.0000000e+000                2                1   4.7212751e-002   4.7866388e-002   4.8469746e-002   4.9374783e-002   0.0000000e+000 
  2.6515570e+001                1                1   5.0299334e-002   5.1289912e-002   5.2775779e-002   5.5032094e-002   0.0000000e+000                2                1   4.7267769e-002   4.7922168e-002   4.8475891e-002   4.9432321e-002   0.0000000e+000 
  2.6600354e+001                1                1   5.0468545e-002   5.1350092e-002   5.2837702e-002   5.5096665e-002   0.0000000e+000                2                1   4.7330263e-002   4.7985527e-002   4.8590387e-002   4.9497676e-002   0.0000000e+000 
  2.6732422e+001                1                1   5.0670783e-002   5.1443540e-002   5.2989054e-002   5.5196932e-002   0.0000000e+000                2                1   4.7425436e-002   4.8082018e-002   4.8688094e-002   4.9597208e-002   0.0000000e+000 
  2.6805793e+001                1                1   5.0776809e-002   5.1495088e-002   5.3097403e-002   5.5252240e-002   0.0000000e+000                2                1   4.7477311e-002   4.8185173e-002   4.8791912e-002   4.9651459e-002   0.0000000e+000 
  2.6907808e+001                1                1   5.0957455e-002   5.1566067e-002   5.3170591e-002   5.5328398e-002   0.0000000e+000                2                1   4.7548131e-002   4.8257049e-002   4.8814056e-002   4.9725522e-002   0.0000000e+000 
  2.7009960e+001                1                1   5.1137900e-002   5.1691940e-002   5.3298656e-002   5.5404008e-002   0.0000000e+000                2                1   4.7617788e-002   4.8327745e-002   4.8834857e-002   4.9798369e-002   0.0000000e+000 
  2.7112146e+001                1                1   5.1318536e-002   5.1762371e-002   5.3426756e-002   5.5479498e-002   0.0000000e+000                2                1   4.7686726e-002   4.8397710e-002   4.8956341e-002   4.9870463e-002   0.0000000e+000 
  2.7214371e+001                1                1   5.1499177e-002   5.1832505e-002   5.3499145e-002   5.5554668e-002   0.0000000e+000                2                1   4.7755147e-002   4.8518009e-002   4.8924868e-002   4.9942017e-002   0.0000000e+000 
  2.7317855e+001                1                1   5.1680610e-002   5.1903131e-002   5.3627672e-002   5.5630366e-002   0.0000000e+000                2                1   4.7874798e-002   4.8587827e-002   4.8995272e-002   5.0013884e-002   0.0000000e+000 
  2.7421387e+001                1                1   5.1861975e-002   5.1973387e-002   5.3700262e-002   5.5705666e-002   0.0000000e+000                2                1   4.7942972e-002   4.8657016e-002   4.9014039e-002   5.0085105e-002   0.0000000e+000 
  2.7524969e+001                1                1   5.1987476e-002   5.2043257e-002   5.3772454e-002   5.5780554e-002   0.0000000e+000                2                1   4.8010933e-002   4.8725989e-002   4.9083518e-002   5.0105027e-002   0.0000000e+000 
  2.7628601e+001                1                1   5.2112615e-002   5.2168470e-002   5.3788262e-002   5.5854893e-002   0.0000000e+000                2                1   4.8129782e-002   4.8794699e-002   4.9152732e-002   5.0226829e-002   0.0000000e+000 
  2.7732265e+001                1                1   5.2237392e-002   5.2349249e-002   5.3859324e-002   5.5928685e-002   0.0000000e+000                2                1   4.8197166e-002   4.8863014e-002   4.9272767e-002   5.0245930e-002   0.0000000e+000 
  2.7834624e+001                1                1   5.2305214e-002   5.2529219e-002   5.3873250e-002   5.6001300e-002   0.0000000e+000                2                1   4.8263519e-002   4.8981573e-002   4.9340600e-002   5.0315103e-002   0.0000000e+000 
  2.7937021e+001                1                1   5.2372858e-002   5.2709300e-002   5.3942922e-002   5.6073724e-002   0.0000000e+000                2                1   4.8329625e-002   4.9048663e-002   4.9408182e-002   5.0384019e-002   0.0000000e+000 
  2.8039426e+001                1                1   5.2440324e-002   5.2833346e-002   5.4012411e-002   5.6145957e-002   0.0000000e+000                2                1   4.8395431e-002   4.9115448e-002   4.9475456e-002   5.0401192e-002   0.0000000e+000 
  2.8141824e+001                1                1   5.2507648e-002   5.3013610e-002   5.4025535e-002   5.6218039e-002   0.0000000e+000                2                1   4.8512407e-002   4.9181899e-002   4.9542395e-002   5.0469383e-002   0.0000000e+000 
  2.8244234e+001                1                1   5.2574847e-002   5.3194037e-002   5.4094677e-002   5.6289987e-002   0.0000000e+000                2                1   4.8577651e-002   4.9248043e-002   4.9609023e-002   5.0537259e-002   0.0000000e+000 
  2.8346658e+001                1                1   5.2641745e-002   5.3318084e-002   5.4107147e-002   5.6361611e-002   0.0000000e+000                2                1   4.8642670e-002   4.9313960e-002   4.9675424e-002   5.0604901e-002   0.0000000e+000 
  2.8449103e+001                1                1   5.2764778e-002   5.3498406e-002   5.4175601e-002   5.6432917e-002   0.0000000e+000                2                1   4.8707476e-002   4.9431366e-002   4.9741605e-002   5.0672321e-002   0.0000000e+000 
  2.8500342e+001                1                1   5.2854537e-002   5.3588628e-002   5.4209782e-002   5.6468523e-002   0.0000000e+000                2                1   4.8791515e-002   4.9464145e-002   4.9774589e-002   5.0705923e-002   0.0000000e+000 
  2.8602840e+001                1                1   5.2977613e-002   5.3769168e-002   5.4221485e-002   5.6539609e-002   0.0000000e+000                2                1   4.8855991e-002   4.9477701e-002   4.9892174e-002   5.0772929e-002   0.0000000e+000 
  2.8705386e+001                1                1   5.3100646e-002   5.3893192e-002   5.4289466e-002   5.6610496e-002   0.0000000e+000                2                1   4.8920309e-002   4.9542836e-002   4.9905978e-002   5.0787892e-002   0.0000000e+000 
  2.8807956e+001                1                1   5.3223587e-002   5.4073804e-002   5.4300529e-002   5.6681136e-002   0.0000000e+000                2                1   4.8984465e-002   4.9607810e-002   5.0023372e-002   5.0854498e-002   0.0000000e+000 
  2.8910541e+001                1                1   5.3289575e-002   5.4197597e-002   5.4367851e-002   5.6751411e-002   0.0000000e+000                2                1   4.9048504e-002   4.9672663e-002   5.0088769e-002   5.0868968e-002   0.0000000e+000 
  2.9013184e+001                1                1   5.3412115e-002   5.4378078e-002   5.4378078e-002   5.6821399e-002   0.0000000e+000                2                1   4.9112400e-002   4.9737372e-002   5.0154020e-002   5.0883155e-002   0.0000000e+000 
  2.9115879e+001                1                1   5.3534610e-002   5.4558652e-002   5.4558652e-002   5.6891191e-002   0.0000000e+000                2                1   4.9175988e-002   4.9801770e-002   5.0271106e-002   5.1001184e-002   0.0000000e+000 
  2.9218602e+001                1                1   5.3656855e-002   5.4682145e-002   5.4682145e-002   5.6960568e-002   0.0000000e+000                2                1   4.9239341e-002   4.9918144e-002   5.0335869e-002   5.1014672e-002   0.0000000e+000 
  2.9321352e+001                1                1   5.3778741e-002   5.4862300e-002   5.4862300e-002   5.7029418e-002   0.0000000e+000                2                1   4.9302509e-002   4.9929900e-002   5.0400444e-002   5.1080118e-002   0.0000000e+000 
  2.9424097e+001                1                1   5.3900162e-002   5.4985017e-002   5.4985017e-002   5.7097629e-002   0.0000000e+000                2                1   4.9365552e-002   4.9993746e-002   5.0464891e-002   5.1093085e-002   0.0000000e+000 
  2.9526979e+001                1                1   5.4021262e-002   5.5164569e-002   5.5164569e-002   5.7165357e-002   0.0000000e+000                2                1   4.9428570e-002   5.0057566e-002   5.0529313e-002   5.1158308e-002   0.0000000e+000 
  2.9629868e+001                1                1   5.4141921e-002   5.5343803e-002   5.5343803e-002   5.7232475e-002   0.0000000e+000                2                1   4.9491492e-002   5.0121288e-002   5.0593635e-002   5.1223432e-002   0.0000000e+000 
  2.9732772e+001                1                1   5.4262529e-002   5.5465817e-002   5.5465817e-002   5.7299397e-002   0.0000000e+000                2                1   4.9554336e-002   5.0184932e-002   5.0657879e-002   5.1288475e-002   0.0000000e+000 
  2.9835832e+001                1                1   5.4383097e-002   5.5645152e-002   5.5645152e-002   5.7366136e-002   0.0000000e+000                2                1   4.9669616e-002   5.0248393e-002   5.0721938e-002   5.1300716e-002   0.0000000e+000 
  2.9938961e+001                1                1   5.4445943e-002   5.5766889e-002   5.5766889e-002   5.7432429e-002   0.0000000e+000                2                1   4.9732080e-002   5.0311585e-002   5.0785726e-002   5.1365231e-002   0.0000000e+000 
  3.0042124e+001                1                1   5.4565825e-002   5.5945783e-002   5.5945783e-002   5.7498235e-002   0.0000000e+000                2                1   4.9794294e-002   5.0374524e-002   5.0849258e-002   5.1429488e-002   0.0000000e+000 
  3.0145260e+001                1                1   5.4685640e-002   5.6067172e-002   5.6067172e-002   5.7563832e-002   0.0000000e+000                2                1   4.9856258e-002   5.0437210e-002   5.0912534e-002   5.1493486e-002   0.0000000e+000 
  3.0248405e+001                1                1   5.4805321e-002   5.6246049e-002   5.6246049e-002   5.7629149e-002   0.0000000e+000                2                1   4.9970929e-002   5.0499722e-002   5.0922757e-002   5.1557308e-002   0.0000000e+000 
  3.0351587e+001                1                1   5.4924503e-002   5.6366848e-002   5.6366848e-002   5.7693806e-002   0.0000000e+000                2                1   5.0032720e-002   5.0562167e-002   5.1038669e-002   5.1621060e-002   0.0000000e+000 
  3.0403203e+001                1                1   5.4955086e-002   5.6455961e-002   5.6455961e-002   5.7725931e-002   0.0000000e+000                2                1   5.0078077e-002   5.0555011e-002   5.1031945e-002   5.1667857e-002   0.0000000e+000 
  3.0506513e+001                1                1   5.5015943e-002   5.6634059e-002   5.6634059e-002   5.7789857e-002   0.0000000e+000                2                1   5.0117150e-002   5.0648052e-002   5.1072774e-002   5.1709856e-002   0.0000000e+000 
  3.0609859e+001                1                1   5.5018463e-002   5.6754061e-002   5.6754061e-002   5.7853273e-002   0.0000000e+000                2                1   5.0208917e-002   5.0740791e-002   5.1166290e-002   5.1804539e-002   0.0000000e+000 
  3.0713370e+001                1                1   5.5078429e-002   5.6931752e-002   5.6931752e-002   5.7916329e-002   0.0000000e+000                2                1   5.0247370e-002   5.0780216e-002   5.1206492e-002   5.1845908e-002   0.0000000e+000 
  3.0816953e+001                1                1   5.5138150e-002   5.7051461e-002   5.7051461e-002   5.7979127e-002   0.0000000e+000                2                1   5.0338892e-002   5.0819327e-002   5.1299762e-002   5.1940342e-002   0.0000000e+000 
  3.0922110e+001                1                1   5.5140521e-002   5.7230056e-002   5.7230056e-002   5.8042653e-002   0.0000000e+000                2                1   5.0378080e-002   5.0912879e-002   5.1340718e-002   5.1982477e-002   0.0000000e+000 
  3.1027346e+001                1                1   5.5200862e-002   5.7350790e-002   5.7350790e-002   5.8106171e-002   0.0000000e+000                2                1   5.0470307e-002   5.0952507e-002   5.1381130e-002   5.2024064e-002   0.0000000e+000 
  3.1132661e+001                1                1   5.5261165e-002   5.7529782e-002   5.7529782e-002   5.8169648e-002   0.0000000e+000                2                1   5.0508505e-002   5.1045259e-002   5.1420986e-002   5.2118766e-002   0.0000000e+000 
  3.1238059e+001                1                1   5.5321419e-002   5.7650742e-002   5.7650742e-002   5.8233073e-002   0.0000000e+000                2                1   5.0599878e-002   5.1137603e-002   5.1460238e-002   5.2159280e-002   0.0000000e+000 
  3.1343538e+001                1                1   5.5439804e-002   5.7829953e-002   5.7829953e-002   5.8296323e-002   0.0000000e+000                2                1   5.0690896e-002   5.1175718e-002   5.1552803e-002   5.2199233e-002   0.0000000e+000 
  3.1449104e+001                1                1   5.5558097e-002   5.7950830e-002   5.7950830e-002   5.8359345e-002   0.0000000e+000                2                1   5.0727722e-002   5.1213413e-002   5.1591173e-002   5.2238761e-002   0.0000000e+000 
  3.1501921e+001                1                1   5.5588012e-002   5.8040424e-002   5.8040424e-002   5.8390769e-002   0.0000000e+000                2                1   5.0772991e-002   5.1259115e-002   5.1637212e-002   5.2231364e-002   0.0000000e+000 
  3.1607625e+001                1                1   5.5706123e-002   5.8161167e-002   5.8161167e-002   5.8453434e-002   0.0000000e+000                2                1   5.0809196e-002   5.1350295e-002   5.1729065e-002   5.2270164e-002   0.0000000e+000 
  3.1713420e+001                1                1   5.5824113e-002   5.8340294e-002   5.8340294e-002   5.8515842e-002   0.0000000e+000                2                1   5.0899125e-002   5.1441181e-002   5.1766415e-002   5.2308472e-002   0.0000000e+000 
  3.1819319e+001                1                1   5.5941946e-002   5.8460798e-002   5.8460798e-002   5.8577953e-002   0.0000000e+000                2                1   5.0988909e-002   5.1477620e-002   5.1857729e-002   5.2400742e-002   0.0000000e+000 
  3.1925329e+001                1                1   5.6073509e-002   5.8654298e-002   5.8654298e-002   5.8654298e-002   0.0000000e+000                2                1   5.1024209e-002   5.1513780e-002   5.1894558e-002   5.2438526e-002   0.0000000e+000 
  3.2031432e+001                1                1   5.6155817e-002   5.8801903e-002   5.8801903e-002   5.8801903e-002   0.0000000e+000                2                1   5.1113655e-002   5.1604084e-002   5.1985529e-002   5.2530451e-002   0.0000000e+000 
  3.2137648e+001                1                1   5.6296325e-002   5.8949031e-002   5.8949031e-002   5.8949031e-002   0.0000000e+000                2                1   5.1148360e-002   5.1639646e-002   5.2021758e-002   5.2567631e-002   0.0000000e+000 
  3.2243851e+001                1                1   5.6377006e-002   5.9095394e-002   5.9095394e-002   5.9095394e-002   0.0000000e+000                2                1   5.1237203e-002   5.1674660e-002   5.2002753e-002   5.2604257e-002   0.0000000e+000 
  3.2349875e+001                1                1   5.6515716e-002   5.9240793e-002   5.9240793e-002   5.9240793e-002   0.0000000e+000                2                1   5.1325590e-002   5.1763802e-002   5.2147238e-002   5.2695003e-002   0.0000000e+000 
  3.2402825e+001                1                1   5.6584702e-002   5.9313104e-002   5.9313104e-002   5.9313104e-002   0.0000000e+000                2                1   5.1314863e-002   5.1753452e-002   5.2137217e-002   5.2740276e-002   0.0000000e+000 
  3.2508603e+001                1                1   5.6662014e-002   5.9456468e-002   5.9456468e-002   5.9456468e-002   0.0000000e+000                2                1   5.1402770e-002   5.1842110e-002   5.2171615e-002   5.2830625e-002   0.0000000e+000 
  3.2614245e+001                1                1   5.6797310e-002   5.9598436e-002   5.9598436e-002   5.9598436e-002   0.0000000e+000                2                1   5.1435429e-002   5.1875519e-002   5.2260597e-002   5.2920731e-002   0.0000000e+000 
  3.2719750e+001                1                1   5.6871418e-002   5.9738884e-002   5.9738884e-002   5.9738884e-002   0.0000000e+000                2                1   5.1522642e-002   5.1963478e-002   5.2294104e-002   5.2955358e-002   0.0000000e+000 
  3.2825137e+001                1                1   5.7003852e-002   5.9877996e-002   5.9877996e-002   5.9877996e-002   0.0000000e+000                2                1   5.1554268e-002   5.1995846e-002   5.2382227e-002   5.3044595e-002   0.0000000e+000 
  3.2930392e+001                1                1   5.7135012e-002   6.0015769e-002   6.0015769e-002   6.0015769e-002   0.0000000e+000                2                1   5.1640746e-002   5.2083065e-002   5.2470094e-002   5.3078283e-002   0.0000000e+000 
  3.3035555e+001                1                1   5.7204945e-002   6.0152414e-002   6.0152414e-002   6.0152414e-002   0.0000000e+000                2                1   5.1727059e-002   5.2114735e-002   5.2557794e-002   5.3166999e-002   0.0000000e+000 
  3.3140608e+001                1                1   5.7334031e-002   6.0288151e-002   6.0288151e-002   6.0288151e-002   0.0000000e+000                2                1   5.1813193e-002   5.2201514e-002   5.2589836e-002   5.3255530e-002   0.0000000e+000 
  3.3245544e+001                1                1   5.7462140e-002   6.0422860e-002   6.0422860e-002   6.0422860e-002   0.0000000e+000                2                1   5.1843548e-002   5.2232514e-002   5.2677046e-002   5.3343844e-002   0.0000000e+000 
  3.3350371e+001                1                1   5.7528725e-002   6.0556553e-002   6.0556553e-002   6.0556553e-002   0.0000000e+000                2                1   5.1929167e-002   5.2318775e-002   5.2708383e-002   5.3431941e-002   0.0000000e+000 
  3.3402735e+001                1                1   5.7591864e-002   6.0623014e-002   6.0623014e-002   6.0623014e-002   0.0000000e+000                2                1   5.1971892e-002   5.2361821e-002   5.2751749e-002   5.3475902e-002   0.0000000e+000 
  3.3507381e+001                1                1   5.7717450e-002   6.0755210e-002   6.0755210e-002   6.0755210e-002   0.0000000e+000                2                1   5.2057186e-002   5.2391959e-002   5.2838323e-002   5.3507868e-002   0.0000000e+000 
  3.3611934e+001                1                1   5.7842217e-002   6.0886544e-002   6.0886544e-002   6.0886544e-002   0.0000000e+000                2                1   5.2086402e-002   5.2477609e-002   5.2868816e-002   5.3595343e-002   0.0000000e+000 
  3.3716381e+001                1                1   5.7905204e-002   6.1017074e-002   6.1017074e-002   6.1017074e-002   0.0000000e+000                2                1   5.2171029e-002   5.2562872e-002   5.2954714e-002   5.3682422e-002   0.0000000e+000 
  3.3820752e+001                1                1   5.8028316e-002   6.1146803e-002   6.1146803e-002   6.1146803e-002   0.0000000e+000                2                1   5.2255291e-002   5.2647767e-002   5.2984174e-002   5.3769125e-002   0.0000000e+000 
  3.3925042e+001                1                1   5.8142422e-002   6.1202550e-002   6.1202550e-002   6.1202550e-002   0.0000000e+000                2                1   5.2283163e-002   5.2676269e-002   5.3069376e-002   5.3911747e-002   0.0000000e+000 
  3.4029290e+001                1                1   5.8275582e-002   6.1213847e-002   6.1213847e-002   6.1213847e-002   0.0000000e+000                2                1   5.2366896e-002   5.2760632e-002   5.3098120e-002   5.3941841e-002   0.0000000e+000 
  3.4133489e+001                1                1   5.8347784e-002   6.1225377e-002   6.1225377e-002   6.1225377e-002   0.0000000e+000                2                1   5.2450418e-002   5.2844782e-002   5.3182808e-002   5.4027874e-002   0.0000000e+000 
  3.4237646e+001                1                1   5.8481451e-002   6.1237121e-002   6.1237121e-002   6.1237121e-002   0.0000000e+000                2                1   5.2477331e-002   5.2928749e-002   5.3210885e-002   5.4057294e-002   0.0000000e+000 
  3.4341768e+001                1                1   5.8554188e-002   6.1249151e-002   6.1249151e-002   6.1249151e-002   0.0000000e+000                2                1   5.2560509e-002   5.2956126e-002   5.3295226e-002   5.4142976e-002   0.0000000e+000 
  3.4445866e+001                1                1   5.8688542e-002   6.1261526e-002   6.1261526e-002   6.1261526e-002   0.0000000e+000                2                1   5.2643619e-002   5.3039861e-002   5.3379498e-002   5.4171982e-002   0.0000000e+000 
  3.4549925e+001                1                1   5.8823207e-002   6.1274174e-002   6.1274174e-002   6.1274174e-002   0.0000000e+000                2                1   5.2669951e-002   5.3123514e-002   5.3463686e-002   5.4257420e-002   0.0000000e+000 
  3.4601936e+001                1                1   5.8829374e-002   6.1280598e-002   6.1280598e-002   6.1280598e-002   0.0000000e+000                2                1   5.2711386e-002   5.3165305e-002   5.3505745e-002   5.4300104e-002   0.0000000e+000 
  3.4701609e+001                1                1   5.8963979e-002   6.1293117e-002   6.1293117e-002   6.1293117e-002   0.0000000e+000                2                1   5.2790735e-002   5.3188513e-002   5.3529465e-002   5.4325019e-002   0.0000000e+000 
  3.4847353e+001                1                1   5.9104449e-002   6.1311669e-002   6.1311669e-002   6.1311669e-002   0.0000000e+000                2                1   5.2849588e-002   5.3248238e-002   5.3646887e-002   5.4387237e-002   0.0000000e+000 
  3.4951294e+001                1                1   5.9178836e-002   6.1325218e-002   6.1325218e-002   6.1325218e-002   0.0000000e+000                2                1   5.2931930e-002   5.3331201e-002   5.3673433e-002   5.4414936e-002   0.0000000e+000 
  3.5003257e+001                1                1   5.9246797e-002   6.1332088e-002   6.1332088e-002   6.1332088e-002   0.0000000e+000                2                1   5.2973049e-002   5.3372630e-002   5.3715128e-002   5.4457207e-002   0.0000000e+000 
  3.5107166e+001                1                1   5.9382939e-002   6.1346011e-002   6.1346011e-002   6.1346011e-002   0.0000000e+000                2                1   5.3055092e-002   5.3455292e-002   5.3798321e-002   5.4541550e-002   0.0000000e+000 
  3.5211070e+001                1                1   5.9458041e-002   6.1360207e-002   6.1360207e-002   6.1360207e-002   0.0000000e+000                2                1   5.3136896e-002   5.3537713e-002   5.3881271e-002   5.4568386e-002   0.0000000e+000 
  3.5301792e+001                1                1   5.9531640e-002   6.1372824e-002   6.1372824e-002   6.1372824e-002   0.0000000e+000                2                1   5.3208183e-002   5.3609538e-002   5.3953556e-002   5.4641593e-002   0.0000000e+000 
  3.5440149e+001                1                1   5.9673532e-002   6.1392523e-002   6.1392523e-002   6.1392523e-002   0.0000000e+000                2                1   5.3259186e-002   5.3661359e-002   5.4063532e-002   5.4695518e-002   0.0000000e+000 
  3.5543991e+001                1                1   5.9811041e-002   6.1407640e-002   6.1407640e-002   6.1407640e-002   0.0000000e+000                2                1   5.3340394e-002   5.3743180e-002   5.4088425e-002   5.4778916e-002   0.0000000e+000 
  3.5647823e+001                1                1   5.9887471e-002   6.1423047e-002   6.1423047e-002   6.1423047e-002   0.0000000e+000                2                1   5.3421548e-002   5.3824946e-002   5.4228345e-002   5.4804630e-002   0.0000000e+000 
  3.5749820e+001                1                1   5.9963945e-002   6.1438468e-002   6.1438468e-002   6.1438468e-002   0.0000000e+000                2                1   5.3501218e-002   5.3905218e-002   5.4251504e-002   5.4886362e-002   0.0000000e+000 
  3.5801723e+001                1                1   6.0033163e-002   6.1446431e-002   6.1446431e-002   6.1446431e-002   0.0000000e+000                2                1   5.3541739e-002   5.3888288e-002   5.4292594e-002   5.4927933e-002   0.0000000e+000 
  3.5928353e+001                1                1   6.0113945e-002   6.1466201e-002   6.1466201e-002   6.1466201e-002   0.0000000e+000                2                1   5.3640525e-002   5.3987713e-002   5.4334901e-002   5.5029277e-002   0.0000000e+000 
  3.6021768e+001                1                1   6.0189781e-002   6.1480879e-002   6.1480879e-002   6.1480879e-002   0.0000000e+000                2                1   5.3655237e-002   5.4060838e-002   5.4408496e-002   5.5045869e-002   0.0000000e+000 
  3.6123071e+001                1                1   6.0205420e-002   6.1496854e-002   6.1496854e-002   6.1496854e-002   0.0000000e+000                2                1   5.3733715e-002   5.4139910e-002   5.4488076e-002   5.5126382e-002   0.0000000e+000 
  3.6231018e+001                1                1   6.0283887e-002   6.1514170e-002   6.1514170e-002   6.1514170e-002   0.0000000e+000                2                1   5.3817082e-002   5.4223907e-002   5.4514496e-002   5.5211910e-002   0.0000000e+000 
  3.6305750e+001                1                1   6.0357346e-002   6.1526347e-002   6.1526347e-002   6.1526347e-002   0.0000000e+000                2                1   5.3874635e-002   5.4223715e-002   5.4572795e-002   5.5212774e-002   0.0000000e+000 
  3.6425497e+001                1                1   6.0438290e-002   6.1546120e-002   6.1546120e-002   6.1546120e-002   0.0000000e+000                2                1   5.3908137e-002   5.4316090e-002   5.4665764e-002   5.5306834e-002   0.0000000e+000 
  3.6531535e+001                1                1   6.0517335e-002   6.1563922e-002   6.1563922e-002   6.1563922e-002   0.0000000e+000                2                1   5.3988847e-002   5.4397412e-002   5.4747610e-002   5.5389639e-002   0.0000000e+000 
  3.6609744e+001                1                1   6.0530399e-002   6.1577211e-002   6.1577211e-002   6.1577211e-002   0.0000000e+000                2                1   5.4048136e-002   5.4457149e-002   5.4807731e-002   5.5450466e-002   0.0000000e+000 
  3.6731409e+001                1                1   6.0612622e-002   6.1598193e-002   6.1598193e-002   6.1598193e-002   0.0000000e+000                2                1   5.4139958e-002   5.4549666e-002   5.4900844e-002   5.5544670e-002   0.0000000e+000 
  3.6809620e+001                1                1   6.0687635e-002   6.1611812e-002   6.1611812e-002   6.1611812e-002   0.0000000e+000                2                1   5.4198666e-002   5.4550225e-002   5.4960377e-002   5.5546308e-002   0.0000000e+000 
  3.6922592e+001                1                1   6.0768969e-002   6.1631815e-002   6.1631815e-002   6.1631815e-002   0.0000000e+000                2                1   5.4282967e-002   5.4635073e-002   5.5045863e-002   5.5632706e-002   0.0000000e+000 
  3.7012969e+001                1                1   6.0785001e-002   6.1648074e-002   6.1648074e-002   6.1648074e-002   0.0000000e+000                2                1   5.4291237e-002   5.4702535e-002   5.5055075e-002   5.5701399e-002   0.0000000e+000 
  3.7134661e+001                1                1   6.0868648e-002   6.1670363e-002   6.1670363e-002   6.1670363e-002   0.0000000e+000                2                1   5.4380765e-002   5.4792741e-002   5.5145863e-002   5.5793253e-002   0.0000000e+000 
  3.7232058e+001                1                1   6.0948208e-002   6.1688470e-002   6.1688470e-002   6.1688470e-002   0.0000000e+000                2                1   5.4452028e-002   5.4864544e-002   5.5218128e-002   5.5866367e-002   0.0000000e+000 
  3.7338151e+001                1                1   6.0967980e-002   6.1708481e-002   6.1708481e-002   6.1708481e-002   0.0000000e+000                2                1   5.4529443e-002   5.4942545e-002   5.5296632e-002   5.5945793e-002   0.0000000e+000 
  3.7416417e+001                1                1   6.1044475e-002   6.1723432e-002   6.1723432e-002   6.1723432e-002   0.0000000e+000                2                1   5.4586416e-002   5.4999949e-002   5.5354406e-002   5.6004245e-002   0.0000000e+000 
  3.7513814e+001                1                1   6.1124842e-002   6.1742264e-002   6.1742264e-002   6.1742264e-002   0.0000000e+000                2                1   5.4657166e-002   5.5071235e-002   5.5426152e-002   5.6076832e-002   0.0000000e+000 
  3.7635560e+001                1                1   6.1148476e-002   6.1766138e-002   6.1766138e-002   6.1766138e-002   0.0000000e+000                2                1   5.4745283e-002   5.5160020e-002   5.5515509e-002   5.6167239e-002   0.0000000e+000 
  3.7713825e+001                1                1   6.1163855e-002   6.1781672e-002   6.1781672e-002   6.1781672e-002   0.0000000e+000                2                1   5.4742435e-002   5.5216909e-002   5.5572765e-002   5.6225166e-002   0.0000000e+000 
  3.7826875e+001                1                1   6.1186376e-002   6.1804420e-002   6.1804420e-002   6.1804420e-002   0.0000000e+000                2                1   5.4882918e-002   5.5239300e-002   5.5655080e-002   5.6249051e-002   0.0000000e+000 
  3.7905140e+001                1                1   6.1202204e-002   6.1820409e-002   6.1820409e-002   6.1820409e-002   0.0000000e+000                2                1   5.4879256e-002   5.5354916e-002   5.5711661e-002   5.6306235e-002   0.0000000e+000 
  3.8026887e+001                1                1   6.1227091e-002   6.1845546e-002   6.1845546e-002   6.1845546e-002   0.0000000e+000                2                1   5.4965461e-002   5.5441868e-002   5.5799173e-002   5.6394682e-002   0.0000000e+000 
  3.8105152e+001                1                1   6.1181420e-002   6.1861901e-002   6.1861901e-002   6.1861901e-002   0.0000000e+000                2                1   5.5020581e-002   5.5437855e-002   5.5855130e-002   5.6451236e-002   0.0000000e+000 
  3.8202549e+001                1                1   6.1201761e-002   6.1882468e-002   6.1882468e-002   6.1882468e-002   0.0000000e+000                2                1   5.5088850e-002   5.5506642e-002   5.5924434e-002   5.6461595e-002   0.0000000e+000 
  3.8324295e+001                1                1   6.1227474e-002   6.1908467e-002   6.1908467e-002   6.1908467e-002   0.0000000e+000                2                1   5.5173531e-002   5.5651741e-002   5.5950623e-002   5.6548386e-002   0.0000000e+000 
  3.8402560e+001                1                1   6.1244197e-002   6.1925376e-002   6.1925376e-002   6.1925376e-002   0.0000000e+000                2                1   5.5227516e-002   5.5706195e-002   5.6005369e-002   5.6603717e-002   0.0000000e+000 
  3.8515610e+001                1                1   6.1268590e-002   6.1950041e-002   6.1950041e-002   6.1950041e-002   0.0000000e+000                2                1   5.5304903e-002   5.5724334e-002   5.6083846e-002   5.6623114e-002   0.0000000e+000 
  3.8621703e+001                1                1   6.1229761e-002   6.1973442e-002   6.1973442e-002   6.1973442e-002   0.0000000e+000                2                1   5.5376950e-002   5.5796927e-002   5.6156907e-002   5.6696878e-002   0.0000000e+000 
  3.8734753e+001                1                1   6.1254688e-002   6.1998672e-002   6.1998672e-002   6.1998672e-002   0.0000000e+000                2                1   5.5452898e-002   5.5933529e-002   5.6233924e-002   5.6774635e-002   0.0000000e+000 
  3.8825193e+001                1                1   6.1274849e-002   6.2019078e-002   6.2019078e-002   6.2019078e-002   0.0000000e+000                2                1   5.5512825e-002   5.5993976e-002   5.6294696e-002   5.6835991e-002   0.0000000e+000 
  3.8903459e+001                1                1   6.1292451e-002   6.2036893e-002   6.2036893e-002   6.2036893e-002   0.0000000e+000                2                1   5.5564348e-002   5.6045946e-002   5.6346945e-002   5.6888742e-002   0.0000000e+000 
  3.9016509e+001                1                1   6.1256078e-002   6.2062896e-002   6.2062896e-002   6.2062896e-002   0.0000000e+000                2                1   5.5638227e-002   5.6120465e-002   5.6421864e-002   5.7024661e-002   0.0000000e+000 
  3.9103652e+001                1                1   6.1276073e-002   6.2083154e-002   6.2083154e-002   6.2083154e-002   0.0000000e+000                2                1   5.5694535e-002   5.6177261e-002   5.6478965e-002   5.7082372e-002   0.0000000e+000 
  3.9217176e+001                1                1   6.1302414e-002   6.2109842e-002   6.2109842e-002   6.2109842e-002   0.0000000e+000                2                1   5.5766831e-002   5.6250184e-002   5.6552280e-002   5.7156471e-002   0.0000000e+000 
  3.9339432e+001                1                1   6.1268979e-002   6.2138924e-002   6.2138924e-002   6.2138924e-002   0.0000000e+000                2                1   5.5843837e-002   5.6327857e-002   5.6569868e-002   5.7235395e-002   0.0000000e+000 
  3.9418025e+001                1                1   6.1287585e-002   6.2157794e-002   6.2157794e-002   6.2157794e-002   0.0000000e+000                2                1   5.5892749e-002   5.6377193e-002   5.6619415e-002   5.7285526e-002   0.0000000e+000 
  3.9515830e+001                1                1   6.1310938e-002   6.2181479e-002   6.2181479e-002   6.2181479e-002   0.0000000e+000                2                1   5.5952944e-002   5.6437910e-002   5.6741013e-002   5.7347221e-002   0.0000000e+000 
  3.9638086e+001                1                1   6.1340443e-002   6.2211402e-002   6.2211402e-002   6.2211402e-002   0.0000000e+000                2                1   5.6027637e-002   5.6513250e-002   5.6816758e-002   5.7484477e-002   0.0000000e+000 
  3.9716679e+001                1                1   6.1297365e-002   6.2230828e-002   6.2230828e-002   6.2230828e-002   0.0000000e+000                2                1   5.6075451e-002   5.6561479e-002   5.6865246e-002   5.7533535e-002   0.0000000e+000 
  3.9830203e+001                1                1   6.1325260e-002   6.2259147e-002   6.2259147e-002   6.2259147e-002   0.0000000e+000                2                1   5.6144195e-002   5.6630819e-002   5.6934959e-002   5.7604066e-002   0.0000000e+000 
  3.9908796e+001                1                1   6.1344736e-002   6.2278920e-002   6.2278920e-002   6.2278920e-002   0.0000000e+000                2                1   5.6191325e-002   5.6678357e-002   5.6982752e-002   5.7652421e-002   0.0000000e+000 
  4.0031052e+001                1                1   6.1375340e-002   6.2309990e-002   6.2309990e-002   6.2309990e-002   0.0000000e+000                2                1   5.6264251e-002   5.6812873e-002   5.7056705e-002   5.7788201e-002   0.0000000e+000 
  4.0109645e+001                1                1   6.1332891e-002   6.2330174e-002   6.2330174e-002   6.2330174e-002   0.0000000e+000                2                1   5.6310849e-002   5.6859925e-002   5.7103959e-002   5.7836061e-002   0.0000000e+000 
  4.0223169e+001                1                1   6.1361829e-002   6.2359583e-002   6.2359583e-002   6.2359583e-002   0.0000000e+000                2                1   5.6391764e-002   5.6941035e-002   5.7185155e-002   5.7917516e-002   0.0000000e+000 
  4.0301762e+001                1                1   6.1382039e-002   6.2380121e-002   6.2380121e-002   6.2380121e-002   0.0000000e+000                2                1   5.6454817e-002   5.7004107e-002   5.7248236e-002   5.7980623e-002   0.0000000e+000 
  4.0408299e+001                1                1   6.1409660e-002   6.2408191e-002   6.2408191e-002   6.2408191e-002   0.0000000e+000                2                1   5.6518631e-002   5.7067948e-002   5.7312089e-002   5.8044512e-002   0.0000000e+000 
  4.0521823e+001                1                1   6.1376935e-002   6.2438388e-002   6.2438388e-002   6.2438388e-002   0.0000000e+000                2                1   5.6582679e-002   5.7132026e-002   5.7376180e-002   5.8108642e-002   0.0000000e+000 
  4.0600416e+001                1                1   6.1397636e-002   6.2459447e-002   6.2459447e-002   6.2459447e-002   0.0000000e+000                2                1   5.6645856e-002   5.7195223e-002   5.7439386e-002   5.8171876e-002   0.0000000e+000 
  4.0722672e+001                1                1   6.1430156e-002   6.2492529e-002   6.2492529e-002   6.2492529e-002   0.0000000e+000                2                1   5.6771366e-002   5.7259722e-002   5.7503899e-002   5.8297478e-002   0.0000000e+000 
  4.0801265e+001                1                1   6.1388770e-002   6.2514022e-002   6.2514022e-002   6.2514022e-002   0.0000000e+000                2                1   5.6834771e-002   5.7323148e-002   5.7567336e-002   5.8360947e-002   0.0000000e+000 
  4.0914789e+001                1                1   6.1419498e-002   6.2545314e-002   6.2545314e-002   6.2545314e-002   0.0000000e+000                2                1   5.6899278e-002   5.7387684e-002   5.7631887e-002   5.8425546e-002   0.0000000e+000 
  4.1002579e+001                1                1   6.1443449e-002   6.2569703e-002   6.2569703e-002   6.2569703e-002   0.0000000e+000                2                1   5.6962801e-002   5.7451228e-002   5.7695441e-002   5.8489135e-002   0.0000000e+000 
  4.1126148e+001                1                1   6.1414930e-002   6.2604414e-002   6.2604414e-002   6.2604414e-002   0.0000000e+000                2                1   5.7027522e-002   5.7515980e-002   5.7821267e-002   5.8615012e-002   0.0000000e+000 
  4.1205610e+001                1                1   6.1437051e-002   6.2626963e-002   6.2626963e-002   6.2626963e-002   0.0000000e+000                2                1   5.7090839e-002   5.7579316e-002   5.7884615e-002   5.8617332e-002   0.0000000e+000 
  4.1329241e+001                1                1   6.1471768e-002   6.2662353e-002   6.2662353e-002   6.2662353e-002   0.0000000e+000                2                1   5.7155433e-002   5.7705005e-002   5.7949259e-002   5.8743084e-002   0.0000000e+000 
  4.1408726e+001                1                1   6.1494288e-002   6.2685309e-002   6.2685309e-002   6.2685309e-002   0.0000000e+000                2                1   5.7218680e-002   5.7768273e-002   5.8012536e-002   5.8806392e-002   0.0000000e+000 
  4.1532370e+001                1                1   6.1466896e-002   6.2721323e-002   6.2721323e-002   6.2721323e-002   0.0000000e+000                2                1   5.7283042e-002   5.7832666e-002   5.8076943e-002   5.8870845e-002   0.0000000e+000 
  4.1611855e+001                1                1   6.1489791e-002   6.2744685e-002   6.2744685e-002   6.2744685e-002   0.0000000e+000                2                1   5.7346236e-002   5.7895880e-002   5.8140167e-002   5.8934098e-002   0.0000000e+000 
  4.1735591e+001                1                1   6.1525750e-002   6.2781378e-002   6.2781378e-002   6.2781378e-002   0.0000000e+000                2                1   5.7416211e-002   5.7965941e-002   5.8210265e-002   5.9004319e-002   0.0000000e+000 
  4.1815229e+001                1                1   6.1486263e-002   6.2805172e-002   6.2805172e-002   6.2805172e-002   0.0000000e+000                2                1   5.7463342e-002   5.8013523e-002   5.8319179e-002   5.9052753e-002   0.0000000e+000 
  4.1930230e+001                1                1   6.1519832e-002   6.2839461e-002   6.2839461e-002   6.2839461e-002   0.0000000e+000                2                1   5.7531066e-002   5.8081895e-002   5.8387911e-002   5.9122350e-002   0.0000000e+000 
  4.2009841e+001                1                1   6.1542876e-002   6.2862999e-002   6.2862999e-002   6.2862999e-002   0.0000000e+000                2                1   5.7577618e-002   5.8128893e-002   5.8435157e-002   5.9170190e-002   0.0000000e+000 
  4.2133681e+001                1                1   6.1516114e-002   6.2899912e-002   6.2899912e-002   6.2899912e-002   0.0000000e+000                2                1   5.7649760e-002   5.8201726e-002   5.8508373e-002   5.9244328e-002   0.0000000e+000 
  4.2213293e+001                1                1   6.1539483e-002   6.2923807e-002   6.2923807e-002   6.2923807e-002   0.0000000e+000                2                1   5.7695938e-002   5.8248346e-002   5.8555239e-002   5.9291783e-002   0.0000000e+000 
  4.2328287e+001                1                1   6.1573456e-002   6.2958544e-002   6.2958544e-002   6.2958544e-002   0.0000000e+000                2                1   5.7798702e-002   5.8351506e-002   5.8658619e-002   5.9395691e-002   0.0000000e+000 
  4.2416989e+001                1                1   6.1536879e-002   6.2985546e-002   6.2985546e-002   6.2985546e-002   0.0000000e+000                2                1   5.7839270e-002   5.8392462e-002   5.8699791e-002   5.9437380e-002   0.0000000e+000 
  4.2532620e+001                1                1   6.1571543e-002   6.3021026e-002   6.3021026e-002   6.3021026e-002   0.0000000e+000                2                1   5.7906516e-002   5.8460351e-002   5.8768037e-002   5.9506483e-002   0.0000000e+000 
  4.2612671e+001                1                1   6.1595727e-002   6.3045780e-002   6.3045780e-002   6.3045780e-002   0.0000000e+000                2                1   5.7952885e-002   5.8507163e-002   5.8815095e-002   5.9554133e-002   0.0000000e+000 
  4.2701646e+001                1                1   6.1622790e-002   6.3073480e-002   6.3073480e-002   6.3073480e-002   0.0000000e+000                2                1   5.8065924e-002   5.8559053e-002   5.8867258e-002   5.9606952e-002   0.0000000e+000 
  4.2826265e+001                1                1   6.1597852e-002   6.3112554e-002   6.3112554e-002   6.3112554e-002   0.0000000e+000                2                1   5.8094436e-002   5.8711150e-002   5.8957836e-002   5.9697892e-002   0.0000000e+000 
  4.2906377e+001                1                1   6.1622550e-002   6.3137859e-002   6.3137859e-002   6.3137859e-002   0.0000000e+000                2                1   5.8163376e-002   5.8780167e-002   5.9026883e-002   5.9767032e-002   0.0000000e+000 
  4.3031160e+001                1                1   6.1598124e-002   6.3177563e-002   6.3177563e-002   6.3177563e-002   0.0000000e+000                2                1   5.8236484e-002   5.8853396e-002   5.9100160e-002   5.9840455e-002   0.0000000e+000 
  4.3120270e+001                1                1   6.1625988e-002   6.3206142e-002   6.3206142e-002   6.3206142e-002   0.0000000e+000                2                1   5.8306413e-002   5.8861712e-002   5.9170211e-002   5.9910610e-002   0.0000000e+000 
  4.3200468e+001                1                1   6.1651221e-002   6.3232021e-002   6.3232021e-002   6.3232021e-002   0.0000000e+000                2                1   5.8375574e-002   5.8930944e-002   5.9177775e-002   5.9918269e-002   0.0000000e+000 
  4.3316310e+001                1                1   6.1687948e-002   6.3269690e-002   6.3269690e-002   6.3269690e-002   0.0000000e+000                2                1   5.8448162e-002   5.9003635e-002   5.9312232e-002   5.9991144e-002   0.0000000e+000 
  4.3405477e+001                1                1   6.1653158e-002   6.3298930e-002   6.3298930e-002   6.3298930e-002   0.0000000e+000                2                1   5.8456617e-002   5.9073899e-002   5.9320812e-002   6.0061551e-002   0.0000000e+000 
  4.3530372e+001                1                1   6.1693359e-002   6.3340205e-002   6.3340205e-002   6.3340205e-002   0.0000000e+000                2                1   5.8591979e-002   5.9085905e-002   5.9456349e-002   6.0135498e-002   0.0000000e+000 
  4.3619584e+001                1                1   6.1722299e-002   6.3369917e-002   6.3369917e-002   6.3369917e-002   0.0000000e+000                2                1   5.8600514e-002   5.9156262e-002   5.9465011e-002   6.0206008e-002   0.0000000e+000 
  4.3735568e+001                1                1   6.1696796e-002   6.3408835e-002   6.3408835e-002   6.3408835e-002   0.0000000e+000                2                1   5.8673468e-002   5.9229321e-002   5.9538129e-002   6.0279268e-002   0.0000000e+000 
  4.3815864e+001                1                1   6.1723190e-002   6.3435961e-002   6.3435961e-002   6.3435961e-002   0.0000000e+000                2                1   5.8743064e-002   5.9298992e-002   5.9546072e-002   6.0287309e-002   0.0000000e+000 
  4.3905308e+001                1                1   6.1752759e-002   6.3466351e-002   6.3466351e-002   6.3466351e-002   0.0000000e+000                2                1   5.8813751e-002   5.9307984e-002   5.9616880e-002   6.0358230e-002   0.0000000e+000 
  4.4021877e+001                1                1   6.1728041e-002   6.3506215e-002   6.3506215e-002   6.3506215e-002   0.0000000e+000                2                1   5.8887317e-002   5.9381649e-002   5.9690607e-002   6.0432105e-002   0.0000000e+000 
  4.4102579e+001                1                1   6.1755054e-002   6.3534006e-002   6.3534006e-002   6.3534006e-002   0.0000000e+000                2                1   5.8956067e-002   5.9450457e-002   5.9759451e-002   6.0501037e-002   0.0000000e+000 
  4.4228362e+001                1                1   6.1733879e-002   6.3577630e-002   6.3577630e-002   6.3577630e-002   0.0000000e+000                2                1   5.9028855e-002   5.9523337e-002   5.9832389e-002   6.0574113e-002   0.0000000e+000 
  4.4309270e+001                1                1   6.1761305e-002   6.3605875e-002   6.3605875e-002   6.3605875e-002   0.0000000e+000                2                1   5.9097867e-002   5.9530592e-002   5.9901499e-002   6.0581495e-002   0.0000000e+000 
  4.4435111e+001                1                1   6.1804253e-002   6.3650106e-002   6.3650106e-002   6.3650106e-002   0.0000000e+000                2                1   5.9171007e-002   5.9603815e-002   5.9974793e-002   6.0654919e-002   0.0000000e+000 
  4.4516012e+001                1                1   6.1768384e-002   6.3678746e-002   6.3678746e-002   6.3678746e-002   0.0000000e+000                2                1   5.9240180e-002   5.9673042e-002   6.0044066e-002   6.0724276e-002   0.0000000e+000 
  4.4641856e+001                1                1   6.1811938e-002   6.3723647e-002   6.3723647e-002   6.3723647e-002   0.0000000e+000                2                1   5.9313516e-002   5.9746461e-002   6.0117557e-002   6.0797900e-002   0.0000000e+000 
  4.4722756e+001                1                1   6.1840147e-002   6.3752729e-002   6.3752729e-002   6.3752729e-002   0.0000000e+000                2                1   5.9320944e-002   5.9815800e-002   6.0125086e-002   6.0867371e-002   0.0000000e+000 
  4.4803720e+001                1                1   6.1804758e-002   6.3782000e-002   6.3782000e-002   6.3782000e-002   0.0000000e+000                2                1   5.9390258e-002   5.9885177e-002   6.0194501e-002   6.0875014e-002   0.0000000e+000 
  4.4929690e+001                1                1   6.1849203e-002   6.3827867e-002   6.3827867e-002   6.3827867e-002   0.0000000e+000                2                1   5.9463892e-002   5.9958909e-002   6.0268294e-002   6.0948942e-002   0.0000000e+000 
  4.5010680e+001                1                1   6.1877961e-002   6.3857545e-002   6.3857545e-002   6.3857545e-002   0.0000000e+000                2                1   5.9533433e-002   5.9966629e-002   6.0276054e-002   6.1018675e-002   0.0000000e+000 
  4.5100718e+001                1                1   6.1846250e-002   6.3890754e-002   6.3890754e-002   6.3890754e-002   0.0000000e+000                2                1   5.9603901e-002   6.0037159e-002   6.0346629e-002   6.1089357e-002   0.0000000e+000 
  4.5235833e+001                1                1   6.1894821e-002   6.3940930e-002   6.3940930e-002   6.3940930e-002   0.0000000e+000                2                1   5.9678799e-002   6.0112152e-002   6.0421689e-002   6.1164579e-002   0.0000000e+000 
  4.5316907e+001                1                1   6.1924145e-002   6.3971224e-002   6.3971224e-002   6.3971224e-002   0.0000000e+000                2                1   5.9748588e-002   6.0181997e-002   6.0491575e-002   6.1234563e-002   0.0000000e+000 
  4.5443064e+001                1                1   6.1906042e-002   6.4018658e-002   6.4018658e-002   6.4018658e-002   0.0000000e+000                2                1   5.9760956e-002   6.0256384e-002   6.0566026e-002   6.1247239e-002   0.0000000e+000 
  4.5533260e+001                1                1   6.1939033e-002   6.4052774e-002   6.4052774e-002   6.4052774e-002   0.0000000e+000                2                1   5.9853047e-002   6.0348724e-002   6.0596563e-002   6.1340079e-002   0.0000000e+000 
  4.5614423e+001                1                1   6.1968848e-002   6.4083607e-002   6.4083607e-002   6.4083607e-002   0.0000000e+000                2                1   5.9891172e-002   6.0387165e-002   6.0635162e-002   6.1379151e-002   0.0000000e+000 
  4.5704614e+001                1                1   6.1938041e-002   6.4118055e-002   6.4118055e-002   6.4118055e-002   0.0000000e+000                2                1   5.9933448e-002   6.0429792e-002   6.0677963e-002   6.1484521e-002   0.0000000e+000 
  4.5830915e+001                1                1   6.1984959e-002   6.4166624e-002   6.4166624e-002   6.4166624e-002   0.0000000e+000                2                1   5.9992727e-002   6.0489561e-002   6.0800082e-002   6.1483229e-002   0.0000000e+000 
  4.5921236e+001                1                1   6.1954507e-002   6.4201561e-002   6.4201561e-002   6.4201561e-002   0.0000000e+000                2                1   6.0034773e-002   6.0531955e-002   6.0842694e-002   6.1464172e-002   0.0000000e+000 
  4.6011547e+001                1                1   6.1988404e-002   6.4236688e-002   6.4236688e-002   6.4236688e-002   0.0000000e+000                2                1   6.0076532e-002   6.0574060e-002   6.0885015e-002   6.1506925e-002   0.0000000e+000 
  4.6101858e+001                1                1   6.2022477e-002   6.4271997e-002   6.4271997e-002   6.4271997e-002   0.0000000e+000                2                1   6.0180316e-002   6.0615954e-002   6.0927125e-002   6.1611699e-002   0.0000000e+000 
  4.6228317e+001                1                1   6.2006153e-002   6.4321735e-002   6.4321735e-002   6.4321735e-002   0.0000000e+000                2                1   6.0238213e-002   6.0736564e-002   6.1048033e-002   6.1608679e-002   0.0000000e+000 
  4.6309635e+001                1                1   6.2037170e-002   6.4353911e-002   6.4353911e-002   6.4353911e-002   0.0000000e+000                2                1   6.0260373e-002   6.0758908e-002   6.1070492e-002   6.1631343e-002   0.0000000e+000 
  4.6400532e+001                1                1   6.2072000e-002   6.4390041e-002   6.4390041e-002   6.4390041e-002   0.0000000e+000                2                1   6.0333669e-002   6.0832294e-002   6.1143935e-002   6.1642561e-002   0.0000000e+000 
  4.6527814e+001                1                1   6.2056638e-002   6.4440954e-002   6.4440954e-002   6.4440954e-002   0.0000000e+000                2                1   6.0411570e-002   6.0910324e-002   6.1222045e-002   6.1658455e-002   0.0000000e+000 
  4.6609640e+001                1                1   6.2088339e-002   6.4473873e-002   6.4473873e-002   6.4473873e-002   0.0000000e+000                2                1   6.0484021e-002   6.0920504e-002   6.1232277e-002   6.1668760e-002   0.0000000e+000 
  4.6736924e+001                1                1   6.2073443e-002   6.4525408e-002   6.4525408e-002   6.4525408e-002   0.0000000e+000                2                1   6.0562295e-002   6.0998892e-002   6.1310748e-002   6.1747345e-002   0.0000000e+000 
  4.6818884e+001                1                1   6.2105546e-002   6.4558780e-002   6.4558780e-002   6.4558780e-002   0.0000000e+000                2                1   6.0572617e-002   6.1071671e-002   6.1321197e-002   6.1757869e-002   0.0000000e+000 
  4.6909939e+001                1                1   6.2141372e-002   6.4596021e-002   6.4596021e-002   6.4596021e-002   0.0000000e+000                2                1   6.0646562e-002   6.1145711e-002   6.1395285e-002   6.1769647e-002   0.0000000e+000 
  4.7037433e+001                1                1   6.2127180e-002   6.4648470e-002   6.4648470e-002   6.4648470e-002   0.0000000e+000                2                1   6.0725289e-002   6.1224572e-002   6.1474213e-002   6.1786265e-002   0.0000000e+000 
  4.7128538e+001                1                1   6.2163405e-002   6.4686166e-002   6.4686166e-002   6.4686166e-002   0.0000000e+000                2                1   6.0799443e-002   6.1236400e-002   6.1486090e-002   6.1798202e-002   0.0000000e+000 
  4.7219733e+001                1                1   6.2199838e-002   6.4724077e-002   6.4724077e-002   6.4724077e-002   0.0000000e+000                2                1   6.0811235e-002   6.1310711e-002   6.1560449e-002   6.1810188e-002   0.0000000e+000 
  4.7301801e+001                1                1   6.2168014e-002   6.4758348e-002   6.4758348e-002   6.4758348e-002   0.0000000e+000                2                1   6.0884331e-002   6.1321450e-002   6.1571232e-002   6.1821013e-002   0.0000000e+000 
  4.7429470e+001                1                1   6.2219461e-002   6.4811939e-002   6.4811939e-002   6.4811939e-002   0.0000000e+000                2                1   6.0901027e-002   6.1400728e-002   6.1588116e-002   6.1837966e-002   0.0000000e+000 
  4.7520696e+001                1                1   6.2191577e-002   6.4850445e-002   6.4850445e-002   6.4850445e-002   0.0000000e+000                2                1   6.0975546e-002   6.1475345e-002   6.1600295e-002   6.1850195e-002   0.0000000e+000 
  4.7603317e+001                1                1   6.2225176e-002   6.4885480e-002   6.4885480e-002   6.4885480e-002   0.0000000e+000                2                1   6.1049044e-002   6.1486447e-002   6.1673906e-002   6.1861365e-002   0.0000000e+000 
  4.7741045e+001                1                1   6.2216532e-002   6.4944187e-002   6.4944187e-002   6.4944187e-002   0.0000000e+000                2                1   6.1130211e-002   6.1567748e-002   6.1692759e-002   6.1880275e-002   0.0000000e+000 
  4.7823695e+001                1                1   6.2250462e-002   6.4979605e-002   6.4979605e-002   6.4979605e-002   0.0000000e+000                2                1   6.1141574e-002   6.1579193e-002   6.1704227e-002   6.1891777e-002   0.0000000e+000 
  4.7915558e+001                1                1   6.2288332e-002   6.5019135e-002   6.5019135e-002   6.5019135e-002   0.0000000e+000                2                1   6.1216776e-002   6.1654485e-002   6.1717015e-002   6.1904605e-002   0.0000000e+000 
  4.8034988e+001                1                1   6.2272719e-002   6.5070762e-002   6.5070762e-002   6.5070762e-002   0.0000000e+000                2                1   6.1295597e-002   6.1670876e-002   6.1795969e-002   6.1921062e-002   0.0000000e+000 
  4.8126905e+001                1                1   6.2310935e-002   6.5110695e-002   6.5110695e-002   6.5110695e-002   0.0000000e+000                2                1   6.1308324e-002   6.1746241e-002   6.1808800e-002   6.1933919e-002   0.0000000e+000 
  4.8209670e+001                1                1   6.2345499e-002   6.5146812e-002   6.5146812e-002   6.5146812e-002   0.0000000e+000                2                1   6.1382503e-002   6.1757931e-002   6.1820503e-002   6.1945645e-002   0.0000000e+000 
  4.8301650e+001                1                1   6.2318893e-002   6.5187126e-002   6.5187126e-002   6.5187126e-002   0.0000000e+000                2                1   6.1395508e-002   6.1771016e-002   6.1833601e-002   6.1958770e-002   0.0000000e+000 
  4.8439661e+001                1                1   6.2377043e-002   6.5247953e-002   6.5247953e-002   6.5247953e-002   0.0000000e+000                2                1   6.1477867e-002   6.1790890e-002   6.1916100e-002   6.2041309e-002   0.0000000e+000 
  4.8531768e+001                1                1   6.2350777e-002   6.5288772e-002   6.5288772e-002   6.5288772e-002   0.0000000e+000                2                1   6.1490997e-002   6.1804088e-002   6.1929324e-002   6.2054560e-002   0.0000000e+000 
  4.8623866e+001                1                1   6.2389922e-002   6.5329761e-002   6.5329761e-002   6.5329761e-002   0.0000000e+000                2                1   6.1566625e-002   6.1817150e-002   6.1942413e-002   6.2067676e-002   0.0000000e+000 
  4.8715979e+001                1                1   6.2429245e-002   6.5370937e-002   6.5370937e-002   6.5370937e-002   0.0000000e+000                2                1   6.1641585e-002   6.1892161e-002   6.1954804e-002   6.2142736e-002   0.0000000e+000 
  4.8844953e+001                1                1   6.2419197e-002   6.5428927e-002   6.5428927e-002   6.5428927e-002   0.0000000e+000                2                1   6.1659315e-002   6.1909963e-002   6.1972624e-002   6.2160610e-002   0.0000000e+000 
  4.8937151e+001                1                1   6.2458937e-002   6.5470584e-002   6.5470584e-002   6.5470584e-002   0.0000000e+000                2                1   6.1734792e-002   6.1922817e-002   6.1985492e-002   6.2173517e-002   0.0000000e+000 
  4.9029379e+001                1                1   6.2433344e-002   6.5512428e-002   6.5512428e-002   6.5512428e-002   0.0000000e+000                2                1   6.1747864e-002   6.1935928e-002   6.2061305e-002   6.2249369e-002   0.0000000e+000 
  4.9121611e+001                1                1   6.2473401e-002   6.5554461e-002   6.5554461e-002   6.5554461e-002   0.0000000e+000                2                1   6.1761109e-002   6.1949213e-002   6.2011915e-002   6.2262722e-002   0.0000000e+000 
  4.9204631e+001                1                1   6.2509590e-002   6.5592435e-002   6.5592435e-002   6.5592435e-002   0.0000000e+000                2                1   6.1773135e-002   6.1961276e-002   6.2086704e-002   6.2274846e-002   0.0000000e+000 
  4.9333772e+001                1                1   6.2500498e-002   6.5651784e-002   6.5651784e-002   6.5651784e-002   0.0000000e+000                2                1   6.1832097e-002   6.2020418e-002   6.2083191e-002   6.2271512e-002   0.0000000e+000 
  4.9416907e+001                1                1   6.2537050e-002   6.5690179e-002   6.5690179e-002   6.5690179e-002   0.0000000e+000                2                1   6.1877518e-002   6.2065977e-002   6.2128797e-002   6.2317257e-002   0.0000000e+000 
  4.9509274e+001                1                1   6.2512102e-002   6.5733020e-002   6.5733020e-002   6.5733020e-002   0.0000000e+000                2                1   6.1865050e-002   6.2053663e-002   6.2116534e-002   6.2305147e-002   0.0000000e+000 
  4.9601653e+001                1                1   6.2553029e-002   6.5776056e-002   6.5776056e-002   6.5776056e-002   0.0000000e+000                2                1   6.1915386e-002   6.2104152e-002   6.2167074e-002   6.2355841e-002   0.0000000e+000 
  4.9721754e+001                1                1   6.2540669e-002   6.5832283e-002   6.5832283e-002   6.5832283e-002   0.0000000e+000                2                1   6.1980801e-002   6.2106778e-002   6.2169767e-002   6.2358733e-002   0.0000000e+000 
  4.9804901e+001                1                1   6.2577811e-002   6.5871380e-002   6.5871380e-002   6.5871380e-002   0.0000000e+000                2                1   6.1962992e-002   6.2089061e-002   6.2215130e-002   6.2341200e-002   0.0000000e+000 
  4.9934241e+001                1                1   6.2635852e-002   6.5932476e-002   6.5932476e-002   6.5932476e-002   0.0000000e+000                2                1   6.2033210e-002   6.2159422e-002   6.2222528e-002   6.2348740e-002   0.0000000e+000 
  5.0017503e+001                1                1   6.2607417e-002   6.5971988e-002   6.5971988e-002   6.5971988e-002   0.0000000e+000                2                1   6.2015243e-002   6.2204699e-002   6.2267851e-002   6.2394155e-002   0.0000000e+000 
  5.0110011e+001                1                1   6.2649236e-002   6.6016055e-002   6.6016055e-002   6.6016055e-002   0.0000000e+000                2                1   6.2065152e-002   6.2191558e-002   6.2317963e-002   6.2444369e-002   0.0000000e+000 
  5.0214151e+001                1                1   6.2630452e-002   6.6065877e-002   6.6065877e-002   6.6065877e-002   0.0000000e+000                2                1   6.2057937e-002   6.2247717e-002   6.2310977e-002   6.2500756e-002   0.0000000e+000 
  5.0376871e+001                1                1   6.2704701e-002   6.6144200e-002   6.6144200e-002   6.6144200e-002   0.0000000e+000                2                1   6.2145290e-002   6.2271988e-002   6.2398686e-002   6.2525384e-002   0.0000000e+000 
  5.0488250e+001                1                1   6.2689628e-002   6.6198129e-002   6.6198129e-002   6.6198129e-002   0.0000000e+000                2                1   6.2141619e-002   6.2268439e-002   6.2395259e-002   6.2585488e-002   0.0000000e+000 
  5.0599515e+001                1                1   6.2740847e-002   6.6252214e-002   6.6252214e-002   6.6252214e-002   0.0000000e+000                2                1   6.2201026e-002   6.2327967e-002   6.2454907e-002   6.2645319e-002   0.0000000e+000 
  5.0710647e+001                1                1   6.2725876e-002   6.6306423e-002   6.6306423e-002   6.6306423e-002   0.0000000e+000                2                1   6.2196630e-002   6.2387222e-002   6.2450753e-002   6.2704876e-002   0.0000000e+000 
  5.0821636e+001                1                1   6.2777336e-002   6.6360820e-002   6.6360820e-002   6.6360820e-002   0.0000000e+000                2                1   6.2255825e-002   6.2383007e-002   6.2446598e-002   6.2764555e-002   0.0000000e+000 
  5.0932493e+001                1                1   6.2762564e-002   6.6415412e-002   6.6415412e-002   6.6415412e-002   0.0000000e+000                2                1   6.2251482e-002   6.2442438e-002   6.2506089e-002   6.2824349e-002   0.0000000e+000 
  5.1043222e+001                1                1   6.2814336e-002   6.6470197e-002   6.6470197e-002   6.6470197e-002   0.0000000e+000                2                1   6.2310564e-002   6.2437988e-002   6.2565413e-002   6.2820262e-002   0.0000000e+000 
  5.1153822e+001                1                1   6.2799765e-002   6.6525174e-002   6.6525174e-002   6.6525174e-002   0.0000000e+000                2                1   6.2305727e-002   6.2497044e-002   6.2624589e-002   6.2879679e-002   0.0000000e+000 
  5.1292072e+001                1                1   6.2864942e-002   6.6594218e-002   6.6594218e-002   6.6594218e-002   0.0000000e+000                2                1   6.2379226e-002   6.2506921e-002   6.2634617e-002   6.2953855e-002   0.0000000e+000 
  5.1464885e+001                1                1   6.2880185e-002   6.6681003e-002   6.6681003e-002   6.6681003e-002   0.0000000e+000                2                1   6.2421759e-002   6.2613432e-002   6.2677324e-002   6.2932889e-002   0.0000000e+000 
  5.1680901e+001                1                1   6.2916373e-002   6.6790205e-002   6.6790205e-002   6.6790205e-002   0.0000000e+000                2                1   6.2469401e-002   6.2661221e-002   6.2789101e-002   6.3044861e-002   0.0000000e+000 
  5.1900770e+001                1                1   6.2954968e-002   6.6902198e-002   6.6902198e-002   6.6902198e-002   0.0000000e+000                2                1   6.2518659e-002   6.2710631e-002   6.2902602e-002   6.3094573e-002   0.0000000e+000 
  5.2120157e+001                1                1   6.2994013e-002   6.7014907e-002   6.7014907e-002   6.7014907e-002   0.0000000e+000                2                1   6.2568591e-002   6.2760715e-002   6.2952840e-002   6.3144965e-002   0.0000000e+000 
  5.2339048e+001                1                1   6.3033416e-002   6.7128238e-002   6.7128238e-002   6.7128238e-002   0.0000000e+000                2                1   6.2619418e-002   6.2811699e-002   6.3003979e-002   6.3260354e-002   0.0000000e+000 
  5.2557468e+001                1                1   6.3073186e-002   6.7242203e-002   6.7242203e-002   6.7242203e-002   0.0000000e+000                2                1   6.2671148e-002   6.2927734e-002   6.3056027e-002   6.3312613e-002   0.0000000e+000 
  5.2775426e+001                1                1   6.3113321e-002   6.7356800e-002   6.7356800e-002   6.7356800e-002   0.0000000e+000                2                1   6.2724142e-002   6.3045146e-002   6.3173547e-002   6.3430350e-002   0.0000000e+000 
  5.2992928e+001                1                1   6.3153727e-002   6.7471931e-002   6.7471931e-002   6.7471931e-002   0.0000000e+000                2                1   6.2777296e-002   6.3098572e-002   6.3291337e-002   6.3548358e-002   0.0000000e+000 
  5.3209983e+001                1                1   6.3194406e-002   6.7587600e-002   6.7587600e-002   6.7587600e-002   0.0000000e+000                2                1   6.2830105e-002   6.3151651e-002   6.3344579e-002   6.3666125e-002   0.0000000e+000 
  5.3481301e+001                1                1   6.3262858e-002   6.7733252e-002   6.7733252e-002   6.7733252e-002   0.0000000e+000                2                1   6.2897018e-002   6.3218907e-002   6.3476418e-002   6.3798306e-002   0.0000000e+000 
  5.3820449e+001                1                1   6.3366620e-002   6.7917063e-002   6.7917063e-002   6.7917063e-002   0.0000000e+000                2                1   6.3046445e-002   6.3304304e-002   6.3626627e-002   6.3948950e-002   0.0000000e+000 
  5.4091767e+001                1                1   6.3437078e-002   6.8065534e-002   6.8065534e-002   6.8065534e-002   0.0000000e+000                2                1   6.3115832e-002   6.3438510e-002   6.3632117e-002   6.4019331e-002   0.0000000e+000 
  5.4430915e+001                1                1   6.3475433e-002   6.8253153e-002   6.8253153e-002   6.8253153e-002   0.0000000e+000                2                1   6.3203816e-002   6.3526943e-002   6.3720820e-002   6.4108574e-002   0.0000000e+000 
  5.4702233e+001                1                1   6.3548109e-002   6.8404854e-002   6.8404854e-002   6.8404854e-002   0.0000000e+000                2                1   6.3273333e-002   6.3596817e-002   6.3790907e-002   6.4243783e-002   0.0000000e+000 
  5.5041381e+001                1                1   6.3588694e-002   6.8596217e-002   6.8596217e-002   6.8596217e-002   0.0000000e+000                2                1   6.3362575e-002   6.3686515e-002   6.3945666e-002   6.4399182e-002   0.0000000e+000 
  5.5312699e+001                1                1   6.3663167e-002   6.8750721e-002   6.8750721e-002   6.8750721e-002   0.0000000e+000                2                1   6.3435651e-002   6.3759964e-002   6.4019415e-002   6.4538316e-002   0.0000000e+000 
  5.5651847e+001                1                1   6.3774688e-002   6.8945608e-002   6.8945608e-002   6.8945608e-002   0.0000000e+000                2                1   6.3549756e-002   6.3874985e-002   6.4135168e-002   6.4655535e-002   0.0000000e+000 
  5.5923165e+001                1                1   6.3851110e-002   6.9102933e-002   6.9102933e-002   6.9102933e-002   0.0000000e+000                2                1   6.3627513e-002   6.3953473e-002   6.4214242e-002   6.4670587e-002   0.0000000e+000 
  5.6262313e+001                1                1   6.3895905e-002   6.9301415e-002   6.9301415e-002   6.9301415e-002   0.0000000e+000                2                1   6.3724620e-002   6.4051078e-002   6.4312245e-002   6.4834578e-002   0.0000000e+000 
  5.6533632e+001                1                1   6.3974186e-002   6.9461657e-002   6.9461657e-002   6.9461657e-002   0.0000000e+000                2                1   6.3803819e-002   6.4130683e-002   6.4392174e-002   6.4980529e-002   0.0000000e+000 
  5.6872779e+001                1                1   6.4090666e-002   6.9663768e-002   6.9663768e-002   6.9663768e-002   0.0000000e+000                2                1   6.3902009e-002   6.4229376e-002   6.4491270e-002   6.5146003e-002   0.0000000e+000 
  5.7144098e+001                1                1   6.4101005e-002   6.9826803e-002   6.9826803e-002   6.9826803e-002   0.0000000e+000                2                1   6.4045821e-002   6.4308035e-002   6.4504695e-002   6.5225784e-002   0.0000000e+000 
  5.7483246e+001                1                1   6.3729343e-002   7.0032245e-002   7.0032245e-002   7.0032245e-002   0.0000000e+000                2                1   6.4145779e-002   6.4408402e-002   6.4671025e-002   6.5327584e-002   0.0000000e+000 
  5.7754564e+001                1                1   6.3809921e-002   7.0197933e-002   7.0197933e-002   7.0197933e-002   0.0000000e+000                2                1   6.4227181e-002   6.4490138e-002   6.4753095e-002   6.5410486e-002   0.0000000e+000 
  5.8093712e+001                1                1   6.3859001e-002   7.0406837e-002   7.0406837e-002   7.0406837e-002   0.0000000e+000                2                1   6.4351200e-002   6.4614664e-002   6.4878129e-002   6.5536790e-002   0.0000000e+000 
  5.8365030e+001                1                1   6.3941294e-002   7.0575380e-002   7.0575380e-002   7.0575380e-002   0.0000000e+000                2                1   6.4427227e-002   6.4691273e-002   6.4955319e-002   6.5615435e-002   0.0000000e+000 
  5.8704178e+001                1                1   6.3992199e-002   7.0787831e-002   7.0787831e-002   7.0787831e-002   0.0000000e+000                2                1   6.4471234e-002   6.4802195e-002   6.5066964e-002   6.5728886e-002   0.0000000e+000 
  5.8975496e+001                1                1   6.4076136e-002   7.0959176e-002   7.0959176e-002   7.0959176e-002   0.0000000e+000                2                1   6.4545189e-002   6.4943207e-002   6.5142215e-002   6.5805578e-002   0.0000000e+000 
  5.9314644e+001                1                1   6.4128750e-002   7.1175084e-002   7.1175084e-002   7.1175084e-002   0.0000000e+000                2                1   6.4653841e-002   6.5052938e-002   6.5252487e-002   6.5984167e-002   0.0000000e+000 
  5.9585962e+001                1                1   6.4214487e-002   7.1349430e-002   7.1349430e-002   7.1349430e-002   0.0000000e+000                2                1   6.4727337e-002   6.5193960e-002   6.5393941e-002   6.6060546e-002   0.0000000e+000 
  5.9925110e+001                1                1   6.4268896e-002   7.1568926e-002   7.1568926e-002   7.1568926e-002   0.0000000e+000                2                1   6.4854296e-002   6.5321835e-002   6.5522209e-002   6.6190121e-002   0.0000000e+000 
  6.0196428e+001                1                1   6.4355965e-002   7.1745780e-002   7.1745780e-002   7.1745780e-002   0.0000000e+000                2                1   6.4931123e-002   6.5332345e-002   6.5599827e-002   6.6268530e-002   0.0000000e+000 
  6.0535576e+001                1                1   6.4411707e-002   7.1968388e-002   7.1968388e-002   7.1968388e-002   0.0000000e+000                2                1   6.5028824e-002   6.5430650e-002   6.5765504e-002   6.6368243e-002   0.0000000e+000 
  6.0806894e+001                1                1   6.4499981e-002   7.2147630e-002   7.2147630e-002   7.2147630e-002   0.0000000e+000                2                1   6.5108794e-002   6.5578168e-002   6.5846381e-002   6.6449861e-002   0.0000000e+000 
  6.1146042e+001                1                1   6.4556776e-002   7.2373067e-002   7.2373067e-002   7.2373067e-002   0.0000000e+000                2                1   6.5210862e-002   6.5680972e-002   6.5949605e-002   6.6621190e-002   0.0000000e+000 
  6.1544852e+001                1                1   6.4722575e-002   7.2640376e-002   7.2640376e-002   7.2640376e-002   0.0000000e+000                2                1   6.5333867e-002   6.5804863e-002   6.6074003e-002   6.6679570e-002   0.0000000e+000 
  6.1863900e+001                1                1   6.4768928e-002   7.2855937e-002   7.2855937e-002   7.2855937e-002   0.0000000e+000                2                1   6.5434317e-002   6.5906037e-002   6.6175592e-002   6.6849478e-002   0.0000000e+000 
  6.2262710e+001                1                1   6.4864069e-002   7.3127474e-002   7.3127474e-002   7.3127474e-002   0.0000000e+000                2                1   6.5522911e-002   6.6063307e-002   6.6333504e-002   6.6941449e-002   0.0000000e+000 
  6.2581758e+001                1                1   6.4985094e-002   7.3346608e-002   7.3346608e-002   7.3346608e-002   0.0000000e+000                2                1   6.5627132e-002   6.6168945e-002   6.6439852e-002   6.7049392e-002   0.0000000e+000 
  6.2980568e+001                1                1   6.5082681e-002   7.3622942e-002   7.3622942e-002   7.3622942e-002   0.0000000e+000                2                1   6.5708165e-002   6.6319720e-002   6.6591522e-002   6.7203077e-002   0.0000000e+000 
  6.3299616e+001                1                1   6.5132407e-002   7.3846266e-002   7.3846266e-002   7.3846266e-002   0.0000000e+000                2                1   6.5813602e-002   6.6426773e-002   6.6699293e-002   6.7380593e-002   0.0000000e+000 
  6.3698426e+001                1                1   6.5232240e-002   7.4127545e-002   7.4127545e-002   7.4127545e-002   0.0000000e+000                2                1   6.5955138e-002   6.6501350e-002   6.6842733e-002   6.7525498e-002   0.0000000e+000 
  6.4017474e+001                1                1   6.5357389e-002   7.4354254e-002   7.4354254e-002   7.4354254e-002   0.0000000e+000                2                1   6.6064874e-002   6.6680385e-002   6.6953946e-002   6.7637847e-002   0.0000000e+000 
  6.4416284e+001                1                1   6.5458843e-002   7.4639502e-002   7.4639502e-002   7.4639502e-002   0.0000000e+000                2                1   6.6204074e-002   6.6820882e-002   6.7163553e-002   6.7780361e-002   0.0000000e+000 
  6.4735332e+001                1                1   6.5510565e-002   7.4869217e-002   7.4869217e-002   7.4869217e-002   0.0000000e+000                2                1   6.6248369e-002   6.6866230e-002   6.7346788e-002   6.7895997e-002   0.0000000e+000 
  6.5134142e+001                1                1   6.5613165e-002   7.5158265e-002   7.5158265e-002   7.5158265e-002   0.0000000e+000                2                1   6.6393934e-002   6.7013152e-002   6.7494766e-002   6.8045182e-002   0.0000000e+000 
  6.5453190e+001                1                1   6.5740976e-002   7.5391027e-002   7.5391027e-002   7.5391027e-002   0.0000000e+000                2                1   6.6513770e-002   6.7134106e-002   6.7616589e-002   6.8167999e-002   0.0000000e+000 
  6.5852000e+001                1                1   6.5844941e-002   7.5683841e-002   7.5683841e-002   7.5683841e-002   0.0000000e+000                2                1   6.6596548e-002   6.7218300e-002   6.7770969e-002   6.8323637e-002   0.0000000e+000 
  6.6171048e+001                1                1   6.5974118e-002   7.5919583e-002   7.5919583e-002   7.5919583e-002   0.0000000e+000                2                1   6.6719491e-002   6.7342390e-002   6.7896079e-002   6.8449768e-002   0.0000000e+000 
  6.6569858e+001                1                1   6.6079393e-002   7.6216139e-002   7.6216139e-002   7.6216139e-002   0.0000000e+000                2                1   6.6875181e-002   6.7499535e-002   6.8054515e-002   6.8609496e-002   0.0000000e+000 
  6.6888906e+001                1                1   6.6133473e-002   7.6454882e-002   7.6454882e-002   7.6454882e-002   0.0000000e+000                2                1   6.6947738e-002   6.7642937e-002   6.8268617e-002   6.8755257e-002   0.0000000e+000 
  6.7287716e+001                1                1   6.6316554e-002   7.6755271e-002   7.6755271e-002   7.6755271e-002   0.0000000e+000                2                1   6.7100638e-002   6.7798150e-002   6.8356159e-002   6.8914169e-002   0.0000000e+000 
  6.7606764e+001                1                1   6.6371523e-002   7.6997127e-002   7.6997127e-002   7.6997127e-002   0.0000000e+000                2                1   6.7208054e-002   6.7907409e-002   6.8536829e-002   6.9026378e-002   0.0000000e+000 
  6.8005574e+001                1                1   6.6479179e-002   7.7301371e-002   7.7301371e-002   7.7301371e-002   0.0000000e+000                2                1   6.7351223e-002   6.8052799e-002   6.8754374e-002   6.9175319e-002   0.0000000e+000 
  6.8324622e+001                1                1   6.6612197e-002   7.7546213e-002   7.7546213e-002   7.7546213e-002   0.0000000e+000                2                1   6.7419033e-002   6.8122046e-002   6.8825060e-002   6.9317170e-002   0.0000000e+000 
  6.8722847e+001                1                1   6.6720452e-002   7.7853503e-002   7.7853503e-002   7.7853503e-002   0.0000000e+000                2                1   6.7572507e-002   6.8277856e-002   6.9053741e-002   6.9547486e-002   0.0000000e+000 
  6.9041427e+001                1                1   6.6854275e-002   7.8100789e-002   7.8100789e-002   7.8100789e-002   0.0000000e+000                2                1   6.7681111e-002   6.8459055e-002   6.9166277e-002   6.9661332e-002   0.0000000e+000 
  6.9439081e+001                1                1   6.6414331e-002   7.8411253e-002   7.8411253e-002   7.8411253e-002   0.0000000e+000                2                1   6.7833863e-002   6.8614378e-002   6.9323937e-002   6.9891584e-002   0.0000000e+000 
  6.9757204e+001                1                1   6.6468581e-002   7.8661043e-002   7.8661043e-002   7.8661043e-002   0.0000000e+000                2                1   6.7945104e-002   6.8727718e-002   6.9439185e-002   7.0079505e-002   0.0000000e+000 
  7.0154373e+001                1                1   6.6575103e-002   7.8974025e-002   7.8974025e-002   7.8974025e-002   0.0000000e+000                2                1   6.8034771e-002   6.8891453e-002   6.9605354e-002   7.0176474e-002   0.0000000e+000 
  7.0472108e+001                1                1   6.6707782e-002   7.9225394e-002   7.9225394e-002   7.9225394e-002   0.0000000e+000                2                1   6.8148456e-002   6.9007470e-002   6.9723315e-002   7.0295991e-002   0.0000000e+000 
  7.0868877e+001                1                1   6.6814021e-002   7.9540502e-002   7.9540502e-002   7.9540502e-002   0.0000000e+000                2                1   6.8306937e-002   6.9240681e-002   6.9887119e-002   7.0533557e-002   0.0000000e+000 
  7.1186292e+001                1                1   6.6946846e-002   7.9793618e-002   7.9793618e-002   7.9793618e-002   0.0000000e+000                2                1   6.8416058e-002   6.9352278e-002   7.0072447e-002   7.0648582e-002   0.0000000e+000 
  7.1582744e+001                1                1   6.7052866e-002   8.0110951e-002   8.0110951e-002   8.0110951e-002   0.0000000e+000                2                1   6.8569757e-002   6.9509069e-002   7.0231616e-002   7.0881909e-002   0.0000000e+000 
  7.1899906e+001                1                1   6.7105462e-002   8.0365822e-002   8.0365822e-002   8.0365822e-002   0.0000000e+000                2                1   6.8678072e-002   6.9619860e-002   7.0344312e-002   7.0996319e-002   0.0000000e+000 
  7.2296124e+001                1                1   6.7210988e-002   8.0685459e-002   8.0685459e-002   8.0685459e-002   0.0000000e+000                2                1   6.8831433e-002   6.9776320e-002   7.0503157e-002   7.1229994e-002   0.0000000e+000 
  7.2692255e+001                1                1   6.7397355e-002   8.1006437e-002   8.1006437e-002   8.1006437e-002   0.0000000e+000                2                1   6.8984933e-002   6.9932929e-002   7.0662156e-002   7.1464307e-002   0.0000000e+000 
  7.3009160e+001                1                1   6.7286907e-002   8.1264381e-002   8.1264381e-002   8.1264381e-002   0.0000000e+000                2                1   6.9093248e-002   7.0043738e-002   7.0774883e-002   7.1579143e-002   0.0000000e+000 
  7.3405173e+001                1                1   6.7391847e-002   8.1588193e-002   8.1588193e-002   8.1588193e-002   0.0000000e+000                2                1   6.9249321e-002   7.0202967e-002   7.0936540e-002   7.1816828e-002   0.0000000e+000 
  7.3801164e+001                1                1   6.7496821e-002   8.1913618e-002   8.1913618e-002   8.1913618e-002   0.0000000e+000                2                1   6.9407948e-002   7.0364792e-002   7.1174428e-002   7.1984065e-002   0.0000000e+000 
  7.4117956e+001                1                1   6.7630125e-002   8.2175121e-002   8.2175121e-002   8.2175121e-002   0.0000000e+000                2                1   6.9521693e-002   7.0554925e-002   7.1292947e-002   7.2178573e-002   0.0000000e+000 
  7.4513946e+001                1                1   6.7735489e-002   8.2503640e-002   8.2503640e-002   8.2503640e-002   0.0000000e+000                2                1   6.9681352e-002   7.0792106e-002   7.1458559e-002   7.2421213e-002   0.0000000e+000 
  7.4909987e+001                1                1   6.7841043e-002   8.2833997e-002   8.2833997e-002   8.2833997e-002   0.0000000e+000                2                1   6.9840321e-002   7.0954794e-002   7.1697776e-002   7.2589355e-002   0.0000000e+000 
  7.5226821e+001                1                1   6.7975242e-002   8.3099317e-002   8.3099317e-002   8.3099317e-002   0.0000000e+000                2                1   6.9952158e-002   7.1069605e-002   7.1814569e-002   7.2783023e-002   0.0000000e+000 
  7.5622862e+001                1                1   6.8080678e-002   8.3432203e-002   8.3432203e-002   8.3432203e-002   0.0000000e+000                2                1   7.0112012e-002   7.1233207e-002   7.2055416e-002   7.2952371e-002   0.0000000e+000 
  7.6019146e+001                1                1   6.8270044e-002   8.3766926e-002   8.3766926e-002   8.3766926e-002   0.0000000e+000                2                1   7.0273615e-002   7.1398593e-002   7.2298576e-002   7.3198558e-002   0.0000000e+000 
  7.6336172e+001                1                1   6.8321153e-002   8.4035859e-002   8.4035859e-002   8.4035859e-002   0.0000000e+000                2                1   7.0388040e-002   7.1591254e-002   7.2418464e-002   7.3320875e-002   0.0000000e+000 
  7.6732456e+001                1                1   6.8511051e-002   8.4373215e-002   8.4373215e-002   8.4373215e-002   0.0000000e+000                2                1   7.0549821e-002   7.1757091e-002   7.2587089e-002   7.3492541e-002   0.0000000e+000 
  7.7129169e+001                1                1   6.8616943e-002   8.4712275e-002   8.4712275e-002   8.4712275e-002   0.0000000e+000                2                1   7.0787424e-002   7.1923051e-002   7.2831553e-002   7.3740055e-002   0.0000000e+000 
  7.7446540e+001                1                1   6.8752461e-002   8.4984501e-002   8.4984501e-002   8.4984501e-002   0.0000000e+000                2                1   7.0901904e-002   7.2040585e-002   7.3027442e-002   7.3938388e-002   0.0000000e+000 
  7.7843253e+001                1                1   6.8858036e-002   8.5325943e-002   8.5325943e-002   8.5325943e-002   0.0000000e+000                2                1   7.1063494e-002   7.2205994e-002   7.3196161e-002   7.4110161e-002   0.0000000e+000 
  7.8240584e+001                1                1   6.8963757e-002   8.5669264e-002   8.5669264e-002   8.5669264e-002   0.0000000e+000                2                1   7.1228947e-002   7.2451762e-002   7.3368872e-002   7.4362409e-002   0.0000000e+000 
  7.8638181e+001                1                1   6.9155472e-002   8.6014269e-002   8.6014269e-002   8.6014269e-002   0.0000000e+000                2                1   7.1397838e-002   7.2624868e-002   7.3621830e-002   7.4618793e-002   0.0000000e+000 
  7.8956258e+001                1                1   6.9291916e-002   8.6291303e-002   8.6291303e-002   8.6291303e-002   0.0000000e+000                2                1   7.1518643e-002   7.2749072e-002   7.3748795e-002   7.4748518e-002   0.0000000e+000 
  7.9353855e+001                1                1   6.9397726e-002   8.6638858e-002   8.6638858e-002   8.6638858e-002   0.0000000e+000                2                1   7.1690078e-002   7.2924783e-002   7.4005150e-002   7.5008348e-002   0.0000000e+000 
  7.9752324e+001                1                1   6.9503870e-002   8.6988574e-002   8.6988574e-002   8.6988574e-002   0.0000000e+000                2                1   7.1863414e-002   7.3102439e-002   7.4186585e-002   7.5193293e-002   0.0000000e+000 
  8.0151149e+001                1                1   6.9697017e-002   8.7339620e-002   8.7339620e-002   8.7339620e-002   0.0000000e+000                2                1   7.2037556e-002   7.3280922e-002   7.4446579e-002   7.5456814e-002   0.0000000e+000 
  8.0550355e+001                1                1   6.9803154e-002   8.7692404e-002   8.7692404e-002   8.7692404e-002   0.0000000e+000                2                1   7.2212410e-002   7.3460140e-002   7.4629888e-002   7.5643669e-002   0.0000000e+000 
  8.0949967e+001                1                1   6.9997203e-002   8.8046796e-002   8.8046796e-002   8.8046796e-002   0.0000000e+000                2                1   7.2385092e-002   7.3715412e-002   7.4889225e-002   7.5906529e-002   0.0000000e+000 
  8.1350008e+001                1                1   7.0103421e-002   8.8402801e-002   8.8402801e-002   8.8402801e-002   0.0000000e+000                2                1   7.2555673e-002   7.3890572e-002   7.5068424e-002   7.6089229e-002   0.0000000e+000 
  8.1750502e+001                1                1   7.0298285e-002   8.8760461e-002   8.8760461e-002   8.8760461e-002   0.0000000e+000                2                1   7.2732416e-002   7.4072016e-002   7.5332816e-002   7.6357217e-002   0.0000000e+000 
  8.2151475e+001                1                1   7.0404625e-002   8.9119778e-002   8.9119778e-002   8.9119778e-002   0.0000000e+000                2                1   7.2914796e-002   7.4259212e-002   7.5445461e-002   7.6552628e-002   0.0000000e+000 
  8.2552951e+001                1                1   7.0600317e-002   8.9480756e-002   8.9480756e-002   8.9480756e-002   0.0000000e+000                2                1   7.3096044e-002   7.4445265e-002   7.5715121e-002   7.6826244e-002   0.0000000e+000 
  8.2954953e+001                1                1   7.0796555e-002   8.9843345e-002   8.9843345e-002   8.9843345e-002   0.0000000e+000                2                1   7.3276186e-002   7.4630202e-002   7.5984219e-002   7.7019643e-002   0.0000000e+000 
  8.3357508e+001                1                1   7.0903133e-002   9.0207548e-002   9.0207548e-002   9.0207548e-002   0.0000000e+000                2                1   7.3455346e-002   7.4814150e-002   7.6172954e-002   7.7291969e-002   0.0000000e+000 
  8.3760640e+001                1                1   7.1100249e-002   9.0573565e-002   9.0573565e-002   9.0573565e-002   0.0000000e+000                2                1   7.3640596e-002   7.5084529e-002   7.6368025e-002   7.7571303e-002   0.0000000e+000 
  8.4164373e+001                1                1   7.1207119e-002   9.0941403e-002   9.0941403e-002   9.0941403e-002   0.0000000e+000                2                1   7.3750891e-002   7.5280659e-002   7.6568884e-002   7.7776595e-002   0.0000000e+000 
  8.4568734e+001                1                1   7.1405258e-002   9.1311072e-002   9.1311072e-002   9.1311072e-002   0.0000000e+000                2                1   7.3939656e-002   7.5475015e-002   7.6848757e-002   7.8060883e-002   0.0000000e+000 
  8.4973748e+001                1                1   7.1512442e-002   9.1682618e-002   9.1682618e-002   9.1682618e-002   0.0000000e+000                2                1   7.4126716e-002   7.5667644e-002   7.7046368e-002   7.8262890e-002   0.0000000e+000 
  8.5379439e+001                1                1   7.1711860e-002   9.2056303e-002   9.2056303e-002   9.2056303e-002   0.0000000e+000                2                1   7.4312121e-002   7.5858595e-002   7.7323675e-002   7.8544575e-002   0.0000000e+000 
  8.5785835e+001                1                1   7.1912195e-002   9.2432128e-002   9.2432128e-002   9.2432128e-002   0.0000000e+000                2                1   7.4498952e-002   7.6051014e-002   7.7521388e-002   7.8746700e-002   0.0000000e+000 
  8.6192960e+001                1                1   7.2020034e-002   9.2809322e-002   9.2809322e-002   9.2809322e-002   0.0000000e+000                2                1   7.4687070e-002   7.6244759e-002   7.7802447e-002   7.9032201e-002   0.0000000e+000 
  8.6600842e+001                1                1   7.2220918e-002   9.3188282e-002   9.3188282e-002   9.3188282e-002   0.0000000e+000                2                1   7.4876344e-002   7.6439697e-002   7.8003049e-002   7.9237274e-002   0.0000000e+000 
  8.7009507e+001                1                1   7.2422414e-002   9.3569011e-002   9.3569011e-002   9.3569011e-002   0.0000000e+000                2                1   7.5067474e-002   7.6719124e-002   7.8288191e-002   7.9526928e-002   0.0000000e+000 
  8.7418985e+001                1                1   7.2530620e-002   9.3951581e-002   9.3951581e-002   9.3951581e-002   0.0000000e+000                2                1   7.5267588e-002   7.6925464e-002   7.8500447e-002   7.9826748e-002   0.0000000e+000 
  8.7829299e+001                1                1   7.2733056e-002   9.4336000e-002   9.4336000e-002   9.4336000e-002   0.0000000e+000                2                1   7.5475749e-002   7.7140043e-002   7.8554693e-002   8.0052558e-002   0.0000000e+000 
  8.8240478e+001                1                1   7.2936279e-002   9.4722440e-002   9.4722440e-002   9.4722440e-002   0.0000000e+000                2                1   7.5679566e-002   7.7350197e-002   7.8770233e-002   8.0357332e-002   0.0000000e+000 
  8.8652548e+001                1                1   7.3045181e-002   9.5110913e-002   9.5110913e-002   9.5110913e-002   0.0000000e+000                2                1   7.5879476e-002   7.7556371e-002   7.9065576e-002   8.0574781e-002   0.0000000e+000 
  8.9065537e+001                1                1   7.3249596e-002   9.5501429e-002   9.5501429e-002   9.5501429e-002   0.0000000e+000                2                1   7.6076393e-002   7.7759500e-002   7.9358450e-002   8.0873246e-002   0.0000000e+000 
  8.9479473e+001                1                1   7.3454748e-002   9.5893927e-002   9.5893927e-002   9.5893927e-002   0.0000000e+000                2                1   7.6270628e-002   7.7959900e-002   7.9649172e-002   8.1085053e-002   0.0000000e+000 
  8.9894386e+001                1                1   7.3564353e-002   9.6288420e-002   9.6288420e-002   9.6288420e-002   0.0000000e+000                2                1   7.6558106e-002   7.8168963e-002   7.9695038e-002   8.1390677e-002   0.0000000e+000 
  9.0310302e+001                1                1   7.3770463e-002   9.6684749e-002   9.6684749e-002   9.6684749e-002   0.0000000e+000                2                1   7.6683422e-002   7.8385607e-002   8.0002682e-002   8.1619758e-002   0.0000000e+000 
  9.0727259e+001                1                1   7.3977191e-002   9.7082928e-002   9.7082928e-002   9.7082928e-002   0.0000000e+000                2                1   7.6974461e-002   7.8683106e-002   8.0220887e-002   8.1929532e-002   0.0000000e+000 
  9.1145282e+001                1                1   7.4184743e-002   9.7483237e-002   9.7483237e-002   9.7483237e-002   0.0000000e+000                2                1   7.7177277e-002   7.8892327e-002   8.0435873e-002   8.2236676e-002   0.0000000e+000 
  9.1564399e+001                1                1   7.4295275e-002   9.7885737e-002   9.7885737e-002   9.7885737e-002   0.0000000e+000                2                1   7.7364679e-002   7.9085806e-002   8.0720878e-002   8.2442005e-002   0.0000000e+000 
  9.1984640e+001                1                1   7.4504066e-002   9.8290325e-002   9.8290325e-002   9.8290325e-002   0.0000000e+000                2                1   7.7619584e-002   7.9245573e-002   8.0957140e-002   8.2754286e-002   0.0000000e+000 
  9.2406035e+001                1                1   7.4713638e-002   9.8697012e-002   9.8697012e-002   9.8697012e-002   0.0000000e+000                2                1   7.7816259e-002   7.9534057e-002   8.1251855e-002   8.3055543e-002   0.0000000e+000 
  9.2828620e+001                1                1   7.4924001e-002   9.9105822e-002   9.9105822e-002   9.9105822e-002   0.0000000e+000                2                1   7.8011146e-002   7.9735149e-002   8.1372952e-002   8.3269356e-002   0.0000000e+000 
  9.3252432e+001                1                1   7.5135169e-002   9.9516780e-002   9.9516780e-002   9.9516780e-002   0.0000000e+000                2                1   7.8290814e-002   8.0020998e-002   8.1578163e-002   8.3567874e-002   0.0000000e+000 
  9.3677495e+001                1                1   7.5247241e-002   9.9929936e-002   9.9929936e-002   9.9929936e-002   0.0000000e+000                2                1   7.8487662e-002   8.0224114e-002   8.1873744e-002   8.3870665e-002   0.0000000e+000 
  9.4103839e+001                1                1   7.5459671e-002   1.0034531e-001   1.0034531e-001   1.0034531e-001   0.0000000e+000                2                1   7.8691151e-002   8.0434033e-002   8.2176916e-002   8.4181231e-002   0.0000000e+000 
  9.4531501e+001                1                1   7.5672982e-002   1.0076296e-001   1.0076296e-001   1.0076296e-001   0.0000000e+000                2                1   7.8977518e-002   8.0641124e-002   8.2392289e-002   8.4406128e-002   0.0000000e+000 
  9.4960529e+001                1                1   7.5887192e-002   1.0118292e-001   1.0118292e-001   1.0118292e-001   0.0000000e+000                2                1   7.9176609e-002   8.0848115e-002   8.2695569e-002   8.4718972e-002   0.0000000e+000 
  9.5390940e+001                1                1   7.6102402e-002   1.0160534e-001   1.0160534e-001   1.0160534e-001   0.0000000e+000                2                1   7.9375491e-002   8.1054928e-002   8.2999539e-002   8.5032542e-002   0.0000000e+000 
  9.5822769e+001                1                1   7.6318621e-002   1.0203024e-001   1.0203024e-001   1.0203024e-001   0.0000000e+000                2                1   7.9574126e-002   8.1350334e-002   8.3215353e-002   8.5346802e-002   0.0000000e+000 
  9.6256067e+001                1                1   7.6433330e-002   1.0245755e-001   1.0245755e-001   1.0245755e-001   0.0000000e+000                2                1   7.9861867e-002   8.1557259e-002   8.3520344e-002   8.5661891e-002   0.0000000e+000 
  9.6690863e+001                1                1   7.6651018e-002   1.0288727e-001   1.0288727e-001   1.0288727e-001   0.0000000e+000                2                1   8.0023024e-002   8.1805274e-002   8.3676637e-002   8.5904449e-002   0.0000000e+000 
  9.7127183e+001                1                1   7.6869660e-002   1.0331944e-001   1.0331944e-001   1.0331944e-001   0.0000000e+000                2                1   8.0143066e-002   8.2110864e-002   8.3989217e-002   8.6135907e-002   0.0000000e+000 
  9.7565088e+001                1                1   7.7089491e-002   1.0375436e-001   1.0375436e-001   1.0375436e-001   0.0000000e+000                2                1   8.0440585e-002   8.2325911e-002   8.4211237e-002   8.6455673e-002   0.0000000e+000 
  9.8004602e+001                1                1   7.7310552e-002   1.0419212e-001   1.0419212e-001   1.0419212e-001   0.0000000e+000                2                1   8.0652251e-002   8.2454536e-002   8.4437049e-002   8.6780020e-002   0.0000000e+000 
  9.8445758e+001                1                1   7.7532575e-002   1.0463235e-001   1.0463235e-001   1.0463235e-001   0.0000000e+000                2                1   8.0867219e-002   8.2676329e-002   8.4756805e-002   8.7108648e-002   0.0000000e+000 
  9.8888623e+001                1                1   7.7650516e-002   1.0507512e-001   1.0507512e-001   1.0507512e-001   0.0000000e+000                2                1   8.1176035e-002   8.2992053e-002   8.4989674e-002   8.7350498e-002   0.0000000e+000 
  9.9333206e+001                1                1   7.7874183e-002   1.0552057e-001   1.0552057e-001   1.0552057e-001   0.0000000e+000                2                1   8.1386023e-002   8.3208779e-002   8.5213809e-002   8.7674529e-002   0.0000000e+000 
  9.9779578e+001                1                1   7.8098980e-002   1.0596877e-001   1.0596877e-001   1.0596877e-001   0.0000000e+000                2                1   8.1597344e-002   8.3518357e-002   8.5530848e-002   8.8000722e-002   0.0000000e+000 
  1.0022776e+002                1                1   7.8324913e-002   1.0641972e-001   1.0641972e-001   1.0641972e-001   0.0000000e+000                2                1   8.1901675e-002   8.3738035e-002   8.5849850e-002   8.8237118e-002   0.0000000e+000 
  1.0067781e+002                1                1   7.8552013e-002   1.0687349e-001   1.0687349e-001   1.0687349e-001   0.0000000e+000                2                1   8.2115718e-002   8.3958944e-002   8.6078654e-002   8.8567009e-002   0.0000000e+000 
  1.0112977e+002                1                1   7.8780313e-002   1.0733013e-001   1.0733013e-001   1.0733013e-001   0.0000000e+000                2                1   8.2423225e-002   8.4273354e-002   8.6308495e-002   8.8436143e-002   0.0000000e+000 
  1.0158225e+002                1                1   7.9008710e-002   1.0778814e-001   1.0778814e-001   1.0778814e-001   0.0000000e+000                2                1   8.2629798e-002   8.4486648e-002   8.6622024e-002   8.8757401e-002   0.0000000e+000 
  1.0203470e+002                1                1   7.9236552e-002   1.0824666e-001   1.0824666e-001   1.0824666e-001   0.0000000e+000                2                1   8.2832177e-002   8.4788843e-002   8.6745508e-002   8.9168047e-002   0.0000000e+000 
  1.0248712e+002                1                1   7.9463818e-002   1.0870563e-001   1.0870563e-001   1.0870563e-001   0.0000000e+000                2                1   8.3030577e-002   8.5087640e-002   8.7051201e-002   8.9482277e-002   0.0000000e+000 
  1.0293952e+002                1                1   7.9690763e-002   1.0916543e-001   1.0916543e-001   1.0916543e-001   0.0000000e+000                2                1   8.3233042e-002   8.5297446e-002   8.7268014e-002   8.9801602e-002   0.0000000e+000 
  1.0339189e+002                1                1   7.9917360e-002   1.0962601e-001   1.0962601e-001   1.0962601e-001   0.0000000e+000                2                1   8.3531334e-002   8.5603137e-002   8.7486595e-002   9.0217608e-002   0.0000000e+000 
  1.0384423e+002                1                1   8.0033461e-002   1.1008729e-001   1.1008729e-001   1.1008729e-001   0.0000000e+000                2                1   8.3642410e-002   8.5816167e-002   8.7517369e-002   9.0541727e-002   0.0000000e+000 
  1.0429654e+002                1                1   8.0258591e-002   1.1054902e-001   1.1054902e-001   1.1054902e-001   0.0000000e+000                2                1   8.3937750e-002   8.6119183e-002   8.7826392e-002   9.0861429e-002   0.0000000e+000 
  1.0474882e+002                1                1   8.0483296e-002   1.1101144e-001   1.1101144e-001   1.1101144e-001   0.0000000e+000                2                1   8.4229271e-002   8.6418281e-002   8.8131419e-002   9.1272171e-002   0.0000000e+000 
  1.0520105e+002                1                1   8.0707505e-002   1.1147445e-001   1.1147445e-001   1.1147445e-001   0.0000000e+000                2                1   8.4522631e-002   8.6623759e-002   8.8438369e-002   9.1590061e-002   0.0000000e+000 
  1.0565320e+002                1                1   8.0931173e-002   1.1193800e-001   1.1193800e-001   1.1193800e-001   0.0000000e+000                2                1   8.4721719e-002   8.6926017e-002   8.8746959e-002   9.1909648e-002   0.0000000e+000 
  1.0610529e+002                1                1   8.1154434e-002   1.1240226e-001   1.1240226e-001   1.1240226e-001   0.0000000e+000                2                1   8.5017613e-002   8.7229610e-002   8.9056911e-002   9.2230646e-002   0.0000000e+000 
  1.0655731e+002                1                1   8.1490126e-002   1.1286721e-001   1.1286721e-001   1.1286721e-001   0.0000000e+000                2                1   8.5218014e-002   8.7437736e-002   8.9271419e-002   9.2552747e-002   0.0000000e+000 
  1.0700925e+002                1                1   8.1712826e-002   1.1333263e-001   1.1333263e-001   1.1333263e-001   0.0000000e+000                2                1   8.5418502e-002   8.7742815e-002   8.9582896e-002   9.2778826e-002   0.0000000e+000 
  1.0746114e+002                1                1   8.1935112e-002   1.1379877e-001   1.1379877e-001   1.1379877e-001   0.0000000e+000                2                1   8.5716773e-002   8.8049202e-002   8.9895708e-002   9.3102798e-002   0.0000000e+000 
  1.0791296e+002                1                1   8.2156967e-002   1.1426560e-001   1.1426560e-001   1.1426560e-001   0.0000000e+000                2                1   8.5918534e-002   8.8259107e-002   9.0209584e-002   9.3427872e-002   0.0000000e+000 
  1.0836471e+002                1                1   8.2378371e-002   1.1473311e-001   1.1473311e-001   1.1473311e-001   0.0000000e+000                2                1   8.6218267e-002   8.8567006e-002   9.0132831e-002   9.3753803e-002   0.0000000e+000 
  1.0881640e+002                1                1   8.2599326e-002   1.1520129e-001   1.1520129e-001   1.1520129e-001   0.0000000e+000                2                1   8.6420390e-002   8.8875514e-002   9.0446794e-002   9.4080379e-002   0.0000000e+000 
  1.0926803e+002                1                1   8.2819810e-002   1.1567013e-001   1.1567013e-001   1.1567013e-001   0.0000000e+000                2                1   8.6716522e-002   8.9081518e-002   9.0756724e-002   9.4402759e-002   0.0000000e+000 
  1.0971960e+002                1                1   8.3039808e-002   1.1613959e-001   1.1613959e-001   1.1613959e-001   0.0000000e+000                2                1   8.7013482e-002   8.9386576e-002   9.1067519e-002   9.4824919e-002   0.0000000e+000 
  1.1017110e+002                1                1   8.3259165e-002   1.1660947e-001   1.1660947e-001   1.1660947e-001   0.0000000e+000                2                1   8.7311025e-002   8.9692235e-002   9.1378925e-002   9.5149174e-002   0.0000000e+000 
  1.1062254e+002                1                1   8.3477865e-002   1.1707975e-001   1.1707975e-001   1.1707975e-001   0.0000000e+000                2                1   8.7509383e-002   8.9898718e-002   9.1292497e-002   9.5473832e-002   0.0000000e+000 
  1.1107392e+002                1                1   8.3695860e-002   1.1755036e-001   1.1755036e-001   1.1755036e-001   0.0000000e+000                2                1   8.7807133e-002   9.0104703e-002   9.1603119e-002   9.5898576e-002   0.0000000e+000 
  1.1152524e+002                1                1   8.3913114e-002   1.1802126e-001   1.1802126e-001   1.1802126e-001   0.0000000e+000                2                1   8.8106132e-002   9.0411526e-002   9.1915044e-002   9.6225127e-002   0.0000000e+000 
  1.1197650e+002                1                1   8.4248102e-002   1.1849241e-001   1.1849241e-001   1.1849241e-001   0.0000000e+000                2                1   8.8204945e-002   9.0618763e-002   9.2227975e-002   9.6150430e-002   0.0000000e+000 
  1.1242770e+002                1                1   8.4464035e-002   1.1896343e-001   1.1896343e-001   1.1896343e-001   0.0000000e+000                2                1   8.8493199e-002   9.0914906e-002   9.2428473e-002   9.6464651e-002   0.0000000e+000 
  1.1287885e+002                1                1   8.4679154e-002   1.1943463e-001   1.1943463e-001   1.1943463e-001   0.0000000e+000                2                1   8.8681513e-002   9.1212378e-002   9.2730897e-002   9.6780281e-002   0.0000000e+000 
  1.1332994e+002                1                1   8.4893714e-002   1.1990638e-001   1.1990638e-001   1.1990638e-001   0.0000000e+000                2                1   8.8971731e-002   9.1510879e-002   9.3034367e-002   9.7097003e-002   0.0000000e+000 
  1.1378098e+002                1                1   8.5107711e-002   1.2037866e-001   1.2037866e-001   1.2037866e-001   0.0000000e+000                2                1   8.9258623e-002   9.1805958e-002   9.3334359e-002   9.7410095e-002   0.0000000e+000 
  1.1423196e+002                1                1   8.5441964e-002   1.2085143e-001   1.2085143e-001   1.2085143e-001   0.0000000e+000                2                1   8.9542479e-002   9.1791263e-002   9.3631177e-002   9.7719875e-002   0.0000000e+000 
  1.1468290e+002                1                1   8.5655029e-002   1.2132440e-001   1.2132440e-001   1.2132440e-001   0.0000000e+000                2                1   8.9720867e-002   9.2079244e-002   9.3924930e-002   9.8026456e-002   0.0000000e+000 
  1.1513379e+002                1                1   8.5867570e-002   1.2179797e-001   1.2179797e-001   1.2179797e-001   0.0000000e+000                2                1   9.0006101e-002   9.2371975e-002   9.4223529e-002   9.8338094e-002   0.0000000e+000 
  1.1558463e+002                1                1   8.6079584e-002   1.2227214e-001   1.2227214e-001   1.2227214e-001   0.0000000e+000                2                1   9.0295091e-002   9.2565367e-002   9.4526061e-002   9.8653836e-002   0.0000000e+000 
  1.1603542e+002                1                1   8.6291052e-002   1.2274687e-001   1.2274687e-001   1.2274687e-001   0.0000000e+000                2                1   9.0587898e-002   9.2865537e-002   9.4832588e-002   9.8973749e-002   0.0000000e+000 
  1.1648617e+002                1                1   8.6625191e-002   1.2322218e-001   1.2322218e-001   1.2322218e-001   0.0000000e+000                2                1   9.0779046e-002   9.3167968e-002   9.5037560e-002   9.9296073e-002   0.0000000e+000 
  1.1693687e+002                1                1   8.6836024e-002   1.2369804e-001   1.2369804e-001   1.2369804e-001   0.0000000e+000                2                1   9.1077779e-002   9.3474563e-002   9.5350306e-002   9.9622834e-002   0.0000000e+000 
  1.1738753e+002                1                1   8.7046295e-002   1.2417446e-001   1.2417446e-001   1.2417446e-001   0.0000000e+000                2                1   9.1326852e-002   9.3397755e-002   9.5675750e-002   1.0002465e-001   0.0000000e+000 
  1.1783816e+002                1                1   8.7255991e-002   1.2465142e-001   1.2465142e-001   1.2465142e-001   0.0000000e+000                2                1   9.1626911e-002   9.3704619e-002   9.5990097e-002   1.0035328e-001   0.0000000e+000 
  1.1828874e+002                1                1   8.7590232e-002   1.2512890e-001   1.2512890e-001   1.2512890e-001   0.0000000e+000                2                1   9.1815021e-002   9.3899357e-002   9.6192127e-002   1.0067345e-001   0.0000000e+000 
  1.1873945e+002                1                1   8.7799123e-002   1.2560676e-001   1.2560676e-001   1.2560676e-001   0.0000000e+000                2                1   9.2100140e-002   9.4190949e-002   9.6490839e-002   1.0098608e-001   0.0000000e+000 
  1.1919011e+002                1                1   8.8006833e-002   1.2608429e-001   1.2608429e-001   1.2608429e-001   0.0000000e+000                2                1   9.2389828e-002   9.4487213e-002   9.6794337e-002   1.0130372e-001   0.0000000e+000 
  1.1964073e+002                1                1   8.8213447e-002   1.2656162e-001   1.2656162e-001   1.2656162e-001   0.0000000e+000                2                1   9.2584949e-002   9.4794363e-002   9.7108986e-002   1.0173823e-001   0.0000000e+000 
  1.2009147e+002                1                1   8.8545765e-002   1.2703840e-001   1.2703840e-001   1.2703840e-001   0.0000000e+000                2                1   9.2901542e-002   9.5012941e-002   9.7335480e-002   1.0198056e-001   0.0000000e+000 
  1.2054216e+002                1                1   8.8750323e-002   1.2751483e-001   1.2751483e-001   1.2751483e-001   0.0000000e+000                2                1   9.3109204e-002   9.5333656e-002   9.7664034e-002   1.0232479e-001   0.0000000e+000 
  1.2099279e+002                1                1   8.8953673e-002   1.2799090e-001   1.2799090e-001   1.2799090e-001   0.0000000e+000                2                1   9.3313205e-002   9.5651349e-002   9.7989493e-002   1.0266578e-001   0.0000000e+000 
  1.2144354e+002                1                1   8.9284264e-002   1.2846657e-001   1.2846657e-001   1.2846657e-001   0.0000000e+000                2                1   9.3510383e-002   9.5856140e-002   9.8201896e-002   1.0300003e-001   0.0000000e+000 
