# Supplementary material for: Research on combustion and emissions of heavy duty diesel engines under low-speed and low-load conditions in low temperature environments
Source: PLoS One. 2025 Feb 21;20(2):e0318933. doi: 10.1371/journal.pone.0318933 (PMC11844864; doi:10.1371/journal.pone.0318933)
Supplement: S1 File — (ZIP) [file pone.0318933.s001.zip › 1000rpm_30%/4-gaibianpenyoudingshi/1/spray_map_1.214435e+002.out]

                X                Y                Z            U_VEL            V_VEL            W_VEL             TEMP              NUM           RADIUS        REGION_ID         BOUND_ID            DIESEL2             FILM    FROM_INJECTOR      FROM_NOZZLE
   5.9972002e-002   2.0139829e-002  -7.4673595e-002  -2.1197373e-001   4.0760728e-001  -3.9846266e+000   5.2142184e+002   7.2183679e-004   9.2874561e-006                0               -1     1.0000000e+000                0                1                0
   5.8562346e-002   2.4002314e-002  -7.2072316e-002   1.3408943e-001  -4.9438620e-001  -4.5535602e+000   6.1255839e+002   5.1228456e-004   3.5189948e-005                0               -1     1.0000000e+000                0                1                0
   5.9460383e-002   1.9634534e-002  -7.6583127e-002  -2.1038457e-002   9.6436211e-002  -4.7474431e+000   5.4262629e+002   6.1899217e-004   1.2950512e-005                0               -1     1.0000000e+000                0                1                0
   6.0056034e-002   2.0179802e-002  -7.1972240e-002  -4.1355706e-002  -1.1881996e-001  -4.2197814e+000   5.3048263e+002   5.0012029e-004   1.1655737e-005                0               -1     1.0000000e+000                0                1                0
   6.0151443e-002   2.0164163e-002  -7.0645914e-002  -2.7163045e-001   2.1350737e-001  -4.3220103e+000   5.5104911e+002   4.1044477e-004   1.4942381e-005                0               -1     1.0000000e+000                0                1                0
   5.9525499e-002   2.0428041e-002  -7.7955800e-002  -1.3131949e-001   2.9689762e-001  -4.8376492e+000   5.8750972e+002   4.6722951e-004   2.2710511e-005                0               -1     1.0000000e+000                0                1                0
   5.9136511e-002   2.0582644e-002  -7.5195697e-002  -4.1077631e-001   1.6580422e-001  -4.6027619e+000   5.3475810e+002   5.8978592e-004   1.2419387e-005                0               -1     1.0000000e+000                0                1                0
   5.8575896e-002   2.2873452e-002  -7.4295684e-002   7.4493542e-002  -1.6388402e-001  -4.5561843e+000   5.3667564e+002   6.1863779e-004   1.2698672e-005                0               -1     1.0000000e+000                0                1                0
   6.0981345e-002   1.6633448e-002  -7.7943773e-002  -2.1992937e-001   3.5842255e-001  -4.7595403e+000   5.3330857e+002   6.2881809e-004   1.0301992e-005                0               -1     1.0000000e+000                0                1                0
   6.0646043e-002   1.8786829e-002  -7.7741850e-002  -1.7754011e-001   3.1552834e-001  -4.7351445e+000   5.6270479e+002   4.5993638e-004   1.6729041e-005                0               -1     1.0000000e+000                0                1                0
   5.9834113e-002   1.9756405e-002  -7.6882088e-002   1.1058365e-001   2.3215541e-001  -4.8188561e+000   5.5123557e+002   4.5777724e-004   1.4459342e-005                0               -1     1.0000000e+000                0                1                0
   6.0389784e-002   1.9126367e-002  -7.6558391e-002   2.1999978e-002  -9.4594456e-002  -4.5360393e+000   5.3023969e+002   7.6713010e-004   1.0375566e-005                0               -1     1.0000000e+000                0                1                0
   6.0884032e-002   1.7104490e-002  -7.5066122e-002   4.7223182e-002   4.9847690e-001  -4.3543205e+000   5.4061208e+002   5.5906547e-004   1.2375548e-005                0               -1     1.0000000e+000                0                1                0
   6.0391484e-002   1.7703196e-002  -7.4586495e-002  -2.5575196e-002   2.2972314e-001  -4.6004981e+000   5.4197018e+002   5.5365193e-004   1.3120615e-005                0               -1     1.0000000e+000                0                1                0
   5.9067081e-002   1.9859000e-002  -7.2569238e-002  -2.3442066e-001   2.8089541e-001  -4.1745882e+000   5.3038236e+002   5.3548784e-004   1.0820567e-005                0               -1     1.0000000e+000                0                1                0
   5.9385860e-002   2.0241336e-002  -6.9740275e-002  -3.7724595e-001   5.6905734e-002  -4.3425514e+000   5.3144795e+002   4.6299986e-004   1.1704499e-005                0               -1     1.0000000e+000                0                1                0
   5.9542186e-002   2.1932372e-002  -6.8861344e-002  -1.4115535e-001   3.5177524e-001  -4.3213266e+000   6.0608011e+002   1.5049690e-004   3.1138378e-005                0               -1     1.0000000e+000                0                1                0
   5.8665441e-002   2.1067424e-002  -6.8545291e-002  -6.8130991e-002  -1.1597338e-001  -4.0099153e+000   5.2147735e+002   5.8842937e-004   1.0013045e-005                0               -1     1.0000000e+000                0                1                0
   5.9549924e-002   2.0495146e-002  -6.8221396e-002  -1.6388640e-001   1.3175630e-001  -4.2721677e+000   5.2936182e+002   6.9916275e-004   1.1692079e-005                0               -1     1.0000000e+000                0                1                0
   5.8080158e-002   2.1383585e-002  -6.8006821e-002  -3.1401521e-001  -1.4831165e-001  -4.2534981e+000   5.2546903e+002   5.8764270e-004   1.0796256e-005                0               -1     1.0000000e+000                0                1                0
   5.8938799e-002   2.1138525e-002  -6.7688147e-002  -9.1599998e-002   4.0378183e-001  -4.3617868e+000   5.7444195e+002   6.1544212e-004   1.9454592e-005                0               -1     1.0000000e+000                0                1                0
   5.8805532e-002   2.0233615e-002  -6.7147624e-002  -3.0291770e-001   1.1097584e-001  -4.0942811e+000   5.3861483e+002   6.0861254e-004   1.3428739e-005                0               -1     1.0000000e+000                0                1                0
   5.9120730e-002   2.1539513e-002  -6.7277303e-002  -2.3628357e-001   9.1899418e-002  -4.1944887e+000   5.3674469e+002   4.3396463e-004   1.3235851e-005                0               -1     1.0000000e+000                0                1                0
   5.9095989e-002   2.1603409e-002  -6.6686491e-002  -2.5081558e-001   3.7495397e-002  -3.9062676e+000   5.2515288e+002   7.2014426e-004   1.1171157e-005                0               -1     1.0000000e+000                0                1                0
   5.9686923e-002   2.0384796e-002  -6.6702433e-002  -8.4788028e-002   2.1308910e-001  -4.2966632e+000   5.6119645e+002   5.6269808e-004   1.6955784e-005                0               -1     1.0000000e+000                0                1                0
   5.9172016e-002   2.0267029e-002  -6.6296180e-002  -2.9985623e-001   1.7315929e-001  -3.7651716e+000   5.3168842e+002   4.8414754e-004   1.2191068e-005                0               -1     1.0000000e+000                0                1                0
   5.9038585e-002   2.0518807e-002  -6.6322004e-002  -2.4797250e-001   3.9695749e-001  -4.1060117e+000   5.7469680e+002   4.9253933e-004   1.9308406e-005                0               -1     1.0000000e+000                0                1                0
   5.9710133e-002   2.0835675e-002  -6.6486410e-002  -2.5653239e-001   2.3763276e-001  -4.3162495e+000   5.4470744e+002   4.7095422e-004   1.4113522e-005                0               -1     1.0000000e+000                0                1                0
   5.9910896e-002   2.0801614e-002  -7.0055055e-002  -1.0315303e-001   2.1877782e-001  -4.5531877e+000   5.3439727e+002   6.2710772e-004   1.2445096e-005                0               -1     1.0000000e+000                0                1                0
   5.9963274e-002   2.0591738e-002  -6.9557870e-002  -7.3554568e-002   1.4823241e-001  -4.3605275e+000   5.4687486e+002   5.3619310e-004   1.4581509e-005                0               -1     1.0000000e+000                0                1                0
   5.9787916e-002   2.0522976e-002  -6.6579199e-002  -7.2481186e-002   5.9036882e-002  -4.0819172e+000   5.2524545e+002   5.1451986e-004   1.0700604e-005                0               -1     1.0000000e+000                0                1                0
   5.9756467e-002   2.0979678e-002  -6.8327329e-002   1.6249540e-001  -9.7976859e-002  -3.9034764e+000   5.2174509e+002   6.3587282e-004   1.0332689e-005                0               -1     1.0000000e+000                0                1                0
   5.9795739e-002   2.0133002e-002  -6.6365709e-002  -5.6314641e-002  -2.2164164e-001  -4.3380966e+000   5.9831503e+002   5.9186786e-004   2.8057944e-005                0               -1     1.0000000e+000                0                1                0
   5.8689649e-002   2.1403960e-002  -7.3973261e-002  -2.1374956e-002  -2.7885308e-002  -4.4456162e+000   5.2532686e+002   5.2117286e-004   1.0514640e-005                0               -1     1.0000000e+000                0                1                0
   5.8813958e-002   2.3918233e-002  -7.3996616e-002  -3.6369796e-002  -4.6406772e-002  -4.4998807e+000   5.4847668e+002   6.3129786e-004   1.4587186e-005                0               -1     1.0000000e+000                0                1                0
   5.9104396e-002   2.1126698e-002  -7.2669972e-002  -9.6939253e-003   6.5213378e-002  -4.4014700e+000   5.2764922e+002   4.7030446e-004   1.1358779e-005                0               -1     1.0000000e+000                0                1                0
   5.9435807e-002   2.0660054e-002  -7.2397505e-002  -2.3549348e-001   1.3065800e-001  -4.4708779e+000   5.3074054e+002   4.2654763e-004   1.1722442e-005                0               -1     1.0000000e+000                0                1                0
   5.9313697e-002   2.0593181e-002  -7.1382478e-002  -6.7779412e-002   2.8172883e-001  -4.5624591e+000   5.6136854e+002   5.7678080e-004   1.6756863e-005                0               -1     1.0000000e+000                0                1                0
   5.7554249e-002   2.3568106e-002  -7.1297551e-002  -1.6879594e-001   1.0060654e-001  -4.6843232e+000   5.6277629e+002   6.1154799e-004   1.7776291e-005                0               -1     1.0000000e+000                0                1                0
   5.8986387e-002   2.0554018e-002  -7.1126929e-002  -1.5414681e-001  -4.0850897e-002  -4.6009899e+000   5.3778380e+002   5.6621183e-004   1.3039099e-005                0               -1     1.0000000e+000                0                1                0
   5.9447807e-002   2.0922653e-002  -7.0806632e-002   1.2572307e-001  -1.0052867e-001  -4.4324681e+000   5.2177789e+002   7.7828932e-004   9.8877297e-006                0               -1     1.0000000e+000                0                1                0
   5.8607305e-002   2.1771442e-002  -7.0493469e-002  -2.8341494e-001   8.0019408e-003  -4.3519628e+000   5.4107340e+002   6.7918560e-004   1.3948450e-005                0               -1     1.0000000e+000                0                1                0
   5.8890393e-002   1.9969793e-002  -6.7629397e-002  -3.0289956e-001   5.4025234e-001  -4.0850162e+000   5.3248979e+002   6.2662870e-004   1.1142398e-005                0               -1     1.0000000e+000                0                1                0
   5.8705060e-002   2.2149710e-002  -6.2552461e-002  -2.4337998e-001  -1.3051613e-001  -3.8735234e+000   5.2274035e+002   5.7644037e-004   1.0594013e-005                0               -1     1.0000000e+000                0                1                0
   5.8494705e-002   2.3641281e-002  -6.3308243e-002   4.6007375e-003  -1.9606824e-001  -3.9273085e+000   5.4228595e+002   5.4889707e-004   1.3939796e-005                0               -1     1.0000000e+000                0                1                0
   5.8638992e-002   2.1718714e-002  -6.3205523e-002  -2.4979816e-001   1.6911527e-001  -3.9827539e+000   5.5727873e+002   4.7737779e-004   1.6470498e-005                0               -1     1.0000000e+000                0                1                0
   5.9526290e-002   2.1725317e-002  -6.3204099e-002  -4.1433598e-001   1.0840157e+000  -4.1200111e+000   6.0124542e+002   2.1818599e-002   6.7250458e-005                0               -1     1.0000000e+000                0                0                0
   5.9305632e-002   2.2069485e-002  -6.5363681e-002  -2.3507549e-001   4.4866209e-001  -4.2523176e+000   5.9661836e+002   5.4245484e-004   2.6075115e-005                0               -1     1.0000000e+000                0                1                0
   5.8317216e-002   2.2460355e-002  -6.5628331e-002  -1.2789884e-001   1.3719105e-002  -4.1511076e+000   5.4649725e+002   6.6554815e-004   1.4806153e-005                0               -1     1.0000000e+000                0                1                0
   5.9171800e-002   2.0897485e-002  -6.5472330e-002  -2.4100691e-001  -3.4617578e-003  -4.0199606e+000   5.5041017e+002   5.9594563e-004   1.5431154e-005                0               -1     1.0000000e+000                0                1                0
   5.8881897e-002   2.2229335e-002  -6.5570155e-002  -1.6127198e-001   3.6101574e-001  -4.1851488e+000   5.7060637e+002   4.9934564e-004   1.8775510e-005                0               -1     1.0000000e+000                0                1                0
   5.8108491e-002   2.0845611e-002  -6.6060139e-002  -3.9509088e-001  -1.9074768e-001  -3.8613475e+000   5.2612638e+002   5.5456409e-004   1.1467125e-005                0               -1     1.0000000e+000                0                1                0
   5.9632612e-002   2.0594752e-002  -6.5540822e-002  -2.8883168e-001   3.1555831e-001  -4.1447611e+000   5.6889341e+002   5.3211644e-004   1.8616811e-005                0               -1     1.0000000e+000                0                1                0
   5.9313865e-002   2.0088505e-002  -6.4136170e-002  -7.2375567e-002   2.2209702e-001  -4.0519328e+000   5.4368332e+002   6.4308424e-004   1.3553561e-005                0               -1     1.0000000e+000                0                1                0
   6.1018392e-002   1.6923850e-002  -7.2607938e-002  -4.0449500e-002   3.5376330e-001  -4.5413304e+000   5.6448573e+002   6.6158420e-004   1.7262918e-005                0               -1     1.0000000e+000                0                1                0
   6.0860298e-002   1.7944721e-002  -7.1603155e-002  -1.6168747e-001   3.5908411e-001  -4.7429753e+000   5.7963051e+002   5.9525332e-004   2.0323052e-005                0               -1     1.0000000e+000                0                1                0
   6.0035996e-002   1.9966024e-002  -7.0726425e-002  -2.4365266e-001  -2.0213516e-002  -4.2203211e+000   5.2741863e+002   6.9730199e-004   1.0611910e-005                0               -1     1.0000000e+000                0                1                0
   5.9596734e-002   1.9516515e-002  -6.5329074e-002  -2.2199047e-001   3.5207081e-001  -4.2188908e+000   5.8014940e+002   4.4980467e-004   2.0163945e-005                0               -1     1.0000000e+000                0                1                0
   6.0178217e-002   1.8113900e-002  -6.9495015e-002  -9.7513457e-002   4.2581520e-001  -4.5584225e+000   6.0626676e+002   5.0679701e-004   3.2125763e-005                0               -1     1.0000000e+000                0                1                0
   6.0814637e-002   1.7152139e-002  -6.7664004e-002  -6.2910330e-002   3.0104918e-001  -4.2965751e+000   5.8756014e+002   5.3054326e-004   2.2273598e-005                0               -1     1.0000000e+000                0                1                0
   6.1196397e-002   1.6882764e-002  -6.7807807e-002  -1.4298430e-001   5.0627118e-001  -4.3778426e+000   5.6907244e+002   6.1311818e-004   1.8468147e-005                0               -1     1.0000000e+000                0                1                0
   6.0199113e-002   1.6699571e-002  -6.7309654e-002  -5.1135005e-001   3.5558271e-001  -4.2109330e+000   5.3684997e+002   6.4580370e-004   1.1397550e-005                0               -1     1.0000000e+000                0                1                0
   6.0219671e-002   1.9187460e-002  -6.6822220e-002  -2.8629361e-001   1.6995083e-001  -3.7646253e+000   5.3249360e+002   6.2063252e-004   1.0995554e-005                0               -1     1.0000000e+000                0                1                0
   5.9788735e-002   2.0689249e-002  -6.2414613e-002  -1.8600254e-001   2.3985753e-001  -3.8742017e+000   5.6090448e+002   6.8193927e-004   1.6753320e-005                0               -1     1.0000000e+000                0                1                0
   6.0118068e-002   2.0406460e-002  -6.2294059e-002  -1.5609844e-001   3.4664933e-001  -3.7430693e+000   5.7679404e+002   4.7563610e-004   1.9468039e-005                0               -1     1.0000000e+000                0                1                0
   5.9964290e-002   2.0621645e-002  -6.4590326e-002  -9.4735916e-002  -5.2211202e-002  -4.2179814e+000   5.2701884e+002   4.5957404e-004   1.1486979e-005                0               -1     1.0000000e+000                0                1                0
   6.0172015e-002   1.9545594e-002  -6.2383349e-002  -8.0384636e-002   2.7981437e-001  -3.8360783e+000   5.4315616e+002   4.4502702e-004   1.3134850e-005                0               -1     1.0000000e+000                0                1                0
   6.0687863e-002   1.8340629e-002  -6.2789852e-002  -9.1119844e-002   4.1597288e-001  -3.9570207e+000   5.5829260e+002   6.5948459e-004   1.6089997e-005                0               -1     1.0000000e+000                0                1                0
   6.0787290e-002   1.8251085e-002  -6.3359831e-002  -1.7766643e-001   6.5900687e-001  -3.9135210e+000   5.3889082e+002   5.3569075e-004   1.2051853e-005                0               -1     1.0000000e+000                0                1                0
   6.0257717e-002   1.8906754e-002  -6.3225207e-002  -1.8185573e-001   4.4701696e-001  -3.9935301e+000   5.9391353e+002   5.9270736e-004   2.3786638e-005                0               -1     1.0000000e+000                0                1                0
   6.0962264e-002   1.7539478e-002  -6.4577800e-002  -5.5523952e-002   1.9931071e-001  -3.8132136e+000   5.2892627e+002   6.7863268e-004   9.6379010e-006                0               -1     1.0000000e+000                0                1                0
   6.0820220e-002   1.7565181e-002  -6.4590391e-002  -9.7675493e-002   2.7717442e-001  -4.0212806e+000   5.7070117e+002   6.5575378e-004   1.8650097e-005                0               -1     1.0000000e+000                0                1                0
   6.1064104e-002   1.6415669e-002  -6.5187751e-002  -1.8510546e-001   4.4803729e-001  -4.0994594e+000   5.8737822e+002   5.8504515e-004   2.1464475e-005                0               -1     1.0000000e+000                0                1                0
   6.3322355e-002  -4.1026336e-003  -6.6401568e-002  -4.6402532e-002   3.8583576e-002  -4.2510383e+000   6.1085001e+002   5.2468877e-004   2.7033599e-005                0               -1     1.0000000e+000                0                1                0
   6.2261500e-002   1.0610770e-002  -6.2742448e-002  -1.5322509e-001   4.1146983e-001  -3.9741440e+000   6.0660544e+002   5.9028647e-004   2.9213113e-005                0               -1     1.0000000e+000                0                1                0
   6.2430657e-002  -9.8413909e-003  -7.4826716e-002  -6.9850960e-003  -5.1969347e-001  -4.5532630e+000   5.8547187e+002   5.0669745e-004   1.3162147e-005                0               -1     1.0000000e+000                0                1                0
   6.2416113e-002  -1.1656786e-002  -7.4422064e-002  -7.4788427e-002  -2.9857479e-001  -4.9823074e+000   5.9864056e+002   5.1810210e-004   2.0678634e-005                0               -1     1.0000000e+000                0                1                0
   6.3012318e-002  -7.4275571e-003  -7.1360264e-002   7.5616830e-002   2.1846113e-002  -4.4534029e+000   6.0511164e+002   5.0430869e-004   2.2160395e-005                0               -1     1.0000000e+000                0                1                0
   6.1113191e-002   1.5556161e-002  -7.6108456e-002  -1.0939360e-001   4.5273991e-001  -4.9676862e+000   5.9594889e+002   4.8409448e-004   2.5908967e-005                0               -1     1.0000000e+000                0                1                0
   6.0981442e-002   1.5876208e-002  -7.5116346e-002  -1.8320803e-001   3.1213504e-001  -4.7698212e+000   5.8960765e+002   6.3500033e-004   2.2476370e-005                0               -1     1.0000000e+000                0                1                0
   6.2948885e-002  -2.5294155e-003  -6.4237351e-002   5.6123763e-002   1.5804499e-001  -3.9135716e+000   6.0104670e+002   2.8938723e-002   1.7130562e-005                0               -1     1.0000000e+000                0                0                0
   6.2618719e-002   1.0014352e-002  -6.7786416e-002  -1.2426448e-001   6.5529323e-001  -4.4672889e+000   6.1968551e+002   2.4873865e-002   4.7929386e-005                0               -1     1.0000000e+000                0                0                0
   6.2768839e-002   8.2012165e-003  -7.3313369e-002  -1.9835504e-001   4.7398762e-001  -4.7014130e+000   5.8557020e+002   2.3912241e-002   1.4807761e-005                0               -1     1.0000000e+000                0                0                0
   6.2447959e-002   8.2179485e-003  -7.1217332e-002  -1.5574663e-001   4.3373461e-001  -4.7574445e+000   6.1199630e+002   4.7201750e-004   3.1330956e-005                0               -1     1.0000000e+000                0                1                0
   6.1381328e-002  -1.5720511e-002  -7.7550285e-002  -9.8607734e-002  -1.7259064e-001  -4.6610476e+000   5.6372597e+002   5.2079964e-004   1.0958705e-005                0               -1     1.0000000e+000                0                1                0
   6.1266935e-002  -1.4563506e-002  -7.6953960e-002  -5.3254754e-002  -3.5769837e-001  -4.7592033e+000   5.9119944e+002   4.7686649e-004   2.1070839e-005                0               -1     1.0000000e+000                0                1                0
   6.1576520e-002  -1.5405153e-002  -7.6372308e-002  -1.1055135e-001  -4.7766357e-001  -5.1990755e+000   5.8901243e+002   5.2352170e-004   1.9323619e-005                0               -1     1.0000000e+000                0                1                0
   6.3264580e-002  -4.7585233e-003  -6.3363645e-002  -9.1813817e-002  -1.0240155e-001  -4.0274738e+000   6.0329522e+002   6.0253032e-004   1.8372676e-005                0               -1     1.0000000e+000                0                1                0
   6.2261520e-002   1.2155502e-002  -6.2282340e-002  -1.2545368e-001   4.5928127e-001  -4.1278155e+000   5.8818344e+002   5.2517402e-004   1.9599942e-005                0               -1     1.0000000e+000                0                1                0
   6.1299842e-002   1.5511331e-002  -6.3635075e-002  -3.4460402e-001   4.8326316e-001  -3.8745771e+000   5.6343511e+002   4.4836717e-004   1.5153826e-005                0               -1     1.0000000e+000                0                1                0
   6.1375589e-002   1.5140178e-002  -6.5090785e-002  -1.6128399e-001   6.5424044e-001  -4.0845832e+000   5.5625681e+002   6.1249726e-004   1.2987969e-005                0               -1     1.0000000e+000                0                1                0
   6.1577653e-002   1.3170871e-002  -6.6200309e-002  -3.5099433e-002   4.3716075e-001  -4.1204443e+000   5.7707827e+002   4.4609081e-004   1.7616589e-005                0               -1     1.0000000e+000                0                1                0
   6.1102675e-002   1.5643897e-002  -6.6109020e-002  -2.2161274e-001   5.8152808e-001  -4.0650636e+000   5.8922865e+002   5.5395480e-004   2.2262023e-005                0               -1     1.0000000e+000                0                1                0
   6.1833480e-002   1.3290912e-002  -6.6210598e-002  -2.6965336e-001   4.1883537e-001  -4.3619762e+000   5.9503855e+002   5.3802152e-004   2.5069102e-005                0               -1     1.0000000e+000                0                1                0
   6.2337583e-002  -1.1082274e-002  -7.3857347e-002  -2.6476297e-001  -1.4968680e-001  -4.6918102e+000   5.9300482e+002   5.5373889e-004   1.7679794e-005                0               -1     1.0000000e+000                0                1                0
   6.2376532e-002  -1.1314782e-002  -7.2785857e-002  -2.1167648e-001  -9.0793481e-002  -4.8760931e+000   5.8396394e+002   5.2341465e-004   1.1077126e-005                0               -1     1.0000000e+000                0                1                0
   6.2180524e-002  -1.1088380e-002  -7.2195574e-002  -4.3559381e-002  -2.1984248e-001  -4.5297197e+000   5.8538633e+002   5.9653225e-004   1.3040156e-005                0               -1     1.0000000e+000                0                1                0
   6.2354782e-002  -8.6701902e-003  -7.1297337e-002  -2.1973543e-001  -1.5758136e-001  -4.4894783e+000   6.0311947e+002   5.8003179e-004   2.4251434e-005                0               -1     1.0000000e+000                0                1                0
   6.2161222e-002  -1.1986540e-002  -7.1187485e-002  -1.0146293e-001  -2.5112416e-001  -4.5268160e+000   5.9286370e+002   5.0057921e-004   1.7556945e-005                0               -1     1.0000000e+000                0                1                0
   6.2035608e-002   1.2512945e-002  -7.2028290e-002  -8.4390230e-002   2.9856070e-001  -4.7616880e+000   5.8899720e+002   4.3544641e-004   2.1150971e-005                0               -1     1.0000000e+000                0                1                0
   6.0714490e-002   1.4644080e-002  -7.0840852e-002  -6.3822862e-002   5.6279642e-001  -4.2809530e+000   5.6443269e+002   6.6444250e-004   1.5604864e-005                0               -1     1.0000000e+000                0                1                0
   6.2304365e-002   1.2041882e-002  -7.3158131e-002  -1.1915698e-001   5.8817533e-001  -4.7965835e+000   6.0230287e+002   4.4442669e-004   2.6042623e-005                0               -1     1.0000000e+000                0                1                0
   6.1721331e-002  -1.2076140e-002  -7.4180202e-002  -1.8890074e-001  -4.7059461e-002  -4.8737930e+000   5.8067313e+002   5.7019200e-004   1.4121061e-005                0               -1     1.0000000e+000                0                1                0
   6.1969672e-002  -1.3576730e-002  -7.1898335e-002  -1.0716737e-001  -2.8281962e-001  -4.7130445e+000   5.9685808e+002   5.0300514e-004   2.2350056e-005                0               -1     1.0000000e+000                0                1                0
   6.1728505e-002  -1.4868468e-002  -7.0560902e-002  -1.4817048e-001  -4.1404436e-001  -4.6434616e+000   6.0210799e+002   4.7887627e-004   2.5780508e-005                0               -1     1.0000000e+000                0                1                0
   6.1639325e-002  -1.4618955e-002  -7.0337779e-002  -2.3318571e-001  -4.4153862e-001  -4.1783689e+000   5.7771409e+002   5.0177743e-004   1.5348968e-005                0               -1     1.0000000e+000                0                1                0
   6.2220463e-002  -1.1754502e-002  -6.9255043e-002  -8.4439205e-002  -1.4151427e-001  -4.4402580e+000   5.8272751e+002   5.6198627e-004   1.0399712e-005                0               -1     1.0000000e+000                0                1                0
   6.2077123e-002  -1.1014073e-002  -6.7769173e-002  -2.2348260e-001  -1.7088848e-001  -4.4923635e+000   5.8677355e+002   5.4024463e-004   1.2224119e-005                0               -1     1.0000000e+000                0                1                0
   6.1273601e-002  -1.5565586e-002  -7.0129179e-002  -2.5986347e-001  -5.3114592e-001  -4.3710037e+000   5.9059832e+002   5.1027364e-004   2.0173660e-005                0               -1     1.0000000e+000                0                1                0
   6.2027602e-002  -1.3304075e-002  -6.9509602e-002  -4.3885878e-002  -2.8921202e-001  -4.3736335e+000   5.8707295e+002   4.9074224e-004   1.7806422e-005                0               -1     1.0000000e+000                0                1                0
   6.2588049e-002  -1.0498177e-002  -6.4162449e-002   9.1521293e-002  -2.2253937e-001  -3.5707936e+000   5.8430862e+002   6.6051221e-004   1.0839655e-005                0               -1     1.0000000e+000                0                1                0
   6.1261858e-002  -1.5367839e-002  -6.3794977e-002  -2.6016064e-001  -6.4692367e-001  -4.0935343e+000   6.0280731e+002   5.0011240e-004   2.5904550e-005                0               -1     1.0000000e+000                0                1                0
   6.1567220e-002  -1.3106043e-002  -6.5387545e-002  -1.6012164e-001  -3.5320384e-001  -4.2827965e+000   5.9632950e+002   4.8890001e-004   2.1378526e-005                0               -1     1.0000000e+000                0                1                0
   6.1170265e-002  -1.5671799e-002  -6.5568952e-002  -6.1944998e-002  -3.7323372e-001  -4.1254727e+000   5.8865161e+002   4.8993973e-004   1.8919705e-005                0               -1     1.0000000e+000                0                1                0
   6.1149597e-002  -1.5670522e-002  -6.6112555e-002  -1.7467396e-001  -2.9366891e-001  -4.2093403e+000   5.8042528e+002   5.9302734e-004   1.5452017e-005                0               -1     1.0000000e+000                0                1                0
   5.9789431e-002  -2.0521814e-002  -7.0236106e-002  -1.3934031e-001  -2.8727862e-001  -4.5804587e+000   5.7971730e+002   5.0961651e-004   1.8636813e-005                0               -1     1.0000000e+000                0                1                0
   6.0771668e-002  -1.6814151e-002  -9.0246281e-002  -1.3215475e-001  -2.2828342e-001  -5.6474070e+000   5.7055706e+002   5.9318143e-004   1.7655740e-005                0               -1     1.0000000e+000                0                1                0
   5.9591597e-002  -1.8931289e-002  -7.4354084e-002  -1.3633160e-001  -2.4728144e-001  -4.5457099e+000   5.6979430e+002   5.1222239e-004   1.4588604e-005                0               -1     1.0000000e+000                0                1                0
   6.2274595e-002  -1.1034488e-002  -8.6803404e-002  -1.8580513e-001  -1.6159359e-001  -5.6699347e+000   5.7039250e+002   5.8364643e-004   1.2591705e-005                0               -1     1.0000000e+000                0                1                0
   5.9851785e-002  -2.0426572e-002  -7.9396719e-002  -1.4196899e-001  -2.6132231e-001  -4.8925140e+000   5.4582774e+002   6.1214718e-004   1.1038486e-005                0               -1     1.0000000e+000                0                1                0
   5.8244498e-002  -2.0412365e-002  -8.4581372e-002  -1.4764715e-001  -3.0684512e-001  -5.2025879e+000   5.4807000e+002   4.2939219e-004   1.1986631e-005                0               -1     1.0000000e+000                0                1                0
   5.9169577e-002  -2.1795767e-002  -8.3140727e-002  -6.3061827e-003  -1.0402520e-001  -4.6950720e+000   5.4188164e+002   6.7231052e-004   1.1879223e-005                0               -1     1.0000000e+000                0                1                0
   5.9115376e-002  -1.8474800e-002  -8.9446281e-002  -2.3658444e-001  -4.3257032e-002  -5.3346061e+000   5.4424201e+002   5.8025335e-004   1.1461533e-005                0               -1     1.0000000e+000                0                1                0
   5.8235483e-002  -1.9859006e-002  -7.2449474e-002  -2.1990199e-001  -2.6300542e-001  -4.5796225e+000   5.6957591e+002   4.5412682e-004   1.4482401e-005                0               -1     1.0000000e+000                0                1                0
   5.9290990e-002  -1.8842546e-002  -7.2532133e-002  -4.6816929e-002  -3.5994125e-001  -4.6564292e+000   5.8639802e+002   5.1355698e-004   1.9271232e-005                0               -1     1.0000000e+000                0                1                0
   5.8482184e-002  -1.9676789e-002  -7.0611517e-002  -3.0976833e-001   6.2670702e-003  -4.2798449e+000   5.5952272e+002   5.1526976e-004   1.0836719e-005                0               -1     1.0000000e+000                0                1                0
   6.0071894e-002  -1.8153480e-002  -8.9202829e-002  -1.9931584e-001  -2.7989848e-001  -5.6237225e+000   5.4665856e+002   6.3911723e-004   1.2090721e-005                0               -1     1.0000000e+000                0                1                0
   6.0367132e-002  -1.8568552e-002  -8.7134811e-002   7.1710716e-003  -5.2195680e-002  -5.0522112e+000   5.5043967e+002   4.3578310e-004   1.2049765e-005                0               -1     1.0000000e+000                0                1                0
   6.0647378e-002  -1.7544666e-002  -8.6625743e-002  -3.5535469e-002  -1.1905771e-001  -5.4136442e+000   5.7110002e+002   4.1987009e-004   1.7205937e-005                0               -1     1.0000000e+000                0                1                0
   5.9799594e-002  -2.0658746e-002  -7.7225727e-002   4.9162469e-002   7.0960706e-002  -4.5793909e+000   5.3935933e+002   6.9564868e-004   9.3862903e-006                0               -1     1.0000000e+000                0                1                0
   6.1221855e-002  -1.6243284e-002  -8.5709042e-002  -9.7219872e-002  -2.0833041e-001  -5.5972717e+000   6.0305693e+002   5.5597898e-004   2.7987327e-005                0               -1     1.0000000e+000                0                1                0
   6.0321295e-002  -1.8530990e-002  -8.5372430e-002  -4.0590522e-003  -1.7586087e-001  -5.0739096e+000   5.5012208e+002   5.8028447e-004   1.0950733e-005                0               -1     1.0000000e+000                0                1                0
   6.0461189e-002  -1.7956554e-002  -8.2981440e-002   3.3630796e-002  -6.3107292e-001  -5.2554553e+000   5.5313658e+002   6.4642785e-004   1.0557293e-005                0               -1     1.0000000e+000                0                1                0
   5.8168293e-002  -2.0848836e-002  -8.0869405e-002  -1.5877449e-001  -1.3307984e-001  -4.8979257e+000   5.5308137e+002   6.5110881e-004   1.3680290e-005                0               -1     1.0000000e+000                0                1                0
   5.8274230e-002  -1.9132690e-002  -8.5244240e-002  -2.5095856e-001  -1.4064453e-001  -5.2604605e+000   5.5452363e+002   4.3812159e-004   1.2425689e-005                0               -1     1.0000000e+000                0                1                0
   5.9420138e-002  -1.8161302e-002  -8.4500744e-002  -4.0309799e-001   1.8416243e-001  -4.8886491e+000   5.6091752e+002   6.0015698e-004   1.3831577e-005                0               -1     1.0000000e+000                0                1                0
   5.9103816e-002  -1.9680007e-002  -8.3833489e-002   2.4013590e-001  -4.5047177e-001  -4.8573614e+000   5.6272911e+002   5.3845976e-004   1.4262628e-005                0               -1     1.0000000e+000                0                1                0
   5.9714138e-002  -1.6551198e-002  -8.5686660e-002  -3.6624434e-001  -1.2444753e-001  -4.9558385e+000   5.6245546e+002   4.7188594e-004   1.4851496e-005                0               -1     1.0000000e+000                0                1                0
   5.8739267e-002  -2.3344090e-002  -7.8081294e-002  -3.6913031e-002  -2.7409291e-001  -4.8002467e+000   5.8976447e+002   4.7635685e-004   2.3043979e-005                0               -1     1.0000000e+000                0                1                0
   5.8404149e-002  -2.0899854e-002  -7.8167361e-002  -5.9347328e-002  -2.5565715e-001  -4.8575237e+000   5.5249089e+002   5.2101564e-004   1.3062722e-005                0               -1     1.0000000e+000                0                1                0
   5.9582147e-002  -2.0226008e-002  -7.7314983e-002   3.3921025e-002  -9.5739401e-002  -4.6936286e+000   5.5815864e+002   4.0472671e-004   1.3225047e-005                0               -1     1.0000000e+000                0                1                0
   5.9201401e-002  -2.1634481e-002  -7.6764421e-002  -2.6343000e-001  -2.6947185e-001  -4.9181748e+000   5.4616066e+002   5.8165092e-004   1.1994022e-005                0               -1     1.0000000e+000                0                1                0
   5.9289388e-002  -2.0955523e-002  -7.6210271e-002  -2.0814518e-001  -1.6147087e-001  -4.8090262e+000   5.5275310e+002   5.7943123e-004   1.2810141e-005                0               -1     1.0000000e+000                0                1                0
   5.9406421e-002  -2.1223650e-002  -7.5792278e-002  -2.1905632e-001  -2.0966789e-001  -4.7618801e+000   5.5380087e+002   4.7803175e-004   1.3415656e-005                0               -1     1.0000000e+000                0                1                0
   5.9294171e-002  -2.2006198e-002  -7.5839793e-002   2.5252189e-001  -4.4200875e-002  -4.9736872e+000   5.4040865e+002   6.9996052e-004   1.0305258e-005                0               -1     1.0000000e+000                0                1                0
   5.9443553e-002  -2.1956243e-002  -7.5925343e-002   4.0614173e-003  -1.9592348e-001  -4.9764939e+000   5.6576646e+002   5.9516519e-004   1.5542645e-005                0               -1     1.0000000e+000                0                1                0
   5.8520746e-002  -2.1265782e-002  -7.5395218e-002  -1.0018619e-001  -2.9331182e-001  -4.6705119e+000   5.7870222e+002   6.0684036e-004   1.9264177e-005                0               -1     1.0000000e+000                0                1                0
   5.9745659e-002  -2.1491697e-002  -7.5076726e-002   2.0653560e-002   3.3132971e-002  -4.6363665e+000   5.5607889e+002   6.0856492e-004   1.3963978e-005                0               -1     1.0000000e+000                0                1                0
   5.8931651e-002  -2.3414504e-002  -7.5181448e-002  -1.9891144e-001  -4.0962529e-001  -4.7974111e+000   5.6625356e+002   5.6420648e-004   1.5801646e-005                0               -1     1.0000000e+000                0                1                0
   5.8686591e-002  -2.2840087e-002  -7.4424113e-002  -3.9462108e-001  -2.5680196e-001  -4.6796060e+000   5.5771020e+002   3.9301920e-004   1.4208375e-005                0               -1     1.0000000e+000                0                1                0
   5.8127745e-002  -2.3204207e-002  -7.4372830e-002  -2.5948148e-002  -5.9340763e-002  -4.6423722e+000   5.7630745e+002   5.5381093e-004   1.8817816e-005                0               -1     1.0000000e+000                0                1                0
   5.9233968e-002  -1.9469228e-002  -8.0363944e-002  -4.9282853e-001  -1.8283418e-001  -4.8271436e+000   5.5321764e+002   6.6052080e-004   9.7529509e-006                0               -1     1.0000000e+000                0                1                0
   5.9689700e-002  -1.9500536e-002  -8.0145836e-002  -3.5635188e-002  -3.3312873e-001  -5.0861349e+000   5.6321158e+002   4.3154954e-004   1.3411151e-005                0               -1     1.0000000e+000                0                1                0
   5.8169255e-002  -2.1358154e-002  -7.3938518e-002  -3.1875341e-001   4.4713951e-002  -4.3948642e+000   5.5050880e+002   6.0775057e-004   1.2591973e-005                0               -1     1.0000000e+000                0                1                0
   5.9173528e-002  -2.1288010e-002  -7.3720805e-002  -1.2840369e-001   5.3603308e-002  -4.4106808e+000   5.4073723e+002   6.0245585e-004   1.0410818e-005                0               -1     1.0000000e+000                0                1                0
   5.9432110e-002  -2.0156725e-002  -7.3739951e-002  -3.3827998e-001  -3.5460032e-003  -4.0401719e+000   5.4019526e+002   6.6411718e-004   9.5146658e-006                0               -1     1.0000000e+000                0                1                0
   5.9606629e-002  -2.1565128e-002  -7.3410104e-002  -2.4959503e-001  -2.7508146e-001  -4.5547103e+000   5.5312388e+002   4.4274662e-004   1.3439231e-005                0               -1     1.0000000e+000                0                1                0
   5.9104142e-002  -2.0411096e-002  -7.2808978e-002  -3.3953528e-001   2.5642163e-001  -4.4040842e+000   5.4802429e+002   5.6925532e-004   1.2086439e-005                0               -1     1.0000000e+000                0                1                0
   5.9199036e-002  -2.0774253e-002  -7.2647094e-002  -2.4913189e-001  -2.2674723e-002  -4.3030888e+000   5.4401777e+002   5.2582150e-004   1.0793882e-005                0               -1     1.0000000e+000                0                1                0
   5.9588309e-002  -2.1024431e-002  -7.1799268e-002  -2.6966185e-001  -1.8478079e-001  -4.4987426e+000   5.7768357e+002   5.4648362e-004   1.8851571e-005                0               -1     1.0000000e+000                0                1                0
   5.7760007e-002  -2.0985698e-002  -7.1540218e-002  -2.4328957e-001  -2.0895951e-001  -4.4262851e+000   5.5517889e+002   5.8011965e-004   1.3339698e-005                0               -1     1.0000000e+000                0                1                0
   5.9489786e-002  -2.0041281e-002  -7.3371964e-002  -2.6332532e-001  -1.9656116e-001  -4.6266616e+000   5.6648968e+002   4.9781798e-004   1.3860072e-005                0               -1     1.0000000e+000                0                1                0
   5.9721983e-002  -2.0747218e-002  -7.1703283e-002  -2.6223472e-001  -2.8449206e-002  -4.6496272e+000   5.8542664e+002   4.3717551e-004   2.0597157e-005                0               -1     1.0000000e+000                0                1                0
   5.8498601e-002  -2.3067978e-002  -7.0809547e-002  -1.8162772e-001  -2.2606917e-001  -4.4245197e+000   5.7685572e+002   5.3725080e-004   1.8956137e-005                0               -1     1.0000000e+000                0                1                0
   6.0004925e-002  -2.0223140e-002  -6.9006988e-002  -8.6705864e-002  -2.0700956e-001  -4.4058894e+000   5.7501858e+002   4.7023151e-004   1.6501956e-005                0               -1     1.0000000e+000                0                1                0
   6.0070166e-002  -2.0523670e-002  -6.7855518e-002  -2.5979473e-001  -2.9553289e-001  -4.2152873e+000   5.5262427e+002   4.7113265e-004   1.1991410e-005                0               -1     1.0000000e+000                0                1                0
   6.0294714e-002  -1.9820954e-002  -7.7643722e-002  -1.1251847e-001  -2.1070883e-001  -4.6538367e+000   5.8715333e+002   4.8927031e-004   2.0436944e-005                0               -1     1.0000000e+000                0                1                0
   6.1299271e-002  -1.6426841e-002  -7.6330823e-002  -6.4897351e-002  -3.2919465e-001  -4.8299014e+000   5.8081335e+002   5.3524093e-004   1.7658761e-005                0               -1     1.0000000e+000                0                1                0
   5.9997230e-002  -1.8597861e-002  -7.4994505e-002  -1.3507469e-001  -2.1689983e-001  -4.6399032e+000   5.6553951e+002   5.2079311e-004   1.3596866e-005                0               -1     1.0000000e+000                0                1                0
   6.0638721e-002  -1.7993535e-002  -7.4964828e-002  -3.5827505e-002  -3.8884477e-001  -4.7929951e+000   5.8962950e+002   4.5085494e-004   2.0642926e-005                0               -1     1.0000000e+000                0                1                0
   6.0327637e-002  -1.7960368e-002  -7.4268973e-002   3.8419390e-002  -2.7317164e-001  -4.4486602e+000   5.6019642e+002   5.7789561e-004   1.1688784e-005                0               -1     1.0000000e+000                0                1                0
   6.0599892e-002  -1.7761869e-002  -7.4555327e-002  -2.0638188e-002  -4.6261913e-001  -4.6238349e+000   5.6427864e+002   4.2091719e-004   1.2814827e-005                0               -1     1.0000000e+000                0                1                0
   5.8986049e-002  -2.0715514e-002  -7.0192260e-002  -1.2128801e-001  -7.8036400e-002  -4.4152100e+000   5.4628177e+002   5.8397956e-004   1.1075819e-005                0               -1     1.0000000e+000                0                1                0
   5.8639720e-002  -2.0383407e-002  -7.0219266e-002  -3.2392644e-001  -1.5546587e-001  -4.3436507e+000   5.5071481e+002   4.8743957e-004   1.2089942e-005                0               -1     1.0000000e+000                0                1                0
   5.7808134e-002  -2.1274749e-002  -6.9845738e-002  -1.6773803e-001  -1.0553706e-001  -4.5274947e+000   5.7723759e+002   5.4489362e-004   1.8990876e-005                0               -1     1.0000000e+000                0                1                0
   5.9150299e-002  -2.1051077e-002  -6.8676110e-002  -9.2567827e-002  -2.9643310e-003  -4.3418536e+000   5.6098643e+002   6.0875369e-004   1.4813680e-005                0               -1     1.0000000e+000                0                1                0
   5.9339274e-002  -2.1664252e-002  -6.8785164e-002  -4.9788872e-002  -3.4862662e-001  -4.2477323e+000   5.6487418e+002   4.6662663e-004   1.5963250e-005                0               -1     1.0000000e+000                0                1                0
   5.8165763e-002  -2.2475714e-002  -6.8231607e-002  -2.1822924e-001  -2.7298590e-001  -4.3508060e+000   5.8288052e+002   4.9628414e-004   1.9825707e-005                0               -1     1.0000000e+000                0                1                0
   5.8531789e-002  -2.3579413e-002  -6.7953117e-002  -1.7786847e-001  -2.1532332e-001  -4.3594468e+000   5.7176193e+002   5.9572436e-004   1.7822022e-005                0               -1     1.0000000e+000                0                1                0
   5.9484256e-002  -2.1228828e-002  -6.7968396e-002  -7.4826648e-002  -1.1562867e-001  -4.1216642e+000   5.5123871e+002   6.0216954e-004   1.2734798e-005                0               -1     1.0000000e+000                0                1                0
   5.9581328e-002  -2.1650232e-002  -6.7560543e-002  -5.1597036e-002  -1.0963171e-001  -4.1712188e+000   5.5835129e+002   5.7111423e-004   1.4779168e-005                0               -1     1.0000000e+000                0                1                0
   5.8731319e-002  -2.3701280e-002  -6.7513041e-002  -1.7258851e-001  -2.7585013e-001  -4.3646374e+000   5.9615727e+002   5.8147215e-004   2.4740874e-005                0               -1     1.0000000e+000                0                1                0
   5.7991400e-002  -2.1006106e-002  -6.7164790e-002  -1.6620901e-001  -8.3531641e-002  -3.9754882e+000   5.3905907e+002   6.3805828e-004   9.8606171e-006                0               -1     1.0000000e+000                0                1                0
   5.9738526e-002  -2.0592305e-002  -6.8619148e-002  -1.8694241e-001  -4.0253645e-001  -4.2627444e+000   5.4720342e+002   5.7253224e-004   1.1141761e-005                0               -1     1.0000000e+000                0                1                0
   5.9883485e-002  -1.8792384e-002  -7.3405622e-002  -2.0977978e-001  -2.9796843e-001  -4.4076942e+000   5.7517719e+002   4.6268485e-004   1.6154297e-005                0               -1     1.0000000e+000                0                1                0
   5.9948063e-002  -1.8369123e-002  -7.2990565e-002  -1.5519778e-001  -1.8171888e-001  -4.1988116e+000   5.6396563e+002   5.2202776e-004   1.2629030e-005                0               -1     1.0000000e+000                0                1                0
   5.9956006e-002  -1.9176984e-002  -7.2767247e-002  -1.6825722e-001  -3.0087918e-001  -4.5677451e+000   5.7658656e+002   5.8688895e-004   1.6173999e-005                0               -1     1.0000000e+000                0                1                0
   6.0129629e-002  -1.7645496e-002  -7.2619313e-002  -3.6167801e-002  -3.9125774e-002  -4.6901692e+000   5.7353246e+002   6.2344488e-004   1.5775490e-005                0               -1     1.0000000e+000                0                1                0
   6.1018365e-002  -1.6695609e-002  -7.2074397e-002   6.2196741e-002  -3.5872200e-001  -4.6438325e+000   5.8528234e+002   6.0354150e-004   1.8629247e-005                0               -1     1.0000000e+000                0                1                0
   6.0774076e-002  -1.7010463e-002  -7.2044331e-002  -1.1385320e-001  -4.4707953e-002  -4.6080131e+000   5.7927284e+002   6.0411070e-004   1.7099451e-005                0               -1     1.0000000e+000                0                1                0
   5.9962134e-002  -1.8494195e-002  -7.2153044e-002  -3.9814963e-001  -4.3098096e-001  -4.7235272e+000   5.8254491e+002   4.3550136e-004   1.7900833e-005                0               -1     1.0000000e+000                0                1                0
   6.0304696e-002  -1.7440742e-002  -7.1134869e-002  -3.3451395e-001  -3.6068952e-001  -4.5309479e+000   5.7391631e+002   5.8742651e-004   1.5524777e-005                0               -1     1.0000000e+000                0                1                0
   6.0378270e-002  -1.8193187e-002  -7.0626783e-002   1.4545455e-001  -6.9498605e-003  -4.3089653e+000   5.6412163e+002   5.3219858e-004   1.2090403e-005                0               -1     1.0000000e+000                0                1                0
   5.9399733e-002  -2.0468781e-002  -6.3624155e-002  -9.1152641e-002  -3.2589542e-001  -4.2690647e+000   5.7705692e+002   4.8792664e-004   1.7754221e-005                0               -1     1.0000000e+000                0                1                0
   5.9030077e-002  -2.2367331e-002  -6.4163913e-002  -1.5640414e-001   2.0067789e-001  -4.0742141e+000   5.9230648e+002   4.8847417e-004   2.4347356e-005                0               -1     1.0000000e+000                0                1                0
   5.8183085e-002  -2.3506176e-002  -6.4648768e-002  -4.7733576e-001  -2.4593734e-001  -4.1186309e+000   5.5445635e+002   5.8449931e-004   1.3789659e-005                0               -1     1.0000000e+000                0                1                0
   5.8609781e-002  -2.1349439e-002  -6.5184029e-002  -9.4393988e-002  -2.5599551e-001  -4.0860803e+000   5.8250032e+002   5.6232587e-004   2.0141250e-005                0               -1     1.0000000e+000                0                1                0
   5.7887546e-002  -2.3526688e-002  -6.5558027e-002  -1.9837595e-001  -1.6993120e-001  -4.2190728e+000   5.4997955e+002   6.4355650e-004   1.2517442e-005                0               -1     1.0000000e+000                0                1                0
   5.8992724e-002  -2.2439999e-002  -6.5877340e-002  -2.6700424e-001  -5.0549993e-001  -4.2831771e+000   6.0878641e+002   4.7580422e-004   3.0898870e-005                0               -1     1.0000000e+000                0                1                0
   6.0846457e-002  -1.6510458e-002  -6.9983418e-002  -1.0219327e-002  -5.2461790e-001  -4.5492404e+000   5.8891400e+002   5.4870393e-004   1.9353050e-005                0               -1     1.0000000e+000                0                1                0
   6.1247824e-002  -1.6585483e-002  -6.9262002e-002  -1.6038648e-001  -1.2471254e-001  -4.3330019e+000   5.6716525e+002   5.4989513e-004   1.2585236e-005                0               -1     1.0000000e+000                0                1                0
   6.0216787e-002  -1.9272663e-002  -6.9269787e-002  -3.2152636e-001  -1.6624329e-001  -4.2827815e+000   5.6741328e+002   5.7277543e-004   1.3090317e-005                0               -1     1.0000000e+000                0                1                0
   6.0353454e-002  -1.8399385e-002  -6.7413451e-002  -1.4238592e-001  -3.8536893e-001  -3.9509489e+000   5.6301289e+002   6.4944108e-004   1.1655289e-005                0               -1     1.0000000e+000                0                1                0
   6.0515858e-002  -1.9184957e-002  -6.7028915e-002  -1.9163291e-001  -4.1031495e-001  -4.2462720e+000   5.6864897e+002   5.4622880e-004   1.2908451e-005                0               -1     1.0000000e+000                0                1                0
   5.9563866e-002  -1.8625112e-002  -6.9764022e-002  -9.3961462e-002  -3.3970333e-001  -4.3311950e+000   6.0296557e+002   5.3438354e-004   2.7139149e-005                0               -1     1.0000000e+000                0                1                0
   5.9428581e-002  -1.9001744e-002  -6.7664196e-002  -1.4126669e-001  -2.1146899e-001  -4.1217360e+000   5.8475949e+002   6.2093691e-004   1.9192807e-005                0               -1     1.0000000e+000                0                1                0
   6.2660573e-002   8.6071685e-003  -1.1572845e-001  -8.3313406e-002   4.4653924e-001  -7.2000374e+000   5.6452072e+002   2.3453926e-002   7.9565035e-005                0               -1     1.0000000e+000                0                0                0
   6.0883604e-002   1.7987829e-002  -8.6370856e-002  -3.6943036e-002   2.7218321e-001  -5.3855659e+000   5.5221793e+002   5.6500256e-004   1.5447180e-005                0               -1     1.0000000e+000                0                1                0
   5.9670597e-002   1.6294033e-002  -7.9045536e-002  -1.1862636e-001   2.3886419e-001  -4.9312619e+000   5.7296218e+002   4.5141234e-004   1.8400924e-005                0               -1     1.0000000e+000                0                1                0
   5.9350039e-002   2.1146952e-002  -8.0019831e-002  -1.7581574e-001   2.3857495e-001  -5.0633000e+000   5.5918389e+002   4.8593414e-004   1.6685479e-005                0               -1     1.0000000e+000                0                1                0
   5.8555779e-002   2.3787585e-002  -8.0084526e-002   6.5676587e-002  -1.6083924e-001  -5.1037114e+000   5.3715826e+002   5.3861586e-004   1.2494717e-005                0               -1     1.0000000e+000                0                1                0
   6.1749250e-002   1.2854255e-002  -8.8066460e-002  -9.8231277e-002   1.8823678e-001  -5.6639295e+000   5.5870028e+002   4.3467771e-004   1.5275239e-005                0               -1     1.0000000e+000                0                1                0
   6.0086567e-002   1.9499294e-002  -7.8469820e-002   7.2122417e-002   2.0508651e-001  -4.3812038e+000   5.3242862e+002   7.1624421e-004   1.1053437e-005                0               -1     1.0000000e+000                0                1                0
   6.0668887e-002   1.7483457e-002  -8.0925038e-002  -9.3485941e-002   1.5092561e-001  -5.1394765e+000   5.5074053e+002   4.7644094e-004   1.5116393e-005                0               -1     1.0000000e+000                0                1                0
   6.0439162e-002   1.8790273e-002  -8.1050327e-002  -1.2733428e-002   2.5013345e-001  -5.1682741e+000   5.6468874e+002   5.3402886e-004   1.7136024e-005                0               -1     1.0000000e+000                0                1                0
   6.0908744e-002  -1.6351038e-002  -9.6202534e-002  -2.8477835e-002  -3.3697613e-001  -5.8402607e+000   5.9426830e+002   2.4494576e-002   2.7137320e-005                0               -1     1.0000000e+000                0                0                0
   5.8591224e-002   2.4121274e-002  -5.9037392e-002  -2.4042857e-001   5.4866251e-001  -3.7577146e+000   5.9796261e+002   5.1184575e-004   2.8413032e-005                0               -1     1.0000000e+000                0                1                0
   6.3162660e-002   6.2317130e-003  -5.7730767e-002  -4.4346118e-002   3.1756760e-001  -3.7729441e+000   6.0309900e+002   4.2143454e-004   2.3350567e-005                0               -1     1.0000000e+000                0                1                0
   6.2347679e-002   1.0771784e-002  -6.1633952e-002  -8.8120613e-002   3.4231849e-001  -4.0219262e+000   5.9709521e+002   4.6659595e-004   2.2881297e-005                0               -1     1.0000000e+000                0                1                0
   6.2465140e-002   1.0965193e-002  -6.0278361e-002  -1.0207376e-001   4.9492943e-001  -3.9452053e+000   5.8376080e+002   5.4542109e-004   1.7759107e-005                0               -1     1.0000000e+000                0                1                0
   6.2112443e-002   1.1720259e-002  -5.7870402e-002  -1.1389326e-001   2.5710363e-001  -3.6343148e+000   5.8649373e+002   5.2720204e-004   1.8353076e-005                0               -1     1.0000000e+000                0                1                0
   6.2622570e-002   8.7040742e-003  -5.4411095e-002  -2.1928349e-001   5.3864511e-001  -3.5615283e+000   5.9422201e+002   5.9246118e-004   1.9361807e-005                0               -1     1.0000000e+000                0                1                0
   5.9786808e-002   2.0945174e-002  -6.0913250e-002  -3.6406667e-001   3.1604337e-001  -3.7123027e+000   5.2603266e+002   4.6829625e-004   1.1337344e-005                0               -1     1.0000000e+000                0                1                0
   5.9852969e-002   2.0299821e-002  -6.0553323e-002  -1.7740987e-001   3.2419981e-001  -3.4694513e+000   5.4010131e+002   6.5573974e-004   1.3351048e-005                0               -1     1.0000000e+000                0                1                0
   5.9872795e-002   2.0694011e-002  -6.0415658e-002  -4.9032879e-002   1.2967299e-001  -3.8669066e+000   5.2579869e+002   7.5937502e-004   1.0826980e-005                0               -1     1.0000000e+000                0                1                0
   5.9846329e-002   2.1011055e-002  -6.0101391e-002  -6.7249614e-002   2.7247457e-001  -3.6050126e+000   5.6696859e+002   5.2665024e-004   1.8202485e-005                0               -1     1.0000000e+000                0                1                0
   5.9918707e-002   2.0753365e-002  -5.8393519e-002  -1.1986176e-001   1.8151852e-001  -3.7562491e+000   5.6791005e+002   4.8085652e-004   1.8628444e-005                0               -1     1.0000000e+000                0                1                0
   5.8812571e-002   2.0958424e-002  -6.2112302e-002  -1.0451050e-001   2.3545438e-001  -3.7882147e+000   5.6228602e+002   6.4828721e-004   1.7521219e-005                0               -1     1.0000000e+000                0                1                0
   5.9013177e-002   2.2222092e-002  -6.1791234e-002  -1.8880263e-001   3.2957510e-001  -3.8886546e+000   5.2962938e+002   4.9891401e-004   1.1908211e-005                0               -1     1.0000000e+000                0                1                0
   5.9660815e-002   2.0898105e-002  -6.1602967e-002  -6.2494706e-002   2.9100876e-001  -3.6555287e+000   5.4114967e+002   6.1933693e-004   1.3872868e-005                0               -1     1.0000000e+000                0                1                0
   5.8978571e-002   2.2041761e-002  -6.1626470e-002  -1.0243268e-001   3.9038268e-001  -3.8932647e+000   5.6388962e+002   6.7482526e-004   1.7501727e-005                0               -1     1.0000000e+000                0                1                0
   5.8874447e-002   2.2791281e-002  -6.1249943e-002  -9.8409254e-002  -2.1716324e-001  -3.7233032e+000   5.7534633e+002   4.2768444e-004   2.0172730e-005                0               -1     1.0000000e+000                0                1                0
   5.9342610e-002   2.1581638e-002  -6.1282519e-002  -1.7282904e-001   1.5886218e-001  -3.7674213e+000   5.7012710e+002   6.4047500e-004   1.8386456e-005                0               -1     1.0000000e+000                0                1                0
   5.8509996e-002   2.3290296e-002  -6.1346294e-002  -4.2033683e-002  -2.8402600e-002  -3.7747221e+000   5.6967110e+002   6.1569669e-004   1.8692146e-005                0               -1     1.0000000e+000                0                1                0
   5.9128379e-002   2.1747122e-002  -6.1333038e-002  -4.8094006e-002   5.7723459e-002  -3.8502950e+000   5.5652719e+002   6.1618525e-004   1.6616745e-005                0               -1     1.0000000e+000                0                1                0
   5.9502998e-002   2.1894484e-002  -6.0952820e-002  -1.7810459e-001   4.5773720e-001  -3.9039531e+000   6.0324713e+002   5.3600912e-004   2.9392006e-005                0               -1     1.0000000e+000                0                1                0
   5.8828894e-002   2.2123270e-002  -6.0647137e-002  -4.7051395e-001   7.7421107e-002  -3.9080977e+000   5.4390769e+002   6.2792656e-004   1.4260504e-005                0               -1     1.0000000e+000                0                1                0
   5.8460292e-002   2.2015795e-002  -6.0583178e-002  -9.3555908e-002  -8.9272577e-002  -3.7224731e+000   5.2587431e+002   4.7844967e-004   1.1545625e-005                0               -1     1.0000000e+000                0                1                0
   5.9429717e-002   2.1579290e-002  -6.0353524e-002  -2.3146091e-001   5.5047276e-002  -3.9560816e+000   5.2431815e+002   6.6678729e-004   1.0984051e-005                0               -1     1.0000000e+000                0                1                0
   5.9579062e-002   2.0817352e-002  -6.0530417e-002  -2.6249619e-001   5.1512612e-001  -3.8584272e+000   5.7914636e+002   5.1218892e-004   2.0519560e-005                0               -1     1.0000000e+000                0                1                0
   5.8150231e-002   2.3560879e-002  -5.9861656e-002  -2.7298250e-001   2.0804333e-001  -3.5637450e+000   5.7266993e+002   5.8072372e-004   1.9601844e-005                0               -1     1.0000000e+000                0                1                0
   5.9181133e-002   2.2654768e-002  -6.0037047e-002  -3.1763739e-001   3.7395634e-001  -3.5394791e+000   5.4926516e+002   5.7048399e-004   1.5087583e-005                0               -1     1.0000000e+000                0                1                0
   5.8195579e-002   2.1648638e-002  -5.9996993e-002  -2.8813714e-001   3.7015960e-002  -3.5673681e+000   5.4297781e+002   6.8849043e-004   1.4179795e-005                0               -1     1.0000000e+000                0                1                0
   5.9517339e-002   2.0987538e-002  -6.0165762e-002  -2.0532263e-001   3.1781128e-001  -4.0238200e+000   5.4593917e+002   6.6884819e-004   1.4448641e-005                0               -1     1.0000000e+000                0                1                0
   5.9413009e-002   2.1250185e-002  -5.9761717e-002   8.2868056e-002   3.0284161e-001  -3.6397763e+000   5.3718162e+002   6.3550051e-004   1.3173615e-005                0               -1     1.0000000e+000                0                1                0
   5.9193476e-002   2.1821127e-002  -5.9949099e-002  -4.4230150e-002   1.4934164e-001  -3.9564182e+000   5.3017946e+002   7.0481219e-004   1.2180175e-005                0               -1     1.0000000e+000                0                1                0
   5.9511857e-002   2.1521530e-002  -5.9749689e-002  -2.2575532e-001   1.4783707e-001  -3.6640342e+000   5.5770222e+002   6.1270555e-004   1.6535228e-005                0               -1     1.0000000e+000                0                1                0
   5.8168066e-002   2.3119550e-002  -5.9530239e-002  -1.9275581e-001   3.8324111e-001  -4.0188373e+000   5.3015134e+002   6.0153421e-004   1.2223047e-005                0               -1     1.0000000e+000                0                1                0
   5.8908990e-002   2.2747154e-002  -5.9620672e-002  -2.7003563e-001   4.4722799e-001  -3.7949002e+000   6.0392963e+002   4.3730471e-004   3.0920802e-005                0               -1     1.0000000e+000                0                1                0
   5.9047158e-002   2.2433826e-002  -5.9579926e-002  -2.3145670e-001   4.9950180e-001  -3.7854146e+000   6.0621548e+002   5.6524567e-004   3.2082004e-005                0               -1     1.0000000e+000                0                1                0
   5.9123430e-002   2.0535730e-002  -5.9128755e-002  -1.8669051e-001   2.9625997e-001  -3.4987257e+000   5.3644647e+002   5.4107358e-004   1.2537394e-005                0               -1     1.0000000e+000                0                1                0
   5.9721564e-002   2.0435033e-002  -5.9895936e-002  -1.3813160e-001   1.8634531e-001  -3.5686450e+000   5.4116118e+002   4.4609381e-004   1.3789311e-005                0               -1     1.0000000e+000                0                1                0
   5.8303535e-002   2.2320545e-002  -5.8891112e-002  -3.7038532e-001   8.8797724e-002  -3.6679509e+000   5.3895456e+002   4.4284059e-004   1.3938861e-005                0               -1     1.0000000e+000                0                1                0
   5.9678085e-002   2.0522043e-002  -5.8812081e-002  -1.5328435e-001   1.1694073e-002  -3.5589822e+000   5.3224198e+002   6.3313256e-004   1.2581710e-005                0               -1     1.0000000e+000                0                1                0
   5.9462339e-002   2.1214038e-002  -5.8637542e-002  -4.6764242e-001   1.1858787e-001  -3.5576414e+000   5.1879001e+002   6.8630254e-004   9.8302182e-006                0               -1     1.0000000e+000                0                1                0
   5.9503766e-002   2.0279937e-002  -5.8728301e-002  -1.6858441e-001   2.1039929e-001  -3.5730213e+000   5.2923854e+002   6.3217488e-004   1.0798741e-005                0               -1     1.0000000e+000                0                1                0
   5.9742592e-002   2.1063289e-002  -6.2022003e-002  -1.4013685e-001   3.2587285e-001  -3.9162096e+000   5.8901164e+002   5.3250075e-004   2.4710173e-005                0               -1     1.0000000e+000                0                1                0
   5.8576976e-002   2.3493673e-002  -5.8314486e-002  -1.5542267e-001   3.1683956e-001  -3.6739793e+000   5.9111892e+002   5.8394737e-004   2.3756347e-005                0               -1     1.0000000e+000                0                1                0
   5.9379925e-002   2.2246593e-002  -5.8447488e-002  -1.3157831e-001   3.1813947e-001  -3.6491936e+000   5.6139750e+002   6.5588260e-004   1.7288197e-005                0               -1     1.0000000e+000                0                1                0
   5.9693786e-002   2.0995031e-002  -5.8416942e-002  -9.3782669e-002   4.1648603e-001  -3.6396611e+000   6.0223239e+002   5.8644057e-004   2.7664377e-005                0               -1     1.0000000e+000                0                1                0
   5.9944561e-002   2.0905728e-002  -5.7146852e-002  -1.2574623e-001   3.1648742e-001  -3.5185508e+000   5.3578393e+002   6.8565207e-004   1.3034421e-005                0               -1     1.0000000e+000                0                1                0
   5.9813236e-002   2.0830592e-002  -5.7162147e-002  -1.6865940e-001   2.9811784e-001  -3.5232413e+000   5.8220109e+002   5.0114503e-004   2.1093654e-005                0               -1     1.0000000e+000                0                1                0
   5.9882858e-002   2.0433921e-002  -5.6537394e-002  -2.2872407e-001   2.5709834e-001  -3.2240004e+000   5.2878392e+002   6.1716789e-004   1.1714031e-005                0               -1     1.0000000e+000                0                1                0
   5.9770446e-002   2.0817370e-002  -5.6077859e-002  -2.0080120e-001   1.5715031e-001  -3.3401480e+000   5.5523534e+002   5.7811778e-004   1.6129047e-005                0               -1     1.0000000e+000                0                1                0
   5.9896703e-002   2.0690692e-002  -5.5244055e-002  -2.3843020e-001   6.0053909e-002  -3.2055752e+000   5.3783759e+002   6.5588296e-004   1.3559855e-005                0               -1     1.0000000e+000                0                1                0
   5.9802859e-002   2.0488958e-002  -5.5309291e-002  -2.7427985e-001   2.4807346e-001  -3.1507827e+000   5.4451104e+002   6.3776491e-004   1.4329359e-005                0               -1     1.0000000e+000                0                1                0
   5.9840858e-002   2.0494322e-002  -5.4983601e-002  -1.4058622e-001   6.8330538e-002  -2.9703968e+000   5.2631343e+002   6.3460236e-004   1.1126901e-005                0               -1     1.0000000e+000                0                1                0
   6.0139147e-002   2.0136195e-002  -5.7473835e-002  -2.8637904e-001   7.0586079e-001  -3.3499817e+000   5.6178451e+002   4.6753077e-004   1.6503633e-005                0               -1     1.0000000e+000                0                1                0
   5.9169720e-002   2.2043282e-002  -5.8194769e-002  -1.0165454e-001   2.5109637e-001  -3.5596354e+000   5.2069966e+002   7.2191147e-004   1.0042050e-005                0               -1     1.0000000e+000                0                1                0
   5.9333752e-002   2.1665944e-002  -5.7729771e-002  -2.6582276e-001   2.5307200e-001  -3.4194756e+000   5.4778530e+002   5.1801869e-004   1.4814883e-005                0               -1     1.0000000e+000                0                1                0
   5.9323738e-002   2.2319562e-002  -5.7806725e-002  -1.7557225e-001   4.2132791e-001  -3.5501796e+000   5.9778348e+002   4.7212403e-004   2.7186416e-005                0               -1     1.0000000e+000                0                1                0
   5.9417673e-002   2.1398636e-002  -5.7763549e-002  -1.9531357e-001   3.6874793e-001  -3.6143821e+000   5.7584750e+002   6.4196836e-004   2.0754676e-005                0               -1     1.0000000e+000                0                1                0
   5.8402556e-002   2.2437832e-002  -5.7515160e-002  -2.1591936e-001   5.7126682e-001  -3.3477601e+000   5.1933099e+002   6.5092035e-004   9.7722746e-006                0               -1     1.0000000e+000                0                1                0
   5.9618750e-002   2.1388324e-002  -5.7366243e-002  -9.7955122e-002   2.8826802e-001  -3.4073092e+000   5.8282985e+002   4.6818299e-004   2.2006294e-005                0               -1     1.0000000e+000                0                1                0
   5.9403183e-002   2.1055705e-002  -5.6708283e-002  -2.0088031e-001   1.1199517e-001  -3.3705556e+000   5.2668182e+002   4.8432675e-004   1.1316860e-005                0               -1     1.0000000e+000                0                1                0
   5.9051173e-002   2.1937393e-002  -5.6537755e-002  -1.1555242e-001   2.3360414e-002  -3.3285995e+000   5.4309834e+002   6.2165104e-004   1.4453505e-005                0               -1     1.0000000e+000                0                1                0
   5.9277741e-002   2.2052189e-002  -5.6812940e-002  -2.9714841e-001   4.6863038e-001  -3.5139349e+000   6.0534429e+002   5.4973116e-004   3.1797517e-005                0               -1     1.0000000e+000                0                1                0
   5.9630030e-002   2.0731192e-002  -5.6329823e-002  -2.9920384e-001   2.7985711e-001  -3.3474854e+000   5.3747571e+002   6.4330489e-004   1.3226384e-005                0               -1     1.0000000e+000                0                1                0
   5.9652730e-002   2.1558979e-002  -5.5791403e-002  -6.1008750e-002   1.8012736e-001  -3.2740939e+000   5.4159114e+002   4.1886710e-004   1.3839168e-005                0               -1     1.0000000e+000                0                1                0
   5.8837832e-002   2.3162507e-002  -5.5943113e-002  -2.0948195e-001   2.5774321e-001  -3.5249794e+000   5.4471628e+002   6.0125207e-004   1.4706303e-005                0               -1     1.0000000e+000                0                1                0
   5.9610714e-002   2.0743783e-002  -5.6927041e-002  -2.4140805e-001   1.3982697e-001  -3.4103575e+000   5.2529865e+002   7.1994411e-004   1.1171430e-005                0               -1     1.0000000e+000                0                1                0
   5.8867152e-002   2.1112276e-002  -5.5689847e-002  -3.1257079e-001   3.0198958e-001  -3.4639459e+000   5.3830274e+002   5.9278634e-004   1.3465460e-005                0               -1     1.0000000e+000                0                1                0
   5.8593250e-002   2.3490802e-002  -5.5304893e-002  -2.6938495e-001   1.4222085e-001  -3.4257948e+000   5.4285377e+002   5.8219117e-004   1.4235929e-005                0               -1     1.0000000e+000                0                1                0
   5.9111887e-002   2.1635760e-002  -5.5426133e-002  -1.5649601e-001   1.6498855e-001  -3.5929606e+000   5.2636320e+002   6.6910824e-004   1.1267553e-005                0               -1     1.0000000e+000                0                1                0
   5.9306553e-002   2.1186471e-002  -5.5296494e-002  -2.4343065e-001   2.1512772e-001  -3.4529667e+000   5.4966526e+002   4.2504681e-004   1.5319540e-005                0               -1     1.0000000e+000                0                1                0
   5.9719634e-002   2.1105252e-002  -5.6886359e-002  -1.0573885e-001   2.7352873e-001  -3.4855178e+000   5.6422005e+002   5.2416804e-004   1.7743013e-005                0               -1     1.0000000e+000                0                1                0
   5.8923295e-002   2.1367499e-002  -5.5060396e-002   3.5929502e-002   1.4457806e-001  -3.2445497e+000   5.3877755e+002   5.5169174e-004   1.3561838e-005                0               -1     1.0000000e+000                0                1                0
   5.8877228e-002   2.3665965e-002  -5.5140129e-002  -2.0414887e-001   1.9640902e-001  -3.4075089e+000   5.7835632e+002   4.5821321e-004   2.1343351e-005                0               -1     1.0000000e+000                0                1                0
   5.8951689e-002   2.3372917e-002  -5.5102893e-002  -1.7803779e-001   4.4939315e-001  -3.4368182e+000   5.7753974e+002   5.3787928e-004   2.0705352e-005                0               -1     1.0000000e+000                0                1                0
   5.9691618e-002   2.1080866e-002  -5.5073166e-002  -9.7234287e-002   1.9937087e-001  -3.3177329e+000   5.5318263e+002   6.1577207e-004   1.5909213e-005                0               -1     1.0000000e+000                0                1                0
   5.9718484e-002   2.1048594e-002  -5.5746947e-002  -1.6430574e-001   1.6286569e-001  -3.4332383e+000   5.3178644e+002   4.7655495e-004   1.2357490e-005                0               -1     1.0000000e+000                0                1                0
   5.9018791e-002   2.2863719e-002  -5.4765468e-002  -1.2191395e-001   3.4462476e-001  -3.2537546e+000   5.6077006e+002   5.6921025e-004   1.7108171e-005                0               -1     1.0000000e+000                0                1                0
   5.9588895e-002   2.1330246e-002  -5.4848842e-002  -7.7808414e-002   2.9968254e-001  -3.3685627e+000   5.3337324e+002   6.3085032e-004   1.2775366e-005                0               -1     1.0000000e+000                0                1                0
   5.9712656e-002   2.1253939e-002  -5.7722816e-002  -2.5453240e-001   4.1612830e-001  -3.6657783e+000   5.6338906e+002   5.0597913e-004   1.7095417e-005                0               -1     1.0000000e+000                0                1                0
   5.9354747e-002   2.0736907e-002  -5.4559319e-002  -2.3780809e-001   1.2427497e-001  -3.3529885e+000   5.3432490e+002   4.2019497e-004   1.2882847e-005                0               -1     1.0000000e+000                0                1                0
   5.8842442e-002   2.3684512e-002  -5.4349137e-002  -5.5977052e-002   3.1242212e-001  -3.3723806e+000   5.6252058e+002   5.9871878e-004   1.7611091e-005                0               -1     1.0000000e+000                0                1                0
   5.9075359e-002   2.1278393e-002  -5.4264575e-002  -1.4746573e-001   2.6254411e-001  -3.2203360e+000   5.2977884e+002   4.2017750e-004   1.2362065e-005                0               -1     1.0000000e+000                0                1                0
   5.9220475e-002   2.2741521e-002  -5.4459293e-002  -1.5383147e-001   4.8437903e-001  -3.3661845e+000   5.6743495e+002   5.6030356e-004   1.8637882e-005                0               -1     1.0000000e+000                0                1                0
   5.9291356e-002   2.1570165e-002  -5.4468348e-002  -1.5069787e-001   5.3018012e-002  -3.5108806e+000   5.3662357e+002   7.1179197e-004   1.3329407e-005                0               -1     1.0000000e+000                0                1                0
   5.9860626e-002   2.1168103e-002  -5.3989494e-002  -9.1020130e-003   1.9731472e-001  -3.3378200e+000   5.5261364e+002   4.4160118e-004   1.5436154e-005                0               -1     1.0000000e+000                0                1                0
   6.0118779e-002   2.0356622e-002  -5.2217571e-002  -1.0270165e-001   1.1519237e-001  -3.2454382e+000   5.2464679e+002   6.3939453e-004   1.0695561e-005                0               -1     1.0000000e+000                0                1                0
   5.9777413e-002   2.1116576e-002  -5.1142132e-002  -2.5234834e-001   2.0720658e-001  -2.9758730e+000   5.2996162e+002   4.7650611e-004   1.2195801e-005                0               -1     1.0000000e+000                0                1                0
   5.9903244e-002   2.0189201e-002  -5.1059030e-002  -2.7218651e-001   3.3968103e-001  -3.1690784e+000   5.3468657e+002   6.7124550e-004   1.1917387e-005                0               -1     1.0000000e+000                0                1                0
   6.0011363e-002   2.0001722e-002  -5.2574992e-002  -2.0284768e-001   2.5745783e-002  -3.1247199e+000   5.4137755e+002   6.6340673e-004   1.2557794e-005                0               -1     1.0000000e+000                0                1                0
   6.1201757e-002   1.5146183e-002  -6.1472537e-002  -1.1988173e-001   4.0455120e-001  -3.2724536e+000   5.4924400e+002   5.3833177e-004   1.1121980e-005                0               -1     1.0000000e+000                0                1                0
   6.1555342e-002   1.5415185e-002  -6.1829677e-002  -1.7778090e-001   4.5563041e-001  -3.9218252e+000   6.0077610e+002   4.4590064e-004   2.7500765e-005                0               -1     1.0000000e+000                0                1                0
   6.1714819e-002   1.2785091e-002  -6.1864587e-002  -1.4130312e-001   4.4129783e-001  -3.9430865e+000   5.9954507e+002   4.6056072e-004   2.5605516e-005                0               -1     1.0000000e+000                0                1                0
   6.1509516e-002   1.5389501e-002  -6.1370181e-002  -1.0377688e-001   4.2350852e-001  -3.8886492e+000   5.8591854e+002   5.3429115e-004   2.0551770e-005                0               -1     1.0000000e+000                0                1                0
   6.1976589e-002   1.3771591e-002  -6.1124013e-002  -8.6238565e-002   5.8881185e-001  -3.6758313e+000   5.7210498e+002   5.3708236e-004   1.6926126e-005                0               -1     1.0000000e+000                0                1                0
   6.2029895e-002   1.3084056e-002  -6.1234043e-002  -2.5069276e-001   7.1072651e-001  -3.9699067e+000   5.5497049e+002   6.1741624e-004   1.2388046e-005                0               -1     1.0000000e+000                0                1                0
   6.1468754e-002   1.2525495e-002  -5.9327707e-002  -1.7030256e-001   4.8621124e-001  -3.8022400e+000   5.8417745e+002   5.8894118e-004   1.8489661e-005                0               -1     1.0000000e+000                0                1                0
   6.2085416e-002   1.2975305e-002  -5.8306018e-002  -7.8123740e-002   6.0487863e-001  -3.5170787e+000   5.7148046e+002   6.0883826e-004   1.5217568e-005                0               -1     1.0000000e+000                0                1                0
   6.2186009e-002   1.1778032e-002  -5.3943648e-002  -8.4337997e-003   4.7778301e-001  -3.3248721e+000   5.8600845e+002   5.4434672e-004   1.7478796e-005                0               -1     1.0000000e+000                0                1                0
   6.0343341e-002   1.9611787e-002  -6.2156703e-002  -1.2591083e-001   3.3080965e-001  -3.7299745e+000   5.4650840e+002   6.3637976e-004   1.4001315e-005                0               -1     1.0000000e+000                0                1                0
   6.0609420e-002   1.8775299e-002  -6.1527304e-002  -2.2855950e-001   2.5756946e-001  -3.5920213e+000   5.3646753e+002   6.8686657e-004   1.1605000e-005                0               -1     1.0000000e+000                0                1                0
   6.0084673e-002   1.8522349e-002  -6.1159272e-002  -2.7754778e-001   5.5406463e-001  -3.6544158e+000   5.6314958e+002   6.1598466e-004   1.7293122e-005                0               -1     1.0000000e+000                0                1                0
   6.0967419e-002   1.7723299e-002  -6.1071924e-002  -1.3893465e-001   2.5041602e-001  -3.7526309e+000   5.7445251e+002   6.2280731e-004   2.0160807e-005                0               -1     1.0000000e+000                0                1                0
   6.0520473e-002   1.8824634e-002  -6.0594640e-002   6.1178276e-002   3.4564931e-001  -3.5473445e+000   5.3811173e+002   4.5621545e-004   1.2058182e-005                0               -1     1.0000000e+000                0                1                0
   6.0338916e-002   1.9638673e-002  -5.9842250e-002  -3.6678617e-001   2.9962547e-001  -3.3571395e+000   5.3361420e+002   4.8995617e-004   1.1043904e-005                0               -1     1.0000000e+000                0                1                0
   6.0330289e-002   1.9699638e-002  -5.9835722e-002   2.5684103e-004   4.3626836e-001  -3.5129070e+000   5.6485947e+002   6.6239265e-004   1.7272252e-005                0               -1     1.0000000e+000                0                1                0
   6.0393626e-002   1.8622454e-002  -5.8488562e-002  -2.3006943e-001   4.3920529e-001  -3.6550570e+000   5.6949947e+002   6.2574633e-004   1.8156613e-005                0               -1     1.0000000e+000                0                1                0
   6.0658606e-002   1.8750576e-002  -5.8421797e-002  -1.7948807e-001   4.7975583e-001  -3.6031957e+000   5.8628919e+002   5.2166283e-004   2.2794149e-005                0               -1     1.0000000e+000                0                1                0
   5.9536518e-002   2.1201261e-002  -5.4100540e-002  -9.8460944e-002   2.0665344e-001  -3.3529973e+000   5.6003970e+002   5.3477607e-004   1.6618180e-005                0               -1     1.0000000e+000                0                1                0
   5.8981115e-002   2.2895805e-002  -5.3829656e-002   2.0909678e-002  -8.1817310e-002  -3.2732847e+000   5.6436433e+002   5.3956187e-004   1.8009255e-005                0               -1     1.0000000e+000                0                1                0
   5.8951043e-002   2.1209678e-002  -5.3610778e-002   4.9438534e-002   3.7239989e-001  -3.1415706e+000   5.2744158e+002   5.2434536e-004   1.1278599e-005                0               -1     1.0000000e+000                0                1                0
   5.9464681e-002   2.1191034e-002  -5.3727901e-002  -2.3786816e-001   3.4541719e-002  -3.1888614e+000   5.4828495e+002   6.4765932e-004   1.5350659e-005                0               -1     1.0000000e+000                0                1                0
   5.8996348e-002   2.1170777e-002  -5.3566349e-002  -1.7632842e-002   1.3325179e-001  -3.1590287e+000   5.3406203e+002   4.5432402e-004   1.2746747e-005                0               -1     1.0000000e+000                0                1                0
   5.8946274e-002   2.0989598e-002  -5.3276079e-002  -3.0513346e-001   4.2379435e-001  -3.1697824e+000   5.2739665e+002   6.3685861e-004   1.1116526e-005                0               -1     1.0000000e+000                0                1                0
   5.9154919e-002   2.3078092e-002  -5.3368775e-002  -1.0303947e-001   1.2397028e-001  -3.2903251e+000   5.4617441e+002   6.6839633e-004   1.4922928e-005                0               -1     1.0000000e+000                0                1                0
   5.9338354e-002   2.0608022e-002  -5.3237344e-002  -2.3478810e-001   2.5541069e-001  -3.0448362e+000   5.2091788e+002   6.8012513e-004   1.0157402e-005                0               -1     1.0000000e+000                0                1                0
   5.8642964e-002   2.3088656e-002  -5.3198979e-002  -1.4406081e-001   2.5124329e-001  -3.2905363e+000   5.6464969e+002   5.8852913e-004   1.7735561e-005                0               -1     1.0000000e+000                0                1                0
   5.9243191e-002   2.2511926e-002  -5.1961496e-002  -9.6394482e-002   1.5131385e-001  -3.0312697e+000   5.6268423e+002   6.4653165e-004   1.7670585e-005                0               -1     1.0000000e+000                0                1                0
   5.8729342e-002   2.2775283e-002  -5.2043884e-002  -3.2663920e-003   2.0716896e-001  -3.1989922e+000   5.5689836e+002   6.5395935e-004   1.6090533e-005                0               -1     1.0000000e+000                0                1                0
   5.8314080e-002   2.3848849e-002  -5.3020114e-002  -3.8321962e-002  -1.9509831e-001  -3.1862549e+000   5.6122583e+002   5.1465457e-004   1.5642044e-005                0               -1     1.0000000e+000                0                1                0
   5.9178992e-002   2.1666483e-002  -5.1782595e-002  -2.1631794e-001   3.7509781e-001  -3.0180153e+000   5.6825269e+002   5.4017078e-004   1.8557550e-005                0               -1     1.0000000e+000                0                1                0
   5.8051858e-002   2.3770342e-002  -5.1425698e-002  -8.1144336e-002   5.3717007e-002  -3.0764962e+000   5.4491743e+002   6.4992420e-004   1.3593615e-005                0               -1     1.0000000e+000                0                1                0
   5.8109127e-002   2.1717895e-002  -5.1329583e-002   1.9728989e-002   3.8978902e-001  -3.1308126e+000   5.2820241e+002   6.7894775e-004   1.1623681e-005                0               -1     1.0000000e+000                0                1                0
   5.8505231e-002   2.3019107e-002  -5.1317367e-002  -6.8838300e-002   1.5874280e-001  -3.0434148e+000   5.2325411e+002   5.7003574e-004   1.0830181e-005                0               -1     1.0000000e+000                0                1                0
   5.8642682e-002   2.3606006e-002  -5.1146666e-002  -2.6859323e-001   4.2963685e-001  -3.1425679e+000   5.9016598e+002   4.9799735e-004   2.4229818e-005                0               -1     1.0000000e+000                0                1                0
   5.9702193e-002   2.1008960e-002  -5.4202297e-002  -2.4144590e-001   2.1718270e-001  -3.3417643e+000   5.4296237e+002   6.8919792e-004   1.4516008e-005                0               -1     1.0000000e+000                0                1                0
   5.8972124e-002   2.2014787e-002  -5.0745934e-002  -2.2302595e-001   3.9439009e-001  -3.0183287e+000   5.9316229e+002   4.8111611e-004   2.4773941e-005                0               -1     1.0000000e+000                0                1                0
   5.9745934e-002   2.1005484e-002  -5.2384839e-002  -5.6487973e-002   1.5063248e-001  -3.2135139e+000   5.3494718e+002   6.3695356e-004   1.2810268e-005                0               -1     1.0000000e+000                0                1                0
   6.1755256e-002   1.3592024e-002  -5.7688649e-002  -5.0924843e-002   5.6239441e-001  -3.6761254e+000   5.5909276e+002   6.1887172e-004   1.2969087e-005                0               -1     1.0000000e+000                0                1                0
   6.1813018e-002   1.3980267e-002  -5.4648843e-002  -1.8234000e-001   4.9297122e-001  -3.4892038e+000   5.9307482e+002   6.0837979e-004   2.4476056e-005                0               -1     1.0000000e+000                0                1                0
   5.9450221e-002   2.2246977e-002  -4.6983535e-002  -2.1260734e-001   2.9569913e-001  -2.8966308e+000   5.2979985e+002   7.1850649e-004   1.1942688e-005                0               -1     1.0000000e+000                0                1                0
   5.9604287e-002   2.1353060e-002  -4.9455239e-002  -7.9704218e-002   3.4179836e-001  -2.8478178e+000   5.6154342e+002   5.3836253e-004   1.6544396e-005                0               -1     1.0000000e+000                0                1                0
   5.9064721e-002   2.1408325e-002  -4.9611420e-002  -1.0417391e-001   3.5468838e-001  -2.7882747e+000   5.4528183e+002   4.5431981e-004   1.4816114e-005                0               -1     1.0000000e+000                0                1                0
   5.9596972e-002   2.1843044e-002  -5.0065555e-002   3.0955853e-001  -9.2404375e-001  -3.1352641e+000   6.0968577e+002   2.1695363e-002   4.6953132e-005                0               -1     1.0000000e+000                0                0                0
   5.8903194e-002   2.1296260e-002  -5.0026248e-002  -2.2096442e-001   2.3919721e-001  -2.8090408e+000   5.3610818e+002   4.3443204e-004   1.2865427e-005                0               -1     1.0000000e+000                0                1                0
   6.0614719e-002   1.8443711e-002  -5.7532673e-002  -1.9288011e-001   4.1460379e-001  -3.5233941e+000   5.8720899e+002   5.3876105e-004   2.2708781e-005                0               -1     1.0000000e+000                0                1                0
   6.0403749e-002   1.8736614e-002  -5.7792833e-002  -2.2412092e-001   5.9897688e-001  -3.6300654e+000   5.8825755e+002   5.0664674e-004   2.2364326e-005                0               -1     1.0000000e+000                0                1                0
   6.0133501e-002   1.9770315e-002  -5.7325128e-002  -6.6297996e-002   3.2116269e-001  -3.5332935e+000   5.7184482e+002   6.0516956e-004   1.8036936e-005                0               -1     1.0000000e+000                0                1                0
   6.0258635e-002   1.9730701e-002  -5.5511115e-002   5.4856517e-002   7.5637685e-002  -3.2951781e+000   5.5355048e+002   6.9658512e-004   1.5345487e-005                0               -1     1.0000000e+000                0                1                0
   6.0240221e-002   1.9714707e-002  -5.5471059e-002  -1.7942622e-001   5.6777680e-001  -3.2417720e+000   5.4739470e+002   6.0931548e-004   1.3759732e-005                0               -1     1.0000000e+000                0                1                0
   6.0713805e-002   1.6822041e-002  -5.5234503e-002  -1.9706555e-001   4.4859539e-001  -3.2680296e+000   5.4414500e+002   7.4302378e-004   1.2238998e-005                0               -1     1.0000000e+000                0                1                0
   6.0284025e-002   1.9909202e-002  -5.5061650e-002  -2.6499901e-001   5.1695576e-001  -3.6444961e+000   5.3580008e+002   4.5274714e-004   1.1046764e-005                0               -1     1.0000000e+000                0                1                0
   6.0594190e-002   1.8486696e-002  -5.5045988e-002  -2.3606713e-001   3.1314216e-001  -3.3536342e+000   5.3076687e+002   6.9966377e-004   9.5845621e-006                0               -1     1.0000000e+000                0                1                0
   6.0320534e-002   1.9562289e-002  -5.4889964e-002  -1.0069989e-001   4.8274606e-001  -3.2813145e+000   5.7006089e+002   6.1822995e-004   1.7777063e-005                0               -1     1.0000000e+000                0                1                0
   6.1428231e-002   1.6020331e-002  -5.6615566e-002  -1.5984920e-001   4.3869714e-001  -3.6387939e+000   5.9294910e+002   4.9160793e-004   2.3542236e-005                0               -1     1.0000000e+000                0                1                0
   6.0098354e-002   1.9951712e-002  -5.4403508e-002  -2.6359191e-001   8.8724805e-002  -3.0733990e+000   5.3884093e+002   4.8354153e-004   1.1998664e-005                0               -1     1.0000000e+000                0                1                0
   6.1957365e-002   1.3035500e-002  -5.3712260e-002  -1.3365800e-001   5.7149321e-001  -3.2679531e+000   5.7517556e+002   5.8113026e-004   1.6931003e-005                0               -1     1.0000000e+000                0                1                0
   6.2223320e-002   1.2587494e-002  -5.0435185e-002  -2.4548355e-002   6.7462916e-001  -3.1138790e+000   5.8137637e+002   5.5658875e-004   1.8001262e-005                0               -1     1.0000000e+000                0                1                0
   6.0428818e-002   1.9100261e-002  -5.4217908e-002  -2.4838525e-001   2.3293133e-001  -3.1166878e+000   5.3925897e+002   6.3649449e-004   1.2183251e-005                0               -1     1.0000000e+000                0                1                0
   5.9794252e-002   1.9645359e-002  -5.4155709e-002  -1.4421633e-002   8.5314496e-002  -3.1425242e+000   5.4344372e+002   5.8289133e-004   1.2751612e-005                0               -1     1.0000000e+000                0                1                0
   6.0501942e-002   1.9172450e-002  -5.2879280e-002  -2.8676039e-002   5.7239478e-001  -3.1532211e+000   5.5405942e+002   6.0874700e-004   1.4714706e-005                0               -1     1.0000000e+000                0                1                0
   6.0354681e-002   1.9399383e-002  -5.3040124e-002  -3.1540977e-001   3.5548805e-001  -3.2908705e+000   5.3378755e+002   5.4132343e-004   1.0416765e-005                0               -1     1.0000000e+000                0                1                0
   6.0014264e-002   1.9077793e-002  -5.0647594e-002  -3.1763406e-001   3.5176755e-001  -2.7482674e+000   5.3529960e+002   7.1485468e-004   1.1102526e-005                0               -1     1.0000000e+000                0                1                0
   6.2969152e-002   7.2511664e-003  -4.2550873e-002  -3.2837046e-002   4.7626891e-001  -2.7405372e+000   6.0693174e+002   1.5978748e-004   2.5236976e-005                0               -1     1.0000000e+000                0                1                0
   5.7672093e-002   2.2873251e-002  -3.4454205e-002  -2.9269660e-001   1.9012904e-001  -1.8584477e+000   5.7202490e+002   5.8951338e-004   1.9652815e-005                0               -1     1.0000000e+000                0                1                0
   6.3450370e-002   1.9853593e-003  -4.0223330e-002   3.2841223e-002   2.2775886e-002  -2.7705424e+000   6.1278165e+002   5.4906990e-004   2.6720684e-005                0               -1     1.0000000e+000                0                1                0
   6.2911583e-002   8.4438756e-003  -4.5832431e-002  -9.1043550e-002   5.8622123e-001  -3.1380962e+000   6.0415056e+002   4.4009397e-004   2.4416520e-005                0               -1     1.0000000e+000                0                1                0
   6.3448000e-002   1.7362138e-003  -3.6793284e-002   3.1675179e-003   5.0749773e-002  -2.5943180e+000   6.1752711e+002   4.9860835e-004   3.4918820e-005                0               -1     1.0000000e+000                0                1                0
   5.8882283e-002   2.1709872e-002  -4.3013370e-002  -1.5805101e-001   1.3954763e-001  -2.5042057e+000   5.8193722e+002   5.0622305e-004   2.2935356e-005                0               -1     1.0000000e+000                0                1                0
   5.9742250e-002   2.0720929e-002  -4.4218360e-002  -2.1604274e-001   3.5412374e-001  -2.3963415e+000   5.3648250e+002   6.9724049e-004   1.3224830e-005                0               -1     1.0000000e+000                0                1                0
   5.9113345e-002   2.1939126e-002  -4.1056435e-002  -4.7874236e-002   4.1267250e-001  -2.2142034e+000   5.3911918e+002   4.2316349e-004   1.3878896e-005                0               -1     1.0000000e+000                0                1                0
   1.4801962e-002   1.0058450e-003  -7.3090706e-003   6.2507810e-001   9.2806016e-003  -4.4448921e-001   3.7419214e+002   2.9748590e-003   2.0938087e-004                0               -1     1.0000000e+000                0                0                0
   5.9545275e-002  -1.9979029e-002  -4.3195998e-002  -5.4733747e-002   3.4205639e-001  -2.4833115e+000   5.9524385e+002   5.8365738e-004   2.5156495e-005                0               -1     1.0000000e+000                0                1                0
   6.0838883e-002  -1.7054258e-002  -3.1607178e-002  -3.1856415e-002   3.4028061e-001  -1.9032313e+000   6.0703676e+002   4.4170094e-004   3.9276325e-005                0               -1     1.0000000e+000                0                1                0
   6.3181168e-002  -5.5751003e-003  -4.1198250e-002   1.6997128e-002  -1.2151114e-001  -3.1121479e+000   6.0263314e+002   5.5785883e-004   1.2873776e-005                0               -1     1.0000000e+000                0                1                0
   5.7710610e-002  -2.3604497e-002  -4.1843163e-002  -3.2247589e-002   4.3116386e-001  -2.3852818e+000   5.3774870e+002   5.4186723e-004   1.2798462e-005                0               -1     1.0000000e+000                0                1                0
   5.8267410e-002  -2.2432364e-002  -4.2093885e-002  -9.8215078e-002   4.8416562e-002  -2.3495136e+000   5.5466678e+002   5.0721311e-004   1.4431204e-005                0               -1     1.0000000e+000                0                1                0
   5.9192919e-002  -2.0322767e-002  -3.9492509e-002  -9.3411714e-002   3.5777698e-001  -2.1941650e+000   5.8590037e+002   4.8280532e-004   2.2635217e-005                0               -1     1.0000000e+000                0                1                0
   5.8871343e-002  -2.1074180e-002  -4.5775026e-002  -1.7609537e-001   2.0646607e-001  -2.8788870e+000   5.8675075e+002   4.4588550e-004   2.2593611e-005                0               -1     1.0000000e+000                0                1                0
   5.9614801e-002  -2.0118759e-002  -4.4068937e-002  -3.6508073e-002   3.4667852e-001  -2.6103330e+000   5.9901896e+002   4.9124101e-004   2.9274833e-005                0               -1     1.0000000e+000                0                1                0
   5.9135016e-002  -2.2195308e-002  -4.4047840e-002  -5.5741610e-002   1.4688250e-001  -2.6105523e+000   5.8918657e+002   5.6736370e-004   2.4093202e-005                0               -1     1.0000000e+000                0                1                0
   5.8857921e-002  -2.2666622e-002  -4.4202703e-002  -9.1803271e-002   1.7398412e-001  -2.7924035e+000   5.6865314e+002   5.2817414e-004   1.7152495e-005                0               -1     1.0000000e+000                0                1                0
   5.8219661e-002  -2.3867904e-002  -4.5068197e-002   3.9378615e-002   4.1596057e-001  -2.9259806e+000   5.3159333e+002   6.3031944e-004   1.1530974e-005                0               -1     1.0000000e+000                0                1                0
   5.9268163e-002  -2.0013213e-002  -4.3008577e-002  -1.2395847e-001   3.7513845e-001  -2.6050700e+000   5.9358839e+002   4.6799568e-004   2.5333486e-005                0               -1     1.0000000e+000                0                1                0
   5.9026116e-002  -2.0496536e-002  -4.2940556e-002  -1.2875299e-001   2.7505741e-001  -2.5117952e+000   5.8775490e+002   5.0422595e-004   2.3265553e-005                0               -1     1.0000000e+000                0                1                0
   5.8177189e-002  -2.3897944e-002  -4.2934847e-002  -3.2626811e-001  -1.1589824e-002  -2.4960491e+000   5.4561332e+002   4.1103271e-004   1.3207185e-005                0               -1     1.0000000e+000                0                1                0
   5.8878511e-002  -2.3166079e-002  -4.2282970e-002  -2.7247250e-002   2.0592486e-001  -2.3715919e+000   5.5682965e+002   6.6142539e-004   1.5220241e-005                0               -1     1.0000000e+000                0                1                0
   5.7897798e-002  -2.2186886e-002  -3.7876312e-002  -3.5371040e-001   2.6508977e-001  -2.0905912e+000   5.5959711e+002   4.3308075e-004   1.6282120e-005                0               -1     1.0000000e+000                0                1                0
   5.9028646e-002  -2.0326120e-002  -3.7716001e-002  -4.9419117e-002   3.6963834e-001  -2.2973917e+000   5.8914952e+002   5.1172849e-004   2.3820817e-005                0               -1     1.0000000e+000                0                1                0
   5.8881135e-002  -2.3485908e-002  -3.7476799e-002  -4.6759194e-001  -1.1757846e+000  -2.7411829e+000   6.2448683e+002   2.2789786e-002   7.0598821e-005                0               -1     1.0000000e+000                0                0                0
   5.5808794e-002  -2.1994971e-002  -3.1491263e-002  -4.5233910e-002   1.3542609e-001  -1.8457758e+000   5.2934888e+002   7.3072443e-004   1.0241488e-005                0               -1     1.0000000e+000                0                1                0
   5.8375648e-002  -2.2866075e-002  -3.2034714e-002  -1.6097505e-001   6.1478116e-002  -1.8561298e+000   5.6512098e+002   5.0856920e-004   1.7325949e-005                0               -1     1.0000000e+000                0                1                0
   5.9113958e-002  -2.1940390e-002  -3.2607245e-002  -7.0736183e-002   4.4705815e-001  -1.7134458e+000   5.7869023e+002   4.4052628e-004   2.0192242e-005                0               -1     1.0000000e+000                0                1                0
   5.8304857e-002  -2.4140601e-002  -5.0666601e-002  -6.0341049e-002   2.3628073e-001  -2.7970329e+000   5.4546108e+002   4.2705382e-004   1.3990252e-005                0               -1     1.0000000e+000                0                1                0
   5.8269800e-002  -2.4116944e-002  -6.0154194e-002   1.2511849e-001   3.5202625e-001  -3.5773003e+000   5.2341436e+002   6.2733306e-004   1.0610802e-005                0               -1     1.0000000e+000                0                1                0
   5.8538808e-002  -2.4109275e-002  -5.7244547e-002   9.0538244e-002   4.8630203e-001  -3.5956430e+000   5.8883608e+002   4.6926320e-004   2.3430010e-005                0               -1     1.0000000e+000                0                1                0
   6.0108571e-002  -1.8922647e-002  -4.7535141e-002   6.7138305e-002   3.3833622e-001  -2.9076426e+000   6.0480462e+002   4.7789102e-004   3.3679457e-005                0               -1     1.0000000e+000                0                1                0
   6.2554548e-002  -1.0864448e-002  -4.8203223e-002  -1.2348681e-001  -6.4845697e-001  -3.2896515e+000   6.2365739e+002   2.2968202e-002   6.4773665e-005                0               -1     1.0000000e+000                0                0                0
   6.3264067e-002  -1.0658617e-003  -6.1774644e-002  -2.6651465e-001   2.4739497e-001  -3.9265032e+000   6.0671733e+002   5.5409343e-004   2.2138641e-005                0               -1     1.0000000e+000                0                1                0
   6.2666034e-002  -1.0046611e-002  -6.0569305e-002  -1.0860887e-002  -2.9283486e-001  -3.8518260e+000   5.9495692e+002   6.0578109e-004   1.7106867e-005                0               -1     1.0000000e+000                0                1                0
   5.9507683e-002  -2.0133730e-002  -6.2174722e-002  -3.9250246e-001   2.2625571e-002  -3.4524396e+000   5.4431370e+002   5.3240148e-004   1.0786983e-005                0               -1     1.0000000e+000                0                1                0
   5.7872925e-002  -2.3733296e-002  -6.1006015e-002  -2.6394851e-001   9.9587796e-003  -4.1750739e+000   5.5129006e+002   5.2756999e-004   1.4077535e-005                0               -1     1.0000000e+000                0                1                0
   5.9218409e-002  -2.1903519e-002  -6.0193350e-002  -1.7437580e-001  -1.3517282e-001  -3.8104379e+000   5.7142600e+002   6.3641933e-004   1.7287342e-005                0               -1     1.0000000e+000                0                1                0
   5.9040776e-002  -2.3340279e-002  -5.9882853e-002   1.7202499e-001   3.8089477e-001  -3.8137197e+000   6.0316840e+002   4.2719859e-004   3.1168793e-005                0               -1     1.0000000e+000                0                1                0
   5.9585050e-002  -2.1828546e-002  -5.9586763e-002   3.4563945e-002   1.3175345e-001  -3.7040066e+000   5.9158490e+002   5.1718855e-004   2.5057322e-005                0               -1     1.0000000e+000                0                1                0
   5.9614859e-002  -2.1391617e-002  -5.9211371e-002  -4.7305606e-002  -2.2649163e-001  -3.7687064e+000   5.6350321e+002   6.2666581e-004   1.4647048e-005                0               -1     1.0000000e+000                0                1                0
   5.9103605e-002  -2.2717970e-002  -5.8407246e-002  -1.5866010e-002   3.7637942e-001  -3.5375468e+000   5.9589708e+002   4.7402054e-004   2.5971247e-005                0               -1     1.0000000e+000                0                1                0
   5.8505695e-002  -2.2843401e-002  -5.7889902e-002  -5.7856375e-002   6.4107544e-002  -3.7085961e+000   5.7361314e+002   5.9999836e-004   1.8942480e-005                0               -1     1.0000000e+000                0                1                0
   5.8339967e-002  -2.2889633e-002  -5.7417869e-002  -3.0135673e-001  -1.8056926e-001  -3.5948740e+000   5.6379129e+002   5.0371837e-004   1.5450677e-005                0               -1     1.0000000e+000                0                1                0
   5.9715257e-002  -2.1147042e-002  -5.6648290e-002   4.0409184e-002   3.3505715e-001  -3.6374972e+000   5.9746903e+002   5.0991549e-004   2.6818488e-005                0               -1     1.0000000e+000                0                1                0
   5.7880501e-002  -2.3815718e-002  -5.6108800e-002  -2.5003178e-001   2.2137170e-001  -3.4732403e+000   5.4710468e+002   4.1553038e-004   1.4037915e-005                0               -1     1.0000000e+000                0                1                0
   5.8151974e-002  -2.3530912e-002  -5.5899857e-002  -1.6767434e-001   2.9491131e-001  -3.3458880e+000   5.7549152e+002   5.2250209e-004   1.9576653e-005                0               -1     1.0000000e+000                0                1                0
   5.8571107e-002  -2.2145954e-002  -5.5740593e-002  -1.9258423e-001  -8.3882559e-002  -3.6492777e+000   5.4900705e+002   6.5614174e-004   1.1728302e-005                0               -1     1.0000000e+000                0                1                0
   5.9016177e-002  -2.2376088e-002  -5.5681143e-002   1.2910649e-001   5.0694426e-001  -3.4693328e+000   6.0571044e+002   5.3382253e-004   3.0136156e-005                0               -1     1.0000000e+000                0                1                0
   5.9001932e-002  -2.2631697e-002  -5.5458779e-002  -2.9081846e-002   5.9782075e-002  -3.4490380e+000   5.8716113e+002   5.2593330e-004   2.2650868e-005                0               -1     1.0000000e+000                0                1                0
   5.8348108e-002  -2.3300315e-002  -5.5503429e-002  -1.8451839e-001  -1.7808083e-002  -3.5969797e+000   5.5838328e+002   5.1611923e-004   1.4693812e-005                0               -1     1.0000000e+000                0                1                0
   5.8465360e-002  -2.3165082e-002  -5.5001537e-002  -6.3783566e-002   1.4528123e-001  -3.2849826e+000   5.8116167e+002   5.7123551e-004   2.0812979e-005                0               -1     1.0000000e+000                0                1                0
   5.8918744e-002  -2.3221237e-002  -5.5044545e-002   2.6627341e-002   4.0339241e-001  -3.5124952e+000   5.9924602e+002   6.2393271e-004   2.7535704e-005                0               -1     1.0000000e+000                0                1                0
   5.8335279e-002  -2.3426538e-002  -5.4800242e-002  -4.1176353e-001  -2.5352960e-002  -3.3900991e+000   5.5675733e+002   5.3157189e-004   1.4242767e-005                0               -1     1.0000000e+000                0                1                0
   5.9635210e-002  -2.0494869e-002  -5.4421575e-002   5.3314142e-002   4.2858097e-001  -3.3775242e+000   6.0530712e+002   5.6738861e-004   3.0101960e-005                0               -1     1.0000000e+000                0                1                0
   5.8427119e-002  -2.3604379e-002  -5.4368617e-002  -1.1746073e-001  -3.3698140e-002  -3.1990616e+000   5.6230827e+002   6.4781320e-004   1.6305893e-005                0               -1     1.0000000e+000                0                1                0
   5.9850769e-002  -1.9607129e-002  -6.1359200e-002  -1.2676621e-001  -2.0753682e-001  -3.7915016e+000   5.8221683e+002   5.0498060e-004   1.8114413e-005                0               -1     1.0000000e+000                0                1                0
   6.0407388e-002  -1.8974605e-002  -5.9694903e-002  -6.0794802e-002  -3.5442352e-001  -3.5498885e+000   5.7858821e+002   5.9417046e-004   1.6276790e-005                0               -1     1.0000000e+000                0                1                0
   5.8601809e-002  -2.3474978e-002  -5.4094127e-002  -1.2502816e-001  -5.4121393e-002  -3.3076797e+000   5.7322913e+002   4.4091519e-004   1.8590793e-005                0               -1     1.0000000e+000                0                1                0
   5.8640383e-002  -2.3532158e-002  -5.3783699e-002  -3.7743874e-002   1.7592916e-002  -3.2063901e+000   5.6477621e+002   5.7209489e-004   1.6878726e-005                0               -1     1.0000000e+000                0                1                0
   5.8392171e-002  -2.3727763e-002  -5.3895883e-002  -1.7042217e-001  -1.6300584e-001  -3.2436619e+000   5.5465616e+002   6.0068574e-004   1.3994412e-005                0               -1     1.0000000e+000                0                1                0
   5.8894269e-002  -2.2439221e-002  -5.3897948e-002  -2.9162003e-001  -1.7446687e-001  -3.4634928e+000   5.6643536e+002   5.3310785e-004   1.5635341e-005                0               -1     1.0000000e+000                0                1                0
   5.9633057e-002  -2.1095435e-002  -5.3177899e-002   1.0923169e-001   4.5989132e-001  -3.2400234e+000   6.0431292e+002   5.7126393e-004   3.1134623e-005                0               -1     1.0000000e+000                0                1                0
   5.9601585e-002  -2.1201637e-002  -5.3299382e-002   1.4561957e-001   3.6465951e-001  -3.3073759e+000   5.9986842e+002   4.5318236e-004   2.8433313e-005                0               -1     1.0000000e+000                0                1                0
   5.8791389e-002  -2.2489147e-002  -5.2189222e-002  -1.5785078e-001   3.0673727e-001  -3.1441746e+000   5.9112854e+002   5.3672407e-004   2.3988139e-005                0               -1     1.0000000e+000                0                1                0
   5.9627644e-002  -2.1282289e-002  -5.2943427e-002  -2.1695611e-001  -5.8597716e-002  -3.4503487e+000   5.4280318e+002   6.9474221e-004   9.5457208e-006                0               -1     1.0000000e+000                0                1                0
   5.8886876e-002  -2.2722235e-002  -4.6286369e-002  -2.1322255e-002   9.3051705e-002  -2.7221342e+000   5.7403286e+002   5.4537791e-004   1.8454214e-005                0               -1     1.0000000e+000                0                1                0
   5.8780668e-002  -2.3166901e-002  -4.6303091e-002  -2.8809175e-002  -2.1308247e-002  -2.9655762e+000   5.6167625e+002   5.3320202e-004   1.5684015e-005                0               -1     1.0000000e+000                0                1                0
   5.8225599e-002  -2.2995742e-002  -4.6869427e-002  -1.5814114e-001   1.1408694e-001  -2.7672552e+000   5.6060601e+002   5.7932918e-004   1.5260287e-005                0               -1     1.0000000e+000                0                1                0
   5.8388121e-002  -2.1996634e-002  -4.7366904e-002  -2.5075137e-001  -1.0542915e-001  -2.7371166e+000   5.4466907e+002   7.2898763e-004   1.0636416e-005                0               -1     1.0000000e+000                0                1                0
   5.8606616e-002  -2.3575029e-002  -4.7440824e-002  -2.4188787e-001   4.4555870e-002  -2.9068471e+000   5.4818668e+002   5.5690276e-004   1.2644300e-005                0               -1     1.0000000e+000                0                1                0
   5.7878347e-002  -2.3721991e-002  -4.8368602e-002  -7.7265691e-002   2.6863861e-001  -2.7187232e+000   5.4068814e+002   4.0660803e-004   1.2785377e-005                0               -1     1.0000000e+000                0                1                0
   5.8644535e-002  -2.3608400e-002  -4.9342496e-002  -9.2312787e-002   1.9501304e-001  -2.9247328e+000   5.6781566e+002   4.3264159e-004   1.7163609e-005                0               -1     1.0000000e+000                0                1                0
   5.8551067e-002  -2.3800006e-002  -4.9422792e-002  -1.1040949e-001   1.0862187e-001  -2.8948051e+000   5.5128156e+002   7.4139189e-004   1.4181170e-005                0               -1     1.0000000e+000                0                1                0
   5.8583032e-002  -2.2858253e-002  -4.9805432e-002  -7.7108974e-002   2.4061697e-001  -3.1020676e+000   5.7608945e+002   4.5042618e-004   1.8535643e-005                0               -1     1.0000000e+000                0                1                0
   5.8508710e-002  -2.2959531e-002  -5.0039099e-002  -1.7409567e-001   3.1098358e-001  -3.0730788e+000   5.6735241e+002   6.2320435e-004   1.6779506e-005                0               -1     1.0000000e+000                0                1                0
   5.7435071e-002  -2.2218063e-002  -2.5460841e-002  -1.2012974e-001   3.0909939e-001  -1.3425354e+000   5.7701495e+002   4.8950877e-004   2.0674424e-005                0               -1     1.0000000e+000                0                1                0
   5.7974171e-002  -2.0743035e-002  -2.5569332e-002  -2.4593711e-001   6.9825760e-002  -1.5439949e+000   5.3201458e+002   7.1332309e-004   1.2056048e-005                0               -1     1.0000000e+000                0                1                0
   5.9595963e-002  -2.1802701e-002  -2.5779330e-002  -3.8690730e-001  -1.0458870e+000  -1.9239423e+000   6.2263917e+002   2.3919356e-002   5.4753658e-005                0               -1     1.0000000e+000                0                0                0
   5.8859136e-002  -2.1840541e-002  -2.0765803e-002  -1.2438967e-002   3.3957200e-001  -1.1524334e+000   5.9462731e+002   5.7442754e-004   2.9295848e-005                0               -1     1.0000000e+000                0                1                0
   5.8819650e-002  -2.3914499e-002  -3.7116635e-004   2.9301472e-001   9.0592099e-001  -6.0396354e-002   5.8567584e+002   2.1938410e-002   6.6673101e-005                0               -1     1.0000000e+000                0                0                0
   6.1316587e-002   1.6470923e-002  -2.1224243e-002  -7.2916870e-001   3.0037729e+000  -2.4269567e+000   5.6010089e+002   6.1520271e-003   1.5639052e-004                0               -1     1.0000000e+000                0                0                0
   5.9605178e-002   2.1881986e-002  -8.2734908e-005  -8.6744681e-001   2.5644478e+000  -2.2646265e-002   5.9140107e+002   1.2878856e-003   9.5219701e-005                0               -1     1.0000000e+000                0                0                0
   5.8937365e-002   2.3206147e-002  -2.9118902e-002  -4.7304877e-001   1.1051580e+000  -1.7027693e+000   6.1558867e+002   2.4817384e-002   4.9481145e-005                0               -1     1.0000000e+000                0                0                0
   5.9622990e-002   2.1702874e-002  -4.0654341e-003   3.4382276e-001  -1.0379333e+000  -2.7309908e-001   6.1405977e+002   2.2007386e-002   6.4073416e-005                0               -1     1.0000000e+000                0                0                0
   6.1009610e-002   1.7561123e-002  -2.8459634e-003   3.3623162e-001  -1.1201377e+000  -2.7772197e-001   5.9821432e+002   2.1853306e-002   6.8491095e-005                0               -1     1.0000000e+000                0                0                0
   5.6362267e-002   2.2315576e-002  -2.1399227e-002  -3.3613517e-001   2.3352123e-001  -1.4174427e+000   5.5292869e+002   4.0360814e-004   1.5921913e-005                0               -1     1.0000000e+000                0                1                0
   6.3240792e-002   5.6096995e-003  -1.4742562e-003   2.2027505e-001  -2.4698497e+000  -1.3405513e-002   5.9245898e+002   1.0601027e-002   1.1390724e-004                0               -1     1.0000000e+000                0                0                0
   6.1798202e-002   1.4443521e-002  -2.5647385e-002  -2.3577511e-001   1.0178334e+000  -1.6704407e+000   6.1887571e+002   2.1892961e-002   3.8697635e-005                0               -1     1.0000000e+000                0                0                0
