# Supplementary material for: Research on combustion and emissions of heavy duty diesel engines under low-speed and low-load conditions in low temperature environments
Source: PLoS One. 2025 Feb 21;20(2):e0318933. doi: 10.1371/journal.pone.0318933 (PMC11844864; doi:10.1371/journal.pone.0318933)
Supplement: S1 File — (ZIP) [file pone.0318933.s001.zip › 1000rpm_30%/4-gaibianpenyoudingshi/1/spray_rate_inj0.out]

# CONVERGE Release Build 2.3.20/  Jan 30, 2017        Run Date:Mon Mar 18 19:29:13 2024
# column       1                2                3                4                5                6                7 
#          Crank            Index      Mass_Inject      Inj_Vel_Old      Inj_Vel_New        Inj_Press              C_a 
#          (DEG)           (none)             (kg)            (m/s)            (m/s)            (MPa)           (none) 
#
  1.0000000e+000                0   0.0000000e+000   0.0000000e+000   0.0000000e+000   0.0000000e+000   1.0000000e+000 
  1.1443333e+000                1   1.7962963e-008   4.7619779e+001   4.7619779e+001   1.3000011e+000   1.0000000e+000 
  1.2886667e+000                2   7.1851852e-008   9.5239558e+001   9.5239558e+001   5.2000043e+000   1.0000000e+000 
  1.4330000e+000                3   1.6166667e-007   1.4285934e+002   1.4285934e+002   1.1700010e+001   1.0000000e+000 
  1.5773333e+000                4   2.8740741e-007   1.9047912e+002   1.9047912e+002   2.0800017e+001   1.0000000e+000 
  1.7216667e+000                5   4.4907407e-007   2.3809890e+002   2.3809890e+002   3.2500027e+001   1.0000000e+000 
  1.8660000e+000                6   6.4666667e-007   2.8571868e+002   2.8622648e+002   4.6800038e+001   9.9822586e-001 
  2.0103333e+000                7   8.8018519e-007   3.3333845e+002   3.4297885e+002   6.3700052e+001   9.7189217e-001 
  2.1546667e+000                8   1.1496296e-006   3.8095823e+002   4.0142252e+002   8.3200068e+001   9.4902059e-001 
  2.2990000e+000                9   1.4550000e-006   4.2857801e+002   4.6047680e+002   1.0530009e+002   9.3072661e-001 
  2.4433333e+000               10   1.7962963e-006   4.7619779e+002   5.1895441e+002   1.3000011e+002   9.1761007e-001 
  2.5876667e+000               11   2.1555556e-006   4.7619779e+002   5.1895441e+002   1.3000011e+002   9.1761007e-001 
  2.7320000e+000               12   2.5148148e-006   4.7619779e+002   5.1895441e+002   1.3000011e+002   9.1761007e-001 
  2.8763333e+000               13   2.8740741e-006   4.7619779e+002   5.1895441e+002   1.3000011e+002   9.1761007e-001 
  3.0206667e+000               14   3.2333333e-006   4.7619779e+002   5.1895441e+002   1.3000011e+002   9.1761007e-001 
  3.1650000e+000               15   3.5925926e-006   4.7619779e+002   5.1895441e+002   1.3000011e+002   9.1761007e-001 
  3.3093333e+000               16   3.9518519e-006   4.7619779e+002   5.1895441e+002   1.3000011e+002   9.1761007e-001 
  3.4536667e+000               17   4.3111111e-006   4.7619779e+002   5.1895441e+002   1.3000011e+002   9.1761007e-001 
  3.5980000e+000               18   4.6703704e-006   4.7619779e+002   5.1895441e+002   1.3000011e+002   9.1761007e-001 
  3.7423333e+000               19   5.0296296e-006   4.7619779e+002   5.1895441e+002   1.3000011e+002   9.1761007e-001 
  3.8866667e+000               20   5.3888889e-006   4.7619779e+002   5.1895441e+002   1.3000011e+002   9.1761007e-001 
  4.0310000e+000               21   5.7481481e-006   4.7619779e+002   5.1895441e+002   1.3000011e+002   9.1761007e-001 
  4.1753333e+000               22   6.1074074e-006   4.7619779e+002   5.1895441e+002   1.3000011e+002   9.1761007e-001 
  4.3196667e+000               23   6.4666667e-006   4.7619779e+002   5.1895441e+002   1.3000011e+002   9.1761007e-001 
  4.4640000e+000               24   6.8259259e-006   4.7619779e+002   5.1895441e+002   1.3000011e+002   9.1761007e-001 
  4.6083333e+000               25   7.1851852e-006   4.7619779e+002   5.1895441e+002   1.3000011e+002   9.1761007e-001 
  4.7526667e+000               26   7.5444444e-006   4.7619779e+002   5.1895441e+002   1.3000011e+002   9.1761007e-001 
  4.8970000e+000               27   7.9037037e-006   4.7619779e+002   5.1895441e+002   1.3000011e+002   9.1761007e-001 
  5.0413333e+000               28   8.2629630e-006   4.7619779e+002   5.1895441e+002   1.3000011e+002   9.1761007e-001 
  5.1856667e+000               29   8.6222222e-006   4.7619779e+002   5.1895441e+002   1.3000011e+002   9.1761007e-001 
  5.3300000e+000               30   8.9814815e-006   4.7619779e+002   5.1895441e+002   1.3000011e+002   9.1761007e-001 
  5.4743333e+000               31   9.3407407e-006   4.7619779e+002   5.1895441e+002   1.3000011e+002   9.1761007e-001 
  5.6186667e+000               32   9.6101852e-006   2.3809890e+002   2.3809890e+002   3.2500027e+001   1.0000000e+000 
  5.7630000e+000               33   9.7000000e-006   0.0000000e+000   0.0000000e+000   0.0000000e+000   1.0000000e+000 
