# Supplementary material for: Research on combustion and emissions of heavy duty diesel engines under low-speed and low-load conditions in low temperature environments
Source: PLoS One. 2025 Feb 21;20(2):e0318933. doi: 10.1371/journal.pone.0318933 (PMC11844864; doi:10.1371/journal.pone.0318933)
Supplement: S1 File — (ZIP) [file pone.0318933.s001.zip › 1000rpm_30%/4-gaibianpenyoudingshi/1/spray_rate_inj1.out]

# CONVERGE Release Build 2.3.20/  Jan 30, 2017        Run Date:Mon Mar 18 19:29:13 2024
# column       1                2                3                4                5                6                7 
#          Crank            Index      Mass_Inject      Inj_Vel_Old      Inj_Vel_New        Inj_Press              C_a 
#          (DEG)           (none)             (kg)            (m/s)            (m/s)            (MPa)           (none) 
#
 -1.8500000e+001                0   0.0000000e+000   0.0000000e+000   0.0000000e+000   0.0000000e+000   1.0000000e+000 
 -1.8285714e+001                1   5.7142857e-009   1.0203397e+001   1.0203397e+001   5.9684081e-002   1.0000000e+000 
 -1.8071429e+001                2   2.2857143e-008   2.0406794e+001   2.0406794e+001   2.3873632e-001   1.0000000e+000 
 -1.7857143e+001                3   5.1428571e-008   3.0610190e+001   3.0610190e+001   5.3715673e-001   1.0000000e+000 
 -1.7642857e+001                4   9.1428571e-008   4.0813587e+001   4.0813587e+001   9.5494529e-001   1.0000000e+000 
 -1.7428571e+001                5   1.4285714e-007   5.1016984e+001   5.1016984e+001   1.4921020e+000   1.0000000e+000 
 -1.7214286e+001                6   1.8571429e-007   2.5508492e+001   2.5508492e+001   3.7302550e-001   1.0000000e+000 
 -1.7000000e+001                7   2.0000000e-007   0.0000000e+000   0.0000000e+000   0.0000000e+000   1.0000000e+000 
