# Supplementary material for: Research on combustion and emissions of heavy duty diesel engines under low-speed and low-load conditions in low temperature environments
Source: PLoS One. 2025 Feb 21;20(2):e0318933. doi: 10.1371/journal.pone.0318933 (PMC11844864; doi:10.1371/journal.pone.0318933)
Supplement: S1 File — (ZIP) [file pone.0318933.s001.zip › 1000rpm_30%/4-gaibianpenyoudingshi/1/temperature.out]

# CONVERGE Release Build 2.3.20/  Jan 30, 2017        Run Date:Mon Mar 18 19:29:13 2024
# column       1                2                3                4                5 
#          Crank        Mass_Frac        Mass_Frac        Mass_Frac        Mass_Frac
#          (DEG)           >2500K           >2600K           >2700K           >2800K
#
 -1.4600000e+002   0.0000000e+000   0.0000000e+000   0.0000000e+000   0.0000000e+000
 -1.4587230e+002   0.0000000e+000   0.0000000e+000   0.0000000e+000   0.0000000e+000
 -1.4579372e+002   0.0000000e+000   0.0000000e+000   0.0000000e+000   0.0000000e+000
 -1.4567094e+002   0.0000000e+000   0.0000000e+000   0.0000000e+000   0.0000000e+000
 -1.4558567e+002   0.0000000e+000   0.0000000e+000   0.0000000e+000   0.0000000e+000
 -1.4547909e+002   0.0000000e+000   0.0000000e+000   0.0000000e+000   0.0000000e+000
 -1.4534587e+002   0.0000000e+000   0.0000000e+000   0.0000000e+000   0.0000000e+000
 -1.4517933e+002   0.0000000e+000   0.0000000e+000   0.0000000e+000   0.0000000e+000
 -1.4497117e+002   0.0000000e+000   0.0000000e+000   0.0000000e+000   0.0000000e+000
 -1.4471096e+002   0.0000000e+000   0.0000000e+000   0.0000000e+000   0.0000000e+000
 -1.4438570e+002   0.0000000e+000   0.0000000e+000   0.0000000e+000   0.0000000e+000
 -1.4397912e+002   0.0000000e+000   0.0000000e+000   0.0000000e+000   0.0000000e+000
 -1.4347090e+002   0.0000000e+000   0.0000000e+000   0.0000000e+000   0.0000000e+000
 -1.4287090e+002   0.0000000e+000   0.0000000e+000   0.0000000e+000   0.0000000e+000
 -1.4227090e+002   0.0000000e+000   0.0000000e+000   0.0000000e+000   0.0000000e+000
 -1.4167090e+002   0.0000000e+000   0.0000000e+000   0.0000000e+000   0.0000000e+000
 -1.4107090e+002   0.0000000e+000   0.0000000e+000   0.0000000e+000   0.0000000e+000
 -1.4047090e+002   0.0000000e+000   0.0000000e+000   0.0000000e+000   0.0000000e+000
 -1.3987090e+002   0.0000000e+000   0.0000000e+000   0.0000000e+000   0.0000000e+000
 -1.3927090e+002   0.0000000e+000   0.0000000e+000   0.0000000e+000   0.0000000e+000
 -1.3867090e+002   0.0000000e+000   0.0000000e+000   0.0000000e+000   0.0000000e+000
 -1.3807090e+002   0.0000000e+000   0.0000000e+000   0.0000000e+000   0.0000000e+000
 -1.3747090e+002   0.0000000e+000   0.0000000e+000   0.0000000e+000   0.0000000e+000
 -1.3687090e+002   0.0000000e+000   0.0000000e+000   0.0000000e+000   0.0000000e+000
 -1.3627090e+002   0.0000000e+000   0.0000000e+000   0.0000000e+000   0.0000000e+000
 -1.3567090e+002   0.0000000e+000   0.0000000e+000   0.0000000e+000   0.0000000e+000
 -1.3507090e+002   0.0000000e+000   0.0000000e+000   0.0000000e+000   0.0000000e+000
 -1.3447090e+002   0.0000000e+000   0.0000000e+000   0.0000000e+000   0.0000000e+000
 -1.3387090e+002   0.0000000e+000   0.0000000e+000   0.0000000e+000   0.0000000e+000
 -1.3327090e+002   0.0000000e+000   0.0000000e+000   0.0000000e+000   0.0000000e+000
 -1.3267090e+002   0.0000000e+000   0.0000000e+000   0.0000000e+000   0.0000000e+000
 -1.3207090e+002   0.0000000e+000   0.0000000e+000   0.0000000e+000   0.0000000e+000
 -1.3147090e+002   0.0000000e+000   0.0000000e+000   0.0000000e+000   0.0000000e+000
 -1.3087090e+002   0.0000000e+000   0.0000000e+000   0.0000000e+000   0.0000000e+000
 -1.3027090e+002   0.0000000e+000   0.0000000e+000   0.0000000e+000   0.0000000e+000
 -1.2967090e+002   0.0000000e+000   0.0000000e+000   0.0000000e+000   0.0000000e+000
 -1.2907090e+002   0.0000000e+000   0.0000000e+000   0.0000000e+000   0.0000000e+000
 -1.2847090e+002   0.0000000e+000   0.0000000e+000   0.0000000e+000   0.0000000e+000
 -1.2787090e+002   0.0000000e+000   0.0000000e+000   0.0000000e+000   0.0000000e+000
 -1.2727090e+002   0.0000000e+000   0.0000000e+000   0.0000000e+000   0.0000000e+000
 -1.2667090e+002   0.0000000e+000   0.0000000e+000   0.0000000e+000   0.0000000e+000
 -1.2607090e+002   0.0000000e+000   0.0000000e+000   0.0000000e+000   0.0000000e+000
 -1.2547090e+002   0.0000000e+000   0.0000000e+000   0.0000000e+000   0.0000000e+000
 -1.2487090e+002   0.0000000e+000   0.0000000e+000   0.0000000e+000   0.0000000e+000
 -1.2427090e+002   0.0000000e+000   0.0000000e+000   0.0000000e+000   0.0000000e+000
 -1.2367090e+002   0.0000000e+000   0.0000000e+000   0.0000000e+000   0.0000000e+000
 -1.2307090e+002   0.0000000e+000   0.0000000e+000   0.0000000e+000   0.0000000e+000
 -1.2247090e+002   0.0000000e+000   0.0000000e+000   0.0000000e+000   0.0000000e+000
 -1.2187090e+002   0.0000000e+000   0.0000000e+000   0.0000000e+000   0.0000000e+000
 -1.2127090e+002   0.0000000e+000   0.0000000e+000   0.0000000e+000   0.0000000e+000
 -1.2067611e+002   0.0000000e+000   0.0000000e+000   0.0000000e+000   0.0000000e+000
 -1.2008717e+002   0.0000000e+000   0.0000000e+000   0.0000000e+000   0.0000000e+000
 -1.1950389e+002   0.0000000e+000   0.0000000e+000   0.0000000e+000   0.0000000e+000
 -1.1892610e+002   0.0000000e+000   0.0000000e+000   0.0000000e+000   0.0000000e+000
 -1.1835364e+002   0.0000000e+000   0.0000000e+000   0.0000000e+000   0.0000000e+000
 -1.1778632e+002   0.0000000e+000   0.0000000e+000   0.0000000e+000   0.0000000e+000
 -1.1722396e+002   0.0000000e+000   0.0000000e+000   0.0000000e+000   0.0000000e+000
 -1.1666646e+002   0.0000000e+000   0.0000000e+000   0.0000000e+000   0.0000000e+000
 -1.1611365e+002   0.0000000e+000   0.0000000e+000   0.0000000e+000   0.0000000e+000
 -1.1556538e+002   0.0000000e+000   0.0000000e+000   0.0000000e+000   0.0000000e+000
 -1.1502155e+002   0.0000000e+000   0.0000000e+000   0.0000000e+000   0.0000000e+000
 -1.1448200e+002   0.0000000e+000   0.0000000e+000   0.0000000e+000   0.0000000e+000
 -1.1394661e+002   0.0000000e+000   0.0000000e+000   0.0000000e+000   0.0000000e+000
 -1.1341530e+002   0.0000000e+000   0.0000000e+000   0.0000000e+000   0.0000000e+000
 -1.1288790e+002   0.0000000e+000   0.0000000e+000   0.0000000e+000   0.0000000e+000
 -1.1236435e+002   0.0000000e+000   0.0000000e+000   0.0000000e+000   0.0000000e+000
 -1.1184453e+002   0.0000000e+000   0.0000000e+000   0.0000000e+000   0.0000000e+000
 -1.1132833e+002   0.0000000e+000   0.0000000e+000   0.0000000e+000   0.0000000e+000
 -1.1081566e+002   0.0000000e+000   0.0000000e+000   0.0000000e+000   0.0000000e+000
 -1.1030642e+002   0.0000000e+000   0.0000000e+000   0.0000000e+000   0.0000000e+000
 -1.0980052e+002   0.0000000e+000   0.0000000e+000   0.0000000e+000   0.0000000e+000
 -1.0929789e+002   0.0000000e+000   0.0000000e+000   0.0000000e+000   0.0000000e+000
 -1.0879844e+002   0.0000000e+000   0.0000000e+000   0.0000000e+000   0.0000000e+000
 -1.0830207e+002   0.0000000e+000   0.0000000e+000   0.0000000e+000   0.0000000e+000
 -1.0780872e+002   0.0000000e+000   0.0000000e+000   0.0000000e+000   0.0000000e+000
 -1.0731831e+002   0.0000000e+000   0.0000000e+000   0.0000000e+000   0.0000000e+000
 -1.0683077e+002   0.0000000e+000   0.0000000e+000   0.0000000e+000   0.0000000e+000
 -1.0634601e+002   0.0000000e+000   0.0000000e+000   0.0000000e+000   0.0000000e+000
 -1.0586398e+002   0.0000000e+000   0.0000000e+000   0.0000000e+000   0.0000000e+000
 -1.0538460e+002   0.0000000e+000   0.0000000e+000   0.0000000e+000   0.0000000e+000
 -1.0490780e+002   0.0000000e+000   0.0000000e+000   0.0000000e+000   0.0000000e+000
 -1.0443354e+002   0.0000000e+000   0.0000000e+000   0.0000000e+000   0.0000000e+000
 -1.0396174e+002   0.0000000e+000   0.0000000e+000   0.0000000e+000   0.0000000e+000
 -1.0349235e+002   0.0000000e+000   0.0000000e+000   0.0000000e+000   0.0000000e+000
 -1.0302529e+002   0.0000000e+000   0.0000000e+000   0.0000000e+000   0.0000000e+000
 -1.0256053e+002   0.0000000e+000   0.0000000e+000   0.0000000e+000   0.0000000e+000
 -1.0209800e+002   0.0000000e+000   0.0000000e+000   0.0000000e+000   0.0000000e+000
 -1.0163764e+002   0.0000000e+000   0.0000000e+000   0.0000000e+000   0.0000000e+000
 -1.0117943e+002   0.0000000e+000   0.0000000e+000   0.0000000e+000   0.0000000e+000
 -1.0072328e+002   0.0000000e+000   0.0000000e+000   0.0000000e+000   0.0000000e+000
 -1.0026915e+002   0.0000000e+000   0.0000000e+000   0.0000000e+000   0.0000000e+000
 -9.9817011e+001   0.0000000e+000   0.0000000e+000   0.0000000e+000   0.0000000e+000
 -9.9366792e+001   0.0000000e+000   0.0000000e+000   0.0000000e+000   0.0000000e+000
 -9.8918464e+001   0.0000000e+000   0.0000000e+000   0.0000000e+000   0.0000000e+000
 -9.8471966e+001   0.0000000e+000   0.0000000e+000   0.0000000e+000   0.0000000e+000
 -9.8027267e+001   0.0000000e+000   0.0000000e+000   0.0000000e+000   0.0000000e+000
 -9.7584316e+001   0.0000000e+000   0.0000000e+000   0.0000000e+000   0.0000000e+000
 -9.7143069e+001   0.0000000e+000   0.0000000e+000   0.0000000e+000   0.0000000e+000
 -9.6703497e+001   0.0000000e+000   0.0000000e+000   0.0000000e+000   0.0000000e+000
 -9.6265535e+001   0.0000000e+000   0.0000000e+000   0.0000000e+000   0.0000000e+000
 -9.5829177e+001   0.0000000e+000   0.0000000e+000   0.0000000e+000   0.0000000e+000
 -9.5394356e+001   0.0000000e+000   0.0000000e+000   0.0000000e+000   0.0000000e+000
 -9.4961038e+001   0.0000000e+000   0.0000000e+000   0.0000000e+000   0.0000000e+000
 -9.4529204e+001   0.0000000e+000   0.0000000e+000   0.0000000e+000   0.0000000e+000
 -9.4098795e+001   0.0000000e+000   0.0000000e+000   0.0000000e+000   0.0000000e+000
 -9.3669779e+001   0.0000000e+000   0.0000000e+000   0.0000000e+000   0.0000000e+000
 -9.3242139e+001   0.0000000e+000   0.0000000e+000   0.0000000e+000   0.0000000e+000
 -9.2815820e+001   0.0000000e+000   0.0000000e+000   0.0000000e+000   0.0000000e+000
 -9.2390790e+001   0.0000000e+000   0.0000000e+000   0.0000000e+000   0.0000000e+000
 -9.1967022e+001   0.0000000e+000   0.0000000e+000   0.0000000e+000   0.0000000e+000
 -9.1544487e+001   0.0000000e+000   0.0000000e+000   0.0000000e+000   0.0000000e+000
 -9.1123141e+001   0.0000000e+000   0.0000000e+000   0.0000000e+000   0.0000000e+000
 -9.0702955e+001   0.0000000e+000   0.0000000e+000   0.0000000e+000   0.0000000e+000
 -9.0283896e+001   0.0000000e+000   0.0000000e+000   0.0000000e+000   0.0000000e+000
 -8.9865945e+001   0.0000000e+000   0.0000000e+000   0.0000000e+000   0.0000000e+000
 -8.9449062e+001   0.0000000e+000   0.0000000e+000   0.0000000e+000   0.0000000e+000
 -8.9033215e+001   0.0000000e+000   0.0000000e+000   0.0000000e+000   0.0000000e+000
 -8.8618375e+001   0.0000000e+000   0.0000000e+000   0.0000000e+000   0.0000000e+000
 -8.8204513e+001   0.0000000e+000   0.0000000e+000   0.0000000e+000   0.0000000e+000
 -8.7791601e+001   0.0000000e+000   0.0000000e+000   0.0000000e+000   0.0000000e+000
 -8.7379614e+001   0.0000000e+000   0.0000000e+000   0.0000000e+000   0.0000000e+000
 -8.6968521e+001   0.0000000e+000   0.0000000e+000   0.0000000e+000   0.0000000e+000
 -8.6558293e+001   0.0000000e+000   0.0000000e+000   0.0000000e+000   0.0000000e+000
 -8.6148902e+001   0.0000000e+000   0.0000000e+000   0.0000000e+000   0.0000000e+000
 -8.5740320e+001   0.0000000e+000   0.0000000e+000   0.0000000e+000   0.0000000e+000
 -8.5332521e+001   0.0000000e+000   0.0000000e+000   0.0000000e+000   0.0000000e+000
 -8.4925479e+001   0.0000000e+000   0.0000000e+000   0.0000000e+000   0.0000000e+000
 -8.4519166e+001   0.0000000e+000   0.0000000e+000   0.0000000e+000   0.0000000e+000
 -8.4113556e+001   0.0000000e+000   0.0000000e+000   0.0000000e+000   0.0000000e+000
 -8.3708624e+001   0.0000000e+000   0.0000000e+000   0.0000000e+000   0.0000000e+000
 -8.3304344e+001   0.0000000e+000   0.0000000e+000   0.0000000e+000   0.0000000e+000
 -8.2900689e+001   0.0000000e+000   0.0000000e+000   0.0000000e+000   0.0000000e+000
 -8.2497635e+001   0.0000000e+000   0.0000000e+000   0.0000000e+000   0.0000000e+000
 -8.2095158e+001   0.0000000e+000   0.0000000e+000   0.0000000e+000   0.0000000e+000
 -8.1693230e+001   0.0000000e+000   0.0000000e+000   0.0000000e+000   0.0000000e+000
 -8.1291828e+001   0.0000000e+000   0.0000000e+000   0.0000000e+000   0.0000000e+000
 -8.0890926e+001   0.0000000e+000   0.0000000e+000   0.0000000e+000   0.0000000e+000
 -8.0490500e+001   0.0000000e+000   0.0000000e+000   0.0000000e+000   0.0000000e+000
 -8.0090524e+001   0.0000000e+000   0.0000000e+000   0.0000000e+000   0.0000000e+000
 -7.9690976e+001   0.0000000e+000   0.0000000e+000   0.0000000e+000   0.0000000e+000
 -7.9291829e+001   0.0000000e+000   0.0000000e+000   0.0000000e+000   0.0000000e+000
 -7.8893061e+001   0.0000000e+000   0.0000000e+000   0.0000000e+000   0.0000000e+000
 -7.8494646e+001   0.0000000e+000   0.0000000e+000   0.0000000e+000   0.0000000e+000
 -7.8096561e+001   0.0000000e+000   0.0000000e+000   0.0000000e+000   0.0000000e+000
 -7.7698782e+001   0.0000000e+000   0.0000000e+000   0.0000000e+000   0.0000000e+000
 -7.7301285e+001   0.0000000e+000   0.0000000e+000   0.0000000e+000   0.0000000e+000
 -7.6904045e+001   0.0000000e+000   0.0000000e+000   0.0000000e+000   0.0000000e+000
 -7.6507039e+001   0.0000000e+000   0.0000000e+000   0.0000000e+000   0.0000000e+000
 -7.6110243e+001   0.0000000e+000   0.0000000e+000   0.0000000e+000   0.0000000e+000
 -7.5713633e+001   0.0000000e+000   0.0000000e+000   0.0000000e+000   0.0000000e+000
 -7.5317184e+001   0.0000000e+000   0.0000000e+000   0.0000000e+000   0.0000000e+000
 -7.4920872e+001   0.0000000e+000   0.0000000e+000   0.0000000e+000   0.0000000e+000
 -7.4740937e+001   0.0000000e+000   0.0000000e+000   0.0000000e+000   0.0000000e+000
 -7.4516017e+001   0.0000000e+000   0.0000000e+000   0.0000000e+000   0.0000000e+000
 -7.4234868e+001   0.0000000e+000   0.0000000e+000   0.0000000e+000   0.0000000e+000
 -7.3883432e+001   0.0000000e+000   0.0000000e+000   0.0000000e+000   0.0000000e+000
 -7.3487419e+001   0.0000000e+000   0.0000000e+000   0.0000000e+000   0.0000000e+000
 -7.3091430e+001   0.0000000e+000   0.0000000e+000   0.0000000e+000   0.0000000e+000
 -7.2695443e+001   0.0000000e+000   0.0000000e+000   0.0000000e+000   0.0000000e+000
 -7.2299432e+001   0.0000000e+000   0.0000000e+000   0.0000000e+000   0.0000000e+000
 -7.1903375e+001   0.0000000e+000   0.0000000e+000   0.0000000e+000   0.0000000e+000
 -7.1507244e+001   0.0000000e+000   0.0000000e+000   0.0000000e+000   0.0000000e+000
 -7.1111017e+001   0.0000000e+000   0.0000000e+000   0.0000000e+000   0.0000000e+000
 -7.0714667e+001   0.0000000e+000   0.0000000e+000   0.0000000e+000   0.0000000e+000
 -7.0318169e+001   0.0000000e+000   0.0000000e+000   0.0000000e+000   0.0000000e+000
 -6.9921499e+001   0.0000000e+000   0.0000000e+000   0.0000000e+000   0.0000000e+000
 -6.9524630e+001   0.0000000e+000   0.0000000e+000   0.0000000e+000   0.0000000e+000
 -6.9127536e+001   0.0000000e+000   0.0000000e+000   0.0000000e+000   0.0000000e+000
 -6.8730192e+001   0.0000000e+000   0.0000000e+000   0.0000000e+000   0.0000000e+000
 -6.8332571e+001   0.0000000e+000   0.0000000e+000   0.0000000e+000   0.0000000e+000
 -6.7934647e+001   0.0000000e+000   0.0000000e+000   0.0000000e+000   0.0000000e+000
 -6.7536393e+001   0.0000000e+000   0.0000000e+000   0.0000000e+000   0.0000000e+000
 -6.7137781e+001   0.0000000e+000   0.0000000e+000   0.0000000e+000   0.0000000e+000
 -6.6738785e+001   0.0000000e+000   0.0000000e+000   0.0000000e+000   0.0000000e+000
 -6.6339376e+001   0.0000000e+000   0.0000000e+000   0.0000000e+000   0.0000000e+000
 -6.5939526e+001   0.0000000e+000   0.0000000e+000   0.0000000e+000   0.0000000e+000
 -6.5539208e+001   0.0000000e+000   0.0000000e+000   0.0000000e+000   0.0000000e+000
 -6.5138391e+001   0.0000000e+000   0.0000000e+000   0.0000000e+000   0.0000000e+000
 -6.4737047e+001   0.0000000e+000   0.0000000e+000   0.0000000e+000   0.0000000e+000
 -6.4335147e+001   0.0000000e+000   0.0000000e+000   0.0000000e+000   0.0000000e+000
 -6.3932659e+001   0.0000000e+000   0.0000000e+000   0.0000000e+000   0.0000000e+000
 -6.3529554e+001   0.0000000e+000   0.0000000e+000   0.0000000e+000   0.0000000e+000
 -6.3125800e+001   0.0000000e+000   0.0000000e+000   0.0000000e+000   0.0000000e+000
 -6.2721365e+001   0.0000000e+000   0.0000000e+000   0.0000000e+000   0.0000000e+000
 -6.2316218e+001   0.0000000e+000   0.0000000e+000   0.0000000e+000   0.0000000e+000
 -6.1910327e+001   0.0000000e+000   0.0000000e+000   0.0000000e+000   0.0000000e+000
 -6.1503657e+001   0.0000000e+000   0.0000000e+000   0.0000000e+000   0.0000000e+000
 -6.1096174e+001   0.0000000e+000   0.0000000e+000   0.0000000e+000   0.0000000e+000
 -6.0687843e+001   0.0000000e+000   0.0000000e+000   0.0000000e+000   0.0000000e+000
 -6.0278628e+001   0.0000000e+000   0.0000000e+000   0.0000000e+000   0.0000000e+000
 -5.9868494e+001   0.0000000e+000   0.0000000e+000   0.0000000e+000   0.0000000e+000
 -5.9457406e+001   0.0000000e+000   0.0000000e+000   0.0000000e+000   0.0000000e+000
 -5.9045324e+001   0.0000000e+000   0.0000000e+000   0.0000000e+000   0.0000000e+000
 -5.8632213e+001   0.0000000e+000   0.0000000e+000   0.0000000e+000   0.0000000e+000
 -5.8218031e+001   0.0000000e+000   0.0000000e+000   0.0000000e+000   0.0000000e+000
 -5.7802740e+001   0.0000000e+000   0.0000000e+000   0.0000000e+000   0.0000000e+000
 -5.7386300e+001   0.0000000e+000   0.0000000e+000   0.0000000e+000   0.0000000e+000
 -5.6968657e+001   0.0000000e+000   0.0000000e+000   0.0000000e+000   0.0000000e+000
 -5.6549777e+001   0.0000000e+000   0.0000000e+000   0.0000000e+000   0.0000000e+000
 -5.6129618e+001   0.0000000e+000   0.0000000e+000   0.0000000e+000   0.0000000e+000
 -5.5708134e+001   0.0000000e+000   0.0000000e+000   0.0000000e+000   0.0000000e+000
 -5.5285280e+001   0.0000000e+000   0.0000000e+000   0.0000000e+000   0.0000000e+000
 -5.4860997e+001   0.0000000e+000   0.0000000e+000   0.0000000e+000   0.0000000e+000
 -5.4435240e+001   0.0000000e+000   0.0000000e+000   0.0000000e+000   0.0000000e+000
 -5.4007966e+001   0.0000000e+000   0.0000000e+000   0.0000000e+000   0.0000000e+000
 -5.3666147e+001   0.0000000e+000   0.0000000e+000   0.0000000e+000   0.0000000e+000
 -5.3238873e+001   0.0000000e+000   0.0000000e+000   0.0000000e+000   0.0000000e+000
 -5.2897054e+001   0.0000000e+000   0.0000000e+000   0.0000000e+000   0.0000000e+000
 -5.2469780e+001   0.0000000e+000   0.0000000e+000   0.0000000e+000   0.0000000e+000
 -5.2127961e+001   0.0000000e+000   0.0000000e+000   0.0000000e+000   0.0000000e+000
 -5.1700687e+001   0.0000000e+000   0.0000000e+000   0.0000000e+000   0.0000000e+000
 -5.1358868e+001   0.0000000e+000   0.0000000e+000   0.0000000e+000   0.0000000e+000
 -5.0931594e+001   0.0000000e+000   0.0000000e+000   0.0000000e+000   0.0000000e+000
 -5.0589775e+001   0.0000000e+000   0.0000000e+000   0.0000000e+000   0.0000000e+000
 -5.0162501e+001   0.0000000e+000   0.0000000e+000   0.0000000e+000   0.0000000e+000
 -4.9820682e+001   0.0000000e+000   0.0000000e+000   0.0000000e+000   0.0000000e+000
 -4.9393408e+001   0.0000000e+000   0.0000000e+000   0.0000000e+000   0.0000000e+000
 -4.9051589e+001   0.0000000e+000   0.0000000e+000   0.0000000e+000   0.0000000e+000
 -4.8624315e+001   0.0000000e+000   0.0000000e+000   0.0000000e+000   0.0000000e+000
 -4.8282496e+001   0.0000000e+000   0.0000000e+000   0.0000000e+000   0.0000000e+000
 -4.7855222e+001   0.0000000e+000   0.0000000e+000   0.0000000e+000   0.0000000e+000
 -4.7513403e+001   0.0000000e+000   0.0000000e+000   0.0000000e+000   0.0000000e+000
 -4.7086129e+001   0.0000000e+000   0.0000000e+000   0.0000000e+000   0.0000000e+000
 -4.6744310e+001   0.0000000e+000   0.0000000e+000   0.0000000e+000   0.0000000e+000
 -4.6317036e+001   0.0000000e+000   0.0000000e+000   0.0000000e+000   0.0000000e+000
 -4.5975216e+001   0.0000000e+000   0.0000000e+000   0.0000000e+000   0.0000000e+000
 -4.5547943e+001   0.0000000e+000   0.0000000e+000   0.0000000e+000   0.0000000e+000
 -4.5206123e+001   0.0000000e+000   0.0000000e+000   0.0000000e+000   0.0000000e+000
 -4.4778850e+001   0.0000000e+000   0.0000000e+000   0.0000000e+000   0.0000000e+000
 -4.4437030e+001   0.0000000e+000   0.0000000e+000   0.0000000e+000   0.0000000e+000
 -4.4009756e+001   0.0000000e+000   0.0000000e+000   0.0000000e+000   0.0000000e+000
 -4.3667937e+001   0.0000000e+000   0.0000000e+000   0.0000000e+000   0.0000000e+000
 -4.3240663e+001   0.0000000e+000   0.0000000e+000   0.0000000e+000   0.0000000e+000
 -4.2898844e+001   0.0000000e+000   0.0000000e+000   0.0000000e+000   0.0000000e+000
 -4.2471570e+001   0.0000000e+000   0.0000000e+000   0.0000000e+000   0.0000000e+000
 -4.2129751e+001   0.0000000e+000   0.0000000e+000   0.0000000e+000   0.0000000e+000
 -4.1702477e+001   0.0000000e+000   0.0000000e+000   0.0000000e+000   0.0000000e+000
 -4.1360658e+001   0.0000000e+000   0.0000000e+000   0.0000000e+000   0.0000000e+000
 -4.0933384e+001   0.0000000e+000   0.0000000e+000   0.0000000e+000   0.0000000e+000
 -4.0746599e+001   0.0000000e+000   0.0000000e+000   0.0000000e+000   0.0000000e+000
 -4.0513118e+001   0.0000000e+000   0.0000000e+000   0.0000000e+000   0.0000000e+000
 -4.0221266e+001   0.0000000e+000   0.0000000e+000   0.0000000e+000   0.0000000e+000
 -3.9856451e+001   0.0000000e+000   0.0000000e+000   0.0000000e+000   0.0000000e+000
 -3.9400432e+001   0.0000000e+000   0.0000000e+000   0.0000000e+000   0.0000000e+000
 -3.9035617e+001   0.0000000e+000   0.0000000e+000   0.0000000e+000   0.0000000e+000
 -3.8579599e+001   0.0000000e+000   0.0000000e+000   0.0000000e+000   0.0000000e+000
 -3.8214784e+001   0.0000000e+000   0.0000000e+000   0.0000000e+000   0.0000000e+000
 -3.7758765e+001   0.0000000e+000   0.0000000e+000   0.0000000e+000   0.0000000e+000
 -3.7393951e+001   0.0000000e+000   0.0000000e+000   0.0000000e+000   0.0000000e+000
 -3.6937932e+001   0.0000000e+000   0.0000000e+000   0.0000000e+000   0.0000000e+000
 -3.6573117e+001   0.0000000e+000   0.0000000e+000   0.0000000e+000   0.0000000e+000
 -3.6117099e+001   0.0000000e+000   0.0000000e+000   0.0000000e+000   0.0000000e+000
 -3.5752284e+001   0.0000000e+000   0.0000000e+000   0.0000000e+000   0.0000000e+000
 -3.5460432e+001   0.0000000e+000   0.0000000e+000   0.0000000e+000   0.0000000e+000
 -3.5095617e+001   0.0000000e+000   0.0000000e+000   0.0000000e+000   0.0000000e+000
 -3.4803765e+001   0.0000000e+000   0.0000000e+000   0.0000000e+000   0.0000000e+000
 -3.4438950e+001   0.0000000e+000   0.0000000e+000   0.0000000e+000   0.0000000e+000
 -3.4147099e+001   0.0000000e+000   0.0000000e+000   0.0000000e+000   0.0000000e+000
 -3.3782284e+001   0.0000000e+000   0.0000000e+000   0.0000000e+000   0.0000000e+000
 -3.3490432e+001   0.0000000e+000   0.0000000e+000   0.0000000e+000   0.0000000e+000
 -3.3125617e+001   0.0000000e+000   0.0000000e+000   0.0000000e+000   0.0000000e+000
 -3.2833765e+001   0.0000000e+000   0.0000000e+000   0.0000000e+000   0.0000000e+000
 -3.2468950e+001   0.0000000e+000   0.0000000e+000   0.0000000e+000   0.0000000e+000
 -3.2177098e+001   0.0000000e+000   0.0000000e+000   0.0000000e+000   0.0000000e+000
 -3.1812284e+001   0.0000000e+000   0.0000000e+000   0.0000000e+000   0.0000000e+000
 -3.1520432e+001   0.0000000e+000   0.0000000e+000   0.0000000e+000   0.0000000e+000
 -3.1155617e+001   0.0000000e+000   0.0000000e+000   0.0000000e+000   0.0000000e+000
 -3.0863765e+001   0.0000000e+000   0.0000000e+000   0.0000000e+000   0.0000000e+000
 -3.0498950e+001   0.0000000e+000   0.0000000e+000   0.0000000e+000   0.0000000e+000
 -3.0207098e+001   0.0000000e+000   0.0000000e+000   0.0000000e+000   0.0000000e+000
 -2.9842283e+001   0.0000000e+000   0.0000000e+000   0.0000000e+000   0.0000000e+000
 -2.9550432e+001   0.0000000e+000   0.0000000e+000   0.0000000e+000   0.0000000e+000
 -2.9185617e+001   0.0000000e+000   0.0000000e+000   0.0000000e+000   0.0000000e+000
 -2.8893765e+001   0.0000000e+000   0.0000000e+000   0.0000000e+000   0.0000000e+000
 -2.8528950e+001   0.0000000e+000   0.0000000e+000   0.0000000e+000   0.0000000e+000
 -2.8237098e+001   0.0000000e+000   0.0000000e+000   0.0000000e+000   0.0000000e+000
 -2.7872283e+001   0.0000000e+000   0.0000000e+000   0.0000000e+000   0.0000000e+000
 -2.7580431e+001   0.0000000e+000   0.0000000e+000   0.0000000e+000   0.0000000e+000
 -2.7215617e+001   0.0000000e+000   0.0000000e+000   0.0000000e+000   0.0000000e+000
 -2.6923765e+001   0.0000000e+000   0.0000000e+000   0.0000000e+000   0.0000000e+000
 -2.6558950e+001   0.0000000e+000   0.0000000e+000   0.0000000e+000   0.0000000e+000
 -2.6267098e+001   0.0000000e+000   0.0000000e+000   0.0000000e+000   0.0000000e+000
 -2.5902283e+001   0.0000000e+000   0.0000000e+000   0.0000000e+000   0.0000000e+000
 -2.5610431e+001   0.0000000e+000   0.0000000e+000   0.0000000e+000   0.0000000e+000
 -2.5245616e+001   0.0000000e+000   0.0000000e+000   0.0000000e+000   0.0000000e+000
 -2.4953765e+001   0.0000000e+000   0.0000000e+000   0.0000000e+000   0.0000000e+000
 -2.4588950e+001   0.0000000e+000   0.0000000e+000   0.0000000e+000   0.0000000e+000
 -2.4297098e+001   0.0000000e+000   0.0000000e+000   0.0000000e+000   0.0000000e+000
 -2.3932283e+001   0.0000000e+000   0.0000000e+000   0.0000000e+000   0.0000000e+000
 -2.3640431e+001   0.0000000e+000   0.0000000e+000   0.0000000e+000   0.0000000e+000
 -2.3275616e+001   0.0000000e+000   0.0000000e+000   0.0000000e+000   0.0000000e+000
 -2.2983764e+001   0.0000000e+000   0.0000000e+000   0.0000000e+000   0.0000000e+000
 -2.2618950e+001   0.0000000e+000   0.0000000e+000   0.0000000e+000   0.0000000e+000
 -2.2327098e+001   0.0000000e+000   0.0000000e+000   0.0000000e+000   0.0000000e+000
 -2.1962283e+001   0.0000000e+000   0.0000000e+000   0.0000000e+000   0.0000000e+000
 -2.1670431e+001   0.0000000e+000   0.0000000e+000   0.0000000e+000   0.0000000e+000
 -2.1305616e+001   0.0000000e+000   0.0000000e+000   0.0000000e+000   0.0000000e+000
 -2.1013764e+001   0.0000000e+000   0.0000000e+000   0.0000000e+000   0.0000000e+000
 -2.0780283e+001   0.0000000e+000   0.0000000e+000   0.0000000e+000   0.0000000e+000
 -2.0488431e+001   0.0000000e+000   0.0000000e+000   0.0000000e+000   0.0000000e+000
 -2.0123616e+001   0.0000000e+000   0.0000000e+000   0.0000000e+000   0.0000000e+000
 -1.9831764e+001   0.0000000e+000   0.0000000e+000   0.0000000e+000   0.0000000e+000
 -1.9750189e+001   0.0000000e+000   0.0000000e+000   0.0000000e+000   0.0000000e+000
 -1.9684928e+001   0.0000000e+000   0.0000000e+000   0.0000000e+000   0.0000000e+000
 -1.9538093e+001   0.0000000e+000   0.0000000e+000   0.0000000e+000   0.0000000e+000
 -1.9456517e+001   0.0000000e+000   0.0000000e+000   0.0000000e+000   0.0000000e+000
 -1.9354548e+001   0.0000000e+000   0.0000000e+000   0.0000000e+000   0.0000000e+000
 -1.9282851e+001   0.0000000e+000   0.0000000e+000   0.0000000e+000   0.0000000e+000
 -1.9170824e+001   0.0000000e+000   0.0000000e+000   0.0000000e+000   0.0000000e+000
 -1.9093028e+001   0.0000000e+000   0.0000000e+000   0.0000000e+000   0.0000000e+000
 -1.8952994e+001   0.0000000e+000   0.0000000e+000   0.0000000e+000   0.0000000e+000
 -1.8855749e+001   0.0000000e+000   0.0000000e+000   0.0000000e+000   0.0000000e+000
 -1.8734192e+001   0.0000000e+000   0.0000000e+000   0.0000000e+000   0.0000000e+000
 -1.8585949e+001   0.0000000e+000   0.0000000e+000   0.0000000e+000   0.0000000e+000
 -1.8351945e+001   0.0000000e+000   0.0000000e+000   0.0000000e+000   0.0000000e+000
 -1.8233502e+001   0.0000000e+000   0.0000000e+000   0.0000000e+000   0.0000000e+000
 -1.8085724e+001   0.0000000e+000   0.0000000e+000   0.0000000e+000   0.0000000e+000
 -1.7967503e+001   0.0000000e+000   0.0000000e+000   0.0000000e+000   0.0000000e+000
 -1.7819970e+001   0.0000000e+000   0.0000000e+000   0.0000000e+000   0.0000000e+000
 -1.7701944e+001   0.0000000e+000   0.0000000e+000   0.0000000e+000   0.0000000e+000
 -1.7559019e+001   0.0000000e+000   0.0000000e+000   0.0000000e+000   0.0000000e+000
 -1.7444679e+001   0.0000000e+000   0.0000000e+000   0.0000000e+000   0.0000000e+000
 -1.7340096e+001   0.0000000e+000   0.0000000e+000   0.0000000e+000   0.0000000e+000
 -1.7246862e+001   0.0000000e+000   0.0000000e+000   0.0000000e+000   0.0000000e+000
 -1.7155794e+001   0.0000000e+000   0.0000000e+000   0.0000000e+000   0.0000000e+000
 -1.7062863e+001   0.0000000e+000   0.0000000e+000   0.0000000e+000   0.0000000e+000
 -1.6900617e+001   0.0000000e+000   0.0000000e+000   0.0000000e+000   0.0000000e+000
 -1.6796688e+001   0.0000000e+000   0.0000000e+000   0.0000000e+000   0.0000000e+000
 -1.6685624e+001   0.0000000e+000   0.0000000e+000   0.0000000e+000   0.0000000e+000
 -1.6567494e+001   0.0000000e+000   0.0000000e+000   0.0000000e+000   0.0000000e+000
 -1.6466095e+001   0.0000000e+000   0.0000000e+000   0.0000000e+000   0.0000000e+000
 -1.6323501e+001   0.0000000e+000   0.0000000e+000   0.0000000e+000   0.0000000e+000
 -1.6260126e+001   0.0000000e+000   0.0000000e+000   0.0000000e+000   0.0000000e+000
 -1.6180908e+001   0.0000000e+000   0.0000000e+000   0.0000000e+000   0.0000000e+000
 -1.6081885e+001   0.0000000e+000   0.0000000e+000   0.0000000e+000   0.0000000e+000
 -1.5903643e+001   0.0000000e+000   0.0000000e+000   0.0000000e+000   0.0000000e+000
 -1.5824425e+001   0.0000000e+000   0.0000000e+000   0.0000000e+000   0.0000000e+000
 -1.5725401e+001   0.0000000e+000   0.0000000e+000   0.0000000e+000   0.0000000e+000
 -1.5601623e+001   0.0000000e+000   0.0000000e+000   0.0000000e+000   0.0000000e+000
 -1.5446899e+001   0.0000000e+000   0.0000000e+000   0.0000000e+000   0.0000000e+000
 -1.5323120e+001   0.0000000e+000   0.0000000e+000   0.0000000e+000   0.0000000e+000
 -1.5168396e+001   0.0000000e+000   0.0000000e+000   0.0000000e+000   0.0000000e+000
 -1.5053258e+001   0.0000000e+000   0.0000000e+000   0.0000000e+000   0.0000000e+000
 -1.4909336e+001   0.0000000e+000   0.0000000e+000   0.0000000e+000   0.0000000e+000
 -1.4749453e+001   0.0000000e+000   0.0000000e+000   0.0000000e+000   0.0000000e+000
 -1.4621546e+001   0.0000000e+000   0.0000000e+000   0.0000000e+000   0.0000000e+000
 -1.4519221e+001   0.0000000e+000   0.0000000e+000   0.0000000e+000   0.0000000e+000
 -1.4391314e+001   0.0000000e+000   0.0000000e+000   0.0000000e+000   0.0000000e+000
 -1.4288989e+001   0.0000000e+000   0.0000000e+000   0.0000000e+000   0.0000000e+000
 -1.4161083e+001   0.0000000e+000   0.0000000e+000   0.0000000e+000   0.0000000e+000
 -1.4058757e+001   0.0000000e+000   0.0000000e+000   0.0000000e+000   0.0000000e+000
 -1.3930851e+001   0.0000000e+000   0.0000000e+000   0.0000000e+000   0.0000000e+000
 -1.3828526e+001   0.0000000e+000   0.0000000e+000   0.0000000e+000   0.0000000e+000
 -1.3700619e+001   0.0000000e+000   0.0000000e+000   0.0000000e+000   0.0000000e+000
 -1.3598294e+001   0.0000000e+000   0.0000000e+000   0.0000000e+000   0.0000000e+000
 -1.3470387e+001   0.0000000e+000   0.0000000e+000   0.0000000e+000   0.0000000e+000
 -1.3368062e+001   0.0000000e+000   0.0000000e+000   0.0000000e+000   0.0000000e+000
 -1.3240156e+001   0.0000000e+000   0.0000000e+000   0.0000000e+000   0.0000000e+000
 -1.3137830e+001   0.0000000e+000   0.0000000e+000   0.0000000e+000   0.0000000e+000
 -1.3009924e+001   0.0000000e+000   0.0000000e+000   0.0000000e+000   0.0000000e+000
 -1.2852616e+001   0.0000000e+000   0.0000000e+000   0.0000000e+000   0.0000000e+000
 -1.2726770e+001   0.0000000e+000   0.0000000e+000   0.0000000e+000   0.0000000e+000
 -1.2626094e+001   0.0000000e+000   0.0000000e+000   0.0000000e+000   0.0000000e+000
 -1.2500248e+001   0.0000000e+000   0.0000000e+000   0.0000000e+000   0.0000000e+000
 -1.2342940e+001   0.0000000e+000   0.0000000e+000   0.0000000e+000   0.0000000e+000
 -1.2217095e+001   0.0000000e+000   0.0000000e+000   0.0000000e+000   0.0000000e+000
 -1.2116418e+001   0.0000000e+000   0.0000000e+000   0.0000000e+000   0.0000000e+000
 -1.1990572e+001   0.0000000e+000   0.0000000e+000   0.0000000e+000   0.0000000e+000
 -1.1833512e+001   0.0000000e+000   0.0000000e+000   0.0000000e+000   0.0000000e+000
 -1.1707864e+001   0.0000000e+000   0.0000000e+000   0.0000000e+000   0.0000000e+000
 -1.1607346e+001   0.0000000e+000   0.0000000e+000   0.0000000e+000   0.0000000e+000
 -1.1481698e+001   0.0000000e+000   0.0000000e+000   0.0000000e+000   0.0000000e+000
 -1.1325368e+001   0.0000000e+000   0.0000000e+000   0.0000000e+000   0.0000000e+000
 -1.1200304e+001   0.0000000e+000   0.0000000e+000   0.0000000e+000   0.0000000e+000
 -1.1100252e+001   0.0000000e+000   0.0000000e+000   0.0000000e+000   0.0000000e+000
 -1.0975188e+001   0.0000000e+000   0.0000000e+000   0.0000000e+000   0.0000000e+000
 -1.0818857e+001   0.0000000e+000   0.0000000e+000   0.0000000e+000   0.0000000e+000
 -1.0693793e+001   0.0000000e+000   0.0000000e+000   0.0000000e+000   0.0000000e+000
 -1.0537462e+001   0.0000000e+000   0.0000000e+000   0.0000000e+000   0.0000000e+000
 -1.0460386e+001   0.0000000e+000   0.0000000e+000   0.0000000e+000   0.0000000e+000
 -1.0389240e+001   0.0000000e+000   0.0000000e+000   0.0000000e+000   0.0000000e+000
 -1.0241220e+001   1.6425821e-005   2.3150619e-006   0.0000000e+000   0.0000000e+000
 -1.0185495e+001   2.6039275e-005   2.3071848e-006   0.0000000e+000   0.0000000e+000
 -1.0084658e+001   5.6281329e-005   2.3015689e-005   0.0000000e+000   0.0000000e+000
 -9.9962370e+000   9.8033306e-005   4.5960641e-005   0.0000000e+000   0.0000000e+000
 -9.8534982e+000   1.6249780e-004   5.3132294e-005   0.0000000e+000   0.0000000e+000
 -9.7461117e+000   2.1538460e-004   6.4893595e-005   0.0000000e+000   0.0000000e+000
 -9.6896927e+000   2.2524210e-004   6.9773319e-005   0.0000000e+000   0.0000000e+000
 -9.5976692e+000   2.6439908e-004   8.4485338e-005   0.0000000e+000   0.0000000e+000
 -9.4953474e+000   2.9592640e-004   1.1081772e-004   0.0000000e+000   0.0000000e+000
 -9.3608727e+000   3.1868692e-004   1.4912588e-004   0.0000000e+000   0.0000000e+000
 -9.2556284e+000   3.6335257e-004   1.8091960e-004   0.0000000e+000   0.0000000e+000
 -9.1592318e+000   4.2222053e-004   1.9294786e-004   0.0000000e+000   0.0000000e+000
 -9.0687174e+000   4.5036284e-004   2.1989531e-004   0.0000000e+000   0.0000000e+000
 -8.9658984e+000   4.7890182e-004   2.3007602e-004   0.0000000e+000   0.0000000e+000
 -8.8556699e+000   4.7049821e-004   2.5238713e-004   0.0000000e+000   0.0000000e+000
 -8.7858914e+000   4.6946845e-004   2.5086601e-004   0.0000000e+000   0.0000000e+000
 -8.6986682e+000   4.6356423e-004   2.4211848e-004   0.0000000e+000   0.0000000e+000
 -8.5416665e+000   4.8581849e-004   2.5518254e-004   0.0000000e+000   0.0000000e+000
 -8.4718880e+000   4.9370383e-004   2.6768395e-004   0.0000000e+000   0.0000000e+000
 -8.3846648e+000   4.8312621e-004   2.5888863e-004   0.0000000e+000   0.0000000e+000
 -8.2590635e+000   5.0605601e-004   2.8896053e-004   0.0000000e+000   0.0000000e+000
 -8.1892849e+000   5.0739783e-004   2.8482431e-004   0.0000000e+000   0.0000000e+000
 -8.0322832e+000   5.3500451e-004   2.9357529e-004   0.0000000e+000   0.0000000e+000
 -7.9450600e+000   5.4184014e-004   2.9219091e-004   0.0000000e+000   0.0000000e+000
 -7.8752815e+000   5.4441098e-004   3.1483238e-004   0.0000000e+000   0.0000000e+000
 -7.7880583e+000   5.4399041e-004   3.1122713e-004   0.0000000e+000   0.0000000e+000
 -7.6310566e+000   5.4888739e-004   3.2518945e-004   0.0000000e+000   0.0000000e+000
 -7.5220277e+000   5.4133781e-004   3.3729884e-004   0.0000000e+000   0.0000000e+000
 -7.4348045e+000   5.6510157e-004   3.4749774e-004   0.0000000e+000   0.0000000e+000
 -7.3650260e+000   5.7579261e-004   3.5262456e-004   0.0000000e+000   0.0000000e+000
 -7.2778028e+000   5.7289745e-004   3.3842615e-004   0.0000000e+000   0.0000000e+000
 -7.1208011e+000   5.8864390e-004   3.2667779e-004   0.0000000e+000   0.0000000e+000
 -7.0117721e+000   5.8095110e-004   3.2044243e-004   0.0000000e+000   0.0000000e+000
 -6.9245490e+000   5.9127995e-004   3.3826538e-004   0.0000000e+000   0.0000000e+000
 -6.8547704e+000   5.9644973e-004   3.4327580e-004   2.5092959e-006   0.0000000e+000
 -6.7675473e+000   5.8546973e-004   3.3978786e-004   0.0000000e+000   0.0000000e+000
 -6.6585183e+000   5.7723721e-004   3.4109820e-004   0.0000000e+000   0.0000000e+000
 -6.5712951e+000   5.7979520e-004   3.5883238e-004   2.5379294e-006   0.0000000e+000
 -6.4142934e+000   5.8224339e-004   3.6863864e-004   5.0867604e-006   0.0000000e+000
 -6.3052645e+000   5.8230524e-004   3.7277945e-004   0.0000000e+000   0.0000000e+000
 -6.2180413e+000   5.8987596e-004   3.8799229e-004   1.2799015e-005   0.0000000e+000
 -6.1482627e+000   5.8984949e-004   3.9350867e-004   4.6109618e-005   0.0000000e+000
 -6.0610396e+000   5.8911830e-004   3.8435552e-004   2.8306895e-005   0.0000000e+000
 -5.9520106e+000   5.9386367e-004   3.7790044e-004   2.5722114e-006   0.0000000e+000
 -5.8647874e+000   6.0729629e-004   3.9117703e-004   4.8992227e-005   0.0000000e+000
 -5.7557585e+000   6.0775124e-004   3.8795557e-004   3.3721572e-005   0.0000000e+000
 -5.6194723e+000   6.1057333e-004   3.7967622e-004   1.0412167e-005   0.0000000e+000
 -5.5104433e+000   6.2097978e-004   3.9821813e-004   7.0253672e-005   0.0000000e+000
 -5.4232201e+000   6.4042124e-004   4.0625279e-004   9.6337484e-005   0.0000000e+000
 -5.3141912e+000   6.5185878e-004   3.9501237e-004   7.3291628e-005   0.0000000e+000
 -5.1779050e+000   6.6077369e-004   3.8630717e-004   5.5165070e-005   0.0000000e+000
 -5.0688760e+000   6.8807122e-004   3.8323026e-004   7.8802207e-005   0.0000000e+000
 -4.9816528e+000   7.0186004e-004   4.0219268e-004   1.0782603e-004   0.0000000e+000
 -4.8726239e+000   6.9622622e-004   4.0154135e-004   8.4479032e-005   0.0000000e+000
 -4.7363377e+000   7.0486254e-004   3.8949034e-004   6.3606646e-005   0.0000000e+000
 -4.6273087e+000   7.1228970e-004   4.1334992e-004   8.4769138e-005   0.0000000e+000
 -4.5400855e+000   7.1793225e-004   4.3184381e-004   1.3247953e-004   0.0000000e+000
 -4.4310566e+000   7.2711501e-004   4.3394426e-004   1.0926631e-004   0.0000000e+000
 -4.2947704e+000   7.0864046e-004   4.3506345e-004   7.4753057e-005   0.0000000e+000
 -4.1857414e+000   7.1938855e-004   4.6761394e-004   1.3619887e-004   0.0000000e+000
 -4.0494552e+000   7.2568284e-004   4.5337798e-004   9.9271046e-005   0.0000000e+000
 -3.9404263e+000   7.3368236e-004   4.6942182e-004   1.3122017e-004   0.0000000e+000
 -3.8041400e+000   7.4142334e-004   4.8665861e-004   1.1327069e-004   0.0000000e+000
 -3.6661214e+000   7.4120362e-004   4.8597047e-004   1.0511208e-004   0.0000000e+000
 -3.5557065e+000   7.5226206e-004   4.9668050e-004   1.6978215e-004   0.0000000e+000
 -3.4177249e+000   7.5744779e-004   4.9972506e-004   1.4108118e-004   0.0000000e+000
 -3.2798099e+000   7.5089975e-004   5.0519037e-004   1.2463237e-004   0.0000000e+000
 -3.1694779e+000   7.4960985e-004   5.2981961e-004   1.5704465e-004   0.0000000e+000
 -3.0315932e+000   7.4490265e-004   5.2143682e-004   1.3342921e-004   0.0000000e+000
 -2.8937630e+000   7.5301248e-004   5.3249770e-004   1.2263068e-004   0.0000000e+000
 -2.7834989e+000   7.6401406e-004   5.5197572e-004   1.5796725e-004   0.0000000e+000
 -2.6457000e+000   7.6988734e-004   5.4031472e-004   1.3956732e-004   0.0000000e+000
 -2.5079435e+000   7.6377388e-004   5.2622906e-004   1.3135518e-004   0.0000000e+000
 -2.3702020e+000   7.8307936e-004   5.2769194e-004   1.3183870e-004   0.0000000e+000
 -2.2324952e+000   7.8972595e-004   5.2844099e-004   1.2915989e-004   0.0000000e+000
 -2.0948083e+000   7.9635020e-004   5.5196714e-004   1.2647752e-004   0.0000000e+000
 -1.9571442e+000   7.9479517e-004   5.4947357e-004   1.1018345e-004   0.0000000e+000
 -1.8194993e+000   7.9585611e-004   5.4991473e-004   1.1583000e-004   0.0000000e+000
 -1.6818691e+000   7.9870669e-004   5.5890020e-004   1.1857592e-004   0.0000000e+000
 -1.5442519e+000   7.9649135e-004   5.6209049e-004   1.3246802e-004   0.0000000e+000
 -1.4066458e+000   7.6721632e-004   5.5946463e-004   1.4076369e-004   0.0000000e+000
 -1.2690501e+000   7.7585116e-004   5.5670346e-004   1.4911215e-004   0.0000000e+000
 -1.1314632e+000   7.6959911e-004   5.5413051e-004   1.5741220e-004   0.0000000e+000
 -9.9388364e-001   7.9028593e-004   5.4246084e-004   1.6572531e-004   0.0000000e+000
 -8.5630984e-001   7.9883559e-004   5.4517401e-004   1.8227810e-004   0.0000000e+000
 -7.1874112e-001   7.9316356e-004   5.4592011e-004   1.7934949e-004   0.0000000e+000
 -5.8117610e-001   7.9913593e-004   5.2851200e-004   1.6816257e-004   0.0000000e+000
 -4.4361350e-001   8.1400861e-004   5.1672736e-004   1.6804987e-004   0.0000000e+000
 -3.0605176e-001   8.3211404e-004   5.2200356e-004   1.6528141e-004   0.0000000e+000
 -1.6848963e-001   8.2369361e-004   5.2744499e-004   1.5700864e-004   0.0000000e+000
 -3.0925645e-002   8.4450476e-004   5.2696350e-004   1.4305280e-004   0.0000000e+000
  1.0664174e-001   8.5555404e-004   5.2950473e-004   1.4852378e-004   0.0000000e+000
  2.4421332e-001   8.5141027e-004   5.2954554e-004   1.4850630e-004   0.0000000e+000
  3.8179067e-001   8.3886666e-004   5.4931643e-004   1.3189039e-004   0.0000000e+000
  5.1937535e-001   8.3787985e-004   5.5185292e-004   1.4278527e-004   0.0000000e+000
  6.5696883e-001   8.6674918e-004   5.5991336e-004   1.4541213e-004   0.0000000e+000
  7.9457259e-001   8.7513797e-004   5.3904103e-004   1.6453865e-004   0.0000000e+000
  9.3218794e-001   8.6560375e-004   5.3306325e-004   1.5063262e-004   0.0000000e+000
  1.0000000e+000   8.8689611e-004   5.8817502e-004   2.5206409e-004   0.0000000e+000
  1.1376146e+000   8.8207844e-004   5.4122905e-004   1.3428498e-004   0.0000000e+000
  1.2752550e+000   8.7102335e-004   5.4847401e-004   1.5053117e-004   0.0000000e+000
  1.3892154e+000   8.7234142e-004   5.6149602e-004   1.8873135e-004   0.0000000e+000
  1.4481517e+000   8.8231094e-004   5.7712618e-004   2.5436107e-004   0.0000000e+000
  1.5209529e+000   8.6041448e-004   5.9635051e-004   2.7865714e-004   0.0000000e+000
  1.6049463e+000   8.6484214e-004   6.0381831e-004   2.8656096e-004   0.0000000e+000
  1.7196876e+000   8.6325380e-004   6.3161185e-004   2.8344076e-004   0.0000000e+000
  1.8167536e+000   8.6811205e-004   6.1992363e-004   2.7488675e-004   0.0000000e+000
  1.9025765e+000   8.6757367e-004   6.3669289e-004   2.7460799e-004   0.0000000e+000
  2.0084083e+000   8.6727029e-004   6.3316919e-004   2.6886925e-004   0.0000000e+000
  2.1018816e+000   8.7836246e-004   6.2145000e-004   2.5504284e-004   0.0000000e+000
  2.2093465e+000   8.7143977e-004   6.0377808e-004   2.4120854e-004   0.0000000e+000
  2.3062702e+000   8.8712989e-004   5.5448415e-004   2.1164775e-004   0.0000000e+000
  2.4047805e+000   7.3803906e-004   4.7018948e-004   1.2193170e-004   0.0000000e+000
  2.5052089e+000   6.1020543e-004   3.5010891e-004   5.1409535e-005   0.0000000e+000
  2.6042236e+000   6.6736248e-004   3.8527056e-004   8.6627833e-005   0.0000000e+000
  2.7032657e+000   7.1993660e-004   3.6849258e-004   7.8432159e-005   0.0000000e+000
  2.8023536e+000   7.0672529e-004   3.8856478e-004   9.1953205e-005   0.0000000e+000
  2.9013738e+000   8.2585973e-004   3.7664978e-004   1.1086258e-004   0.0000000e+000
  3.0004060e+000   8.4520535e-004   3.8789778e-004   1.0278857e-004   0.0000000e+000
  3.1084409e+000   8.8104056e-004   4.3656648e-004   8.3995416e-005   0.0000000e+000
  3.2074738e+000   1.0041985e-003   4.8422569e-004   5.4138905e-005   0.0000000e+000
  3.3065306e+000   1.2344767e-003   5.9113364e-004   4.6066265e-005   0.0000000e+000
  3.4056405e+000   1.4780100e-003   7.3198779e-004   5.7075299e-005   0.0000000e+000
  3.5017561e+000   1.9341081e-003   9.5864083e-004   6.2935669e-005   0.0000000e+000
  3.6024120e+000   2.6083469e-003   1.4150558e-003   9.9087230e-005   0.0000000e+000
  3.7017493e+000   3.2189337e-003   1.7336345e-003   2.1661327e-004   0.0000000e+000
  3.8067702e+000   3.9390009e-003   2.1896080e-003   2.4635325e-004   0.0000000e+000
  3.9061721e+000   4.6707792e-003   2.5760987e-003   2.5624516e-004   0.0000000e+000
  4.0074024e+000   5.3742892e-003   2.9041629e-003   2.6099076e-004   0.0000000e+000
  4.1011965e+000   6.0424254e-003   3.3255395e-003   2.7181790e-004   0.0000000e+000
  4.2060667e+000   7.5370501e-003   3.8452940e-003   3.2334031e-004   0.0000000e+000
  4.3031439e+000   7.7200637e-003   4.2792682e-003   4.2683248e-004   0.0000000e+000
  4.4003673e+000   7.5282806e-003   3.9655472e-003   5.6898593e-004   0.0000000e+000
  4.5021369e+000   7.6200348e-003   4.0590630e-003   6.3823279e-004   0.0000000e+000
  4.6050278e+000   7.5858966e-003   4.3105944e-003   7.5214241e-004   0.0000000e+000
  4.7017796e+000   7.6674978e-003   4.2228075e-003   7.3435196e-004   0.0000000e+000
  4.8049575e+000   7.8138855e-003   4.0286120e-003   7.1323780e-004   0.0000000e+000
  4.9045414e+000   7.6810940e-003   4.0029424e-003   6.0147697e-004   0.0000000e+000
  5.0041236e+000   8.0000483e-003   4.0532009e-003   6.3374419e-004   0.0000000e+000
  5.1037195e+000   8.0665762e-003   4.1724687e-003   6.7246237e-004   0.0000000e+000
  5.2032362e+000   8.2914640e-003   4.1689392e-003   6.5731139e-004   0.0000000e+000
  5.3006972e+000   8.5348248e-003   4.2745940e-003   6.6526696e-004   0.0000000e+000
  5.4002459e+000   8.7870536e-003   4.3223025e-003   6.9361820e-004   0.0000000e+000
  5.5089793e+000   9.1980791e-003   4.3011419e-003   6.5029050e-004   0.0000000e+000
  5.6044888e+000   9.3214366e-003   4.1904003e-003   5.8867472e-004   0.0000000e+000
  5.7107796e+000   9.4753466e-003   4.3378201e-003   5.4577931e-004   0.0000000e+000
  5.8119727e+000   9.6460097e-003   4.6240382e-003   5.5078108e-004   0.0000000e+000
  5.9093705e+000   1.0059561e-002   4.6807498e-003   5.2191437e-004   0.0000000e+000
  6.0094421e+000   1.0103942e-002   4.7279524e-003   5.4333455e-004   0.0000000e+000
  6.1048060e+000   1.0681697e-002   5.2286597e-003   6.6765600e-004   0.0000000e+000
  6.2119182e+000   1.1377192e-002   5.7746056e-003   7.4713142e-004   0.0000000e+000
  6.3096713e+000   1.2062986e-002   5.9552102e-003   8.4202909e-004   0.0000000e+000
  6.4123010e+000   1.2870021e-002   6.4863588e-003   9.0917808e-004   0.0000000e+000
  6.5081504e+000   1.3739357e-002   6.9215540e-003   9.3229654e-004   0.0000000e+000
  6.6133615e+000   1.4455984e-002   7.2494121e-003   9.6081464e-004   0.0000000e+000
  6.7165710e+000   1.5153034e-002   7.5336268e-003   9.6317334e-004   0.0000000e+000
  6.8102679e+000   1.6428563e-002   8.3993122e-003   1.1553684e-003   0.0000000e+000
  6.9154814e+000   1.7062749e-002   9.0296057e-003   1.1686408e-003   0.0000000e+000
  7.0141195e+000   1.7949318e-002   9.3772429e-003   1.1647761e-003   0.0000000e+000
  7.1004170e+000   1.9117025e-002   9.9588294e-003   1.3098617e-003   0.0000000e+000
  7.2029877e+000   2.0636678e-002   1.1013741e-002   1.8222993e-003   0.0000000e+000
  7.3043753e+000   2.1876881e-002   1.1870125e-002   2.1872695e-003   0.0000000e+000
  7.4090890e+000   2.3254053e-002   1.2480009e-002   2.3930316e-003   0.0000000e+000
  7.5168047e+000   2.5015225e-002   1.3351464e-002   2.9594802e-003   0.0000000e+000
  7.6210821e+000   2.5888471e-002   1.4143670e-002   3.1443722e-003   0.0000000e+000
  7.7110953e+000   2.6982457e-002   1.4667339e-002   3.3666560e-003   0.0000000e+000
  7.8195535e+000   2.8435168e-002   1.5571060e-002   4.0112784e-003   0.0000000e+000
  7.9139224e+000   2.9084815e-002   1.6003834e-002   4.2100822e-003   0.0000000e+000
  8.0211480e+000   2.9624997e-002   1.6118343e-002   4.3501688e-003   0.0000000e+000
  8.1140115e+000   3.0402002e-002   1.6280193e-002   4.4894317e-003   0.0000000e+000
  8.2069976e+000   3.1001079e-002   1.6792494e-002   4.5444687e-003   0.0000000e+000
  8.3274393e+000   3.1711216e-002   1.7262879e-002   4.6853045e-003   0.0000000e+000
  8.4168983e+000   3.1922368e-002   1.7171742e-002   4.4973401e-003   0.0000000e+000
  8.5106442e+000   3.1840977e-002   1.7015237e-002   4.2636486e-003   0.0000000e+000
  8.6082062e+000   3.2061713e-002   1.6634768e-002   3.9332231e-003   0.0000000e+000
  8.7060359e+000   3.2128604e-002   1.6392249e-002   3.5579543e-003   0.0000000e+000
  8.8049217e+000   3.2028593e-002   1.5832542e-002   2.9264338e-003   0.0000000e+000
  8.9041898e+000   3.2172107e-002   1.5426872e-002   2.3301398e-003   0.0000000e+000
  9.0039603e+000   3.2178661e-002   1.5245511e-002   1.6571624e-003   0.0000000e+000
  9.1057791e+000   3.2076298e-002   1.4511309e-002   1.2483065e-003   0.0000000e+000
  9.2109420e+000   3.1878222e-002   1.3868978e-002   8.3487168e-004   0.0000000e+000
  9.3210416e+000   3.1788192e-002   1.3354875e-002   5.1834356e-004   0.0000000e+000
  9.4344544e+000   3.1563271e-002   1.2669067e-002   3.5461889e-004   0.0000000e+000
  9.5096055e+000   3.1392371e-002   1.2683211e-002   2.6414031e-004   0.0000000e+000
  9.6232373e+000   3.1539525e-002   1.2387363e-002   1.5367387e-004   0.0000000e+000
  9.7387894e+000   3.1441895e-002   1.2218505e-002   1.2608638e-004   0.0000000e+000
  9.8174504e+000   3.1349933e-002   1.2134492e-002   1.1464925e-004   0.0000000e+000
  9.9385447e+000   3.0968235e-002   1.2328320e-002   1.1259535e-004   0.0000000e+000
  1.0021286e+001   3.0155286e-002   1.2591115e-002   9.3963835e-005   0.0000000e+000
  1.0106082e+001   3.0019274e-002   1.2779686e-002   5.1240868e-005   0.0000000e+000
  1.0237220e+001   2.9847172e-002   1.3207621e-002   5.8925573e-005   0.0000000e+000
  1.0327665e+001   3.0226370e-002   1.3497185e-002   5.2775810e-005   0.0000000e+000
  1.0420373e+001   3.0615619e-002   1.3528317e-002   3.8358702e-005   0.0000000e+000
  1.0513243e+001   3.1051843e-002   1.3656230e-002   2.8269613e-005   0.0000000e+000
  1.0606119e+001   3.1294643e-002   1.3669648e-002   5.1175197e-005   0.0000000e+000
  1.0745382e+001   3.2013991e-002   1.4151303e-002   6.4160726e-005   0.0000000e+000
  1.0838249e+001   3.2370242e-002   1.4321775e-002   3.9794906e-005   0.0000000e+000
  1.0931192e+001   3.2812885e-002   1.4413018e-002   3.1004094e-005   0.0000000e+000
  1.1024144e+001   3.3197246e-002   1.4664164e-002   1.3484287e-005   0.0000000e+000
  1.1117110e+001   3.3408209e-002   1.5074945e-002   3.3664450e-006   0.0000000e+000
  1.1210171e+001   3.4009701e-002   1.5299105e-002   3.3709865e-006   0.0000000e+000
  1.1303455e+001   3.4442590e-002   1.5315125e-002   0.0000000e+000   0.0000000e+000
  1.1443934e+001   3.4887915e-002   1.5512238e-002   0.0000000e+000   0.0000000e+000
  1.1538053e+001   3.5309187e-002   1.5836935e-002   0.0000000e+000   0.0000000e+000
  1.1632612e+001   3.5782182e-002   1.6157875e-002   0.0000000e+000   0.0000000e+000
  1.1727641e+001   3.6419866e-002   1.6369128e-002   0.0000000e+000   0.0000000e+000
  1.1822712e+001   3.6548127e-002   1.6380306e-002   0.0000000e+000   0.0000000e+000
  1.1917645e+001   3.7026395e-002   1.6748739e-002   0.0000000e+000   0.0000000e+000
  1.2012886e+001   3.7655338e-002   1.6911983e-002   0.0000000e+000   0.0000000e+000
  1.2108128e+001   3.8117115e-002   1.7463077e-002   0.0000000e+000   0.0000000e+000
  1.2203474e+001   3.9117296e-002   1.7630539e-002   0.0000000e+000   0.0000000e+000
  1.2346813e+001   4.0077009e-002   1.7948045e-002   0.0000000e+000   0.0000000e+000
  1.2442494e+001   4.1149824e-002   1.8246714e-002   0.0000000e+000   0.0000000e+000
  1.2538289e+001   4.1590861e-002   1.8622495e-002   0.0000000e+000   0.0000000e+000
  1.2634145e+001   4.2446881e-002   1.9081715e-002   0.0000000e+000   0.0000000e+000
  1.2730049e+001   4.3210606e-002   1.9539401e-002   0.0000000e+000   0.0000000e+000
  1.2826004e+001   4.3889373e-002   2.0051080e-002   0.0000000e+000   0.0000000e+000
  1.2921369e+001   4.4628059e-002   2.0267749e-002   0.0000000e+000   0.0000000e+000
  1.3017470e+001   4.5554529e-002   2.0692725e-002   0.0000000e+000   0.0000000e+000
  1.3111438e+001   4.6147367e-002   2.0881415e-002   0.0000000e+000   0.0000000e+000
  1.3207675e+001   4.6851069e-002   2.1366048e-002   0.0000000e+000   0.0000000e+000
  1.3303971e+001   4.7583547e-002   2.2034714e-002   0.0000000e+000   0.0000000e+000
  1.3400333e+001   4.8379125e-002   2.2346545e-002   0.0000000e+000   0.0000000e+000
  1.3545007e+001   4.9446023e-002   2.3032537e-002   0.0000000e+000   0.0000000e+000
  1.3641660e+001   5.0047657e-002   2.3156843e-002   0.0000000e+000   0.0000000e+000
  1.3738466e+001   5.0561296e-002   2.3450416e-002   0.0000000e+000   0.0000000e+000
  1.3835412e+001   5.1217622e-002   2.3591642e-002   0.0000000e+000   0.0000000e+000
  1.3932370e+001   5.1827356e-002   2.3727951e-002   0.0000000e+000   0.0000000e+000
  1.4029498e+001   5.2463974e-002   2.3909389e-002   0.0000000e+000   0.0000000e+000
  1.4126771e+001   5.2957286e-002   2.4121019e-002   0.0000000e+000   0.0000000e+000
  1.4224057e+001   5.3518032e-002   2.4257314e-002   0.0000000e+000   0.0000000e+000
  1.4321597e+001   5.4149417e-002   2.4385149e-002   0.0000000e+000   0.0000000e+000
  1.4419214e+001   5.4323614e-002   2.4860408e-002   0.0000000e+000   0.0000000e+000
  1.4517134e+001   5.4840417e-002   2.4897606e-002   0.0000000e+000   0.0000000e+000
  1.4615253e+001   5.5298561e-002   2.4960530e-002   0.0000000e+000   0.0000000e+000
  1.4713500e+001   5.5774262e-002   2.5069485e-002   0.0000000e+000   0.0000000e+000
  1.4811963e+001   5.6040733e-002   2.5088677e-002   0.0000000e+000   0.0000000e+000
  1.4910011e+001   5.6635504e-002   2.4986310e-002   0.0000000e+000   0.0000000e+000
  1.5008440e+001   5.7134629e-002   2.4972839e-002   0.0000000e+000   0.0000000e+000
  1.5107180e+001   5.7618826e-002   2.4816312e-002   0.0000000e+000   0.0000000e+000
  1.5245889e+001   5.8475647e-002   2.4645335e-002   0.0000000e+000   0.0000000e+000
  1.5344949e+001   5.8939495e-002   2.4801361e-002   0.0000000e+000   0.0000000e+000
  1.5416121e+001   6.0042182e-002   2.6066020e-002   0.0000000e+000   0.0000000e+000
  1.5505085e+001   5.9834931e-002   2.4888528e-002   0.0000000e+000   0.0000000e+000
  1.5619071e+001   6.0807641e-002   2.5679111e-002   0.0000000e+000   0.0000000e+000
  1.5716839e+001   6.0718545e-002   2.4850639e-002   0.0000000e+000   0.0000000e+000
  1.5815807e+001   6.1273213e-002   2.4847943e-002   0.0000000e+000   0.0000000e+000
  1.5914535e+001   6.1604418e-002   2.4755412e-002   0.0000000e+000   0.0000000e+000
  1.6013448e+001   6.1968350e-002   2.4633034e-002   0.0000000e+000   0.0000000e+000
  1.6112340e+001   6.2374808e-002   2.4515851e-002   0.0000000e+000   0.0000000e+000
  1.6211266e+001   6.2563921e-002   2.4434508e-002   0.0000000e+000   0.0000000e+000
  1.6310182e+001   6.2940105e-002   2.4208526e-002   0.0000000e+000   0.0000000e+000
  1.6409121e+001   6.3170318e-002   2.3784993e-002   0.0000000e+000   0.0000000e+000
  1.6507866e+001   6.3527161e-002   2.3227021e-002   0.0000000e+000   0.0000000e+000
  1.6606846e+001   6.3969986e-002   2.2740825e-002   0.0000000e+000   0.0000000e+000
  1.6705858e+001   6.4178781e-002   2.2106251e-002   0.0000000e+000   0.0000000e+000
  1.6804607e+001   6.4262453e-002   2.1279296e-002   0.0000000e+000   0.0000000e+000
  1.6903742e+001   6.4505527e-002   2.0508426e-002   0.0000000e+000   0.0000000e+000
  1.7002898e+001   6.4733329e-002   1.9661099e-002   0.0000000e+000   0.0000000e+000
  1.7102084e+001   6.5151206e-002   1.8901367e-002   0.0000000e+000   0.0000000e+000
  1.7201310e+001   6.5370261e-002   1.8102659e-002   0.0000000e+000   0.0000000e+000
  1.7340236e+001   6.5429200e-002   1.7013932e-002   0.0000000e+000   0.0000000e+000
  1.7439571e+001   6.5548457e-002   1.6033945e-002   0.0000000e+000   0.0000000e+000
  1.7528996e+001   6.5693381e-002   1.4890107e-002   0.0000000e+000   0.0000000e+000
  1.7618421e+001   6.5670120e-002   1.4102311e-002   0.0000000e+000   0.0000000e+000
  1.7717921e+001   6.5481392e-002   1.2692248e-002   0.0000000e+000   0.0000000e+000
  1.7817457e+001   6.5308811e-002   1.1417079e-002   0.0000000e+000   0.0000000e+000
  1.7917016e+001   6.5346966e-002   1.0236626e-002   0.0000000e+000   0.0000000e+000
  1.8016611e+001   6.4987440e-002   9.1273239e-003   0.0000000e+000   0.0000000e+000
  1.8116217e+001   6.4543279e-002   8.1000733e-003   0.0000000e+000   0.0000000e+000
  1.8205865e+001   6.4302524e-002   7.0826856e-003   0.0000000e+000   0.0000000e+000
  1.8335356e+001   6.4201594e-002   5.5889954e-003   0.0000000e+000   0.0000000e+000
  1.8425004e+001   6.3778907e-002   4.6046195e-003   0.0000000e+000   0.0000000e+000
  1.8524703e+001   6.3112835e-002   2.3726328e-003   0.0000000e+000   0.0000000e+000
  1.8624517e+001   6.2775991e-002   1.2871059e-003   0.0000000e+000   0.0000000e+000
  1.8714370e+001   6.2301518e-002   4.7516409e-004   0.0000000e+000   0.0000000e+000
  1.8814238e+001   6.1959818e-002   1.3299537e-005   0.0000000e+000   0.0000000e+000
  1.8904115e+001   6.1397990e-002   1.4332820e-005   0.0000000e+000   0.0000000e+000
  1.9043969e+001   6.0908175e-002   1.6983796e-005   0.0000000e+000   0.0000000e+000
  1.9133875e+001   6.0262428e-002   1.0885629e-005   0.0000000e+000   0.0000000e+000
  1.9233870e+001   5.9723963e-002   1.0839465e-005   0.0000000e+000   0.0000000e+000
  1.9323894e+001   5.9600533e-002   2.6993976e-006   0.0000000e+000   0.0000000e+000
  1.9413919e+001   5.8849509e-002   0.0000000e+000   0.0000000e+000   0.0000000e+000
  1.9503943e+001   5.8178751e-002   0.0000000e+000   0.0000000e+000   0.0000000e+000
  1.9643981e+001   5.7160032e-002   0.0000000e+000   0.0000000e+000   0.0000000e+000
  1.9734006e+001   5.6387905e-002   0.0000000e+000   0.0000000e+000   0.0000000e+000
  1.9834212e+001   5.5716921e-002   0.0000000e+000   0.0000000e+000   0.0000000e+000
  1.9924411e+001   5.5451751e-002   0.0000000e+000   0.0000000e+000   0.0000000e+000
  2.0014609e+001   5.4848393e-002   0.0000000e+000   0.0000000e+000   0.0000000e+000
  2.0104808e+001   5.4226851e-002   0.0000000e+000   0.0000000e+000   0.0000000e+000
  2.0204056e+001   5.3402172e-002   0.0000000e+000   0.0000000e+000   0.0000000e+000
  2.0343058e+001   5.2262683e-002   0.0000000e+000   0.0000000e+000   0.0000000e+000
  2.0442431e+001   5.1060698e-002   0.0000000e+000   0.0000000e+000   0.0000000e+000
  2.0531876e+001   5.0300717e-002   0.0000000e+000   0.0000000e+000   0.0000000e+000
  2.0631279e+001   4.9172914e-002   0.0000000e+000   0.0000000e+000   0.0000000e+000
  2.0720711e+001   4.8437263e-002   0.0000000e+000   0.0000000e+000   0.0000000e+000
  2.0810142e+001   4.7482217e-002   0.0000000e+000   0.0000000e+000   0.0000000e+000
  2.0909604e+001   4.6546569e-002   0.0000000e+000   0.0000000e+000   0.0000000e+000
  2.1009117e+001   4.5749193e-002   0.0000000e+000   0.0000000e+000   0.0000000e+000
  2.1108655e+001   4.4574757e-002   0.0000000e+000   0.0000000e+000   0.0000000e+000
  2.1208260e+001   4.3576289e-002   0.0000000e+000   0.0000000e+000   0.0000000e+000
  2.1307906e+001   4.2360182e-002   0.0000000e+000   0.0000000e+000   0.0000000e+000
  2.1407589e+001   4.1206254e-002   0.0000000e+000   0.0000000e+000   0.0000000e+000
  2.1513575e+001   4.0314788e-002   0.0000000e+000   0.0000000e+000   0.0000000e+000
  2.1601258e+001   3.9003295e-002   0.0000000e+000   0.0000000e+000   0.0000000e+000
  2.1727912e+001   3.7452802e-002   0.0000000e+000   0.0000000e+000   0.0000000e+000
  2.1826593e+001   3.6011023e-002   0.0000000e+000   0.0000000e+000   0.0000000e+000
  2.1902796e+001   3.5537502e-002   0.0000000e+000   0.0000000e+000   0.0000000e+000
  2.2040657e+001   3.3041834e-002   0.0000000e+000   0.0000000e+000   0.0000000e+000
  2.2140757e+001   3.1305570e-002   0.0000000e+000   0.0000000e+000   0.0000000e+000
  2.2240912e+001   2.9347246e-002   0.0000000e+000   0.0000000e+000   0.0000000e+000
  2.2341127e+001   2.7790656e-002   0.0000000e+000   0.0000000e+000   0.0000000e+000
  2.2441398e+001   2.5953370e-002   0.0000000e+000   0.0000000e+000   0.0000000e+000
  2.2541726e+001   2.3800104e-002   0.0000000e+000   0.0000000e+000   0.0000000e+000
  2.2642113e+001   2.1613788e-002   0.0000000e+000   0.0000000e+000   0.0000000e+000
  2.2742552e+001   2.0024935e-002   0.0000000e+000   0.0000000e+000   0.0000000e+000
  2.2843057e+001   1.9048422e-002   0.0000000e+000   0.0000000e+000   0.0000000e+000
  2.2943632e+001   1.8009625e-002   0.0000000e+000   0.0000000e+000   0.0000000e+000
  2.3044275e+001   1.7176112e-002   0.0000000e+000   0.0000000e+000   0.0000000e+000
  2.3134868e+001   1.6069674e-002   0.0000000e+000   0.0000000e+000   0.0000000e+000
  2.3207343e+001   1.5596487e-002   0.0000000e+000   0.0000000e+000   0.0000000e+000
  2.3348377e+001   1.3605467e-002   0.0000000e+000   0.0000000e+000   0.0000000e+000
  2.3449302e+001   1.2746397e-002   0.0000000e+000   0.0000000e+000   0.0000000e+000
  2.3550284e+001   1.1362496e-002   0.0000000e+000   0.0000000e+000   0.0000000e+000
  2.3600777e+001   1.0678314e-002   0.0000000e+000   0.0000000e+000   0.0000000e+000
  2.3701826e+001   9.2611930e-003   0.0000000e+000   0.0000000e+000   0.0000000e+000
  2.3802965e+001   7.6797299e-003   0.0000000e+000   0.0000000e+000   0.0000000e+000
  2.3904071e+001   5.7133716e-003   0.0000000e+000   0.0000000e+000   0.0000000e+000
  2.4005130e+001   4.0206521e-003   0.0000000e+000   0.0000000e+000   0.0000000e+000
  2.4106247e+001   2.1740175e-003   0.0000000e+000   0.0000000e+000   0.0000000e+000
  2.4207424e+001   9.0641489e-004   0.0000000e+000   0.0000000e+000   0.0000000e+000
  2.4308656e+001   4.5519883e-004   0.0000000e+000   0.0000000e+000   0.0000000e+000
  2.4409966e+001   3.8171978e-004   0.0000000e+000   0.0000000e+000   0.0000000e+000
  2.4511320e+001   3.3355533e-004   0.0000000e+000   0.0000000e+000   0.0000000e+000
  2.4612716e+001   2.9413528e-004   0.0000000e+000   0.0000000e+000   0.0000000e+000
  2.4714160e+001   2.5185005e-004   0.0000000e+000   0.0000000e+000   0.0000000e+000
  2.4815650e+001   1.8492048e-004   0.0000000e+000   0.0000000e+000   0.0000000e+000
  2.4917071e+001   1.3508739e-004   0.0000000e+000   0.0000000e+000   0.0000000e+000
  2.5018452e+001   8.0314319e-005   0.0000000e+000   0.0000000e+000   0.0000000e+000
  2.5119900e+001   2.8486889e-005   0.0000000e+000   0.0000000e+000   0.0000000e+000
  2.5221397e+001   4.2735402e-006   0.0000000e+000   0.0000000e+000   0.0000000e+000
  2.5322967e+001   0.0000000e+000   0.0000000e+000   0.0000000e+000   0.0000000e+000
  2.5424583e+001   0.0000000e+000   0.0000000e+000   0.0000000e+000   0.0000000e+000
  2.5526242e+001   0.0000000e+000   0.0000000e+000   0.0000000e+000   0.0000000e+000
  2.5627945e+001   0.0000000e+000   0.0000000e+000   0.0000000e+000   0.0000000e+000
  2.5729690e+001   0.0000000e+000   0.0000000e+000   0.0000000e+000   0.0000000e+000
  2.5831534e+001   0.0000000e+000   0.0000000e+000   0.0000000e+000   0.0000000e+000
  2.5933270e+001   0.0000000e+000   0.0000000e+000   0.0000000e+000   0.0000000e+000
  2.6034942e+001   0.0000000e+000   0.0000000e+000   0.0000000e+000   0.0000000e+000
  2.6136679e+001   0.0000000e+000   0.0000000e+000   0.0000000e+000   0.0000000e+000
  2.6238469e+001   0.0000000e+000   0.0000000e+000   0.0000000e+000   0.0000000e+000
  2.6340309e+001   0.0000000e+000   0.0000000e+000   0.0000000e+000   0.0000000e+000
  2.6442199e+001   0.0000000e+000   0.0000000e+000   0.0000000e+000   0.0000000e+000
  2.6515570e+001   0.0000000e+000   0.0000000e+000   0.0000000e+000   0.0000000e+000
  2.6600354e+001   0.0000000e+000   0.0000000e+000   0.0000000e+000   0.0000000e+000
  2.6732422e+001   0.0000000e+000   0.0000000e+000   0.0000000e+000   0.0000000e+000
  2.6805793e+001   0.0000000e+000   0.0000000e+000   0.0000000e+000   0.0000000e+000
  2.6907808e+001   0.0000000e+000   0.0000000e+000   0.0000000e+000   0.0000000e+000
  2.7009960e+001   0.0000000e+000   0.0000000e+000   0.0000000e+000   0.0000000e+000
  2.7112146e+001   0.0000000e+000   0.0000000e+000   0.0000000e+000   0.0000000e+000
  2.7214371e+001   0.0000000e+000   0.0000000e+000   0.0000000e+000   0.0000000e+000
  2.7317855e+001   0.0000000e+000   0.0000000e+000   0.0000000e+000   0.0000000e+000
  2.7421387e+001   0.0000000e+000   0.0000000e+000   0.0000000e+000   0.0000000e+000
  2.7524969e+001   0.0000000e+000   0.0000000e+000   0.0000000e+000   0.0000000e+000
  2.7628601e+001   0.0000000e+000   0.0000000e+000   0.0000000e+000   0.0000000e+000
  2.7732265e+001   0.0000000e+000   0.0000000e+000   0.0000000e+000   0.0000000e+000
  2.7834624e+001   0.0000000e+000   0.0000000e+000   0.0000000e+000   0.0000000e+000
  2.7937021e+001   0.0000000e+000   0.0000000e+000   0.0000000e+000   0.0000000e+000
  2.8039426e+001   0.0000000e+000   0.0000000e+000   0.0000000e+000   0.0000000e+000
  2.8141824e+001   0.0000000e+000   0.0000000e+000   0.0000000e+000   0.0000000e+000
  2.8244234e+001   0.0000000e+000   0.0000000e+000   0.0000000e+000   0.0000000e+000
  2.8346658e+001   0.0000000e+000   0.0000000e+000   0.0000000e+000   0.0000000e+000
  2.8449103e+001   0.0000000e+000   0.0000000e+000   0.0000000e+000   0.0000000e+000
  2.8500342e+001   0.0000000e+000   0.0000000e+000   0.0000000e+000   0.0000000e+000
  2.8602840e+001   0.0000000e+000   0.0000000e+000   0.0000000e+000   0.0000000e+000
  2.8705386e+001   0.0000000e+000   0.0000000e+000   0.0000000e+000   0.0000000e+000
  2.8807956e+001   0.0000000e+000   0.0000000e+000   0.0000000e+000   0.0000000e+000
  2.8910541e+001   0.0000000e+000   0.0000000e+000   0.0000000e+000   0.0000000e+000
  2.9013184e+001   0.0000000e+000   0.0000000e+000   0.0000000e+000   0.0000000e+000
  2.9115879e+001   0.0000000e+000   0.0000000e+000   0.0000000e+000   0.0000000e+000
  2.9218602e+001   0.0000000e+000   0.0000000e+000   0.0000000e+000   0.0000000e+000
  2.9321352e+001   0.0000000e+000   0.0000000e+000   0.0000000e+000   0.0000000e+000
  2.9424097e+001   0.0000000e+000   0.0000000e+000   0.0000000e+000   0.0000000e+000
  2.9526979e+001   0.0000000e+000   0.0000000e+000   0.0000000e+000   0.0000000e+000
  2.9629868e+001   0.0000000e+000   0.0000000e+000   0.0000000e+000   0.0000000e+000
  2.9732772e+001   0.0000000e+000   0.0000000e+000   0.0000000e+000   0.0000000e+000
  2.9835832e+001   0.0000000e+000   0.0000000e+000   0.0000000e+000   0.0000000e+000
  2.9938961e+001   0.0000000e+000   0.0000000e+000   0.0000000e+000   0.0000000e+000
  3.0042124e+001   0.0000000e+000   0.0000000e+000   0.0000000e+000   0.0000000e+000
  3.0145260e+001   0.0000000e+000   0.0000000e+000   0.0000000e+000   0.0000000e+000
  3.0248405e+001   0.0000000e+000   0.0000000e+000   0.0000000e+000   0.0000000e+000
  3.0351587e+001   0.0000000e+000   0.0000000e+000   0.0000000e+000   0.0000000e+000
  3.0403203e+001   0.0000000e+000   0.0000000e+000   0.0000000e+000   0.0000000e+000
  3.0506513e+001   0.0000000e+000   0.0000000e+000   0.0000000e+000   0.0000000e+000
  3.0609859e+001   0.0000000e+000   0.0000000e+000   0.0000000e+000   0.0000000e+000
  3.0713370e+001   0.0000000e+000   0.0000000e+000   0.0000000e+000   0.0000000e+000
  3.0816953e+001   0.0000000e+000   0.0000000e+000   0.0000000e+000   0.0000000e+000
  3.0922110e+001   0.0000000e+000   0.0000000e+000   0.0000000e+000   0.0000000e+000
  3.1027346e+001   0.0000000e+000   0.0000000e+000   0.0000000e+000   0.0000000e+000
  3.1132661e+001   0.0000000e+000   0.0000000e+000   0.0000000e+000   0.0000000e+000
  3.1238059e+001   0.0000000e+000   0.0000000e+000   0.0000000e+000   0.0000000e+000
  3.1343538e+001   0.0000000e+000   0.0000000e+000   0.0000000e+000   0.0000000e+000
  3.1449104e+001   0.0000000e+000   0.0000000e+000   0.0000000e+000   0.0000000e+000
  3.1501921e+001   0.0000000e+000   0.0000000e+000   0.0000000e+000   0.0000000e+000
  3.1607625e+001   0.0000000e+000   0.0000000e+000   0.0000000e+000   0.0000000e+000
  3.1713420e+001   0.0000000e+000   0.0000000e+000   0.0000000e+000   0.0000000e+000
  3.1819319e+001   0.0000000e+000   0.0000000e+000   0.0000000e+000   0.0000000e+000
  3.1925329e+001   0.0000000e+000   0.0000000e+000   0.0000000e+000   0.0000000e+000
  3.2031432e+001   0.0000000e+000   0.0000000e+000   0.0000000e+000   0.0000000e+000
  3.2137648e+001   0.0000000e+000   0.0000000e+000   0.0000000e+000   0.0000000e+000
  3.2243851e+001   0.0000000e+000   0.0000000e+000   0.0000000e+000   0.0000000e+000
  3.2349875e+001   0.0000000e+000   0.0000000e+000   0.0000000e+000   0.0000000e+000
  3.2402825e+001   0.0000000e+000   0.0000000e+000   0.0000000e+000   0.0000000e+000
  3.2508603e+001   0.0000000e+000   0.0000000e+000   0.0000000e+000   0.0000000e+000
  3.2614245e+001   0.0000000e+000   0.0000000e+000   0.0000000e+000   0.0000000e+000
  3.2719750e+001   0.0000000e+000   0.0000000e+000   0.0000000e+000   0.0000000e+000
  3.2825137e+001   0.0000000e+000   0.0000000e+000   0.0000000e+000   0.0000000e+000
  3.2930392e+001   0.0000000e+000   0.0000000e+000   0.0000000e+000   0.0000000e+000
  3.3035555e+001   0.0000000e+000   0.0000000e+000   0.0000000e+000   0.0000000e+000
  3.3140608e+001   0.0000000e+000   0.0000000e+000   0.0000000e+000   0.0000000e+000
  3.3245544e+001   0.0000000e+000   0.0000000e+000   0.0000000e+000   0.0000000e+000
  3.3350371e+001   0.0000000e+000   0.0000000e+000   0.0000000e+000   0.0000000e+000
  3.3402735e+001   0.0000000e+000   0.0000000e+000   0.0000000e+000   0.0000000e+000
  3.3507381e+001   0.0000000e+000   0.0000000e+000   0.0000000e+000   0.0000000e+000
  3.3611934e+001   0.0000000e+000   0.0000000e+000   0.0000000e+000   0.0000000e+000
  3.3716381e+001   0.0000000e+000   0.0000000e+000   0.0000000e+000   0.0000000e+000
  3.3820752e+001   0.0000000e+000   0.0000000e+000   0.0000000e+000   0.0000000e+000
  3.3925042e+001   0.0000000e+000   0.0000000e+000   0.0000000e+000   0.0000000e+000
  3.4029290e+001   0.0000000e+000   0.0000000e+000   0.0000000e+000   0.0000000e+000
  3.4133489e+001   0.0000000e+000   0.0000000e+000   0.0000000e+000   0.0000000e+000
  3.4237646e+001   0.0000000e+000   0.0000000e+000   0.0000000e+000   0.0000000e+000
  3.4341768e+001   0.0000000e+000   0.0000000e+000   0.0000000e+000   0.0000000e+000
  3.4445866e+001   0.0000000e+000   0.0000000e+000   0.0000000e+000   0.0000000e+000
  3.4549925e+001   0.0000000e+000   0.0000000e+000   0.0000000e+000   0.0000000e+000
  3.4601936e+001   0.0000000e+000   0.0000000e+000   0.0000000e+000   0.0000000e+000
  3.4701609e+001   0.0000000e+000   0.0000000e+000   0.0000000e+000   0.0000000e+000
  3.4847353e+001   0.0000000e+000   0.0000000e+000   0.0000000e+000   0.0000000e+000
  3.4951294e+001   0.0000000e+000   0.0000000e+000   0.0000000e+000   0.0000000e+000
  3.5003257e+001   0.0000000e+000   0.0000000e+000   0.0000000e+000   0.0000000e+000
  3.5107166e+001   0.0000000e+000   0.0000000e+000   0.0000000e+000   0.0000000e+000
  3.5211070e+001   0.0000000e+000   0.0000000e+000   0.0000000e+000   0.0000000e+000
  3.5301792e+001   0.0000000e+000   0.0000000e+000   0.0000000e+000   0.0000000e+000
  3.5440149e+001   0.0000000e+000   0.0000000e+000   0.0000000e+000   0.0000000e+000
  3.5543991e+001   0.0000000e+000   0.0000000e+000   0.0000000e+000   0.0000000e+000
  3.5647823e+001   0.0000000e+000   0.0000000e+000   0.0000000e+000   0.0000000e+000
  3.5749820e+001   0.0000000e+000   0.0000000e+000   0.0000000e+000   0.0000000e+000
  3.5801723e+001   0.0000000e+000   0.0000000e+000   0.0000000e+000   0.0000000e+000
  3.5928353e+001   0.0000000e+000   0.0000000e+000   0.0000000e+000   0.0000000e+000
  3.6021768e+001   0.0000000e+000   0.0000000e+000   0.0000000e+000   0.0000000e+000
  3.6123071e+001   0.0000000e+000   0.0000000e+000   0.0000000e+000   0.0000000e+000
  3.6231018e+001   0.0000000e+000   0.0000000e+000   0.0000000e+000   0.0000000e+000
  3.6305750e+001   0.0000000e+000   0.0000000e+000   0.0000000e+000   0.0000000e+000
  3.6425497e+001   0.0000000e+000   0.0000000e+000   0.0000000e+000   0.0000000e+000
  3.6531535e+001   0.0000000e+000   0.0000000e+000   0.0000000e+000   0.0000000e+000
  3.6609744e+001   0.0000000e+000   0.0000000e+000   0.0000000e+000   0.0000000e+000
  3.6731409e+001   0.0000000e+000   0.0000000e+000   0.0000000e+000   0.0000000e+000
  3.6809620e+001   0.0000000e+000   0.0000000e+000   0.0000000e+000   0.0000000e+000
  3.6922592e+001   0.0000000e+000   0.0000000e+000   0.0000000e+000   0.0000000e+000
  3.7012969e+001   0.0000000e+000   0.0000000e+000   0.0000000e+000   0.0000000e+000
  3.7134661e+001   0.0000000e+000   0.0000000e+000   0.0000000e+000   0.0000000e+000
  3.7232058e+001   0.0000000e+000   0.0000000e+000   0.0000000e+000   0.0000000e+000
  3.7338151e+001   0.0000000e+000   0.0000000e+000   0.0000000e+000   0.0000000e+000
  3.7416417e+001   0.0000000e+000   0.0000000e+000   0.0000000e+000   0.0000000e+000
  3.7513814e+001   0.0000000e+000   0.0000000e+000   0.0000000e+000   0.0000000e+000
  3.7635560e+001   0.0000000e+000   0.0000000e+000   0.0000000e+000   0.0000000e+000
  3.7713825e+001   0.0000000e+000   0.0000000e+000   0.0000000e+000   0.0000000e+000
  3.7826875e+001   0.0000000e+000   0.0000000e+000   0.0000000e+000   0.0000000e+000
  3.7905140e+001   0.0000000e+000   0.0000000e+000   0.0000000e+000   0.0000000e+000
  3.8026887e+001   0.0000000e+000   0.0000000e+000   0.0000000e+000   0.0000000e+000
  3.8105152e+001   0.0000000e+000   0.0000000e+000   0.0000000e+000   0.0000000e+000
  3.8202549e+001   0.0000000e+000   0.0000000e+000   0.0000000e+000   0.0000000e+000
  3.8324295e+001   0.0000000e+000   0.0000000e+000   0.0000000e+000   0.0000000e+000
  3.8402560e+001   0.0000000e+000   0.0000000e+000   0.0000000e+000   0.0000000e+000
  3.8515610e+001   0.0000000e+000   0.0000000e+000   0.0000000e+000   0.0000000e+000
  3.8621703e+001   0.0000000e+000   0.0000000e+000   0.0000000e+000   0.0000000e+000
  3.8734753e+001   0.0000000e+000   0.0000000e+000   0.0000000e+000   0.0000000e+000
  3.8825193e+001   0.0000000e+000   0.0000000e+000   0.0000000e+000   0.0000000e+000
  3.8903459e+001   0.0000000e+000   0.0000000e+000   0.0000000e+000   0.0000000e+000
  3.9016509e+001   0.0000000e+000   0.0000000e+000   0.0000000e+000   0.0000000e+000
  3.9103652e+001   0.0000000e+000   0.0000000e+000   0.0000000e+000   0.0000000e+000
  3.9217176e+001   0.0000000e+000   0.0000000e+000   0.0000000e+000   0.0000000e+000
  3.9339432e+001   0.0000000e+000   0.0000000e+000   0.0000000e+000   0.0000000e+000
  3.9418025e+001   0.0000000e+000   0.0000000e+000   0.0000000e+000   0.0000000e+000
  3.9515830e+001   0.0000000e+000   0.0000000e+000   0.0000000e+000   0.0000000e+000
  3.9638086e+001   0.0000000e+000   0.0000000e+000   0.0000000e+000   0.0000000e+000
  3.9716679e+001   0.0000000e+000   0.0000000e+000   0.0000000e+000   0.0000000e+000
  3.9830203e+001   0.0000000e+000   0.0000000e+000   0.0000000e+000   0.0000000e+000
  3.9908796e+001   0.0000000e+000   0.0000000e+000   0.0000000e+000   0.0000000e+000
  4.0031052e+001   0.0000000e+000   0.0000000e+000   0.0000000e+000   0.0000000e+000
  4.0109645e+001   0.0000000e+000   0.0000000e+000   0.0000000e+000   0.0000000e+000
  4.0223169e+001   0.0000000e+000   0.0000000e+000   0.0000000e+000   0.0000000e+000
  4.0301762e+001   0.0000000e+000   0.0000000e+000   0.0000000e+000   0.0000000e+000
  4.0408299e+001   0.0000000e+000   0.0000000e+000   0.0000000e+000   0.0000000e+000
  4.0521823e+001   0.0000000e+000   0.0000000e+000   0.0000000e+000   0.0000000e+000
  4.0600416e+001   0.0000000e+000   0.0000000e+000   0.0000000e+000   0.0000000e+000
  4.0722672e+001   0.0000000e+000   0.0000000e+000   0.0000000e+000   0.0000000e+000
  4.0801265e+001   0.0000000e+000   0.0000000e+000   0.0000000e+000   0.0000000e+000
  4.0914789e+001   0.0000000e+000   0.0000000e+000   0.0000000e+000   0.0000000e+000
  4.1002579e+001   0.0000000e+000   0.0000000e+000   0.0000000e+000   0.0000000e+000
  4.1126148e+001   0.0000000e+000   0.0000000e+000   0.0000000e+000   0.0000000e+000
  4.1205610e+001   0.0000000e+000   0.0000000e+000   0.0000000e+000   0.0000000e+000
  4.1329241e+001   0.0000000e+000   0.0000000e+000   0.0000000e+000   0.0000000e+000
  4.1408726e+001   0.0000000e+000   0.0000000e+000   0.0000000e+000   0.0000000e+000
  4.1532370e+001   0.0000000e+000   0.0000000e+000   0.0000000e+000   0.0000000e+000
  4.1611855e+001   0.0000000e+000   0.0000000e+000   0.0000000e+000   0.0000000e+000
  4.1735591e+001   0.0000000e+000   0.0000000e+000   0.0000000e+000   0.0000000e+000
  4.1815229e+001   0.0000000e+000   0.0000000e+000   0.0000000e+000   0.0000000e+000
  4.1930230e+001   0.0000000e+000   0.0000000e+000   0.0000000e+000   0.0000000e+000
  4.2009841e+001   0.0000000e+000   0.0000000e+000   0.0000000e+000   0.0000000e+000
  4.2133681e+001   0.0000000e+000   0.0000000e+000   0.0000000e+000   0.0000000e+000
  4.2213293e+001   0.0000000e+000   0.0000000e+000   0.0000000e+000   0.0000000e+000
  4.2328287e+001   0.0000000e+000   0.0000000e+000   0.0000000e+000   0.0000000e+000
  4.2416989e+001   0.0000000e+000   0.0000000e+000   0.0000000e+000   0.0000000e+000
  4.2532620e+001   0.0000000e+000   0.0000000e+000   0.0000000e+000   0.0000000e+000
  4.2612671e+001   0.0000000e+000   0.0000000e+000   0.0000000e+000   0.0000000e+000
  4.2701646e+001   0.0000000e+000   0.0000000e+000   0.0000000e+000   0.0000000e+000
  4.2826265e+001   0.0000000e+000   0.0000000e+000   0.0000000e+000   0.0000000e+000
  4.2906377e+001   0.0000000e+000   0.0000000e+000   0.0000000e+000   0.0000000e+000
  4.3031160e+001   0.0000000e+000   0.0000000e+000   0.0000000e+000   0.0000000e+000
  4.3120270e+001   0.0000000e+000   0.0000000e+000   0.0000000e+000   0.0000000e+000
  4.3200468e+001   0.0000000e+000   0.0000000e+000   0.0000000e+000   0.0000000e+000
  4.3316310e+001   0.0000000e+000   0.0000000e+000   0.0000000e+000   0.0000000e+000
  4.3405477e+001   0.0000000e+000   0.0000000e+000   0.0000000e+000   0.0000000e+000
  4.3530372e+001   0.0000000e+000   0.0000000e+000   0.0000000e+000   0.0000000e+000
  4.3619584e+001   0.0000000e+000   0.0000000e+000   0.0000000e+000   0.0000000e+000
  4.3735568e+001   0.0000000e+000   0.0000000e+000   0.0000000e+000   0.0000000e+000
  4.3815864e+001   0.0000000e+000   0.0000000e+000   0.0000000e+000   0.0000000e+000
  4.3905308e+001   0.0000000e+000   0.0000000e+000   0.0000000e+000   0.0000000e+000
  4.4021877e+001   0.0000000e+000   0.0000000e+000   0.0000000e+000   0.0000000e+000
  4.4102579e+001   0.0000000e+000   0.0000000e+000   0.0000000e+000   0.0000000e+000
  4.4228362e+001   0.0000000e+000   0.0000000e+000   0.0000000e+000   0.0000000e+000
  4.4309270e+001   0.0000000e+000   0.0000000e+000   0.0000000e+000   0.0000000e+000
  4.4435111e+001   0.0000000e+000   0.0000000e+000   0.0000000e+000   0.0000000e+000
  4.4516012e+001   0.0000000e+000   0.0000000e+000   0.0000000e+000   0.0000000e+000
  4.4641856e+001   0.0000000e+000   0.0000000e+000   0.0000000e+000   0.0000000e+000
  4.4722756e+001   0.0000000e+000   0.0000000e+000   0.0000000e+000   0.0000000e+000
  4.4803720e+001   0.0000000e+000   0.0000000e+000   0.0000000e+000   0.0000000e+000
  4.4929690e+001   0.0000000e+000   0.0000000e+000   0.0000000e+000   0.0000000e+000
  4.5010680e+001   0.0000000e+000   0.0000000e+000   0.0000000e+000   0.0000000e+000
  4.5100718e+001   0.0000000e+000   0.0000000e+000   0.0000000e+000   0.0000000e+000
  4.5235833e+001   0.0000000e+000   0.0000000e+000   0.0000000e+000   0.0000000e+000
  4.5316907e+001   0.0000000e+000   0.0000000e+000   0.0000000e+000   0.0000000e+000
  4.5443064e+001   0.0000000e+000   0.0000000e+000   0.0000000e+000   0.0000000e+000
  4.5533260e+001   0.0000000e+000   0.0000000e+000   0.0000000e+000   0.0000000e+000
  4.5614423e+001   0.0000000e+000   0.0000000e+000   0.0000000e+000   0.0000000e+000
  4.5704614e+001   0.0000000e+000   0.0000000e+000   0.0000000e+000   0.0000000e+000
  4.5830915e+001   0.0000000e+000   0.0000000e+000   0.0000000e+000   0.0000000e+000
  4.5921236e+001   0.0000000e+000   0.0000000e+000   0.0000000e+000   0.0000000e+000
  4.6011547e+001   0.0000000e+000   0.0000000e+000   0.0000000e+000   0.0000000e+000
  4.6101858e+001   0.0000000e+000   0.0000000e+000   0.0000000e+000   0.0000000e+000
  4.6228317e+001   0.0000000e+000   0.0000000e+000   0.0000000e+000   0.0000000e+000
  4.6309635e+001   0.0000000e+000   0.0000000e+000   0.0000000e+000   0.0000000e+000
  4.6400532e+001   0.0000000e+000   0.0000000e+000   0.0000000e+000   0.0000000e+000
  4.6527814e+001   0.0000000e+000   0.0000000e+000   0.0000000e+000   0.0000000e+000
  4.6609640e+001   0.0000000e+000   0.0000000e+000   0.0000000e+000   0.0000000e+000
  4.6736924e+001   0.0000000e+000   0.0000000e+000   0.0000000e+000   0.0000000e+000
  4.6818884e+001   0.0000000e+000   0.0000000e+000   0.0000000e+000   0.0000000e+000
  4.6909939e+001   0.0000000e+000   0.0000000e+000   0.0000000e+000   0.0000000e+000
  4.7037433e+001   0.0000000e+000   0.0000000e+000   0.0000000e+000   0.0000000e+000
  4.7128538e+001   0.0000000e+000   0.0000000e+000   0.0000000e+000   0.0000000e+000
  4.7219733e+001   0.0000000e+000   0.0000000e+000   0.0000000e+000   0.0000000e+000
  4.7301801e+001   0.0000000e+000   0.0000000e+000   0.0000000e+000   0.0000000e+000
  4.7429470e+001   0.0000000e+000   0.0000000e+000   0.0000000e+000   0.0000000e+000
  4.7520696e+001   0.0000000e+000   0.0000000e+000   0.0000000e+000   0.0000000e+000
  4.7603317e+001   0.0000000e+000   0.0000000e+000   0.0000000e+000   0.0000000e+000
  4.7741045e+001   0.0000000e+000   0.0000000e+000   0.0000000e+000   0.0000000e+000
  4.7823695e+001   0.0000000e+000   0.0000000e+000   0.0000000e+000   0.0000000e+000
  4.7915558e+001   0.0000000e+000   0.0000000e+000   0.0000000e+000   0.0000000e+000
  4.8034988e+001   0.0000000e+000   0.0000000e+000   0.0000000e+000   0.0000000e+000
  4.8126905e+001   0.0000000e+000   0.0000000e+000   0.0000000e+000   0.0000000e+000
  4.8209670e+001   0.0000000e+000   0.0000000e+000   0.0000000e+000   0.0000000e+000
  4.8301650e+001   0.0000000e+000   0.0000000e+000   0.0000000e+000   0.0000000e+000
  4.8439661e+001   0.0000000e+000   0.0000000e+000   0.0000000e+000   0.0000000e+000
  4.8531768e+001   0.0000000e+000   0.0000000e+000   0.0000000e+000   0.0000000e+000
  4.8623866e+001   0.0000000e+000   0.0000000e+000   0.0000000e+000   0.0000000e+000
  4.8715979e+001   0.0000000e+000   0.0000000e+000   0.0000000e+000   0.0000000e+000
  4.8844953e+001   0.0000000e+000   0.0000000e+000   0.0000000e+000   0.0000000e+000
  4.8937151e+001   0.0000000e+000   0.0000000e+000   0.0000000e+000   0.0000000e+000
  4.9029379e+001   0.0000000e+000   0.0000000e+000   0.0000000e+000   0.0000000e+000
  4.9121611e+001   0.0000000e+000   0.0000000e+000   0.0000000e+000   0.0000000e+000
  4.9204631e+001   0.0000000e+000   0.0000000e+000   0.0000000e+000   0.0000000e+000
  4.9333772e+001   0.0000000e+000   0.0000000e+000   0.0000000e+000   0.0000000e+000
  4.9416907e+001   0.0000000e+000   0.0000000e+000   0.0000000e+000   0.0000000e+000
  4.9509274e+001   0.0000000e+000   0.0000000e+000   0.0000000e+000   0.0000000e+000
  4.9601653e+001   0.0000000e+000   0.0000000e+000   0.0000000e+000   0.0000000e+000
  4.9721754e+001   0.0000000e+000   0.0000000e+000   0.0000000e+000   0.0000000e+000
  4.9804901e+001   0.0000000e+000   0.0000000e+000   0.0000000e+000   0.0000000e+000
  4.9934241e+001   0.0000000e+000   0.0000000e+000   0.0000000e+000   0.0000000e+000
  5.0017503e+001   0.0000000e+000   0.0000000e+000   0.0000000e+000   0.0000000e+000
  5.0110011e+001   0.0000000e+000   0.0000000e+000   0.0000000e+000   0.0000000e+000
  5.0214151e+001   0.0000000e+000   0.0000000e+000   0.0000000e+000   0.0000000e+000
  5.0376871e+001   0.0000000e+000   0.0000000e+000   0.0000000e+000   0.0000000e+000
  5.0488250e+001   0.0000000e+000   0.0000000e+000   0.0000000e+000   0.0000000e+000
  5.0599515e+001   0.0000000e+000   0.0000000e+000   0.0000000e+000   0.0000000e+000
  5.0710647e+001   0.0000000e+000   0.0000000e+000   0.0000000e+000   0.0000000e+000
  5.0821636e+001   0.0000000e+000   0.0000000e+000   0.0000000e+000   0.0000000e+000
  5.0932493e+001   0.0000000e+000   0.0000000e+000   0.0000000e+000   0.0000000e+000
  5.1043222e+001   0.0000000e+000   0.0000000e+000   0.0000000e+000   0.0000000e+000
  5.1153822e+001   0.0000000e+000   0.0000000e+000   0.0000000e+000   0.0000000e+000
  5.1292072e+001   0.0000000e+000   0.0000000e+000   0.0000000e+000   0.0000000e+000
  5.1464885e+001   0.0000000e+000   0.0000000e+000   0.0000000e+000   0.0000000e+000
  5.1680901e+001   0.0000000e+000   0.0000000e+000   0.0000000e+000   0.0000000e+000
  5.1900770e+001   0.0000000e+000   0.0000000e+000   0.0000000e+000   0.0000000e+000
  5.2120157e+001   0.0000000e+000   0.0000000e+000   0.0000000e+000   0.0000000e+000
  5.2339048e+001   0.0000000e+000   0.0000000e+000   0.0000000e+000   0.0000000e+000
  5.2557468e+001   0.0000000e+000   0.0000000e+000   0.0000000e+000   0.0000000e+000
  5.2775426e+001   0.0000000e+000   0.0000000e+000   0.0000000e+000   0.0000000e+000
  5.2992928e+001   0.0000000e+000   0.0000000e+000   0.0000000e+000   0.0000000e+000
  5.3209983e+001   0.0000000e+000   0.0000000e+000   0.0000000e+000   0.0000000e+000
  5.3481301e+001   0.0000000e+000   0.0000000e+000   0.0000000e+000   0.0000000e+000
  5.3820449e+001   0.0000000e+000   0.0000000e+000   0.0000000e+000   0.0000000e+000
  5.4091767e+001   0.0000000e+000   0.0000000e+000   0.0000000e+000   0.0000000e+000
  5.4430915e+001   0.0000000e+000   0.0000000e+000   0.0000000e+000   0.0000000e+000
  5.4702233e+001   0.0000000e+000   0.0000000e+000   0.0000000e+000   0.0000000e+000
  5.5041381e+001   0.0000000e+000   0.0000000e+000   0.0000000e+000   0.0000000e+000
  5.5312699e+001   0.0000000e+000   0.0000000e+000   0.0000000e+000   0.0000000e+000
  5.5651847e+001   0.0000000e+000   0.0000000e+000   0.0000000e+000   0.0000000e+000
  5.5923165e+001   0.0000000e+000   0.0000000e+000   0.0000000e+000   0.0000000e+000
  5.6262313e+001   0.0000000e+000   0.0000000e+000   0.0000000e+000   0.0000000e+000
  5.6533632e+001   0.0000000e+000   0.0000000e+000   0.0000000e+000   0.0000000e+000
  5.6872779e+001   0.0000000e+000   0.0000000e+000   0.0000000e+000   0.0000000e+000
  5.7144098e+001   0.0000000e+000   0.0000000e+000   0.0000000e+000   0.0000000e+000
  5.7483246e+001   0.0000000e+000   0.0000000e+000   0.0000000e+000   0.0000000e+000
  5.7754564e+001   0.0000000e+000   0.0000000e+000   0.0000000e+000   0.0000000e+000
  5.8093712e+001   0.0000000e+000   0.0000000e+000   0.0000000e+000   0.0000000e+000
  5.8365030e+001   0.0000000e+000   0.0000000e+000   0.0000000e+000   0.0000000e+000
  5.8704178e+001   0.0000000e+000   0.0000000e+000   0.0000000e+000   0.0000000e+000
  5.8975496e+001   0.0000000e+000   0.0000000e+000   0.0000000e+000   0.0000000e+000
  5.9314644e+001   0.0000000e+000   0.0000000e+000   0.0000000e+000   0.0000000e+000
  5.9585962e+001   0.0000000e+000   0.0000000e+000   0.0000000e+000   0.0000000e+000
  5.9925110e+001   0.0000000e+000   0.0000000e+000   0.0000000e+000   0.0000000e+000
  6.0196428e+001   0.0000000e+000   0.0000000e+000   0.0000000e+000   0.0000000e+000
  6.0535576e+001   0.0000000e+000   0.0000000e+000   0.0000000e+000   0.0000000e+000
  6.0806894e+001   0.0000000e+000   0.0000000e+000   0.0000000e+000   0.0000000e+000
  6.1146042e+001   0.0000000e+000   0.0000000e+000   0.0000000e+000   0.0000000e+000
  6.1544852e+001   0.0000000e+000   0.0000000e+000   0.0000000e+000   0.0000000e+000
  6.1863900e+001   0.0000000e+000   0.0000000e+000   0.0000000e+000   0.0000000e+000
  6.2262710e+001   0.0000000e+000   0.0000000e+000   0.0000000e+000   0.0000000e+000
  6.2581758e+001   0.0000000e+000   0.0000000e+000   0.0000000e+000   0.0000000e+000
  6.2980568e+001   0.0000000e+000   0.0000000e+000   0.0000000e+000   0.0000000e+000
  6.3299616e+001   0.0000000e+000   0.0000000e+000   0.0000000e+000   0.0000000e+000
  6.3698426e+001   0.0000000e+000   0.0000000e+000   0.0000000e+000   0.0000000e+000
  6.4017474e+001   0.0000000e+000   0.0000000e+000   0.0000000e+000   0.0000000e+000
  6.4416284e+001   0.0000000e+000   0.0000000e+000   0.0000000e+000   0.0000000e+000
  6.4735332e+001   0.0000000e+000   0.0000000e+000   0.0000000e+000   0.0000000e+000
  6.5134142e+001   0.0000000e+000   0.0000000e+000   0.0000000e+000   0.0000000e+000
  6.5453190e+001   0.0000000e+000   0.0000000e+000   0.0000000e+000   0.0000000e+000
  6.5852000e+001   0.0000000e+000   0.0000000e+000   0.0000000e+000   0.0000000e+000
  6.6171048e+001   0.0000000e+000   0.0000000e+000   0.0000000e+000   0.0000000e+000
  6.6569858e+001   0.0000000e+000   0.0000000e+000   0.0000000e+000   0.0000000e+000
  6.6888906e+001   0.0000000e+000   0.0000000e+000   0.0000000e+000   0.0000000e+000
  6.7287716e+001   0.0000000e+000   0.0000000e+000   0.0000000e+000   0.0000000e+000
  6.7606764e+001   0.0000000e+000   0.0000000e+000   0.0000000e+000   0.0000000e+000
  6.8005574e+001   0.0000000e+000   0.0000000e+000   0.0000000e+000   0.0000000e+000
  6.8324622e+001   0.0000000e+000   0.0000000e+000   0.0000000e+000   0.0000000e+000
  6.8722847e+001   0.0000000e+000   0.0000000e+000   0.0000000e+000   0.0000000e+000
  6.9041427e+001   0.0000000e+000   0.0000000e+000   0.0000000e+000   0.0000000e+000
  6.9439081e+001   0.0000000e+000   0.0000000e+000   0.0000000e+000   0.0000000e+000
  6.9757204e+001   0.0000000e+000   0.0000000e+000   0.0000000e+000   0.0000000e+000
  7.0154373e+001   0.0000000e+000   0.0000000e+000   0.0000000e+000   0.0000000e+000
  7.0472108e+001   0.0000000e+000   0.0000000e+000   0.0000000e+000   0.0000000e+000
  7.0868877e+001   0.0000000e+000   0.0000000e+000   0.0000000e+000   0.0000000e+000
  7.1186292e+001   0.0000000e+000   0.0000000e+000   0.0000000e+000   0.0000000e+000
  7.1582744e+001   0.0000000e+000   0.0000000e+000   0.0000000e+000   0.0000000e+000
  7.1899906e+001   0.0000000e+000   0.0000000e+000   0.0000000e+000   0.0000000e+000
  7.2296124e+001   0.0000000e+000   0.0000000e+000   0.0000000e+000   0.0000000e+000
  7.2692255e+001   0.0000000e+000   0.0000000e+000   0.0000000e+000   0.0000000e+000
  7.3009160e+001   0.0000000e+000   0.0000000e+000   0.0000000e+000   0.0000000e+000
  7.3405173e+001   0.0000000e+000   0.0000000e+000   0.0000000e+000   0.0000000e+000
  7.3801164e+001   0.0000000e+000   0.0000000e+000   0.0000000e+000   0.0000000e+000
  7.4117956e+001   0.0000000e+000   0.0000000e+000   0.0000000e+000   0.0000000e+000
  7.4513946e+001   0.0000000e+000   0.0000000e+000   0.0000000e+000   0.0000000e+000
  7.4909987e+001   0.0000000e+000   0.0000000e+000   0.0000000e+000   0.0000000e+000
  7.5226821e+001   0.0000000e+000   0.0000000e+000   0.0000000e+000   0.0000000e+000
  7.5622862e+001   0.0000000e+000   0.0000000e+000   0.0000000e+000   0.0000000e+000
  7.6019146e+001   0.0000000e+000   0.0000000e+000   0.0000000e+000   0.0000000e+000
  7.6336172e+001   0.0000000e+000   0.0000000e+000   0.0000000e+000   0.0000000e+000
  7.6732456e+001   0.0000000e+000   0.0000000e+000   0.0000000e+000   0.0000000e+000
  7.7129169e+001   0.0000000e+000   0.0000000e+000   0.0000000e+000   0.0000000e+000
  7.7446540e+001   0.0000000e+000   0.0000000e+000   0.0000000e+000   0.0000000e+000
  7.7843253e+001   0.0000000e+000   0.0000000e+000   0.0000000e+000   0.0000000e+000
  7.8240584e+001   0.0000000e+000   0.0000000e+000   0.0000000e+000   0.0000000e+000
  7.8638181e+001   0.0000000e+000   0.0000000e+000   0.0000000e+000   0.0000000e+000
  7.8956258e+001   0.0000000e+000   0.0000000e+000   0.0000000e+000   0.0000000e+000
  7.9353855e+001   0.0000000e+000   0.0000000e+000   0.0000000e+000   0.0000000e+000
  7.9752324e+001   0.0000000e+000   0.0000000e+000   0.0000000e+000   0.0000000e+000
  8.0151149e+001   0.0000000e+000   0.0000000e+000   0.0000000e+000   0.0000000e+000
  8.0550355e+001   0.0000000e+000   0.0000000e+000   0.0000000e+000   0.0000000e+000
  8.0949967e+001   0.0000000e+000   0.0000000e+000   0.0000000e+000   0.0000000e+000
  8.1350008e+001   0.0000000e+000   0.0000000e+000   0.0000000e+000   0.0000000e+000
  8.1750502e+001   0.0000000e+000   0.0000000e+000   0.0000000e+000   0.0000000e+000
  8.2151475e+001   0.0000000e+000   0.0000000e+000   0.0000000e+000   0.0000000e+000
  8.2552951e+001   0.0000000e+000   0.0000000e+000   0.0000000e+000   0.0000000e+000
  8.2954953e+001   0.0000000e+000   0.0000000e+000   0.0000000e+000   0.0000000e+000
  8.3357508e+001   0.0000000e+000   0.0000000e+000   0.0000000e+000   0.0000000e+000
  8.3760640e+001   0.0000000e+000   0.0000000e+000   0.0000000e+000   0.0000000e+000
  8.4164373e+001   0.0000000e+000   0.0000000e+000   0.0000000e+000   0.0000000e+000
  8.4568734e+001   0.0000000e+000   0.0000000e+000   0.0000000e+000   0.0000000e+000
  8.4973748e+001   0.0000000e+000   0.0000000e+000   0.0000000e+000   0.0000000e+000
  8.5379439e+001   0.0000000e+000   0.0000000e+000   0.0000000e+000   0.0000000e+000
  8.5785835e+001   0.0000000e+000   0.0000000e+000   0.0000000e+000   0.0000000e+000
  8.6192960e+001   0.0000000e+000   0.0000000e+000   0.0000000e+000   0.0000000e+000
  8.6600842e+001   0.0000000e+000   0.0000000e+000   0.0000000e+000   0.0000000e+000
  8.7009507e+001   0.0000000e+000   0.0000000e+000   0.0000000e+000   0.0000000e+000
  8.7418985e+001   0.0000000e+000   0.0000000e+000   0.0000000e+000   0.0000000e+000
  8.7829299e+001   0.0000000e+000   0.0000000e+000   0.0000000e+000   0.0000000e+000
  8.8240478e+001   0.0000000e+000   0.0000000e+000   0.0000000e+000   0.0000000e+000
  8.8652548e+001   0.0000000e+000   0.0000000e+000   0.0000000e+000   0.0000000e+000
  8.9065537e+001   0.0000000e+000   0.0000000e+000   0.0000000e+000   0.0000000e+000
  8.9479473e+001   0.0000000e+000   0.0000000e+000   0.0000000e+000   0.0000000e+000
  8.9894386e+001   0.0000000e+000   0.0000000e+000   0.0000000e+000   0.0000000e+000
  9.0310302e+001   0.0000000e+000   0.0000000e+000   0.0000000e+000   0.0000000e+000
  9.0727259e+001   0.0000000e+000   0.0000000e+000   0.0000000e+000   0.0000000e+000
  9.1145282e+001   0.0000000e+000   0.0000000e+000   0.0000000e+000   0.0000000e+000
  9.1564399e+001   0.0000000e+000   0.0000000e+000   0.0000000e+000   0.0000000e+000
  9.1984640e+001   0.0000000e+000   0.0000000e+000   0.0000000e+000   0.0000000e+000
  9.2406035e+001   0.0000000e+000   0.0000000e+000   0.0000000e+000   0.0000000e+000
  9.2828620e+001   0.0000000e+000   0.0000000e+000   0.0000000e+000   0.0000000e+000
  9.3252432e+001   0.0000000e+000   0.0000000e+000   0.0000000e+000   0.0000000e+000
  9.3677495e+001   0.0000000e+000   0.0000000e+000   0.0000000e+000   0.0000000e+000
  9.4103839e+001   0.0000000e+000   0.0000000e+000   0.0000000e+000   0.0000000e+000
  9.4531501e+001   0.0000000e+000   0.0000000e+000   0.0000000e+000   0.0000000e+000
  9.4960529e+001   0.0000000e+000   0.0000000e+000   0.0000000e+000   0.0000000e+000
  9.5390940e+001   0.0000000e+000   0.0000000e+000   0.0000000e+000   0.0000000e+000
  9.5822769e+001   0.0000000e+000   0.0000000e+000   0.0000000e+000   0.0000000e+000
  9.6256067e+001   0.0000000e+000   0.0000000e+000   0.0000000e+000   0.0000000e+000
  9.6690863e+001   0.0000000e+000   0.0000000e+000   0.0000000e+000   0.0000000e+000
  9.7127183e+001   0.0000000e+000   0.0000000e+000   0.0000000e+000   0.0000000e+000
  9.7565088e+001   0.0000000e+000   0.0000000e+000   0.0000000e+000   0.0000000e+000
  9.8004602e+001   0.0000000e+000   0.0000000e+000   0.0000000e+000   0.0000000e+000
  9.8445758e+001   0.0000000e+000   0.0000000e+000   0.0000000e+000   0.0000000e+000
  9.8888623e+001   0.0000000e+000   0.0000000e+000   0.0000000e+000   0.0000000e+000
  9.9333206e+001   0.0000000e+000   0.0000000e+000   0.0000000e+000   0.0000000e+000
  9.9779578e+001   0.0000000e+000   0.0000000e+000   0.0000000e+000   0.0000000e+000
  1.0022776e+002   0.0000000e+000   0.0000000e+000   0.0000000e+000   0.0000000e+000
  1.0067781e+002   0.0000000e+000   0.0000000e+000   0.0000000e+000   0.0000000e+000
  1.0112977e+002   0.0000000e+000   0.0000000e+000   0.0000000e+000   0.0000000e+000
  1.0158225e+002   0.0000000e+000   0.0000000e+000   0.0000000e+000   0.0000000e+000
  1.0203470e+002   0.0000000e+000   0.0000000e+000   0.0000000e+000   0.0000000e+000
  1.0248712e+002   0.0000000e+000   0.0000000e+000   0.0000000e+000   0.0000000e+000
  1.0293952e+002   0.0000000e+000   0.0000000e+000   0.0000000e+000   0.0000000e+000
  1.0339189e+002   0.0000000e+000   0.0000000e+000   0.0000000e+000   0.0000000e+000
  1.0384423e+002   0.0000000e+000   0.0000000e+000   0.0000000e+000   0.0000000e+000
  1.0429654e+002   0.0000000e+000   0.0000000e+000   0.0000000e+000   0.0000000e+000
  1.0474882e+002   0.0000000e+000   0.0000000e+000   0.0000000e+000   0.0000000e+000
  1.0520105e+002   0.0000000e+000   0.0000000e+000   0.0000000e+000   0.0000000e+000
  1.0565320e+002   0.0000000e+000   0.0000000e+000   0.0000000e+000   0.0000000e+000
  1.0610529e+002   0.0000000e+000   0.0000000e+000   0.0000000e+000   0.0000000e+000
  1.0655731e+002   0.0000000e+000   0.0000000e+000   0.0000000e+000   0.0000000e+000
  1.0700925e+002   0.0000000e+000   0.0000000e+000   0.0000000e+000   0.0000000e+000
  1.0746114e+002   0.0000000e+000   0.0000000e+000   0.0000000e+000   0.0000000e+000
  1.0791296e+002   0.0000000e+000   0.0000000e+000   0.0000000e+000   0.0000000e+000
  1.0836471e+002   0.0000000e+000   0.0000000e+000   0.0000000e+000   0.0000000e+000
  1.0881640e+002   0.0000000e+000   0.0000000e+000   0.0000000e+000   0.0000000e+000
  1.0926803e+002   0.0000000e+000   0.0000000e+000   0.0000000e+000   0.0000000e+000
  1.0971960e+002   0.0000000e+000   0.0000000e+000   0.0000000e+000   0.0000000e+000
  1.1017110e+002   0.0000000e+000   0.0000000e+000   0.0000000e+000   0.0000000e+000
  1.1062254e+002   0.0000000e+000   0.0000000e+000   0.0000000e+000   0.0000000e+000
  1.1107392e+002   0.0000000e+000   0.0000000e+000   0.0000000e+000   0.0000000e+000
  1.1152524e+002   0.0000000e+000   0.0000000e+000   0.0000000e+000   0.0000000e+000
  1.1197650e+002   0.0000000e+000   0.0000000e+000   0.0000000e+000   0.0000000e+000
  1.1242770e+002   0.0000000e+000   0.0000000e+000   0.0000000e+000   0.0000000e+000
  1.1287885e+002   0.0000000e+000   0.0000000e+000   0.0000000e+000   0.0000000e+000
  1.1332994e+002   0.0000000e+000   0.0000000e+000   0.0000000e+000   0.0000000e+000
  1.1378098e+002   0.0000000e+000   0.0000000e+000   0.0000000e+000   0.0000000e+000
  1.1423196e+002   0.0000000e+000   0.0000000e+000   0.0000000e+000   0.0000000e+000
  1.1468290e+002   0.0000000e+000   0.0000000e+000   0.0000000e+000   0.0000000e+000
  1.1513379e+002   0.0000000e+000   0.0000000e+000   0.0000000e+000   0.0000000e+000
  1.1558463e+002   0.0000000e+000   0.0000000e+000   0.0000000e+000   0.0000000e+000
  1.1603542e+002   0.0000000e+000   0.0000000e+000   0.0000000e+000   0.0000000e+000
  1.1648617e+002   0.0000000e+000   0.0000000e+000   0.0000000e+000   0.0000000e+000
  1.1693687e+002   0.0000000e+000   0.0000000e+000   0.0000000e+000   0.0000000e+000
  1.1738753e+002   0.0000000e+000   0.0000000e+000   0.0000000e+000   0.0000000e+000
  1.1783816e+002   0.0000000e+000   0.0000000e+000   0.0000000e+000   0.0000000e+000
  1.1828874e+002   0.0000000e+000   0.0000000e+000   0.0000000e+000   0.0000000e+000
  1.1873945e+002   0.0000000e+000   0.0000000e+000   0.0000000e+000   0.0000000e+000
  1.1919011e+002   0.0000000e+000   0.0000000e+000   0.0000000e+000   0.0000000e+000
  1.1964073e+002   0.0000000e+000   0.0000000e+000   0.0000000e+000   0.0000000e+000
  1.2009147e+002   0.0000000e+000   0.0000000e+000   0.0000000e+000   0.0000000e+000
  1.2054216e+002   0.0000000e+000   0.0000000e+000   0.0000000e+000   0.0000000e+000
  1.2099279e+002   0.0000000e+000   0.0000000e+000   0.0000000e+000   0.0000000e+000
  1.2144354e+002   0.0000000e+000   0.0000000e+000   0.0000000e+000   0.0000000e+000
