# Supplementary material for: Research on combustion and emissions of heavy duty diesel engines under low-speed and low-load conditions in low temperature environments
Source: PLoS One. 2025 Feb 21;20(2):e0318933. doi: 10.1371/journal.pone.0318933 (PMC11844864; doi:10.1371/journal.pone.0318933)
Supplement: S1 File — (ZIP) [file pone.0318933.s001.zip › 1000rpm_30%/4-gaibianpenyoudingshi/1/thermo.out]

# CONVERGE Release Build 2.3.20/  Jan 30, 2017        Run Date:Mon Mar 18 19:29:13 2024
# column       1                2                3                4                5                6                7                8                9               10               11               12               13               14               15               16               17 
#          Crank         Pressure         Max_Pres         Min_Pres        Mean_Temp         Max_Temp         Min_Temp           Volume             Mass          Density    Integrated_HR          HR_Rate              C_p              C_v            Gamma         Kin_Visc         Dyn_Visc
#          (DEG)            (MPa)            (MPa)            (MPa)              (K)              (K)              (K)            (m^3)             (kg)         (kg/m^3)              (J)         (J/time)         (J/kg-K)         (J/kg-K)           (none)          (m^2/s)        (N*s/m^2)
#
 -1.4600000e+002   1.6847000e-001   1.6847000e-001   1.6847000e-001   3.2200000e+002   3.2200000e+002   3.2200000e+002   2.0879845e-003   3.7910448e-003   1.8156479e+000   0.0000000e+000   0.0000000e+000   1.0128381e+003   7.2453597e+002   1.3979127e+000   1.0740078e-005   1.9500200e-005
 -1.4587230e+002   1.6858932e-001   1.6900744e-001   1.6848536e-001   3.2208182e+002   3.2305951e+002   3.2200842e+002   2.0870382e-003   3.7910448e-003   1.8164712e+000   0.0000000e+000   0.0000000e+000   1.0128485e+003   7.2454641e+002   1.3979070e+000   1.0737197e-005   1.9503808e-005
 -1.4579372e+002   1.6866291e-001   1.6925563e-001   1.6851713e-001   3.2213218e+002   3.2366167e+002   3.2203074e+002   2.0864544e-003   3.7910448e-003   1.8169795e+000   0.0000000e+000   0.0000000e+000   1.0128549e+003   7.2455284e+002   1.3979035e+000   1.0735416e-005   1.9506029e-005
 -1.4567094e+002   1.6877828e-001   1.6942353e-001   1.6859256e-001   3.2221092e+002   3.2447664e+002   3.2207408e+002   2.0855390e-003   3.7910448e-003   1.8177770e+000  -5.6843419e-014  -4.6296296e-013   1.0128650e+003   7.2456289e+002   1.3978980e+000   1.0732617e-005   1.9509502e-005
 -1.4558567e+002   1.6885860e-001   1.6940248e-001   1.6865669e-001   3.2226562e+002   3.2496384e+002   3.2211143e+002   2.0849015e-003   3.7910448e-003   1.8183328e+000  -5.6843419e-014   0.0000000e+000   1.0128720e+003   7.2456987e+002   1.3978941e+000   1.0730664e-005   1.9511914e-005
 -1.4547909e+002   1.6895928e-001   1.6930108e-001   1.6875995e-001   3.2233405e+002   3.2552754e+002   3.2216739e+002   2.0841023e-003   3.7910448e-003   1.8190301e+000  -5.6843419e-014   0.0000000e+000   1.0128807e+003   7.2457861e+002   1.3978893e+000   1.0728211e-005   1.9514932e-005
 -1.4534587e+002   1.6908561e-001   1.6919893e-001   1.6891915e-001   3.2241962e+002   3.2623037e+002   3.2224992e+002   2.0830997e-003   3.7910448e-003   1.8199056e+000  -5.6843419e-014   0.0000000e+000   1.0128916e+003   7.2458953e+002   1.3978833e+000   1.0725125e-005   1.9518706e-005
 -1.4517933e+002   1.6924406e-001   1.6928561e-001   1.6912759e-001   3.2252668e+002   3.2716712e+002   3.2235823e+002   2.0818410e-003   3.7910448e-003   1.8210059e+000  -5.6843419e-014   0.0000000e+000   1.0129053e+003   7.2460320e+002   1.3978758e+000   1.0721241e-005   1.9523427e-005
 -1.4497117e+002   1.6944283e-001   1.6948427e-001   1.6928415e-001   3.2266069e+002   3.2842256e+002   3.2249870e+002   2.0802590e-003   3.7910448e-003   1.8223908e+000  -5.6843419e-014   0.0000000e+000   1.0129224e+003   7.2462030e+002   1.3978664e+000   1.0716341e-005   1.9529337e-005
 -1.4471096e+002   1.6969154e-001   1.6973716e-001   1.6958528e-001   3.2282851e+002   3.3003470e+002   3.2263577e+002   2.0782680e-003   3.7910448e-003   1.8241366e+000  -5.6843419e-014   0.0000000e+000   1.0129438e+003   7.2464172e+002   1.3978547e+000   1.0710148e-005   1.9536738e-005
 -1.4438570e+002   1.7000539e-001   1.7006859e-001   1.6996485e-001   3.2303879e+002   3.3203057e+002   3.2281385e+002   2.0757579e-003   3.7910448e-003   1.8263424e+000  -5.6843419e-014   0.0000000e+000   1.0129707e+003   7.2466857e+002   1.3978399e+000   1.0702301e-005   1.9546011e-005
 -1.4397912e+002   1.7039079e-001   1.7045761e-001   1.7037211e-001   3.2330257e+002   3.3445315e+002   3.2303232e+002   2.0725873e-003   3.7910448e-003   1.8291363e+000  -5.6843419e-014   0.0000000e+000   1.0130043e+003   7.2470224e+002   1.3978214e+000   1.0692329e-005   1.9557643e-005
 -1.4347090e+002   1.7087412e-001   1.7094631e-001   1.7084729e-001   3.2363387e+002   3.3739460e+002   3.2328582e+002   2.0685724e-003   3.7910448e-003   1.8326865e+000  -5.6843419e-014   0.0000000e+000   1.0130466e+003   7.2474453e+002   1.3977982e+000   1.0679609e-005   1.9572254e-005
 -1.4287090e+002   1.7142811e-001   1.7151669e-001   1.7137448e-001   3.2402772e+002   3.4075690e+002   3.2357280e+002   2.0637586e-003   3.7910448e-003   1.8369613e+000  -5.6843419e-014   0.0000000e+000   1.0130969e+003   7.2479481e+002   1.3977706e+000   1.0664241e-005   1.9589623e-005
 -1.4227090e+002   1.7203763e-001   1.7213968e-001   1.7197275e-001   3.2442431e+002   3.4399290e+002   3.2389699e+002   2.0588647e-003   3.7910448e-003   1.8413277e+000  -5.6843419e-014   0.0000000e+000   1.0131475e+003   7.2484544e+002   1.3977428e+000   1.0648482e-005   1.9607112e-005
 -1.4167090e+002   1.7266481e-001   1.7276765e-001   1.7260437e-001   3.2482410e+002   3.4721012e+002   3.2423718e+002   2.0538908e-003   3.7910448e-003   1.8457869e+000  -5.6843419e-014   0.0000000e+000   1.0131986e+003   7.2489647e+002   1.3977148e+000   1.0632342e-005   1.9624743e-005
 -1.4107090e+002   1.7330420e-001   1.7340155e-001   1.7325751e-001   3.2522733e+002   3.5041808e+002   3.2458700e+002   2.0488368e-003   3.7910448e-003   1.8503400e+000  -5.6843419e-014   0.0000000e+000   1.0132500e+003   7.2494795e+002   1.3976866e+000   1.0615826e-005   1.9642525e-005
 -1.4047090e+002   1.7395616e-001   1.7403640e-001   1.7392387e-001   3.2563429e+002   3.5361898e+002   3.2494280e+002   2.0437027e-003   3.7910447e-003   1.8549884e+000  -5.6843419e-014   0.0000000e+000   1.0133020e+003   7.2499991e+002   1.3976581e+000   1.0598937e-005   1.9660472e-005
 -1.3987090e+002   1.7461975e-001   1.7468539e-001   1.7459763e-001   3.2604512e+002   3.5660323e+002   3.2530176e+002   2.0384884e-003   3.7910447e-003   1.8597333e+000  -5.6843419e-014   0.0000000e+000   1.0133545e+003   7.2505237e+002   1.3976293e+000   1.0581678e-005   1.9678590e-005
 -1.3927090e+002   1.7532417e-001   1.7538153e-001   1.7530615e-001   3.2646001e+002   3.5736884e+002   3.2567845e+002   2.0331941e-003   3.7910447e-003   1.8645759e+000  -5.6843419e-014   0.0000000e+000   1.0134074e+003   7.2510534e+002   1.3976003e+000   1.0564048e-005   1.9696886e-005
 -1.3867090e+002   1.7598794e-001   1.7605083e-001   1.7596777e-001   3.2687921e+002   3.5993468e+002   3.2602897e+002   2.0278196e-003   3.7910447e-003   1.8695177e+000  -5.6843419e-014   0.0000000e+000   1.0134610e+003   7.2515888e+002   1.3975709e+000   1.0546054e-005   1.9715373e-005
 -1.3807090e+002   1.7671598e-001   1.7678374e-001   1.7669058e-001   3.2730291e+002   3.6248317e+002   3.2641054e+002   2.0223650e-003   3.7910447e-003   1.8745601e+000  -5.6843419e-014   0.0000000e+000   1.0135151e+003   7.2521299e+002   1.3975413e+000   1.0527697e-005   1.9734058e-005
 -1.3747090e+002   1.7743469e-001   1.7751043e-001   1.7740352e-001   3.2773132e+002   3.6497933e+002   3.2678515e+002   2.0168303e-003   3.7910447e-003   1.8797044e+000  -5.6843419e-014   0.0000000e+000   1.0135698e+003   7.2526771e+002   1.3975113e+000   1.0508975e-005   1.9752951e-005
 -1.3687090e+002   1.7816501e-001   1.7824602e-001   1.7812932e-001   3.2816490e+002   3.6764386e+002   3.2716571e+002   2.0112155e-003   3.7910447e-003   1.8849520e+000  -8.5265128e-014  -4.7369516e-014   1.0136252e+003   7.2532309e+002   1.3974809e+000   1.0489906e-005   1.9772072e-005
 -1.3627090e+002   1.7890845e-001   1.7899067e-001   1.7887157e-001   3.2860351e+002   3.7025460e+002   3.2755371e+002   2.0055207e-003   3.7910447e-003   1.8903045e+000  -8.5265128e-014   0.0000000e+000   1.0136812e+003   7.2537912e+002   1.3974502e+000   1.0470475e-005   1.9791415e-005
 -1.3567090e+002   1.7966653e-001   1.7974895e-001   1.7963048e-001   3.2904751e+002   3.7281693e+002   3.2794911e+002   1.9997458e-003   3.7910447e-003   1.8957633e+000  -8.5265128e-014   0.0000000e+000   1.0137379e+003   7.2543584e+002   1.3974191e+000   1.0450697e-005   1.9810995e-005
 -1.3507090e+002   1.8043884e-001   1.8051724e-001   1.8040534e-001   3.2949687e+002   3.7516991e+002   3.2835147e+002   1.9938910e-003   3.7910447e-003   1.9013300e+000  -8.5265128e-014   0.0000000e+000   1.0137953e+003   7.2549324e+002   1.3973877e+000   1.0430564e-005   1.9830811e-005
 -1.3447090e+002   1.8122631e-001   1.8130227e-001   1.8119510e-001   3.2995182e+002   3.7752257e+002   3.2876027e+002   1.9879561e-003   3.7910447e-003   1.9070062e+000  -1.1368684e-013  -4.7369516e-014   1.0138534e+003   7.2555136e+002   1.3973559e+000   1.0410082e-005   1.9850875e-005
 -1.3387090e+002   1.8202845e-001   1.8210054e-001   1.8199920e-001   3.3041236e+002   3.7732905e+002   3.2917521e+002   1.9819414e-003   3.7910447e-003   1.9127936e+000  -1.1368684e-013   0.0000000e+000   1.0139123e+003   7.2561020e+002   1.3973236e+000   1.0389245e-005   1.9871185e-005
 -1.3327090e+002   1.8284617e-001   1.8291807e-001   1.8281753e-001   3.3087869e+002   3.7951971e+002   3.2959619e+002   1.9758468e-003   3.7910447e-003   1.9186937e+000  -1.1368684e-013   0.0000000e+000   1.0139719e+003   7.2566979e+002   1.3972910e+000   1.0368058e-005   1.9891750e-005
 -1.3267090e+002   1.8367939e-001   1.8375195e-001   1.8365052e-001   3.3135074e+002   3.8205515e+002   3.3002333e+002   1.9696724e-003   3.7910447e-003   1.9247082e+000  -1.1368684e-013   0.0000000e+000   1.0140322e+003   7.2573014e+002   1.3972580e+000   1.0346517e-005   1.9912567e-005
 -1.3207090e+002   1.8452871e-001   1.8460311e-001   1.8449880e-001   3.3182846e+002   3.8449682e+002   3.3045639e+002   1.9634183e-003   3.7910447e-003   1.9308390e+000  -1.1368684e-013   0.0000000e+000   1.0140934e+003   7.2579129e+002   1.3972245e+000   1.0324612e-005   1.9933635e-005
 -1.3147090e+002   1.8539510e-001   1.8547081e-001   1.8536358e-001   3.3231267e+002   3.8651691e+002   3.3089648e+002   1.9570846e-003   3.7910447e-003   1.9370878e+000  -1.1368684e-013   0.0000000e+000   1.0141554e+003   7.2585326e+002   1.3971906e+000   1.0302366e-005   1.9954988e-005
 -1.3087090e+002   1.8627793e-001   1.8635628e-001   1.8624586e-001   3.3280333e+002   3.8908714e+002   3.3134393e+002   1.9506713e-003   3.7910447e-003   1.9434565e+000  -8.5265128e-014   4.7369516e-014   1.0142182e+003   7.2591607e+002   1.3971562e+000   1.0279779e-005   1.9976627e-005
 -1.3027090e+002   1.8717772e-001   1.8725266e-001   1.8714596e-001   3.3330048e+002   3.9227316e+002   3.3179880e+002   1.9441785e-003   3.7910447e-003   1.9499468e+000  -8.5265128e-014   0.0000000e+000   1.0142818e+003   7.2597971e+002   1.3971214e+000   1.0256844e-005   1.9998551e-005
 -1.2967090e+002   1.8809501e-001   1.8817035e-001   1.8806388e-001   3.3380426e+002   3.9566720e+002   3.3226103e+002   1.9376064e-003   3.7910447e-003   1.9565607e+000  -1.1368684e-013  -4.7369516e-014   1.0143463e+003   7.2604420e+002   1.3970861e+000   1.0233566e-005   2.0020767e-005
 -1.2907090e+002   1.8902957e-001   1.8910124e-001   1.8899955e-001   3.3431468e+002   3.8883635e+002   3.3273053e+002   1.9309551e-003   3.7910447e-003   1.9633003e+000  -1.1368684e-013   0.0000000e+000   1.0144116e+003   7.2610956e+002   1.3970504e+000   1.0209937e-005   2.0043277e-005
 -1.2847090e+002   1.8998244e-001   1.9005644e-001   1.8995293e-001   3.3483197e+002   3.9068457e+002   3.3320722e+002   1.9242246e-003   3.7910447e-003   1.9701674e+000  -1.1368684e-013   0.0000000e+000   1.0144779e+003   7.2617580e+002   1.3970142e+000   1.0185968e-005   2.0066089e-005
 -1.2787090e+002   1.9095349e-001   1.9102550e-001   1.9092431e-001   3.3535614e+002   3.9251616e+002   3.3369118e+002   1.9174152e-003   3.7910447e-003   1.9771642e+000  -1.1368684e-013   0.0000000e+000   1.0145450e+003   7.2624293e+002   1.3969775e+000   1.0161650e-005   2.0089205e-005
 -1.2727090e+002   1.9197648e-001   1.9205052e-001   1.9194655e-001   3.3588744e+002   3.9436391e+002   3.3419189e+002   1.9105269e-003   3.7910447e-003   1.9842927e+000  -1.1368684e-013   0.0000000e+000   1.0146131e+003   7.2631097e+002   1.3969403e+000   1.0136984e-005   2.0112635e-005
 -1.2667090e+002   1.9299041e-001   1.9306661e-001   1.9295863e-001   3.3642621e+002   3.9133114e+002   3.3469257e+002   1.9035600e-003   3.7910447e-003   1.9915551e+000  -1.1368684e-013   0.0000000e+000   1.0146821e+003   7.2637997e+002   1.3969026e+000   1.0111978e-005   2.0136395e-005
 -1.2607090e+002   1.9398893e-001   1.9406509e-001   1.9395688e-001   3.3697242e+002   3.9304777e+002   3.3519137e+002   1.8965145e-003   3.7910447e-003   1.9989537e+000  -1.1368684e-013   0.0000000e+000   1.0147520e+003   7.2644994e+002   1.3968644e+000   1.0086639e-005   2.0160483e-005
 -1.2547090e+002   1.9506919e-001   1.9514315e-001   1.9503820e-001   3.3752619e+002   3.9481231e+002   3.3571545e+002   1.8893907e-003   3.7910446e-003   2.0064905e+000  -1.1368684e-013   0.0000000e+000   1.0148230e+003   7.2652088e+002   1.3968256e+000   1.0060959e-005   2.0184905e-005
 -1.2487090e+002   1.9610837e-001   1.9618041e-001   1.9607848e-001   3.3808748e+002   3.9653366e+002   3.3623100e+002   1.8821887e-003   3.7910446e-003   2.0141681e+000  -1.1368684e-013   0.0000000e+000   1.0148949e+003   7.2659277e+002   1.3967863e+000   1.0034933e-005   2.0209657e-005
 -1.2427090e+002   1.9723120e-001   1.9730061e-001   1.9720240e-001   3.3865649e+002   3.9827670e+002   3.3677122e+002   1.8749088e-003   3.7910446e-003   2.0219888e+000  -1.1368684e-013   0.0000000e+000   1.0149678e+003   7.2666567e+002   1.3967465e+000   1.0008565e-005   2.0234751e-005
 -1.2367090e+002   1.9834649e-001   1.9842043e-001   1.9831795e-001   3.3923328e+002   4.0000783e+002   3.3731208e+002   1.8675511e-003   3.7910446e-003   2.0299550e+000  -1.1368684e-013   0.0000000e+000   1.0150417e+003   7.2673958e+002   1.3967062e+000   9.9818550e-006   2.0260187e-005
 -1.2307090e+002   1.9948187e-001   1.9955371e-001   1.9945286e-001   3.3981796e+002   4.0172956e+002   3.3786023e+002   1.8601158e-003   3.7910446e-003   2.0380691e+000  -1.1368684e-013   0.0000000e+000   1.0151166e+003   7.2681450e+002   1.3966653e+000   9.9547932e-006   2.0285968e-005
 -1.2247090e+002   2.0063967e-001   2.0071303e-001   2.0060928e-001   3.4041090e+002   3.9872647e+002   3.3841673e+002   1.8526032e-003   3.7910446e-003   2.0463338e+000  -1.1368684e-013   0.0000000e+000   1.0151926e+003   7.2689050e+002   1.3966238e+000   9.9273934e-006   2.0312120e-005
 -1.2187090e+002   2.0181938e-001   2.0189439e-001   2.0178848e-001   3.4101216e+002   4.0036566e+002   3.3898194e+002   1.8450136e-003   3.7910445e-003   2.0547515e+000  -1.1368684e-013   0.0000000e+000   1.0152697e+003   7.2696760e+002   1.3965818e+000   9.8996612e-006   2.0338634e-005
 -1.2127090e+002   2.0302329e-001   2.0309646e-001   2.0299277e-001   3.4162173e+002   4.0204737e+002   3.3955644e+002   1.8373472e-003   3.7910445e-003   2.0633251e+000  -1.1368684e-013   0.0000000e+000   1.0153479e+003   7.2704579e+002   1.3965391e+000   9.8715840e-006   2.0365509e-005
 -1.2067611e+002   2.0424372e-001   2.0431524e-001   2.0421437e-001   3.4223401e+002   4.0370230e+002   3.4013551e+002   1.8296718e-003   3.7910446e-003   2.0719807e+000  -1.1368684e-013   0.0000000e+000   1.0154265e+003   7.2712444e+002   1.3964962e+000   9.8434058e-006   2.0392503e-005
 -1.2008717e+002   2.0547756e-001   2.0554648e-001   2.0544919e-001   3.4284819e+002   4.0533899e+002   3.4071730e+002   1.8219981e-003   3.7910446e-003   2.0807072e+000  -1.1368684e-013   0.0000000e+000   1.0155056e+003   7.2720349e+002   1.3964531e+000   9.8151688e-006   2.0419584e-005
 -1.1950389e+002   2.0672304e-001   2.0679249e-001   2.0669490e-001   3.4346469e+002   4.0696216e+002   3.4130181e+002   1.8143260e-003   3.7910446e-003   2.0895057e+000  -1.1368684e-013   0.0000000e+000   1.0155849e+003   7.2728283e+002   1.3964099e+000   9.7868731e-006   2.0446767e-005
 -1.1892610e+002   2.0798124e-001   2.0805345e-001   2.0795198e-001   3.4408380e+002   4.0857948e+002   3.4188925e+002   1.8066554e-003   3.7910446e-003   2.0983772e+000  -1.1368684e-013   0.0000000e+000   1.0156646e+003   7.2736252e+002   1.3963664e+000   9.7585320e-006   2.0474067e-005
 -1.1835364e+002   2.0925012e-001   2.0932263e-001   2.0922100e-001   3.4470544e+002   4.0644834e+002   3.4247974e+002   1.7989867e-003   3.7910446e-003   2.1073222e+000  -1.1368684e-013   0.0000000e+000   1.0157446e+003   7.2744254e+002   1.3963228e+000   9.7301374e-006   2.0501473e-005
 -1.1778632e+002   2.1053172e-001   2.1060256e-001   2.1050220e-001   3.4532971e+002   4.0797066e+002   3.4307338e+002   1.7913196e-003   3.7910445e-003   2.1163418e+000  -1.1368684e-013   0.0000000e+000   1.0158250e+003   7.2752292e+002   1.3962790e+000   9.7017033e-006   2.0528998e-005
 -1.1722396e+002   2.1182561e-001   2.1189788e-001   2.1179598e-001   3.4595668e+002   4.0949441e+002   3.4367029e+002   1.7836536e-003   3.7910445e-003   2.1254377e+000  -1.1368684e-013   0.0000000e+000   1.0159057e+003   7.2760366e+002   1.3962351e+000   9.6732190e-006   2.0556640e-005
 -1.1666646e+002   2.1312709e-001   2.1319813e-001   2.1309818e-001   3.4658631e+002   4.1100313e+002   3.4426936e+002   1.7759892e-003   3.7910446e-003   2.1346102e+000  -1.1368684e-013   0.0000000e+000   1.0159868e+003   7.2768474e+002   1.3961909e+000   9.6446864e-006   2.0584404e-005
 -1.1611365e+002   2.1441056e-001   2.1447820e-001   2.1438233e-001   3.4721861e+002   4.1248579e+002   3.4486331e+002   1.7683263e-003   3.7910446e-003   2.1438603e+000  -1.1368684e-013   0.0000000e+000   1.0160683e+003   7.2776617e+002   1.3961466e+000   9.6161037e-006   2.0612282e-005
 -1.1556538e+002   2.1577490e-001   2.1584237e-001   2.1574653e-001   3.4785380e+002   4.1399054e+002   3.4547786e+002   1.7606645e-003   3.7910446e-003   2.1531897e+000  -1.1368684e-013   0.0000000e+000   1.0161501e+003   7.2784799e+002   1.3961021e+000   9.5874639e-006   2.0640284e-005
 -1.1502155e+002   2.1708859e-001   2.1715870e-001   2.1705974e-001   3.4849197e+002   4.1135701e+002   3.4607962e+002   1.7530043e-003   3.7910446e-003   2.1625986e+000  -1.1368684e-013   0.0000000e+000   1.0162323e+003   7.2793018e+002   1.3960573e+000   9.5587752e-006   2.0668420e-005
 -1.1448200e+002   2.1844479e-001   2.1851595e-001   2.1841636e-001   3.4913327e+002   4.1275863e+002   3.4669164e+002   1.7453451e-003   3.7910446e-003   2.1720888e+000  -1.1368684e-013   0.0000000e+000   1.0163149e+003   7.2801281e+002   1.3960124e+000   9.5300551e-006   2.0696697e-005
 -1.1394661e+002   2.1981696e-001   2.1988389e-001   2.1978928e-001   3.4977758e+002   4.1420836e+002   3.4730825e+002   1.7376871e-003   3.7910446e-003   2.1816612e+000  -1.1368684e-013   0.0000000e+000   1.0163979e+003   7.2809585e+002   1.3959672e+000   9.5012867e-006   2.0725107e-005
 -1.1341530e+002   2.2120315e-001   2.2127089e-001   2.2117600e-001   3.5042492e+002   4.1564080e+002   3.4792829e+002   1.7300307e-003   3.7910446e-003   2.1913164e+000  -1.1368684e-013   0.0000000e+000   1.0164814e+003   7.2817932e+002   1.3959218e+000   9.4724681e-006   2.0753643e-005
 -1.1288790e+002   2.2260299e-001   2.2266651e-001   2.2257643e-001   3.5107537e+002   4.1706094e+002   3.4855171e+002   1.7223751e-003   3.7910446e-003   2.2010564e+000  -1.1368684e-013   0.0000000e+000   1.0165653e+003   7.2826322e+002   1.3958762e+000   9.4436018e-006   2.0782318e-005
 -1.1236435e+002   2.2401648e-001   2.2408046e-001   2.2399018e-001   3.5172894e+002   4.1847560e+002   3.4917838e+002   1.7147205e-003   3.7910446e-003   2.2108819e+000  -1.1368684e-013   0.0000000e+000   1.0166497e+003   7.2834757e+002   1.3958304e+000   9.4146893e-006   2.0811133e-005
 -1.1184453e+002   2.2547733e-001   2.2554365e-001   2.2544998e-001   3.5238568e+002   4.1989900e+002   3.4981519e+002   1.7070674e-003   3.7910446e-003   2.2207938e+000  -8.5265128e-014   5.4676236e-014   1.0167345e+003   7.2843239e+002   1.3957843e+000   9.3857243e-006   2.0840088e-005
 -1.1132833e+002   2.2692012e-001   2.2699508e-001   2.2689078e-001   3.5304537e+002   4.1736889e+002   3.5044901e+002   1.6994152e-003   3.7910447e-003   2.2307937e+000  -1.4210855e-013  -1.1011923e-013   1.0168200e+003   7.2851788e+002   1.3957378e+000   9.3567010e-006   2.0869175e-005
 -1.1081566e+002   2.2834695e-001   2.2841657e-001   2.2831807e-001   3.5370844e+002   4.1867895e+002   3.5107983e+002   1.6917641e-003   3.7910447e-003   2.2408826e+000  -1.4210855e-013   0.0000000e+000   1.0169060e+003   7.2860388e+002   1.3956911e+000   9.3276386e-006   2.0898403e-005
 -1.1030642e+002   2.2985051e-001   2.2991722e-001   2.2982243e-001   3.5437508e+002   4.2049968e+002   3.5172686e+002   1.6841139e-003   3.7910446e-003   2.2510619e+000  -1.1368684e-013   5.5812123e-014   1.0169925e+003   7.2869037e+002   1.3956442e+000   9.2985349e-006   2.0927790e-005
 -1.0980052e+002   2.3133974e-001   2.3140501e-001   2.3131330e-001   3.5504519e+002   4.2186123e+002   3.5237219e+002   1.6764647e-003   3.7910447e-003   2.2613328e+000  -1.1368684e-013   0.0000000e+000   1.0170794e+003   7.2877732e+002   1.3955970e+000   9.2693833e-006   2.0957330e-005
 -1.0929789e+002   2.3284419e-001   2.3290685e-001   2.3281864e-001   3.5571885e+002   4.2320953e+002   3.5302085e+002   1.6688165e-003   3.7910447e-003   2.2716966e+000  -5.6843419e-014   1.1309116e-013   1.0171668e+003   7.2886474e+002   1.3955495e+000   9.2401879e-006   2.0987028e-005
 -1.0879844e+002   2.3436455e-001   2.3442678e-001   2.3433912e-001   3.5639610e+002   4.2455582e+002   3.5367320e+002   1.6611692e-003   3.7910447e-003   2.2821544e+000  -2.8421709e-014   5.6905439e-014   1.0172547e+003   7.2895263e+002   1.3955018e+000   9.2109422e-006   2.1016885e-005
 -1.0830207e+002   2.3587258e-001   2.3593905e-001   2.3584612e-001   3.5707709e+002   4.2182642e+002   3.5432405e+002   1.6535229e-003   3.7910447e-003   2.2927077e+000  -2.8421709e-014   0.0000000e+000   1.0173431e+003   7.2904102e+002   1.3954539e+000   9.1816465e-006   2.1046894e-005
 -1.0780872e+002   2.3742383e-001   2.3748812e-001   2.3739791e-001   3.5776191e+002   4.2311465e+002   3.5498346e+002   1.6458774e-003   3.7910447e-003   2.3033579e+000  -2.8421709e-014   0.0000000e+000   1.0174320e+003   7.2912991e+002   1.3954057e+000   9.1523170e-006   2.1077097e-005
 -1.0731831e+002   2.3902244e-001   2.3908491e-001   2.3899595e-001   3.5845062e+002   4.2445803e+002   3.5565311e+002   1.6382329e-003   3.7910447e-003   2.3141061e+000  -2.8421709e-014   0.0000000e+000   1.0175214e+003   7.2921934e+002   1.3953572e+000   9.1229422e-006   2.1107449e-005
 -1.0683077e+002   2.4058225e-001   2.4064663e-001   2.4055517e-001   3.5914314e+002   4.2628269e+002   3.5631664e+002   1.6305892e-003   3.7910447e-003   2.3249538e+000  -2.8421709e-014   0.0000000e+000   1.0176114e+003   7.2930928e+002   1.3953084e+000   9.0935252e-006   2.1137978e-005
 -1.0634601e+002   2.4218448e-001   2.4224978e-001   2.4215927e-001   3.5983950e+002   4.2758937e+002   3.5698846e+002   1.6229465e-003   3.7910447e-003   2.3359025e+000  -2.8421709e-014   0.0000000e+000   1.0177018e+003   7.2939975e+002   1.3952594e+000   9.0640593e-006   2.1168673e-005
 -1.0586398e+002   2.4380698e-001   2.4386895e-001   2.4378278e-001   3.6053976e+002   4.2889280e+002   3.5766534e+002   1.6153045e-003   3.7910447e-003   2.3469536e+000  -2.8421709e-014   0.0000000e+000   1.0177929e+003   7.2949080e+002   1.3952100e+000   9.0345423e-006   2.1199529e-005
 -1.0538460e+002   2.4544757e-001   2.4550525e-001   2.4542390e-001   3.6124396e+002   4.3019443e+002   3.5834632e+002   1.6076634e-003   3.7910447e-003   2.3581085e+000  -2.8421709e-014   0.0000000e+000   1.0178845e+003   7.2958240e+002   1.3951604e+000   9.0049750e-006   2.1230559e-005
 -1.0490780e+002   2.4710726e-001   2.4716531e-001   2.4708312e-001   3.6195233e+002   4.2783096e+002   3.5903155e+002   1.6000230e-003   3.7910447e-003   2.3693689e+000  -5.6843419e-014  -5.9609718e-014   1.0179767e+003   7.2967459e+002   1.3951105e+000   8.9753753e-006   2.1261811e-005
 -1.0443354e+002   2.4878459e-001   2.4884554e-001   2.4876015e-001   3.6266487e+002   4.2907888e+002   3.5972099e+002   1.5923833e-003   3.7910447e-003   2.3807364e+000  -5.6843419e-014   0.0000000e+000   1.0180695e+003   7.2976744e+002   1.3950602e+000   8.9457263e-006   2.1293216e-005
 -1.0396174e+002   2.5048084e-001   2.5054015e-001   2.5045651e-001   3.6338102e+002   4.3095832e+002   3.6041434e+002   1.5847446e-003   3.7910454e-003   2.3922123e+000  -5.6843419e-014   0.0000000e+000   1.0181632e+003   7.2986115e+002   1.3950095e+000   8.9160168e-006   2.1324770e-005
 -1.0349235e+002   2.5219601e-001   2.5226289e-001   2.5217211e-001   3.6410134e+002   4.3224028e+002   3.6111182e+002   1.5771067e-003   3.7910454e-003   2.4037978e+000  -5.6843419e-014   0.0000000e+000   1.0182576e+003   7.2995552e+002   1.3949584e+000   8.8862609e-006   2.1356506e-005
 -1.0302529e+002   2.5393046e-001   2.5398756e-001   2.5390720e-001   3.6482600e+002   4.3350830e+002   3.6181382e+002   1.5694691e-003   3.7910454e-003   2.4154954e+000  -5.6843419e-014   0.0000000e+000   1.0183526e+003   7.3005049e+002   1.3949071e+000   8.8564574e-006   2.1388432e-005
 -1.0256053e+002   2.5568470e-001   2.5574331e-001   2.5566189e-001   3.6555500e+002   4.3477848e+002   3.6252029e+002   1.5618326e-003   3.7910454e-003   2.4273059e+000  -5.6843419e-014   0.0000000e+000   1.0184481e+003   7.3014603e+002   1.3948554e+000   8.8266086e-006   2.1420553e-005
 -1.0209800e+002   2.5746053e-001   2.5751570e-001   2.5743696e-001   3.6628850e+002   4.3605156e+002   3.6323151e+002   1.5541969e-003   3.7910454e-003   2.4392311e+000  -5.6843419e-014   0.0000000e+000   1.0185443e+003   7.3024218e+002   1.3948034e+000   8.7967227e-006   2.1452893e-005
 -1.0163764e+002   2.5925594e-001   2.5931287e-001   2.5923283e-001   3.6702664e+002   4.3213112e+002   3.6394750e+002   1.5465614e-003   3.7910454e-003   2.4512738e+000  -2.8421709e-014   6.1737819e-014   1.0186410e+003   7.3033894e+002   1.3947511e+000   8.7667872e-006   2.1485434e-005
 -1.0117943e+002   2.6107280e-001   2.6112813e-001   2.6104976e-001   3.6776938e+002   4.3336257e+002   3.6466830e+002   1.5389271e-003   3.7910454e-003   2.4634340e+000  -2.8421709e-014   0.0000000e+000   1.0187384e+003   7.3043635e+002   1.3946984e+000   8.7368076e-006   2.1518154e-005
 -1.0072328e+002   2.6290666e-001   2.6296326e-001   2.6288139e-001   3.6851681e+002   4.3356795e+002   3.6539211e+002   1.5312933e-003   3.7910454e-003   2.4757148e+000  -2.8421709e-014   0.0000000e+000   1.0188365e+003   7.3053439e+002   1.3946455e+000   8.7067799e-006   2.1551082e-005
 -1.0026915e+002   2.6476283e-001   2.6482022e-001   2.6474089e-001   3.6926888e+002   4.3462790e+002   3.6612322e+002   1.5236601e-003   3.7910455e-003   2.4881175e+000  -2.8421709e-014   0.0000000e+000   1.0189352e+003   7.3063307e+002   1.3945922e+000   8.6767068e-006   2.1584216e-005
 -9.9817011e+001   2.6664365e-001   2.6674290e-001   2.6662323e-001   3.7002565e+002   4.3587952e+002   3.6685873e+002   1.5160277e-003   3.7910455e-003   2.5006439e+000  -2.8421709e-014   0.0000000e+000   1.0190345e+003   7.3073245e+002   1.3945385e+000   8.6465899e-006   2.1617563e-005
 -9.9366792e+001   2.6854783e-001   2.6862843e-001   2.6852777e-001   3.7078719e+002   4.3715675e+002   3.6759880e+002   1.5083958e-003   3.7910455e-003   2.5132962e+000  -2.8421709e-014   0.0000000e+000   1.0191346e+003   7.3083252e+002   1.3944845e+000   8.6164250e-006   2.1651131e-005
 -9.8918464e+001   2.7047452e-001   2.7052935e-001   2.7045290e-001   3.7155367e+002   4.3802420e+002   3.6834401e+002   1.5007648e-003   3.7910455e-003   2.5260758e+000  -2.8421709e-014   0.0000000e+000   1.0192354e+003   7.3093330e+002   1.3944301e+000   8.5862019e-006   2.1684890e-005
 -9.8471966e+001   2.7242398e-001   2.7247758e-001   2.7240167e-001   3.7232516e+002   4.3692120e+002   3.6909468e+002   1.4931341e-003   3.7910455e-003   2.5389853e+000  -2.8421709e-014   0.0000000e+000   1.0193369e+003   7.3103484e+002   1.3943753e+000   8.5559352e-006   2.1718869e-005
 -9.8027267e+001   2.7439765e-001   2.7445499e-001   2.7437653e-001   3.7310154e+002   4.3824874e+002   3.6985052e+002   1.4855042e-003   3.7910454e-003   2.5520260e+000  -2.8421709e-014   0.0000000e+000   1.0194393e+003   7.3113719e+002   1.3943201e+000   8.5256271e-006   2.1753070e-005
 -9.7584316e+001   2.7639482e-001   2.7644533e-001   2.7637388e-001   3.7388244e+002   4.3945354e+002   3.7061067e+002   1.4778750e-003   3.7910455e-003   2.5652004e+000  -2.8421709e-014   0.0000000e+000   1.0195428e+003   7.3124068e+002   1.3942643e+000   8.4952616e-006   2.1787471e-005
 -9.7143069e+001   2.7841571e-001   2.7850894e-001   2.7839564e-001   3.7466845e+002   4.4069334e+002   3.7137596e+002   1.4702461e-003   3.7910455e-003   2.5785107e+000  -2.8421709e-014   0.0000000e+000   1.0196470e+003   7.3134493e+002   1.3942081e+000   8.4648454e-006   2.1822092e-005
 -9.6703497e+001   2.8049022e-001   2.8053966e-001   2.8047068e-001   3.7545974e+002   4.4195834e+002   3.7215190e+002   1.4626183e-003   3.7910455e-003   2.5919582e+000  -2.8421709e-014   0.0000000e+000   1.0197520e+003   7.3144990e+002   1.3941515e+000   8.4343820e-006   2.1856940e-005
 -9.6265535e+001   2.8253358e-001   2.8259204e-001   2.8251243e-001   3.7625629e+002   4.4320702e+002   3.7292288e+002   1.4549905e-003   3.7910455e-003   2.6055466e+000  -2.8421709e-014   0.0000000e+000   1.0198577e+003   7.3155559e+002   1.3940946e+000   8.4038635e-006   2.1892017e-005
 -9.5829177e+001   2.8463056e-001   2.8467765e-001   2.8461049e-001   3.7705830e+002   4.4445730e+002   3.7370423e+002   1.4473637e-003   3.7910455e-003   2.6192763e+000  -2.8421709e-014   0.0000000e+000   1.0199641e+003   7.3166200e+002   1.3940373e+000   8.3732950e-006   2.1927336e-005
 -9.5394356e+001   2.8675419e-001   2.8680349e-001   2.8671042e-001   3.7786590e+002   4.4566899e+002   3.7449159e+002   1.4397375e-003   3.7910455e-003   2.6331506e+000  -2.8421709e-014   0.0000000e+000   1.0200713e+003   7.3176921e+002   1.3939795e+000   8.3426939e-006   2.1962906e-005
 -9.4961038e+001   2.8890481e-001   2.8895155e-001   2.8888553e-001   3.7867908e+002   4.4734228e+002   3.7528475e+002   1.4321114e-003   3.7910455e-003   2.6471721e+000  -2.8421709e-014   0.0000000e+000   1.0201793e+003   7.3187721e+002   1.3939214e+000   8.3120382e-006   2.1998713e-005
 -9.4529204e+001   2.9107926e-001   2.9113896e-001   2.9106112e-001   3.7949782e+002   4.4503836e+002   3.7608307e+002   1.4244864e-003   3.7910455e-003   2.6613421e+000  -2.8421709e-014   0.0000000e+000   1.0202881e+003   7.3198599e+002   1.3938629e+000   8.2813352e-006   2.2034763e-005
 -9.4098795e+001   2.9328466e-001   2.9332956e-001   2.9326742e-001   3.8032215e+002   4.4627194e+002   3.7688754e+002   1.4168618e-003   3.7910455e-003   2.6756635e+000  -1.4210855e-014   3.3017138e-014   1.0203977e+003   7.3209565e+002   1.3938039e+000   8.2505806e-006   2.2071055e-005
 -9.3669779e+001   2.9551990e-001   2.9557198e-001   2.9550304e-001   3.8115223e+002   4.4752334e+002   3.7769830e+002   1.4092375e-003   3.7910455e-003   2.6901396e+000  -1.4210855e-014   0.0000000e+000   1.0205082e+003   7.3220614e+002   1.3937444e+000   8.2197715e-006   2.2107601e-005
 -9.3242139e+001   2.9778055e-001   2.9783632e-001   2.9776309e-001   3.8198814e+002   4.4876295e+002   3.7851408e+002   1.4016140e-003   3.7910455e-003   2.7047714e+000   0.0000000e+000   3.3230903e-014   1.0206196e+003   7.3231750e+002   1.3936846e+000   8.1889136e-006   2.2144399e-005
 -9.2815820e+001   3.0007094e-001   3.0011185e-001   3.0005416e-001   3.8282990e+002   4.5000986e+002   3.7933627e+002   1.3939911e-003   3.7910455e-003   2.7195622e+000   0.0000000e+000   0.0000000e+000   1.0207319e+003   7.3242977e+002   1.3936242e+000   8.1579983e-006   2.2181447e-005
 -9.2390790e+001   3.0239082e-001   3.0244058e-001   3.0234186e-001   3.8367740e+002   4.5198121e+002   3.8016408e+002   1.3863686e-003   3.7910455e-003   2.7345149e+000  -1.4210855e-014  -3.3434934e-014   1.0208453e+003   7.3254323e+002   1.3935632e+000   8.1270354e-006   2.2218742e-005
 -9.1967022e+001   3.0474174e-001   3.0478209e-001   3.0472406e-001   3.8453055e+002   4.5322440e+002   3.8099746e+002   1.3787465e-003   3.7910455e-003   2.7496320e+000  -1.4210855e-014   0.0000000e+000   1.0209600e+003   7.3265795e+002   1.3935016e+000   8.0960097e-006   2.2256276e-005
 -9.1544487e+001   3.0712169e-001   3.0716553e-001   3.0710535e-001   3.8538985e+002   4.5111063e+002   3.8183696e+002   1.3711251e-003   3.7910455e-003   2.7649157e+000  -1.4210855e-014   0.0000000e+000   1.0210756e+003   7.3277352e+002   1.3934396e+000   8.0649271e-006   2.2294061e-005
 -9.1123141e+001   3.0953457e-001   3.0959476e-001   3.0951891e-001   3.8625542e+002   4.5234284e+002   3.8268305e+002   1.3635043e-003   3.7910455e-003   2.7803693e+000  -2.8421709e-014  -3.3727337e-014   1.0211921e+003   7.3288997e+002   1.3933770e+000   8.0337692e-006   2.2332052e-005
 -9.0702955e+001   3.1198101e-001   3.1202799e-001   3.1196575e-001   3.8712733e+002   4.5357798e+002   3.8353583e+002   1.3558839e-003   3.7910454e-003   2.7959956e+000  -2.8421709e-014   0.0000000e+000   1.0213094e+003   7.3300732e+002   1.3933141e+000   8.0025460e-006   2.2370290e-005
 -9.0283896e+001   3.1445934e-001   3.1451249e-001   3.1444370e-001   3.8800581e+002   4.5107442e+002   3.8439488e+002   1.3482639e-003   3.7910454e-003   2.8117978e+000  -2.8421709e-014   0.0000000e+000   1.0214276e+003   7.3312555e+002   1.3932506e+000   7.9712600e-006   2.2408792e-005
 -8.9865945e+001   3.1697018e-001   3.1702482e-001   3.1691480e-001   3.8889089e+002   4.5223320e+002   3.8526063e+002   1.3406445e-003   3.7910455e-003   2.8277783e+000  -2.8421709e-014   0.0000000e+000   1.0215468e+003   7.3324476e+002   1.3931867e+000   7.9399172e-006   2.2447547e-005
 -8.9449062e+001   3.1951601e-001   3.1959175e-001   3.1950111e-001   3.8978258e+002   4.5346182e+002   3.8613315e+002   1.3330257e-003   3.7910455e-003   2.8439403e+000  -2.8421709e-014   0.0000000e+000   1.0216671e+003   7.3336497e+002   1.3931223e+000   7.9084915e-006   2.2486498e-005
 -8.9033215e+001   3.2209625e-001   3.2214952e-001   3.2208165e-001   3.9068090e+002   4.5461754e+002   3.8701253e+002   1.3254074e-003   3.7910455e-003   2.8602870e+000  -2.8421709e-014   0.0000000e+000   1.0217883e+003   7.3348622e+002   1.3930573e+000   7.8769936e-006   2.2525684e-005
 -8.8618375e+001   3.2471132e-001   3.2475213e-001   3.2469754e-001   3.9158597e+002   4.5585872e+002   3.8789880e+002   1.3177895e-003   3.7910455e-003   2.8768217e+000  -2.8421709e-014   0.0000000e+000   1.0219106e+003   7.3360850e+002   1.3929918e+000   7.8454122e-006   2.2565079e-005
 -8.8204513e+001   3.2736209e-001   3.2740214e-001   3.2732232e-001   3.9249788e+002   4.5708951e+002   3.8879199e+002   1.3101721e-003   3.7910455e-003   2.8935476e+000  -2.8421709e-014   0.0000000e+000   1.0220339e+003   7.3373182e+002   1.3929257e+000   7.8137583e-006   2.2604712e-005
 -8.7791601e+001   3.3008347e-001   3.3011726e-001   3.3007012e-001   3.9341677e+002   4.5835018e+002   3.8969809e+002   1.3025552e-003   3.7910447e-003   2.9104677e+000  -4.2632564e-014  -3.4416144e-014   1.0221584e+003   7.3385633e+002   1.3928590e+000   7.7820389e-006   2.2644622e-005
 -8.7379614e+001   3.3281122e-001   3.3288554e-001   3.3279558e-001   3.9434232e+002   4.5670796e+002   3.9060511e+002   1.2949387e-003   3.7910430e-003   2.9275848e+000  -4.2632564e-014   0.0000000e+000   1.0222846e+003   7.3398251e+002   1.3927915e+000   7.7502272e-006   2.2684731e-005
 -8.6968521e+001   3.3554277e-001   3.3559756e-001   3.3544321e-001   3.9527485e+002   4.5787045e+002   3.9151343e+002   1.2873228e-003   3.7910423e-003   2.9449041e+000  -4.2632564e-014   0.0000000e+000   1.0224120e+003   7.3410989e+002   1.3927233e+000   7.7183351e-006   2.2725051e-005
 -8.6558293e+001   3.3837798e-001   3.3841894e-001   3.3832149e-001   3.9621486e+002   4.5915094e+002   3.9244043e+002   1.2797074e-003   3.7910415e-003   2.9624284e+000  -4.2632564e-014   0.0000000e+000   1.0225404e+003   7.3423835e+002   1.3926546e+000   7.6863840e-006   2.2765668e-005
 -8.6148902e+001   3.4118778e-001   3.4122545e-001   3.4117388e-001   3.9716212e+002   4.6039203e+002   3.9336392e+002   1.2720924e-003   3.7910415e-003   2.9801620e+000  -4.2632564e-014   0.0000000e+000   1.0226699e+003   7.3436784e+002   1.3925854e+000   7.6543647e-006   2.2806563e-005
 -8.5740320e+001   3.4406962e-001   3.4410797e-001   3.4405854e-001   3.9811690e+002   4.6163514e+002   3.9429987e+002   1.2644780e-003   3.7910416e-003   2.9981081e+000  -4.2632564e-014   0.0000000e+000   1.0228005e+003   7.3449843e+002   1.3925156e+000   7.6222590e-006   2.2847686e-005
 -8.5332521e+001   3.4698745e-001   3.4711678e-001   3.4696786e-001   3.9907931e+002   4.6286242e+002   3.9524582e+002   1.2568639e-003   3.7910415e-003   3.0162704e+000  -4.2632564e-014   0.0000000e+000   1.0229322e+003   7.3463013e+002   1.3924452e+000   7.5900565e-006   2.2889016e-005
 -8.4925479e+001   3.4995439e-001   3.5001243e-001   3.4994275e-001   4.0004947e+002   4.6409671e+002   3.9619960e+002   1.2492504e-003   3.7910415e-003   3.0346531e+000  -4.2632564e-014   0.0000000e+000   1.0230651e+003   7.3476305e+002   1.3923742e+000   7.5577164e-006   2.2930424e-005
 -8.4519166e+001   3.5300080e-001   3.5302446e-001   3.5297737e-001   4.0102754e+002   4.6183659e+002   3.9716335e+002   1.2416373e-003   3.7910415e-003   3.0532600e+000  -4.2632564e-014   0.0000000e+000   1.0231993e+003   7.3489723e+002   1.3923026e+000   7.5252084e-006   2.2971827e-005
 -8.4113556e+001   3.5601967e-001   3.5606648e-001   3.5594611e-001   4.0201352e+002   4.6313491e+002   3.9812754e+002   1.2340247e-003   3.7910415e-003   3.0720953e+000  -4.2632564e-014   0.0000000e+000   1.0233347e+003   7.3503265e+002   1.3922303e+000   7.4925939e-006   2.3013384e-005
 -8.3708624e+001   3.5911801e-001   3.5914779e-001   3.5907388e-001   4.0300752e+002   4.6381709e+002   3.9910427e+002   1.2264126e-003   3.7910415e-003   3.0911633e+000  -4.2632564e-014   0.0000000e+000   1.0234715e+003   7.3516937e+002   1.3921574e+000   7.4597972e-006   2.3054888e-005
 -8.3304344e+001   3.6225797e-001   3.6233258e-001   3.6223980e-001   4.0400932e+002   4.6507379e+002   4.0008895e+002   1.2188009e-003   3.7910415e-003   3.1104683e+000  -3.5527137e-014   1.7575493e-014   1.0236098e+003   7.3530773e+002   1.3920836e+000   7.4265726e-006   2.3095561e-005
 -8.2900689e+001   3.6544826e-001   3.6549061e-001   3.6542887e-001   4.0501885e+002   4.6633650e+002   4.0108056e+002   1.2111897e-003   3.7910415e-003   3.1300147e+000  -4.2632564e-014  -1.7602751e-014   1.0237501e+003   7.3544798e+002   1.3920088e+000   7.3927127e-006   2.3134731e-005
 -8.2497635e+001   3.6869025e-001   3.6872864e-001   3.6867361e-001   4.0603684e+002   4.6759897e+002   4.0208095e+002   1.2035789e-003   3.7910415e-003   3.1498072e+000  -4.2632564e-014   0.0000000e+000   1.0238915e+003   7.3558945e+002   1.3919334e+000   7.3587991e-006   2.3174229e-005
 -8.2095158e+001   3.7197888e-001   3.7201393e-001   3.7195268e-001   4.0706352e+002   4.6886275e+002   4.0308983e+002   1.1959686e-003   3.7910415e-003   3.1698503e+000  -4.2632564e-014   0.0000000e+000   1.0240343e+003   7.3573220e+002   1.3918574e+000   7.3248313e-006   2.3214065e-005
 -8.1693230e+001   3.7531518e-001   3.7534903e-001   3.7515908e-001   4.0809906e+002   4.7008544e+002   4.0410758e+002   1.1883588e-003   3.7910415e-003   3.1901490e+000  -4.2632564e-014   0.0000000e+000   1.0241784e+003   7.3587627e+002   1.3917807e+000   7.2908226e-006   2.3254244e-005
 -8.1291828e+001   3.7870585e-001   3.7873401e-001   3.7863566e-001   4.0914344e+002   4.7168297e+002   4.0513468e+002   1.1807494e-003   3.7910415e-003   3.2107080e+000  -4.2632564e-014   0.0000000e+000   1.0243238e+003   7.3602170e+002   1.3917032e+000   7.2567609e-006   2.3294766e-005
 -8.0890926e+001   3.8214680e-001   3.8217716e-001   3.8212347e-001   4.1019676e+002   4.7066074e+002   4.0617055e+002   1.1731405e-003   3.7910414e-003   3.2315324e+000  -4.2632564e-014   0.0000000e+000   1.0244707e+003   7.3616857e+002   1.3916251e+000   7.2226464e-006   2.3335635e-005
 -8.0490500e+001   3.8563826e-001   3.8571189e-001   3.8560937e-001   4.1125910e+002   4.7192617e+002   4.0721531e+002   1.1655320e-003   3.7910414e-003   3.2526275e+000  -4.2632564e-014   0.0000000e+000   1.0246190e+003   7.3631695e+002   1.3915462e+000   7.1884783e-006   2.3376853e-005
 -8.0090524e+001   3.8918825e-001   3.8924078e-001   3.8915856e-001   4.1233064e+002   4.7319949e+002   4.0826974e+002   1.1579240e-003   3.7910414e-003   3.2739985e+000  -4.4408921e-014  -4.4411656e-015   1.0247689e+003   7.3646677e+002   1.3914665e+000   7.1542565e-006   2.3418429e-005
 -7.9690976e+001   3.9283826e-001   3.9286335e-001   3.9281593e-001   4.1341159e+002   4.7448499e+002   4.0933744e+002   1.1503164e-003   3.7910414e-003   3.2956509e+000  -4.4408921e-014   0.0000000e+000   1.0249203e+003   7.3661820e+002   1.3913861e+000   7.1199780e-006   2.3460370e-005
 -7.9291829e+001   3.9645620e-001   3.9652259e-001   3.9642304e-001   4.1450144e+002   4.7557806e+002   4.1040618e+002   1.1427093e-003   3.7910414e-003   3.3175903e+000  -4.4408921e-014   0.0000000e+000   1.0250739e+003   7.3677176e+002   1.3913045e+000   7.0856353e-006   2.3502656e-005
 -7.8893061e+001   4.0017418e-001   4.0020350e-001   4.0000488e-001   4.1560074e+002   4.7678281e+002   4.1148838e+002   1.1351027e-003   3.7910414e-003   3.3398224e+000  -4.5297099e-014  -2.2273040e-015   1.0252294e+003   7.3692734e+002   1.3912219e+000   7.0512415e-006   2.3545309e-005
 -7.8494646e+001   4.0395320e-001   4.0397892e-001   4.0386509e-001   4.1670995e+002   4.7841016e+002   4.1258075e+002   1.1274965e-003   3.7910414e-003   3.3623531e+000  -4.5297099e-014   0.0000000e+000   1.0253865e+003   7.3708440e+002   1.3911385e+000   7.0167928e-006   2.3588347e-005
 -7.8096561e+001   4.0779162e-001   4.0782497e-001   4.0774831e-001   4.1782925e+002   4.7694079e+002   4.1368251e+002   1.1198908e-003   3.7910409e-003   3.3851881e+000  -4.5075055e-014   5.5778220e-016   1.0255451e+003   7.3724299e+002   1.3910544e+000   6.9822907e-006   2.3631775e-005
 -7.7698782e+001   4.1169292e-001   4.1172217e-001   4.1165305e-001   4.1895869e+002   4.7712860e+002   4.1479426e+002   1.1122855e-003   3.7910409e-003   3.4083344e+000  -4.5963233e-014  -2.2328433e-015   1.0257052e+003   7.3740316e+002   1.3909694e+000   6.9477315e-006   2.3675598e-005
 -7.7301285e+001   4.1565905e-001   4.1568864e-001   4.1561806e-001   4.2009845e+002   4.7846545e+002   4.1591667e+002   1.1046807e-003   3.7910405e-003   3.4317976e+000  -4.5963233e-014   0.0000000e+000   1.0258671e+003   7.3756500e+002   1.3908836e+000   6.9131138e-006   2.3719820e-005
 -7.6904045e+001   4.1969335e-001   4.1975133e-001   4.1966282e-001   4.2124878e+002   4.7924173e+002   4.1705022e+002   1.0970763e-003   3.7910391e-003   3.4555838e+000  -4.4186876e-014   4.4717512e-015   1.0260308e+003   7.3772868e+002   1.3907969e+000   6.8784431e-006   2.3764453e-005
 -7.6507039e+001   4.2384170e-001   4.2385888e-001   4.2376008e-001   4.2240987e+002   4.8053789e+002   4.1819949e+002   1.0894724e-003   3.7910387e-003   3.4797015e+000  -4.4186876e-014   0.0000000e+000   1.0261962e+003   7.3789407e+002   1.3907093e+000   6.8437109e-006   2.3809503e-005
 -7.6110243e+001   4.2795943e-001   4.2800339e-001   4.2779873e-001   4.2358165e+002   4.8180964e+002   4.1934944e+002   1.0818689e-003   3.7910382e-003   3.5041567e+000  -4.4186876e-014   0.0000000e+000   1.0263634e+003   7.3806136e+002   1.3906208e+000   6.8089259e-006   2.3854968e-005
 -7.5713633e+001   4.3219455e-001   4.3221362e-001   4.3210633e-001   4.2476376e+002   4.8267426e+002   4.2051559e+002   1.0742659e-003   3.7910379e-003   3.5289566e+000  -4.4186876e-014   0.0000000e+000   1.0265334e+003   7.3823132e+002   1.3905308e+000   6.7740732e-006   2.3900834e-005
 -7.5317184e+001   4.3655275e-001   4.3657296e-001   4.3648544e-001   4.2595690e+002   4.8294723e+002   4.2169696e+002   1.0666634e-003   3.7910379e-003   3.5541089e+000  -4.4186876e-014   0.0000000e+000   1.0267056e+003   7.3840350e+002   1.3904398e+000   6.7391578e-006   2.3947128e-005
 -7.4920872e+001   4.4088056e-001   4.4092692e-001   4.4083002e-001   4.2716132e+002   4.8426581e+002   4.2287805e+002   1.0590613e-003   3.7910379e-003   3.5796208e+000  -3.7081449e-014   1.7928903e-014   1.0268795e+003   7.3857744e+002   1.3903478e+000   6.7041832e-006   2.3993859e-005
 -7.4740937e+001   4.4305384e-001   4.4314775e-001   4.4295836e-001   4.2771088e+002   4.8489073e+002   4.2341293e+002   1.0556092e-003   3.7910379e-003   3.5913271e+000  -3.7081449e-014   0.0000000e+000   1.0269589e+003   7.3865686e+002   1.3903058e+000   6.6882646e-006   2.4015182e-005
 -7.4516017e+001   4.4558516e-001   4.4569086e-001   4.4554048e-001   4.2840170e+002   4.8565986e+002   4.2409568e+002   1.0512936e-003   3.7910379e-003   3.6060696e+000  -3.7081449e-014   0.0000000e+000   1.0270588e+003   7.3875673e+002   1.3902531e+000   6.6683525e-006   2.4041986e-005
 -7.4234868e+001   4.4878220e-001   4.4884183e-001   4.4870346e-001   4.2927126e+002   4.8569355e+002   4.2495358e+002   1.0458986e-003   3.7910379e-003   3.6246708e+000  -3.7081449e-014   0.0000000e+000   1.0271846e+003   7.3888254e+002   1.3901866e+000   6.6434379e-006   2.4075725e-005
 -7.3883432e+001   4.5275392e-001   4.5277289e-001   4.5260837e-001   4.3036755e+002   4.8688866e+002   4.2602979e+002   1.0391541e-003   3.7910374e-003   3.6481955e+000  -3.7081449e-014   0.0000000e+000   1.0273434e+003   7.3904136e+002   1.3901028e+000   6.6122559e-006   2.4118261e-005
 -7.3487419e+001   4.5737461e-001   4.5740432e-001   4.5718792e-001   4.3161497e+002   4.8835367e+002   4.2725287e+002   1.0315538e-003   3.7910374e-003   3.6750749e+000  -3.7081449e-014   0.0000000e+000   1.0275246e+003   7.3922246e+002   1.3900072e+000   6.5770642e-006   2.4166661e-005
 -7.3091430e+001   4.6211872e-001   4.6215468e-001   4.6200939e-001   4.3287472e+002   4.8988848e+002   4.2849755e+002   1.0239538e-003   3.7910374e-003   3.7023518e+000  -3.7081449e-014   0.0000000e+000   1.0277077e+003   7.3940563e+002   1.3899106e+000   6.5418092e-006   2.4215539e-005
 -7.2695443e+001   4.6700874e-001   4.6704039e-001   4.6694378e-001   4.3414694e+002   4.9013384e+002   4.2977072e+002   1.0163544e-003   3.7910374e-003   3.7300349e+000  -3.7081449e-014   0.0000000e+000   1.0278933e+003   7.3959125e+002   1.3898127e+000   6.5064898e-006   2.4264901e-005
 -7.2299432e+001   4.7185885e-001   4.7189210e-001   4.7179886e-001   4.3543082e+002   4.9145091e+002   4.3101984e+002   1.0087554e-003   3.7910373e-003   3.7581333e+000  -3.7081449e-014   0.0000000e+000   1.0280822e+003   7.3978015e+002   1.3897132e+000   6.4710971e-006   2.4314716e-005
 -7.1903375e+001   4.7686592e-001   4.7688829e-001   4.7681203e-001   4.3672769e+002   4.9277664e+002   4.3230221e+002   1.0011569e-003   3.7910373e-003   3.7866565e+000  -3.7081449e-014   0.0000000e+000   1.0282733e+003   7.3997119e+002   1.3896126e+000   6.4356378e-006   2.4365034e-005
 -7.1507244e+001   4.8196027e-001   4.8200574e-001   4.8189360e-001   4.3803790e+002   4.9410325e+002   4.3359727e+002   9.9355888e-004   3.7910373e-003   3.8156142e+000  -3.7081449e-014   0.0000000e+000   1.0284665e+003   7.4016439e+002   1.3895109e+000   6.4001126e-006   2.4415870e-005
 -7.1111017e+001   4.8721350e-001   4.8723597e-001   4.8694163e-001   4.3936192e+002   4.9573457e+002   4.3492281e+002   9.8596133e-004   3.7910373e-003   3.8450162e+000  -3.7081449e-014   0.0000000e+000   1.0286620e+003   7.4035994e+002   1.3894080e+000   6.3645311e-006   2.4467242e-005
 -7.0714667e+001   4.9250142e-001   4.9252426e-001   4.9238694e-001   4.4069961e+002   4.9711188e+002   4.3624362e+002   9.7836426e-004   3.7910373e-003   3.8748730e+000  -3.7081449e-014   0.0000000e+000   1.0288600e+003   7.4055789e+002   1.3893039e+000   6.3288833e-006   2.4519145e-005
 -7.0318169e+001   4.9788339e-001   4.9791057e-001   4.9782589e-001   4.4205120e+002   4.9637167e+002   4.3757959e+002   9.7076768e-004   3.7910373e-003   3.9051952e+000  -2.2870594e-014   3.5840967e-014   1.0290604e+003   7.4075831e+002   1.3891986e+000   6.2931688e-006   2.4571586e-005
 -6.9921499e+001   5.0336496e-001   5.0339141e-001   5.0329319e-001   4.4341691e+002   4.9773067e+002   4.3893047e+002   9.6317159e-004   3.7910373e-003   3.9359936e+000  -2.2870594e-014   0.0000000e+000   1.0292633e+003   7.4096125e+002   1.3890920e+000   6.2573866e-006   2.4624576e-005
 -6.9524630e+001   5.0894900e-001   5.0897632e-001   5.0887644e-001   4.4479647e+002   4.9908920e+002   4.4029431e+002   9.5557599e-004   3.7910373e-003   3.9672797e+000  -2.2870594e-014   0.0000000e+000   1.0294696e+003   7.4116750e+002   1.3889837e+000   6.2215305e-006   2.4678103e-005
 -6.9127536e+001   5.1464076e-001   5.1466259e-001   5.1457601e-001   4.4619013e+002   5.0045124e+002   4.4167170e+002   9.4798089e-004   3.7910372e-003   3.9990650e+000  -2.2870594e-014   0.0000000e+000   1.0296792e+003   7.4137711e+002   1.3888737e+000   6.1855976e-006   2.4732176e-005
 -6.8730192e+001   5.2044384e-001   5.2049884e-001   5.2036508e-001   4.4759896e+002   5.0182932e+002   4.4306483e+002   9.4038629e-004   3.7910372e-003   4.0313617e+000  -2.2870594e-014   0.0000000e+000   1.0298913e+003   7.4158919e+002   1.3887625e+000   6.1495947e-006   2.4786837e-005
 -6.8332571e+001   5.2635627e-001   5.2638278e-001   5.2606940e-001   4.4902325e+002   5.0313892e+002   4.4447313e+002   9.3279218e-004   3.7910372e-003   4.0641820e+000  -2.2870594e-014   0.0000000e+000   1.0301060e+003   7.4180396e+002   1.3886500e+000   6.1135280e-006   2.4842096e-005
 -6.7934647e+001   5.3238545e-001   5.3241765e-001   5.3223549e-001   4.5046309e+002   5.0453491e+002   4.4589736e+002   9.2519859e-004   3.7910372e-003   4.0975389e+000  -2.2870594e-014   0.0000000e+000   1.0303236e+003   7.4202152e+002   1.3885360e+000   6.0773874e-006   2.4897950e-005
 -6.7536393e+001   5.3852917e-001   5.3855292e-001   5.3844063e-001   4.5191877e+002   5.0412411e+002   4.4733667e+002   9.1760551e-004   3.7910367e-003   4.1314450e+000  -2.2870594e-014   0.0000000e+000   1.0305441e+003   7.4224199e+002   1.3884206e+000   6.0411754e-006   2.4954417e-005
 -6.7137781e+001   5.4480039e-001   5.4482781e-001   5.4470565e-001   4.5339055e+002   5.0477825e+002   4.4877650e+002   9.1001294e-004   3.7910367e-003   4.1659152e+000  -2.2870594e-014   0.0000000e+000   1.0307675e+003   7.4246539e+002   1.3883037e+000   6.0048914e-006   2.5011516e-005
 -6.6738785e+001   5.5119666e-001   5.5122677e-001   5.5111192e-001   4.5487823e+002   5.0620517e+002   4.5025088e+002   9.0242090e-004   3.7910367e-003   4.2009629e+000  -2.2870594e-014   0.0000000e+000   1.0309947e+003   7.4269257e+002   1.3881850e+000   5.9685235e-006   2.5069220e-005
 -6.6339376e+001   5.5772144e-001   5.5777422e-001   5.5764382e-001   4.5638211e+002   5.0762885e+002   4.5173985e+002   8.9482938e-004   3.7910367e-003   4.2366029e+000  -2.2870594e-014   0.0000000e+000   1.0312259e+003   7.4292378e+002   1.3880642e+000   5.9320777e-006   2.5127554e-005
 -6.5939526e+001   5.6437260e-001   5.6439201e-001   5.6426315e-001   4.5790326e+002   5.0908826e+002   4.5324548e+002   8.8723839e-004   3.7910367e-003   4.2728502e+000  -8.6597396e-015   3.5540508e-014   1.0314600e+003   7.4315788e+002   1.3879419e+000   5.8955583e-006   2.5186561e-005
 -6.5539208e+001   5.7116371e-001   5.7119611e-001   5.7089564e-001   4.5944205e+002   5.1060952e+002   4.5476914e+002   8.7964794e-004   3.7910367e-003   4.3097205e+000  -8.6597396e-015   0.0000000e+000   1.0316973e+003   7.4339516e+002   1.3878181e+000   5.8589665e-006   2.5246246e-005
 -6.5138391e+001   5.7809397e-001   5.7811227e-001   5.7795782e-001   4.6099864e+002   5.1223058e+002   4.5631098e+002   8.7205803e-004   3.7910367e-003   4.3472299e+000  -8.6597396e-015   0.0000000e+000   1.0319379e+003   7.4363576e+002   1.3876926e+000   5.8222963e-006   2.5306618e-005
 -6.4737047e+001   5.8516534e-001   5.8518837e-001   5.8507055e-001   4.6257333e+002   5.1247075e+002   4.5787060e+002   8.6446866e-004   3.7910367e-003   4.3853952e+000  -8.6597396e-015   0.0000000e+000   1.0321819e+003   7.4387979e+002   1.3875654e+000   5.7855477e-006   2.5367690e-005
 -6.4335147e+001   5.9238639e-001   5.9241607e-001   5.9228606e-001   4.6416641e+002   5.1392649e+002   4.5944906e+002   8.5687985e-004   3.7910367e-003   4.4242337e+000  -8.6597396e-015   0.0000000e+000   1.0324295e+003   7.4412746e+002   1.3874364e+000   5.7487192e-006   2.5429475e-005
 -6.3932659e+001   5.9976377e-001   5.9978788e-001   5.9966956e-001   4.6577736e+002   5.1538340e+002   4.6104584e+002   8.4929160e-004   3.7910367e-003   4.4637633e+000  -8.6597396e-015   0.0000000e+000   1.0326823e+003   7.4438016e+002   1.3873049e+000   5.7117941e-006   2.5491928e-005
 -6.3529554e+001   6.0729815e-001   6.0734850e-001   6.0718587e-001   4.6740763e+002   5.1684252e+002   4.6266134e+002   8.4170392e-004   3.7910367e-003   4.5040027e+000  -8.6597396e-015   0.0000000e+000   1.0329387e+003   7.4463659e+002   1.3871715e+000   5.6747973e-006   2.5555166e-005
 -6.3125800e+001   6.1499295e-001   6.1501587e-001   6.1468597e-001   4.6905784e+002   5.1826654e+002   4.6429687e+002   8.3411681e-004   3.7910367e-003   4.5449710e+000  -8.6597396e-015   0.0000000e+000   1.0331987e+003   7.4489660e+002   1.3870364e+000   5.6377212e-006   2.5619166e-005
 -6.2721365e+001   6.2285753e-001   6.2288752e-001   6.2266223e-001   4.7072820e+002   5.2001145e+002   4.6595322e+002   8.2653028e-004   3.7910367e-003   4.5866882e+000  -8.6597396e-015   0.0000000e+000   1.0334626e+003   7.4516047e+002   1.3868993e+000   5.6005525e-006   2.5683900e-005
 -6.2316218e+001   6.3089241e-001   6.3091609e-001   6.3077301e-001   4.7241907e+002   5.1987352e+002   4.6762974e+002   8.1894433e-004   3.7910367e-003   4.6291750e+000  -8.6597396e-015   0.0000000e+000   1.0337304e+003   7.4542835e+002   1.3867603e+000   5.5632968e-006   2.5749416e-005
 -6.1910327e+001   6.3910186e-001   6.3914101e-001   6.3898579e-001   4.7413078e+002   5.2138365e+002   4.6932713e+002   8.1135898e-004   3.7910366e-003   4.6724529e+000  -8.6597396e-015   0.0000000e+000   1.0340025e+003   7.4570045e+002   1.3866192e+000   5.5259581e-006   2.5815749e-005
 -6.1503657e+001   6.4750104e-001   6.4753065e-001   6.4738359e-001   4.7586287e+002   5.2288833e+002   4.7104556e+002   8.0377423e-004   3.7910366e-003   4.7165441e+000  -8.6597396e-015   0.0000000e+000   1.0342804e+003   7.4597827e+002   1.3864752e+000   5.4885252e-006   2.5882870e-005
 -6.1096174e+001   6.5609046e-001   6.5611677e-001   6.5598322e-001   4.7761672e+002   5.2439772e+002   4.7278542e+002   7.9619014e-004   3.7910366e-003   4.7614715e+000   1.9761970e-014   6.9749565e-014   1.0345626e+003   7.4626049e+002   1.3863290e+000   5.4509976e-006   2.5950809e-005
 -6.0687843e+001   6.6487404e-001   6.6493736e-001   6.6474900e-001   4.7939315e+002   5.2592553e+002   4.7454778e+002   7.8860667e-004   3.7910366e-003   4.8072592e+000   1.9761970e-014   0.0000000e+000   1.0348490e+003   7.4654689e+002   1.3861808e+000   5.4133821e-006   2.6019614e-005
 -6.0278628e+001   6.7395960e-001   6.7399542e-001   6.7350411e-001   4.8119297e+002   5.2736518e+002   4.7634910e+002   7.8102379e-004   3.7910366e-003   4.8539323e+000   1.9761970e-014   0.0000000e+000   1.0351400e+003   7.4683790e+002   1.3860303e+000   5.3756857e-006   2.6089331e-005
 -5.9868494e+001   6.8316436e-001   6.8320402e-001   6.8294055e-001   4.8301613e+002   5.2893143e+002   4.7815686e+002   7.7344155e-004   3.7910366e-003   4.9015166e+000   1.9761970e-014   0.0000000e+000   1.0354358e+003   7.4713371e+002   1.3858775e+000   5.3378914e-006   2.6159916e-005
 -5.9457406e+001   6.9256810e-001   6.9260033e-001   6.9244901e-001   4.8486285e+002   5.2858834e+002   4.7999122e+002   7.6585996e-004   3.7910366e-003   4.9500389e+000   1.9761970e-014   0.0000000e+000   1.0357369e+003   7.4743480e+002   1.3857221e+000   5.2999975e-006   2.6231384e-005
 -5.9045324e+001   7.0220012e-001   7.0223152e-001   7.0206803e-001   4.8673295e+002   5.3017990e+002   4.8184742e+002   7.5827903e-004   3.7910365e-003   4.9995271e+000   4.8183679e-014   6.8971135e-014   1.0360446e+003   7.4774247e+002   1.3855633e+000   5.2619950e-006   2.6303716e-005
 -5.8632213e+001   7.1207268e-001   7.1210472e-001   7.1194422e-001   4.8862832e+002   5.3177702e+002   4.8372856e+002   7.5069876e-004   3.7910365e-003   5.0500104e+000   4.8183679e-014   0.0000000e+000   1.0363569e+003   7.4805479e+002   1.3854024e+000   5.2238759e-006   2.6376909e-005
 -5.8218031e+001   7.2217863e-001   7.2224067e-001   7.2206101e-001   4.9054939e+002   5.3337298e+002   4.8563543e+002   7.4311916e-004   3.7910365e-003   5.1015190e+000   7.6605389e-014   6.8621412e-014   1.0366744e+003   7.4837226e+002   1.3852389e+000   5.1855921e-006   2.6450733e-005
 -5.7802740e+001   7.3252558e-001   7.3255769e-001   7.3235981e-001   4.9249667e+002   5.3497364e+002   4.8756894e+002   7.3554026e-004   3.7910365e-003   5.1540844e+000   7.6605389e-014   0.0000000e+000   1.0369972e+003   7.4869510e+002   1.3850728e+000   5.1471513e-006   2.6525255e-005
 -5.7386300e+001   7.4312852e-001   7.4316605e-001   7.4271711e-001   4.9447067e+002   5.3666285e+002   4.8953008e+002   7.2796223e-004   3.7910366e-003   5.2077380e+000   7.6605389e-014   0.0000000e+000   1.0373259e+003   7.4902383e+002   1.3849038e+000   5.1085802e-006   2.6600610e-005
 -5.6968657e+001   7.5399526e-001   7.5402980e-001   7.5378294e-001   4.9647091e+002   5.3830336e+002   4.9151682e+002   7.2038479e-004   3.7910366e-003   5.2625162e+000   7.6605389e-014   0.0000000e+000   1.0376623e+003   7.4936021e+002   1.3847310e+000   5.0698624e-006   2.6676760e-005
 -5.6549777e+001   7.6512327e-001   7.6516032e-001   7.6497922e-001   4.9849941e+002   5.3884035e+002   4.9353042e+002   7.1280804e-004   3.7910366e-003   5.3184537e+000   7.6605389e-014   0.0000000e+000   1.0380042e+003   7.4970215e+002   1.3845555e+000   5.0309763e-006   2.6753612e-005
 -5.6129618e+001   7.7654149e-001   7.7657821e-001   7.7639210e-001   5.0055679e+002   5.4052462e+002   4.9557414e+002   7.0523202e-004   3.7910366e-003   5.3755877e+000   7.6605389e-014   0.0000000e+000   1.0383521e+003   7.5004997e+002   1.3843772e+000   4.9918718e-006   2.6830914e-005
 -5.5708134e+001   7.8827280e-001   7.8831237e-001   7.8813075e-001   5.0264362e+002   5.4222585e+002   4.9764997e+002   6.9765675e-004   3.7910366e-003   5.4339567e+000   7.6605389e-014   0.0000000e+000   1.0387062e+003   7.5040410e+002   1.3841958e+000   4.9525049e-006   2.6908447e-005
 -5.5285280e+001   8.0032117e-001   8.0040155e-001   8.0015023e-001   5.0476059e+002   5.4393575e+002   4.9975940e+002   6.9008246e-004   3.7910358e-003   5.4935982e+000   7.6605389e-014   0.0000000e+000   1.0390672e+003   7.5076507e+002   1.3840111e+000   4.9127625e-006   2.6985563e-005
 -5.4860997e+001   8.1265719e-001   8.1269914e-001   8.1231006e-001   5.0690722e+002   5.4572383e+002   5.0189302e+002   6.8250887e-004   3.7910357e-003   5.5545589e+000   1.0502710e-013   6.6987608e-014   1.0394369e+003   7.5113481e+002   1.3838220e+000   4.8723073e-006   2.7060372e-005
 -5.4435240e+001   8.2531578e-001   8.2535805e-001   8.2500049e-001   5.0908607e+002   5.4759338e+002   5.0406024e+002   6.7493596e-004   3.7910358e-003   5.6168823e+000   1.0502710e-013   0.0000000e+000   1.0398130e+003   7.5151088e+002   1.3836300e+000   4.8317394e-006   2.7136195e-005
 -5.4007966e+001   8.3846897e-001   8.3850795e-001   8.3827051e-001   5.1129815e+002   5.4819648e+002   5.0627237e+002   6.6736385e-004   3.7910359e-003   5.6806132e+000   1.0502710e-013   0.0000000e+000   1.0401960e+003   7.5189391e+002   1.3834345e+000   4.7910770e-006   2.7213176e-005
 -5.3666147e+001   8.4919642e-001   8.4926414e-001   8.4900636e-001   5.1308315e+002   5.4966470e+002   5.0804507e+002   6.6132692e-004   3.7910359e-003   5.7324687e+000   1.0502710e-013   0.0000000e+000   1.0405063e+003   7.5220424e+002   1.3832763e+000   4.7585682e-006   2.7275294e-005
 -5.3238873e+001   8.6266853e-001   8.6271921e-001   8.6250288e-001   5.1533983e+002   5.5144266e+002   5.1029895e+002   6.5380685e-004   3.7910359e-003   5.7984034e+000   4.8183679e-014  -1.3303742e-013   1.0409012e+003   7.5259908e+002   1.3830753e+000   4.7179954e-006   2.7353826e-005
 -5.2897054e+001   8.7387420e-001   8.7395620e-001   8.7369625e-001   5.1716030e+002   5.5289437e+002   5.1210804e+002   6.4781199e-004   3.7910359e-003   5.8520620e+000   4.8183679e-014   0.0000000e+000   1.0412221e+003   7.5292003e+002   1.3829120e+000   4.6855544e-006   2.7417178e-005
 -5.2469780e+001   8.8790943e-001   8.8798229e-001   8.8773149e-001   5.1946279e+002   5.5447844e+002   5.1440677e+002   6.4034602e-004   3.7910359e-003   5.9202928e+000   4.8183679e-014   0.0000000e+000   1.0416289e+003   7.5332679e+002   1.3827052e+000   4.6450819e-006   2.7497305e-005
 -5.2127961e+001   8.9970864e-001   8.9976803e-001   8.9930201e-001   5.2132147e+002   5.5602421e+002   5.1625308e+002   6.3439531e-004   3.7910359e-003   5.9758259e+000   4.8183679e-014   0.0000000e+000   1.0419582e+003   7.5365615e+002   1.3825380e+000   4.6127334e-006   2.7561987e-005
 -5.1700687e+001   9.1424473e-001   9.1430200e-001   9.1377316e-001   5.2367163e+002   5.5775129e+002   5.1860382e+002   6.2698503e-004   3.7910359e-003   6.0464535e+000   4.8183679e-014   0.0000000e+000   1.0423766e+003   7.5407447e+002   1.3823258e+000   4.5723736e-006   2.7643773e-005
 -5.1358868e+001   9.2656334e-001   9.2663402e-001   9.2623407e-001   5.2556776e+002   5.5921323e+002   5.2049131e+002   6.2108017e-004   3.7910359e-003   6.1039397e+000   4.8183679e-014   0.0000000e+000   1.0427166e+003   7.5441453e+002   1.3821534e+000   4.5401164e-006   2.7709758e-005
 -5.0931594e+001   9.4171347e-001   9.4177335e-001   9.4154236e-001   5.2796479e+002   5.6019121e+002   5.2288581e+002   6.1372809e-004   3.7910359e-003   6.1770610e+000   4.8183679e-014   0.0000000e+000   1.0431491e+003   7.5484703e+002   1.3819345e+000   4.4998710e-006   2.7793175e-005
 -5.0589775e+001   9.5455991e-001   9.5463020e-001   9.5434363e-001   5.2989986e+002   5.6172711e+002   5.2481434e+002   6.0787016e-004   3.7910358e-003   6.2365881e+000   4.8183679e-014   0.0000000e+000   1.0434991e+003   7.5519704e+002   1.3817574e+000   4.4677127e-006   2.7860515e-005
 -5.0162501e+001   9.7037415e-001   9.7049905e-001   9.7019277e-001   5.3234670e+002   5.6356618e+002   5.2725743e+002   6.0057833e-004   3.7910358e-003   6.3123087e+000   4.8183679e-014   0.0000000e+000   1.0439431e+003   7.5564105e+002   1.3815331e+000   4.4276029e-006   2.7945665e-005
 -4.9820682e+001   9.8381899e-001   9.8389330e-001   9.8362990e-001   5.3432138e+002   5.6510717e+002   5.2923027e+002   5.9476933e-004   3.7910358e-003   6.3739598e+000   4.8183679e-014   0.0000000e+000   1.0443035e+003   7.5600141e+002   1.3813513e+000   4.3955522e-006   2.8014384e-005
 -4.9393408e+001   1.0003226e+000   1.0004069e+000   1.0001137e+000   5.3681704e+002   5.6679474e+002   5.3172286e+002   5.8753938e-004   3.7910358e-003   6.4523944e+000   1.0502710e-013   1.3303742e-013   1.0447630e+003   7.5646087e+002   1.3811196e+000   4.3555738e-006   2.8101233e-005
 -4.9051589e+001   1.0143647e+000   1.0144456e+000   1.0135785e+000   5.3883164e+002   5.6830011e+002   5.3373740e+002   5.8178112e-004   3.7910361e-003   6.5162583e+000   1.0502710e-013   0.0000000e+000   1.0451351e+003   7.5683297e+002   1.3809323e+000   4.3236401e-006   2.8171341e-005
 -4.8624315e+001   1.0315893e+000   1.0316566e+000   1.0312469e+000   5.4137945e+002   5.7014627e+002   5.3628078e+002   5.7461533e-004   3.7910361e-003   6.5975200e+000   1.0502710e-013   0.0000000e+000   1.0456071e+003   7.5730502e+002   1.3806948e+000   4.2838189e-006   2.8260005e-005
 -4.8282496e+001   1.0462679e+000   1.0463525e+000   1.0460126e+000   5.4343580e+002   5.7165107e+002   5.3833444e+002   5.6890895e-004   3.7910361e-003   6.6636956e+000   1.0502710e-013   0.0000000e+000   1.0459899e+003   7.5768776e+002   1.3805025e+000   4.2520108e-006   2.8331566e-005
 -4.7855222e+001   1.0642433e+000   1.0643168e+000   1.0639851e+000   5.4603471e+002   5.7314323e+002   5.4092721e+002   5.6180946e-004   3.7910361e-003   6.7479037e+000   1.6187052e-013   1.3303742e-013   1.0464776e+003   7.5817548e+002   1.3802577e+000   4.2123466e-006   2.8422008e-005
 -4.7513403e+001   1.0795942e+000   1.0796788e+000   1.0793488e+000   5.4813213e+002   5.7477840e+002   5.4300648e+002   5.5615668e-004   3.7910361e-003   6.8164894e+000   2.1871394e-013   1.6629677e-013   1.0468734e+003   7.5857129e+002   1.3800593e+000   4.1806655e-006   2.8494998e-005
 -4.7086129e+001   1.0983812e+000   1.0984562e+000   1.0981768e+000   5.5078459e+002   5.7727687e+002   5.4565209e+002   5.4912520e-004   3.7910361e-003   6.9037737e+000   2.1871394e-013   0.0000000e+000   1.0473753e+003   7.5907323e+002   1.3798080e+000   4.1411738e-006   2.8587304e-005
 -4.6744310e+001   1.1144542e+000   1.1145423e+000   1.1142453e+000   5.5292551e+002   5.7925148e+002   5.4777763e+002   5.4352798e-004   3.7910361e-003   6.9748683e+000   2.1871394e-013   0.0000000e+000   1.0477820e+003   7.5947990e+002   1.3796046e+000   4.1096384e-006   2.8661808e-005
 -4.6317036e+001   1.1341154e+000   1.1342138e+000   1.1338846e+000   5.5563168e+002   5.8181734e+002   5.5048272e+002   5.3656647e-004   3.7910361e-003   7.0653615e+000   2.1871394e-013   0.0000000e+000   1.0483002e+003   7.5999809e+002   1.3793458e+000   4.0703251e-006   2.8755982e-005
 -4.5975216e+001   1.1508834e+000   1.1509716e+000   1.1500094e+000   5.5781527e+002   5.8383276e+002   5.5265165e+002   5.3102602e-004   3.7910361e-003   7.1390778e+000   2.7555735e-013   1.6629677e-013   1.0487212e+003   7.6041911e+002   1.3791358e+000   4.0389353e-006   2.8831971e-005
 -4.5547943e+001   1.1714441e+000   1.1715250e+000   1.1710932e+000   5.6057698e+002   5.8644913e+002   5.5541029e+002   5.2413675e-004   3.7910362e-003   7.2329142e+000   2.7555735e-013   0.0000000e+000   1.0492551e+003   7.6095298e+002   1.3788698e+000   3.9998178e-006   2.8928079e-005
 -4.5206123e+001   1.1890126e+000   1.1891067e+000   1.1887083e+000   5.6280613e+002   5.8850437e+002   5.5762677e+002   5.1865446e-004   3.7910362e-003   7.3093677e+000   2.7555735e-013   0.0000000e+000   1.0496877e+003   7.6138558e+002   1.3786545e+000   3.9685890e-006   2.9005653e-005
 -4.4778850e+001   1.2104684e+000   1.2105588e+000   1.2101771e+000   5.6562347e+002   5.9117700e+002   5.6044031e+002   5.1183925e-004   3.7910354e-003   7.4066914e+000   2.7555735e-013   0.0000000e+000   1.0502387e+003   7.6193665e+002   1.3783807e+000   3.9296733e-006   2.9103697e-005
 -4.4437030e+001   1.2288431e+000   1.2289473e+000   1.2285263e+000   5.6789644e+002   5.9326846e+002   5.6270485e+002   5.0641722e-004   3.7910354e-003   7.4859921e+000   2.7555735e-013   0.0000000e+000   1.0506865e+003   7.6238438e+002   1.3781584e+000   3.8986068e-006   2.9182796e-005
 -4.4009756e+001   1.2515220e+000   1.2516077e+000   1.2512912e+000   5.7077185e+002   5.9597514e+002   5.6558457e+002   4.9967765e-004   3.7910353e-003   7.5869620e+000   2.7555735e-013   0.0000000e+000   1.0512543e+003   7.6295222e+002   1.3778770e+000   3.8599060e-006   2.9282860e-005
 -4.3667937e+001   1.2705801e+000   1.2706966e+000   1.2703303e+000   5.7309180e+002   5.9812657e+002   5.6789180e+002   4.9431722e-004   3.7910350e-003   7.6692351e+000   3.3240077e-013   1.6629677e-013   1.0517144e+003   7.6341230e+002   1.3776493e+000   3.8290195e-006   2.9363595e-005
 -4.3240663e+001   1.2943538e+000   1.2945065e+000   1.2940869e+000   5.7602467e+002   6.0089084e+002   5.7083467e+002   4.8765569e-004   3.7910338e-003   7.7739969e+000   3.3240077e-013   0.0000000e+000   1.0523010e+003   7.6399892e+002   1.3773593e+000   3.7905430e-006   2.9465656e-005
 -4.2898844e+001   1.3142930e+000   1.3143968e+000   1.3135096e+000   5.7839069e+002   6.0308425e+002   5.7318996e+002   4.8235786e-004   3.7910333e-003   7.8593792e+000   3.3240077e-013   0.0000000e+000   1.0527770e+003   7.6447492e+002   1.3771243e+000   3.7598328e-006   2.9547974e-005
 -4.2471570e+001   1.3391591e+000   1.3392574e+000   1.3385097e+000   5.8138343e+002   6.0590143e+002   5.7619311e+002   4.7577628e-004   3.7910331e-003   7.9681002e+000   3.8924419e-013   1.3303742e-013   1.0533808e+003   7.6507873e+002   1.3768267e+000   3.7215909e-006   2.9652075e-005
 -4.2129751e+001   1.3600601e+000   1.3601428e+000   1.3595939e+000   5.8379787e+002   6.0813877e+002   5.7859851e+002   4.7054329e-004   3.7910329e-003   8.0567143e+000   3.8924419e-013   0.0000000e+000   1.0538704e+003   7.6556826e+002   1.3765857e+000   3.6910747e-006   2.9736040e-005
 -4.1702477e+001   1.3860676e+000   1.3861704e+000   1.3858205e+000   5.8684948e+002   6.1101459e+002   5.8166107e+002   4.6404287e-004   3.7910325e-003   8.1695740e+000   4.4608761e-013   1.3303742e-013   1.0544948e+003   7.6619274e+002   1.3762788e+000   3.6530503e-006   2.9842019e-005
 -4.1360658e+001   1.4079526e+000   1.4080651e+000   1.4075607e+000   5.8931122e+002   6.1329396e+002   5.8411681e+002   4.5887619e-004   3.7910325e-003   8.2615586e+000   4.4608761e-013   0.0000000e+000   1.0550006e+003   7.6669851e+002   1.3760306e+000   3.6227086e-006   2.9927418e-005
 -4.0933384e+001   1.4351972e+000   1.4353143e+000   1.4349308e+000   5.9242497e+002   6.1622435e+002   5.8723768e+002   4.5245946e-004   3.7910325e-003   8.3787230e+000   4.4608761e-013   0.0000000e+000   1.0556425e+003   7.6734043e+002   1.3757160e+000   3.5848866e-006   3.0035029e-005
 -4.0746599e+001   1.4484355e+000   1.4488369e+000   1.4479721e+000   5.9379053e+002   6.1744028e+002   5.8858183e+002   4.4966918e-004   3.7910325e-003   8.4307145e+000   4.4608761e-013   0.0000000e+000   1.0559254e+003   7.6762334e+002   1.3755775e+000   3.5683509e-006   3.0082039e-005
 -4.0513118e+001   1.4639414e+000   1.4641925e+000   1.4636361e+000   5.9550789e+002   6.1905573e+002   5.9030693e+002   4.4619387e-004   3.7910325e-003   8.4963797e+000   4.4608761e-013   0.0000000e+000   1.0562831e+003   7.6798097e+002   1.3754026e+000   3.5477097e-006   3.0141024e-005
 -4.0221266e+001   1.4835145e+000   1.4838009e+000   1.4831633e+000   5.9767091e+002   6.2109703e+002   5.9248380e+002   4.4187006e-004   3.7910325e-003   8.5795188e+000   5.0293103e-013   1.9476804e-013   1.0567357e+003   7.6843365e+002   1.3751815e+000   3.5219244e-006   3.0214798e-005
 -3.9856451e+001   1.5084089e+000   1.5085655e+000   1.5080747e+000   6.0040204e+002   6.2366445e+002   5.9523593e+002   4.3649692e-004   3.7910326e-003   8.6851303e+000   5.0293103e-013   0.0000000e+000   1.0573085e+003   7.6900641e+002   1.3749021e+000   3.4897430e-006   3.0307314e-005
 -3.9400432e+001   1.5401984e+000   1.5402983e+000   1.5394045e+000   6.0385833e+002   6.2692241e+002   5.9869091e+002   4.2982989e-004   3.7910325e-003   8.8198440e+000   5.0293103e-013   0.0000000e+000   1.0580369e+003   7.6973484e+002   1.3745473e+000   3.4494848e-006   3.0422429e-005
 -3.9035617e+001   1.5672399e+000   1.5673934e+000   1.5664527e+000   6.0664580e+002   6.2949586e+002   6.0150615e+002   4.2453713e-004   3.7910325e-003   8.9298020e+000   5.0293103e-013   0.0000000e+000   1.0586298e+003   7.7032772e+002   1.3742590e+000   3.4170354e-006   3.0512002e-005
 -3.8579599e+001   1.6006870e+000   1.6008043e+000   1.6004065e+000   6.1017341e+002   6.3282395e+002   6.0502337e+002   4.1797166e-004   3.7910325e-003   9.0700706e+000   5.0293103e-013   0.0000000e+000   1.0593833e+003   7.7108120e+002   1.3738933e+000   3.3765935e-006   3.0624533e-005
 -3.8214784e+001   1.6291225e+000   1.6292563e+000   1.6287470e+000   6.1302024e+002   6.3545118e+002   6.0790843e+002   4.1276048e-004   3.7910325e-003   9.1845820e+000   5.0293103e-013   0.0000000e+000   1.0599940e+003   7.7169191e+002   1.3735974e+000   3.3443787e-006   3.0715347e-005
 -3.7758765e+001   1.6642566e+000   1.6643941e+000   1.6639625e+000   6.1661982e+002   6.3884848e+002   6.1149390e+002   4.0629875e-004   3.7910325e-003   9.3306524e+000   6.1661787e-013   2.4930310e-013   1.0607728e+003   7.7247073e+002   1.3732207e+000   3.3043250e-006   3.0830174e-005
 -3.7393951e+001   1.6942322e+000   1.6944004e+000   1.6938611e+000   6.1952445e+002   6.4152524e+002   6.1444717e+002   4.0117101e-004   3.7910324e-003   9.4499163e+000   6.1661787e-013   0.0000000e+000   1.0614044e+003   7.7310235e+002   1.3729158e+000   3.2724239e-006   3.0922831e-005
 -3.6937932e+001   1.7312274e+000   1.7313738e+000   1.7309534e+000   6.2319901e+002   6.4498735e+002   6.1810884e+002   3.9481499e-004   3.7910324e-003   9.6020479e+000   7.3030471e-013   2.4930310e-013   1.0622068e+003   7.7390474e+002   1.3725292e+000   3.2327800e-006   3.1040049e-005
 -3.6573117e+001   1.7627955e+000   1.7630716e+000   1.7623454e+000   6.2616200e+002   6.4772255e+002   6.2112964e+002   3.8977278e-004   3.7910324e-003   9.7262625e+000   7.3030471e-013   0.0000000e+000   1.0628594e+003   7.7455735e+002   1.3722153e+000   3.2012087e-006   3.1134569e-005
 -3.6117099e+001   1.8017055e+000   1.8018994e+000   1.8013779e+000   6.2991010e+002   6.5125638e+002   6.2486392e+002   3.8352414e-004   3.7910324e-003   9.8847296e+000   7.3030471e-013   0.0000000e+000   1.0636887e+003   7.7538666e+002   1.3718172e+000   3.1619808e-006   3.1254133e-005
 -3.5752284e+001   1.8352332e+000   1.8353981e+000   1.8335415e+000   6.3293461e+002   6.5402893e+002   6.2794543e+002   3.7856915e-004   3.7910324e-003   1.0014108e+001   7.3030471e-013   0.0000000e+000   1.0643609e+003   7.7605880e+002   1.3714952e+000   3.1307607e-006   3.1350615e-005
 -3.5460432e+001   1.8620031e+000   1.8622183e+000   1.8612092e+000   6.3536835e+002   6.5629197e+002   6.3038872e+002   3.7463322e-004   3.7910324e-003   1.0119317e+001   7.3030471e-013   0.0000000e+000   1.0649056e+003   7.7660347e+002   1.3712346e+000   3.1058802e-006   3.1428251e-005
 -3.5095617e+001   1.8957141e+000   1.8959055e+000   1.8954271e+000   6.3843986e+002   6.5917385e+002   6.3349458e+002   3.6974856e-004   3.7910324e-003   1.0253001e+001   7.3030471e-013   0.0000000e+000   1.0655959e+003   7.7729382e+002   1.3709049e+000   3.0749379e-006   3.1526232e-005
 -3.4803765e+001   1.9235296e+000   1.9237588e+000   1.9230737e+000   6.4091264e+002   6.6147469e+002   6.3598204e+002   3.6586967e-004   3.7910324e-003   1.0361702e+001   7.3030471e-013   0.0000000e+000   1.0661532e+003   7.7785107e+002   1.3706392e+000   3.0502906e-006   3.1605114e-005
 -3.4438950e+001   1.9586142e+000   1.9587823e+000   1.9582452e+000   6.4403225e+002   6.6439516e+002   6.3914311e+002   3.6105743e-004   3.7910324e-003   1.0499805e+001   7.3030471e-013   0.0000000e+000   1.0668597e+003   7.7855760e+002   1.3703028e+000   3.0196459e-006   3.1704630e-005
 -3.4147099e+001   1.9876458e+000   1.9878532e+000   1.9871852e+000   6.4654181e+002   6.6672921e+002   6.4166855e+002   3.5723643e-004   3.7910324e-003   1.0612110e+001   7.3030471e-013   0.0000000e+000   1.0674321e+003   7.7913001e+002   1.3700308e+000   2.9952313e-006   3.1784685e-005
 -3.3782284e+001   2.0241929e+000   2.0244017e+000   2.0238369e+000   6.4970935e+002   6.6969998e+002   6.4487650e+002   3.5249657e-004   3.7910324e-003   1.0754807e+001   7.3030471e-013   0.0000000e+000   1.0681562e+003   7.7985413e+002   1.3696872e+000   2.9648832e-006   3.1885729e-005
 -3.3490432e+001   2.0547403e+000   2.0549777e+000   2.0543148e+000   6.5225921e+002   6.7205761e+002   6.4743340e+002   3.4873414e-004   3.7910324e-003   1.0870838e+001   7.3030471e-013   0.0000000e+000   1.0687411e+003   7.8043898e+002   1.3694102e+000   2.9407175e-006   3.1967069e-005
 -3.3125617e+001   2.0925813e+000   2.0928036e+000   2.0922633e+000   6.5547346e+002   6.7508116e+002   6.5063961e+002   3.4406844e-004   3.7910324e-003   1.1018251e+001   8.4399154e-013   3.1162887e-013   1.0694834e+003   7.8118133e+002   1.3690591e+000   2.9106773e-006   3.2069604e-005
 -3.2833765e+001   2.1243841e+000   2.1248055e+000   2.1240112e+000   6.5806018e+002   6.7747907e+002   6.5234676e+002   3.4036564e-004   3.7910324e-003   1.1138117e+001   8.4399154e-013   0.0000000e+000   1.0700833e+003   7.8178119e+002   1.3687759e+000   2.8867600e-006   3.2152120e-005
 -3.2468950e+001   2.1638044e+000   2.1641136e+000   2.1633619e+000   6.6132361e+002   6.8055048e+002   6.5441206e+002   3.3577460e-004   3.7910324e-003   1.1290408e+001   9.5767838e-013   3.1162887e-013   1.0708418e+003   7.8253972e+002   1.3684185e+000   2.8570405e-006   3.2256224e-005
 -3.2177098e+001   2.1969431e+000   2.1971822e+000   2.1956938e+000   6.6394887e+002   6.8297882e+002   6.5605528e+002   3.3213195e-004   3.7910324e-003   1.1414236e+001   9.5767838e-013   0.0000000e+000   1.0714553e+003   7.8315316e+002   1.3681299e+000   2.8333813e-006   3.2339969e-005
 -3.1812284e+001   2.2379687e+000   2.2381800e+000   2.2368803e+000   6.6725791e+002   6.8609610e+002   6.5812060e+002   3.2761664e-004   3.7910324e-003   1.1571550e+001   8.4399154e-013  -3.1162887e-013   1.0722332e+003   7.8393109e+002   1.3677646e+000   2.8039823e-006   3.2445528e-005
 -3.1520432e+001   2.2725610e+000   2.2728759e+000   2.2714087e+000   6.6992115e+002   6.8856132e+002   6.5980101e+002   3.2403518e-004   3.7910324e-003   1.1699447e+001   8.4399154e-013   0.0000000e+000   1.0728604e+003   7.8455831e+002   1.3674706e+000   2.7805899e-006   3.2530485e-005
 -3.1155617e+001   2.3153170e+000   2.3155411e+000   2.3148634e+000   6.7327861e+002   6.9172394e+002   6.6187719e+002   3.1959690e-004   3.7910324e-003   1.1861919e+001   7.3030471e-013  -3.1162887e-013   1.0736544e+003   7.8535229e+002   1.3670991e+000   2.7515320e-006   3.2637588e-005
 -3.0863765e+001   2.3513076e+000   2.3516322e+000   2.3507739e+000   6.7597756e+002   6.9422225e+002   6.6352136e+002   3.1607713e-004   3.7910324e-003   1.1994010e+001   7.3030471e-013   0.0000000e+000   1.0742970e+003   7.8599491e+002   1.3667989e+000   2.7284060e-006   3.2723684e-005
 -3.0498950e+001   2.3957059e+000   2.3960055e+000   2.3952805e+000   6.7938112e+002   6.9743344e+002   6.6871151e+002   3.1171608e-004   3.7910321e-003   1.2161811e+001   8.4399154e-013   3.1162887e-013   1.0751090e+003   7.8680691e+002   1.3664204e+000   2.6996876e-006   3.2832258e-005
 -3.0207098e+001   2.4333438e+000   2.4336673e+000   2.4327914e+000   6.8211864e+002   6.9996510e+002   6.7119989e+002   3.0825899e-004   3.7910320e-003   1.2298204e+001   8.4399154e-013   0.0000000e+000   1.0757640e+003   7.8746188e+002   1.3661156e+000   2.6768464e-006   3.2919585e-005
 -2.9842283e+001   2.4796246e+000   2.4798966e+000   2.4792083e+000   6.8556604e+002   7.0321305e+002   6.7346491e+002   3.0397726e-004   3.7910320e-003   1.2471433e+001   8.4399154e-013   0.0000000e+000   1.0765942e+003   7.8829215e+002   1.3657300e+000   2.6484798e-006   3.3029529e-005
 -2.9550432e+001   2.5187606e+000   2.5191046e+000   2.5182458e+000   6.8833861e+002   7.0577878e+002   6.7533164e+002   3.0058339e-004   3.7910320e-003   1.2612247e+001   9.5767838e-013   3.8953609e-013   1.0772639e+003   7.8896184e+002   1.3654196e+000   2.6259167e-006   3.3117911e-005
 -2.9185617e+001   2.5670230e+000   2.5673387e+000   2.5666364e+000   6.9183356e+002   7.0907394e+002   6.7759796e+002   2.9638073e-004   3.7910320e-003   1.2791088e+001   8.4399154e-013  -3.1162887e-013   1.0781099e+003   7.8980779e+002   1.3650282e+000   2.5979031e-006   3.3229219e-005
 -2.8893765e+001   2.6077814e+000   2.6081392e+000   2.6073343e+000   6.9464102e+002   7.1167421e+002   6.7946512e+002   2.9305076e-004   3.7910320e-003   1.2936434e+001   8.4399154e-013   0.0000000e+000   1.0787937e+003   7.9049157e+002   1.3647124e+000   2.5755837e-006   3.3318096e-005
 -2.8528950e+001   2.6580227e+000   2.6585523e+000   2.6576623e+000   6.9817760e+002   7.1501533e+002   6.8170936e+002   2.8892905e-004   3.7910312e-003   1.3120976e+001   8.4399154e-013   0.0000000e+000   1.0796578e+003   7.9135568e+002   1.3643142e+000   2.5478280e-006   3.3429237e-005
 -2.8237098e+001   2.7004463e+000   2.7009084e+000   2.6998234e+000   7.0102126e+002   7.1764415e+002   6.8690758e+002   2.8566398e-004   3.7910307e-003   1.3270944e+001   8.4399154e-013   0.0000000e+000   1.0803537e+003   7.9205159e+002   1.3639941e+000   2.5256971e-006   3.3517655e-005
 -2.7872283e+001   2.7526862e+000   2.7530386e+000   2.7517964e+000   7.0460037e+002   7.2102557e+002   6.8928505e+002   2.8162332e-004   3.7910302e-003   1.3461350e+001   8.4399154e-013   0.0000000e+000   1.0812344e+003   7.9293228e+002   1.3635898e+000   2.4979434e-006   3.3624981e-005
 -2.7580431e+001   2.7968741e+000   2.7971868e+000   2.7944968e+000   7.0747591e+002   7.2368794e+002   6.9118697e+002   2.7842357e-004   3.7910300e-003   1.3616052e+001   8.4399154e-013   0.0000000e+000   1.0819446e+003   7.9364249e+002   1.3632644e+000   2.4757754e-006   3.3709580e-005
 -2.7215617e+001   2.8512036e+000   2.8515473e+000   2.8504052e+000   7.1109805e+002   7.2710931e+002   6.9349864e+002   2.7446516e-004   3.7910301e-003   1.3812428e+001   7.3030471e-013  -3.1162887e-013   1.0828404e+003   7.9453834e+002   1.3628548e+000   2.4482916e-006   3.3816140e-005
 -2.6923765e+001   2.8972028e+000   2.8974882e+000   2.8964572e+000   7.1400572e+002   7.2980419e+002   6.9537191e+002   2.7133170e-004   3.7910302e-003   1.3971940e+001   6.1661787e-013  -3.8953609e-013   1.0835631e+003   7.9526100e+002   1.3625251e+000   2.4264628e-006   3.3901682e-005
 -2.6558950e+001   2.9536937e+000   2.9541068e+000   2.9531911e+000   7.1766505e+002   7.3326580e+002   6.9753791e+002   2.6745652e-004   3.7910302e-003   1.4174380e+001   5.0293103e-013  -3.1162887e-013   1.0844756e+003   7.9617353e+002   1.3621096e+000   2.3994021e-006   3.4009320e-005
 -2.6267098e+001   3.0015078e+000   3.0018508e+000   3.0008543e+000   7.2060499e+002   7.3598710e+002   6.9934701e+002   2.6438973e-004   3.7910302e-003   1.4338795e+001   5.0293103e-013   0.0000000e+000   1.0852098e+003   7.9690767e+002   1.3617760e+000   2.3779199e-006   3.4095785e-005
 -2.5902283e+001   3.0600434e+000   3.0604699e+000   3.0595272e+000   7.2430216e+002   7.3948918e+002   7.0243285e+002   2.6059801e-004   3.7910302e-003   1.4547426e+001   2.7555735e-013  -6.2325774e-013   1.0861371e+003   7.9783502e+002   1.3613555e+000   2.3512896e-006   3.4204482e-005
 -2.5610431e+001   3.1099214e+000   3.1102275e+000   3.1092763e+000   7.2726927e+002   7.4223246e+002   7.0440707e+002   2.5759885e-004   3.7910302e-003   1.4716798e+001   3.8924419e-013   3.8953609e-013   1.0868836e+003   7.9858153e+002   1.3610177e+000   2.3301572e-006   3.4291716e-005
 -2.5245616e+001   3.1708062e+000   3.1712908e+000   3.1703106e+000   7.3100290e+002   7.4576554e+002   7.0677982e+002   2.5389248e-004   3.7910302e-003   1.4931636e+001   2.7555735e-013  -3.1162887e-013   1.0878242e+003   7.9952209e+002   1.3605930e+000   2.3039829e-006   3.4401484e-005
 -2.4953765e+001   3.2225753e+000   3.2230502e+000   3.2219785e+000   7.3399721e+002   7.4853993e+002   7.0875444e+002   2.5096130e-004   3.7910302e-003   1.5106035e+001   2.7555735e-013   0.0000000e+000   1.0885816e+003   8.0027951e+002   1.3602517e+000   2.2832121e-006   3.4489518e-005
 -2.4588950e+001   3.2859164e+000   3.2863868e+000   3.2854670e+000   7.3776235e+002   7.5210355e+002   7.1113585e+002   2.4733992e-004   3.7910302e-003   1.5327207e+001   5.0293103e-013   6.2325774e-013   1.0895364e+003   8.0123427e+002   1.3598225e+000   2.2574887e-006   3.4600214e-005
 -2.4297098e+001   3.3396671e+000   3.3401758e+000   3.3390654e+000   7.4078383e+002   7.5490241e+002   7.1294241e+002   2.4447735e-004   3.7910302e-003   1.5506673e+001   6.1661787e-013   3.8953609e-013   1.0903034e+003   8.0200132e+002   1.3594783e+000   2.2370917e-006   3.4689046e-005
 -2.3932283e+001   3.4052587e+000   3.4060913e+000   3.4048269e+000   7.4457770e+002   7.5850293e+002   7.1531892e+002   2.4094289e-004   3.7910301e-003   1.5734144e+001   6.1661787e-013   0.0000000e+000   1.0912701e+003   8.0296801e+002   1.3590455e+000   2.2118401e-006   3.4800586e-005
 -2.3640431e+001   3.4611715e+000   3.4618312e+000   3.4598779e+000   7.4762008e+002   7.6132091e+002   7.1722602e+002   2.3814984e-004   3.7910300e-003   1.5918676e+001   6.1661787e-013   0.0000000e+000   1.0920469e+003   8.0374477e+002   1.3586986e+000   2.1918204e-006   3.4890032e-005
 -2.3275616e+001   3.5292950e+000   3.5299347e+000   3.5288236e+000   7.5144363e+002   7.6493716e+002   7.2422446e+002   2.3470201e-004   3.7910300e-003   1.6152525e+001   6.1661787e-013   0.0000000e+000   1.0930242e+003   8.0472208e+002   1.3582629e+000   2.1670483e-006   3.5002444e-005
 -2.2983764e+001   3.5870493e+000   3.5875462e+000   3.5850989e+000   7.5450551e+002   7.6777540e+002   7.2603120e+002   2.3197879e-004   3.7910300e-003   1.6342141e+001   6.1661787e-013   0.0000000e+000   1.0938093e+003   8.0550722e+002   1.3579137e+000   2.1474134e-006   3.5092463e-005
 -2.2618950e+001   3.6576237e+000   3.6581566e+000   3.6560461e+000   7.5835120e+002   7.7142050e+002   7.2830117e+002   2.2861890e-004   3.7910300e-003   1.6582312e+001   6.1661787e-013   0.0000000e+000   1.0947967e+003   8.0649459e+002   1.3574755e+000   2.1231311e-006   3.5205526e-005
 -2.2327098e+001   3.7175396e+000   3.7179265e+000   3.7162786e+000   7.6143223e+002   7.7426601e+002   7.3042578e+002   2.2596640e-004   3.7910300e-003   1.6776964e+001   6.1661787e-013   0.0000000e+000   1.0955887e+003   8.0728663e+002   1.3571248e+000   2.1038991e-006   3.5296109e-005
 -2.1962283e+001   3.7904815e+000   3.7910402e+000   3.7900431e+000   7.6529595e+002   7.7793449e+002   7.3273314e+002   2.2269509e-004   3.7910300e-003   1.7023411e+001   6.1661787e-013   0.0000000e+000   1.0965844e+003   8.0828235e+002   1.3566849e+000   2.0801160e-006   3.5409702e-005
 -2.1670431e+001   3.8526051e+000   3.8530354e+000   3.8518814e+000   7.6839043e+002   7.8079504e+002   7.3465573e+002   2.2011357e-004   3.7910300e-003   1.7223063e+001   5.0293103e-013  -3.8953609e-013   1.0973826e+003   8.0908053e+002   1.3563330e+000   2.0612874e-006   3.5500679e-005
 -2.1305616e+001   3.9281548e+000   3.9287455e+000   3.9275753e+000   7.7227149e+002   7.8447002e+002   7.3691159e+002   2.1693116e-004   3.7910300e-003   1.7475728e+001   5.0293103e-013   0.0000000e+000   1.0983849e+003   8.1008282e+002   1.3558921e+000   2.0380169e-006   3.5614782e-005
 -2.1013764e+001   3.9931343e+000   3.9935755e+000   3.9923535e+000   7.7537606e+002   7.8731395e+002   7.3874552e+002   2.1442149e-004   3.7910300e-003   1.7680271e+001   2.7555735e-013  -7.7907218e-013   1.0991879e+003   8.1088578e+002   1.3555397e+000   2.0196042e-006   3.5706057e-005
 -2.0780283e+001   4.0439743e+000   4.0447308e+000   4.0430904e+000   7.7785929e+002   7.8964836e+002   7.4114173e+002   2.1243678e-004   3.7910300e-003   1.7845450e+001   2.7555735e-013   0.0000000e+000   1.0998305e+003   8.1152837e+002   1.3552582e+000   2.0050034e-006   3.5779064e-005
 -2.0488431e+001   4.1074384e+000   4.1082346e+000   4.1067511e+000   7.8097037e+002   7.9257457e+002   7.4308488e+002   2.0998461e-004   3.7910300e-003   1.8053847e+001   2.7555735e-013   0.0000000e+000   1.1006359e+003   8.1233385e+002   1.3549059e+000   1.9869281e-006   3.5870529e-005
 -2.0123616e+001   4.1887517e+000   4.1891904e+000   4.1882066e+000   7.8486650e+002   7.9621375e+002   7.4550700e+002   2.0696500e-004   3.7910300e-003   1.8317251e+001   2.7555735e-013   0.0000000e+000   1.1016458e+003   8.1334372e+002   1.3544653e+000   1.9646125e-006   3.5985075e-005
 -1.9831764e+001   4.2561395e+000   4.2566284e+000   4.2554723e+000   7.8798078e+002   7.9910284e+002   7.4750894e+002   2.0458565e-004   3.7910300e-003   1.8530283e+001   2.7555735e-013   0.0000000e+000   1.1024533e+003   8.1415124e+002   1.3541137e+000   1.9469705e-006   3.6076635e-005
 -1.9750189e+001   4.2749542e+000   4.2780826e+000   4.2687259e+000   7.8883482e+002   8.0004975e+002   7.4735579e+002   2.0392644e-004   3.7910300e-003   1.8590184e+001   5.0293103e-013   2.7872825e-012   1.1026748e+003   8.1437273e+002   1.3540174e+000   1.9420483e-006   3.6101744e-005
 -1.9684928e+001   4.2897763e+000   4.2917777e+000   4.2836854e+000   7.8951831e+002   8.0074338e+002   7.4741329e+002   2.0340062e-004   3.7910300e-003   1.8638242e+001   5.0293103e-013   0.0000000e+000   1.1028521e+003   8.1455000e+002   1.3539403e+000   1.9381190e-006   3.6121832e-005
 -1.9538093e+001   4.3234784e+000   4.3244891e+000   4.3195499e+000   7.9105510e+002   8.0226830e+002   7.4777158e+002   2.0222419e-004   3.7910300e-003   1.8746669e+001   5.0293103e-013   0.0000000e+000   1.1032508e+003   8.1494868e+002   1.3537672e+000   1.9293195e-006   3.6166977e-005
 -1.9456517e+001   4.3421778e+000   4.3428799e+000   4.3411257e+000   7.9190902e+002   8.0313236e+002   7.4784259e+002   2.0157408e-004   3.7910300e-003   1.8807130e+001   5.0293103e-013   0.0000000e+000   1.1034723e+003   8.1517024e+002   1.3536710e+000   1.9244506e-006   3.6192030e-005
 -1.9354548e+001   4.3654621e+000   4.3669970e+000   4.3650762e+000   7.9297710e+002   8.0423667e+002   7.4843216e+002   2.0076500e-004   3.7910300e-003   1.8882922e+001   5.0293103e-013   0.0000000e+000   1.1037495e+003   8.1544740e+002   1.3535508e+000   1.9183853e-006   3.6223328e-005
 -1.9282851e+001   4.3827337e+000   4.3854312e+000   4.3817293e+000   7.9372747e+002   8.0501088e+002   7.4849135e+002   2.0019830e-004   3.7910300e-003   1.8936374e+001   5.0293103e-013   0.0000000e+000   1.1039442e+003   8.1564211e+002   1.3534664e+000   1.9141305e-006   3.6245278e-005
 -1.9170824e+001   4.4088935e+000   4.4112509e+000   4.4082408e+000   7.9490003e+002   8.0628343e+002   7.4860600e+002   1.9931721e-004   3.7910300e-003   1.9020083e+001   5.0293103e-013   0.0000000e+000   1.1042485e+003   8.1594639e+002   1.3533346e+000   1.9075068e-006   3.6279496e-005
 -1.9093028e+001   4.4271432e+000   4.4286131e+000   4.4266195e+000   7.9571533e+002   8.0716612e+002   7.4866140e+002   1.9870782e-004   3.7910300e-003   1.9078414e+001   2.7555735e-013  -2.9226775e-012   1.1044601e+003   8.1615797e+002   1.3532430e+000   1.9029202e-006   3.6303239e-005
 -1.8952994e+001   4.4601162e+000   4.4606768e+000   4.4595389e+000   7.9718159e+002   8.0875366e+002   7.4876787e+002   1.9761761e-004   3.7910300e-003   1.9183665e+001   2.7555735e-013   0.0000000e+000   1.1048406e+003   8.1653848e+002   1.3530784e+000   1.8947009e-006   3.6345811e-005
 -1.8855749e+001   4.4824037e+000   4.4831125e+000   4.4814112e+000   7.9820115e+002   8.0985171e+002   7.4992817e+002   1.9686471e-004   3.7910300e-003   1.9257032e+001   2.7555735e-013   0.0000000e+000   1.1051052e+003   8.1680307e+002   1.3529640e+000   1.8890155e-006   3.6375310e-005
 -1.8734192e+001   4.5106060e+000   4.5112266e+000   4.5100958e+000   7.9947597e+002   8.1121696e+002   7.5041999e+002   1.9592866e-004   3.7910300e-003   1.9349032e+001   2.7555735e-013   0.0000000e+000   1.1054360e+003   8.1713389e+002   1.3528211e+000   1.8819255e-006   3.6411879e-005
 -1.8585949e+001   4.5453247e+000   4.5457251e+000   4.5448760e+000   8.0103031e+002   8.1288080e+002   7.5103234e+002   1.9479467e-004   3.7910300e-003   1.9461672e+001   2.7555735e-013   0.0000000e+000   1.1058393e+003   8.1753719e+002   1.3526471e+000   1.8732792e-006   3.6455547e-005
 -1.8351945e+001   4.6013580e+000   4.6018013e+000   4.6005996e+000   8.0348014e+002   8.1552504e+002   7.5192226e+002   1.9302249e-004   3.7910300e-003   1.9640354e+001   2.7555735e-013   0.0000000e+000   1.1064749e+003   8.1817278e+002   1.3523731e+000   1.8597080e-006   3.6523656e-005
 -1.8233502e+001   4.6313302e+000   4.6320936e+000   4.6307200e+000   8.0471997e+002   8.1686802e+002   7.5211385e+002   1.9213337e-004   3.7910300e-003   1.9731242e+001   2.7555735e-013   0.0000000e+000   1.1067965e+003   8.1849441e+002   1.3522346e+000   1.8528851e-006   3.6558018e-005
 -1.8085724e+001   4.6660652e+000   4.6666344e+000   4.6655922e+000   8.0626716e+002   8.1854289e+002   7.5250669e+002   1.9103154e-004   3.7910300e-003   1.9845048e+001   4.8183679e-014  -1.5386251e-012   1.1071978e+003   8.1889573e+002   1.3520620e+000   1.8444173e-006   3.6600797e-005
 -1.7967503e+001   4.6964108e+000   4.6971705e+000   4.6950901e+000   8.0750327e+002   8.1989246e+002   7.5266076e+002   1.9015652e-004   3.7910300e-003   1.9936366e+001   4.8183679e-014   0.0000000e+000   1.1075184e+003   8.1921633e+002   1.3519242e+000   1.8376841e-006   3.6634951e-005
 -1.7819970e+001   4.7319573e+000   4.7327160e+000   4.7314659e+000   8.0904584e+002   8.2155859e+002   7.5308459e+002   1.8907181e-004   3.7910300e-003   2.0050741e+001   4.8183679e-014   0.0000000e+000   1.1079184e+003   8.1961632e+002   1.3517525e+000   1.8293267e-006   3.6677514e-005
 -1.7701944e+001   4.7620595e+000   4.7627229e+000   4.7614189e+000   8.1027762e+002   8.2289177e+002   7.5336246e+002   1.8820996e-004   3.7910300e-003   2.0142558e+001  -1.7919000e-013  -1.9264716e-012   1.1082376e+003   8.1993554e+002   1.3516156e+000   1.8226748e-006   3.6711445e-005
 -1.7559019e+001   4.7966220e+000   4.7973905e+000   4.7954164e+000   8.1176653e+002   8.2449762e+002   7.5385480e+002   1.8717431e-004   3.7910300e-003   2.0254008e+001  -1.7919000e-013   0.0000000e+000   1.1086234e+003   8.2032127e+002   1.3514502e+000   1.8146719e-006   3.6752437e-005
 -1.7444679e+001   4.8264063e+000   4.8273549e+000   4.8257358e+000   8.1295596e+002   8.2578599e+002   7.5153674e+002   1.8635118e-004   3.7910300e-003   2.0343471e+001  -4.0656367e-013  -1.9885698e-012   1.1089315e+003   8.2062937e+002   1.3513183e+000   1.8083034e-006   3.6785181e-005
 -1.7340096e+001   4.8529231e+000   4.8536768e+000   4.8514785e+000   8.1404180e+002   8.2696415e+002   7.1995563e+002   1.8560275e-004   3.7910300e-003   2.0425506e+001  -4.0656367e-013   0.0000000e+000   1.1092127e+003   8.2091060e+002   1.3511979e+000   1.8025064e-006   3.6815070e-005
 -1.7246862e+001   4.8766467e+000   4.8772095e+000   4.8737460e+000   8.1500704e+002   8.2801468e+002   6.9285701e+002   1.8493916e-004   3.7910300e-003   2.0498796e+001  -4.0656367e-013   0.0000000e+000   1.1094627e+003   8.2116056e+002   1.3510910e+000   1.7973600e-006   3.6841635e-005
 -1.7155794e+001   4.8997288e+000   4.9004536e+000   4.8966461e+000   8.1594825e+002   8.2904003e+002   6.7316914e+002   1.8429424e-004   3.7910300e-003   2.0570529e+001  -4.0656367e-013   0.0000000e+000   1.1097064e+003   8.2140428e+002   1.3509868e+000   1.7923539e-006   3.6867536e-005
 -1.7062863e+001   4.9231718e+000   4.9239109e+000   4.9200729e+000   8.1690704e+002   8.3008395e+002   6.5577053e+002   1.8363946e-004   3.7910300e-003   2.0643875e+001  -4.0656367e-013   0.0000000e+000   1.1099546e+003   8.2165253e+002   1.3508808e+000   1.7872667e-006   3.6893917e-005
 -1.6900617e+001   4.9641109e+000   4.9650617e+000   4.9615346e+000   8.1857745e+002   8.3189777e+002   6.3170657e+002   1.8250398e-004   3.7910301e-003   2.0772315e+001   5.0293103e-013   5.6056238e-012   1.1103870e+003   8.2208493e+002   1.3506962e+000   1.7784327e-006   3.6939877e-005
 -1.6796688e+001   4.9902621e+000   4.9913339e+000   4.9880443e+000   8.1964573e+002   8.3305123e+002   6.2036323e+002   1.8178240e-004   3.7910303e-003   2.0854770e+001   3.9135362e-012   3.2816950e-011   1.1106633e+003   8.2236122e+002   1.3505784e+000   1.7728137e-006   3.6969271e-005
 -1.6685624e+001   5.0186262e+000   5.0198164e+000   5.0169764e+000   8.2078504e+002   8.3427486e+002   6.1360414e+002   1.8101609e-004   3.7910306e-003   2.0943059e+001   1.8238078e-011   1.2897522e-010   1.1109579e+003   8.2265583e+002   1.3504528e+000   1.7668404e-006   3.7000618e-005
 -1.6567494e+001   5.0483947e+000   5.0493151e+000   5.0469125e+000   8.2199466e+002   8.3550922e+002   6.1147263e+002   1.8020634e-004   3.7910313e-003   2.1037169e+001   7.3717255e-011   4.6964602e-010   1.1112707e+003   8.2296870e+002   1.3503195e+000   1.7605220e-006   3.7033897e-005
 -1.6466095e+001   5.0759488e+000   5.0777076e+000   5.0751868e+000   8.2302975e+002   8.3658307e+002   6.0297593e+002   1.7951550e-004   3.7910321e-003   2.1118133e+001   2.0854984e-010   1.3297138e-009   1.1115385e+003   8.2323656e+002   1.3502055e+000   1.7551244e-006   3.7062373e-005
 -1.6323501e+001   5.1134046e+000   5.1142087e+000   5.1110862e+000   8.2447870e+002   8.3813739e+002   5.7570658e+002   1.7855075e-004   3.7910341e-003   2.1232250e+001   7.2832607e-010   3.6451647e-009   1.1119138e+003   8.2361189e+002   1.3500458e+000   1.7475742e-006   3.7102224e-005
 -1.6260126e+001   5.1297756e+000   5.1305099e+000   5.1281867e+000   8.2512096e+002   8.3882436e+002   5.7571442e+002   1.7812470e-004   3.7910354e-003   2.1283042e+001   1.1612455e-009   6.8310961e-009   1.1120803e+003   8.2377850e+002   1.3499749e+000   1.7442365e-006   3.7119886e-005
 -1.6180908e+001   5.1500285e+000   5.1508316e+000   5.1482145e+000   8.2592470e+002   8.3968795e+002   5.7408763e+002   1.7759405e-004   3.7910374e-003   2.1346647e+001   1.9913868e-009   1.0479131e-008   1.1122888e+003   8.2398712e+002   1.3498862e+000   1.7400785e-006   3.7141994e-005
 -1.6081885e+001   5.1754585e+000   5.1763684e+000   5.1741392e+000   8.2692925e+002   8.4072612e+002   5.7045224e+002   1.7693441e-004   3.7910402e-003   2.1426246e+001   3.6587180e-009   1.6837791e-008   1.1125496e+003   8.2424805e+002   1.3497752e+000   1.7349081e-006   3.7169628e-005
 -1.5903643e+001   5.2227954e+000   5.2239162e+000   5.2220763e+000   8.2873445e+002   8.4259561e+002   5.6008400e+002   1.7575663e-004   3.7910472e-003   2.1569868e+001   9.6261401e-009   3.3479387e-008   1.1130186e+003   8.2471748e+002   1.3495757e+000   1.7256657e-006   3.7219293e-005
 -1.5824425e+001   5.2433036e+000   5.2446123e+000   5.2422398e+000   8.2953413e+002   8.4341605e+002   5.5625065e+002   1.7523760e-004   3.7910511e-003   2.1633777e+001   1.4094033e-008   5.6399596e-008   1.1132265e+003   8.2492557e+002   1.3494872e+000   1.7215877e-006   3.7241293e-005
 -1.5725401e+001   5.2685903e+000   5.2697180e+000   5.2674412e+000   8.3053365e+002   8.4445164e+002   5.5962668e+002   1.7459194e-004   3.7910563e-003   2.1713810e+001   2.1711051e-008   7.6921587e-008   1.1134865e+003   8.2518583e+002   1.3493767e+000   1.7165122e-006   3.7268791e-005
 -1.5601623e+001   5.3004891e+000   5.3010915e+000   5.2997624e+000   8.3178268e+002   8.4574346e+002   5.6364755e+002   1.7378997e-004   3.7910633e-003   2.1814050e+001   3.5132919e-008   1.0843418e-007   1.1138115e+003   8.2551125e+002   1.3492385e+000   1.7102041e-006   3.7303157e-005
 -1.5446899e+001   5.3409744e+000   5.3416764e+000   5.3404875e+000   8.3334068e+002   8.4733706e+002   5.7588764e+002   1.7279695e-004   3.7910726e-003   2.1939465e+001   6.0870937e-008   1.6634828e-007   1.1142171e+003   8.2591733e+002   1.3490661e+000   1.7023868e-006   3.7346025e-005
 -1.5323120e+001   5.3743080e+000   5.3749531e+000   5.3736737e+000   8.3458423e+002   8.4859202e+002   5.6956840e+002   1.7200886e-004   3.7910805e-003   2.2040030e+001   9.0590723e-008   2.4010373e-007   1.1145409e+003   8.2624159e+002   1.3489286e+000   1.6961755e-006   3.7380245e-005
 -1.5168396e+001   5.4136876e+000   5.4139770e+000   5.4130152e+000   8.3613503e+002   8.5014944e+002   5.7043490e+002   1.7103257e-004   3.7910905e-003   2.2165898e+001   1.4170933e-007   3.3038643e-007   1.1149447e+003   8.2664591e+002   1.3487573e+000   1.6884735e-006   3.7422919e-005
 -1.5053258e+001   5.4463074e+000   5.4475883e+000   5.4455352e+000   8.3728482e+002   8.5130811e+002   5.7086933e+002   1.7031225e-004   3.7910982e-003   2.2259692e+001   1.9377472e-007   4.5220017e-007   1.1152440e+003   8.2694565e+002   1.3486304e+000   1.6827832e-006   3.7454558e-005
 -1.4909336e+001   5.4835542e+000   5.4842793e+000   5.4827765e+000   8.3871801e+002   8.5273761e+002   5.7695942e+002   1.6941886e-004   3.7911081e-003   2.2377132e+001   2.7889023e-007   5.9139865e-007   1.1156166e+003   8.2731875e+002   1.3484725e+000   1.6757183e-006   3.7493998e-005
 -1.4749453e+001   5.5274314e+000   5.5279452e+000   5.5268928e+000   8.4030449e+002   8.5429966e+002   5.8353680e+002   1.6843677e-004   3.7911196e-003   2.2507671e+001   4.0691707e-007   8.0075241e-007   1.1160289e+003   8.2773161e+002   1.3482980e+000   1.6679437e-006   3.7537653e-005
 -1.4621546e+001   5.5631203e+000   5.5638696e+000   5.5623753e+000   8.4156986e+002   8.5554275e+002   5.9191701e+002   1.6765803e-004   3.7911293e-003   2.2612275e+001   5.3689432e-007   1.0161892e-006   1.1163578e+003   8.2806113e+002   1.3481587e+000   1.6617717e-006   3.7572471e-005
 -1.4519221e+001   5.5915022e+000   5.5923788e+000   5.5906733e+000   8.4257882e+002   8.5652894e+002   5.9573426e+002   1.6703983e-004   3.7911376e-003   2.2696009e+001   6.6793569e-007   1.2806358e-006   1.1166203e+003   8.2832405e+002   1.3480477e+000   1.6568672e-006   3.7600234e-005
 -1.4391314e+001   5.6254905e+000   5.6262196e+000   5.6245385e+000   8.4383771e+002   8.5774929e+002   5.9550993e+002   1.6627287e-004   3.7911480e-003   2.2800762e+001   8.6852861e-007   1.5682773e-006   1.1169478e+003   8.2865206e+002   1.3479092e+000   1.6507782e-006   3.7634875e-005
 -1.4288989e+001   5.6539011e+000   5.6551617e+000   5.6523954e+000   8.4484125e+002   8.5877627e+002   5.9589911e+002   1.6566416e-004   3.7911568e-003   2.2884592e+001   1.0613792e-006   1.8846829e-006   1.1172089e+003   8.2891366e+002   1.3477989e+000   1.6459407e-006   3.7662488e-005
 -1.4161083e+001   5.6879837e+000   5.6888223e+000   5.6873323e+000   8.4609231e+002   8.6017335e+002   5.9551368e+002   1.6490942e-004   3.7911676e-003   2.2989394e+001   1.3567131e-006   2.3089816e-006   1.1175342e+003   8.2923958e+002   1.3476615e+000   1.6399385e-006   3.7696913e-005
 -1.4058757e+001   5.7164856e+000   5.7172969e+000   5.7157652e+000   8.4708960e+002   8.6128301e+002   5.9853380e+002   1.6431013e-004   3.7911767e-003   2.3073299e+001   1.6408890e-006   2.7771834e-006   1.1177934e+003   8.2949927e+002   1.3475520e+000   1.6351674e-006   3.7724355e-005
 -1.3930851e+001   5.7506848e+000   5.7512176e+000   5.7501170e+000   8.4833250e+002   8.6266075e+002   5.9643999e+002   1.6356686e-004   3.7911884e-003   2.3178218e+001   2.0825590e-006   3.4530677e-006   1.1181160e+003   8.2982247e+002   1.3474159e+000   1.6292449e-006   3.7758554e-005
 -1.3828526e+001   5.7792921e+000   5.7800538e+000   5.7785759e+000   8.4932293e+002   8.6368705e+002   6.0086193e+002   1.6297700e-004   3.7911982e-003   2.3262167e+001   2.5143043e-006   4.2193436e-006   1.1183732e+003   8.3008020e+002   1.3473074e+000   1.6245398e-006   3.7785805e-005
 -1.3700619e+001   5.8135903e+000   5.8140384e+000   5.8130722e+000   8.5055834e+002   8.6505333e+002   6.0775209e+002   1.6224522e-004   3.7912105e-003   2.3367163e+001   3.1826183e-006   5.2250180e-006   1.1186939e+003   8.3040157e+002   1.3471722e+000   1.6186987e-006   3.7819798e-005
 -1.3598294e+001   5.8422891e+000   5.8430956e+000   5.8415784e+000   8.5154232e+002   8.6615600e+002   6.1040303e+002   1.6166487e-004   3.7912206e-003   2.3451109e+001   3.8447077e-006   6.4704412e-006   1.1189494e+003   8.3065764e+002   1.3470645e+000   1.6140617e-006   3.7846872e-005
 -1.3470387e+001   5.8766199e+000   5.8770174e+000   5.8760741e+000   8.5276796e+002   8.6750352e+002   6.1552313e+002   1.6094573e-004   3.7912331e-003   2.3555972e+001   4.9205499e-006   8.4111584e-006   1.1192675e+003   8.3097638e+002   1.3469305e+000   1.6083117e-006   3.7880596e-005
 -1.3368062e+001   5.9053951e+000   5.9061428e+000   5.9046979e+000   8.5374506e+002   8.6848964e+002   6.2066832e+002   1.6037487e-004   3.7912434e-003   2.3639885e+001   6.0601013e-006   1.1136563e-005   1.1195211e+003   8.3123053e+002   1.3468238e+000   1.6037430e-006   3.7907481e-005
 -1.3240156e+001   5.9397987e+000   5.9402379e+000   5.9392303e+000   8.5496247e+002   8.6973859e+002   6.1911042e+002   1.5966725e-004   3.7912561e-003   2.3744732e+001   8.0219518e-006   1.5338156e-005   1.1198368e+003   8.3154695e+002   1.3466910e+000   1.5980757e-006   3.7940978e-005
 -1.3137830e+001   5.9686216e+000   5.9693570e+000   5.9679260e+000   8.5593199e+002   8.7082157e+002   6.1828362e+002   1.5910587e-004   3.7912665e-003   2.3828578e+001   1.0237798e-005   2.1654935e-005   1.1200881e+003   8.3179879e+002   1.3465854e+000   1.5935748e-006   3.7967653e-005
 -1.3009924e+001   6.0025673e+000   6.0030213e+000   6.0019352e+000   8.5713934e+002   8.7216384e+002   6.2000645e+002   1.5840980e-004   3.7912794e-003   2.3933364e+001   1.4555809e-005   3.3759111e-005   1.1204002e+003   8.3211165e+002   1.3464542e+000   1.5879892e-006   3.8000873e-005
 -1.2852616e+001   6.0445905e+000   6.0449239e+000   6.0438673e+000   8.5861561e+002   8.7380063e+002   6.2447807e+002   1.5756349e-004   3.7912954e-003   2.4062018e+001   2.5541536e-005   6.9836060e-005   1.1207816e+003   8.3249385e+002   1.3462941e+000   1.5811903e-006   3.8041493e-005
 -1.2726770e+001   6.0809480e+000   6.0824411e+000   6.0801395e+000   8.5979009e+002   8.7494541e+002   6.2915688e+002   1.5689328e-004   3.7913085e-003   2.4164888e+001   4.8930555e-005   1.8585445e-004   1.1210849e+003   8.3279788e+002   1.3461668e+000   1.5757997e-006   3.8073808e-005
 -1.2626094e+001   6.1094671e+000   6.1103764e+000   6.1084627e+000   8.6072507e+002   8.7597489e+002   6.2631624e+002   1.5636181e-004   3.7913192e-003   2.4247092e+001   1.1330893e-004   6.3945645e-004   1.1213264e+003   8.3303999e+002   1.3460655e+000   1.5715209e-006   3.8099532e-005
 -1.2500248e+001   6.1429879e+000   6.1435926e+000   6.1418726e+000   8.6189001e+002   8.7725435e+002   6.3074224e+002   1.5570287e-004   3.7913326e-003   2.4349792e+001   9.1737407e-004   6.3892838e-003   1.1216272e+003   8.3334154e+002   1.3459394e+000   1.5662124e-006   3.8131584e-005
 -1.2342940e+001   6.1848807e+000   6.1852570e+000   6.1842416e+000   8.6334130e+002   8.7883773e+002   6.3681562e+002   1.5488921e-004   3.7913499e-003   2.4477818e+001   1.7363800e-002   1.0454962e-001   1.1220022e+003   8.3371736e+002   1.3457824e+000   1.5596558e-006   3.8171515e-005
 -1.2217095e+001   6.2213104e+000   6.2233205e+000   6.2204938e+000   8.6450353e+002   8.8009486e+002   6.4201878e+002   1.5424491e-004   3.7913639e-003   2.4580156e+001   5.3879630e-002   2.9016306e-001   1.1223022e+003   8.3401798e+002   1.3456571e+000   1.5544659e-006   3.8203492e-005
 -1.2116418e+001   6.2499582e+000   6.2520193e+000   6.2490252e+000   8.6543705e+002   8.8103615e+002   6.4640947e+002   1.5373426e-004   3.7913753e-003   2.4661877e+001   1.1269342e-001   5.8418458e-001   1.1225429e+003   8.3425914e+002   1.3455567e+000   1.5503579e-006   3.8229177e-005
 -1.1990572e+001   6.2836112e+000   6.2842945e+000   6.2818730e+000   8.6660718e+002   8.9691351e+002   6.5086825e+002   1.5310165e-004   3.7913897e-003   2.4763873e+001   2.1513120e-001   8.1399385e-001   1.1228441e+003   8.3456054e+002   1.3454315e+000   1.5452739e-006   3.8261374e-005
 -1.1833512e+001   6.3255958e+000   6.3259570e+000   6.3248467e+000   8.6805599e+002   9.2453240e+002   6.5542053e+002   1.5232158e-004   3.7914087e-003   2.4890818e+001   3.3968461e-001   7.9303216e-001   1.1232174e+003   8.3493424e+002   1.3452765e+000   1.5389960e-006   3.8301241e-005
 -1.1707864e+001   6.3619979e+000   6.3633031e+000   6.3613001e+000   8.6920364e+002   9.4324537e+002   6.5914100e+002   1.5170423e-004   3.7914244e-003   2.4992213e+001   4.2586524e-001   6.8589064e-001   1.1235135e+003   8.3523077e+002   1.3451534e+000   1.5340168e-006   3.8332822e-005
 -1.1607346e+001   6.3905519e+000   6.3918341e+000   6.3897861e+000   8.7011829e+002   9.4542473e+002   6.5988073e+002   1.5121522e-004   3.7914373e-003   2.5073120e+001   5.0331159e-001   7.7047075e-001   1.1237499e+003   8.3546745e+002   1.3450552e+000   1.5300712e-006   3.8357991e-005
 -1.1481698e+001   6.4239337e+000   6.4245049e+000   6.4226897e+000   8.7125378e+002   9.5060309e+002   6.6235398e+002   1.5060993e-004   3.7914541e-003   2.5173998e+001   5.9556611e-001   7.3423119e-001   1.1240436e+003   8.3576165e+002   1.3449333e+000   1.5251817e-006   3.8389237e-005
 -1.1325368e+001   6.4654799e+000   6.4659930e+000   6.4647990e+000   8.7265395e+002   9.5998729e+002   6.6614929e+002   1.4986570e-004   3.7914763e-003   2.5299160e+001   7.0200035e-001   6.8082820e-001   1.1244068e+003   8.3612548e+002   1.3447823e+000   1.5191597e-006   3.8427768e-005
 -1.1200304e+001   6.5015513e+000   6.5031786e+000   6.5007908e+000   8.7377122e+002   9.6791328e+002   6.6794724e+002   1.4927706e-004   3.7914953e-003   2.5399049e+001   8.0480980e-001   8.2205187e-001   1.1246972e+003   8.3641645e+002   1.3446618e+000   1.5143955e-006   3.8458513e-005
 -1.1100252e+001   6.5295030e+000   6.5305971e+000   6.5285460e+000   8.7466234e+002   9.7433733e+002   6.7014700e+002   1.4881105e-004   3.7915111e-003   2.5478693e+001   9.0123605e-001   9.6376572e-001   1.1249292e+003   8.3664880e+002   1.3445656e+000   1.5106238e-006   3.8483033e-005
 -1.0975188e+001   6.5629180e+000   6.5637724e+000   6.5619950e+000   8.7577532e+002   9.8776370e+002   6.7420059e+002   1.4823468e-004   3.7915332e-003   2.5577909e+001   1.0469749e+000   1.1653098e+000   1.1252198e+003   8.3693983e+002   1.3444453e+000   1.5059606e-006   3.8513656e-005
 -1.0818857e+001   6.6042452e+000   6.6046274e+000   6.6034056e+000   8.7715845e+002   1.0091297e+003   6.8159980e+002   1.4752268e-004   3.7915678e-003   2.5701593e+001   1.2412075e+000   1.2424487e+000   1.1255851e+003   8.3730587e+002   1.3442938e+000   1.5001935e-006   3.8551709e-005
 -1.0693793e+001   6.6397006e+000   6.6417495e+000   6.6386717e+000   8.7826299e+002   1.0322606e+003   6.8446292e+002   1.4696015e-004   3.7916026e-003   2.5800209e+001   1.4282813e+000   1.4958189e+000   1.1258819e+003   8.3760341e+002   1.3441707e+000   1.4956366e-006   3.8582089e-005
 -1.0537462e+001   6.6810419e+000   6.6818883e+000   6.6800405e+000   8.7963558e+002   1.1193822e+003   6.9614888e+002   1.4626661e-004   3.7916567e-003   2.5922913e+001   1.6818675e+000   1.6221158e+000   1.1262572e+003   8.3797997e+002   1.3440145e+000   1.4900141e-006   3.8619828e-005
 -1.0460386e+001   6.7050936e+000   6.7112504e+000   6.7034697e+000   8.8031715e+002   1.4373185e+003   7.0218739e+002   1.4592820e-004   3.7916798e-003   2.5983188e+001   1.8404725e+000   2.0577798e+000   1.1264408e+003   8.3816373e+002   1.3439388e+000   1.4872831e-006   3.8638540e-005
 -1.0389240e+001   6.7250175e+000   6.7337354e+000   6.7230111e+000   8.8096496e+002   2.4491450e+003   7.0937372e+002   1.4561768e-004   3.7916993e-003   2.6038730e+001   2.0659507e+000   3.1692104e+000   1.1266130e+003   8.3833572e+002   1.3438685e+000   1.4848135e-006   3.8656322e-005
 -1.0241220e+001   6.7663196e+000   6.7779391e+000   6.7640357e+000   8.8239181e+002   2.6133909e+003   7.2804641e+002   1.4497922e-004   3.7917526e-003   2.6153766e+001   2.8778188e+000   5.4848746e+000   1.1269924e+003   8.3871407e+002   1.3437146e+000   1.4799057e-006   3.8695383e-005
 -1.0185495e+001   6.7824669e+000   6.8014430e+000   6.7793010e+000   8.8298373e+002   2.6239503e+003   7.4020285e+002   1.4474083e-004   3.7917810e-003   2.6197038e+001   3.4009799e+000   9.3881643e+000   1.1271505e+003   8.3887106e+002   1.3436517e+000   1.4781727e-006   3.8711509e-005
 -1.0084658e+001   6.8124191e+000   6.8421154e+000   6.8077163e+000   8.8417180e+002   2.6477443e+003   7.8720073e+002   1.4431317e-004   3.7918574e-003   2.6275201e+001   4.8339556e+000   1.4210914e+001   1.1274710e+003   8.3919000e+002   1.3435229e+000   1.4753454e-006   3.8743982e-005
 -9.9962370e+000   6.8392269e+000   6.8544985e+000   6.8321693e+000   8.8528093e+002   2.6475314e+003   7.9254648e+002   1.4394139e-004   3.7919376e-003   2.6343622e+001   6.3688158e+000   1.7358463e+001   1.1277707e+003   8.3948748e+002   1.3434038e+000   1.4730266e-006   3.8774092e-005
 -9.8534982e+000   6.8832952e+000   6.8936284e+000   6.8732225e+000   8.8717498e+002   2.6549466e+003   7.9300081e+002   1.4334877e-004   3.7920264e-003   2.6453149e+001   9.2667689e+000   2.0302492e+001   1.1282423e+003   8.3995119e+002   1.3432236e+000   1.4695973e-006   3.8825620e-005
 -9.7461117e+000   6.9164817e+000   6.9204641e+000   6.9065853e+000   8.8859171e+002   2.6590144e+003   7.9450130e+002   1.4290813e-004   3.7920747e-003   2.6535052e+001   1.1425748e+001   2.0104757e+001   1.1285831e+003   8.4028236e+002   1.3430998e+000   1.4670182e-006   3.8864109e-005
 -9.6896927e+000   6.9340461e+000   6.9375093e+000   6.9253271e+000   8.8935218e+002   2.6587316e+003   7.9489258e+002   1.4267821e-004   3.7920935e-003   2.6577945e+001   1.2621404e+001   2.1192429e+001   1.1287593e+003   8.4045309e+002   1.3430367e+000   1.4657228e-006   3.8884869e-005
 -9.5976692e+000   6.9630805e+000   6.9748490e+000   6.9572967e+000   8.9063994e+002   2.6600841e+003   7.9556400e+002   1.4230638e-004   3.7921190e-003   2.6647568e+001   1.4756697e+001   2.3203770e+001   1.1290490e+003   8.4073385e+002   1.3429327e+000   1.4637436e-006   3.8919829e-005
 -9.4953474e+000   6.9948323e+000   6.9962647e+000   6.9874083e+000   8.9201136e+002   2.6586697e+003   7.9634487e+002   1.4189725e-004   3.7921403e-003   2.6724551e+001   1.6901308e+001   2.0959483e+001   1.1293549e+003   8.4102993e+002   1.3428237e+000   1.4614501e-006   3.8957191e-005
 -9.3608727e+000   7.0362112e+000   7.0429408e+000   7.0269993e+000   8.9379303e+002   2.6613907e+003   7.9733234e+002   1.4136646e-004   3.7921608e-003   2.6825038e+001   1.9654812e+001   2.0476002e+001   1.1297438e+003   8.4140859e+002   1.3426816e+000   1.4584785e-006   3.9005679e-005
 -9.2556284e+000   7.0681500e+000   7.0775636e+000   7.0580194e+000   8.9514741e+002   2.6629808e+003   7.9799238e+002   1.4095596e-004   3.7921751e-003   2.6903261e+001   2.1679125e+001   1.9234415e+001   1.1300375e+003   8.4169641e+002   1.3425714e+000   1.4561380e-006   3.9042584e-005
 -9.1592318e+000   7.0969236e+000   7.1058500e+000   7.0797582e+000   8.9633773e+002   2.6710265e+003   7.9848391e+002   1.4058396e-004   3.7921865e-003   2.6974532e+001   2.3358360e+001   1.7420055e+001   1.1302949e+003   8.4194988e+002   1.3424729e+000   1.4539349e-006   3.9074766e-005
 -9.0687174e+000   7.1232511e+000   7.1314709e+000   7.1091035e+000   8.9738307e+002   2.6728464e+003   7.9891054e+002   1.4023811e-004   3.7921958e-003   2.7041121e+001   2.4685703e+001   1.4664456e+001   1.1305228e+003   8.4217541e+002   1.3423840e+000   1.4517471e-006   3.9103005e-005
 -8.9658984e+000   7.1522323e+000   7.1598335e+000   7.1403204e+000   8.9846807e+002   2.6751207e+003   7.9936217e+002   1.3984944e-004   3.7922043e-003   2.7116336e+001   2.5829131e+001   1.1120788e+001   1.1307630e+003   8.4241375e+002   1.3422894e+000   1.4490794e-006   3.9132174e-005
 -8.8556699e+000   7.1823333e+000   7.1886225e+000   7.1715472e+000   8.9952775e+002   2.6755039e+003   7.9960827e+002   1.3943763e-004   3.7922113e-003   2.7196470e+001   2.6700640e+001   7.9063806e+000   1.1310017e+003   8.4265095e+002   1.3421948e+000   1.4460449e-006   3.9160406e-005
 -8.7858914e+000   7.2009142e+000   7.2061049e+000   7.1952093e+000   9.0015170e+002   2.6752512e+003   7.9963877e+002   1.3917926e-004   3.7922134e-003   2.7246973e+001   2.7081220e+001   5.4541107e+000   1.1311431e+003   8.4279147e+002   1.3421388e+000   1.4440467e-006   3.9177006e-005
 -8.6986682e+000   7.2237859e+000   7.2272729e+000   7.2201033e+000   9.0090079e+002   2.6743709e+003   7.9964114e+002   1.3885922e-004   3.7922161e-003   2.7309790e+001   2.7470721e+001   4.4655696e+000   1.1313152e+003   8.4296286e+002   1.3420700e+000   1.4415145e-006   3.9196842e-005
 -8.5416665e+000   7.2648039e+000   7.2661383e+000   7.2634879e+000   9.0221692e+002   2.6737420e+003   8.0062925e+002   1.3829197e-004   3.7922195e-003   2.7421833e+001   2.8105645e+001   4.0440629e+000   1.1316167e+003   8.4326335e+002   1.3419493e+000   1.4370166e-006   3.9231673e-005
 -8.4718880e+000   7.2829530e+000   7.2853223e+000   7.2808689e+000   9.0279662e+002   2.6788334e+003   8.0070981e+002   1.3804285e-004   3.7922208e-003   2.7471332e+001   2.8390535e+001   4.0827742e+000   1.1317490e+003   8.4339532e+002   1.3418962e+000   1.4350457e-006   3.9246954e-005
 -8.3846648e+000   7.3051863e+000   7.3065472e+000   7.3017767e+000   9.0349430e+002   2.6767084e+003   8.0082457e+002   1.3773423e-004   3.7922220e-003   2.7532894e+001   2.8657910e+001   3.0654044e+000   1.1319100e+003   8.4355588e+002   1.3418316e+000   1.4325433e-006   3.9265333e-005
 -8.2590635e+000   7.3373681e+000   7.3387360e+000   7.3327671e+000   9.0449860e+002   2.6832406e+003   8.0100781e+002   1.3729582e-004   3.7922235e-003   2.7620824e+001   2.9087001e+001   3.4162949e+000   1.1321398e+003   8.4378523e+002   1.3417393e+000   1.4290323e-006   3.9291746e-005
 -8.1892849e+000   7.3549163e+000   7.3558214e+000   7.3507157e+000   9.0503703e+002   2.6823496e+003   8.0113305e+002   1.3705465e-004   3.7922242e-003   2.7669431e+001   2.9263997e+001   2.5365369e+000   1.1322644e+003   8.4390961e+002   1.3416893e+000   1.4270552e-006   3.9305901e-005
 -8.0322832e+000   7.3940713e+000   7.3956145e+000   7.3920372e+000   9.0623676e+002   2.6856579e+003   8.0144175e+002   1.3652034e-004   3.7922256e-003   2.7777732e+001   2.9681446e+001   2.6588800e+000   1.1325408e+003   8.4418550e+002   1.3415781e+000   1.4226888e-006   3.9337384e-005
 -7.9450600e+000   7.4154869e+000   7.4157634e+000   7.4145329e+000   9.0688555e+002   2.6799277e+003   8.0161989e+002   1.3622785e-004   3.7922262e-003   2.7837378e+001   2.9873280e+001   2.1993536e+000   1.1326909e+003   8.4433539e+002   1.3415177e+000   1.4202703e-006   3.9354378e-005
 -7.8752815e+000   7.4328448e+000   7.4336650e+000   7.4317886e+000   9.0740915e+002   2.6881394e+003   8.0174976e+002   1.3599595e-004   3.7922267e-003   2.7884850e+001   3.0061564e+001   2.6983122e+000   1.1328108e+003   8.4445514e+002   1.3414695e+000   1.4183834e-006   3.9368096e-005
 -7.7880583e+000   7.4540043e+000   7.4556919e+000   7.4533275e+000   9.0804312e+002   2.6826919e+003   8.0190329e+002   1.3570892e-004   3.7922272e-003   2.7943832e+001   3.0234997e+001   1.9883798e+000   1.1329572e+003   8.4460131e+002   1.3414106e+000   1.4159979e-006   3.9384689e-005
 -7.6310566e+000   7.4918594e+000   7.4939648e+000   7.4909289e+000   9.0917309e+002   2.6839464e+003   8.0212755e+002   1.3520076e-004   3.7922281e-003   2.8048866e+001   3.0571314e+001   2.1421245e+000   1.1332158e+003   8.4485962e+002   1.3413066e+000   1.4117925e-006   3.9414218e-005
 -7.5220277e+000   7.5176336e+000   7.5192556e+000   7.5169598e+000   9.0993663e+002   2.6819791e+003   8.0225453e+002   1.3485366e-004   3.7922286e-003   2.8121066e+001   3.0763741e+001   1.7649159e+000   1.1333910e+003   8.4503455e+002   1.3412363e+000   1.4088881e-006   3.9434155e-005
 -7.4348045e+000   7.5387207e+000   7.5398343e+000   7.5375644e+000   9.1055135e+002   2.6911143e+003   8.0232950e+002   1.3457972e-004   3.7922290e-003   2.8178309e+001   3.0962002e+001   2.2730254e+000   1.1335306e+003   8.4517408e+002   1.3411800e+000   1.4066375e-006   3.9450226e-005
 -7.3650260e+000   7.5553815e+000   7.5567476e+000   7.5536750e+000   9.1103803e+002   2.6926506e+003   8.0238984e+002   1.3436276e-004   3.7922293e-003   2.8223812e+001   3.1116569e+001   2.2151106e+000   1.1336411e+003   8.4528451e+002   1.3411356e+000   1.4048525e-006   3.9462948e-005
 -7.2778028e+000   7.5756421e+000   7.5762314e+000   7.5741626e+000   9.1162902e+002   2.6873218e+003   8.0247017e+002   1.3409430e-004   3.7922296e-003   2.8280319e+001   3.1260346e+001   1.6483762e+000   1.1337765e+003   8.4541969e+002   1.3410812e+000   1.4026012e-006   3.9478381e-005
 -7.1208011e+000   7.6118774e+000   7.6124204e+000   7.6100809e+000   9.1268320e+002   2.6907437e+003   8.0401550e+002   1.3361924e-004   3.7922302e-003   2.8380869e+001   3.1546650e+001   1.8235771e+000   1.1340167e+003   8.4565967e+002   1.3409847e+000   1.3986391e-006   3.9505915e-005
 -7.0117721e+000   7.6363058e+000   7.6367745e+000   7.6346880e+000   9.1339538e+002   2.6917115e+003   8.0409969e+002   1.3329526e-004   3.7922305e-003   2.8449852e+001   3.1712242e+001   1.5187852e+000   1.1341794e+003   8.4582222e+002   1.3409194e+000   1.3959070e-006   3.9524499e-005
 -6.9245490e+000   7.6566278e+000   7.6586430e+000   7.6547414e+000   9.1396848e+002   2.6970058e+003   8.0415159e+002   1.3303992e-004   3.7922308e-003   2.8504457e+001   3.1887361e+001   2.0077086e+000   1.1343094e+003   8.4595218e+002   1.3408671e+000   1.3937973e-006   3.9539462e-005
 -6.8547704e+000   7.6725836e+000   7.6748329e+000   7.6702387e+000   9.1442208e+002   2.7016301e+003   8.0419675e+002   1.3283793e-004   3.7922310e-003   2.8547803e+001   3.2025834e+001   1.9844719e+000   1.1344122e+003   8.4605493e+002   1.3408258e+000   1.3921274e-006   3.9551298e-005
 -6.7675473e+000   7.6915587e+000   7.6921049e+000   7.6900100e+000   9.1497192e+002   2.6964291e+003   8.0425753e+002   1.3258807e-004   3.7922312e-003   2.8601602e+001   3.2153049e+001   1.4584922e+000   1.1345375e+003   8.4618006e+002   1.3407755e+000   1.3900138e-006   3.9565628e-005
 -6.6585183e+000   7.7152695e+000   7.7156102e+000   7.7141212e+000   9.1564922e+002   2.6943041e+003   8.0580405e+002   1.3228033e-004   3.7922314e-003   2.8668142e+001   3.2306986e+001   1.4118959e+000   1.1346924e+003   8.4633478e+002   1.3407134e+000   1.3874096e-006   3.9583276e-005
 -6.5712951e+000   7.7349965e+000   7.7367676e+000   7.7333677e+000   9.1619448e+002   2.7014139e+003   8.0591738e+002   1.3203760e-004   3.7922317e-003   2.8720847e+001   3.2472536e+001   1.8980047e+000   1.1348157e+003   8.4645805e+002   1.3406638e+000   1.3853982e-006   3.9597483e-005
 -6.4142934e+000   7.7685325e+000   7.7688155e+000   7.7672845e+000   9.1714639e+002   2.7006428e+003   8.0611921e+002   1.3160865e-004   3.7922320e-003   2.8814458e+001   3.2722645e+001   1.5930349e+000   1.1350308e+003   8.4667300e+002   1.3405775e+000   1.3817889e-006   3.9622266e-005
 -6.3052645e+000   7.7911573e+000   7.7914011e+000   7.7902388e+000   9.1778772e+002   2.6993748e+003   8.0624305e+002   1.3131680e-004   3.7922322e-003   2.8878501e+001   3.2866971e+001   1.3237394e+000   1.1351758e+003   8.4681789e+002   1.3405194e+000   1.3793076e-006   3.9638952e-005
 -6.2180413e+000   7.8102278e+000   7.8123400e+000   7.8085259e+000   9.1830356e+002   2.7075165e+003   8.0631129e+002   1.3108722e-004   3.7922324e-003   2.8929079e+001   3.3024359e+001   1.8044257e+000   1.1352914e+003   8.4693343e+002   1.3404730e+000   1.3773996e-006   3.9652384e-005
 -6.1482627e+000   7.8247401e+000   7.8261465e+000   7.8230002e+000   9.1871098e+002   2.7101280e+003   8.0636711e+002   1.3090589e-004   3.7922325e-003   2.8969151e+001   3.3152053e+001   1.8299945e+000   1.1353819e+003   8.4702401e+002   1.3404365e+000   1.3758865e-006   3.9662990e-005
 -6.0610396e+000   7.8422838e+000   7.8427288e+000   7.8408269e+000   9.1920350e+002   2.7076137e+003   8.0643608e+002   1.3068180e-004   3.7922327e-003   2.9018827e+001   3.3264992e+001   1.2948210e+000   1.1354925e+003   8.4713444e+002   1.3403923e+000   1.3739774e-006   3.9675801e-005
 -5.9520106e+000   7.8643529e+000   7.8647635e+000   7.8631422e+000   9.1980940e+002   2.7009819e+003   8.0908050e+002   1.3040623e-004   3.7922329e-003   2.9080151e+001   3.3402702e+001   1.2630625e+000   1.1356286e+003   8.4727049e+002   1.3403378e+000   1.3716326e-006   3.9691560e-005
 -5.8647874e+000   7.8823449e+000   7.8838139e+000   7.8806702e+000   9.2029736e+002   2.7088388e+003   8.0910709e+002   1.3018928e-004   3.7922330e-003   2.9128611e+001   3.3556542e+001   1.7637494e+000   1.1357370e+003   8.4737886e+002   1.3402942e+000   1.3698225e-006   3.9704256e-005
 -5.7557585e+000   7.9031041e+000   7.9035542e+000   7.9018263e+000   9.2088270e+002   2.7061993e+003   8.0911728e+002   1.2992267e-004   3.7922332e-003   2.9188386e+001   3.3691679e+001   1.2394639e+000   1.1358678e+003   8.4750952e+002   1.3402419e+000   1.3675407e-006   3.9719472e-005
 -5.6194723e+000   7.9291135e+000   7.9294736e+000   7.9280038e+000   9.2159932e+002   2.7048555e+003   8.0911707e+002   1.2959617e-004   3.7922334e-003   2.9261925e+001   3.3855624e+001   1.2029407e+000   1.1360281e+003   8.4766969e+002   1.3401778e+000   1.3647481e-006   3.9738094e-005
 -5.5104433e+000   7.9510108e+000   7.9530967e+000   7.9492034e+000   9.2217438e+002   2.7112250e+003   8.0911467e+002   1.2934059e-004   3.7922336e-003   2.9319749e+001   3.4040467e+001   1.6953568e+000   1.1361555e+003   8.4779719e+002   1.3401266e+000   1.3626116e-006   3.9753041e-005
 -5.4232201e+000   7.9678945e+000   7.9698984e+000   7.9658559e+000   9.2262614e+002   2.7153044e+003   8.0909605e+002   1.2913999e-004   3.7922337e-003   2.9365294e+001   3.4189973e+001   1.7140737e+000   1.1362554e+003   8.4789707e+002   1.3400865e+000   1.3609329e-006   3.9764775e-005
 -5.3141912e+000   7.9872313e+000   7.9878629e+000   7.9856028e+000   9.2316708e+002   2.7128323e+003   8.0904625e+002   1.2889339e-004   3.7922339e-003   2.9421478e+001   3.4320688e+001   1.1988947e+000   1.1363757e+003   8.4801727e+002   1.3400384e+000   1.3588131e-006   3.9778820e-005
 -5.1779050e+000   8.0115463e+000   8.0119587e+000   8.0102912e+000   9.2382631e+002   2.7101190e+003   8.0897308e+002   1.2859239e-004   3.7922341e-003   2.9490346e+001   3.4477734e+001   1.1523281e+000   1.1365226e+003   8.4816408e+002   1.3399796e+000   1.3562275e-006   3.9795939e-005
 -5.0688760e+000   8.0323544e+000   8.0346112e+000   8.0304595e+000   9.2435553e+002   2.7173958e+003   8.0891753e+002   1.2835720e-004   3.7922342e-003   2.9544382e+001   3.4657326e+001   1.6471954e+000   1.1366395e+003   8.4828105e+002   1.3399327e+000   1.3542590e-006   3.9809682e-005
 -4.9816528e+000   8.0481829e+000   8.0501809e+000   8.0449850e+000   9.2477202e+002   2.7195440e+003   8.0884951e+002   1.2817244e-004   3.7922344e-003   2.9586972e+001   3.4805075e+001   1.6939204e+000   1.1367310e+003   8.4837264e+002   1.3398959e+000   1.3527113e-006   3.9820500e-005
 -4.8726239e+000   8.0661752e+000   8.0667703e+000   8.0642233e+000   9.2526674e+002   2.7164701e+003   8.0873885e+002   1.2794624e-004   3.7922345e-003   2.9639281e+001   3.4932259e+001   1.1665092e+000   1.1368405e+003   8.4848203e+002   1.3398522e+000   1.3507606e-006   3.9833349e-005
 -4.7363377e+000   8.0887585e+000   8.0891507e+000   8.0875462e+000   9.2586844e+002   2.7133452e+003   8.0859558e+002   1.2767045e-004   3.7922347e-003   2.9703309e+001   3.5084971e+001   1.1205240e+000   1.1369738e+003   8.4861528e+002   1.3397989e+000   1.3483833e-006   3.9848977e-005
 -4.6273087e+000   8.1078422e+000   8.1096623e+000   8.1061050e+000   9.2635124e+002   2.7222800e+003   8.0847535e+002   1.2745530e-004   3.7922349e-003   2.9753449e+001   3.5261926e+001   1.6230113e+000   1.1370794e+003   8.4872094e+002   1.3397565e+000   1.3465773e-006   3.9861529e-005
 -4.5400855e+000   8.1224637e+000   8.1243309e+000   8.1203350e+000   9.2672923e+002   2.7241962e+003   8.0835678e+002   1.2728692e-004   3.7922350e-003   2.9792809e+001   3.5405545e+001   1.6465771e+000   1.1371615e+003   8.4880321e+002   1.3397234e+000   1.3451628e-006   3.9871362e-005
 -4.4310566e+000   8.1383729e+000   8.1390480e+000   8.1367949e+000   9.2717642e+002   2.7223549e+003   8.0816521e+002   1.2708078e-004   3.7922351e-003   2.9841139e+001   3.5529204e+001   1.1341819e+000   1.1372590e+003   8.4890064e+002   1.3396845e+000   1.3433716e-006   3.9882978e-005
 -4.2947704e+000   8.1602255e+000   8.1614413e+000   8.1584703e+000   9.2772058e+002   2.7199657e+003   8.0794346e+002   1.2682984e-004   3.7922353e-003   2.9900183e+001   3.5676671e+001   1.0820404e+000   1.1373786e+003   8.4902016e+002   1.3396367e+000   1.3412087e-006   3.9897102e-005
 -4.1857414e+000   8.1773631e+000   8.1788532e+000   8.1750891e+000   9.2815610e+002   2.7229271e+003   8.0774089e+002   1.2663513e-004   3.7922355e-003   2.9946156e+001   3.5856353e+001   1.6480206e+000   1.1374721e+003   8.4911381e+002   1.3395991e+000   1.3395705e-006   3.9908416e-005
 -4.0494552e+000   8.1967172e+000   8.1972660e+000   8.1946350e+000   9.2866519e+002   2.7184336e+003   8.0744756e+002   1.2639886e-004   3.7922357e-003   3.0002135e+001   3.6005717e+001   1.0959598e+000   1.1375828e+003   8.4922442e+002   1.3395549e+000   1.3375191e-006   3.9921622e-005
 -3.9404263e+000   8.2133326e+000   8.2150320e+000   8.2107542e+000   9.2907384e+002   2.7227356e+003   8.0721288e+002   1.2621523e-004   3.7922358e-003   3.0045787e+001   3.6180553e+001   1.6035700e+000   1.1376703e+003   8.4931211e+002   1.3395197e+000   1.3359719e-006   3.9932229e-005
 -3.8041400e+000   8.2298032e+000   8.2304713e+000   8.2280720e+000   9.2954965e+002   2.7224799e+003   8.0683920e+002   1.2599232e-004   3.7922360e-003   3.0098947e+001   3.6329621e+001   1.0937831e+000   1.1377724e+003   8.4941421e+002   1.3394789e+000   1.3340149e-006   3.9944565e-005
 -3.6661214e+000   8.2502395e+000   8.2525892e+000   8.2480037e+000   9.3001898e+002   2.7229666e+003   8.0859577e+002   1.2577535e-004   3.7922362e-003   3.0150870e+001   3.6501375e+001   1.2444298e+000   1.1378742e+003   8.4951603e+002   1.3394381e+000   1.3321580e-006   3.9956737e-005
 -3.5557065e+000   8.2654888e+000   8.2676112e+000   8.2626776e+000   9.3039110e+002   2.7254123e+003   8.0831468e+002   1.2560728e-004   3.7922364e-003   3.0191215e+001   3.6681732e+001   1.6334462e+000   1.1379532e+003   8.4959524e+002   1.3394063e+000   1.3307431e-006   3.9966390e-005
 -3.4177249e+000   8.2800699e+000   8.2809220e+000   8.2779074e+000   9.3081850e+002   2.7245098e+003   8.0818498e+002   1.2540419e-004   3.7922366e-003   3.0240110e+001   3.6831622e+001   1.0863081e+000   1.1380442e+003   8.4968628e+002   1.3393699e+000   1.3289496e-006   3.9977458e-005
 -3.2798099e+000   8.2989859e+000   8.3011923e+000   8.2964743e+000   9.3123453e+002   2.7235525e+003   8.0776554e+002   1.2520946e-004   3.7922368e-003   3.0287144e+001   3.7002934e+001   1.2421519e+000   1.1381339e+003   8.4977604e+002   1.3393340e+000   1.3272783e-006   3.9988218e-005
 -3.1694779e+000   8.3127273e+000   8.3147059e+000   8.3097713e+000   9.3156245e+002   2.7296581e+003   8.0737686e+002   1.2505951e-004   3.7922370e-003   3.0323459e+001   3.7181352e+001   1.6170989e+000   1.1382029e+003   8.4984528e+002   1.3393061e+000   1.3260130e-006   3.9996704e-005
 -3.0315932e+000   8.3260001e+000   8.3267950e+000   8.3236376e+000   9.3193471e+002   2.7265602e+003   8.0680819e+002   1.2487920e-004   3.7922372e-003   3.0367243e+001   3.7328782e+001   1.0692315e+000   1.1382818e+003   8.4992421e+002   1.3392745e+000   1.3244144e-006   4.0006323e-005
 -2.8937630e+000   8.3425921e+000   8.3443690e+000   8.3400713e+000   9.3229656e+002   2.7282405e+003   8.0628548e+002   1.2470663e-004   3.7922374e-003   3.0409269e+001   3.7500608e+001   1.2466460e+000   1.1383590e+003   8.5000152e+002   1.3392435e+000   1.3229257e-006   4.0015666e-005
 -2.7834989e+000   8.3546258e+000   8.3563022e+000   8.3517957e+000   9.3257952e+002   2.7311284e+003   8.0873011e+002   1.2457476e-004   3.7922375e-003   3.0441460e+001   3.7677083e+001   1.6004791e+000   1.1384179e+003   8.5006056e+002   1.3392197e+000   1.3218082e-006   4.0022973e-005
 -2.6457000e+000   8.3665809e+000   8.3672793e+000   8.3640969e+000   9.3289603e+002   2.7278931e+003   8.0841352e+002   1.2441719e-004   3.7922377e-003   3.0480014e+001   3.7822549e+001   1.0556362e+000   1.1384845e+003   8.5012728e+002   1.3391930e+000   1.3204052e-006   4.0031135e-005
 -2.5079435e+000   8.3808271e+000   8.3823140e+000   8.3781832e+000   9.3320249e+002   2.7275796e+003   8.0815103e+002   1.2426706e-004   3.7922379e-003   3.0516839e+001   3.7995073e+001   1.2523847e+000   1.1385491e+003   8.5019197e+002   1.3391671e+000   1.3191033e-006   4.0039049e-005
 -2.3702020e+000   8.3920731e+000   8.3926688e+000   8.3895683e+000   9.3348701e+002   2.7300806e+003   8.0781573e+002   1.2412560e-004   3.7922381e-003   3.0551619e+001   3.8172908e+001   1.2910775e+000   1.1386077e+003   8.5025075e+002   1.3391434e+000   1.3178634e-006   4.0046405e-005
 -2.2324952e+000   8.4040974e+000   8.4051969e+000   8.4014431e+000   9.3375158e+002   2.7302917e+003   8.0750155e+002   1.2399191e-004   3.7922383e-003   3.0584562e+001   3.8344438e+001   1.2456203e+000   1.1386625e+003   8.5030573e+002   1.3391213e+000   1.3166943e-006   4.0053244e-005
 -2.0948083e+000   8.4147707e+000   8.4157746e+000   8.4119784e+000   9.3399758e+002   2.7314042e+003   8.0715406e+002   1.2386585e-004   3.7922385e-003   3.0615691e+001   3.8519192e+001   1.2692104e+000   1.1387129e+003   8.5035628e+002   1.3391009e+000   1.3155884e-006   4.0059603e-005
 -1.9571442e+000   8.4250299e+000   8.4261025e+000   8.4220240e+000   9.3422163e+002   2.7344538e+003   8.0679956e+002   1.2374857e-004   3.7922387e-003   3.0644707e+001   3.8693735e+001   1.2678934e+000   1.1387584e+003   8.5040202e+002   1.3390825e+000   1.3145598e-006   4.0065412e-005
 -1.8194993e+000   8.4347382e+000   8.4358767e+000   8.4315558e+000   9.3442776e+002   2.7327058e+003   8.0643550e+002   1.2363870e-004   3.7922389e-003   3.0671941e+001   3.8869709e+001   1.2784650e+000   1.1388000e+003   8.5044383e+002   1.3390656e+000   1.3135954e-006   4.0070746e-005
 -1.6818691e+000   8.4437730e+000   8.4448652e+000   8.4405010e+000   9.3461403e+002   2.7332915e+003   8.0606029e+002   1.2353700e-004   3.7922391e-003   3.0697192e+001   3.9048237e+001   1.2971530e+000   1.1388372e+003   8.5048116e+002   1.3390504e+000   1.3127024e-006   4.0075567e-005
 -1.5442519e+000   8.4520290e+000   8.4530322e+000   8.4487910e+000   9.3477986e+002   2.7323406e+003   8.0567242e+002   1.2344352e-004   3.7922393e-003   3.0720439e+001   3.9228442e+001   1.3094666e+000   1.1388696e+003   8.5051389e+002   1.3390371e+000   1.3118782e-006   4.0079838e-005
 -1.4066458e+000   8.4596179e+000   8.4605100e+000   8.4564936e+000   9.3492718e+002   2.7328499e+003   8.0527356e+002   1.2335745e-004   3.7922395e-003   3.0741877e+001   3.9409180e+001   1.3134462e+000   1.1388980e+003   8.5054248e+002   1.3390254e+000   1.3111168e-006   4.0083618e-005
 -1.2690501e+000   8.4664229e+000   8.4673396e+000   8.4633865e+000   9.3505259e+002   2.7335037e+003   8.0485839e+002   1.2328007e-004   3.7922397e-003   3.0761173e+001   3.9590735e+001   1.3194820e+000   1.1389214e+003   8.5056617e+002   1.3390157e+000   1.3104295e-006   4.0086838e-005
 -1.1314632e+000   8.4725212e+000   8.4734778e+000   8.4695191e+000   9.3515869e+002   2.7340026e+003   8.0442815e+002   1.2321038e-004   3.7922399e-003   3.0778576e+001   3.9773052e+001   1.3251024e+000   1.1389405e+003   8.5058554e+002   1.3390076e+000   1.3098073e-006   4.0089549e-005
 -9.9388364e-001   8.4779104e+000   8.4788254e+000   8.4749234e+000   9.3524553e+002   2.7351092e+003   8.0398373e+002   1.2314833e-004   3.7922401e-003   3.0794084e+001   3.9955659e+001   1.3272871e+000   1.1389553e+003   8.5060063e+002   1.3390013e+000   1.3092501e-006   4.0091764e-005
 -8.5630984e-001   8.4825000e+000   8.4834376e+000   8.4794438e+000   9.3531009e+002   2.7352189e+003   8.0352160e+002   1.2309501e-004   3.7922403e-003   3.0807424e+001   4.0138248e+001   1.3272017e+000   1.1389652e+003   8.5061078e+002   1.3389969e+000   1.3087665e-006   4.0093398e-005
 -7.1874112e-001   8.4863886e+000   8.4873288e+000   8.4832586e+000   9.3535575e+002   2.7355420e+003   8.0304600e+002   1.2304909e-004   3.7922405e-003   3.0818925e+001   4.0320255e+001   1.3230301e+000   1.1389709e+003   8.5061677e+002   1.3389941e+000   1.3083445e-006   4.0094534e-005
 -5.8117610e-001   8.4895204e+000   8.4904762e+000   8.4863324e+000   9.3538063e+002   2.7355108e+003   8.0255633e+002   1.2301135e-004   3.7922407e-003   3.0828381e+001   4.0502713e+001   1.3263355e+000   1.1389720e+003   8.5061817e+002   1.3389932e+000   1.3079921e-006   4.0095128e-005
 -4.4361350e-001   8.4918862e+000   8.4928606e+000   8.4886442e+000   9.3538445e+002   2.7355531e+003   8.0205208e+002   1.2298179e-004   3.7922409e-003   3.0835792e+001   4.0684796e+001   1.3236405e+000   1.1389684e+003   8.5061493e+002   1.3389941e+000   1.3077089e-006   4.0095173e-005
 -3.0605176e-001   8.4935482e+000   8.4945001e+000   8.4903134e+000   9.3536953e+002   2.7352004e+003   8.0153623e+002   1.2295962e-004   3.7922410e-003   3.0841352e+001   4.0866934e+001   1.3240431e+000   1.1389607e+003   8.5060758e+002   1.3389967e+000   1.3074877e-006   4.0094724e-005
 -1.6848963e-001   8.4944143e+000   8.4953949e+000   8.4911628e+000   9.3533250e+002   2.7369126e+003   8.0100470e+002   1.2294618e-004   3.7922412e-003   3.0844726e+001   4.1049896e+001   1.3300320e+000   1.1389482e+003   8.5059537e+002   1.3390011e+000   1.3073410e-006   4.0093706e-005
 -3.0925645e-002   8.4945363e+000   8.4955282e+000   8.4912332e+000   9.3527600e+002   2.7346741e+003   8.0045851e+002   1.2294039e-004   3.7922414e-003   3.0846181e+001   4.1232948e+001   1.3306679e+000   1.1389313e+003   8.5057888e+002   1.3390073e+000   1.3072600e-006   4.0092196e-005
  1.0664174e-001   8.4938935e+000   8.4948123e+000   8.4906713e+000   9.3520000e+002   2.7340842e+003   7.9992685e+002   1.2294227e-004   3.7922416e-003   3.0845711e+001   4.1416739e+001   1.3360059e+000   1.1389101e+003   8.5055808e+002   1.3390151e+000   1.3072436e-006   4.0090168e-005
  2.4421332e-001   8.4924834e+000   8.4934342e+000   8.4892884e+000   9.3510176e+002   2.7332817e+003   7.9936788e+002   1.2295284e-004   3.7922418e-003   3.0843059e+001   4.1600252e+001   1.3339485e+000   1.1388841e+003   8.5053237e+002   1.3390249e+000   1.3073005e-006   4.0087563e-005
  3.8179067e-001   8.4903778e+000   8.4913388e+000   8.4871951e+000   9.3498458e+002   2.7330332e+003   7.9879963e+002   1.2297081e-004   3.7922420e-003   3.0838554e+001   4.1783355e+001   1.3309133e+000   1.1388538e+003   8.5050252e+002   1.3390364e+000   1.3074201e-006   4.0084463e-005
  5.1937535e-001   8.4875112e+000   8.4884807e+000   8.4843172e+000   9.3484642e+002   2.7325806e+003   7.9822067e+002   1.2299700e-004   3.7922422e-003   3.0831990e+001   4.1966025e+001   1.3276863e+000   1.1388190e+003   8.5046806e+002   1.3390496e+000   1.3076086e-006   4.0080818e-005
  6.5696883e-001   8.4838838e+000   8.4848597e+000   8.4806573e+000   9.3468737e+002   2.7320195e+003   7.9763118e+002   1.2303135e-004   3.7922424e-003   3.0823384e+001   4.2148488e+001   1.3261029e+000   1.1387794e+003   8.5042896e+002   1.3390648e+000   1.3078675e-006   4.0076653e-005
  7.9457259e-001   8.4795490e+000   8.4804949e+000   8.4763412e+000   9.3450948e+002   2.7316062e+003   7.9702260e+002   1.2307309e-004   3.7922426e-003   3.0812931e+001   4.2330142e+001   1.3201262e+000   1.1387358e+003   8.5038573e+002   1.3390815e+000   1.3081881e-006   4.0071999e-005
  9.3218794e-001   8.4744050e+000   8.4753707e+000   8.4711905e+000   9.3430923e+002   2.7303638e+003   7.9640290e+002   1.2312359e-004   3.7922428e-003   3.0800293e+001   4.2511884e+001   1.3206524e+000   1.1386871e+003   8.5033751e+002   1.3391002e+000   1.3085824e-006   4.0066750e-005
  1.0000000e+000   8.4700061e+000   8.4709906e+000   8.4671650e+000   9.3422305e+002   2.7440471e+003   7.9606108e+002   1.2315079e-004   3.7922430e-003   3.0793494e+001   4.2685929e+001   2.5665809e+000   1.1386627e+003   8.5031356e+002   1.3391092e+000   1.3088407e-006   4.0064504e-005
  1.1376146e+000   8.4647210e+000   8.4661157e+000   8.4616858e+000   9.3397130e+002   2.7302265e+003   7.9547784e+002   1.2321336e-004   3.7922431e-003   3.0777856e+001   4.2775856e+001   6.5346971e-001   1.1386055e+003   8.5025649e+002   1.3391318e+000   1.3092803e-006   4.0057889e-005
  1.2752550e+000   8.4581961e+000   8.4599852e+000   8.4548083e+000   9.3372226e+002   2.7296378e+003   7.9486253e+002   1.2328335e-004   3.7922433e-003   3.0760386e+001   4.2957927e+001   1.3228004e+000   1.1385462e+003   8.5019761e+002   1.3391548e+000   1.3098437e-006   4.0051374e-005
  1.3892154e+000   8.4509501e+000   8.4533606e+000   8.4476154e+000   9.3350584e+002   2.7345417e+003   7.9432198e+002   1.2334723e-004   3.7922435e-003   3.0744455e+001   4.3138324e+001   1.5829753e+000   1.1384934e+003   8.5014533e+002   1.3391750e+000   1.3103713e-006   4.0045733e-005
  1.4481517e+000   8.4460024e+000   8.4496483e+000   8.4315353e+000   9.3339334e+002   2.7449816e+003   7.9401559e+002   1.2338285e-004   3.7922436e-003   3.0735582e+001   4.3277779e+001   2.3662007e+000   1.1384639e+003   8.5011624e+002   1.3391861e+000   1.3106848e-006   4.0042810e-005
  1.5209529e+000   8.4411550e+000   8.4465876e+000   8.4070834e+000   9.3322220e+002   2.7486933e+003   7.8238346e+002   1.2342828e-004   3.7922458e-003   3.0724285e+001   4.3390972e+001   1.5548221e+000   1.1384236e+003   8.5007638e+002   1.3392015e+000   1.3110427e-006   4.0038320e-005
  1.6049463e+000   8.4351050e+000   8.4386868e+000   8.3857373e+000   9.3297852e+002   2.7499739e+003   6.5488862e+002   1.2348344e-004   3.7922932e-003   3.0710947e+001   4.3496809e+001   1.2600661e+000   1.1383924e+003   8.5004799e+002   1.3392095e+000   1.3114290e-006   4.0031857e-005
  1.7196876e+000   8.4258557e+000   8.4452203e+000   8.3779540e+000   9.3256790e+002   2.7498594e+003   5.6302202e+002   1.2356416e-004   3.7924318e-003   3.0692004e+001   4.3625898e+001   1.1250411e+000   1.1383667e+003   8.5003009e+002   1.3392075e+000   1.3119322e-006   4.0020815e-005
  1.8167536e+000   8.4172417e+000   8.4455563e+000   8.3621255e+000   9.3216036e+002   2.7508909e+003   5.3104232e+002   1.2363656e-004   3.7925758e-003   3.0675197e+001   4.3727760e+001   1.0494191e+000   1.1383425e+003   8.5001396e+002   1.3392045e+000   1.3123448e-006   4.0009785e-005
  1.9025765e+000   8.4091811e+000   8.4521630e+000   8.3424715e+000   9.3176179e+002   2.7501504e+003   5.2213618e+002   1.2370367e-004   3.7927998e-003   3.0660367e+001   4.3861774e+001   1.5615150e+000   1.1383613e+003   8.5004485e+002   1.3391779e+000   1.3126831e-006   3.9998942e-005
  2.0084083e+000   8.3985952e+000   8.4600645e+000   8.3084253e+000   9.3123006e+002   2.7501879e+003   5.1599106e+002   1.2379111e-004   3.7931068e-003   3.0641189e+001   4.4116796e+001   2.4096934e+000   1.1383929e+003   8.5009274e+002   1.3391396e+000   1.3131076e-006   3.9984463e-005
  2.1018816e+000   8.3886247e+000   8.4603348e+000   8.2887253e+000   9.3070316e+002   2.7496694e+003   5.1634500e+002   1.2387205e-004   3.7935052e-003   3.0624385e+001   4.4424028e+001   3.2868410e+000   1.1384747e+003   8.5019533e+002   1.3390742e+000   1.3134331e-006   3.9970115e-005
  2.2093465e+000   8.3761396e+000   8.4593183e+000   8.2677550e+000   9.3000091e+002   2.7469395e+003   5.2425974e+002   1.2396993e-004   3.7941719e-003   3.0605581e+001   4.4848661e+001   3.9513620e+000   1.1386801e+003   8.5043573e+002   1.3389373e+000   1.3136647e-006   3.9951171e-005
  2.3062702e+000   8.3687525e+000   8.5084048e+000   8.1228744e+000   9.2970395e+002   2.7396270e+003   5.3227938e+002   1.2406221e-004   3.7955450e-003   3.0593885e+001   4.7593585e+001   2.8320449e+001   1.1393915e+003   8.5120634e+002   1.3385609e+000   1.3141630e-006   3.9942767e-005
  2.4047805e+000   8.3598248e+000   8.5694265e+000   8.1992638e+000   9.2925246e+002   2.7389205e+003   5.3915851e+002   1.2416009e-004   3.7967971e-003   3.0579851e+001   4.9849358e+001   2.2898866e+001   1.1401083e+003   8.5195725e+002   1.3382224e+000   1.3140684e-006   3.9930487e-005
  2.5052089e+000   8.3512969e+000   8.6125004e+000   8.1435533e+000   9.2888209e+002   2.7420133e+003   5.4662646e+002   1.2426412e-004   3.7982592e-003   3.0566017e+001   5.2906928e+001   3.0445254e+001   1.1409752e+003   8.5286503e+002   1.3378145e+000   1.3140381e-006   3.9920128e-005
  2.6042236e+000   8.3491400e+000   8.5111112e+000   8.1770052e+000   9.2911853e+002   2.7433966e+003   5.5516546e+002   1.2437082e-004   3.7999720e-003   3.0553565e+001   5.8603400e+001   5.7531573e+001   1.1421109e+003   8.5403989e+002   1.3373039e+000   1.3151975e-006   3.9926218e-005
  2.7032657e+000   8.3459585e+000   8.6576713e+000   8.2054429e+000   9.2933597e+002   2.7325901e+003   5.5624068e+002   1.2448168e-004   3.8011462e-003   3.0535787e+001   6.3654024e+001   5.0994740e+001   1.1428691e+003   8.5481883e+002   1.3369724e+000   1.3167632e-006   3.9931858e-005
  2.8023536e+000   8.3422433e+000   1.1621684e+001   8.1613548e+000   9.2949443e+002   2.7366915e+003   5.6041031e+002   1.2459673e-004   3.8028290e-003   3.0521097e+001   6.8870845e+001   5.2648414e+001   1.1438905e+003   8.5589260e+002   1.3364883e+000   1.3180735e-006   3.9936069e-005
  2.9013738e+000   8.3415724e+000   8.6018611e+000   8.1873060e+000   9.3004002e+002   2.7355464e+003   5.6136394e+002   1.2471583e-004   3.8041300e-003   3.0502382e+001   7.5781653e+001   6.9791897e+001   1.1448436e+003   8.5686579e+002   1.3360827e+000   1.3199838e-006   3.9950451e-005
  3.0004060e+000   8.3445160e+000   8.8308712e+000   8.2024079e+000   9.3090851e+002   2.7331388e+003   5.2565608e+002   1.2483908e-004   3.8056851e-003   3.0484725e+001   8.4205378e+001   8.5060509e+001   1.1459768e+003   8.5801508e+002   1.3356139e+000   1.3222705e-006   3.9973174e-005
  3.1084409e+000   8.3533378e+000   8.6396774e+000   8.0671454e+000   9.3231709e+002   2.7350601e+003   5.6177222e+002   1.2497842e-004   3.8082504e-003   3.0471264e+001   9.5764555e+001   1.0699480e+002   1.1477989e+003   8.5987693e+002   1.3348409e+000   1.3252317e-006   4.0009967e-005
  3.2074738e+000   8.3680109e+000   9.3665421e+000   8.1742404e+000   9.3428717e+002   2.7344338e+003   5.5943257e+002   1.2511031e-004   3.8107306e-003   3.0458967e+001   1.0931977e+002   1.3687595e+002   1.1497287e+003   8.6182941e+002   1.3340560e+000   1.3289097e-006   4.0061829e-005
  3.3065306e+000   8.3927675e+000   8.8515402e+000   8.2042366e+000   9.3721270e+002   2.7319754e+003   5.6146701e+002   1.2524636e-004   3.8141050e-003   3.0452822e+001   1.2715703e+002   1.8007095e+002   1.1523863e+003   8.6453116e+002   1.3329610e+000   1.3338327e-006   4.0139010e-005
  3.4056405e+000   8.4285689e+000   9.0632689e+000   8.2857791e+000   9.4133899e+002   2.7340224e+003   5.6242469e+002   1.2538661e-004   3.8169389e-003   3.0441359e+001   1.4966682e+002   2.2711951e+002   1.1550264e+003   8.6715650e+002   1.3319699e+000   1.3407534e-006   4.0247924e-005
  3.5017561e+000   8.4745114e+000   1.0452215e+001   8.2012348e+000   9.4651533e+002   2.7377012e+003   5.6496881e+002   1.2552652e-004   3.8197957e-003   3.0430189e+001   1.7634652e+002   2.7757929e+002   1.1578599e+003   8.6996005e+002   1.3309345e+000   1.3494534e-006   4.0384244e-005
  3.6024120e+000   8.5288649e+000   1.0269681e+001   8.3631488e+000   9.5267153e+002   2.7358760e+003   5.6404495e+002   1.2567730e-004   3.8224912e-003   3.0415129e+001   2.0738638e+002   3.0837599e+002   1.1608020e+003   8.7284245e+002   1.3299101e+000   1.3599720e-006   4.0546965e-005
  3.7017493e+000   8.5864728e+000   9.8609811e+000   8.4178994e+000   9.5922989e+002   2.7383003e+003   5.5705732e+002   1.2583025e-004   3.8244711e-003   3.0393892e+001   2.4004594e+002   3.2877439e+002   1.1634179e+003   8.7534072e+002   1.3291029e+000   1.3711043e-006   4.0719746e-005
  3.8067702e+000   8.6535032e+000   9.7458619e+000   8.4796143e+000   9.6670037e+002   2.7416866e+003   5.5271477e+002   1.2599658e-004   3.8268665e-003   3.0372780e+001   2.7665301e+002   3.4856936e+002   1.1663200e+003   8.7810880e+002   1.3282181e+000   1.3838131e-006   4.0916443e-005
  3.9061721e+000   8.7211769e+000   9.8138503e+000   8.5783266e+000   9.7419040e+002   2.7440098e+003   5.6092519e+002   1.2615819e-004   3.8289956e-003   3.0350750e+001   3.1297196e+002   3.6537472e+002   1.1690541e+003   8.8068441e+002   1.3274381e+000   1.3961371e-006   4.1112365e-005
  4.0074024e+000   8.7994068e+000   9.8713475e+000   8.5708479e+000   9.8286256e+002   2.7477389e+003   5.6672216e+002   1.2632707e-004   3.8310073e-003   3.0326101e+001   3.5408934e+002   4.0617685e+002   1.1718702e+003   8.8333231e+002   1.3266471e+000   1.4101579e-006   4.1341229e-005
  4.1011965e+000   8.8819777e+000   9.9514249e+000   8.6979221e+000   9.9196602e+002   2.7514275e+003   5.6889013e+002   1.2648724e-004   3.8330246e-003   3.0303645e+001   3.9689110e+002   4.5633705e+002   1.1746777e+003   8.8599742e+002   1.3258251e+000   1.4249831e-006   4.1583056e-005
  4.2060667e+000   8.9886003e+000   9.8896054e+000   8.7703153e+000   1.0039843e+003   2.7532386e+003   5.6989879e+002   1.2667094e-004   3.8355417e-003   3.0279570e+001   4.5166843e+002   5.2233451e+002   1.1781831e+003   8.8940101e+002   1.3246928e+000   1.4448978e-006   4.1900121e-005
  4.3031439e+000   9.0468485e+000   9.8298017e+000   8.8074280e+000   1.0108728e+003   2.7632395e+003   5.7997859e+002   1.2684497e-004   3.8378606e-003   3.0256309e+001   4.8603836e+002   3.5404766e+002   1.1808786e+003   8.9202776e+002   1.3238138e+000   1.4554786e-006   4.2081057e-005
  4.4003673e+000   9.0787555e+000   9.7111913e+000   8.8921570e+000   1.0149139e+003   2.7679452e+003   5.8196130e+002   1.2702322e-004   3.8398935e-003   3.0229854e+001   5.1023073e+002   2.4883278e+002   1.1831037e+003   8.9416089e+002   1.3231441e+000   1.4609281e-006   4.2187085e-005
  4.5021369e+000   9.1110306e+000   9.7789529e+000   8.9082987e+000   1.0189174e+003   2.7637250e+003   5.7831912e+002   1.2721416e-004   3.8424101e-003   3.0204264e+001   5.3552193e+002   2.4851429e+002   1.1855788e+003   8.9654659e+002   1.3223840e+000   1.4667591e-006   4.2291933e-005
  4.6050278e+000   9.1439795e+000   9.9259134e+000   8.7276769e+000   1.0230292e+003   2.7544912e+003   5.7497520e+002   1.2741165e-004   3.8444587e-003   3.0173526e+001   5.6093321e+002   2.4697294e+002   1.1877515e+003   8.9859581e+002   1.3217862e+000   1.4730898e-006   4.2399908e-005
  4.7017796e+000   9.1761637e+000   9.8928752e+000   8.7751253e+000   1.0270663e+003   2.7363835e+003   5.7842175e+002   1.2760129e-004   3.8463729e-003   3.0143684e+001   5.8532567e+002   2.5211374e+002   1.1897929e+003   9.0052160e+002   1.3212264e+000   1.4792997e-006   4.2505730e-005
  4.8049575e+000   9.2127801e+000   9.7319608e+000   9.0270265e+000   1.0316389e+003   2.7504495e+003   5.8428948e+002   1.2780798e-004   3.8484651e-003   3.0111305e+001   6.1260295e+002   2.6437138e+002   1.1920172e+003   9.0262240e+002   1.3206155e+000   1.4865952e-006   4.2625970e-005
  4.9045414e+000   9.2493137e+000   9.6756987e+000   9.0755972e+000   1.0361564e+003   2.7534507e+003   5.8767162e+002   1.2801165e-004   3.8507944e-003   3.0081594e+001   6.3981727e+002   2.7328030e+002   1.1943383e+003   9.0483784e+002   1.3199474e+000   1.4938099e-006   4.2744652e-005
  5.0041236e+000   9.2864818e+000   9.7613656e+000   9.1227706e+000   1.0407623e+003   2.7458753e+003   5.8688450e+002   1.2821947e-004   3.8529969e-003   3.0050015e+001   6.6790213e+002   2.8202710e+002   1.1965975e+003   9.0697900e+002   1.3193222e+000   1.5012168e-006   4.2866584e-005
  5.1037195e+000   9.3256070e+000   9.8619405e+000   9.1556252e+000   1.0456190e+003   2.7420653e+003   5.8497039e+002   1.2843148e-004   3.8548889e-003   3.0015141e+001   6.9693924e+002   2.9154905e+002   1.1987120e+003   9.0895308e+002   1.3187831e+000   1.5091186e-006   4.2996216e-005
  5.2032362e+000   9.3688923e+000   9.8668602e+000   9.1217685e+000   1.0509042e+003   2.7406540e+003   5.8705551e+002   1.2864747e-004   3.8570547e-003   2.9981582e+001   7.2767154e+002   3.0881563e+002   1.2010219e+003   9.1113208e+002   1.3181644e+000   1.5177459e-006   4.3136707e-005
  5.3006972e+000   9.4148922e+000   9.8719072e+000   9.1901943e+000   1.0565249e+003   2.7424460e+003   5.8774570e+002   1.2886298e-004   3.8589875e-003   2.9946439e+001   7.5932693e+002   3.2480047e+002   1.2032114e+003   9.1318358e+002   1.3176008e+000   1.5272152e-006   4.3286419e-005
  5.4002459e+000   9.4638288e+000   9.8662605e+000   9.2072951e+000   1.0624889e+003   2.7455465e+003   5.9393581e+002   1.2908727e-004   3.8611297e-003   2.9911003e+001   7.9282339e+002   3.3648308e+002   1.2055938e+003   9.1543176e+002   1.3169674e+000   1.5373588e-006   4.3445408e-005
  5.5089793e+000   9.5159290e+000   9.8815978e+000   9.4174162e+000   1.0688349e+003   2.7451876e+003   5.9859267e+002   1.2933717e-004   3.8637107e-003   2.9873166e+001   8.2946118e+002   3.3695081e+002   1.2083215e+003   9.1801814e+002   1.3162283e+000   1.5482854e-006   4.3615882e-005
  5.6044888e+000   9.5571782e+000   9.9218746e+000   9.3398752e+000   1.0739763e+003   2.7491600e+003   6.0074838e+002   1.2956053e-004   3.8656029e-003   2.9836269e+001   8.6008465e+002   3.2063273e+002   1.2104623e+003   9.2001218e+002   1.3157024e+000   1.5571385e-006   4.3754891e-005
  5.7107796e+000   9.6023950e+000   9.9613551e+000   9.4977039e+000   1.0796169e+003   2.7490381e+003   6.3119813e+002   1.2981380e-004   3.8678729e-003   2.9795544e+001   8.9387232e+002   3.1787941e+002   1.2129389e+003   9.2232721e+002   1.3150853e+000   1.5666992e-006   4.3907559e-005
  5.8119727e+000   9.6475561e+000   1.0004475e+001   9.5671144e+000   1.0853740e+003   2.7508211e+003   6.4731927e+002   1.3005924e-004   3.8691805e-003   2.9749371e+001   9.2628691e+002   3.2032433e+002   1.2148990e+003   9.2408546e+002   1.3147042e+000   1.5768188e-006   4.4062338e-005
  5.9093705e+000   9.6925814e+000   1.0030808e+001   9.6055763e+000   1.0911694e+003   2.7531948e+003   6.7695393e+002   1.3029945e-004   3.8696912e-003   2.9698446e+001   9.5736590e+002   3.1909321e+002   1.2162691e+003   9.2521874e+002   1.3145746e+000   1.5873687e-006   4.4217723e-005
  6.0094421e+000   9.7381643e+000   1.0080791e+001   9.6593299e+000   1.0970918e+003   2.7558724e+003   7.2000333e+002   1.3055044e-004   3.8699213e-003   2.9643112e+001   9.8872506e+002   3.1336711e+002   1.2173680e+003   9.2606846e+002   1.3145551e+000   1.5984244e-006   4.4377446e-005
  6.1048060e+000   9.7818802e+000   1.0142904e+001   9.7399898e+000   1.1028679e+003   2.7561899e+003   7.6735674e+002   1.3079343e-004   3.8700470e-003   2.9589001e+001   1.0188585e+003   3.1598376e+002   1.2182665e+003   9.2674943e+002   1.3145587e+000   1.6095648e-006   4.4534466e-005
  6.2119182e+000   9.8317563e+000   1.0197650e+001   9.7300927e+000   1.1095908e+003   2.7561922e+003   8.1495075e+002   1.3107112e-004   3.8701343e-003   2.9526981e+001   1.0530910e+003   3.1959476e+002   1.2191935e+003   9.2745776e+002   1.3145542e+000   1.6228498e-006   4.4717563e-005
  6.3096713e+000   9.8786494e+000   1.0199384e+001   9.7469204e+000   1.1160322e+003   2.7565029e+003   8.1389898e+002   1.3132857e-004   3.8701782e-003   2.9469431e+001   1.0850545e+003   3.2698182e+002   1.2200178e+003   9.2810458e+002   1.3145262e+000   1.6356844e-006   4.4893046e-005
  6.4123010e+000   9.9300890e+000   1.0188961e+001   9.7172488e+000   1.1232162e+003   2.7570035e+003   8.1303986e+002   1.3160325e-004   3.8702079e-003   2.9408150e+001   1.1200746e+003   3.4122770e+002   1.2209014e+003   9.2882725e+002   1.3144547e+000   1.6500296e-006   4.5087924e-005
  6.5081504e+000   9.9755829e+000   1.0167891e+001   9.7824707e+000   1.1298166e+003   2.7551169e+003   8.1440321e+002   1.3186364e-004   3.8702223e-003   2.9350186e+001   1.1523552e+003   3.3678505e+002   1.2216897e+003   9.2948841e+002   1.3143678e+000   1.6633343e-006   4.5266380e-005
  6.6133615e+000   1.0022991e+001   1.0177186e+001   9.9783257e+000   1.1369040e+003   2.7518812e+003   8.1854588e+002   1.3215404e-004   3.8702360e-003   2.9285793e+001   1.1871957e+003   3.3114889e+002   1.2225260e+003   9.3019882e+002   1.3142631e+000   1.6776525e-006   4.5458018e-005
  6.7165710e+000   1.0069951e+001   1.0185173e+001   1.0021523e+001   1.1440486e+003   2.7456394e+003   8.2286369e+002   1.3244338e-004   3.8702471e-003   2.9221900e+001   1.2219285e+003   3.3652629e+002   1.2233710e+003   9.3093471e+002   1.3141319e+000   1.6920986e-006   4.5650290e-005
  6.8102679e+000   1.0115580e+001   1.0290533e+001   1.0049848e+001   1.1509979e+003   2.7450588e+003   8.2499021e+002   1.3270976e-004   3.8702572e-003   2.9163321e+001   1.2553798e+003   3.5701614e+002   1.2241689e+003   9.3164617e+002   1.3139848e+000   1.7062364e-006   4.5836470e-005
  6.9154814e+000   1.0162409e+001   1.0325707e+001   1.0086134e+001   1.1584118e+003   2.7509939e+003   8.2564150e+002   1.3301343e-004   3.8702663e-003   2.9096809e+001   1.2914633e+003   3.4295521e+002   1.2250058e+003   9.3239610e+002   1.3138256e+000   1.7212997e-006   4.6033952e-005
  7.0141195e+000   1.0203987e+001   1.0328550e+001   1.0134642e+001   1.1652185e+003   2.7500616e+003   8.2574603e+002   1.3330222e-004   3.8702716e-003   2.9033812e+001   1.3249268e+003   3.3925540e+002   1.2257496e+003   9.3306902e+002   1.3136751e+000   1.7350489e-006   4.6214896e-005
  7.1004170e+000   1.0239798e+001   1.0316361e+001   1.0181491e+001   1.1712116e+003   2.7523879e+003   8.2547886e+002   1.3355798e-004   3.8702764e-003   2.8978249e+001   1.3544965e+003   3.4264820e+002   1.2263910e+003   9.3365771e+002   1.3135339e+000   1.7471334e-006   4.6373999e-005
  7.2029877e+000   1.0282552e+001   1.0335620e+001   1.0236564e+001   1.1784740e+003   2.7551818e+003   8.2474988e+002   1.3386635e-004   3.8702812e-003   2.8911532e+001   1.3902091e+003   3.4817549e+002   1.2271582e+003   9.3437170e+002   1.3133512e+000   1.7618609e-006   4.6567162e-005
  7.3043753e+000   1.0323158e+001   1.0373520e+001   1.0256468e+001   1.1855824e+003   2.7585592e+003   8.2397808e+002   1.3417544e-004   3.8702863e-003   2.8844967e+001   1.4251106e+003   3.4423833e+002   1.2279153e+003   9.3508471e+002   1.3131594e+000   1.7762757e-006   4.6756073e-005
  7.4090890e+000   1.0363190e+001   1.0421839e+001   1.0246526e+001   1.1928179e+003   2.7618112e+003   8.2370312e+002   1.3449923e-004   3.8702911e-003   2.8775563e+001   1.4606243e+003   3.3915094e+002   1.2286949e+003   9.3582560e+002   1.3129529e+000   1.7909476e-006   4.6948505e-005
  7.5168047e+000   1.0404297e+001   1.0457920e+001   1.0280911e+001   1.2003753e+003   2.7626167e+003   8.2446259e+002   1.3483709e-004   3.8702950e-003   2.8703489e+001   1.4976181e+003   3.4343855e+002   1.2295086e+003   9.3660657e+002   1.3127268e+000   1.8062404e-006   4.7148909e-005
  7.6210821e+000   1.0441257e+001   1.0486924e+001   1.0356527e+001   1.2074674e+003   2.7639904e+003   8.2597791e+002   1.3516871e-004   3.8702982e-003   2.8633093e+001   1.5324068e+003   3.3361704e+002   1.2302857e+003   9.3735691e+002   1.3125051e+000   1.8206256e-006   4.7337020e-005
  7.7110953e+000   1.0472094e+001   1.0509892e+001   1.0431112e+001   1.2135549e+003   2.7664438e+003   8.2772403e+002   1.3545841e-004   3.8703014e-003   2.8571879e+001   1.5622419e+003   3.3145285e+002   1.2309619e+003   9.3801469e+002   1.3123055e+000   1.8330152e-006   4.7498841e-005
  7.8195535e+000   1.0508429e+001   1.0551655e+001   1.0457144e+001   1.2209011e+003   2.7703116e+003   8.2993972e+002   1.3581225e-004   3.8703051e-003   2.8497467e+001   1.5982902e+003   3.3236994e+002   1.2317762e+003   9.3881221e+002   1.3120581e+000   1.8481212e-006   4.7693765e-005
  7.9139224e+000   1.0535223e+001   1.0635012e+001   1.0478776e+001   1.2267949e+003   2.7683728e+003   8.3161226e+002   1.3612391e-004   3.8703083e-003   2.8432244e+001   1.6276012e+003   3.1060124e+002   1.2324388e+003   9.3946114e+002   1.3118571e+000   1.8603119e-006   4.7850291e-005
  8.0211480e+000   1.0561992e+001   1.0692513e+001   1.0503918e+001   1.2331288e+003   2.7697016e+003   8.3273662e+002   1.3648271e-004   3.8703123e-003   2.8357528e+001   1.6595488e+003   2.9794715e+002   1.2331449e+003   9.4015295e+002   1.3116429e+000   1.8734524e-006   4.8017986e-005
  8.1140115e+000   1.0583097e+001   1.0697762e+001   1.0529898e+001   1.2384480e+003   2.7688540e+003   8.3281707e+002   1.3679713e-004   3.8703154e-003   2.8292373e+001   1.6866673e+003   2.9202522e+002   1.2337252e+003   9.4072250e+002   1.3114656e+000   1.8845423e-006   4.8158937e-005
  8.2069976e+000   1.0603306e+001   1.0668857e+001   1.0557020e+001   1.2437021e+003   2.7770442e+003   8.3198576e+002   1.3711553e-004   3.8703192e-003   2.8226701e+001   1.7136087e+003   2.8973611e+002   1.2342880e+003   9.4127597e+002   1.3112924e+000   1.8956140e-006   4.8298092e-005
  8.3274393e+000   1.0626343e+001   1.0642015e+001   1.0589402e+001   1.2502046e+003   2.7767796e+003   8.3055331e+002   1.3753371e-004   3.8703239e-003   2.8140911e+001   1.7472681e+003   2.7946591e+002   1.2349805e+003   9.4195700e+002   1.3110794e+000   1.9095292e-006   4.8470029e-005
  8.4168983e+000   1.0640669e+001   1.0667913e+001   1.0584610e+001   1.2547555e+003   2.7748960e+003   8.2973876e+002   1.3784788e-004   3.8703269e-003   2.8076796e+001   1.7710922e+003   2.6631375e+002   1.2354693e+003   9.4243792e+002   1.3109291e+000   1.9194364e-006   4.8590364e-005
  8.5106442e+000   1.0653506e+001   1.0686383e+001   1.0577981e+001   1.2593142e+003   2.7773892e+003   8.2937615e+002   1.3818070e-004   3.8703301e-003   2.8009195e+001   1.7951453e+003   2.5657718e+002   1.2359650e+003   9.4292577e+002   1.3107765e+000   1.9295014e-006   4.8711173e-005
  8.6082062e+000   1.0665634e+001   1.0694907e+001   1.0596737e+001   1.2639686e+003   2.7802237e+003   8.2961642e+002   1.3853099e-004   3.8703337e-003   2.7938397e+001   1.8197777e+003   2.5247908e+002   1.2364766e+003   9.4343129e+002   1.3106165e+000   1.9399164e-006   4.8834336e-005
  8.7060359e+000   1.0676917e+001   1.0702038e+001   1.0633371e+001   1.2685709e+003   2.7803293e+003   8.3023729e+002   1.3888620e-004   3.8703371e-003   2.7866966e+001   1.8441511e+003   2.4914191e+002   1.2369865e+003   9.4393642e+002   1.3104553e+000   1.9503747e-006   4.8956113e-005
  8.8049217e+000   1.0686096e+001   1.0703315e+001   1.0658925e+001   1.2730229e+003   2.7764391e+003   8.3103284e+002   1.3924930e-004   3.8703402e-003   2.7794325e+001   1.8679188e+003   2.4035443e+002   1.2374844e+003   9.4442972e+002   1.3102980e+000   1.9606974e-006   4.9073735e-005
  8.9041898e+000   1.0693803e+001   1.0722643e+001   1.0662115e+001   1.2773485e+003   2.7775012e+003   8.3180466e+002   1.3961787e-004   3.8703432e-003   2.7720973e+001   1.8912305e+003   2.3483550e+002   1.2379649e+003   9.4490624e+002   1.3101458e+000   1.9709722e-006   4.9188344e-005
  9.0039603e+000   1.0699683e+001   1.0756056e+001   1.0665903e+001   1.2815201e+003   2.7723182e+003   8.3239215e+002   1.3999243e-004   3.8703458e-003   2.7646822e+001   1.9140045e+003   2.2826441e+002   1.2384218e+003   9.4535930e+002   1.3100012e+000   1.9811168e-006   4.9298913e-005
  9.1057791e+000   1.0703291e+001   1.0769934e+001   1.0669195e+001   1.2855277e+003   2.7683846e+003   8.3270289e+002   1.4037896e-004   3.8703481e-003   2.7570714e+001   1.9362845e+003   2.1882023e+002   1.2388533e+003   9.4578609e+002   1.3098663e+000   1.9911320e-006   4.9404812e-005
  9.2109420e+000   1.0705288e+001   1.0758869e+001   1.0674079e+001   1.2895020e+003   2.7693175e+003   8.3225980e+002   1.4078273e-004   3.8703508e-003   2.7491658e+001   1.9587186e+003   2.1332669e+002   1.2392711e+003   9.4619919e+002   1.3097360e+000   2.0013180e-006   4.9509608e-005
  9.3210416e+000   1.0705452e+001   1.0727266e+001   1.0679610e+001   1.2934939e+003   2.7587756e+003   8.3129623e+002   1.4121041e-004   3.8703531e-003   2.7408412e+001   1.9815671e+003   2.0752599e+002   1.2396829e+003   9.4660625e+002   1.3096078e+000   2.0118460e-006   4.9615529e-005
  9.4344544e+000   1.0704420e+001   1.0718994e+001   1.0683992e+001   1.2975017e+003   2.7445571e+003   8.3022290e+002   1.4165617e-004   3.8703552e-003   2.7322179e+001   2.0046941e+003   2.0391907e+002   1.2400899e+003   9.4700857e+002   1.3094812e+000   2.0226958e-006   4.9722153e-005
  9.5096055e+000   1.0703115e+001   1.0720428e+001   1.0671686e+001   1.3001073e+003   2.7274387e+003   8.2964885e+002   1.4195409e-004   3.8703565e-003   2.7264846e+001   2.0198114e+003   2.0115816e+002   1.2403536e+003   9.4726966e+002   1.3093987e+000   2.0299036e-006   4.9791446e-005
  9.6232373e+000   1.0699622e+001   1.0718665e+001   1.0660905e+001   1.3039043e+003   2.7209125e+003   8.2912486e+002   1.4240962e-004   3.8703587e-003   2.7177649e+001   2.0420312e+003   1.9554263e+002   1.2407406e+003   9.4765239e+002   1.3092782e+000   2.0407055e-006   4.9892741e-005
  9.7387894e+000   1.0694655e+001   1.0711085e+001   1.0668079e+001   1.3076343e+003   2.7167632e+003   8.2894868e+002   1.4287823e-004   3.8703605e-003   2.7088524e+001   2.0640236e+003   1.9032390e+002   1.2411246e+003   9.4803219e+002   1.3091587e+000   2.0515980e-006   4.9991748e-005
  9.8174504e+000   1.0690269e+001   1.0704063e+001   1.0672125e+001   1.3100823e+003   2.7187768e+003   8.2896604e+002   1.4320011e-004   3.8703617e-003   2.7027645e+001   2.0785897e+003   1.8517589e+002   1.2413783e+003   9.4828312e+002   1.3090798e+000   2.0589281e-006   5.0056437e-005
  9.9385447e+000   1.0682017e+001   1.0696234e+001   1.0660779e+001   1.3137152e+003   2.7129771e+003   8.2899952e+002   1.4370109e-004   3.8703637e-003   2.6933433e+001   2.1004732e+003   1.8071437e+002   1.2417532e+003   9.4865426e+002   1.3089629e+000   2.0701466e-006   5.0152768e-005
  1.0021286e+001   1.0675434e+001   1.0702302e+001   1.0652666e+001   1.3161126e+003   2.7119898e+003   8.2898994e+002   1.4404660e-004   3.8703653e-003   2.6868842e+001   2.1151146e+003   1.7695493e+002   1.2419976e+003   9.4889682e+002   1.3088858e+000   2.0777697e-006   5.0216133e-005
  1.0106082e+001   1.0667675e+001   1.0700661e+001   1.0644452e+001   1.3184655e+003   2.7092378e+003   8.2875713e+002   1.4440353e-004   3.8703668e-003   2.6802438e+001   2.1297089e+003   1.7210883e+002   1.2422346e+003   9.4913180e+002   1.3088115e+000   2.0854647e-006   5.0278249e-005
  1.0237220e+001   1.0654017e+001   1.0681333e+001   1.0632071e+001   1.3219554e+003   2.7085527e+003   8.2807331e+002   1.4496206e-004   3.8703689e-003   2.6699184e+001   2.1517557e+003   1.6811943e+002   1.2425784e+003   9.4947358e+002   1.3087025e+000   2.0972792e-006   5.0370214e-005
  1.0327665e+001   1.0643543e+001   1.0659671e+001   1.0623711e+001   1.3242676e+003   2.7109699e+003   8.2744133e+002   1.4535108e-004   3.8703701e-003   2.6627736e+001   2.1666179e+003   1.6432407e+002   1.2428016e+003   9.4969614e+002   1.3086308e+000   2.1053989e-006   5.0431646e-005
  1.0420373e+001   1.0632043e+001   1.0640801e+001   1.0614853e+001   1.3265646e+003   2.7066995e+003   8.2674416e+002   1.4575331e-004   3.8703714e-003   2.6554261e+001   2.1815686e+003   1.6126635e+002   1.2430210e+003   9.4991526e+002   1.3085599e+000   2.1137003e-006   5.0492871e-005
  1.0513243e+001   1.0620127e+001   1.0630845e+001   1.0605156e+001   1.3288522e+003   2.7084887e+003   8.2607727e+002   1.4615976e-004   3.8703727e-003   2.6480425e+001   2.1965296e+003   1.6109582e+002   1.2432379e+003   9.5013349e+002   1.3084876e+000   2.1221012e-006   5.0553359e-005
  1.0606119e+001   1.0607562e+001   1.0619487e+001   1.0591897e+001   1.3310893e+003   2.7065545e+003   8.2550410e+002   1.4656976e-004   3.8703737e-003   2.6406359e+001   2.2112908e+003   1.5893540e+002   1.2434507e+003   9.5034858e+002   1.3084154e+000   2.1305291e-006   5.0612602e-005
  1.0745382e+001   1.0587594e+001   1.0598843e+001   1.0573285e+001   1.3343762e+003   2.7066966e+003   8.2486413e+002   1.4719173e-004   3.8703757e-003   2.6294791e+001   2.2331901e+003   1.5725101e+002   1.2437644e+003   9.5066793e+002   1.3083058e+000   2.1432828e-006   5.0699457e-005
  1.0838249e+001   1.0573593e+001   1.0583195e+001   1.0560180e+001   1.3365194e+003   2.7057203e+003   8.2455901e+002   1.4761062e-004   3.8703770e-003   2.6220180e+001   2.2476135e+003   1.5531113e+002   1.2439697e+003   9.5087869e+002   1.3082318e+000   2.1518448e-006   5.0756260e-005
  1.0931192e+001   1.0559059e+001   1.0566644e+001   1.0544876e+001   1.3386232e+003   2.7038077e+003   8.2429170e+002   1.4803337e-004   3.8703783e-003   2.6145310e+001   2.2619156e+003   1.5388143e+002   1.2441706e+003   9.5108603e+002   1.3081578e+000   2.1604493e-006   5.0811795e-005
  1.1024144e+001   1.0543864e+001   1.0553698e+001   1.0528947e+001   1.3406757e+003   2.7045630e+003   8.2400413e+002   1.4845968e-004   3.8703795e-003   2.6070241e+001   2.2760426e+003   1.5198249e+002   1.2443649e+003   9.5128775e+002   1.3080847e+000   2.1690823e-006   5.0865984e-005
  1.1117110e+001   1.0527995e+001   1.0542693e+001   1.0512570e+001   1.3426825e+003   2.7021750e+003   8.2365046e+002   1.4888957e-004   3.8703808e-003   2.5994976e+001   2.2900375e+003   1.5053695e+002   1.2445526e+003   9.5148398e+002   1.3080122e+000   2.1777493e-006   5.0919216e-005
  1.1210171e+001   1.0511587e+001   1.0526878e+001   1.0496665e+001   1.3446455e+003   2.7006501e+003   8.2320681e+002   1.4932342e-004   3.8703823e-003   2.5919460e+001   2.3039003e+003   1.4896526e+002   1.2447339e+003   9.5167487e+002   1.3079403e+000   2.1864416e-006   5.0971567e-005
  1.1303455e+001   1.0494489e+001   1.0506586e+001   1.0480496e+001   1.3465557e+003   2.6987802e+003   8.2268079e+002   1.4976185e-004   3.8703836e-003   2.5843589e+001   2.3176141e+003   1.4701164e+002   1.2449070e+003   9.5185840e+002   1.3078700e+000   2.1951574e-006   5.1022163e-005
  1.1443934e+001   1.0467858e+001   1.0474088e+001   1.0455813e+001   1.3493596e+003   2.6986096e+003   8.2180994e+002   1.5042941e-004   3.8703855e-003   2.5728915e+001   2.3380504e+003   1.4547531e+002   1.2451578e+003   9.5212691e+002   1.3077645e+000   2.2083446e-006   5.1095884e-005
  1.1538053e+001   1.0449419e+001   1.0456448e+001   1.0438580e+001   1.3512008e+003   2.6987147e+003   8.2123861e+002   1.5088086e-004   3.8703867e-003   2.5651939e+001   2.3516330e+003   1.4431293e+002   1.2453209e+003   9.5230327e+002   1.3076936e+000   2.2172519e-006   5.1144646e-005
  1.1632612e+001   1.0430439e+001   1.0437874e+001   1.0420578e+001   1.3530307e+003   2.6971165e+003   8.2072449e+002   1.5133806e-004   3.8703880e-003   2.5574453e+001   2.3652526e+003   1.4403276e+002   1.2454817e+003   9.5247883e+002   1.3076214e+000   2.2262980e-006   5.1193111e-005
  1.1727641e+001   1.0411064e+001   1.0418310e+001   1.0401805e+001   1.3548342e+003   2.6933312e+003   8.2026092e+002   1.5180119e-004   3.8703890e-003   2.5496434e+001   2.3788086e+003   1.4265148e+002   1.2456407e+003   9.5265356e+002   1.3075484e+000   2.2354499e-006   5.1241330e-005
  1.1822712e+001   1.0391225e+001   1.0398416e+001   1.0381833e+001   1.3566162e+003   2.6915318e+003   8.1970283e+002   1.5226819e-004   3.8703901e-003   2.5418244e+001   2.3923027e+003   1.4193680e+002   1.2457979e+003   9.5282760e+002   1.3074746e+000   2.2446333e-006   5.1288146e-005
  1.1917645e+001   1.0371070e+001   1.0377675e+001   1.0361632e+001   1.3583794e+003   2.6901155e+003   8.1924290e+002   1.5273819e-004   3.8703910e-003   2.5340035e+001   2.4057504e+003   1.4165441e+002   1.2459526e+003   9.5300040e+002   1.3073999e+000   2.2538909e-006   5.1334616e-005
  1.2012886e+001   1.0350471e+001   1.0355994e+001   1.0340891e+001   1.3601214e+003   2.6902013e+003   8.1887491e+002   1.5321339e-004   3.8703918e-003   2.5261447e+001   2.4191812e+003   1.4101862e+002   1.2461046e+003   9.5317165e+002   1.3073244e+000   2.2632702e-006   5.1381067e-005
  1.2108128e+001   1.0329527e+001   1.0334959e+001   1.0319823e+001   1.3618428e+003   2.6876968e+003   8.1842483e+002   1.5369227e-004   3.8703927e-003   2.5182742e+001   2.4325641e+003   1.4051547e+002   1.2462539e+003   9.5334140e+002   1.3072482e+000   2.2727202e-006   5.1427120e-005
  1.2203474e+001   1.0308082e+001   1.0314680e+001   1.0298438e+001   1.3635265e+003   2.6885418e+003   8.1788296e+002   1.5417536e-004   3.8703935e-003   2.5103839e+001   2.4458512e+003   1.3935587e+002   1.2463974e+003   9.5350627e+002   1.3071728e+000   2.2821849e-006   5.1471155e-005
  1.2346813e+001   1.0274919e+001   1.0280412e+001   1.0265740e+001   1.3659747e+003   2.6866372e+003   8.1700513e+002   1.5490914e-004   3.8703948e-003   2.4984935e+001   2.4655507e+003   1.3743376e+002   1.2466034e+003   9.5374551e+002   1.3070609e+000   2.2964590e-006   5.1535358e-005
  1.2442494e+001   1.0252269e+001   1.0256656e+001   1.0243598e+001   1.3675646e+003   2.6868464e+003   8.1640400e+002   1.5540329e-004   3.8703955e-003   2.4905493e+001   2.4785691e+003   1.3606020e+002   1.2467348e+003   9.5390003e+002   1.3069869e+000   2.3060499e-006   5.1577342e-005
  1.2538289e+001   1.0229191e+001   1.0233480e+001   1.0221042e+001   1.3691206e+003   2.6858160e+003   8.1560775e+002   1.5590174e-004   3.8703962e-003   2.4825869e+001   2.4914784e+003   1.3475936e+002   1.2468629e+003   9.5405174e+002   1.3069132e+000   2.3156687e-006   5.1618419e-005
  1.2634145e+001   1.0205855e+001   1.0210646e+001   1.0198199e+001   1.3706647e+003   2.6844295e+003   8.1481044e+002   1.5640423e-004   3.8703969e-003   2.4746114e+001   2.5043685e+003   1.3447358e+002   1.2469894e+003   9.5420294e+002   1.3068388e+000   2.3253668e-006   5.1659173e-005
  1.2730049e+001   1.0182165e+001   1.0187102e+001   1.0175058e+001   1.3721794e+003   2.6834829e+003   8.1402516e+002   1.5691068e-004   3.8703976e-003   2.4666247e+001   2.5171725e+003   1.3350933e+002   1.2471129e+003   9.5435165e+002   1.3067645e+000   2.3351155e-006   5.1699048e-005
  1.2826004e+001   1.0158109e+001   1.0163423e+001   1.0151245e+001   1.3736644e+003   2.6828845e+003   8.1325543e+002   1.5742113e-004   3.8703983e-003   2.4586269e+001   2.5298774e+003   1.3240346e+002   1.2472334e+003   9.5449796e+002   1.3066904e+000   2.3449094e-006   5.1738177e-005
  1.2921369e+001   1.0133747e+001   1.0138404e+001   1.0126916e+001   1.3751107e+003   2.6822853e+003   8.1250374e+002   1.5793212e-004   3.8703988e-003   2.4506724e+001   2.5424081e+003   1.3139786e+002   1.2473500e+003   9.5464090e+002   1.3066170e+000   2.3546705e-006   5.1776027e-005
  1.3017470e+001   1.0108998e+001   1.0112753e+001   1.0102193e+001   1.3765414e+003   2.6812581e+003   8.1175584e+002   1.5845078e-004   3.8703994e-003   2.4426510e+001   2.5549500e+003   1.3050785e+002   1.2474650e+003   9.5478285e+002   1.3065432e+000   2.3645544e-006   5.1813417e-005
  1.3111438e+001   1.0084666e+001   1.0088755e+001   1.0077903e+001   1.3779108e+003   2.6798833e+003   8.1102809e+002   1.5896149e-004   3.8704000e-003   2.4348036e+001   2.5671157e+003   1.2946584e+002   1.2475741e+003   9.5491879e+002   1.3064714e+000   2.3742676e-006   5.1849191e-005
  1.3207675e+001   1.0059262e+001   1.0062878e+001   1.0052475e+001   1.3792881e+003   2.6796997e+003   8.1027707e+002   1.5948825e-004   3.8704005e-003   2.4267621e+001   2.5795048e+003   1.2873587e+002   1.2476824e+003   9.5505516e+002   1.3063983e+000   2.3842657e-006   5.1885447e-005
  1.3303971e+001   1.0033576e+001   1.0038087e+001   1.0027022e+001   1.3806374e+003   2.6806356e+003   8.0951562e+002   1.6001909e-004   3.8704010e-003   2.4187121e+001   2.5918149e+003   1.2783518e+002   1.2477870e+003   9.5518825e+002   1.3063258e+000   2.3943235e-006   5.1921102e-005
  1.3400333e+001   1.0007498e+001   1.0011538e+001   1.0001034e+001   1.3819518e+003   2.6793172e+003   8.0874430e+002   1.6055402e-004   3.8704016e-003   2.4106538e+001   2.6040089e+003   1.2654453e+002   1.2478879e+003   9.5531799e+002   1.3062540e+000   2.4043885e-006   5.1955318e-005
  1.3545007e+001   9.9677336e+000   9.9714849e+000   9.9617659e+000   1.3838600e+003   2.6780720e+003   8.0757590e+002   1.6136477e-004   3.8704024e-003   2.3985423e+001   2.6220793e+003   1.2490440e+002   1.2480330e+003   9.5550699e+002   1.3061474e+000   2.4195294e-006   5.2004959e-005
  1.3641660e+001   9.9408886e+000   9.9444287e+000   9.9352127e+000   1.3851050e+003   2.6768117e+003   8.0680273e+002   1.6191078e-004   3.8704029e-003   2.3904541e+001   2.6340495e+003   1.2384689e+002   1.2481268e+003   9.5563062e+002   1.3060766e+000   2.4296977e-006   5.2037520e-005
  1.3738466e+001   9.9136813e+000   9.9179361e+000   9.9081761e+000   1.3863196e+003   2.6759037e+003   8.0603845e+002   1.6246141e-004   3.8704033e-003   2.3823524e+001   2.6459304e+003   1.2272897e+002   1.2482169e+003   9.5575084e+002   1.3060066e+000   2.4399017e-006   5.2068767e-005
  1.3835412e+001   9.8861847e+000   9.8900070e+000   9.8810147e+000   1.3875032e+003   2.6754459e+003   8.0528524e+002   1.6301661e-004   3.8704037e-003   2.3742388e+001   2.6577057e+003   1.2146217e+002   1.2483039e+003   9.5586829e+002   1.3059372e+000   2.4501427e-006   5.2099234e-005
  1.3932370e+001   9.8584081e+000   9.8623429e+000   9.8532423e+000   1.3886607e+003   2.6740770e+003   8.0454343e+002   1.6357566e-004   3.8704041e-003   2.3661247e+001   2.6693869e+003   1.2047719e+002   1.2483888e+003   9.5598377e+002   1.3058682e+000   2.4604177e-006   5.2129002e-005
  1.4029498e+001   9.8303556e+000   9.8339470e+000   9.8252238e+000   1.3897958e+003   2.6735177e+003   8.0380975e+002   1.6413947e-004   3.8704044e-003   2.3579974e+001   2.6810096e+003   1.1966329e+002   1.2484708e+003   9.5609685e+002   1.3057995e+000   2.4707520e-006   5.2157970e-005
  1.4126771e+001   9.8020815e+000   9.8057997e+000   9.7970642e+000   1.3909147e+003   2.6717114e+003   8.0308179e+002   1.6470791e-004   3.8704048e-003   2.3498597e+001   2.6925895e+003   1.1904541e+002   1.2485515e+003   9.5620902e+002   1.3057307e+000   2.4811472e-006   5.2186617e-005
  1.4224057e+001   9.7736008e+000   9.7773566e+000   9.7687177e+000   1.3920118e+003   2.6711186e+003   8.0237577e+002   1.6528022e-004   3.8704051e-003   2.3417231e+001   2.7040988e+003   1.1830383e+002   1.2486297e+003   9.5631913e+002   1.3056622e+000   2.4915993e-006   5.2214909e-005
  1.4321597e+001   9.7447656e+000   9.7486063e+000   9.7399569e+000   1.3930720e+003   2.6692449e+003   8.0168260e+002   1.6585784e-004   3.8704054e-003   2.3335680e+001   2.7154946e+003   1.1683234e+002   1.2487038e+003   9.5642513e+002   1.3055949e+000   2.5020891e-006   5.2241998e-005
  1.4419214e+001   9.7159616e+000   9.7224677e+000   9.7112872e+000   1.3941063e+003   2.6677163e+003   8.0096010e+002   1.6643972e-004   3.8704057e-003   2.3254098e+001   2.7268007e+003   1.1581996e+002   1.2487756e+003   9.5652912e+002   1.3055281e+000   2.5126068e-006   5.2268071e-005
  1.4517134e+001   9.6862467e+000   9.6902048e+000   9.6816696e+000   1.3951196e+003   2.6664492e+003   8.0024528e+002   1.6702724e-004   3.8704060e-003   2.3172304e+001   2.7380492e+003   1.1487597e+002   1.2488452e+003   9.5663108e+002   1.3054616e+000   2.5231662e-006   5.2293648e-005
  1.4615253e+001   9.6565876e+000   9.6605153e+000   9.6521463e+000   1.3961035e+003   2.6669316e+003   7.9951766e+002   1.6761981e-004   3.8704063e-003   2.3090388e+001   2.7492126e+003   1.1377389e+002   1.2489115e+003   9.5673001e+002   1.3053960e+000   2.5337892e-006   5.2318434e-005
  1.4713500e+001   9.6266468e+000   9.6303380e+000   9.6222653e+000   1.3970606e+003   2.6652126e+003   7.9882678e+002   1.6821700e-004   3.8704066e-003   2.3008416e+001   2.7602807e+003   1.1265544e+002   1.2489754e+003   9.5682669e+002   1.3053309e+000   2.5444399e-006   5.2342448e-005
  1.4811963e+001   9.5967726e+000   9.6006382e+000   9.5926989e+000   1.3979978e+003   2.6640525e+003   7.9808485e+002   1.6881937e-004   3.8704069e-003   2.2926319e+001   2.7712957e+003   1.1186896e+002   1.2490374e+003   9.5692166e+002   1.3052661e+000   2.5551652e-006   5.2365931e-005
  1.4910011e+001   9.5665718e+000   9.5699723e+000   9.5625509e+000   1.3988964e+003   2.6620626e+003   7.9734827e+002   1.6942304e-004   3.8704071e-003   2.2844632e+001   2.7821434e+003   1.1063609e+002   1.2490952e+003   9.5701236e+002   1.3052028e+000   2.5658758e-006   5.2388392e-005
  1.5008440e+001   9.5359723e+000   9.5391922e+000   9.5319953e+000   1.3997687e+003   2.6625495e+003   7.9660462e+002   1.7003292e-004   3.8704073e-003   2.2762694e+001   2.7929170e+003   1.0945702e+002   1.2491504e+003   9.5710064e+002   1.3051401e+000   2.5766383e-006   5.2410024e-005
  1.5107180e+001   9.5050220e+000   9.5083374e+000   9.5009488e+000   1.4006257e+003   2.6592258e+003   7.9565267e+002   1.7064860e-004   3.8704075e-003   2.2680569e+001   2.8036677e+003   1.0887789e+002   1.2492036e+003   9.5718727e+002   1.3050776e+000   2.5874896e-006   5.2431448e-005
  1.5245889e+001   9.4608193e+000   9.4642281e+000   9.4567808e+000   1.4017724e+003   2.6578452e+003   7.9431418e+002   1.7152046e-004   3.8704078e-003   2.2565284e+001   2.8185611e+003   1.0737169e+002   1.2492723e+003   9.5730277e+002   1.3049918e+000   2.6027817e-006   5.2460385e-005
  1.5344949e+001   9.4295441e+000   9.4327762e+000   9.4255719e+000   1.4025540e+003   2.6557545e+003   7.9336396e+002   1.7214752e-004   3.8704080e-003   2.2483089e+001   2.8290427e+003   1.0581097e+002   1.2493187e+003   9.5738253e+002   1.3049315e+000   2.6137220e-006   5.2479995e-005
  1.5416121e+001   9.4078617e+000   9.4118699e+000   9.4048032e+000   1.4034128e+003   2.6557973e+003   7.9268463e+002   1.7260023e-004   3.8704081e-003   2.2424119e+001   2.8379812e+003   1.2559101e+002   1.2493714e+003   9.5746487e+002   1.3048744e+000   2.6223218e-006   5.2502228e-005
  1.5505085e+001   9.3779387e+000   9.3822029e+000   9.3736339e+000   1.4037717e+003   2.6540468e+003   7.9183617e+002   1.7316906e-004   3.8704082e-003   2.2350461e+001   2.8458433e+003   8.8372955e+001   1.2493869e+003   9.5750494e+002   1.3048359e+000   2.6315115e-006   5.2510809e-005
  1.5619071e+001   9.3423949e+000   9.3460100e+000   9.3386229e+000   1.4047926e+003   2.6525883e+003   7.9075594e+002   1.7390288e-004   3.8704083e-003   2.2256148e+001   2.8585801e+003   1.1174020e+002   1.2494444e+003   9.5760464e+002   1.3047602e+000   2.6447559e-006   5.2537258e-005
  1.5716839e+001   9.3101004e+000   9.3147333e+000   9.3059254e+000   1.4052487e+003   2.6494930e+003   7.8985197e+002   1.7453619e-004   3.8704085e-003   2.2175392e+001   2.8675513e+003   9.1760486e+001   1.2494647e+003   9.5765399e+002   1.3047141e+000   2.6551679e-006   5.2548487e-005
  1.5815807e+001   9.2781666e+000   9.2822746e+000   9.2744323e+000   1.4058956e+003   2.6483115e+003   7.8895010e+002   1.7518115e-004   3.8704087e-003   2.2093751e+001   2.8774997e+003   1.0052161e+002   1.2494984e+003   9.5772081e+002   1.3046583e+000   2.6661868e-006   5.2564587e-005
  1.5914535e+001   9.2455182e+000   9.2493559e+000   9.2419850e+000   1.4065089e+003   2.6465965e+003   7.8805246e+002   1.7582841e-004   3.8704088e-003   2.2012421e+001   2.8873136e+003   9.9402239e+001   1.2495273e+003   9.5778264e+002   1.3046043e+000   2.6771979e-006   5.2579717e-005
  1.6013448e+001   9.2130453e+000   9.2164561e+000   9.2096490e+000   1.4070918e+003   2.6454192e+003   7.8714056e+002   1.7648073e-004   3.8704089e-003   2.1931057e+001   2.8970051e+003   9.7980965e+001   1.2495542e+003   9.5784224e+002   1.3045512e+000   2.6882338e-006   5.2594015e-005
  1.6112340e+001   9.1807258e+000   9.1832621e+000   9.1777403e+000   1.4076460e+003   2.6434324e+003   7.8621701e+002   1.7713680e-004   3.8704090e-003   2.1849831e+001   2.9065903e+003   9.6925186e+001   1.2495780e+003   9.5789864e+002   1.3044992e+000   2.6993110e-006   5.2607673e-005
  1.6211266e+001   9.1481058e+000   9.1526335e+000   9.1452258e+000   1.4081715e+003   2.6417369e+003   7.8530054e+002   1.7779694e-004   3.8704092e-003   2.1768705e+001   2.9160539e+003   9.5664077e+001   1.2495996e+003   9.5795266e+002   1.3044481e+000   2.7103886e-006   5.2620452e-005
  1.6310182e+001   9.1152673e+000   9.1179289e+000   9.1124988e+000   1.4086743e+003   2.6405188e+003   7.8444941e+002   1.7846088e-004   3.8704092e-003   2.1687718e+001   2.9254340e+003   9.4828442e+001   1.2496189e+003   9.5800439e+002   1.3043979e+000   2.7214975e-006   5.2632572e-005
  1.6409121e+001   9.0827703e+000   9.0910818e+000   9.0800781e+000   1.4091461e+003   2.6392426e+003   7.8360726e+002   1.7912883e-004   3.8704092e-003   2.1606848e+001   2.9346859e+003   9.3511180e+001   1.2496359e+003   9.5805362e+002   1.3043487e+000   2.7326346e-006   5.2643776e-005
  1.6507866e+001   9.0485624e+000   9.0522728e+000   9.0453554e+000   1.4095805e+003   2.6371154e+003   7.8276361e+002   1.7979931e-004   3.8704092e-003   2.1526274e+001   2.9437921e+003   9.2219813e+001   1.2496476e+003   9.5809717e+002   1.3043015e+000   2.7437277e-006   5.2654046e-005
  1.6606846e+001   9.0156357e+000   9.0189033e+000   9.0127887e+000   1.4099865e+003   2.6351350e+003   7.8191128e+002   1.8047523e-004   3.8704093e-003   2.1445653e+001   2.9527846e+003   9.0852152e+001   1.2496581e+003   9.5813933e+002   1.3042551e+000   2.7548818e-006   5.2663796e-005
  1.6705858e+001   8.9822182e+000   8.9852667e+000   8.9791649e+000   1.4103630e+003   2.6339592e+003   7.8107781e+002   1.8115524e-004   3.8704093e-003   2.1365152e+001   2.9616546e+003   8.9584092e+001   1.2496660e+003   9.5817869e+002   1.3042098e+000   2.7660366e-006   5.2672596e-005
  1.6804607e+001   8.9491738e+000   8.9521115e+000   8.9463711e+000   1.4107099e+003   2.6319860e+003   7.8024731e+002   1.8183726e-004   3.8704093e-003   2.1285018e+001   2.9703893e+003   8.8454427e+001   1.2496711e+003   9.5821492e+002   1.3041658e+000   2.7771862e-006   5.2680680e-005
  1.6903742e+001   8.9153495e+000   8.9187049e+000   8.9126700e+000   1.4110189e+003   2.6307887e+003   7.7940446e+002   1.8252581e-004   3.8704093e-003   2.1204724e+001   2.9790002e+003   8.6859386e+001   1.2496718e+003   9.5824645e+002   1.3041236e+000   2.7883557e-006   5.2687682e-005
  1.7002898e+001   8.8811193e+000   8.8838183e+000   8.8785553e+000   1.4112971e+003   2.6302763e+003   7.7858023e+002   1.8321835e-004   3.8704093e-003   2.1124572e+001   2.9874935e+003   8.5655831e+001   1.2496688e+003   9.5827408e+002   1.3040828e+000   2.7995362e-006   5.2693961e-005
  1.7102084e+001   8.8465185e+000   8.8497988e+000   8.8439536e+000   1.4115452e+003   2.6286552e+003   7.7762930e+002   1.8391496e-004   3.8704094e-003   2.1044560e+001   2.9958588e+003   8.4339889e+001   1.2496631e+003   9.5829866e+002   1.3040434e+000   2.8107126e-006   5.2699492e-005
  1.7201310e+001   8.8118136e+000   8.8145091e+000   8.8090464e+000   1.4117677e+003   2.6273717e+003   7.7656188e+002   1.8461571e-004   3.8704096e-003   2.0964682e+001   3.0041180e+003   8.3236181e+001   1.2496550e+003   9.5832064e+002   1.3040051e+000   2.8219116e-006   5.2704438e-005
  1.7340236e+001   8.7642067e+000   8.7674620e+000   8.7618037e+000   1.4120410e+003   2.6243119e+003   7.7508189e+002   1.8560375e-004   3.8704098e-003   2.0853080e+001   3.0155249e+003   8.2108114e+001   1.2496406e+003   9.5834799e+002   1.3039528e+000   2.8376488e-006   5.2710586e-005
  1.7439571e+001   8.7297523e+000   8.7324171e+000   8.7271667e+000   1.4121962e+003   2.6219425e+003   7.7404088e+002   1.8631452e-004   3.8704098e-003   2.0773528e+001   3.0235041e+003   8.0325744e+001   1.2496270e+003   9.5836380e+002   1.3039172e+000   2.8489071e-006   5.2714098e-005
  1.7528996e+001   8.6987497e+000   8.7015326e+000   8.6963997e+000   1.4123156e+003   2.6222206e+003   7.7311789e+002   1.8695761e-004   3.8704098e-003   2.0702071e+001   3.0306199e+003   7.9573403e+001   1.2496116e+003   9.5837469e+002   1.3038863e+000   2.8590795e-006   5.2716833e-005
  1.7618421e+001   8.6685428e+000   8.6709252e+000   8.6663840e+000   1.4124104e+003   2.6202320e+003   7.7220428e+002   1.8760378e-004   3.8704099e-003   2.0630767e+001   3.0376243e+003   7.8325886e+001   1.2495949e+003   9.5838397e+002   1.3038562e+000   2.8692752e-006   5.2718968e-005
  1.7717921e+001   8.6333639e+000   8.6362074e+000   8.6306071e+000   1.4124813e+003   2.6194767e+003   7.7120056e+002   1.8832652e-004   3.8704100e-003   2.0551593e+001   3.0452700e+003   7.6842614e+001   1.2495731e+003   9.5839067e+002   1.3038244e+000   2.8805979e-006   5.2720649e-005
  1.7817457e+001   8.5986571e+000   8.6019158e+000   8.5959359e+000   1.4125360e+003   2.6169806e+003   7.7020404e+002   1.8905338e-004   3.8704100e-003   2.0472577e+001   3.0528518e+003   7.6170320e+001   1.2495492e+003   9.5839508e+002   1.3037934e+000   2.8919503e-006   5.2721815e-005
  1.7917016e+001   8.5638719e+000   8.5667159e+000   8.5613613e+000   1.4125589e+003   2.6152910e+003   7.6920020e+002   1.8978426e-004   3.8704100e-003   2.0393736e+001   3.0603064e+003   7.4876321e+001   1.2495218e+003   9.5839570e+002   1.3037640e+000   2.9033102e-006   5.2722081e-005
  1.8016611e+001   8.5290197e+000   8.5335457e+000   8.5265913e+000   1.4125545e+003   2.6130730e+003   7.6818886e+002   1.9051926e-004   3.8704101e-003   2.0315060e+001   3.0676473e+003   7.3707423e+001   1.2494916e+003   9.5839312e+002   1.3037360e+000   2.9146743e-006   5.2721676e-005
  1.8116217e+001   8.4928135e+000   8.4963429e+000   8.4898039e+000   1.4125227e+003   2.6127968e+003   7.6729954e+002   1.9125819e-004   3.8704102e-003   2.0236573e+001   3.0748877e+003   7.2691096e+001   1.2494571e+003   9.5838601e+002   1.3037097e+000   2.9260279e-006   5.2720558e-005
  1.8205865e+001   8.4614261e+000   8.4647076e+000   8.4590688e+000   1.4124785e+003   2.6120807e+003   7.6644655e+002   1.9192638e-004   3.8704102e-003   2.0166119e+001   3.0813433e+003   7.2009976e+001   1.2494246e+003   9.5837785e+002   1.3036868e+000   2.9362900e-006   5.2719296e-005
  1.8335356e+001   8.4163033e+000   8.4196327e+000   8.4142532e+000   1.4124496e+003   2.6118121e+003   7.6515337e+002   1.9289760e-004   3.8704111e-003   2.0064589e+001   3.0908665e+003   7.3543306e+001   1.2493783e+003   9.5836791e+002   1.3036521e+000   2.9513508e-006   5.2718314e-005
  1.8425004e+001   8.3850208e+000   8.3877005e+000   8.3833028e+000   1.4123392e+003   2.6108236e+003   7.6428410e+002   1.9357347e-004   3.8704111e-003   1.9994532e+001   3.0970401e+003   6.8865061e+001   1.2493398e+003   9.5835293e+002   1.3036323e+000   2.9616262e-006   5.2715157e-005
  1.8524703e+001   8.3500021e+000   8.3523422e+000   8.3464208e+000   1.4121059e+003   2.6087889e+003   7.6335544e+002   1.9432886e-004   3.8704112e-003   1.9916811e+001   3.1033860e+003   6.3650301e+001   1.2492894e+003   9.5832658e+002   1.3036155e+000   2.9728303e-006   5.2708668e-005
  1.8624517e+001   8.3142777e+000   8.3166543e+000   8.3118931e+000   1.4119397e+003   2.6087598e+003   7.6244779e+002   1.9508896e-004   3.8704112e-003   1.9839212e+001   3.1100669e+003   6.6933224e+001   1.2492431e+003   9.5830584e+002   1.3035954e+000   2.9842805e-006   5.2703815e-005
  1.8714370e+001   8.2839768e+000   8.2858681e+000   8.2821979e+000   1.4117778e+003   2.6072209e+003   7.6164069e+002   1.9577637e-004   3.8704112e-003   1.9769552e+001   3.1160273e+003   6.6335657e+001   1.2492006e+003   9.5828625e+002   1.3035777e+000   2.9946426e-006   5.2699234e-005
  1.8814238e+001   8.2474301e+000   8.2505586e+000   8.2448715e+000   1.4115537e+003   2.6060880e+003   7.6068626e+002   1.9654419e-004   3.8704113e-003   1.9692321e+001   3.1224703e+003   6.4515034e+001   1.2491478e+003   9.5825816e+002   1.3035608e+000   3.0060909e-006   5.2693093e-005
  1.8904115e+001   8.2158322e+000   8.2188484e+000   8.2136272e+000   1.4113484e+003   2.6054569e+003   7.5970014e+002   1.9723832e-004   3.8704113e-003   1.9623019e+001   3.1282569e+003   6.4383894e+001   1.2490996e+003   9.5823226e+002   1.3035458e+000   3.0164511e-006   5.2687438e-005
  1.9043969e+001   8.1660231e+000   8.1693674e+000   8.1637025e+000   1.4109735e+003   2.6038459e+003   7.5815116e+002   1.9832524e-004   3.8704114e-003   1.9515475e+001   3.1370369e+003   6.2779481e+001   1.2490186e+003   9.5818518e+002   1.3035253e+000   3.0325426e-006   5.2677070e-005
  1.9133875e+001   8.1358996e+000   8.1376757e+000   8.1343492e+000   1.4107096e+003   2.6026794e+003   7.5715654e+002   1.9902765e-004   3.8704114e-003   1.9446601e+001   3.1425750e+003   6.1599484e+001   1.2489655e+003   9.5815346e+002   1.3035130e+000   3.0429198e-006   5.2669884e-005
  1.9233870e+001   8.0994795e+000   8.1022476e+000   8.0973521e+000   1.4103839e+003   2.6005275e+003   7.5605805e+002   1.9981257e-004   3.8704114e-003   1.9370210e+001   3.1486048e+003   6.0300815e+001   1.2489016e+003   9.5811292e+002   1.3035015e+000   3.0544093e-006   5.2660909e-005
  1.9323894e+001   8.0676428e+000   8.0702985e+000   8.0646884e+000   1.4101466e+003   2.6000459e+003   7.5507972e+002   2.0052243e-004   3.8704116e-003   1.9301639e+001   3.1543035e+003   6.3301953e+001   1.2488478e+003   9.5808135e+002   1.3034883e+000   3.0649569e-006   5.2654226e-005
  1.9413919e+001   8.0360843e+000   8.0379416e+000   8.0343754e+000   1.4098287e+003   2.5991512e+003   7.5411396e+002   2.0123535e-004   3.8704116e-003   1.9233259e+001   3.1596249e+003   5.9110479e+001   1.2487882e+003   9.5804247e+002   1.3034790e+000   3.0753580e-006   5.2645269e-005
  1.9503943e+001   8.0043886e+000   8.0064331e+000   8.0025316e+000   1.4094862e+003   2.5967955e+003   7.5316503e+002   2.0195134e-004   3.8704117e-003   1.9165071e+001   3.1648426e+003   5.7958268e+001   1.2487262e+003   9.5800075e+002   1.3034710e+000   3.0857642e-006   5.2635690e-005
  1.9643981e+001   7.9550877e+000   7.9570394e+000   7.9534664e+000   1.4088593e+003   2.5947117e+003   7.5170712e+002   2.0307189e-004   3.8704118e-003   1.9059318e+001   3.1725251e+003   5.4860489e+001   1.2486224e+003   9.5792688e+002   1.3034632e+000   3.1017981e-006   5.2618328e-005
  1.9734006e+001   7.9242003e+000   7.9257655e+000   7.9226833e+000   1.4084730e+003   2.5942097e+003   7.5088199e+002   2.0379591e-004   3.8704118e-003   1.8991607e+001   3.1775473e+003   5.5786595e+001   1.2485566e+003   9.5788071e+002   1.3034573e+000   3.1122382e-006   5.2607660e-005
  1.9834212e+001   7.8881286e+000   7.8942837e+000   7.8855322e+000   1.4080125e+003   2.5936592e+003   7.4992600e+002   2.0460549e-004   3.8704119e-003   1.8916461e+001   3.1830068e+003   5.4482038e+001   1.2484800e+003   9.5782543e+002   1.3034525e+000   3.1238170e-006   5.2594978e-005
  1.9924411e+001   7.8562132e+000   7.8593221e+000   7.8538736e+000   1.4076388e+003   2.5933895e+003   7.4902507e+002   2.0533741e-004   3.8704120e-003   1.8849035e+001   3.1881336e+003   5.6840048e+001   1.2484123e+003   9.5777798e+002   1.3034465e+000   3.1344208e-006   5.2584825e-005
  2.0014609e+001   7.8244772e+000   7.8273832e+000   7.8223931e+000   1.4071896e+003   2.5928973e+003   7.4811738e+002   2.0607239e-004   3.8704120e-003   1.8781808e+001   3.1929146e+003   5.3005035e+001   1.2483387e+003   9.5772309e+002   1.3034443e+000   3.1448959e-006   5.2572744e-005
  2.0104808e+001   7.7927246e+000   7.7953106e+000   7.7904132e+000   1.4067214e+003   2.5912017e+003   7.4722740e+002   2.0681043e-004   3.8704121e-003   1.8714782e+001   3.1976092e+003   5.2046962e+001   1.2482633e+003   9.5766615e+002   1.3034431e+000   3.1553546e-006   5.2560183e-005
  2.0204056e+001   7.7578781e+000   7.7598006e+000   7.7560390e+000   1.4061345e+003   2.5888477e+003   7.4625702e+002   2.0762624e-004   3.8704124e-003   1.8641249e+001   3.2024404e+003   4.8678179e+001   1.2481745e+003   9.5759630e+002   1.3034454e+000   3.1667260e-006   5.2544425e-005
  2.0343058e+001   7.7098301e+000   7.7112887e+000   7.7084358e+000   1.4053556e+003   2.5856712e+003   7.4489727e+002   2.0877551e-004   3.8704125e-003   1.8538632e+001   3.2094270e+003   5.0262671e+001   1.2480522e+003   9.5750152e+002   1.3034467e+000   3.1829107e-006   5.2523542e-005
  2.0442431e+001   7.6738079e+000   7.6759320e+000   7.6714650e+000   1.4047690e+003   2.5848525e+003   7.4379634e+002   2.0960134e-004   3.8704126e-003   1.8465591e+001   3.2142887e+003   4.8923959e+001   1.2479615e+003   9.5743003e+002   1.3034493e+000   3.1944372e-006   5.2507639e-005
  2.0531876e+001   7.6437165e+000   7.6454113e+000   7.6424624e+000   1.4042326e+003   2.5843017e+003   7.4278861e+002   2.1034780e-004   3.8704127e-003   1.8400062e+001   3.2186305e+003   4.8540811e+001   1.2478793e+003   9.5736495e+002   1.3034520e+000   3.2048771e-006   5.2493027e-005
  2.0631279e+001   7.6078109e+000   7.6102539e+000   7.6057282e+000   1.4036009e+003   2.5837742e+003   7.4168509e+002   2.1118098e-004   3.8704128e-003   1.8327469e+001   3.2232996e+003   4.6972023e+001   1.2477840e+003   9.5728814e+002   1.3034571e+000   3.2164143e-006   5.2476001e-005
  2.0720711e+001   7.5766542e+000   7.5787733e+000   7.5750197e+000   1.4030326e+003   2.5826882e+003   7.4070490e+002   2.1193367e-004   3.8704129e-003   1.8262378e+001   3.2275092e+003   4.7070670e+001   1.2476975e+003   9.5721831e+002   1.3034618e+000   3.2268654e-006   5.2460606e-005
  2.0810142e+001   7.5461074e+000   7.5478820e+000   7.5447833e+000   1.4024428e+003   2.5801395e+003   7.3972829e+002   2.1268934e-004   3.8704129e-003   1.8197494e+001   3.2316195e+003   4.5959852e+001   1.2476095e+003   9.5714654e+002   1.3034676e+000   3.2373195e-006   5.2444688e-005
  2.0909604e+001   7.5115988e+000   7.5133716e+000   7.5097932e+000   1.4017593e+003   2.5780586e+003   7.3864404e+002   2.1353345e-004   3.8704131e-003   1.8125559e+001   3.2360584e+003   4.4628783e+001   1.2475095e+003   9.5706416e+002   1.3034753e+000   3.2489023e-006   5.2426257e-005
  2.1009117e+001   7.4771325e+000   7.4790957e+000   7.4754489e+000   1.4010713e+003   2.5760962e+003   7.3756513e+002   2.1438171e-004   3.8704131e-003   1.8053840e+001   3.2404843e+003   4.4476218e+001   1.2474088e+003   9.5698094e+002   1.3034834e+000   3.2605522e-006   5.2407828e-005
  2.1108655e+001   7.4425674e+000   7.4441700e+000   7.4409142e+000   1.4003677e+003   2.5753445e+003   7.3649228e+002   2.1523392e-004   3.8704132e-003   1.7982357e+001   3.2448410e+003   4.3769181e+001   1.2473061e+003   9.5689558e+002   1.3034924e+000   3.2722043e-006   5.2389052e-005
  2.1208260e+001   7.4078087e+000   7.4097517e+000   7.4059126e+000   1.3996447e+003   2.5734551e+003   7.3542797e+002   2.1609043e-004   3.8704132e-003   1.7911082e+001   3.2491221e+003   4.2980724e+001   1.2472007e+003   9.5680720e+002   1.3035027e+000   3.2838775e-006   5.2369632e-005
  2.1307906e+001   7.3737681e+000   7.3758247e+000   7.3721236e+000   1.3989062e+003   2.5718610e+003   7.3448143e+002   2.1695102e-004   3.8704133e-003   1.7840033e+001   3.2533318e+003   4.2246416e+001   1.2470941e+003   9.5671729e+002   1.3035137e+000   3.2955717e-006   5.2349845e-005
  2.1407589e+001   7.3394382e+000   7.3411925e+000   7.3378039e+000   1.3981494e+003   2.5700157e+003   7.3346272e+002   2.1781564e-004   3.8704133e-003   1.7769217e+001   3.2574696e+003   4.1510322e+001   1.2469851e+003   9.5662468e+002   1.3035259e+000   3.3072809e-006   5.2329589e-005
  2.1513575e+001   7.3023374e+000   7.3047156e+000   7.3001761e+000   1.3974124e+003   2.5698705e+003   7.3237192e+002   2.1873912e-004   3.8704133e-003   1.7694198e+001   3.2622119e+003   4.4744356e+001   1.2468717e+003   9.5653019e+002   1.3035362e+000   3.3199884e-006   5.2309884e-005
  2.1601258e+001   7.2720572e+000   7.2740105e+000   7.2706105e+000   1.3966599e+003   2.5668275e+003   7.3148394e+002   2.1950602e-004   3.8704133e-003   1.7632379e+001   3.2654512e+003   3.6943036e+001   1.2467676e+003   9.5643897e+002   1.3035517e+000   3.3301497e-006   5.2289821e-005
  2.1727912e+001   7.2288085e+000   7.2306333e+000   7.2270763e+000   1.3956639e+003   2.5657324e+003   7.3022333e+002   2.2061948e-004   3.8704134e-003   1.7543389e+001   3.2705737e+003   4.0444668e+001   1.2466232e+003   9.5631490e+002   1.3035697e+000   3.3451547e-006   5.2263100e-005
  2.1826593e+001   7.1949707e+000   7.1964148e+000   7.1933255e+000   1.3948196e+003   2.5623371e+003   7.2925296e+002   2.2149088e-004   3.8704134e-003   1.7474369e+001   3.2742254e+003   3.7004679e+001   1.2465063e+003   9.5621255e+002   1.3035871e+000   3.3566816e-006   5.2240344e-005
  2.1902796e+001   7.1695055e+000   7.1707801e+000   7.1683915e+000   1.3942738e+003   2.5631253e+003   7.2845064e+002   2.2216596e-004   3.8704135e-003   1.7421271e+001   3.2775693e+003   4.3882819e+001   1.2464218e+003   9.5614135e+002   1.3035957e+000   3.3659646e-006   5.2225592e-005
  2.2040657e+001   7.1231961e+000   7.1250855e+000   7.1217791e+000   1.3930328e+003   2.5594835e+003   7.2688014e+002   2.2339374e-004   3.8704136e-003   1.7325524e+001   3.2823856e+003   3.4935715e+001   1.2462534e+003   9.5599215e+002   1.3036231e+000   3.3820911e-006   5.2192283e-005
  2.2140757e+001   7.0897302e+000   7.0910881e+000   7.0880536e+000   1.3921734e+003   2.5581431e+003   7.2577756e+002   2.2428935e-004   3.8704136e-003   1.7256341e+001   3.2860741e+003   3.6848431e+001   1.2461342e+003   9.5588761e+002   1.3036409e+000   3.3939765e-006   5.2169338e-005
  2.2240912e+001   7.0560146e+000   7.0576342e+000   7.0543738e+000   1.3913048e+003   2.5557383e+003   7.2469771e+002   2.2518918e-004   3.8704137e-003   1.7187388e+001   3.2897251e+003   3.6452499e+001   1.2460136e+003   9.5578149e+002   1.3036595e+000   3.4058958e-006   5.2146259e-005
  2.2341127e+001   7.0220930e+000   7.0241056e+000   7.0202803e+000   1.3904276e+003   2.5545513e+003   7.2362424e+002   2.2609327e-004   3.8704138e-003   1.7118660e+001   3.2933445e+003   3.6117275e+001   1.2458913e+003   9.5567355e+002   1.3036787e+000   3.4178370e-006   5.2122850e-005
  2.2441398e+001   6.9888603e+000   6.9909902e+000   6.9872416e+000   1.3895375e+003   2.5518367e+003   7.2254564e+002   2.2700159e-004   3.8704138e-003   1.7050162e+001   3.2969059e+003   3.5517173e+001   1.2457679e+003   9.5556442e+002   1.3036985e+000   3.4298048e-006   5.2099234e-005
  2.2541726e+001   6.9554247e+000   6.9571021e+000   6.9538446e+000   1.3886378e+003   2.5500019e+003   7.2145873e+002   2.2791414e-004   3.8704139e-003   1.6981895e+001   3.3004268e+003   3.5094382e+001   1.2456431e+003   9.5545356e+002   1.3037191e+000   3.4417928e-006   5.2075305e-005
  2.2642113e+001   6.9218232e+000   6.9232170e+000   6.9201289e+000   1.3877276e+003   2.5483260e+003   7.2041686e+002   2.2883095e-004   3.8704139e-003   1.6913857e+001   3.3039074e+003   3.4671868e+001   1.2455163e+003   9.5534064e+002   1.3037405e+000   3.4538094e-006   5.2051050e-005
  2.2742552e+001   6.8889174e+000   6.8902644e+000   6.8876166e+000   1.3868078e+003   2.5471601e+003   7.1941996e+002   2.2975195e-004   3.8704139e-003   1.6846055e+001   3.3073433e+003   3.4208543e+001   1.2453888e+003   9.5522681e+002   1.3037624e+000   3.4658661e-006   5.2026557e-005
  2.2843057e+001   6.8557734e+000   6.8569790e+000   6.8537206e+000   1.3858773e+003   2.5451090e+003   7.1837518e+002   2.3067728e-004   3.8704139e-003   1.6778479e+001   3.3107384e+003   3.3780696e+001   1.2452598e+003   9.5511125e+002   1.3037850e+000   3.4779576e-006   5.2001710e-005
  2.2943632e+001   6.8224171e+000   6.8238281e+000   6.8210683e+000   1.3849401e+003   2.5433233e+003   7.1734387e+002   2.3160698e-004   3.8704140e-003   1.6711128e+001   3.3140975e+003   3.3398423e+001   1.2451301e+003   9.5499498e+002   1.3038080e+000   3.4900686e-006   5.1976735e-005
  2.3044275e+001   6.7892554e+000   6.7905529e+000   6.7878218e+000   1.3839952e+003   2.5417078e+003   7.1634660e+002   2.3254102e-004   3.8704140e-003   1.6644006e+001   3.3174257e+003   3.3069100e+001   1.2449994e+003   9.5487745e+002   1.3038316e+000   3.5022230e-006   5.1951512e-005
  2.3134868e+001   6.7594256e+000   6.7607377e+000   6.7581400e+000   1.3831465e+003   2.5399785e+003   7.1546982e+002   2.3338494e-004   3.8704140e-003   1.6583821e+001   3.3204293e+003   3.3154710e+001   1.2448809e+003   9.5477089e+002   1.3038530e+000   3.5132139e-006   5.1928860e-005
  2.3207343e+001   6.7361107e+000   6.7372755e+000   6.7348902e+000   1.3824990e+003   2.5390636e+003   7.1476145e+002   2.3406197e-004   3.8704141e-003   1.6535852e+001   3.3229872e+003   3.5294052e+001   1.2447879e+003   9.5468805e+002   1.3038687e+000   3.5221559e-006   5.1911677e-005
  2.3348377e+001   6.6912062e+000   6.6923738e+000   6.6901725e+000   1.3811008e+003   2.5356466e+003   7.1316914e+002   2.3538588e-004   3.8704141e-003   1.6442847e+001   3.3272877e+003   3.0492449e+001   1.2445988e+003   9.5451607e+002   1.3039056e+000   3.5392174e-006   5.1874707e-005
  2.3449302e+001   6.6586853e+000   6.6599240e+000   6.6571720e+000   1.3801239e+003   2.5342227e+003   7.1204846e+002   2.3633751e-004   3.8704141e-003   1.6376639e+001   3.3304709e+003   3.1540450e+001   1.2444648e+003   9.5439464e+002   1.3039310e+000   3.5515336e-006   5.1848808e-005
  2.3550284e+001   6.6262875e+000   6.6276335e+000   6.6249186e+000   1.3791413e+003   2.5319441e+003   7.1094571e+002   2.3729340e-004   3.8704141e-003   1.6310669e+001   3.3336297e+003   3.1281114e+001   1.2443297e+003   9.5427212e+002   1.3039569e+000   3.5638936e-006   5.1822757e-005
  2.3600777e+001   6.6102017e+000   6.6128358e+000   6.6088904e+000   1.3786480e+003   2.5313808e+003   7.1040417e+002   2.3777231e-004   3.8704141e-003   1.6277817e+001   3.3351955e+003   3.1009391e+001   1.2442621e+003   9.5421069e+002   1.3039699e+000   3.5700798e-006   5.1809658e-005
  2.3701826e+001   6.5777320e+000   6.5794187e+000   6.5761386e+000   1.3776537e+003   2.5295924e+003   7.0932446e+002   2.3873443e-004   3.8704142e-003   1.6212216e+001   3.3383028e+003   3.0750352e+001   1.2441252e+003   9.5408616e+002   1.3039967e+000   3.5824753e-006   5.1783251e-005
  2.3802965e+001   6.5459311e+000   6.5472089e+000   6.5445987e+000   1.3766539e+003   2.5280964e+003   7.0824901e+002   2.3970112e-004   3.8704142e-003   1.6146834e+001   3.3413859e+003   3.0484200e+001   1.2439877e+003   9.5396089e+002   1.3040238e+000   3.5949109e-006   5.1756675e-005
  2.3904071e+001   6.5139422e+000   6.5154282e+000   6.5125954e+000   1.3756485e+003   2.5260400e+003   7.0717267e+002   2.4067121e-004   3.8704142e-003   1.6081749e+001   3.3444374e+003   3.0181376e+001   1.2438493e+003   9.5383455e+002   1.3040514e+000   3.6073567e-006   5.1729900e-005
  2.4005130e+001   6.4821504e+000   6.4833010e+000   6.4809496e+000   1.3746363e+003   2.5239356e+003   7.0614552e+002   2.4164457e-004   3.8704143e-003   1.6016972e+001   3.3474513e+003   2.9822890e+001   1.2437095e+003   9.5370672e+002   1.3040796e+000   3.6198358e-006   5.1703066e-005
  2.4106247e+001   6.4504841e+000   6.4527028e+000   6.4494180e+000   1.3736176e+003   2.5224704e+003   7.0516438e+002   2.4262218e-004   3.8704143e-003   1.5952434e+001   3.3504343e+003   2.9500142e+001   1.2435691e+003   9.5357814e+002   1.3041082e+000   3.6323542e-006   5.1676096e-005
  2.4207424e+001   6.4186607e+000   6.4197228e+000   6.4174947e+000   1.3725919e+003   2.5202412e+003   7.0412762e+002   2.4360408e-004   3.8704143e-003   1.5888134e+001   3.3533892e+003   2.9205474e+001   1.2434272e+003   9.5344798e+002   1.3041375e+000   3.6449172e-006   5.1648966e-005
  2.4308656e+001   6.3875224e+000   6.3886163e+000   6.3864725e+000   1.3715617e+003   2.5182917e+003   7.0311087e+002   2.4459022e-004   3.8704143e-003   1.5824076e+001   3.3563157e+003   2.8909159e+001   1.2432855e+003   9.5331784e+002   1.3041668e+000   3.6575291e-006   5.1621815e-005
  2.4409966e+001   6.3561939e+000   6.3572868e+000   6.3551282e+000   1.3705264e+003   2.5163357e+003   7.0213312e+002   2.4558081e-004   3.8704143e-003   1.5760247e+001   3.3592178e+003   2.8645352e+001   1.2431431e+003   9.5318699e+002   1.3041965e+000   3.6701705e-006   5.1594480e-005
  2.4511320e+001   6.3247145e+000   6.3257669e+000   6.3235799e+000   1.3694851e+003   2.5140061e+003   7.0114625e+002   2.4657554e-004   3.8704143e-003   1.5696668e+001   3.3620895e+003   2.8333339e+001   1.2429997e+003   9.5305494e+002   1.3042267e+000   3.6828517e-006   5.1567091e-005
  2.4612716e+001   6.2939416e+000   6.2951839e+000   6.2929355e+000   1.3684378e+003   2.5120393e+003   7.0003276e+002   2.4757439e-004   3.8704144e-003   1.5633339e+001   3.3649309e+003   2.8023520e+001   1.2428560e+003   9.5292241e+002   1.3042572e+000   3.6955677e-006   5.1539415e-005
  2.4714160e+001   6.2630052e+000   6.2640779e+000   6.2618896e+000   1.3673836e+003   2.5100230e+003   6.9892193e+002   2.4857740e-004   3.8704144e-003   1.5570258e+001   3.3677403e+003   2.7693461e+001   1.2427111e+003   9.5278861e+002   1.3042883e+000   3.7083168e-006   5.1511641e-005
  2.4815650e+001   6.2321867e+000   6.2331829e+000   6.2310816e+000   1.3663239e+003   2.5084169e+003   6.9781824e+002   2.4958457e-004   3.8704144e-003   1.5507427e+001   3.3705210e+003   2.7398515e+001   1.2425654e+003   9.5265396e+002   1.3043198e+000   3.7210951e-006   5.1483699e-005
  2.4917071e+001   6.2014967e+000   6.2027994e+000   6.2004069e+000   1.3652635e+003   2.5064870e+003   6.9672531e+002   2.5059473e-004   3.8704144e-003   1.5444915e+001   3.3732818e+003   2.7221773e+001   1.2424197e+003   9.5251916e+002   1.3043514e+000   3.7338864e-006   5.1455769e-005
  2.5018452e+001   6.1709931e+000   6.1725173e+000   6.1699327e+000   1.3641956e+003   2.5043446e+003   6.9564632e+002   2.5160818e-004   3.8704144e-003   1.5382705e+001   3.3760034e+003   2.6844893e+001   1.2422726e+003   9.5238285e+002   1.3043836e+000   3.7466982e-006   5.1427575e-005
  2.5119900e+001   6.1403677e+000   6.1414238e+000   6.1392127e+000   1.3631221e+003   2.5024021e+003   6.9457920e+002   2.5262597e-004   3.8704145e-003   1.5320731e+001   3.3786982e+003   2.6563464e+001   1.2421244e+003   9.5224532e+002   1.3044164e+000   3.7595435e-006   5.1399236e-005
  2.5221397e+001   6.1103557e+000   6.1112155e+000   6.1094374e+000   1.3620416e+003   2.5000690e+003   6.9352046e+002   2.5364793e-004   3.8704145e-003   1.5259003e+001   3.3813597e+003   2.6222802e+001   1.2419755e+003   9.5210687e+002   1.3044496e+000   3.7724265e-006   5.1370707e-005
  2.5322967e+001   6.0799692e+000   6.0808496e+000   6.0789189e+000   1.3609558e+003   2.4982458e+003   6.9252102e+002   2.5467430e-004   3.8704145e-003   1.5197507e+001   3.3839942e+003   2.5938117e+001   1.2418257e+003   9.5196751e+002   1.3044833e+000   3.7853419e-006   5.1342059e-005
  2.5424583e+001   6.0501553e+000   6.0517854e+000   6.0494319e+000   1.3598671e+003   2.4959648e+003   6.9153948e+002   2.5570482e-004   3.8704145e-003   1.5136260e+001   3.3866017e+003   2.5659474e+001   1.2416763e+003   9.5182840e+002   1.3045170e+000   3.7982855e-006   5.1313412e-005
  2.5526242e+001   6.0202929e+000   6.0210727e+000   6.0191542e+000   1.3587728e+003   2.4939843e+003   6.9053130e+002   2.5673943e-004   3.8704144e-003   1.5075263e+001   3.3891870e+003   2.5431624e+001   1.2415257e+003   9.5168798e+002   1.3045512e+000   3.8112773e-006   5.1284540e-005
  2.5627945e+001   5.9905395e+000   5.9914119e+000   5.9896298e+000   1.3576723e+003   2.4919253e+003   6.8953872e+002   2.5777817e-004   3.8704143e-003   1.5014515e+001   3.3917377e+003   2.5079413e+001   1.2413743e+003   9.5154671e+002   1.3045858e+000   3.8242945e-006   5.1255517e-005
  2.5729690e+001   5.9609348e+000   5.9618128e+000   5.9600248e+000   1.3565666e+003   2.4898539e+003   6.8857736e+002   2.5882100e-004   3.8704144e-003   1.4954020e+001   3.3942591e+003   2.4781569e+001   1.2412224e+003   9.5140467e+002   1.3046208e+000   3.8373379e-006   5.1226296e-005
  2.5831534e+001   5.9314196e+000   5.9323244e+000   5.9305158e+000   1.3554555e+003   2.4879235e+003   6.8753246e+002   2.5986851e-004   3.8704144e-003   1.4893741e+001   3.3967545e+003   2.4502849e+001   1.2410698e+003   9.5126195e+002   1.3046562e+000   3.8504160e-006   5.1196937e-005
  2.5933270e+001   5.9020425e+000   5.9029760e+000   5.9010857e+000   1.3543442e+003   2.4851213e+003   6.8644118e+002   2.6091857e-004   3.8704144e-003   1.4833802e+001   3.3992266e+003   2.4299090e+001   1.2409174e+003   9.5111936e+002   1.3046916e+000   3.8634898e-006   5.1167488e-005
  2.6034942e+001   5.8728608e+000   5.8737731e+000   5.8719314e+000   1.3532284e+003   2.4832659e+003   6.8535558e+002   2.6197162e-004   3.8704144e-003   1.4774174e+001   3.4016722e+003   2.4053256e+001   1.2407638e+003   9.5097536e+002   1.3047276e+000   3.8766021e-006   5.1138026e-005
  2.6136679e+001   5.8438062e+000   5.8446746e+000   5.8429444e+000   1.3521046e+003   2.4810493e+003   6.8427556e+002   2.6302898e-004   3.8704144e-003   1.4714783e+001   3.4040797e+003   2.3664663e+001   1.2406090e+003   9.5083002e+002   1.3047642e+000   3.8897400e-006   5.1108314e-005
  2.6238469e+001   5.8148643e+000   5.8156997e+000   5.8140589e+000   1.3509759e+003   2.4793222e+003   6.8320506e+002   2.6409053e-004   3.8704145e-003   1.4655635e+001   3.4064558e+003   2.3342431e+001   1.2404539e+003   9.5068436e+002   1.3048010e+000   3.9028913e-006   5.1078406e-005
  2.6340309e+001   5.7863871e+000   5.7874013e+000   5.7857778e+000   1.3498415e+003   2.4773791e+003   6.8214816e+002   2.6515625e-004   3.8704145e-003   1.4596731e+001   3.4088076e+003   2.3093959e+001   1.2402980e+003   9.5053773e+002   1.3048383e+000   3.9160898e-006   5.1048362e-005
  2.6442199e+001   5.7566363e+000   5.7579258e+000   5.7552257e+000   1.3487042e+003   2.4750697e+003   6.8110739e+002   2.6622614e-004   3.8704145e-003   1.4538071e+001   3.4111337e+003   2.2828735e+001   1.2401412e+003   9.5039007e+002   1.3048760e+000   3.9292875e-006   5.1018213e-005
  2.6515570e+001   5.7361369e+000   5.7373406e+000   5.7353266e+000   1.3479041e+003   2.4740125e+003   6.8039892e+002   2.6699860e-004   3.8704145e-003   1.4496010e+001   3.4129040e+003   2.4128476e+001   1.2400282e+003   9.5028405e+002   1.3049027e+000   3.9389173e-006   5.0997036e-005
  2.6600354e+001   5.7125288e+000   5.7145157e+000   5.7117562e+000   1.3469721e+003   2.4723710e+003   6.7957674e+002   2.6789359e-004   3.8704145e-003   1.4447582e+001   3.4149096e+003   2.3655403e+001   1.2398966e+003   9.5016032e+002   1.3049341e+000   3.9500544e-006   5.0972315e-005
  2.6732422e+001   5.6758017e+000   5.6766318e+000   5.6747581e+000   1.3454721e+003   2.4692822e+003   6.7826394e+002   2.6929341e-004   3.8704145e-003   1.4372481e+001   3.4177847e+003   2.1769824e+001   1.2396887e+003   9.4996372e+002   1.3049853e+000   3.9672660e-006   5.0932519e-005
  2.6805793e+001   5.6557800e+000   5.6567762e+000   5.6545621e+000   1.3446366e+003   2.4679825e+003   6.7755081e+002   2.7007323e-004   3.8704145e-003   1.4330982e+001   3.4193610e+003   2.1484261e+001   1.2395735e+003   9.4985478e+002   1.3050137e+000   3.9768463e-006   5.0910446e-005
  2.6907808e+001   5.6279870e+000   5.6286317e+000   5.6268849e+000   1.3434526e+003   2.4654710e+003   6.7655957e+002   2.7116103e-004   3.8704146e-003   1.4273491e+001   3.4214276e+003   2.0257417e+001   1.2394131e+003   9.4970244e+002   1.3050541e+000   3.9901110e-006   5.0879189e-005
  2.7009960e+001   5.5999594e+000   5.6008343e+000   5.5991527e+000   1.3422800e+003   2.4632572e+003   6.7555810e+002   2.7225392e-004   3.8704146e-003   1.4216194e+001   3.4235531e+003   2.0807232e+001   1.2392528e+003   9.4955048e+002   1.3050941e+000   4.0034704e-006   5.0848155e-005
  2.7112146e+001   5.5720708e+000   5.5731175e+000   5.5713300e+000   1.3411094e+003   2.4607930e+003   6.7450175e+002   2.7335079e-004   3.8704146e-003   1.4159149e+001   3.4256792e+003   2.0806057e+001   1.2390921e+003   9.4939819e+002   1.3051343e+000   4.0168718e-006   5.0817178e-005
  2.7214371e+001   5.5443425e+000   5.5453911e+000   5.5435220e+000   1.3399341e+003   2.4584338e+003   6.7344805e+002   2.7445171e-004   3.8704146e-003   1.4102352e+001   3.4277790e+003   2.0541184e+001   1.2389307e+003   9.4924504e+002   1.3051748e+000   4.0303004e-006   5.0786149e-005
  2.7317855e+001   5.5164338e+000   5.5174542e+000   5.5156074e+000   1.3387422e+003   2.4559243e+003   6.7238103e+002   2.7556987e-004   3.8704146e-003   1.4045130e+001   3.4298900e+003   2.0398937e+001   1.2387664e+003   9.4908904e+002   1.3052162e+000   4.0439231e-006   5.0754582e-005
  2.7421387e+001   5.4889382e+000   5.4897307e+000   5.4883632e+000   1.3375434e+003   2.4543562e+003   6.7131485e+002   2.7669226e-004   3.8704147e-003   1.3988157e+001   3.4319650e+003   2.0042289e+001   1.2386012e+003   9.4893203e+002   1.3052581e+000   4.0575742e-006   5.0722922e-005
  2.7524969e+001   5.4609601e+000   5.4617292e+000   5.4601124e+000   1.3363390e+003   2.4522688e+003   6.7025715e+002   2.7781888e-004   3.8704147e-003   1.3931431e+001   3.4340114e+003   1.9756813e+001   1.2384349e+003   9.4877377e+002   1.3053006e+000   4.0712440e-006   5.0691056e-005
  2.7628601e+001   5.4333670e+000   5.4341734e+000   5.4328099e+000   1.3351309e+003   2.4498658e+003   6.6920985e+002   2.7894973e-004   3.8704147e-003   1.3874954e+001   3.4360311e+003   1.9489275e+001   1.2382677e+003   9.4861450e+002   1.3053434e+000   4.0849413e-006   5.0659071e-005
  2.7732265e+001   5.4062640e+000   5.4071872e+000   5.4054566e+000   1.3339190e+003   2.4476331e+003   6.6822390e+002   2.8008464e-004   3.8704148e-003   1.3818733e+001   3.4380202e+003   1.9187604e+001   1.2381008e+003   9.4845542e+002   1.3053864e+000   4.0986669e-006   5.0627147e-005
  2.7834624e+001   5.3789420e+000   5.3797998e+000   5.3774478e+000   1.3327222e+003   2.4457423e+003   6.6719972e+002   2.8120885e-004   3.8704148e-003   1.3763488e+001   3.4399724e+003   1.9072417e+001   1.2379353e+003   9.4829754e+002   1.3054292e+000   4.1122490e-006   5.0595509e-005
  2.7937021e+001   5.3521443e+000   5.3528777e+000   5.3514469e+000   1.3315200e+003   2.4437129e+003   6.6614010e+002   2.8233708e-004   3.8704147e-003   1.3708489e+001   3.4418889e+003   1.8715926e+001   1.2377696e+003   9.4813939e+002   1.3054722e+000   4.1258486e-006   5.0563682e-005
  2.8039426e+001   5.3254665e+000   5.3261348e+000   5.3247200e+000   1.3303123e+003   2.4411796e+003   6.6511474e+002   2.8346898e-004   3.8704148e-003   1.3653751e+001   3.4437722e+003   1.8390344e+001   1.2376029e+003   9.4798010e+002   1.3055157e+000   4.1394735e-006   5.0531762e-005
  2.8141824e+001   5.2989324e+000   5.2996044e+000   5.2983892e+000   1.3291006e+003   2.4395475e+003   6.6412058e+002   2.8460438e-004   3.8704147e-003   1.3599280e+001   3.4456239e+003   1.8084304e+001   1.2374354e+003   9.4781984e+002   1.3055597e+000   4.1531048e-006   5.0499646e-005
  2.8244234e+001   5.2725250e+000   5.2732185e+000   5.2719721e+000   1.3278869e+003   2.4373319e+003   6.6314339e+002   2.8574349e-004   3.8704147e-003   1.3545067e+001   3.4474533e+003   1.7863139e+001   1.2372675e+003   9.4765909e+002   1.3056040e+000   4.1667487e-006   5.0467432e-005
  2.8346658e+001   5.2462576e+000   5.2469281e+000   5.2455867e+000   1.3266700e+003   2.4350148e+003   6.6217984e+002   2.8688633e-004   3.8704147e-003   1.3491109e+001   3.4492640e+003   1.7677843e+001   1.2370988e+003   9.4749752e+002   1.3056486e+000   4.1804382e-006   5.0435218e-005
  2.8449103e+001   5.2200947e+000   5.2208429e+000   5.2195481e+000   1.3254486e+003   2.4325706e+003   6.6117750e+002   2.8803295e-004   3.8704148e-003   1.3437403e+001   3.4510424e+003   1.7360417e+001   1.2369294e+003   9.4733509e+002   1.3056936e+000   4.1941429e-006   5.0402879e-005
  2.8500342e+001   5.2070832e+000   5.2078147e+000   5.2065720e+000   1.3248373e+003   2.4312681e+003   6.6066137e+002   2.8860738e-004   3.8704148e-003   1.3410658e+001   3.4519237e+003   1.7197987e+001   1.2368445e+003   9.4725370e+002   1.3057162e+000   4.2010043e-006   5.0386710e-005
  2.8602840e+001   5.1811344e+000   5.1818065e+000   5.1806504e+000   1.3236091e+003   2.4292904e+003   6.5963678e+002   2.8975998e-004   3.8704148e-003   1.3357313e+001   3.4536579e+003   1.6920284e+001   1.2366744e+003   9.4709034e+002   1.3057618e+000   4.2147434e-006   5.0354250e-005
  2.8705386e+001   5.1552981e+000   5.1561123e+000   5.1548605e+000   1.3223762e+003   2.4270392e+003   6.5862871e+002   2.9091668e-004   3.8704148e-003   1.3304204e+001   3.4553641e+003   1.6637539e+001   1.2365031e+003   9.4692575e+002   1.3058079e+000   4.2285056e-006   5.0321627e-005
  2.8807956e+001   5.1295843e+000   5.1302002e+000   5.1291688e+000   1.3211445e+003   2.4235922e+003   6.5764101e+002   2.9207722e-004   3.8704149e-003   1.3251341e+001   3.4570555e+003   1.6490365e+001   1.2363324e+003   9.4676169e+002   1.3058539e+000   4.2422687e-006   5.0288913e-005
  2.8910541e+001   5.1042828e+000   5.1049738e+000   5.1037504e+000   1.3199081e+003   2.4217750e+003   6.5663016e+002   2.9324145e-004   3.8704149e-003   1.3198730e+001   3.4587224e+003   1.6248962e+001   1.2361608e+003   9.4659659e+002   1.3059003e+000   4.2560728e-006   5.0256075e-005
  2.9013184e+001   5.0785755e+000   5.0792378e+000   5.0777677e+000   1.3186678e+003   2.4199911e+003   6.5555263e+002   2.9440990e-004   3.8704149e-003   1.3146348e+001   3.4603604e+003   1.5958897e+001   1.2359884e+003   9.4643067e+002   1.3059472e+000   4.2698955e-006   5.0223140e-005
  2.9115879e+001   5.0532589e+000   5.0539436e+000   5.0527493e+000   1.3174247e+003   2.4180745e+003   6.5449848e+002   2.9558248e-004   3.8704149e-003   1.3094196e+001   3.4619754e+003   1.5726227e+001   1.2358159e+003   9.4626445e+002   1.3059942e+000   4.2837419e-006   5.0190133e-005
  2.9218602e+001   5.0283258e+000   5.0290467e+000   5.0278679e+000   1.3161779e+003   2.4161103e+003   6.5347969e+002   2.9675892e-004   3.8704149e-003   1.3042287e+001   3.4635666e+003   1.5489957e+001   1.2356428e+003   9.4609763e+002   1.3060416e+000   4.2976190e-006   5.0157049e-005
  2.9321352e+001   5.0029808e+000   5.0036304e+000   5.0025102e+000   1.3149308e+003   2.4139820e+003   6.5248625e+002   2.9793920e-004   3.8704149e-003   1.2990620e+001   3.4651374e+003   1.5287549e+001   1.2354698e+003   9.4593072e+002   1.3060891e+000   4.3115019e-006   5.0123947e-005
  2.9424097e+001   4.9780483e+000   4.9787166e+000   4.9776406e+000   1.3136790e+003   2.4119332e+003   6.5150779e+002   2.9912294e-004   3.8704150e-003   1.2939211e+001   3.4666800e+003   1.5014110e+001   1.2352954e+003   9.4576243e+002   1.3061372e+000   4.3254175e-006   5.0090745e-005
  2.9526979e+001   4.9532412e+000   4.9539183e+000   4.9527574e+000   1.3124230e+003   2.4098863e+003   6.5054090e+002   3.0031181e-004   3.8704150e-003   1.2887988e+001   3.4682038e+003   1.4810802e+001   1.2351205e+003   9.4559348e+002   1.3061855e+000   4.3393731e-006   5.0057423e-005
  2.9629868e+001   4.9285385e+000   4.9291170e+000   4.9280670e+000   1.3111641e+003   2.4077732e+003   6.4959113e+002   3.0150426e-004   3.8704150e-003   1.2837016e+001   3.4697016e+003   1.4557683e+001   1.2349452e+003   9.4542399e+002   1.3062342e+000   4.3533441e-006   5.0024017e-005
  2.9732772e+001   4.9041889e+000   4.9048262e+000   4.9038104e+000   1.3099020e+003   2.4056350e+003   6.4861928e+002   3.0270042e-004   3.8704150e-003   1.2786289e+001   3.4711736e+003   1.4304637e+001   1.2347692e+003   9.4525376e+002   1.3062833e+000   4.3673368e-006   4.9990565e-005
  2.9835832e+001   4.8794643e+000   4.8800921e+000   4.8790909e+000   1.3086383e+003   2.4031082e+003   6.4761020e+002   3.0390191e-004   3.8704150e-003   1.2735738e+001   3.4726282e+003   1.4113625e+001   1.2345930e+003   9.4508328e+002   1.3063325e+000   4.3813581e-006   4.9957132e-005
  2.9938961e+001   4.8551128e+000   4.8557275e+000   4.8547006e+000   1.3073712e+003   2.4008777e+003   6.4661745e+002   3.0510772e-004   3.8704150e-003   1.2685405e+001   3.4740626e+003   1.3908858e+001   1.2344160e+003   9.4491187e+002   1.3063822e+000   4.3954120e-006   4.9923477e-005
  3.0042124e+001   4.8308817e+000   4.8314462e+000   4.8305132e+000   1.3061004e+003   2.3988056e+003   6.4560296e+002   3.0631745e-004   3.8704150e-003   1.2635307e+001   3.4754700e+003   1.3642442e+001   1.2342384e+003   9.4473981e+002   1.3064321e+000   4.4094899e-006   4.9889750e-005
  3.0145260e+001   4.8068065e+000   4.8073220e+000   4.8059444e+000   1.3048286e+003   2.3965516e+003   6.4452700e+002   3.0753037e-004   3.8704150e-003   1.2585473e+001   3.4768587e+003   1.3464719e+001   1.2340607e+003   9.4456748e+002   1.3064823e+000   4.4235790e-006   4.9855899e-005
  3.0248405e+001   4.7828230e+000   4.7834340e+000   4.7822776e+000   1.3035537e+003   2.3938290e+003   6.4347457e+002   3.0874690e-004   3.8704150e-003   1.2535883e+001   3.4782188e+003   1.3186530e+001   1.2338823e+003   9.4439441e+002   1.3065328e+000   4.4376878e-006   4.9822047e-005
  3.0351587e+001   4.7589653e+000   4.7595628e+000   4.7586304e+000   1.3022795e+003   2.3913831e+003   6.4245645e+002   3.0996736e-004   3.8704149e-003   1.2486524e+001   3.4795628e+003   1.3025399e+001   1.2337045e+003   9.4422182e+002   1.3065833e+000   4.4517942e-006   4.9788111e-005
  3.0403203e+001   4.7471037e+000   4.7477416e+000   4.7467264e+000   1.3016424e+003   2.3900825e+003   6.4195850e+002   3.1057884e-004   3.8704149e-003   1.2461940e+001   3.4802324e+003   1.2973630e+001   1.2336152e+003   9.4413514e+002   1.3066087e+000   4.4588690e-006   4.9771155e-005
  3.0506513e+001   4.7234330e+000   4.7239640e+000   4.7229765e+000   1.3003619e+003   2.3878461e+003   6.4097369e+002   3.1180613e-004   3.8704149e-003   1.2412889e+001   3.4815421e+003   1.2677080e+001   1.2334357e+003   9.4396082e+002   1.3066599e+000   4.4730356e-006   4.9737052e-005
  3.0609859e+001   4.6998979e+000   4.7003907e+000   4.6994093e+000   1.2990787e+003   2.3857355e+003   6.4000534e+002   3.1303733e-004   3.8704149e-003   1.2364068e+001   3.4828326e+003   1.2487366e+001   1.2332557e+003   9.4378588e+002   1.3067114e+000   4.4872317e-006   4.9702870e-005
  3.0713370e+001   4.6764503e+000   4.6770311e+000   4.6761240e+000   1.2977922e+003   2.3836451e+003   6.3905058e+002   3.1427398e-004   3.8704150e-003   1.2315416e+001   3.4841026e+003   1.2268717e+001   1.2330752e+003   9.4361029e+002   1.3067632e+000   4.5014598e-006   4.9668572e-005
  3.0816953e+001   4.6531130e+000   4.6536752e+000   4.6526316e+000   1.2965045e+003   2.3815729e+003   6.3811322e+002   3.1551500e-004   3.8704150e-003   1.2266976e+001   3.4853520e+003   1.2061923e+001   1.2328947e+003   9.4343473e+002   1.3068151e+000   4.5157058e-006   4.9634367e-005
  3.0922110e+001   4.6295712e+000   4.6300898e+000   4.6291279e+000   1.2951968e+003   2.3797238e+003   6.3718270e+002   3.1677846e-004   3.8704150e-003   1.2218050e+001   3.4866075e+003   1.1939207e+001   1.2327107e+003   9.4325563e+002   1.3068682e+000   4.5302011e-006   4.9599566e-005
  3.1027346e+001   4.6061319e+000   4.6066451e+000   4.6057668e+000   1.2938848e+003   2.3778424e+003   6.3624499e+002   3.1804646e-004   3.8704150e-003   1.2169338e+001   3.4878355e+003   1.1669073e+001   1.2325261e+003   9.4307581e+002   1.3069216e+000   4.5447181e-006   4.9564585e-005
  3.1132661e+001   4.5827848e+000   4.5834196e+000   4.5814022e+000   1.2925703e+003   2.3761612e+003   6.3525230e+002   3.1931900e-004   3.8704151e-003   1.2120842e+001   3.4890455e+003   1.1489256e+001   1.2323405e+003   9.4289495e+002   1.3069755e+000   4.5592670e-006   4.9529522e-005
  3.1238059e+001   4.5596031e+000   4.5600750e+000   4.5589317e+000   1.2912528e+003   2.3739075e+003   6.3419920e+002   3.2059613e-004   3.8704151e-003   1.2072557e+001   3.4902340e+003   1.1276338e+001   1.2321549e+003   9.4271389e+002   1.3070295e+000   4.5738400e-006   4.9494345e-005
  3.1343538e+001   4.5367482e+000   4.5371689e+000   4.5360145e+000   1.2899351e+003   2.3715246e+003   6.3314146e+002   3.2187782e-004   3.8704151e-003   1.2024485e+001   3.4914054e+003   1.1105502e+001   1.2319698e+003   9.4253338e+002   1.3070834e+000   4.5884153e-006   4.9459058e-005
  3.1449104e+001   4.5137327e+000   4.5143148e+000   4.5133733e+000   1.2886154e+003   2.3694487e+003   6.3211794e+002   3.2316415e-004   3.8704151e-003   1.1976623e+001   3.4925631e+003   1.0967313e+001   1.2317837e+003   9.4235184e+002   1.3071378e+000   4.6030324e-006   4.9423683e-005
  3.1501921e+001   4.5022930e+000   4.5028179e+000   4.5020266e+000   1.2879554e+003   2.3683732e+003   6.3161415e+002   3.2380872e-004   3.8704151e-003   1.1952782e+001   3.4931360e+003   1.0846228e+001   1.2316906e+003   9.4226095e+002   1.3071651e+000   4.6103513e-006   4.9406009e-005
  3.1607625e+001   4.4792427e+000   4.4798980e+000   4.4788817e+000   1.2866316e+003   2.3659867e+003   6.3061314e+002   3.2510219e-004   3.8704151e-003   1.1905226e+001   3.4942639e+003   1.0670294e+001   1.2315033e+003   9.4207809e+002   1.3072200e+000   4.6250151e-006   4.9370577e-005
  3.1713420e+001   4.4567711e+000   4.4572858e+000   4.4563708e+000   1.2853041e+003   2.3634762e+003   6.2962427e+002   3.2640036e-004   3.8704151e-003   1.1857876e+001   3.4953680e+003   1.0436546e+001   1.2313157e+003   9.4189473e+002   1.3072753e+000   4.6397026e-006   4.9335051e-005
  3.1819319e+001   4.4341791e+000   4.4346397e+000   4.4338423e+000   1.2839748e+003   2.3611356e+003   6.2864953e+002   3.2770338e-004   3.8704151e-003   1.1810727e+001   3.4964565e+003   1.0278468e+001   1.2311274e+003   9.4171068e+002   1.3073308e+000   4.6544281e-006   4.9299483e-005
  3.1925329e+001   4.4113037e+000   4.4119057e+000   4.4107406e+000   1.2826465e+003   2.3589381e+003   6.2769749e+002   3.2901137e-004   3.8704151e-003   1.1763773e+001   3.4975293e+003   1.0119246e+001   1.2309394e+003   9.4152691e+002   1.3073863e+000   4.6691726e-006   4.9264085e-005
  3.2031432e+001   4.3892730e+000   4.3899172e+000   4.3887097e+000   1.2813154e+003   2.3566938e+003   6.2676723e+002   3.3032406e-004   3.8704152e-003   1.1717025e+001   3.4985872e+003   9.9704741e+000   1.2307504e+003   9.4134205e+002   1.3074423e+000   4.6839544e-006   4.9228431e-005
  3.2137648e+001   4.3670322e+000   4.3673828e+000   4.3663551e+000   1.2799806e+003   2.3544011e+003   6.2585990e+002   3.3164174e-004   3.8704152e-003   1.1670471e+001   3.4996226e+003   9.7484253e+000   1.2305610e+003   9.4115667e+002   1.3074986e+000   4.6987714e-006   4.9192697e-005
  3.2243851e+001   4.3449027e+000   4.3453121e+000   4.3440499e+000   1.2786458e+003   2.3519210e+003   6.2496598e+002   3.3296281e-004   3.8704152e-003   1.1624167e+001   3.5006429e+003   9.6070459e+000   1.2303715e+003   9.4097108e+002   1.3075550e+000   4.7136132e-006   4.9156971e-005
  3.2349875e+001   4.3229321e+000   4.3233928e+000   4.3222289e+000   1.2773122e+003   2.3497988e+003   6.2393791e+002   3.3428523e-004   3.8704152e-003   1.1578182e+001   3.5016422e+003   9.4255319e+000   1.2301816e+003   9.4078516e+002   1.3076117e+000   4.7284534e-006   4.9121340e-005
  3.2402825e+001   4.3120155e+000   4.3124762e+000   4.3116127e+000   1.2766479e+003   2.3488374e+003   6.2341827e+002   3.3494663e-004   3.8704152e-003   1.1555319e+001   3.5021342e+003   9.2904828e+000   1.2300876e+003   9.4069300e+002   1.3076398e+000   4.7358465e-006   4.9103586e-005
  3.2508603e+001   4.2902319e+000   4.2907868e+000   4.2898250e+000   1.2753196e+003   2.3469368e+003   6.2239611e+002   3.3627136e-004   3.8704152e-003   1.1509797e+001   3.5031149e+003   9.2721523e+000   1.2298980e+003   9.4050722e+002   1.3076965e+000   4.7506720e-006   4.9068009e-005
  3.2614245e+001   4.2686877e+000   4.2691144e+000   4.2683047e+000   1.2739910e+003   2.3448199e+003   6.2139025e+002   3.3759790e-004   3.8704152e-003   1.1464571e+001   3.5040717e+003   9.0566926e+000   1.2297084e+003   9.4032141e+002   1.3077533e+000   4.7654875e-006   4.9032358e-005
  3.2719750e+001   4.2472696e+000   4.2477118e+000   4.2469557e+000   1.2726630e+003   2.3427827e+003   6.2040087e+002   3.3892621e-004   3.8704152e-003   1.1419640e+001   3.5050078e+003   8.8726055e+000   1.2295187e+003   9.4013532e+002   1.3078103e+000   4.7802981e-006   4.8996695e-005
  3.2825137e+001   4.2256792e+000   4.2262034e+000   4.2251784e+000   1.2713361e+003   2.3407935e+003   6.1942870e+002   3.4025652e-004   3.8704153e-003   1.1374992e+001   3.5059256e+003   8.7084625e+000   1.2293286e+003   9.3994881e+002   1.3078676e+000   4.7951051e-006   4.8961055e-005
  3.2930392e+001   4.2048679e+000   4.2053945e+000   4.2045205e+000   1.2700115e+003   2.3388555e+003   6.1847297e+002   3.4158861e-004   3.8704153e-003   1.1330633e+001   3.5068223e+003   8.5198516e+000   1.2291394e+003   9.3976311e+002   1.3079247e+000   4.8098897e-006   4.8925531e-005
  3.3035555e+001   4.1838966e+000   4.1842508e+000   4.1833081e+000   1.2686885e+003   2.3368237e+003   6.1753935e+002   3.4292301e-004   3.8704153e-003   1.1286543e+001   3.5077107e+003   8.4478502e+000   1.2289500e+003   9.3957711e+002   1.3079820e+000   4.8246960e-006   4.8889949e-005
  3.3140608e+001   4.1630610e+000   4.1635198e+000   4.1624601e+000   1.2673647e+003   2.3347615e+003   6.1664266e+002   3.4425944e-004   3.8704153e-003   1.1242728e+001   3.5085740e+003   8.2169948e+000   1.2287602e+003   9.3939066e+002   1.3080396e+000   4.8395052e-006   4.8854367e-005
  3.3245544e+001   4.1423789e+000   4.1428756e+000   4.1415724e+000   1.2660425e+003   2.3325878e+003   6.1576491e+002   3.4559779e-004   3.8704153e-003   1.1199190e+001   3.5094221e+003   8.0825792e+000   1.2285703e+003   9.3920415e+002   1.3080972e+000   4.8543082e-006   4.8818802e-005
  3.3350371e+001   4.1218392e+000   4.1222747e+000   4.1211878e+000   1.2647217e+003   2.3301948e+003   6.1491023e+002   3.4693818e-004   3.8704153e-003   1.1155922e+001   3.5102541e+003   7.9370608e+000   1.2283805e+003   9.3901751e+002   1.3081550e+000   4.8691091e-006   4.8783267e-005
  3.3402735e+001   4.1116254e+000   4.1120474e+000   4.1112666e+000   1.2640622e+003   2.3291874e+003   6.1449512e+002   3.4760867e-004   3.8704153e-003   1.1134404e+001   3.5106643e+003   7.8334505e+000   1.2282856e+003   9.3892425e+002   1.3081839e+000   4.8765082e-006   4.8765535e-005
  3.3507381e+001   4.0912823e+000   4.0917079e+000   4.0909429e+000   1.2627456e+003   2.3267263e+003   6.1350479e+002   3.4895189e-004   3.8704154e-003   1.1091544e+001   3.5114741e+003   7.7384056e+000   1.2280965e+003   9.3873826e+002   1.3082416e+000   4.8912988e-006   4.8730179e-005
  3.3611934e+001   4.0710994e+000   4.0715596e+000   4.0708258e+000   1.2614301e+003   2.3242281e+003   6.1251694e+002   3.5029729e-004   3.8704154e-003   1.1048945e+001   3.5122711e+003   7.6228124e+000   1.2279069e+003   9.3855177e+002   1.3082996e+000   4.9061047e-006   4.8694783e-005
  3.3716381e+001   4.0510590e+000   4.0514816e+000   4.0508031e+000   1.2601150e+003   2.3218932e+003   6.1154487e+002   3.5164469e-004   3.8704154e-003   1.1006609e+001   3.5130502e+003   7.4588489e+000   1.2277171e+003   9.3836499e+002   1.3083577e+000   4.9209168e-006   4.8659442e-005
  3.3820752e+001   4.0308748e+000   4.0313148e+000   4.0304776e+000   1.2588011e+003   2.3196293e+003   6.1058939e+002   3.5299446e-004   3.8704154e-003   1.0964522e+001   3.5138117e+003   7.2963458e+000   1.2275270e+003   9.3817790e+002   1.3084161e+000   4.9357286e-006   4.8624132e-005
  3.3925042e+001   4.0113700e+000   4.0118161e+000   4.0110526e+000   1.2574882e+003   2.3171065e+003   6.0965129e+002   3.5434651e-004   3.8704154e-003   1.0922685e+001   3.5145601e+003   7.1757988e+000   1.2273372e+003   9.3799094e+002   1.3084744e+000   4.9505434e-006   4.8588825e-005
  3.4029290e+001   3.9916988e+000   3.9920759e+000   3.9911556e+000   1.2561785e+003   2.3152412e+003   6.0873451e+002   3.5570134e-004   3.8704154e-003   1.0881082e+001   3.5152947e+003   7.0470811e+000   1.2271483e+003   9.3780491e+002   1.3085326e+000   4.9653666e-006   4.8553783e-005
  3.4133489e+001   3.9721672e+000   3.9725666e+000   3.9716701e+000   1.2548689e+003   2.3134512e+003   6.0784455e+002   3.5705884e-004   3.8704155e-003   1.0839713e+001   3.5160168e+003   6.9296324e+000   1.2269587e+003   9.3761813e+002   1.3085910e+000   4.9801990e-006   4.8518559e-005
  3.4237646e+001   3.9527633e+000   3.9531838e+000   3.9519780e+000   1.2535600e+003   2.3116057e+003   6.0696976e+002   3.5841912e-004   3.8704155e-003   1.0798574e+001   3.5167258e+003   6.8079259e+000   1.2267689e+003   9.3743105e+002   1.3086497e+000   4.9950402e-006   4.8483356e-005
  3.4341768e+001   3.9334811e+000   3.9339097e+000   3.9328597e+000   1.2522511e+003   2.3097637e+003   6.0611545e+002   3.5978222e-004   3.8704154e-003   1.0757662e+001   3.5174183e+003   6.6504830e+000   1.2265787e+003   9.3724361e+002   1.3087085e+000   5.0098910e-006   4.8448173e-005
  3.4445866e+001   3.9143128e+000   3.9146962e+000   3.9139931e+000   1.2509431e+003   2.3079693e+003   6.0529381e+002   3.6114829e-004   3.8704154e-003   1.0716970e+001   3.5180971e+003   6.5209883e+000   1.2263886e+003   9.3705613e+002   1.3087675e+000   5.0247533e-006   4.8413023e-005
  3.4549925e+001   3.8951029e+000   3.8954998e+000   3.8948874e+000   1.2496391e+003   2.3060721e+003   6.0433475e+002   3.6251714e-004   3.8704155e-003   1.0676503e+001   3.5187667e+003   6.4344919e+000   1.2261992e+003   9.3686934e+002   1.3088263e+000   5.0396131e-006   4.8378024e-005
  3.4601936e+001   3.8855467e+000   3.8859759e+000   3.8853169e+000   1.2489883e+003   2.3050283e+003   6.0385065e+002   3.6320219e-004   3.8704155e-003   1.0656366e+001   3.5190976e+003   6.3629521e+000   1.2261043e+003   9.3677574e+002   1.3088558e+000   5.0470446e-006   4.8360504e-005
  3.4701609e+001   3.8675892e+000   3.8681430e+000   3.8672957e+000   1.2477397e+003   2.3027091e+003   6.0292915e+002   3.6451797e-004   3.8704155e-003   1.0617901e+001   3.5197221e+003   6.2651552e+000   1.2259221e+003   9.3659598e+002   1.3089124e+000   5.0612941e-006   4.8326815e-005
  3.4847353e+001   3.8413066e+000   3.8416549e+000   3.8408667e+000   1.2459149e+003   2.2995803e+003   6.0160521e+002   3.6644768e-004   3.8704155e-003   1.0561987e+001   3.5206161e+003   6.1341879e+000   1.2256554e+003   9.3633275e+002   1.3089956e+000   5.0821726e-006   4.8277557e-005
  3.4951294e+001   3.8227167e+000   3.8231016e+000   3.8221531e+000   1.2446136e+003   2.2973710e+003   6.0069206e+002   3.6782755e-004   3.8704156e-003   1.0522365e+001   3.5212341e+003   5.9458323e+000   1.2254653e+003   9.3614496e+002   1.3090550e+000   5.0970730e-006   4.8242372e-005
  3.5003257e+001   3.8134714e+000   3.8138618e+000   3.8129345e+000   1.2439656e+003   2.2963472e+003   6.0024677e+002   3.6851826e-004   3.8704156e-003   1.0502643e+001   3.5215402e+003   5.8892738e+000   1.2253710e+003   9.3605188e+002   1.3090845e+000   5.1045191e-006   4.8224986e-005
  3.5107166e+001   3.7950459e+000   3.7955737e+000   3.7938627e+000   1.2426668e+003   2.2942425e+003   5.9936863e+002   3.6990260e-004   3.8704156e-003   1.0463337e+001   3.5221433e+003   5.8041300e+000   1.2251808e+003   9.3586407e+002   1.3091440e+000   5.1194284e-006   4.8189851e-005
  3.5211070e+001   3.7768740e+000   3.7772236e+000   3.7762516e+000   1.2413688e+003   2.2920235e+003   5.9850246e+002   3.7129011e-004   3.8704156e-003   1.0424235e+001   3.5227390e+003   5.7330139e+000   1.2249906e+003   9.3567617e+002   1.3092036e+000   5.1343559e-006   4.8154699e-005
  3.5301792e+001   3.7606725e+000   3.7613578e+000   3.7601160e+000   1.2402401e+003   2.2900476e+003   5.9776756e+002   3.7250405e-004   3.8704155e-003   1.0390264e+001   3.5232722e+003   5.8775396e+000   1.2248237e+003   9.3551136e+002   1.3092559e+000   5.1474367e-006   4.8124179e-005
  3.5440149e+001   3.7369025e+000   3.7375313e+000   3.7364079e+000   1.2385159e+003   2.2869184e+003   5.9667979e+002   3.7436062e-004   3.8704155e-003   1.0338736e+001   3.5240321e+003   5.4925912e+000   1.2245711e+003   9.3526167e+002   1.3093353e+000   5.1673412e-006   4.8077615e-005
  3.5543991e+001   3.7189460e+000   3.7193237e+000   3.7186256e+000   1.2372222e+003   2.2845074e+003   5.9587859e+002   3.7575753e-004   3.8704155e-003   1.0300301e+001   3.5245840e+003   5.3148002e+000   1.2243814e+003   9.3507410e+002   1.3093951e+000   5.1823024e-006   4.8042591e-005
  3.5647823e+001   3.7009766e+000   3.7013931e+000   3.7007232e+000   1.2359301e+003   2.2826791e+003   5.9495211e+002   3.7715749e-004   3.8704155e-003   1.0262067e+001   3.5251268e+003   5.2279766e+000   1.2241912e+003   9.3488602e+002   1.3094550e+000   5.1972708e-006   4.8007614e-005
  3.5749820e+001   3.6834614e+000   3.6838344e+000   3.6830656e+000   1.2346609e+003   2.2809268e+003   5.9403856e+002   3.7853581e-004   3.8704156e-003   1.0224701e+001   3.5256511e+003   5.1403928e+000   1.2240040e+003   9.3470082e+002   1.3095142e+000   5.2119877e-006   4.7973268e-005
  3.5801723e+001   3.6746178e+000   3.6750877e+000   3.6735794e+000   1.2340165e+003   2.2800516e+003   5.9357886e+002   3.7923804e-004   3.8704156e-003   1.0205768e+001   3.5259159e+003   5.1017423e+000   1.2239087e+003   9.3460656e+002   1.3095443e+000   5.2194765e-006   4.7955803e-005
  3.5928353e+001   3.6531532e+000   3.6537058e+000   3.6527425e+000   1.2324456e+003   2.2774485e+003   5.9246855e+002   3.8095569e-004   3.8704156e-003   1.0159753e+001   3.5265553e+003   5.0488624e+000   1.2236764e+003   9.3437672e+002   1.3096178e+000   5.2377631e-006   4.7913225e-005
  3.6021768e+001   3.6374439e+000   3.6378283e+000   3.6369988e+000   1.2312896e+003   2.2758886e+003   5.9166511e+002   3.8222557e-004   3.8704156e-003   1.0125999e+001   3.5270211e+003   4.9867622e+000   1.2235053e+003   9.3420747e+002   1.3096720e+000   5.2513060e-006   4.7882054e-005
  3.6123071e+001   3.6205140e+000   3.6210340e+000   3.6197778e+000   1.2300368e+003   2.2740852e+003   5.9080704e+002   3.8360564e-004   3.8704156e-003   1.0089569e+001   3.5275238e+003   4.9622395e+000   1.2233192e+003   9.3402333e+002   1.3097309e+000   5.2660298e-006   4.7848226e-005
  3.6231018e+001   3.6025876e+000   3.6030819e+000   3.6016814e+000   1.2287019e+003   2.2720952e+003   5.8992415e+002   3.8507954e-004   3.8704156e-003   1.0050951e+001   3.5280424e+003   4.8038912e+000   1.2231208e+003   9.3382690e+002   1.3097939e+000   5.2817140e-006   4.7812089e-005
  3.6305750e+001   3.5902425e+000   3.5906883e+000   3.5896581e+000   1.2277801e+003   2.2705984e+003   5.8933825e+002   3.8610166e-004   3.8704155e-003   1.0024343e+001   3.5283955e+003   4.7251915e+000   1.2229841e+003   9.3369153e+002   1.3098374e+000   5.2925675e-006   4.7787173e-005
  3.6425497e+001   3.5705657e+000   3.5709364e+000   3.5702427e+000   1.2263020e+003   2.2685464e+003   5.8842393e+002   3.8774341e-004   3.8704155e-003   9.9818989e+000   3.5289473e+003   4.6076849e+000   1.2227641e+003   9.3347372e+002   1.3099074e+000   5.3099782e-006   4.7747114e-005
  3.6531535e+001   3.5532634e+000   3.5535636e+000   3.5530072e+000   1.2249945e+003   2.2662429e+003   5.8762768e+002   3.8920053e-004   3.8704155e-003   9.9445279e+000   3.5294277e+003   4.5312185e+000   1.2225691e+003   9.3328055e+002   1.3099695e+000   5.3254133e-006   4.7711628e-005
  3.6609744e+001   3.5405841e+000   3.5408991e+000   3.5403305e+000   1.2240308e+003   2.2646614e+003   5.8704514e+002   3.9027711e-004   3.8704156e-003   9.9170959e+000   3.5297728e+003   4.4125311e+000   1.2224254e+003   9.3313818e+002   1.3100154e+000   5.3368002e-006   4.7685462e-005
  3.6731409e+001   3.5209156e+000   3.5212597e+000   3.5206621e+000   1.2225340e+003   2.2620875e+003   5.8599716e+002   3.9195587e-004   3.8704156e-003   9.8746207e+000   3.5302989e+003   4.3240384e+000   1.2222024e+003   9.3291720e+002   1.3100867e+000   5.3545134e-006   4.7644808e-005
  3.6809620e+001   3.5083642e+000   3.5087115e+000   3.5080730e+000   1.2215722e+003   2.2604210e+003   5.8531279e+002   3.9303699e-004   3.8704156e-003   9.8474587e+000   3.5306299e+003   4.2315359e+000   1.2220585e+003   9.3277464e+002   1.3101327e+000   5.3659124e-006   4.7618657e-005
  3.6922592e+001   3.4903223e+000   3.4906675e+000   3.4898579e+000   1.2201838e+003   2.2578135e+003   5.8434473e+002   3.9460211e-004   3.8704156e-003   9.8084006e+000   3.5311009e+003   4.1694981e+000   1.2218506e+003   9.3256849e+002   1.3101993e+000   5.3823996e-006   4.7580902e-005
  3.7012969e+001   3.4759774e+000   3.4763328e+000   3.4750172e+000   1.2190755e+003   2.2557930e+003   5.8358268e+002   3.9585665e-004   3.8704156e-003   9.7773161e+000   3.5314737e+003   4.1252280e+000   1.2216844e+003   9.3240374e+002   1.3102525e+000   5.3955804e-006   4.7550644e-005
  3.7134661e+001   3.4567833e+000   3.4571027e+000   3.4560113e+000   1.2175840e+003   2.2534189e+003   5.8258575e+002   3.9754984e-004   3.8704156e-003   9.7356739e+000   3.5319582e+003   3.9812577e+000   1.2214608e+003   9.3218209e+002   1.3103243e+000   5.4133539e-006   4.7510028e-005
  3.7232058e+001   3.4415172e+000   3.4418798e+000   3.4410357e+000   1.2163922e+003   2.2517669e+003   5.8182405e+002   3.9890790e-004   3.8704156e-003   9.7025295e+000   3.5323441e+003   3.9621770e+000   1.2212816e+003   9.3200434e+002   1.3103819e+000   5.4276147e-006   4.7477613e-005
  3.7338151e+001   3.4249944e+000   3.4252841e+000   3.4247647e+000   1.2150954e+003   2.2497641e+003   5.8101607e+002   4.0039032e-004   3.8704156e-003   9.6666065e+000   3.5327539e+003   3.8628070e+000   1.2210865e+003   9.3181080e+002   1.3104446e+000   5.4431569e-006   4.7442323e-005
  3.7416417e+001   3.4128606e+000   3.4131643e+000   3.4126662e+000   1.2141411e+003   2.2485278e+003   5.8042811e+002   4.0148580e-004   3.8704157e-003   9.6402306e+000   3.5330492e+003   3.7726841e+000   1.2209432e+003   9.3166871e+002   1.3104908e+000   5.4546140e-006   4.7416357e-005
  3.7513814e+001   3.3978424e+000   3.3981365e+000   3.3975992e+000   1.2129536e+003   2.2463153e+003   5.7970238e+002   4.0285163e-004   3.8704157e-003   9.6075462e+000   3.5334141e+003   3.7466991e+000   1.2207642e+003   9.3149109e+002   1.3105485e+000   5.4689048e-006   4.7384014e-005
  3.7635560e+001   3.3791914e+000   3.3795309e+000   3.3789071e+000   1.2114712e+003   2.2438717e+003   5.7880687e+002   4.0456288e-004   3.8704157e-003   9.5669077e+000   3.5338562e+003   3.6311001e+000   1.2205408e+003   9.3126935e+002   1.3106206e+000   5.4867695e-006   4.7343621e-005
  3.7713825e+001   3.3672685e+000   3.3675983e+000   3.3669746e+000   1.2105194e+003   2.2420895e+003   5.7817411e+002   4.0566492e-004   3.8704157e-003   9.5409180e+000   3.5341351e+003   3.5637924e+000   1.2203970e+003   9.3112672e+002   1.3106670e+000   5.4982643e-006   4.7317693e-005
  3.7826875e+001   3.3501379e+000   3.3504715e+000   3.3497509e+000   1.2091471e+003   2.2397537e+003   5.7722112e+002   4.0726012e-004   3.8704157e-003   9.5035469e+000   3.5345322e+003   3.5120370e+000   1.2201899e+003   9.3092108e+002   1.3107340e+000   5.5148681e-006   4.7280260e-005
  3.7905140e+001   3.3383489e+000   3.3387146e+000   3.3373638e+000   1.2081986e+003   2.2382634e+003   5.7657196e+002   4.0836632e-004   3.8704157e-003   9.4778035e+000   3.5348041e+003   3.4748075e+000   1.2200463e+003   9.3077851e+002   1.3107804e+000   5.5263775e-006   4.7254376e-005
  3.8026887e+001   3.3201134e+000   3.3204113e+000   3.3194565e+000   1.2067244e+003   2.2358271e+003   5.7558400e+002   4.1009100e-004   3.8704157e-003   9.4379437e+000   3.5352180e+003   3.3994872e+000   1.2198228e+003   9.3055662e+002   1.3108528e+000   5.5442986e-006   4.7214138e-005
  3.8105152e+001   3.3084599e+000   3.3087392e+000   3.3079019e+000   1.2057780e+003   2.2342041e+003   5.7497386e+002   4.1120156e-004   3.8704157e-003   9.4124538e+000   3.5354784e+003   3.3277992e+000   1.2196791e+003   9.3041397e+002   1.3108994e+000   5.5558288e-006   4.7188299e-005
  3.8202549e+001   3.2940300e+000   3.2944497e+000   3.2937353e+000   1.2046027e+003   2.2324504e+003   5.7423270e+002   4.1258621e-004   3.8704158e-003   9.3808655e+000   3.5358012e+003   3.3133156e+000   1.2195007e+003   9.3023682e+002   1.3109573e+000   5.5701858e-006   4.7156182e-005
  3.8324295e+001   3.2761075e+000   3.2763821e+000   3.2758877e+000   1.2031354e+003   2.2302252e+003   5.7332584e+002   4.1432098e-004   3.8704158e-003   9.3415876e+000   3.5361938e+003   3.2248219e+000   1.2192776e+003   9.3001524e+002   1.3110297e+000   5.5881584e-006   4.7116108e-005
  3.8402560e+001   3.2646540e+000   3.2649279e+000   3.2644214e+000   1.2021936e+003   2.2287774e+003   5.7275101e+002   4.1543800e-004   3.8704158e-003   9.3164702e+000   3.5364406e+003   3.1540322e+000   1.2191343e+003   9.2987283e+002   1.3110763e+000   5.5997237e-006   4.7090409e-005
  3.8515610e+001   3.2481952e+000   3.2485254e+000   3.2478870e+000   1.2008344e+003   2.2267824e+003   5.7193295e+002   4.1705493e-004   3.8704158e-003   9.2803502e+000   3.5367910e+003   3.0991634e+000   1.2189271e+003   9.2966699e+002   1.3111438e+000   5.6164464e-006   4.7053312e-005
  3.8621703e+001   3.2328528e+000   3.2332899e+000   3.2325238e+000   1.1995625e+003   2.2248660e+003   5.7111934e+002   4.1857547e-004   3.8704158e-003   9.2466378e+000   3.5371151e+003   3.0550124e+000   1.2187333e+003   9.2947444e+002   1.3112069e+000   5.6321182e-006   4.7018435e-005
  3.8734753e+001   3.2166056e+000   3.2169287e+000   3.2161920e+000   1.1982086e+003   2.2229710e+003   5.7018675e+002   4.2019915e-004   3.8704158e-003   9.2109083e+000   3.5374528e+003   2.9875461e+000   1.2185264e+003   9.2926886e+002   1.3112743e+000   5.6488473e-006   4.6981318e-005
  3.8825193e+001   3.2036849e+000   3.2040173e+000   3.2027686e+000   1.1971269e+003   2.2212282e+003   5.6945113e+002   4.2150049e-004   3.8704158e-003   9.1824704e+000   3.5377198e+003   2.9515744e+000   1.2183608e+003   9.2910426e+002   1.3113283e+000   5.6622497e-006   4.6951682e-005
  3.8903459e+001   3.1925611e+000   3.1928459e+000   3.1919854e+000   1.1961935e+003   2.2197401e+003   5.6882450e+002   4.2262830e-004   3.8704158e-003   9.1579665e+000   3.5379440e+003   2.8649671e+000   1.2182182e+003   9.2896259e+002   1.3113749e+000   5.6737960e-006   4.6925874e-005
  3.9016509e+001   3.1765859e+000   3.1769548e+000   3.1760726e+000   1.1948453e+003   2.2175509e+003   5.6795361e+002   4.2426075e-004   3.8704158e-003   9.1227288e+000   3.5382620e+003   2.8128269e+000   1.2180117e+003   9.2875729e+002   1.3114424e+000   5.6905635e-006   4.6888949e-005
  3.9103652e+001   3.1643333e+000   3.1646453e+000   3.1640789e+000   1.1938084e+003   2.2158709e+003   5.6730349e+002   4.2552124e-004   3.8704158e-003   9.0957053e+000   3.5385027e+003   2.7617957e+000   1.2178528e+003   9.2859928e+002   1.3114944e+000   5.7035008e-006   4.6860570e-005
  3.9217176e+001   3.1484727e+000   3.1488549e+000   3.1482475e+000   1.1924589e+003   2.2137223e+003   5.6647249e+002   4.2716672e-004   3.8704158e-003   9.0606680e+000   3.5388122e+003   2.7268797e+000   1.2176455e+003   9.2839318e+002   1.3115623e+000   5.7203889e-006   4.6823697e-005
  3.9339432e+001   3.1314996e+000   3.1318023e+000   3.1312141e+000   1.1910097e+003   2.2113497e+003   5.6559320e+002   4.2894265e-004   3.8704159e-003   9.0231546e+000   3.5391373e+003   2.6592081e+000   1.2174230e+003   9.2817198e+002   1.3116352e+000   5.7385730e-006   4.6784082e-005
  3.9418025e+001   3.1206559e+000   3.1209157e+000   3.1204455e+000   1.1900791e+003   2.2097104e+003   5.6504080e+002   4.3008624e-004   3.8704159e-003   8.9991622e+000   3.5393415e+003   2.5983698e+000   1.2172798e+003   9.2802953e+002   1.3116822e+000   5.7502745e-006   4.6758618e-005
  3.9515830e+001   3.1072293e+000   3.1075272e+000   3.1069230e+000   1.1889228e+003   2.2076798e+003   5.6436343e+002   4.3151183e-004   3.8704159e-003   8.9694316e+000   3.5395955e+003   2.5966147e+000   1.2171014e+003   9.2785218e+002   1.3117407e+000   5.7648530e-006   4.6726940e-005
  3.9638086e+001   3.0905508e+000   3.0910109e+000   3.0894626e+000   1.1874799e+003   2.2050957e+003   5.6343233e+002   4.3329760e-004   3.8704159e-003   8.9324655e+000   3.5399024e+003   2.5101787e+000   1.2168789e+003   9.2763085e+002   1.3118138e+000   5.7830745e-006   4.6687379e-005
  3.9716679e+001   3.0798959e+000   3.0801755e+000   3.0793415e+000   1.1865551e+003   2.2034647e+003   5.6280249e+002   4.3444749e-004   3.8704159e-003   8.9088233e+000   3.5400971e+003   2.4779736e+000   1.2167365e+003   9.2748912e+002   1.3118606e+000   5.7947973e-006   4.6662094e-005
  3.9830203e+001   3.0645871e+000   3.0648963e+000   3.0639723e+000   1.1852204e+003   2.2010418e+003   5.6192112e+002   4.3611163e-004   3.8704159e-003   8.8748284e+000   3.5403748e+003   2.4458042e+000   1.2165301e+003   9.2728382e+002   1.3119285e+000   5.8117405e-006   4.6625436e-005
  3.9908796e+001   3.0540499e+000   3.0544328e+000   3.0536265e+000   1.1842980e+003   2.1993480e+003   5.6133318e+002   4.3726550e-004   3.8704159e-003   8.8514092e+000   3.5405629e+003   2.3938206e+000   1.2163873e+003   9.2714180e+002   1.3119755e+000   5.8234781e-006   4.6600111e-005
  4.0031052e+001   3.0377483e+000   3.0379803e+000   3.0373743e+000   1.1828686e+003   2.1968353e+003   5.6282896e+002   4.3906413e-004   3.8704159e-003   8.8151495e+000   3.5408486e+003   2.3363460e+000   1.2161661e+003   9.2692167e+002   1.3120484e+000   5.8416343e-006   4.6560503e-005
  4.0109645e+001   3.0273462e+000   3.0281980e+000   3.0263165e+000   1.1819520e+003   2.1949514e+003   5.6230062e+002   4.4022219e-004   3.8704159e-003   8.7919600e+000   3.5410333e+003   2.3504830e+000   1.2160241e+003   9.2678038e+002   1.3120952e+000   5.8533718e-006   4.6535278e-005
  4.0223169e+001   3.0123927e+000   3.0132778e+000   3.0119034e+000   1.1806291e+003   2.1926297e+003   5.6154746e+002   4.4189820e-004   3.8704159e-003   8.7586144e+000   3.5412953e+003   2.3078054e+000   1.2158188e+003   9.2657609e+002   1.3121629e+000   5.8703640e-006   4.6498930e-005
  4.0301762e+001   3.0020903e+000   3.0027737e+000   3.0018100e+000   1.1797149e+003   2.1910505e+003   5.6101860e+002   4.4306021e-004   3.8704159e-003   8.7356433e+000   3.5414729e+003   2.2600409e+000   1.2156768e+003   9.2643478e+002   1.3122098e+000   5.8821302e-006   4.6473784e-005
  4.0408299e+001   2.9882035e+000   2.9887375e+000   2.9879716e+000   1.1784770e+003   2.1889408e+003   5.6028996e+002   4.4463833e-004   3.8704160e-003   8.7046385e+000   3.5417097e+003   2.2224952e+000   1.2154842e+003   9.2624311e+002   1.3122734e+000   5.8980905e-006   4.6439693e-005
  4.0521823e+001   2.9735019e+000   2.9740026e+000   2.9732802e+000   1.1771615e+003   2.1866780e+003   5.5951461e+002   4.4632326e-004   3.8704160e-003   8.6717775e+000   3.5419537e+003   2.1491586e+000   1.2152798e+003   9.2603961e+002   1.3123410e+000   5.9150337e-006   4.6403114e-005
  4.0600416e+001   2.9633862e+000   2.9638058e+000   2.9630284e+000   1.1762517e+003   2.1852066e+003   5.5898246e+002   4.4749141e-004   3.8704159e-003   8.6491401e+000   3.5421197e+003   2.1125843e+000   1.2151379e+003   9.2589835e+002   1.3123880e+000   5.9268064e-006   4.6377975e-005
  4.0722672e+001   2.9477233e+000   2.9479987e+000   2.9474850e+000   1.1748385e+003   2.1828748e+003   5.5815923e+002   4.4931231e-004   3.8704157e-003   8.6140880e+000   3.5423728e+003   2.0704518e+000   1.2149172e+003   9.2567866e+002   1.3124611e+000   5.9451384e-006   4.6338935e-005
  4.0801265e+001   2.9377182e+000   2.9379912e+000   2.9374865e+000   1.1739317e+003   2.1813698e+003   5.5763613e+002   4.5048458e-004   3.8704157e-003   8.5916720e+000   3.5425321e+003   2.0262446e+000   1.2147755e+003   9.2553751e+002   1.3125081e+000   5.9569346e-006   4.6313904e-005
  4.0914789e+001   2.9233464e+000   2.9236837e+000   2.9230913e+000   1.1726255e+003   2.1791519e+003   5.5688484e+002   4.5218114e-004   3.8704158e-003   8.5594364e+000   3.5427573e+003   1.9837841e+000   1.2145717e+003   9.2533457e+002   1.3125757e+000   5.9739524e-006   4.6277784e-005
  4.1002579e+001   2.9123029e+000   2.9125602e+000   2.9120045e+000   1.1716168e+003   2.1773691e+003   5.5630848e+002   4.5349518e-004   3.8704157e-003   8.5346348e+000   3.5429279e+003   1.9436996e+000   1.2144138e+003   9.2517735e+002   1.3126281e+000   5.9871420e-006   4.6249923e-005
  4.1126148e+001   2.8968403e+000   2.8971272e+000   2.8964909e+000   1.1701990e+003   2.1748314e+003   5.5542308e+002   4.5534850e-004   3.8704157e-003   8.4998979e+000   3.5431632e+003   1.9037929e+000   1.2141915e+003   9.2495600e+002   1.3127019e+000   6.0057327e-006   4.6210786e-005
  4.1205610e+001   2.8869522e+000   2.8873762e+000   2.8866548e+000   1.1692890e+003   2.1732986e+003   5.5486219e+002   4.5654205e-004   3.8704157e-003   8.4776763e+000   3.5433113e+003   1.8635179e+000   1.2140487e+003   9.2481375e+002   1.3127494e+000   6.0176896e-006   4.6185627e-005
  4.1329241e+001   2.8716668e+000   2.8726841e+000   2.8682318e+000   1.1678774e+003   2.1709746e+003   5.5398866e+002   4.5840274e-004   3.8704158e-003   8.4432650e+000   3.5435379e+003   1.8332706e+000   1.2138275e+003   9.2459343e+002   1.3128230e+000   6.0362789e-006   4.6146541e-005
  4.1408726e+001   2.8618965e+000   2.8622712e+000   2.8602515e+000   1.1669710e+003   2.1694700e+003   5.5340927e+002   4.5960079e-004   3.8704158e-003   8.4212557e+000   3.5436815e+003   1.8070121e+000   1.2136850e+003   9.2445144e+002   1.3128705e+000   6.0482523e-006   4.6121456e-005
  4.1532370e+001   2.8467839e+000   2.8472944e+000   2.8457491e+000   1.1655635e+003   2.1671160e+003   5.5252611e+002   4.6146805e-004   3.8704157e-003   8.3871803e+000   3.5439007e+003   1.7723203e+000   1.2134632e+003   9.2423053e+002   1.3129443e+000   6.0668877e-006   4.6082454e-005
  4.1611855e+001   2.8371276e+000   2.8374973e+000   2.8365507e+000   1.1646606e+003   2.1656082e+003   5.5200552e+002   4.6267023e-004   3.8704158e-003   8.3653876e+000   3.5440390e+003   1.7408549e+000   1.2133208e+003   9.2408863e+002   1.3129918e+000   6.0788789e-006   4.6057435e-005
  4.1735591e+001   2.8221842e+000   2.8225966e+000   2.8212165e+000   1.1632591e+003   2.1619482e+003   5.5119474e+002   4.6454525e-004   3.8704158e-003   8.3316228e+000   3.5442490e+003   1.6964704e+000   1.2131000e+003   9.2386866e+002   1.3130655e+000   6.0975322e-006   4.6018540e-005
  4.1815229e+001   2.8126216e+000   2.8131387e+000   2.8122453e+000   1.1623582e+003   2.1604908e+003   5.5066917e+002   4.6575385e-004   3.8704158e-003   8.3100029e+000   3.5443821e+003   1.6712724e+000   1.2129577e+003   9.2372681e+002   1.3131130e+000   6.1095607e-006   4.5993544e-005
  4.1930230e+001   2.7988914e+000   2.7995264e+000   2.7985170e+000   1.1610594e+003   2.1586174e+003   5.4990058e+002   4.6750223e-004   3.8704158e-003   8.2789248e+000   3.5445714e+003   1.6468231e+000   1.2127522e+003   9.2352202e+002   1.3131816e+000   6.1269642e-006   4.5957615e-005
  4.2009841e+001   2.7894352e+000   2.7899920e+000   2.7890500e+000   1.1601619e+003   2.1572466e+003   5.4936342e+002   4.6871430e-004   3.8704159e-003   8.2575160e+000   3.5446987e+003   1.5984155e+000   1.2126100e+003   9.2338036e+002   1.3132292e+000   6.1390182e-006   4.5932809e-005
  4.2133681e+001   2.7748170e+000   2.7752360e+000   2.7743995e+000   1.1587699e+003   2.1550706e+003   5.4852451e+002   4.7060331e-004   3.8704159e-003   8.2243703e+000   3.5448926e+003   1.5654943e+000   1.2123898e+003   9.2316092e+002   1.3133028e+000   6.1577341e-006   4.5894167e-005
  4.2213293e+001   2.7654749e+000   2.7657738e+000   2.7653094e+000   1.1578764e+003   2.1536316e+003   5.4798929e+002   4.7181945e-004   3.8704159e-003   8.2031715e+000   3.5450151e+003   1.5389395e+000   1.2122480e+003   9.2301956e+002   1.3133503e+000   6.1697923e-006   4.5869402e-005
  4.2328287e+001   2.7520513e+000   2.7523115e+000   2.7517588e+000   1.1565878e+003   2.1515088e+003   5.4722443e+002   4.7357919e-004   3.8704158e-003   8.1726899e+000   3.5451888e+003   1.5104499e+000   1.2120432e+003   9.2281540e+002   1.3134189e+000   6.1872296e-006   4.5833717e-005
  4.2416989e+001   2.7417611e+000   2.7420772e+000   2.7414750e+000   1.1555963e+003   2.1498626e+003   5.4664501e+002   4.7493866e-004   3.8704159e-003   8.1492964e+000   3.5453193e+003   1.4718418e+000   1.2118855e+003   9.2265822e+002   1.3134717e+000   6.2006870e-006   4.5806270e-005
  4.2532620e+001   2.7284258e+000   2.7286685e+000   2.7282249e+000   1.1543077e+003   2.1476758e+003   5.4589933e+002   4.7671397e-004   3.8704159e-003   8.1189480e+000   3.5454875e+003   1.4542788e+000   1.2116806e+003   9.2245401e+002   1.3135404e+000   6.2182160e-006   4.5770516e-005
  4.2612671e+001   2.7192458e+000   2.7195177e+000   2.7190923e+000   1.1534172e+003   2.1461495e+003   5.4538854e+002   4.7794476e-004   3.8704159e-003   8.0980404e+000   3.5456020e+003   1.4308453e+000   1.2115387e+003   9.2231250e+002   1.3135881e+000   6.2303707e-006   4.5745804e-005
  4.2701646e+001   2.7090942e+000   2.7093508e+000   2.7086901e+000   1.1524290e+003   2.1444422e+003   5.4478222e+002   4.7931462e-004   3.8704159e-003   8.0748965e+000   3.5457263e+003   1.3961408e+000   1.2113811e+003   9.2215536e+002   1.3136410e+000   6.2438900e-006   4.5718405e-005
  4.2826265e+001   2.6949548e+000   2.6952453e+000   2.6946637e+000   1.1510477e+003   2.1420567e+003   5.4396142e+002   4.8123690e-004   3.8704159e-003   8.0426416e+000   3.5458980e+003   1.3784065e+000   1.2111604e+003   9.2193533e+002   1.3137151e+000   6.2628439e-006   4.5680089e-005
  4.2906377e+001   2.6859281e+000   2.6862454e+000   2.6856257e+000   1.1501634e+003   2.1404844e+003   5.4342528e+002   4.8247436e-004   3.8704159e-003   8.0220138e+000   3.5460058e+003   1.3452004e+000   1.2110195e+003   9.2179487e+002   1.3137625e+000   6.2749975e-006   4.5655497e-005
  4.3031160e+001   2.6719386e+000   2.6725768e+000   2.6696246e+000   1.1487868e+003   2.1380219e+003   5.4258695e+002   4.8440538e-004   3.8704160e-003   7.9900350e+000   3.5461700e+003   1.3160785e+000   1.2107993e+003   9.2157531e+002   1.3138366e+000   6.2939841e-006   4.5617260e-005
  4.3120270e+001   2.6620081e+000   2.6622276e+000   2.6608712e+000   1.1478061e+003   2.1362055e+003   5.4196638e+002   4.8578648e-004   3.8704161e-003   7.9673194e+000   3.5462847e+003   1.2866655e+000   1.2106422e+003   9.2141862e+002   1.3138894e+000   6.3075508e-006   4.5590015e-005
  4.3200468e+001   2.6531183e+000   2.6535465e+000   2.6521490e+000   1.1469253e+003   2.1346369e+003   5.4142065e+002   4.8703098e-004   3.8704161e-003   7.9469608e+000   3.5463870e+003   1.2760386e+000   1.2105009e+003   9.2127772e+002   1.3139370e+000   6.3197670e-006   4.5565537e-005
  4.3316310e+001   2.6403481e+000   2.6406964e+000   2.6395872e+000   1.1456568e+003   2.1323159e+003   5.4069046e+002   4.8883176e-004   3.8704161e-003   7.9176854e+000   3.5465324e+003   1.2550034e+000   1.2102975e+003   9.2107486e+002   1.3140056e+000   6.3373839e-006   4.5530114e-005
  4.3405477e+001   2.6305773e+000   2.6308716e+000   2.6300134e+000   1.1446822e+003   2.1305276e+003   5.4013815e+002   4.9021984e-004   3.8704160e-003   7.8952658e+000   3.5466407e+003   1.2146418e+000   1.2101410e+003   9.2091882e+002   1.3140583e+000   6.3509831e-006   4.5503021e-005
  4.3530372e+001   2.6169742e+000   2.6174310e+000   2.6165103e+000   1.1433199e+003   2.1280111e+003   5.3935340e+002   4.9216767e-004   3.8704160e-003   7.8640192e+000   3.5467899e+003   1.1945837e+000   1.2099220e+003   9.2070035e+002   1.3141322e+000   6.3700551e-006   4.5465128e-005
  4.3619584e+001   2.6073152e+000   2.6078061e+000   2.6070683e+000   1.1423495e+003   2.1262327e+003   5.3878652e+002   4.9356108e-004   3.8704161e-003   7.8418178e+000   3.5468950e+003   1.1781139e+000   1.2097659e+003   9.2054462e+002   1.3141849e+000   6.3836828e-006   4.5438131e-005
  4.3735568e+001   2.5948370e+000   2.5953259e+000   2.5944726e+000   1.1410915e+003   2.1237874e+003   5.3804256e+002   4.9537565e-004   3.8704161e-003   7.8130931e+000   3.5470299e+003   1.1633129e+000   1.2095635e+003   9.2034272e+002   1.3142533e+000   6.4014061e-006   4.5403163e-005
  4.3815864e+001   2.5862421e+000   2.5866648e+000   2.5860775e+000   1.1402220e+003   2.1222049e+003   5.3752676e+002   4.9663359e-004   3.8704161e-003   7.7933031e+000   3.5471209e+003   1.1330047e+000   1.2094232e+003   9.2020285e+002   1.3143007e+000   6.4136828e-006   4.5378941e-005
  4.3905308e+001   2.5767171e+000   2.5770014e+000   2.5762244e+000   1.1392551e+003   2.1203492e+003   5.3695257e+002   4.9803665e-004   3.8704161e-003   7.7713478e+000   3.5472197e+003   1.1043907e+000   1.2092672e+003   9.2004720e+002   1.3143535e+000   6.4273582e-006   4.5351978e-005
  4.4021877e+001   2.5643727e+000   2.5646180e+000   2.5641341e+000   1.1379973e+003   2.1179057e+003   5.3621115e+002   4.9986834e-004   3.8704161e-003   7.7428710e+000   3.5473473e+003   1.0944188e+000   1.2090639e+003   9.1984432e+002   1.3144223e+000   6.4452023e-006   4.5316883e-005
  4.4102579e+001   2.5558779e+000   2.5561963e+000   2.5556055e+000   1.1371300e+003   2.1162350e+003   5.3570663e+002   5.0113804e-004   3.8704161e-003   7.7232535e+000   3.5474337e+003   1.0716383e+000   1.2089240e+003   9.1970485e+002   1.3144696e+000   6.4575313e-006   4.5292635e-005
  4.4228362e+001   2.5427151e+000   2.5431494e+000   2.5424203e+000   1.1357800e+003   2.1136454e+003   5.3492991e+002   5.0312052e-004   3.8704161e-003   7.6928211e+000   3.5475656e+003   1.0479339e+000   1.2087055e+003   9.1948679e+002   1.3145436e+000   6.4768020e-006   4.5254952e-005
  4.4309270e+001   2.5343014e+000   2.5346206e+000   2.5340081e+000   1.1349139e+003   2.1119683e+003   5.3443723e+002   5.0439740e-004   3.8704161e-003   7.6733466e+000   3.5476490e+003   1.0310613e+000   1.2085650e+003   9.1934667e+002   1.3145912e+000   6.4892098e-006   4.5230794e-005
  4.4435111e+001   2.5212821e+000   2.5215468e+000   2.5209935e+000   1.1335694e+003   2.1093376e+003   5.3363162e+002   5.0638686e-004   3.8704161e-003   7.6432002e+000   3.5477753e+003   1.0040541e+000   1.2083469e+003   9.1912896e+002   1.3146652e+000   6.5085223e-006   4.5193287e-005
  4.4516012e+001   2.5129649e+000   2.5132653e+000   2.5125978e+000   1.1327083e+003   2.1076205e+003   5.3312483e+002   5.0766755e-004   3.8704161e-003   7.6239187e+000   3.5478549e+003   9.8357599e-001   1.2082074e+003   9.1898982e+002   1.3147125e+000   6.5209228e-006   4.5169250e-005
  4.4641856e+001   2.5001043e+000   2.5006706e+000   2.4981705e+000   1.1313709e+003   2.1049595e+003   5.3232613e+002   5.0966304e-004   3.8704161e-003   7.5940687e+000   3.5479777e+003   9.7582271e-001   1.2079900e+003   9.1877291e+002   1.3147863e+000   6.5402453e-006   4.5131857e-005
  4.4722756e+001   2.4918921e+000   2.4921101e+000   2.4908239e+000   1.1305132e+003   2.1032159e+003   5.3179222e+002   5.1094763e-004   3.8704161e-003   7.5749762e+000   3.5480552e+003   9.5859871e-001   1.2078504e+003   9.1863360e+002   1.3148337e+000   6.5526802e-006   4.5107905e-005
  4.4803720e+001   2.4836963e+000   2.4841388e+000   2.4828647e+000   1.1296563e+003   2.1015092e+003   5.3126455e+002   5.1223465e-004   3.8704162e-003   7.5559439e+000   3.5481311e+003   9.3736275e-001   1.2077108e+003   9.1849420e+002   1.3148812e+000   6.5651291e-006   4.5083960e-005
  4.4929690e+001   2.4710283e+000   2.4713254e+000   2.4703893e+000   1.1283271e+003   2.0987953e+003   5.3050515e+002   5.1424055e-004   3.8704163e-003   7.5264704e+000   3.5482467e+003   9.1770349e-001   1.2074943e+003   9.1827821e+002   1.3149548e+000   6.5844877e-006   4.5046786e-005
  4.5010680e+001   2.4629394e+000   2.4632261e+000   2.4623318e+000   1.1274746e+003   2.0970067e+003   5.3002751e+002   5.1553187e-004   3.8704163e-003   7.5076178e+000   3.5483195e+003   8.9817996e-001   1.2073552e+003   9.1813940e+002   1.3150021e+000   6.5969550e-006   4.5022946e-005
  4.5100718e+001   2.4539852e+000   2.4543176e+000   2.4534694e+000   1.1265287e+003   2.0950586e+003   5.2948988e+002   5.1696924e-004   3.8704163e-003   7.4867439e+000   3.5483983e+003   8.7504304e-001   1.2072009e+003   9.1798532e+002   1.3150546e+000   6.6108250e-006   4.4996513e-005
  4.5235833e+001   2.4406270e+000   2.4412405e+000   2.4404175e+000   1.1251127e+003   2.0921084e+003   5.2867321e+002   5.1913009e-004   3.8704163e-003   7.4555807e+000   3.5485148e+003   8.6267799e-001   1.2069693e+003   9.1775424e+002   1.3151335e+000   6.6316650e-006   4.4956948e-005
  4.5316907e+001   2.4326662e+000   2.4330761e+000   2.4323594e+000   1.1242654e+003   2.0905322e+003   5.2818143e+002   5.2042841e-004   3.8704163e-003   7.4369812e+000   3.5485839e+003   8.5237291e-001   1.2068306e+003   9.1761574e+002   1.3151808e+000   6.6441755e-006   4.4933262e-005
  4.5443064e+001   2.4203497e+000   2.4206728e+000   2.4201821e+000   1.1229513e+003   2.0880874e+003   5.2741113e+002   5.2245192e-004   3.8704163e-003   7.4081770e+000   3.5486878e+003   8.2321621e-001   1.2066158e+003   9.1740132e+002   1.3152540e+000   6.6636140e-006   4.4896469e-005
  4.5533260e+001   2.4116016e+000   2.4118451e+000   2.4112468e+000   1.1220134e+003   2.0863630e+003   5.2686130e+002   5.2390070e-004   3.8704163e-003   7.3876906e+000   3.5487602e+003   8.0311757e-001   1.2064619e+003   9.1724778e+002   1.3153065e+000   6.6775416e-006   4.4870255e-005
  4.5614423e+001   2.4037551e+000   2.4040008e+000   2.4035431e+000   1.1211712e+003   2.0847449e+003   5.2637067e+002   5.2520586e-004   3.8704163e-003   7.3693318e+000   3.5488259e+003   8.0956226e-001   1.2063236e+003   9.1710971e+002   1.3153537e+000   6.6900835e-006   4.4846712e-005
  4.5704614e+001   2.3950863e+000   2.3952565e+000   2.3948631e+000   1.1202371e+003   2.0829883e+003   5.2583109e+002   5.2665798e-004   3.8704163e-003   7.3490129e+000   3.5488966e+003   7.8315288e-001   1.2061701e+003   9.1695650e+002   1.3154061e+000   6.7040260e-006   4.4820604e-005
  4.5830915e+001   2.3830238e+000   2.3831987e+000   2.3828019e+000   1.1189330e+003   2.0804667e+003   5.2508597e+002   5.2869481e-004   3.8704163e-003   7.3207004e+000   3.5489941e+003   7.7222542e-001   1.2059561e+003   9.1674287e+002   1.3154792e+000   6.7235403e-006   4.4784096e-005
  4.5921236e+001   2.3744486e+000   2.3746444e+000   2.3740014e+000   1.1180023e+003   2.0785497e+003   5.2453161e+002   5.3015339e-004   3.8704163e-003   7.3005594e+000   3.5490621e+003   7.5235599e-001   1.2058030e+003   9.1658997e+002   1.3155315e+000   6.7375254e-006   4.4758097e-005
  4.6011547e+001   2.3659197e+000   2.3660990e+000   2.3656705e+000   1.1170736e+003   2.0767451e+003   5.2400233e+002   5.3161358e-004   3.8704163e-003   7.2805068e+000   3.5491289e+003   7.3958340e-001   1.2056501e+003   9.1643730e+002   1.3155838e+000   6.7515232e-006   4.4732188e-005
  4.6101858e+001   2.3574261e+000   2.3576453e+000   2.3570489e+000   1.1161468e+003   2.0749337e+003   5.2346551e+002   5.3307556e-004   3.8704163e-003   7.2605398e+000   3.5491947e+003   7.2938156e-001   1.2054973e+003   9.1628476e+002   1.3156361e+000   6.7655263e-006   4.4706316e-005
  4.6228317e+001   2.3456098e+000   2.3461426e+000   2.3438376e+000   1.1148529e+003   2.0723369e+003   5.2270782e+002   5.3512606e-004   3.8704163e-003   7.2327189e+000   3.5492859e+003   7.2123964e-001   1.2052840e+003   9.1607187e+002   1.3157090e+000   6.7851272e-006   4.4670164e-005
  4.6309635e+001   2.3380631e+000   2.3382278e+000   2.3370633e+000   1.1140226e+003   2.0706148e+003   5.2220104e+002   5.3644618e-004   3.8704163e-003   7.2149201e+000   3.5493436e+003   7.0931388e-001   1.2051470e+003   9.1593499e+002   1.3157560e+000   6.7977398e-006   4.4646947e-005
  4.6400532e+001   2.3296599e+000   2.3299515e+000   2.3289364e+000   1.1130960e+003   2.0687100e+003   5.2164217e+002   5.3792359e-004   3.8704163e-003   7.1951044e+000   3.5494058e+003   6.8374761e-001   1.2049938e+003   9.1578209e+002   1.3158084e+000   6.8118393e-006   4.4620998e-005
  4.6527814e+001   2.3179625e+000   2.3182271e+000   2.3171275e+000   1.1118013e+003   2.0659935e+003   5.2091489e+002   5.3999572e-004   3.8704163e-003   7.1674944e+000   3.5494914e+003   6.7270381e-001   1.2047795e+003   9.1556814e+002   1.3158819e+000   6.8316052e-006   4.4584744e-005
  4.6609640e+001   2.3104891e+000   2.3107418e+000   2.3101068e+000   1.1109712e+003   2.0642041e+003   5.2045577e+002   5.4132943e-004   3.8704163e-003   7.1498354e+000   3.5495455e+003   6.6087555e-001   1.2046421e+003   9.1543086e+002   1.3159290e+000   6.8443210e-006   4.4561509e-005
  4.6736924e+001   2.2989341e+000   2.2992531e+000   2.2982470e+000   1.1096842e+003   2.0614622e+003   5.1973069e+002   5.4340730e-004   3.8704163e-003   7.1224961e+000   3.5496282e+003   6.4975093e-001   1.2044293e+003   9.1521840e+002   1.3160020e+000   6.8640949e-006   4.4525473e-005
  4.6818884e+001   2.2915329e+000   2.2919471e+000   2.2911639e+000   1.1088568e+003   2.0596254e+003   5.1926019e+002   5.4474692e-004   3.8704163e-003   7.1049807e+000   3.5496801e+003   6.3307858e-001   1.2042921e+003   9.1508139e+002   1.3160491e+000   6.8768543e-006   4.4502344e-005
  4.6909939e+001   2.2833543e+000   2.2837198e+000   2.2830651e+000   1.1079396e+003   2.0578352e+003   5.1873501e+002   5.4623692e-004   3.8704164e-003   7.0856001e+000   3.5497365e+003   6.1952591e-001   1.2041399e+003   9.1492938e+002   1.3161014e+000   6.8910303e-006   4.4476698e-005
  4.7037433e+001   2.2719696e+000   2.2722625e+000   2.2716752e+000   1.1066582e+003   2.0553949e+003   5.1799650e+002   5.4832639e-004   3.8704164e-003   7.0585994e+000   3.5498147e+003   6.1399793e-001   1.2039269e+003   9.1471669e+002   1.3161746e+000   6.9108881e-006   4.4440838e-005
  4.7128538e+001   2.2638856e+000   2.2641142e+000   2.2637466e+000   1.1057463e+003   2.0536200e+003   5.1746946e+002   5.4982148e-004   3.8704164e-003   7.0394055e+000   3.5498694e+003   5.9982422e-001   1.2037757e+003   9.1456577e+002   1.3162265e+000   6.9250425e-006   4.4415233e-005
  4.7219733e+001   2.2558345e+000   2.2560187e+000   2.2556006e+000   1.1048344e+003   2.0517693e+003   5.1694558e+002   5.5131978e-004   3.8704164e-003   7.0202748e+000   3.5499229e+003   5.8631460e-001   1.2036239e+003   9.1441417e+002   1.3162788e+000   6.9392585e-006   4.4389734e-005
  4.7301801e+001   2.2486213e+000   2.2488066e+000   2.2483540e+000   1.1040154e+003   2.0501647e+003   5.1647930e+002   5.5266952e-004   3.8704164e-003   7.0031297e+000   3.5499709e+003   5.8580623e-001   1.2034875e+003   9.1427787e+002   1.3163257e+000   6.9520609e-006   4.4366823e-005
  4.7429470e+001   2.2374760e+000   2.2376683e+000   2.2371218e+000   1.1027441e+003   2.0476422e+003   5.1576232e+002   5.5477251e-004   3.8704164e-003   6.9765829e+000   3.5500435e+003   5.6838060e-001   1.2032754e+003   9.1406609e+002   1.3163987e+000   6.9719897e-006   4.4331246e-005
  4.7520696e+001   2.2295541e+000   2.2297002e+000   2.2292601e+000   1.1018395e+003   2.0458193e+003   5.1522990e+002   5.5627709e-004   3.8704164e-003   6.9577132e+000   3.5500938e+003   5.5143352e-001   1.2031250e+003   9.1391586e+002   1.3164505e+000   6.9861941e-006   4.4305832e-005
  4.7603317e+001   2.2224064e+000   2.2226205e+000   2.2219265e+000   1.1010211e+003   2.0441560e+003   5.1476887e+002   5.5764115e-004   3.8704164e-003   6.9406937e+000   3.5501397e+003   5.5510201e-001   1.2029883e+003   9.1377934e+002   1.3164976e+000   6.9991070e-006   4.4282936e-005
  4.7741045e+001   2.2105756e+000   2.2107796e+000   2.2103752e+000   1.0996601e+003   2.0413795e+003   5.1398916e+002   5.5991862e-004   3.8704164e-003   6.9124624e+000   3.5502136e+003   5.3688375e-001   1.2027608e+003   9.1355210e+002   1.3165760e+000   7.0206373e-006   4.4244838e-005
  4.7823695e+001   2.2035242e+000   2.2037620e+000   2.2021053e+000   1.0988455e+003   2.0397016e+003   5.1351376e+002   5.6128702e-004   3.8704164e-003   6.8956101e+000   3.5502580e+003   5.3660364e-001   1.2026245e+003   9.1341600e+002   1.3166230e+000   7.0335624e-006   4.4222018e-005
  4.7915558e+001   2.1957159e+000   2.1959256e+000   2.1951253e+000   1.0979419e+003   2.0378280e+003   5.1296770e+002   5.6280962e-004   3.8704164e-003   6.8769551e+000   3.5503054e+003   5.1659196e-001   1.2024733e+003   9.1326492e+002   1.3166752e+000   7.0479328e-006   4.4196709e-005
  4.8034988e+001   2.1856319e+000   2.1859160e+000   2.1849843e+000   1.0967717e+003   2.0353829e+003   5.1230116e+002   5.6479189e-004   3.8704165e-003   6.8528187e+000   3.5503664e+003   5.1086457e-001   1.2022780e+003   9.1306986e+002   1.3167426e+000   7.0665970e-006   4.4163936e-005
  4.8126905e+001   2.1779139e+000   2.1780911e+000   2.1774738e+000   1.0958726e+003   2.0334895e+003   5.1181124e+002   5.6631939e-004   3.8704164e-003   6.8343350e+000   3.5504123e+003   4.9911728e-001   1.2021272e+003   9.1291925e+002   1.3167947e+000   7.0809865e-006   4.4138733e-005
  4.8209670e+001   2.1710080e+000   2.1712188e+000   2.1705629e+000   1.0950647e+003   2.0317778e+003   5.1136804e+002   5.6769619e-004   3.8704164e-003   6.8177601e+000   3.5504535e+003   4.9771302e-001   1.2019916e+003   9.1278386e+002   1.3168415e+000   7.0939526e-006   4.4116087e-005
  4.8301650e+001   2.1633527e+000   2.1636585e+000   2.1631605e+000   1.0941688e+003   2.0298611e+003   5.1086943e+002   5.6922796e-004   3.8704164e-003   6.7994138e+000   3.5504981e+003   4.8436747e-001   1.2018413e+003   9.1263364e+002   1.3168934e+000   7.1083660e-006   4.4090959e-005
  4.8439661e+001   2.1519580e+000   2.1522904e+000   2.1516963e+000   1.0928291e+003   2.0269820e+003   5.1011565e+002   5.7152985e-004   3.8704165e-003   6.7720285e+000   3.5505635e+003   4.7397481e-001   1.2016166e+003   9.1240923e+002   1.3169711e+000   7.1299728e-006   4.4053335e-005
  4.8531768e+001   2.1443881e+000   2.1446973e+000   2.1442644e+000   1.0919370e+003   2.0250478e+003   5.0961005e+002   5.7306807e-004   3.8704165e-003   6.7538512e+000   3.5506063e+003   4.6553133e-001   1.2014666e+003   9.1225938e+002   1.3170230e+000   7.1444142e-006   4.4028294e-005
  4.8623866e+001   2.1368685e+000   2.1371371e+000   2.1366435e+000   1.0910468e+003   2.0231137e+003   5.0910298e+002   5.7460782e-004   3.8704165e-003   6.7357531e+000   3.5506483e+003   4.5598167e-001   1.2013167e+003   9.1210966e+002   1.3170749e+000   7.1588581e-006   4.4003301e-005
  4.8715979e+001   2.1293782e+000   2.1295889e+000   2.1291938e+000   1.0901583e+003   2.0211687e+003   5.0859734e+002   5.7614950e-004   3.8704165e-003   6.7177294e+000   3.5506895e+003   4.4705636e-001   1.2011670e+003   9.1196008e+002   1.3171267e+000   7.1733126e-006   4.3978368e-005
  4.8844953e+001   2.1189576e+000   2.1191106e+000   2.1187908e+000   1.0889187e+003   2.0184290e+003   5.0789564e+002   5.7831115e-004   3.8704165e-003   6.6926195e+000   3.5507474e+003   4.4880402e-001   1.2009582e+003   9.1175155e+002   1.3171990e+000   7.1935494e-006   4.3943602e-005
  4.8937151e+001   2.1115572e+000   2.1116857e+000   2.1112221e+000   1.0880346e+003   2.0164613e+003   5.0740069e+002   5.7985835e-004   3.8704165e-003   6.6747620e+000   3.5507875e+003   4.3472470e-001   1.2008090e+003   9.1160248e+002   1.3172507e+000   7.2080261e-006   4.3918761e-005
  4.9029379e+001   2.1041898e+000   2.1043163e+000   2.1037875e+000   1.0871520e+003   2.0144827e+003   5.0688852e+002   5.8140772e-004   3.8704165e-003   6.6569747e+000   3.5508273e+003   4.3132516e-001   1.2006599e+003   9.1145355e+002   1.3173024e+000   7.2225190e-006   4.3893962e-005
  4.9121611e+001   2.0968590e+000   2.0970019e+000   2.0966413e+000   1.0862713e+003   2.0125062e+003   5.0640172e+002   5.8295882e-004   3.8704165e-003   6.6392623e+000   3.5508660e+003   4.1967740e-001   1.2005111e+003   9.1130480e+002   1.3173540e+000   7.2370199e-006   4.3869217e-005
  4.9204631e+001   2.0902905e+000   2.0904914e+000   2.0900179e+000   1.0854802e+003   2.0107212e+003   5.0595913e+002   5.8435632e-004   3.8704165e-003   6.6233844e+000   3.5509011e+003   4.2260212e-001   1.2003772e+003   9.1117111e+002   1.3174005e+000   7.2500800e-006   4.3846991e-005
  4.9333772e+001   2.0801357e+000   2.0803619e+000   2.0787898e+000   1.0842535e+003   2.0078752e+003   5.0525761e+002   5.8653324e-004   3.8704165e-003   6.5988016e+000   3.5509540e+003   4.0969100e-001   1.2001699e+003   9.1096401e+002   1.3174724e+000   7.2703828e-006   4.3812523e-005
  4.9416907e+001   2.0736343e+000   2.0738785e+000   2.0729871e+000   1.0834654e+003   2.0060929e+003   5.0478808e+002   5.8793617e-004   3.8704166e-003   6.5830557e+000   3.5509874e+003   4.0166446e-001   1.2000364e+003   9.1083062e+002   1.3175188e+000   7.2834608e-006   4.3790333e-005
  4.9509274e+001   2.0664500e+000   2.0667183e+000   2.0658996e+000   1.0825914e+003   2.0041041e+003   5.0429230e+002   5.8949648e-004   3.8704166e-003   6.5656314e+000   3.5510234e+003   3.8976815e-001   1.1998883e+003   9.1068259e+002   1.3175702e+000   7.2979939e-006   4.3765720e-005
  4.9601653e+001   2.0592938e+000   2.0594926e+000   2.0587280e+000   1.0817192e+003   2.0020937e+003   5.0382217e+002   5.9105865e-004   3.8704166e-003   6.5482784e+000   3.5510587e+003   3.8265878e-001   1.1997403e+003   9.1053474e+002   1.3176216e+000   7.3125355e-006   4.3741153e-005
  4.9721754e+001   2.0500476e+000   2.0502891e+000   2.0495389e+000   1.0805893e+003   1.9994683e+003   5.0320980e+002   5.9309228e-004   3.8704166e-003   6.5258254e+000   3.5511057e+003   3.9156465e-001   1.1995487e+003   9.1034330e+002   1.3176882e+000   7.3314419e-006   4.3709359e-005
  4.9804901e+001   2.0436859e+000   2.0440024e+000   2.0434970e+000   1.0798087e+003   1.9976457e+003   5.0278001e+002   5.9450157e-004   3.8704166e-003   6.5103556e+000   3.5511373e+003   3.7969408e-001   1.1994161e+003   9.1021085e+002   1.3177343e+000   7.3445416e-006   4.3687368e-005
  4.9934241e+001   2.0338415e+000   2.0341581e+000   2.0335845e+000   1.0785971e+003   1.9948097e+003   5.0210532e+002   5.9669677e-004   3.8704167e-003   6.4864046e+000   3.5511852e+003   3.7062214e-001   1.1992101e+003   9.1000506e+002   1.3178060e+000   7.3649304e-006   4.3653226e-005
  5.0017503e+001   2.0275389e+000   2.0277176e+000   2.0274106e+000   1.0780142e+003   1.9882585e+003   5.0519564e+002   5.9811144e-004   3.8704167e-003   6.4710629e+000   3.5512156e+003   3.6445163e-001   1.1991598e+003   9.0995481e+002   1.3178234e+000   7.3744399e-006   4.3643364e-005
  5.0110011e+001   2.0209666e+000   2.0220129e+000   2.0194202e+000   1.0771671e+003   1.9862387e+003   5.0473983e+002   5.9968474e-004   3.8704168e-003   6.4540858e+000   3.5512634e+003   5.1686742e-001   1.1990211e+003   9.0981629e+002   1.3178716e+000   7.3885483e-006   4.3619702e-005
  5.0214151e+001   2.0132495e+000   2.0141586e+000   2.0122125e+000   1.0762467e+003   1.9839786e+003   5.0803876e+002   6.0145790e-004   3.8704171e-003   6.4350591e+000   3.5513138e+003   4.8351506e-001   1.1988828e+003   9.0967818e+002   1.3179197e+000   7.4039022e-006   4.3595619e-005
  5.0376871e+001   2.0011706e+000   2.0025793e+000   2.0007324e+000   1.0747422e+003   1.9804077e+003   5.0732486e+002   6.0423254e-004   3.8704176e-003   6.4055100e+000   3.5513858e+003   4.4254033e-001   1.1986324e+003   9.0942803e+002   1.3180068e+000   7.4291126e-006   4.3553712e-005
  5.0488250e+001   1.9929766e+000   1.9941418e+000   1.9927667e+000   1.0737154e+003   1.9776696e+003   5.0680853e+002   6.0613446e-004   3.8704177e-003   6.3854111e+000   3.5514309e+003   4.0497930e-001   1.1984615e+003   9.0925740e+002   1.3180663e+000   7.4463893e-006   4.3525067e-005
  5.0599515e+001   1.9848127e+000   1.9856838e+000   1.9846515e+000   1.0726912e+003   1.9749373e+003   5.0629195e+002   6.0803670e-004   3.8704178e-003   6.3654346e+000   3.5514731e+003   3.7926440e-001   1.1982907e+003   9.0908672e+002   1.3181259e+000   7.4636605e-006   4.3496496e-005
  5.0710647e+001   1.9767069e+000   1.9772926e+000   1.9765031e+000   1.0716710e+003   1.9722175e+003   5.0588282e+002   6.0993913e-004   3.8704180e-003   6.3455808e+000   3.5515172e+003   3.9745416e-001   1.1981200e+003   9.0891620e+002   1.3181854e+000   7.4809390e-006   4.3468087e-005
  5.0821636e+001   1.9686542e+000   1.9690469e+000   1.9684513e+000   1.0706525e+003   1.9698199e+003   5.0549156e+002   6.1184134e-004   3.8704181e-003   6.3258525e+000   3.5515535e+003   3.2661077e-001   1.1979492e+003   9.0874551e+002   1.3182450e+000   7.4981898e-006   4.3439700e-005
  5.0932493e+001   1.9606605e+000   1.9610060e+000   1.9604048e+000   1.0696390e+003   1.9670858e+003   5.0511842e+002   6.1374354e-004   3.8704182e-003   6.3062468e+000   3.5515961e+003   3.8463638e-001   1.1977786e+003   9.0857504e+002   1.3183045e+000   7.5154300e-006   4.3411350e-005
  5.1043222e+001   1.9527220e+000   1.9531002e+000   1.9524779e+000   1.0686286e+003   1.9643505e+003   5.0476188e+002   6.1564571e-004   3.8704184e-003   6.2867624e+000   3.5516338e+003   3.4063436e-001   1.1976089e+003   9.0840550e+002   1.3183638e+000   7.5326394e-006   4.3383063e-005
  5.1153822e+001   1.9448385e+000   1.9452711e+000   1.9446567e+000   1.0678311e+003   1.9616266e+003   5.0441786e+002   6.1754788e-004   3.8704185e-003   6.2673982e+000   3.5516706e+003   3.3255102e-001   1.1975538e+003   9.0835055e+002   1.3183829e+000   7.5453401e-006   4.3362862e-005
  5.1292072e+001   1.9354848e+000   1.9360370e+000   1.9351158e+000   1.0665950e+003   1.9584648e+003   5.0405068e+002   6.1992851e-004   3.8704188e-003   6.2433308e+000   3.5517386e+003   4.9176690e-001   1.1973478e+003   9.0814482e+002   1.3184547e+000   7.5665609e-006   4.3328195e-005
  5.1464885e+001   1.9236452e+000   1.9239682e+000   1.9228244e+000   1.0650531e+003   1.9539385e+003   5.0319901e+002   6.2290943e-004   3.8704192e-003   6.2134542e+000   3.5518006e+003   3.5865693e-001   1.1970921e+003   9.0788933e+002   1.3185441e+000   7.5931422e-006   4.3284796e-005
  5.1680901e+001   1.9091847e+000   1.9093123e+000   1.9088805e+000   1.0631350e+003   1.9487588e+003   5.0218984e+002   6.2664279e-004   3.8704198e-003   6.1764371e+000   3.5518742e+003   3.4072247e-001   1.1967736e+003   9.0757106e+002   1.3186555e+000   7.6264798e-006   4.3230832e-005
  5.1900770e+001   1.8939271e+000   1.8950844e+000   1.8938341e+000   1.0611868e+003   1.9429396e+003   5.0118214e+002   6.3045108e-004   3.8704203e-003   6.1391287e+000   3.5519414e+003   3.0548083e-001   1.1964476e+003   9.0724537e+002   1.3187696e+000   7.6604468e-006   4.3176203e-005
  5.2120157e+001   1.8790344e+000   1.8801750e+000   1.8789056e+000   1.0592485e+003   1.9374081e+003   5.0016115e+002   6.3425966e-004   3.8704209e-003   6.1022656e+000   3.5520000e+003   2.6734101e-001   1.1961218e+003   9.0691972e+002   1.3188838e+000   7.6943889e-006   4.3121913e-005
  5.2339048e+001   1.8646223e+000   1.8654396e+000   1.8644614e+000   1.0573263e+003   1.9320386e+003   4.9916127e+002   6.3806778e-004   3.8704214e-003   6.0658468e+000   3.5520636e+003   2.9040102e-001   1.1957984e+003   9.0659665e+002   1.3189972e+000   7.7283342e-006   4.3068093e-005
  5.2557468e+001   1.8499093e+000   1.8505872e+000   1.8494167e+000   1.0554140e+003   1.9266362e+003   5.0061274e+002   6.4187579e-004   3.8704220e-003   6.0298612e+000   3.5521188e+003   2.5264257e-001   1.1954740e+003   9.0627240e+002   1.3191111e+000   7.7621728e-006   4.3014429e-005
  5.2775426e+001   1.8358541e+000   1.8359725e+000   1.8347151e+000   1.0535155e+003   1.9213023e+003   4.9957851e+002   6.4568369e-004   3.8704225e-003   5.9943011e+000   3.5521741e+003   2.5388827e-001   1.1951527e+003   9.0595132e+002   1.3192240e+000   7.7959811e-006   4.2960931e-005
  5.2992928e+001   1.8217682e+000   1.8218715e+000   1.8211191e+000   1.0516303e+003   1.9159360e+003   4.9860257e+002   6.4949148e-004   3.8704230e-003   5.9591589e+000   3.5522280e+003   2.4792890e-001   1.1948338e+003   9.0563259e+002   1.3193361e+000   7.8297446e-006   4.2907856e-005
  5.3209983e+001   1.8078516e+000   1.8081417e+000   1.8072985e+000   1.0499961e+003   1.9105982e+003   4.9765610e+002   6.5329932e-004   3.8704235e-003   5.9244260e+000   3.5522762e+003   2.2176772e-001   1.1946448e+003   9.0544377e+002   1.3194025e+000   7.8587639e-006   4.2866692e-005
  5.3481301e+001   1.7914115e+000   1.7917595e+000   1.7909120e+000   1.0477007e+003   1.9035064e+003   4.9654576e+002   6.5806994e-004   3.8704231e-003   5.8814768e+000   3.5523594e+003   3.0680485e-001   1.1942579e+003   9.0505723e+002   1.3195386e+000   7.9006915e-006   4.2801789e-005
  5.3820449e+001   1.7710035e+000   1.7712790e+000   1.7707853e+000   1.0448558e+003   1.8946411e+003   4.9526352e+002   6.6404979e-004   3.8704231e-003   5.8285134e+000   3.5524423e+003   2.4437130e-001   1.1937805e+003   9.0458004e+002   1.3197068e+000   7.9531643e-006   4.2721086e-005
  5.4091767e+001   1.7535793e+000   1.7544518e+000   1.7533506e+000   1.0425756e+003   1.8877388e+003   4.9446236e+002   6.6884670e-004   3.8704231e-003   5.7867118e+000   3.5524909e+003   1.7937552e-001   1.1933909e+003   9.0419069e+002   1.3198443e+000   7.9949544e-006   4.2656178e-005
  5.4430915e+001   1.7339118e+000   1.7341049e+000   1.7336514e+000   1.0397554e+003   1.8789414e+003   4.9486586e+002   6.7485916e-004   3.8704231e-003   5.7351568e+000   3.5525473e+003   1.6628527e-001   1.1929115e+003   9.0371149e+002   1.3200137e+000   8.0474314e-006   4.2575811e-005
  5.4702233e+001   1.7170511e+000   1.7177161e+000   1.7168995e+000   1.0375005e+003   1.8718214e+003   4.9417610e+002   6.7968158e-004   3.8704231e-003   5.6944651e+000   3.5525887e+003   1.5229866e-001   1.1925217e+003   9.0332179e+002   1.3201516e+000   8.0893359e-006   4.2511414e-005
  5.5041381e+001   1.6979485e+000   1.6980810e+000   1.6976956e+000   1.0347116e+003   1.8631861e+003   4.9347006e+002   6.8572556e-004   3.8704231e-003   5.6442741e+000   3.5526333e+003   1.3168041e-001   1.1920418e+003   9.0284208e+002   1.3203215e+000   8.1419161e-006   4.2431607e-005
  5.5312699e+001   1.6816402e+000   1.6822457e+000   1.6814903e+000   1.0324847e+003   1.8560208e+003   4.9291727e+002   6.9057280e-004   3.8704231e-003   5.6046561e+000   3.5526689e+003   1.3129512e-001   1.1916534e+003   9.0245376e+002   1.3204592e+000   8.1839097e-006   4.2367933e-005
  5.5651847e+001   1.6631349e+000   1.6632670e+000   1.6625275e+000   1.0297323e+003   1.8476171e+003   4.9240395e+002   6.9664716e-004   3.8704230e-003   5.5557867e+000   3.5527062e+003   1.0984961e-001   1.1911769e+003   9.0197740e+002   1.3206283e+000   8.2366344e-006   4.2289408e-005
  5.5923165e+001   1.6473156e+000   1.6476547e+000   1.6471267e+000   1.0275330e+003   1.8411024e+003   4.9120750e+002   7.0151838e-004   3.8704229e-003   5.5172082e+000   3.5527370e+003   1.1341107e-001   1.1907913e+003   9.0159192e+002   1.3207653e+000   8.2787181e-006   4.2226360e-005
  5.6262313e+001   1.6293364e+000   1.6294550e+000   1.6288469e+000   1.0248136e+003   1.8331344e+003   4.8985713e+002   7.0762207e-004   3.8704228e-003   5.4696185e+000   3.5527736e+003   1.0793704e-001   1.1903179e+003   9.0111864e+002   1.3209336e+000   8.3315870e-006   4.2148591e-005
  5.6533632e+001   1.6140172e+000   1.6146008e+000   1.6138845e+000   1.0226440e+003   1.8273879e+003   4.8883126e+002   7.1251644e-004   3.8704228e-003   5.4320470e+000   3.5527967e+003   8.5169874e-002   1.1899345e+003   9.0073531e+002   1.3210701e+000   8.3738081e-006   4.2086751e-005
  5.6872779e+001   1.5966183e+000   1.5967359e+000   1.5963763e+000   1.0199607e+003   1.8198878e+003   4.8765660e+002   7.1864845e-004   3.8704228e-003   5.3856971e+000   3.5528243e+003   8.1484636e-002   1.1894632e+003   9.0026414e+002   1.3212380e+000   8.4268068e-006   4.2010280e-005
  5.7144098e+001   1.5820141e+000   1.5824958e+000   1.5819064e+000   1.0178204e+003   1.8139744e+003   4.8682093e+002   7.2356513e-004   3.8704227e-003   5.3491006e+000   3.5528470e+003   8.3660679e-002   1.1890842e+003   8.9988524e+002   1.3213732e+000   8.4691343e-006   4.1949072e-005
  5.7483246e+001   1.5648713e+000   1.5650106e+000   1.5647137e+000   1.0151691e+003   1.8065233e+003   4.8577475e+002   7.2972442e-004   3.8704225e-003   5.3039510e+000   3.5528710e+003   7.0610662e-002   1.1886152e+003   8.9941631e+002   1.3215406e+000   8.5220774e-006   4.1872967e-005
  5.7754564e+001   1.5506624e+000   1.5510954e+000   1.5504368e+000   1.0130534e+003   1.8006869e+003   4.8496072e+002   7.3466259e-004   3.8704223e-003   5.2682992e+000   3.5528897e+003   6.9123534e-002   1.1882368e+003   8.9903797e+002   1.3216759e+000   8.5644052e-006   4.1812105e-005
  5.8093712e+001   1.5340475e+000   1.5341504e+000   1.5338934e+000   1.0104394e+003   1.7933084e+003   4.8447651e+002   7.4084811e-004   3.8704221e-003   5.2243126e+000   3.5529118e+003   6.5170179e-002   1.1877717e+003   8.9857294e+002   1.3218423e+000   8.6173528e-006   4.1736986e-005
  5.8365030e+001   1.5202919e+000   1.5205110e+000   1.5199404e+000   1.0083533e+003   1.7876273e+003   4.8367581e+002   7.4580693e-004   3.8704218e-003   5.1895761e+000   3.5529289e+003   6.2894519e-002   1.1873973e+003   8.9819857e+002   1.3219764e+000   8.6597386e-006   4.1676986e-005
  5.8704178e+001   1.5041504e+000   1.5042238e+000   1.5037037e+000   1.0057706e+003   1.7803274e+003   4.8229113e+002   7.5201771e-004   3.8704215e-003   5.1467159e+000   3.5529470e+003   5.3490017e-002   1.1869349e+003   8.9773622e+002   1.3221421e+000   8.7128737e-006   4.1602877e-005
  5.8975496e+001   1.4908005e+000   1.4912182e+000   1.4905255e+000   1.0037101e+003   1.7746459e+003   4.8127971e+002   7.5699630e-004   3.8704212e-003   5.1128667e+000   3.5529614e+003   5.3083744e-002   1.1865625e+003   8.9736392e+002   1.3222757e+000   8.7553969e-006   4.1543747e-005
  5.9314644e+001   1.4754130e+000   1.4755515e+000   1.4751294e+000   1.0011655e+003   1.7674677e+003   4.8014579e+002   7.6323137e-004   3.8704208e-003   5.0710977e+000   3.5529782e+003   4.9347033e-002   1.1861051e+003   8.9690652e+002   1.3224400e+000   8.8086900e-006   4.1471009e-005
  5.9585962e+001   1.4622187e+000   1.4628280e+000   1.4620800e+000   9.9913268e+002   1.7618999e+003   4.7924561e+002   7.6822882e-004   3.8704205e-003   5.0381090e+000   3.5529906e+003   4.5961308e-002   1.1857355e+003   8.9653698e+002   1.3225729e+000   8.8512502e-006   4.1412856e-005
  5.9925110e+001   1.4470022e+000   1.4471475e+000   1.4468150e+000   9.9661993e+002   1.7549066e+003   4.7859989e+002   7.7448713e-004   3.8704201e-003   4.9973975e+000   3.5530061e+003   4.5622653e-002   1.1852802e+003   8.9608175e+002   1.3227367e+000   8.9045513e-006   4.1341034e-005
  6.0196428e+001   1.4344339e+000   1.4348200e+000   1.4343663e+000   9.9461642e+002   1.7493602e+003   4.7779812e+002   7.7950263e-004   3.8704198e-003   4.9652427e+000   3.5530175e+003   4.2151671e-002   1.1849144e+003   8.9571598e+002   1.3228684e+000   8.9471508e-006   4.1283590e-005
  6.0535576e+001   1.4199159e+000   1.4200181e+000   1.4197109e+000   9.9213781e+002   1.7423925e+003   4.7689676e+002   7.8578314e-004   3.8704193e-003   4.9255566e+000   3.5530306e+003   3.8503749e-002   1.1844635e+003   8.9526515e+002   1.3230310e+000   9.0006070e-006   4.1212712e-005
  6.0806894e+001   1.4074980e+000   1.4079855e+000   1.4073642e+000   9.9015894e+002   1.7370454e+003   4.7617480e+002   7.9081593e-004   3.8704189e-003   4.8942097e+000   3.5530413e+003   3.9513434e-002   1.1840996e+003   8.9490125e+002   1.3231623e+000   9.0433041e-006   4.1156191e-005
  6.1146042e+001   1.3942015e+000   1.3943987e+000   1.3937534e+000   9.8771962e+002   1.7303386e+003   4.7641632e+002   7.9711752e-004   3.8704190e-003   4.8555187e+000   3.5530542e+003   3.7877811e-002   1.1836571e+003   8.9445877e+002   1.3233221e+000   9.0969064e-006   4.1086325e-005
  6.1544852e+001   1.3781804e+000   1.3782666e+000   1.3778558e+000   9.8487558e+002   1.7225320e+003   4.7509200e+002   8.0454196e-004   3.8704191e-003   4.8107113e+000   3.5530673e+003   3.2948697e-002   1.1831399e+003   8.9394168e+002   1.3235091e+000   9.1597541e-006   4.1004594e-005
  6.1863900e+001   1.3637282e+000   1.3643190e+000   1.3634363e+000   9.8259951e+002   1.7166083e+003   4.7398209e+002   8.1049238e-004   3.8704191e-003   4.7753924e+000   3.5530784e+003   3.4874068e-002   1.1827186e+003   8.9352041e+002   1.3236616e+000   9.2096037e-006   4.0938982e-005
  6.2262710e+001   1.3484133e+000   1.3485751e+000   1.3480922e+000   9.7979720e+002   1.7090202e+003   4.7280957e+002   8.1794357e-004   3.8704192e-003   4.7318902e+000   3.5530912e+003   3.1998928e-002   1.1822043e+003   8.9300616e+002   1.3238479e+000   9.2723394e-006   4.0858349e-005
  6.2581758e+001   1.3345214e+000   1.3350695e+000   1.3343268e+000   9.7756019e+002   1.7031578e+003   4.7296135e+002   8.2391468e-004   3.8704192e-003   4.6975971e+000   3.5531013e+003   3.1725282e-002   1.1817889e+003   8.9259076e+002   1.3239986e+000   9.3222650e-006   4.0793937e-005
  6.2980568e+001   1.3196859e+000   1.3198384e+000   1.3193017e+000   9.7480191e+002   1.6956585e+003   4.7198242e+002   8.3139093e-004   3.8704193e-003   4.6553542e+000   3.5531132e+003   2.9673742e-002   1.1812802e+003   8.9208206e+002   1.3241833e+000   9.3850941e-006   4.0714565e-005
  6.3299616e+001   1.3059170e+000   1.3065518e+000   1.3056682e+000   9.7259817e+002   1.6899236e+003   4.7149929e+002   8.3738139e-004   3.8704193e-003   4.6220508e+000   3.5531220e+003   2.7858653e-002   1.1808676e+003   8.9166955e+002   1.3243332e+000   9.4349868e-006   4.0651182e-005
  6.3698426e+001   1.2918726e+000   1.2920836e+000   1.2915574e+000   9.6988846e+002   1.6825023e+003   4.7065056e+002   8.4488102e-004   3.8704194e-003   4.5810230e+000   3.5531325e+003   2.6316838e-002   1.1803665e+003   8.9116851e+002   1.3245155e+000   9.4979411e-006   4.0573623e-005
  6.4017474e+001   1.2786357e+000   1.2789601e+000   1.2783888e+000   9.6772196e+002   1.6768307e+003   4.6966974e+002   8.5088963e-004   3.8704194e-003   4.5486738e+000   3.5531409e+003   2.6234340e-002   1.1799594e+003   8.9076139e+002   1.3246638e+000   9.5479161e-006   4.0511506e-005
  6.4416284e+001   1.2650341e+000   1.2652247e+000   1.2646335e+000   9.6505252e+002   1.6695164e+003   4.6857031e+002   8.5841096e-004   3.8704195e-003   4.5088188e+000   3.5531506e+003   2.4396494e-002   1.1794630e+003   8.9026501e+002   1.3248448e+000   9.6109009e-006   4.0434921e-005
  6.4735332e+001   1.2525601e+000   1.2530009e+000   1.2523604e+000   9.6292309e+002   1.6638602e+003   4.6769231e+002   8.6443625e-004   3.8704194e-003   4.4773914e+000   3.5531584e+003   2.4348578e-002   1.1790618e+003   8.8986388e+002   1.3249912e+000   9.6609915e-006   4.0373955e-005
  6.5134142e+001   1.2391558e+000   1.2392824e+000   1.2389008e+000   9.6029662e+002   1.6566893e+003   4.6676197e+002   8.7197762e-004   3.8704194e-003   4.4386682e+000   3.5531674e+003   2.2664250e-002   1.1785702e+003   8.8937228e+002   1.3251708e+000   9.7240129e-006   4.0299134e-005
  6.5453190e+001   1.2270498e+000   1.2275428e+000   1.2268651e+000   9.5819946e+002   1.6511558e+003   4.6600311e+002   8.7801824e-004   3.8704193e-003   4.4081309e+000   3.5531745e+003   2.2204707e-002   1.1781732e+003   8.8897533e+002   1.3253160e+000   9.7742079e-006   4.0239367e-005
  6.5852000e+001   1.2140278e+000   1.2141604e+000   1.2137656e+000   9.5561349e+002   1.6441133e+003   4.6510543e+002   8.8557798e-004   3.8704192e-003   4.3705008e+000   3.5531830e+003   2.1290223e-002   1.1776874e+003   8.8848952e+002   1.3254938e+000   9.8372893e-006   4.0165797e-005
  6.6171048e+001   1.2023318e+000   1.2027896e+000   1.2021571e+000   9.5355093e+002   1.6389560e+003   4.6436088e+002   8.9163261e-004   3.8704192e-003   4.3408228e+000   3.5531896e+003   2.0477524e-002   1.1772949e+003   8.8809706e+002   1.3256377e+000   9.8874009e-006   4.0106851e-005
  6.6569858e+001   1.1897545e+000   1.1898867e+000   1.1894354e+000   9.5100935e+002   1.6319594e+003   4.6383480e+002   8.9920907e-004   3.8704191e-003   4.3042484e+000   3.5531972e+003   1.9124795e-002   1.1768144e+003   8.8761655e+002   1.3258139e+000   9.9502138e-006   4.0034079e-005
  6.6888906e+001   1.1784329e+000   1.1786922e+000   1.1782603e+000   9.4898188e+002   1.6265567e+003   4.6298403e+002   9.0527639e-004   3.8704191e-003   4.2754004e+000   3.5532032e+003   1.9005932e-002   1.1764266e+003   8.8722876e+002   1.3259563e+000   1.0000088e-005   3.9975708e-005
  6.7287716e+001   1.1662522e+000   1.1663836e+000   1.1659002e+000   9.4648083e+002   1.6197005e+003   4.6198067e+002   9.1286791e-004   3.8704190e-003   4.2398457e+000   3.5532104e+003   1.7874760e-002   1.1759512e+003   8.8675345e+002   1.3261310e+000   1.0062630e-005   3.9903484e-005
  6.7606764e+001   1.1553181e+000   1.1557720e+000   1.1551577e+000   9.4448656e+002   1.6148134e+003   4.6121259e+002   9.1894665e-004   3.8704190e-003   4.2117995e+000   3.5532160e+003   1.7738601e-002   1.1755680e+003   8.8637020e+002   1.3262720e+000   1.0112430e-005   3.9845939e-005
  6.8005574e+001   1.1435254e+000   1.1436501e+000   1.1433096e+000   9.4202545e+002   1.6084815e+003   4.6039815e+002   9.2655157e-004   3.8704190e-003   4.1772299e+000   3.5532227e+003   1.6699539e-002   1.1750982e+003   8.8590047e+002   1.3264450e+000   1.0175051e-005   3.9775137e-005
  6.8324622e+001   1.1329333e+000   1.1333829e+000   1.1327703e+000   9.4006365e+002   1.6037848e+003   4.5973990e+002   9.3264042e-004   3.8704189e-003   4.1499584e+000   3.5532278e+003   1.6055998e-002   1.1747203e+003   8.8552260e+002   1.3265842e+000   1.0224896e-005   3.9718774e-005
  6.8722847e+001   1.1215049e+000   1.1216229e+000   1.1213145e+000   9.3764528e+002   1.5975470e+003   4.5904676e+002   9.4024594e-004   3.8704188e-003   4.1163898e+000   3.5532339e+003   1.5393324e-002   1.1742567e+003   8.8505898e+002   1.3267553e+000   1.0287313e-005   3.9649123e-005
  6.9041427e+001   1.1112896e+000   1.1116684e+000   1.1111329e+000   9.3571826e+002   1.5929084e+003   4.5848022e+002   9.4633459e-004   3.8704188e-003   4.0899052e+000   3.5532388e+003   1.5202389e-002   1.1738838e+003   8.8468608e+002   1.3268930e+000   1.0336953e-005   3.9593658e-005
  6.9439081e+001   1.1002246e+000   1.1003386e+000   1.0998226e+000   9.3334278e+002   1.5869555e+003   4.5754015e+002   9.5393931e-004   3.8704187e-003   4.0573008e+000   3.5532445e+003   1.4297812e-002   1.1734263e+003   8.8422864e+002   1.3270621e+000   1.0399177e-005   3.9525319e-005
  6.9757204e+001   1.0903565e+000   1.0907011e+000   1.0902077e+000   9.3144985e+002   1.5823479e+003   4.5671146e+002   9.6002664e-004   3.8704187e-003   4.0315742e+000   3.5532489e+003   1.3852470e-002   1.1730583e+003   8.8386062e+002   1.3271983e+000   1.0448715e-005   3.9470893e-005
  7.0154373e+001   1.0796452e+000   1.0797550e+000   1.0794090e+000   9.2911635e+002   1.5762640e+003   4.5583266e+002   9.6763057e-004   3.8704186e-003   3.9998929e+000   3.5532542e+003   1.3373887e-002   1.1726065e+003   8.8340881e+002   1.3273656e+000   1.0510746e-005   3.9403772e-005
  7.0472108e+001   1.0701168e+000   1.0705443e+000   1.0699737e+000   9.2725709e+002   1.5717207e+003   4.5515215e+002   9.7371661e-004   3.8704185e-003   3.9748922e+000   3.5532583e+003   1.2912873e-002   1.1722435e+003   8.8304584e+002   1.3275001e+000   1.0560045e-005   3.9350068e-005
  7.0868877e+001   1.0597644e+000   1.0598782e+000   1.0595598e+000   9.2496441e+002   1.5659120e+003   4.5443820e+002   9.8131974e-004   3.8704185e-003   3.9440952e+000   3.5532632e+003   1.2351889e-002   1.1717978e+003   8.8260017e+002   1.3276655e+000   1.0621745e-005   3.9283692e-005
  7.1186292e+001   1.0505093e+000   1.0509214e+000   1.0503594e+000   9.2313763e+002   1.5614236e+003   4.5386730e+002   9.8740451e-004   3.8704184e-003   3.9197901e+000   3.5532670e+003   1.1945647e-002   1.1714396e+003   8.8224203e+002   1.3277985e+000   1.0670769e-005   3.9230676e-005
  7.1582744e+001   1.0404799e+000   1.0405878e+000   1.0403298e+000   9.2088393e+002   1.5556839e+003   4.5325183e+002   9.9500686e-004   3.8704183e-003   3.8898408e+000   3.5532716e+003   1.1572748e-002   1.1709997e+003   8.8180211e+002   1.3279620e+000   1.0732169e-005   3.9165203e-005
  7.1899906e+001   1.0315359e+000   1.0317368e+000   1.0313946e+000   9.1908776e+002   1.5512397e+003   4.5309958e+002   1.0010904e-003   3.8704182e-003   3.8662026e+000   3.5532752e+003   1.1314474e-002   1.1706461e+003   8.8144852e+002   1.3280936e+000   1.0781011e-005   3.9112961e-005
  7.2296124e+001   1.0220845e+000   1.0222227e+000   1.0218044e+000   9.1687309e+002   1.5454854e+003   4.5230569e+002   1.0086919e-003   3.8704181e-003   3.8370666e+000   3.5532794e+003   1.0737896e-002   1.1702127e+003   8.8101510e+002   1.3282549e+000   1.0842296e-005   3.9048512e-005
  7.2692255e+001   1.0118142e+000   1.0120572e+000   1.0117412e+000   9.1467408e+002   1.5398487e+003   4.5138986e+002   1.0162932e-003   3.8704180e-003   3.8083675e+000   3.5532835e+003   1.0235281e-002   1.1697789e+003   8.8058134e+002   1.3284166e+000   1.0903312e-005   3.8984642e-005
  7.3009160e+001   1.0031917e+000   1.0037087e+000   1.0030308e+000   9.1292339e+002   1.5355655e+003   4.5063743e+002   1.0223749e-003   3.8704180e-003   3.7857129e+000   3.5532867e+003   1.0054221e-002   1.1694316e+003   8.8023408e+002   1.3285462e+000   1.0951727e-005   3.8933557e-005
  7.3405173e+001   9.9418281e-001   9.9435086e-001   9.9394530e-001   9.1076499e+002   1.5299645e+003   4.4988638e+002   1.0299753e-003   3.8704178e-003   3.7577774e+000   3.5532904e+003   9.4961584e-003   1.1690057e+003   8.7980817e+002   1.3287052e+000   1.1012647e-005   3.8870688e-005
  7.3801164e+001   9.8438715e-001   9.8456782e-001   9.8426900e-001   9.0862223e+002   1.5244553e+003   4.4921278e+002   1.0375752e-003   3.8704177e-003   3.7302526e+000   3.5532941e+003   9.3218715e-003   1.1685806e+003   8.7938308e+002   1.3288641e+000   1.1073283e-005   3.8808208e-005
  7.4117956e+001   9.7617117e-001   9.7661407e-001   9.7601456e-001   9.0691620e+002   1.5202788e+003   4.4864602e+002   1.0436549e-003   3.8704177e-003   3.7085223e+000   3.5532970e+003   9.0760859e-003   1.1682399e+003   8.7904236e+002   1.3289915e+000   1.1121449e-005   3.8758354e-005
  7.4513946e+001   9.6757300e-001   9.6773971e-001   9.6727541e-001   9.0481225e+002   1.5148048e+003   4.4786964e+002   1.0512539e-003   3.8704176e-003   3.6817154e+000   3.5533005e+003   8.8150137e-003   1.1678219e+003   8.7862445e+002   1.3291480e+000   1.1182166e-005   3.8697247e-005
  7.4909987e+001   9.5823418e-001   9.5831543e-001   9.5812147e-001   9.0272392e+002   1.5094238e+003   4.4706026e+002   1.0588525e-003   3.8704174e-003   3.6552942e+000   3.5533038e+003   8.4523231e-003   1.1674051e+003   8.7820758e+002   1.3293042e+000   1.1242712e-005   3.8636827e-005
  7.5226821e+001   9.5040132e-001   9.5074210e-001   9.5025075e-001   9.0106027e+002   1.5053372e+003   4.4641921e+002   1.0649302e-003   3.8704174e-003   3.6344328e+000   3.5533064e+003   8.2180608e-003   1.1670708e+003   8.7787327e+002   1.3294296e+000   1.1290893e-005   3.8588697e-005
  7.5622862e+001   9.4219392e-001   9.4235091e-001   9.4195197e-001   8.9900958e+002   1.5000104e+003   4.4572958e+002   1.0725255e-003   3.8704173e-003   3.6086949e+000   3.5533096e+003   7.9323425e-003   1.1666608e+003   8.7746329e+002   1.3295836e+000   1.1351625e-005   3.8529915e-005
  7.6019146e+001   9.3327919e-001   9.3345282e-001   9.3321698e-001   8.9697262e+002   1.4947542e+003   4.4509881e+002   1.0801228e-003   3.8704171e-003   3.5833120e+000   3.5533126e+003   7.6780970e-003   1.1662519e+003   8.7705443e+002   1.3297372e+000   1.1412268e-005   3.8471769e-005
  7.6336172e+001   9.2581326e-001   9.2623254e-001   9.2566626e-001   8.9535077e+002   1.4907666e+003   4.4444437e+002   1.0861986e-003   3.8704171e-003   3.5632683e+000   3.5533150e+003   7.4835726e-003   1.1659241e+003   8.7672663e+002   1.3298605e+000   1.1460550e-005   3.8425584e-005
  7.6732456e+001   9.1795460e-001   9.1810170e-001   9.1775746e-001   8.9334972e+002   1.4855741e+003   4.4375678e+002   1.0937903e-003   3.8704170e-003   3.5385367e+000   3.5533179e+003   7.2600523e-003   1.1655219e+003   8.7632445e+002   1.3300118e+000   1.1521412e-005   3.8369074e-005
  7.7129169e+001   9.0943672e-001   9.0955936e-001   9.0937978e-001   8.9136147e+002   1.4804455e+003   4.4334838e+002   1.1013863e-003   3.8704169e-003   3.5141319e+000   3.5533207e+003   7.0437720e-003   1.1651202e+003   8.7592274e+002   1.3301632e+000   1.1582116e-005   3.8312994e-005
  7.7446540e+001   9.0231540e-001   9.0254513e-001   9.0217309e-001   8.8977880e+002   1.4765445e+003   4.4259952e+002   1.1074602e-003   3.8704168e-003   3.4948587e+000   3.5533228e+003   6.8400176e-003   1.1647987e+003   8.7560126e+002   1.3302844e+000   1.1630415e-005   3.8268380e-005
  7.7843253e+001   8.9480121e-001   8.9494365e-001   8.9451003e-001   8.8782606e+002   1.4714765e+003   4.4186292e+002   1.1150482e-003   3.8704167e-003   3.4710756e+000   3.5533255e+003   6.6329301e-003   1.1644042e+003   8.7520681e+002   1.3304332e+000   1.1691276e-005   3.8213802e-005
  7.8240584e+001   8.8688929e-001   8.8699211e-001   8.8682078e-001   8.8588649e+002   1.4663615e+003   4.4124627e+002   1.1226430e-003   3.8704166e-003   3.4475933e+000   3.5533280e+003   6.3459184e-003   1.1640108e+003   8.7481336e+002   1.3305818e+000   1.1752200e-005   3.8159888e-005
  7.8638181e+001   8.7876810e-001   8.7902091e-001   8.7869142e-001   8.8396055e+002   1.4614552e+003   4.4064908e+002   1.1302374e-003   3.8704165e-003   3.4244279e+000   3.5533304e+003   6.1625658e-003   1.1636189e+003   8.7442147e+002   1.3307300e+000   1.1812951e-005   3.8106570e-005
  7.8956258e+001   8.7205984e-001   8.7246758e-001   8.7193074e-001   8.8242855e+002   1.4578176e+003   4.4014579e+002   1.1363086e-003   3.8704164e-003   3.4061314e+000   3.5533324e+003   6.1086229e-003   1.1633056e+003   8.7410818e+002   1.3308485e+000   1.1861442e-005   3.8064392e-005
  7.9353855e+001   8.6497144e-001   8.6512014e-001   8.6478794e-001   8.8053814e+002   1.4528931e+003   4.3963794e+002   1.1438919e-003   3.8704163e-003   3.3835509e+000   3.5533347e+003   5.8331554e-003   1.1629207e+003   8.7372332e+002   1.3309942e+000   1.1922573e-005   3.8012851e-005
  7.9752324e+001   8.5751684e-001   8.5757894e-001   8.5743678e-001   8.7865978e+002   1.4479187e+003   4.3921932e+002   1.1514850e-003   3.8704162e-003   3.3612391e+000   3.5533370e+003   5.6711743e-003   1.1625370e+003   8.7333965e+002   1.3311396e+000   1.1983786e-005   3.7961891e-005
  8.0151149e+001   8.5006833e-001   8.5015240e-001   8.4998234e-001   8.7679500e+002   1.4430578e+003   4.3853129e+002   1.1590776e-003   3.8704162e-003   3.3392209e+000   3.5533392e+003   5.5645074e-003   1.1621552e+003   8.7295780e+002   1.3312845e+000   1.2044857e-005   3.7911380e-005
  8.0550355e+001   8.4273244e-001   8.4285338e-001   8.4267123e-001   8.7494493e+002   1.4384166e+003   4.3786100e+002   1.1666698e-003   3.8704161e-003   3.3174906e+000   3.5533413e+003   5.3771538e-003   1.1617757e+003   8.7257830e+002   1.3314286e+000   1.2105948e-005   3.7861551e-005
  8.0949967e+001   8.3551809e-001   8.3565585e-001   8.3549465e-001   8.7310952e+002   1.4337883e+003   4.3725884e+002   1.1742615e-003   3.8704160e-003   3.2960426e+000   3.5533434e+003   5.3056285e-003   1.1613981e+003   8.7220077e+002   1.3315720e+000   1.2167120e-005   3.7812393e-005
  8.1350008e+001   8.2840148e-001   8.2853129e-001   8.2838098e-001   8.7128900e+002   1.4290251e+003   4.3670645e+002   1.1818528e-003   3.8704159e-003   3.2748713e+000   3.5533455e+003   5.0862533e-003   1.1610228e+003   8.7182541e+002   1.3317148e+000   1.2228333e-005   3.7763879e-005
  8.1750502e+001   8.2136491e-001   8.2150375e-001   8.2130503e-001   8.6948326e+002   1.4243203e+003   4.3619415e+002   1.1894436e-003   3.8704158e-003   3.2539716e+000   3.5533474e+003   4.9051621e-003   1.1606500e+003   8.7145265e+002   1.3318566e+000   1.2289597e-005   3.7716045e-005
  8.2151475e+001   8.1445560e-001   8.1457421e-001   8.1443301e-001   8.6769205e+002   1.4198109e+003   4.3571464e+002   1.1970340e-003   3.8704158e-003   3.2333381e+000   3.5533494e+003   4.8195936e-003   1.1602794e+003   8.7108202e+002   1.3319978e+000   1.2350878e-005   3.7668778e-005
  8.2552951e+001   8.0764803e-001   8.0768031e-001   8.0751939e-001   8.6591526e+002   1.4153142e+003   4.3512499e+002   1.2046240e-003   3.8704157e-003   3.2129659e+000   3.5533513e+003   4.6862443e-003   1.1599111e+003   8.7071379e+002   1.3321382e+000   1.2412123e-005   3.7621989e-005
  8.2954953e+001   8.0093120e-001   8.0103380e-001   8.0086302e-001   8.6415226e+002   1.4106869e+003   4.3443735e+002   1.2122134e-003   3.8704156e-003   3.1928500e+000   3.5533531e+003   4.5828684e-003   1.1595451e+003   8.7034780e+002   1.3322779e+000   1.2473337e-005   3.7575614e-005
  8.3357508e+001   7.9432403e-001   7.9444328e-001   7.9426252e-001   8.6240266e+002   1.4061070e+003   4.3378699e+002   1.2198024e-003   3.8704155e-003   3.1729856e+000   3.5533549e+003   4.4490407e-003   1.1591813e+003   8.6998397e+002   1.3324168e+000   1.2534517e-005   3.7529641e-005
  8.3760640e+001   7.8782679e-001   7.8795600e-001   7.8780144e-001   8.6066685e+002   1.4015674e+003   4.3316248e+002   1.2273910e-003   3.8704155e-003   3.1533680e+000   3.5533566e+003   4.3204956e-003   1.1588195e+003   8.6962218e+002   1.3325551e+000   1.2595678e-005   3.7484118e-005
  8.4164373e+001   7.8140275e-001   7.8152162e-001   7.8139216e-001   8.5894435e+002   1.3970795e+003   4.3250617e+002   1.2349791e-003   3.8704154e-003   3.1339926e+000   3.5533583e+003   4.1425365e-003   1.1584599e+003   8.6926258e+002   1.3326927e+000   1.2656763e-005   3.7438939e-005
  8.4568734e+001   7.7504180e-001   7.7522283e-001   7.7500211e-001   8.5723513e+002   1.3928184e+003   4.3193129e+002   1.2425668e-003   3.8704153e-003   3.1148550e+000   3.5533599e+003   4.0720149e-003   1.1581024e+003   8.6890508e+002   1.3328296e+000   1.2717729e-005   3.7394060e-005
  8.4973748e+001   7.6881406e-001   7.6896780e-001   7.6880193e-001   8.5553891e+002   1.3885792e+003   4.3148944e+002   1.2501540e-003   3.8704153e-003   3.0959509e+000   3.5533615e+003   3.9192377e-003   1.1577471e+003   8.6854977e+002   1.3329657e+000   1.2778615e-005   3.7349462e-005
  8.5379439e+001   7.6265272e-001   7.6269797e-001   7.6254056e-001   8.5385530e+002   1.3843719e+003   4.3078945e+002   1.2577407e-003   3.8704152e-003   3.0772760e+000   3.5533631e+003   3.8325232e-003   1.1573938e+003   8.6819648e+002   1.3331012e+000   1.2839392e-005   3.7305125e-005
  8.5785835e+001   7.5658018e-001   7.5665450e-001   7.5649724e-001   8.5218455e+002   1.3801899e+003   4.3016714e+002   1.2653269e-003   3.8704151e-003   3.0588261e+000   3.5533646e+003   3.7339745e-003   1.1570425e+003   8.6784516e+002   1.3332361e+000   1.2900074e-005   3.7261093e-005
  8.6192960e+001   7.5060359e-001   7.5073771e-001   7.5058129e-001   8.5052622e+002   1.3760254e+003   4.2961970e+002   1.2729128e-003   3.8704151e-003   3.0405973e+000   3.5533661e+003   3.6479000e-003   1.1566931e+003   8.6749579e+002   1.3333703e+000   1.2960675e-005   3.7217348e-005
  8.6600842e+001   7.4469975e-001   7.4483284e-001   7.4468818e-001   8.4888064e+002   1.3718916e+003   4.2918441e+002   1.2804981e-003   3.8704150e-003   3.0225855e+000   3.5533675e+003   3.5615149e-003   1.1563457e+003   8.6714844e+002   1.3335038e+000   1.3021168e-005   3.7173921e-005
  8.7009507e+001   7.3887470e-001   7.3903369e-001   7.3886316e-001   8.4724728e+002   1.3677821e+003   4.2873486e+002   1.2880829e-003   3.8704150e-003   3.0047872e+000   3.5533690e+003   3.4778512e-003   1.1560003e+003   8.6680304e+002   1.3336367e+000   1.3081564e-005   3.7130766e-005
  8.7418985e+001   7.3312593e-001   7.3328926e-001   7.3310025e-001   8.4562568e+002   1.3636992e+003   4.2831081e+002   1.2956673e-003   3.8704149e-003   2.9871981e+000   3.5533704e+003   3.3885736e-003   1.1556568e+003   8.6645954e+002   1.3337689e+000   1.3141860e-005   3.7087847e-005
  8.7829299e+001   7.2746228e-001   7.2759724e-001   7.2745072e-001   8.4401603e+002   1.3596406e+003   4.2787254e+002   1.3032512e-003   3.8704148e-003   2.9698149e+000   3.5533717e+003   3.2887105e-003   1.1553152e+003   8.6611794e+002   1.3339006e+000   1.3202055e-005   3.7045185e-005
  8.8240478e+001   7.2187036e-001   7.2191866e-001   7.2178890e-001   8.4241787e+002   1.3556068e+003   4.2722599e+002   1.3108347e-003   3.8704148e-003   2.9526338e+000   3.5533730e+003   3.2093160e-003   1.1549757e+003   8.6577839e+002   1.3340315e+000   1.3262155e-005   3.7002784e-005
  8.8652548e+001   7.1635549e-001   7.1643680e-001   7.1630448e-001   8.4083097e+002   1.3515983e+003   4.2663646e+002   1.3184176e-003   3.8704147e-003   2.9356515e+000   3.5533743e+003   3.1228186e-003   1.1546379e+003   8.6544059e+002   1.3341619e+000   1.3322165e-005   3.6960612e-005
  8.9065537e+001   7.1091906e-001   7.1104124e-001   7.1090996e-001   8.3925588e+002   1.3476103e+003   4.2610724e+002   1.3260001e-003   3.8704147e-003   2.9188644e+000   3.5533756e+003   3.0563032e-003   1.1543020e+003   8.6510473e+002   1.3342916e+000   1.3382076e-005   3.6918712e-005
  8.9479473e+001   7.0554880e-001   7.0567687e-001   7.0553739e-001   8.3769187e+002   1.3436474e+003   4.2574687e+002   1.3335822e-003   3.8704146e-003   2.9022693e+000   3.5533768e+003   2.9847357e-003   1.1539679e+003   8.6477067e+002   1.3344208e+000   1.3441894e-005   3.6877039e-005
  8.9894386e+001   7.0024748e-001   7.0037323e-001   7.0023510e-001   8.3613911e+002   1.3397114e+003   4.2531781e+002   1.3411637e-003   3.8704146e-003   2.8858629e+000   3.5533780e+003   2.9290706e-003   1.1536357e+003   8.6443847e+002   1.3345493e+000   1.3501606e-005   3.6835613e-005
  9.0310302e+001   6.9501589e-001   6.9513320e-001   6.9499824e-001   8.3459723e+002   1.3357978e+003   4.2491529e+002   1.3487447e-003   3.8704145e-003   2.8696422e+000   3.5533792e+003   2.8417516e-003   1.1533052e+003   8.6410800e+002   1.3346772e+000   1.3561219e-005   3.6794422e-005
  9.0727259e+001   6.8985537e-001   6.8991939e-001   6.8978939e-001   8.3306631e+002   1.3319061e+003   4.2435115e+002   1.3563251e-003   3.8704145e-003   2.8536037e+000   3.5533804e+003   2.7655923e-003   1.1529766e+003   8.6377939e+002   1.3348045e+000   1.3620739e-005   3.6753496e-005
  9.1145282e+001   6.8475067e-001   6.8484794e-001   6.8471732e-001   8.3154598e+002   1.3280422e+003   4.2378428e+002   1.3639052e-003   3.8704144e-003   2.8377445e+000   3.5533815e+003   2.6938649e-003   1.1526497e+003   8.6345249e+002   1.3349313e+000   1.3680166e-005   3.6712835e-005
  9.1564399e+001   6.7972038e-001   6.7982794e-001   6.7969431e-001   8.3003598e+002   1.3241989e+003   4.2327074e+002   1.3714848e-003   3.8704144e-003   2.8220615e+000   3.5533826e+003   2.6439770e-003   1.1523245e+003   8.6312730e+002   1.3350575e+000   1.3739504e-005   3.6672389e-005
  9.1984640e+001   6.7476645e-001   6.7487917e-001   6.7475703e-001   8.2853681e+002   1.3203752e+003   4.2282305e+002   1.3790639e-003   3.8704144e-003   2.8065519e+000   3.5533837e+003   2.5886648e-003   1.1520012e+003   8.6280393e+002   1.3351830e+000   1.3798756e-005   3.6632202e-005
  9.2406035e+001   6.6986598e-001   6.6998393e-001   6.6985337e-001   8.2704771e+002   1.3165705e+003   4.2222067e+002   1.3866424e-003   3.8704143e-003   2.7912131e+000   3.5533847e+003   2.5219933e-003   1.1516794e+003   8.6248219e+002   1.3353081e+000   1.3857936e-005   3.6592265e-005
  9.2828620e+001   6.6501402e-001   6.6513163e-001   6.6499724e-001   8.2556881e+002   1.3127938e+003   4.2167708e+002   1.3942202e-003   3.8704143e-003   2.7760423e+000   3.5533858e+003   2.5030786e-003   1.1513594e+003   8.6216213e+002   1.3354325e+000   1.3917010e-005   3.6552561e-005
  9.3252432e+001   6.6023727e-001   6.6034321e-001   6.6022168e-001   8.2409996e+002   1.3090372e+003   4.2149174e+002   1.4017978e-003   3.8704143e-003   2.7610361e+000   3.5533868e+003   2.4115120e-003   1.1510409e+003   8.6184369e+002   1.3355565e+000   1.3975996e-005   3.6513090e-005
  9.3677495e+001   6.5551374e-001   6.5556183e-001   6.5545960e-001   8.2264090e+002   1.3053037e+003   4.2094341e+002   1.4093748e-003   3.8704142e-003   2.7461922e+000   3.5533878e+003   2.3600397e-003   1.1507241e+003   8.6152687e+002   1.3356799e+000   1.4034896e-005   3.6473846e-005
  9.4103839e+001   6.5085301e-001   6.5094057e-001   6.5081510e-001   8.2119191e+002   1.3015915e+003   4.2041817e+002   1.4169513e-003   3.8704142e-003   2.7315082e+000   3.5533888e+003   2.3168617e-003   1.1504088e+003   8.6121159e+002   1.3358027e+000   1.4093710e-005   3.6434866e-005
  9.4531501e+001   6.4625516e-001   6.4637933e-001   6.4623927e-001   8.1975248e+002   1.2978968e+003   4.1994235e+002   1.4245270e-003   3.8704141e-003   2.7169819e+000   3.5533898e+003   2.2544675e-003   1.1500952e+003   8.6089801e+002   1.3359251e+000   1.4152437e-005   3.6396079e-005
  9.4960529e+001   6.4171791e-001   6.4183667e-001   6.4170416e-001   8.1832260e+002   1.2942181e+003   4.1966752e+002   1.4321025e-003   3.8704141e-003   2.7026097e+000   3.5533907e+003   2.2144860e-003   1.1497832e+003   8.6058595e+002   1.3360469e+000   1.4211098e-005   3.6357543e-005
  9.5390940e+001   6.3722670e-001   6.3734320e-001   6.3721010e-001   8.1690210e+002   1.2905651e+003   4.1921875e+002   1.4396774e-003   3.8704141e-003   2.6883898e+000   3.5533917e+003   2.1598589e-003   1.1494726e+003   8.6027541e+002   1.3361682e+000   1.4269674e-005   3.6319230e-005
  9.5822769e+001   6.3278343e-001   6.3290065e-001   6.3276487e-001   8.1549093e+002   1.2869343e+003   4.1870786e+002   1.4472515e-003   3.8704141e-003   2.6743202e+000   3.5533926e+003   2.1236868e-003   1.1491637e+003   8.5996650e+002   1.3362889e+000   1.4328156e-005   3.6281136e-005
  9.6256067e+001   6.2840385e-001   6.2851138e-001   6.2838737e-001   8.1408895e+002   1.2833211e+003   4.1846217e+002   1.4548253e-003   3.8704140e-003   2.6603979e+000   3.5533935e+003   2.0791104e-003   1.1488563e+003   8.5965909e+002   1.3364092e+000   1.4386562e-005   3.6243266e-005
  9.6690863e+001   6.2407050e-001   6.2413772e-001   6.2403833e-001   8.1269607e+002   1.2797356e+003   4.1795763e+002   1.4623986e-003   3.8704140e-003   2.6466204e+000   3.5533944e+003   2.0251194e-003   1.1485503e+003   8.5935312e+002   1.3365289e+000   1.4444876e-005   3.6205616e-005
  9.7127183e+001   6.1979694e-001   6.1989827e-001   6.1978213e-001   8.1131244e+002   1.2761627e+003   4.1745714e+002   1.4699710e-003   3.8704140e-003   2.6329866e+000   3.5533952e+003   1.9827074e-003   1.1482459e+003   8.5904871e+002   1.3366482e+000   1.4503110e-005   3.6168217e-005
  9.7565088e+001   6.1557859e-001   6.1569710e-001   6.1556453e-001   8.0993770e+002   1.2726080e+003   4.1699813e+002   1.4775431e-003   3.8704140e-003   2.6194931e+000   3.5533961e+003   1.9362503e-003   1.1479428e+003   8.5874564e+002   1.3367670e+000   1.4561275e-005   3.6131045e-005
  9.8004602e+001   6.1140469e-001   6.1152432e-001   6.1138944e-001   8.0857181e+002   1.2690743e+003   4.1676554e+002   1.4851147e-003   3.8704139e-003   2.6061381e+000   3.5533969e+003   1.9117175e-003   1.1476414e+003   8.5844419e+002   1.3368853e+000   1.4619362e-005   3.6094084e-005
  9.8445758e+001   6.0727694e-001   6.0739096e-001   6.0725906e-001   8.0721456e+002   1.2655592e+003   4.1626505e+002   1.4926852e-003   3.8704139e-003   2.5929203e+000   3.5533977e+003   1.8629858e-003   1.1473414e+003   8.5814418e+002   1.3370030e+000   1.4677367e-005   3.6057344e-005
  9.8888623e+001   6.0319900e-001   6.0330959e-001   6.0317747e-001   8.0586583e+002   1.2620654e+003   4.1578930e+002   1.5002558e-003   3.8704139e-003   2.5798361e+000   3.5533985e+003   1.8138469e-003   1.1470427e+003   8.5784551e+002   1.3371204e+000   1.4735293e-005   3.6020821e-005
  9.9333206e+001   5.9916963e-001   5.9924330e-001   5.9915054e-001   8.0452558e+002   1.2585887e+003   4.1532266e+002   1.5078252e-003   3.8704139e-003   2.5668850e+000   3.5533993e+003   1.7679356e-003   1.1467455e+003   8.5754827e+002   1.3372372e+000   1.4793135e-005   3.5984490e-005
  9.9779578e+001   5.9518502e-001   5.9528833e-001   5.9516558e-001   8.0319380e+002   1.2551342e+003   4.1485678e+002   1.5153944e-003   3.8704139e-003   2.5540637e+000   3.5534001e+003   1.7368817e-003   1.1464496e+003   8.5725243e+002   1.3373536e+000   1.4850890e-005   3.5948364e-005
  1.0022776e+002   5.9156449e-001   5.9160057e-001   5.9151007e-001   8.0187144e+002   1.2515282e+003   4.1506584e+002   1.5229627e-003   3.8704139e-003   2.5413714e+000   3.5534009e+003   1.7042706e-003   1.1461558e+003   8.5695864e+002   1.3374692e+000   1.4908832e-005   3.5912611e-005
  1.0067781e+002   5.8755986e-001   5.8773762e-001   5.8750107e-001   8.0055490e+002   1.2481827e+003   4.1466735e+002   1.5305306e-003   3.8704139e-003   2.5288053e+000   3.5534016e+003   1.6675818e-003   1.1458624e+003   8.5666521e+002   1.3375848e+000   1.4966390e-005   3.5876835e-005
  1.0112977e+002   5.8368713e-001   5.8383495e-001   5.8365386e-001   7.9924663e+002   1.2447724e+003   4.1411379e+002   1.5380977e-003   3.8704139e-003   2.5163642e+000   3.5534023e+003   1.6310772e-003   1.1455704e+003   8.5637321e+002   1.3376999e+000   1.5023846e-005   3.5841248e-005
  1.0158225e+002   5.7987861e-001   5.7998307e-001   5.7985816e-001   7.9795044e+002   1.2413979e+003   4.1352353e+002   1.5456404e-003   3.8704140e-003   2.5040843e+000   3.5534031e+003   1.5911102e-003   1.1452806e+003   8.5608343e+002   1.3378142e+000   1.5081063e-005   3.5805960e-005
  1.0203470e+002   5.7613056e-001   5.7623490e-001   5.7611482e-001   7.9666807e+002   1.2380570e+003   4.1296969e+002   1.5531490e-003   3.8704140e-003   2.4919786e+000   3.5534038e+003   1.5698514e-003   1.1449934e+003   8.5579624e+002   1.3379276e+000   1.5137947e-005   3.5771032e-005
  1.0248712e+002   5.7261543e-001   5.7263838e-001   5.7254771e-001   7.9539995e+002   1.2346550e+003   4.1247010e+002   1.5606232e-003   3.8704140e-003   2.4800438e+000   3.5534045e+003   1.5310093e-003   1.1447091e+003   8.5551197e+002   1.3380399e+000   1.5194670e-005   3.5736553e-005
  1.0293952e+002   5.6884436e-001   5.6900281e-001   5.6878679e-001   7.9414360e+002   1.2314207e+003   4.1188659e+002   1.5680626e-003   3.8704140e-003   2.4682777e+000   3.5534052e+003   1.5015893e-003   1.1444269e+003   8.5522973e+002   1.3381514e+000   1.5250821e-005   3.5702250e-005
  1.0339189e+002   5.6509486e-001   5.6527269e-001   5.6502882e-001   7.9289994e+002   1.2282862e+003   4.1133365e+002   1.5754672e-003   3.8704140e-003   2.4566770e+000   3.5534058e+003   1.4691581e-003   1.1441471e+003   8.5494994e+002   1.3382621e+000   1.5306493e-005   3.5668204e-005
  1.0384423e+002   5.6168699e-001   5.6174057e-001   5.6166389e-001   7.9167108e+002   1.2250570e+003   4.1078510e+002   1.5828360e-003   3.8704140e-003   2.4452401e+000   3.5534065e+003   1.4388469e-003   1.1438704e+003   8.5467327e+002   1.3383716e+000   1.5362081e-005   3.5634675e-005
  1.0429654e+002   5.5810637e-001   5.5822531e-001   5.5807640e-001   7.9045453e+002   1.2219420e+003   4.1016206e+002   1.5901694e-003   3.8704140e-003   2.4339634e+000   3.5534071e+003   1.4083922e-003   1.1435958e+003   8.5439861e+002   1.3384804e+000   1.5417225e-005   3.5601411e-005
  1.0474882e+002   5.5480036e-001   5.5485699e-001   5.5477978e-001   7.8925216e+002   1.2187591e+003   4.0958162e+002   1.5974663e-003   3.8704140e-003   2.4228455e+000   3.5534077e+003   1.3850665e-003   1.1433241e+003   8.5412697e+002   1.3385880e+000   1.5472189e-005   3.5568599e-005
  1.0520105e+002   5.5146992e-001   5.5156801e-001   5.5145655e-001   7.8806218e+002   1.2156169e+003   4.0903936e+002   1.6047270e-003   3.8704141e-003   2.4118832e+000   3.5534083e+003   1.3500653e-003   1.1430548e+003   8.5385766e+002   1.3386948e+000   1.5526807e-005   3.5536095e-005
  1.0565320e+002   5.4816769e-001   5.4826007e-001   5.4813816e-001   7.8688466e+002   1.2125222e+003   4.0852397e+002   1.6119497e-003   3.8704141e-003   2.4010762e+000   3.5534089e+003   1.3244753e-003   1.1427880e+003   8.5359080e+002   1.3388007e+000   1.5581027e-005   3.5503895e-005
  1.0610529e+002   5.4491088e-001   5.4503488e-001   5.4487709e-001   7.8571924e+002   1.2094689e+003   4.0793329e+002   1.6191355e-003   3.8704141e-003   2.3904201e+000   3.5534095e+003   1.2946629e-003   1.1425234e+003   8.5332630e+002   1.3389057e+000   1.5634875e-005   3.5471988e-005
  1.0655731e+002   5.4170732e-001   5.4183105e-001   5.4167782e-001   7.8456630e+002   1.2064470e+003   4.0743039e+002   1.6262831e-003   3.8704141e-003   2.3799141e+000   3.5534101e+003   1.2740675e-003   1.1422613e+003   8.5306418e+002   1.3390098e+000   1.5688349e-005   3.5440395e-005
  1.0700925e+002   5.3855162e-001   5.3866381e-001   5.3852991e-001   7.8342559e+002   1.2034537e+003   4.0695501e+002   1.6333925e-003   3.8704141e-003   2.3695554e+000   3.5534107e+003   1.2521100e-003   1.1420017e+003   8.5280451e+002   1.3391131e+000   1.5741476e-005   3.5409116e-005
  1.0746114e+002   5.3544284e-001   5.3554927e-001   5.3542434e-001   7.8229707e+002   1.2004920e+003   4.0651622e+002   1.6404637e-003   3.8704141e-003   2.3593414e+000   3.5534112e+003   1.2256989e-003   1.1417444e+003   8.5254727e+002   1.3392154e+000   1.5794261e-005   3.5378148e-005
  1.0791296e+002   5.3237848e-001   5.3248411e-001   5.3235811e-001   7.8118076e+002   1.1975569e+003   4.0611347e+002   1.6474966e-003   3.8704141e-003   2.3492699e+000   3.5534118e+003   1.2034706e-003   1.1414895e+003   8.5229238e+002   1.3393168e+000   1.5846694e-005   3.5347507e-005
  1.0836471e+002   5.2936434e-001   5.2947992e-001   5.2934245e-001   7.8007640e+002   1.1946509e+003   4.0561043e+002   1.6544902e-003   3.8704140e-003   2.3393394e+000   3.5534123e+003   1.1801384e-003   1.1412370e+003   8.5203986e+002   1.3394174e+000   1.5898774e-005   3.5317165e-005
  1.0881640e+002   5.2639581e-001   5.2649238e-001   5.2637357e-001   7.7898387e+002   1.1917778e+003   4.0508482e+002   1.6614451e-003   3.8704140e-003   2.3295468e+000   3.5534128e+003   1.1561927e-003   1.1409869e+003   8.5178976e+002   1.3395170e+000   1.5950505e-005   3.5287139e-005
  1.0926803e+002   5.2347252e-001   5.2358179e-001   5.2344996e-001   7.7790308e+002   1.1889346e+003   4.0449694e+002   1.6683605e-003   3.8704140e-003   2.3198908e+000   3.5534133e+003   1.1430549e-003   1.1407392e+003   8.5154203e+002   1.3396158e+000   1.6001884e-005   3.5257416e-005
  1.0971960e+002   5.2059473e-001   5.2070101e-001   5.2057157e-001   7.7683391e+002   1.1861188e+003   4.0400651e+002   1.6752364e-003   3.8704140e-003   2.3103688e+000   3.5534138e+003   1.1197818e-003   1.1404937e+003   8.5129658e+002   1.3397137e+000   1.6052905e-005   3.5228005e-005
  1.1017110e+002   5.1776989e-001   5.1786962e-001   5.1774963e-001   7.7577630e+002   1.1833261e+003   4.0354235e+002   1.6820726e-003   3.8704140e-003   2.3009792e+000   3.5534143e+003   1.0986520e-003   1.1402506e+003   8.5105345e+002   1.3398108e+000   1.6103584e-005   3.5198900e-005
  1.1062254e+002   5.1498134e-001   5.1508312e-001   5.1496016e-001   7.7473011e+002   1.1805635e+003   4.0310798e+002   1.6888688e-003   3.8704140e-003   2.2917198e+000   3.5534148e+003   1.0811188e-003   1.1400097e+003   8.5081252e+002   1.3399070e+000   1.6153907e-005   3.5170094e-005
  1.1107392e+002   5.1222323e-001   5.1237697e-001   5.1219844e-001   7.7369516e+002   1.1778323e+003   4.0270208e+002   1.6956247e-003   3.8704140e-003   2.2825888e+000   3.5534153e+003   1.0609753e-003   1.1397709e+003   8.5057380e+002   1.3400024e+000   1.6203857e-005   3.5141566e-005
  1.1152524e+002   5.0951581e-001   5.0963385e-001   5.0949085e-001   7.7267138e+002   1.1751257e+003   4.0232827e+002   1.7023404e-003   3.8704140e-003   2.2735841e+000   3.5534158e+003   1.0405770e-003   1.1395346e+003   8.5033748e+002   1.3400969e+000   1.6253454e-005   3.5113327e-005
  1.1197650e+002   5.0685141e-001   5.0698096e-001   5.0682860e-001   7.7165871e+002   1.1724436e+003   4.0198579e+002   1.7090155e-003   3.8704140e-003   2.2647039e+000   3.5534162e+003   1.0212666e-003   1.1393005e+003   8.5010335e+002   1.3401906e+000   1.6302702e-005   3.5085394e-005
  1.1242770e+002   5.0422359e-001   5.0431996e-001   5.0419930e-001   7.7065694e+002   1.1697915e+003   4.0141040e+002   1.7156497e-003   3.8704140e-003   2.2559465e+000   3.5534167e+003   1.0034419e-003   1.1390686e+003   8.4987148e+002   1.3402834e+000   1.6351584e-005   3.5057726e-005
  1.1287885e+002   5.0175213e-001   5.0182730e-001   5.0173918e-001   7.6966662e+002   1.1670974e+003   4.0094837e+002   1.7222432e-003   3.8704140e-003   2.2473098e+000   3.5534171e+003   9.8707822e-004   1.1388391e+003   8.4964193e+002   1.3403753e+000   1.6400222e-005   3.5030422e-005
  1.1332994e+002   4.9911460e-001   4.9926198e-001   4.9906332e-001   7.6868606e+002   1.1645191e+003   4.0048985e+002   1.7287953e-003   3.8704140e-003   2.2387925e+000   3.5534176e+003   9.6959800e-004   1.1386114e+003   8.4941425e+002   1.3404665e+000   1.6448340e-005   3.5003293e-005
  1.1378098e+002   4.9669884e-001   4.9679302e-001   4.9667831e-001   7.6771679e+002   1.1618946e+003   4.0006595e+002   1.7353064e-003   3.8704139e-003   2.2303923e+000   3.5534180e+003   9.5314513e-004   1.1383861e+003   8.4918900e+002   1.3405568e+000   1.6496222e-005   3.4976514e-005
  1.1423196e+002   4.9413076e-001   4.9427532e-001   4.9407951e-001   7.6675726e+002   1.1593778e+003   3.9965261e+002   1.7417759e-003   3.8704139e-003   2.2221079e+000   3.5534184e+003   9.3559192e-004   1.1381627e+003   8.4896562e+002   1.3406464e+000   1.6543601e-005   3.4949927e-005
  1.1468290e+002   4.9178272e-001   4.9187085e-001   4.9176421e-001   7.6580888e+002   1.1568101e+003   3.9927557e+002   1.7482040e-003   3.8704139e-003   2.2139373e+000   3.5534188e+003   9.1872077e-004   1.1379417e+003   8.4874457e+002   1.3407352e+000   1.6590753e-005   3.4923709e-005
  1.1513379e+002   4.8929153e-001   4.8943888e-001   4.8924470e-001   7.6487018e+002   1.1543442e+003   3.9891350e+002   1.7545901e-003   3.8704139e-003   2.2058793e+000   3.5534192e+003   9.0626505e-004   1.1377226e+003   8.4852545e+002   1.3408232e+000   1.6637409e-005   3.4897678e-005
  1.1558463e+002   4.8701512e-001   4.8707539e-001   4.8700066e-001   7.6394239e+002   1.1518287e+003   3.9859101e+002   1.7609346e-003   3.8704139e-003   2.1979317e+000   3.5534196e+003   8.8779641e-004   1.1375058e+003   8.4830868e+002   1.3409102e+000   1.6683846e-005   3.4871997e-005
  1.1603542e+002   4.8470631e-001   4.8481830e-001   4.8468922e-001   7.6302456e+002   1.1493484e+003   3.9829604e+002   1.7672368e-003   3.8704139e-003   2.1900936e+000   3.5534200e+003   8.7307338e-004   1.1372911e+003   8.4809394e+002   1.3409966e+000   1.6729917e-005   3.4846568e-005
  1.1648617e+002   4.8241438e-001   4.8253813e-001   4.8238623e-001   7.6211659e+002   1.1469016e+003   3.9788707e+002   1.7734970e-003   3.8704139e-003   2.1823629e+000   3.5534204e+003   8.5706179e-004   1.1370784e+003   8.4788126e+002   1.3410821e+000   1.6775594e-005   3.4821390e-005
  1.1693687e+002   4.8015132e-001   4.8027644e-001   4.8011820e-001   7.6121843e+002   1.1444870e+003   3.9745484e+002   1.7797147e-003   3.8704139e-003   2.1747384e+000   3.5534208e+003   8.4314297e-004   1.1368678e+003   8.4767065e+002   1.3411668e+000   1.6820888e-005   3.4796455e-005
  1.1738753e+002   4.7792225e-001   4.7804196e-001   4.7788964e-001   7.6033005e+002   1.1421009e+003   3.9704162e+002   1.7858902e-003   3.8704139e-003   2.1672183e+000   3.5534212e+003   8.3121273e-004   1.1366592e+003   8.4746205e+002   1.3412508e+000   1.6865821e-005   3.4771779e-005
  1.1783816e+002   4.7572479e-001   4.7584460e-001   4.7569610e-001   7.5945156e+002   1.1397409e+003   3.9664871e+002   1.7920228e-003   3.8704139e-003   2.1598017e+000   3.5534215e+003   8.1709846e-004   1.1364526e+003   8.4725544e+002   1.3413340e+000   1.6910380e-005   3.4747351e-005
  1.1828874e+002   4.7355729e-001   4.7367258e-001   4.7353206e-001   7.5858271e+002   1.1374034e+003   3.9627674e+002   1.7981131e-003   3.8704139e-003   2.1524863e+000   3.5534219e+003   8.0422218e-004   1.1362480e+003   8.4705085e+002   1.3414165e+000   1.6954577e-005   3.4723173e-005
  1.1873945e+002   4.7142639e-001   4.7153988e-001   4.7140297e-001   7.5772317e+002   1.1350862e+003   3.9592834e+002   1.8041625e-003   3.8704138e-003   2.1452690e+000   3.5534223e+003   7.9194534e-004   1.1360453e+003   8.4684819e+002   1.3414982e+000   1.6998437e-005   3.4699241e-005
  1.1919011e+002   4.6932437e-001   4.6943455e-001   4.6930127e-001   7.5687327e+002   1.1327930e+003   3.9560350e+002   1.8101691e-003   3.8704138e-003   2.1381505e+000   3.5534226e+003   7.7710703e-004   1.1358447e+003   8.4664755e+002   1.3415791e+000   1.7041935e-005   3.4675561e-005
  1.1964073e+002   4.6725412e-001   4.6736690e-001   4.6722910e-001   7.5603285e+002   1.1305239e+003   3.9530339e+002   1.8161322e-003   3.8704138e-003   2.1311301e+000   3.5534230e+003   7.6587606e-004   1.1356460e+003   8.4644892e+002   1.3416593e+000   1.7085074e-005   3.4652134e-005
  1.2009147e+002   4.6521411e-001   4.6533624e-001   4.6518819e-001   7.5520151e+002   1.1282749e+003   3.9501501e+002   1.8220544e-003   3.8704138e-003   2.1242032e+000   3.5534233e+003   7.5515166e-004   1.1354493e+003   8.4625219e+002   1.3417387e+000   1.7127865e-005   3.4628945e-005
  1.2054216e+002   4.6320278e-001   4.6331954e-001   4.6317698e-001   7.5437955e+002   1.1260491e+003   3.9476022e+002   1.8279328e-003   3.8704138e-003   2.1173721e+000   3.5534236e+003   7.4158429e-004   1.1352545e+003   8.4605742e+002   1.3418173e+000   1.7170292e-005   3.4606000e-005
  1.2099279e+002   4.6122275e-001   4.6133538e-001   4.6119741e-001   7.5356674e+002   1.1238451e+003   3.9446060e+002   1.8337678e-003   3.8704138e-003   2.1106346e+000   3.5534240e+003   7.2937436e-004   1.1350617e+003   8.4586464e+002   1.3418952e+000   1.7212364e-005   3.4583293e-005
  1.2144354e+002   4.5927062e-001   4.5937882e-001   4.5924510e-001   7.5276294e+002   1.1216631e+003   3.9407591e+002   1.8395609e-003   3.8704138e-003   2.1039879e+000   3.5534243e+003   7.1782940e-004   1.1348708e+003   8.4567371e+002   1.3419724e+000   1.7254085e-005   3.4560822e-005
