# Supplementary material for: Research on combustion and emissions of heavy duty diesel engines under low-speed and low-load conditions in low temperature environments
Source: PLoS One. 2025 Feb 21;20(2):e0318933. doi: 10.1371/journal.pone.0318933 (PMC11844864; doi:10.1371/journal.pone.0318933)
Supplement: S1 File — (ZIP) [file pone.0318933.s001.zip › 1000rpm_30%/4-gaibianpenyoudingshi/1/time.out]

# CONVERGE Release Build 2.3.20/  Jan 30, 2017        Run Date:Mon Mar 18 19:29:13 2024
# column       1                2                3                4                5                6                7                8                9               10               11 
#          Crank     Cycle_Number               dt          Max_CFL     Max_Visc_CFL     Max_Cond_CFL     Max_Diff_CFL     Max_Mach_CFL         WallTime     Num_Recovers       dt_limiter
#          (DEG)           (none)        (seconds)           (none)           (none)           (none)           (none)           (none)        (seconds)           (none)           (none)
#
 -1.4599700e+002                1   5.0000000e-007   1.4395886e-003   1.7815250e-003   1.9857003e-003   2.2840064e-003   1.7899494e-001   5.9810130e-001                0         
 -1.4599325e+002                2   6.2500000e-007   1.8039300e-003   2.2268394e-003   2.4820511e-003   2.8549224e-003   2.2375451e-001   4.7092390e-001                0         #dt_grow
 -1.4598856e+002                3   7.8125000e-007   2.2623684e-003   2.7834453e-003   3.1024482e-003   3.5685196e-003   2.7971006e-001   1.9924930e-001                0         #dt_grow
 -1.4598270e+002                4   9.7656250e-007   2.8404538e-003   3.4790583e-003   3.8777842e-003   4.4603312e-003   3.4966399e-001   2.0850820e-001                0         #dt_grow
 -1.4597538e+002                5   1.2207031e-006   3.5712933e-003   4.3484356e-003   4.8467997e-003   5.5749175e-003   4.3712122e-001   2.2238720e-001                0         #dt_grow
 -1.4596622e+002                6   1.5258789e-006   4.4977273e-003   5.4349406e-003   6.0578281e-003   6.9678726e-003   5.4646582e-001   2.0847420e-001                0         #dt_grow
 -1.4595478e+002                7   1.9073486e-006   5.0974098e-003   6.7927345e-003   7.5712386e-003   8.7086340e-003   6.8318246e-001   2.0588150e-001                0         #dt_grow
 -1.4594047e+002                8   2.3841858e-006   6.4290593e-003   8.4894932e-003   9.4624639e-003   1.0883966e-002   8.5413394e-001   2.0534560e-001                0         #dt_grow
 -1.4592259e+002                9   2.9802322e-006   8.1177660e-003   1.0609651e-002   1.1825616e-002   1.3602116e-002   1.0679093e+000   1.9968490e-001                0         #dt_grow
 -1.4590024e+002               10   3.7252903e-006   1.0260199e-002   1.3258196e-002   1.4777720e-002   1.6997687e-002   1.3352604e+000   2.0732410e-001                0         #dt_grow
 -1.4587230e+002               11   4.6566129e-006   1.2993130e-002   1.6566719e-002   1.8465450e-002   2.1239383e-002   1.6696515e+000   2.0430280e-001                0         #dt_grow
 -1.4583738e+002               12   5.8207661e-006   1.6492666e-002   2.0698997e-002   2.3071360e-002   2.6537175e-002   2.0879374e+000   2.0365170e-001                0         #dt_grow
 -1.4579372e+002               13   7.2759576e-006   2.1012447e-002   2.5859059e-002   2.8822870e-002   3.3152639e-002   2.6112213e+000   2.0451860e-001                0         #dt_grow
 -1.4573915e+002               14   9.0949470e-006   2.6955252e-002   3.2300861e-002   3.6003055e-002   4.1411360e-002   3.2659175e+000   2.1177850e-001                0         #dt_grow
 -1.4567094e+002               15   1.1368684e-005   2.7222126e-002   4.0338622e-002   4.4962176e-002   5.1716182e-002   4.0850768e+000   2.0908210e-001                0         #dt_grow
 -1.4558567e+002               16   1.4210855e-005   3.5248277e-002   5.0365257e-002   5.6138209e-002   6.4570843e-002   5.1101131e+000   2.0595220e-001                0         #dt_grow
 -1.4547909e+002               17   1.7763568e-005   4.6133002e-002   6.2869232e-002   7.0075652e-002   8.0601580e-002   6.3930953e+000   2.0966670e-001                0         #dt_grow
 -1.4534587e+002               18   2.2204460e-005   5.4156591e-002   7.8452246e-002   8.7445250e-002   1.0057980e-001   7.9998594e+000   2.0993140e-001                0         #dt_grow
 -1.4517933e+002               19   2.7755576e-005   7.2701069e-002   9.7863876e-002   1.0908261e-001   1.2546651e-001   1.0013936e+001   2.1711240e-001                0         #dt_grow
 -1.4497117e+002               20   3.4694470e-005   1.0051706e-001   1.2201048e-001   1.3599817e-001   1.5642369e-001   1.2541019e+001   3.8132570e-001                0         #dt_grow
 -1.4471096e+002               21   4.3368087e-005   1.1174726e-001   1.5200584e-001   1.6943370e-001   1.9487928e-001   1.5714068e+001   2.1962620e-001                0         #dt_grow
 -1.4438570e+002               22   5.4210109e-005   1.4516459e-001   1.8921959e-001   2.1091623e-001   2.4258921e-001   1.9700905e+001   2.2434000e-001                0         #dt_grow
 -1.4397912e+002               23   6.7762636e-005   1.7090146e-001   2.3527816e-001   2.6225931e-001   3.0163867e-001   2.4714307e+001   3.0412930e-001                0         #dt_grow
 -1.4347090e+002               24   8.4703295e-005   2.6282276e-001   2.9221324e-001   3.2572845e-001   3.7463236e-001   3.1026151e+001   2.3004810e-001                0         #dt_grow
 -1.4287090e+002               25   1.0000000e-004   3.1493284e-001   3.4236467e-001   3.8163838e-001   4.3892906e-001   3.6808170e+001   3.0427000e-001                0         #dt_max
 -1.4227090e+002               26   1.0000000e-004   3.1310077e-001   3.3989810e-001   3.7889532e-001   4.3576680e-001   3.6750876e+001   2.2912030e-001                0         #dt_max
 -1.4167090e+002               27   1.0000000e-004   2.9496975e-001   3.3744671e-001   3.7616914e-001   4.3262399e-001   3.6904495e+001   3.0458000e-001                0         #dt_max
 -1.4107090e+002               28   1.0000000e-004   2.9439836e-001   3.3499658e-001   3.7344435e-001   4.2948279e-001   3.7053720e+001   2.4132210e-001                0         #dt_max
 -1.4047090e+002               29   1.0000000e-004   2.4023829e-001   3.3255457e-001   3.7072859e-001   4.2635202e-001   3.7197713e+001   3.0271280e-001                0         #dt_max
 -1.3987090e+002               30   1.0000000e-004   3.1675445e-001   3.3011172e-001   3.6801190e-001   4.2322016e-001   3.7337453e+001   3.0328000e-001                0         #dt_max
 -1.3927090e+002               31   1.0000000e-004   3.0686134e-001   3.2777645e-001   3.6541519e-001   4.2022622e-001   3.7474399e+001   2.5621300e-001                0         #dt_max
 -1.3867090e+002               32   1.0000000e-004   2.9519088e-001   3.2525867e-001   3.6261486e-001   4.1699830e-001   3.7606666e+001   3.0556740e-001                0         #dt_max
 -1.3807090e+002               33   1.0000000e-004   2.8177819e-001   3.2292804e-001   3.6002325e-001   4.1401031e-001   3.7736992e+001   2.3463170e-001                0         #dt_max
 -1.3747090e+002               34   1.0000000e-004   3.0499242e-001   3.2052642e-001   3.5735238e-001   4.1093131e-001   3.7864095e+001   2.8587860e-001                0         #dt_max
 -1.3687090e+002               35   1.0000000e-004   3.6102130e-001   3.1812223e-001   3.5467859e-001   4.0784902e-001   3.7997506e+001   4.0363790e-001                0         #dt_max
 -1.3627090e+002               36   1.0000000e-004   3.6765098e-001   3.1572510e-001   3.5201258e-001   4.0477576e-001   3.8211205e+001   2.2276280e-001                0         #dt_max
 -1.3567090e+002               37   1.0000000e-004   3.7217203e-001   3.1333645e-001   3.4935597e-001   4.0171340e-001   3.8323571e+001   3.0258360e-001                0         #dt_max
 -1.3507090e+002               38   1.0000000e-004   2.6214659e-001   3.1095795e-001   3.4671060e-001   3.9866404e-001   3.8434099e+001   2.3540510e-001                0         #dt_max
 -1.3447090e+002               39   1.0000000e-004   3.5277871e-001   3.0859046e-001   3.4407742e-001   3.9562879e-001   3.8542401e+001   2.9232340e-001                0         #dt_max
 -1.3387090e+002               40   1.0000000e-004   3.2021614e-001   3.0623517e-001   3.4145778e-001   3.9260920e-001   3.8648809e+001   3.0285390e-001                0         #dt_max
 -1.3327090e+002               41   1.0000000e-004   3.6111488e-001   3.0389238e-001   3.3885198e-001   3.8960561e-001   3.8753588e+001   2.4047700e-001                0         #dt_max
 -1.3267090e+002               42   1.0000000e-004   3.5715488e-001   3.0156227e-001   3.3626025e-001   3.8661829e-001   3.8856970e+001   3.1608550e-001                0         #dt_max
 -1.3207090e+002               43   1.0000000e-004   3.7610913e-001   2.9924488e-001   3.3368262e-001   3.8364728e-001   3.8959045e+001   2.1830430e-001                0         #dt_max
 -1.3147090e+002               44   1.0000000e-004   4.1211468e-001   2.9693987e-001   3.3111870e-001   3.8069214e-001   3.8706453e+001   2.7881800e-001                0         #dt_max
 -1.3087090e+002               45   1.0000000e-004   3.7276191e-001   2.9464756e-001   3.2856886e-001   3.7775328e-001   3.8800920e+001   2.9363580e-001                0         #dt_max
 -1.3027090e+002               46   1.0000000e-004   4.1858645e-001   2.9236827e-001   3.2603345e-001   3.7483111e-001   3.8895264e+001   2.2822040e-001                0         #dt_max
 -1.2967090e+002               47   1.0000000e-004   3.8604176e-001   2.9010228e-001   3.2351279e-001   3.7192599e-001   3.8988112e+001   2.7302460e-001                0         #dt_max
 -1.2907090e+002               48   1.0000000e-004   3.6050823e-001   2.8785027e-001   3.2100762e-001   3.6903881e-001   3.9079927e+001   2.3768990e-001                0         #dt_max
 -1.2847090e+002               49   1.0000000e-004   4.2446294e-001   2.8561221e-001   3.1851793e-001   3.6616950e-001   3.9170817e+001   2.8848180e-001                0         #dt_max
 -1.2787090e+002               50   1.0000000e-004   4.3677191e-001   2.8338842e-001   3.1604405e-001   3.6331848e-001   3.9260647e+001   4.3832920e-001                0         #dt_max
 -1.2727090e+002               51   1.0000000e-004   4.2384832e-001   2.8126785e-001   3.1368526e-001   3.6059980e-001   3.9351046e+001   2.4277680e-001                0         #dt_max
 -1.2667090e+002               52   1.0000000e-004   3.6529768e-001   2.7907585e-001   3.1124670e-001   3.5778955e-001   3.9394514e+001   3.3268110e-001                0         #dt_max
 -1.2607090e+002               53   1.0000000e-004   4.1027094e-001   2.7682133e-001   3.0873818e-001   3.5489914e-001   3.9479051e+001   2.3764090e-001                0         #dt_max
 -1.2547090e+002               54   1.0000000e-004   3.6184645e-001   2.7473193e-001   3.0641387e-001   3.5222042e-001   3.9565744e+001   3.1986130e-001                0         #dt_max
 -1.2487090e+002               55   1.0000000e-004   3.9156449e-001   2.7250931e-001   3.0394076e-001   3.4937091e-001   3.9650118e+001   2.8214300e-001                0         #dt_max
 -1.2427090e+002               56   1.0000000e-004   4.2115600e-001   2.7044965e-001   3.0164944e-001   3.4673032e-001   3.9735359e+001   2.3485230e-001                0         #dt_max
 -1.2367090e+002               57   1.0000000e-004   4.4716403e-001   2.6834371e-001   2.9930633e-001   3.4403040e-001   3.9819821e+001   2.9070690e-001                0         #dt_max
 -1.2307090e+002               58   1.0000000e-004   4.4999780e-001   2.6624473e-001   2.9697089e-001   3.4133940e-001   3.9903603e+001   2.4066110e-001                0         #dt_max
 -1.2247090e+002               59   1.0000000e-004   3.9958075e-001   2.6415662e-001   2.9464747e-001   3.3866233e-001   3.9312034e+001   2.9724410e-001                0         #dt_max
 -1.2187090e+002               60   1.0000000e-004   4.6156115e-001   2.6207942e-001   2.9233614e-001   3.3599926e-001   3.9391066e+001   3.0552130e-001                0         #dt_max
 -1.2127090e+002               61   1.0000000e-004   4.2292449e-001   2.6001775e-001   2.9004203e-001   3.3335608e-001   3.9471949e+001   2.5998150e-001                0         #dt_max
 -1.2067611e+002               62   9.9131993e-005   4.1449921e-001   2.5575510e-001   2.8529262e-001   3.2789116e-001   3.9208059e+001   2.9384340e-001                0         #dt_move
 -1.2008717e+002               63   9.8156571e-005   4.5081003e-001   2.5128802e-001   2.8031495e-001   3.2216413e-001   3.8899196e+001   3.2297280e-001                0         #dt_move
 -1.1950389e+002               64   9.7212637e-005   4.1608934e-001   2.4696830e-001   2.7550142e-001   3.1662602e-001   3.8600517e+001   3.6268960e-001                0         #dt_move
 -1.1892610e+002               65   9.6298525e-005   4.6977927e-001   2.4278798e-001   2.7084319e-001   3.1126664e-001   3.8311813e+001   4.5045860e-001                0         #dt_move
 -1.1835364e+002               66   9.5410317e-005   4.3798655e-001   2.3873390e-001   2.6632556e-001   3.0606910e-001   3.8252219e+001   3.8420370e-001                0         #dt_move
 -1.1778632e+002               67   9.4554074e-005   3.4085013e-001   2.3480766e-001   2.6195040e-001   3.0103546e-001   3.7978975e+001   3.8122140e-001                0         #dt_move
 -1.1722396e+002               68   9.3725274e-005   4.4912777e-001   2.3101707e-001   2.5772632e-001   2.9617574e-001   3.7744376e+001   2.3222250e-001                0         #dt_move
 -1.1666646e+002               69   9.2916823e-005   3.8644015e-001   2.2732233e-001   2.5360895e-001   2.9143888e-001   3.7486258e+001   7.4906960e-001                0         #dt_move
 -1.1611365e+002               70   9.2135259e-005   4.1245126e-001   2.2368168e-001   2.4955173e-001   2.8677139e-001   3.7236534e+001   2.3645600e-001                0         #dt_move
 -1.1556538e+002               71   9.1378271e-005   4.6171750e-001   2.2029029e-001   2.4577246e-001   2.8242345e-001   3.6996458e+001   1.1319998e+000                0         #dt_move
 -1.1502155e+002               72   9.0639020e-005   3.6997550e-001   2.1685925e-001   2.4194874e-001   2.7802468e-001   3.6179891e+001   6.8231470e-001                0         #dt_move
 -1.1448200e+002               73   8.9925575e-005   4.9396177e-001   2.1359398e-001   2.3830981e-001   2.7383843e-001   3.5954853e+001   3.8990810e-001                0         #dt_move
 -1.1394661e+002               74   8.9230072e-005   3.8501304e-001   2.1042194e-001   2.3477476e-001   2.6977172e-001   3.5737976e+001   4.2274420e-001                0         #dt_move
 -1.1341530e+002               75   8.8553130e-005   4.1789280e-001   2.0733658e-001   2.3133625e-001   2.6581613e-001   3.5526756e+001   2.2118560e-001                0         #dt_move
 -1.1288790e+002               76   8.7898968e-005   4.5716654e-001   2.0434532e-001   2.2800259e-001   2.6198118e-001   3.5323157e+001   3.5592040e-001                0         #dt_move
 -1.1236435e+002               77   8.7259237e-005   4.9294334e-001   2.0142619e-001   2.2474927e-001   2.5823870e-001   3.5124160e+001   2.2761930e-001                0         #dt_move
 -1.1184453e+002               78   8.6636387e-005   4.9454243e-001   1.9864193e-001   2.2164633e-001   2.5466914e-001   3.4931370e+001   3.8859640e-001                0         #dt_move
 -1.1132833e+002               79   8.6033142e-005   4.3614363e-001   1.9587875e-001   2.1856675e-001   2.5112660e-001   3.4970844e+001   2.2783460e-001                0         #dt_move
 -1.1081566e+002               80   8.5445555e-005   4.6924599e-001   1.9313281e-001   2.1550627e-001   2.4760617e-001   3.4785928e+001   3.3479990e-001                0         #dt_move
 -1.1030642e+002               81   8.4873166e-005   4.4889895e-001   1.9056131e-001   2.1264032e-001   2.4430937e-001   3.4632241e+001   2.3245390e-001                0         #dt_move
 -1.0980052e+002               82   8.4315544e-005   4.4363609e-001   1.8800660e-001   2.0979298e-001   2.4103410e-001   3.4459077e+001   3.7959560e-001                0         #dt_move
 -1.0929789e+002               83   8.3772272e-005   4.8501922e-001   1.8551373e-001   2.0701453e-001   2.3783811e-001   3.4290450e+001   3.2708810e-001                0         #dt_move
 -1.0879844e+002               84   8.3242510e-005   4.1306508e-001   1.8307878e-001   2.0430062e-001   2.3471639e-001   3.4126500e+001   5.0084530e-001                0         #dt_move
 -1.0830207e+002               85   8.2727287e-005   4.8482528e-001   1.8065826e-001   2.0160268e-001   2.3161315e-001   3.3429891e+001   2.2881470e-001                0         #dt_move
 -1.0780872e+002               86   8.2224895e-005   4.6936626e-001   1.7833854e-001   1.9901713e-001   2.2863915e-001   3.3276401e+001   3.9726130e-001                0         #dt_move
 -1.0731831e+002               87   8.1734795e-005   3.5609507e-001   1.7611803e-001   1.9654220e-001   2.2579235e-001   3.3129311e+001   2.4027600e-001                0         #dt_move
 -1.0683077e+002               88   8.1257471e-005   4.7846965e-001   1.7387035e-001   1.9403682e-001   2.2291070e-001   3.3004910e+001   4.7127260e-001                0         #dt_move
 -1.0634601e+002               89   8.0792265e-005   4.0726585e-001   1.7171302e-001   1.9163217e-001   2.2014489e-001   3.2865038e+001   5.8995710e-001                0         #dt_move
 -1.0586398e+002               90   8.0338846e-005   4.3709437e-001   1.6960797e-001   1.8928578e-001   2.1744611e-001   3.2729203e+001   8.0107610e-001                0         #dt_move
 -1.0538460e+002               91   7.9896893e-005   4.8981278e-001   1.6755176e-001   1.8699381e-001   2.1480995e-001   3.2597349e+001   7.9567090e-001                0         #dt_move
 -1.0490780e+002               92   7.9466096e-005   3.8851940e-001   1.6554276e-001   1.8475443e-001   2.1223430e-001   3.2700796e+001   2.5097480e+000                0         #dt_move
 -1.0443354e+002               93   7.9044733e-005   4.4586110e-001   1.6357500e-001   1.8256100e-001   2.0971153e-001   3.2573698e+001   9.9277950e-001                0         #dt_move
 -1.0396174e+002               94   7.8632178e-005   4.0030019e-001   1.6164818e-001   1.8041317e-001   2.0724125e-001   3.2472895e+001   3.2967360e-001                0         #dt_move
 -1.0349235e+002               95   7.8232778e-005   4.3962879e-001   1.5976965e-001   1.7831916e-001   2.0483289e-001   3.2354817e+001   3.7502680e-001                0         #dt_move
 -1.0302529e+002               96   7.7843426e-005   4.8365112e-001   1.5793381e-001   1.7627271e-001   2.0247925e-001   3.2239843e+001   3.5849520e-001                0         #dt_move
 -1.0256053e+002               97   7.7459503e-005   4.8472926e-001   1.5612741e-001   1.7425904e-001   2.0016335e-001   3.2126667e+001   6.6811810e-001                0         #dt_move
 -1.0209800e+002               98   7.7087883e-005   4.7514812e-001   1.5436560e-001   1.7229506e-001   1.9790461e-001   3.2018179e+001   2.1781150e-001                0         #dt_move
 -1.0163764e+002               99   7.6726902e-005   4.1591562e-001   1.5264067e-001   1.7037220e-001   1.9569317e-001   3.1372710e+001   7.6319780e-001                0         #dt_move
 -1.0117943e+002              100   7.6368793e-005   4.8529680e-001   1.5094267e-001   1.6847930e-001   1.9351624e-001   3.1269674e+001   2.6990890e-001                0         #dt_move
 -1.0072328e+002              101   7.6025202e-005   4.7402808e-001   1.4932789e-001   1.6667930e-001   1.9144602e-001   3.1180563e+001   4.3228210e-001                0         #dt_move
 -1.0026915e+002              102   7.5686864e-005   4.6294077e-001   1.4770435e-001   1.6486938e-001   1.8936455e-001   3.1034622e+001   7.5354080e-001                0         #dt_move
 -9.9817011e+001              103   7.5357201e-005   3.8996794e-001   1.4612004e-001   1.6310316e-001   1.8733338e-001   3.0942831e+001   3.2557180e-001                0         #dt_move
 -9.9366792e+001              104   7.5036445e-005   4.2972569e-001   1.4456841e-001   1.6137335e-001   1.8534411e-001   3.0855138e+001   2.4925060e-001                0         #dt_move
 -9.8918464e+001              105   7.4721423e-005   4.0649856e-001   1.4303874e-001   1.5966802e-001   1.8338300e-001   3.1005808e+001   8.6606550e-001                0         #dt_move
 -9.8471966e+001              106   7.4416291e-005   4.9092113e-001   1.4154170e-001   1.5799906e-001   1.8146371e-001   3.0921681e+001   3.9316060e-001                0         #dt_move
 -9.8027267e+001              107   7.4116486e-005   3.5885241e-001   1.4007137e-001   1.5635984e-001   1.7957868e-001   3.0841216e+001   2.2182800e-001                0         #dt_move
 -9.7584316e+001              108   7.3825227e-005   3.9052445e-001   1.3863157e-001   1.5475464e-001   1.7773278e-001   3.0762869e+001   5.0635310e-001                0         #dt_move
 -9.7143069e+001              109   7.3541085e-005   4.2254859e-001   1.3722282e-001   1.5318403e-001   1.7592670e-001   3.0687655e+001   2.5611440e-001                0         #dt_move
 -9.6703497e+001              110   7.3262146e-005   4.5413290e-001   1.3585615e-001   1.5166030e-001   1.7417455e-001   3.0614018e+001   2.8227720e-001                0         #dt_move
 -9.6265535e+001              111   7.2993508e-005   4.5504813e-001   1.3448492e-001   1.5013148e-001   1.7241656e-001   3.0543408e+001   2.5540290e-001                0         #dt_move
 -9.5829177e+001              112   7.2726479e-005   4.0007593e-001   1.3314331e-001   1.4863568e-001   1.7069655e-001   3.0107441e+001   4.2355350e-001                0         #dt_move
 -9.5394356e+001              113   7.2470167e-005   4.5828300e-001   1.3183402e-001   1.4717590e-001   1.6901797e-001   3.0032775e+001   4.0095410e-001                0         #dt_move
 -9.4961038e+001              114   7.2219663e-005   4.1604376e-001   1.3054767e-001   1.4574169e-001   1.6736881e-001   2.9960433e+001   4.1336330e-001                0         #dt_move
 -9.4529204e+001              115   7.1972339e-005   4.0545438e-001   1.2927770e-001   1.4432572e-001   1.6574065e-001   2.9840624e+001   3.1434280e-001                0         #dt_move
 -9.4098795e+001              116   7.1734740e-005   4.4002597e-001   1.2804107e-001   1.4294689e-001   1.6415522e-001   2.9782266e+001   3.8970780e-001                0         #dt_move
 -9.3669779e+001              117   7.1502774e-005   4.4690455e-001   1.2682692e-001   1.4159312e-001   1.6259861e-001   2.9726501e+001   5.8221570e-001                0         #dt_move
 -9.3242139e+001              118   7.1273290e-005   4.9090126e-001   1.2562559e-001   1.4025362e-001   1.6105845e-001   2.9671067e+001   2.3264730e-001                0         #dt_move
 -9.2815820e+001              119   7.1053061e-005   4.2888278e-001   1.2444917e-001   1.3894190e-001   1.5955021e-001   2.9869109e+001   3.6521790e-001                0         #dt_move
 -9.2390790e+001              120   7.0838357e-005   4.9731561e-001   1.2329201e-001   1.3765164e-001   1.5806668e-001   2.9833170e+001   2.9122290e-001                0         #dt_move
 -9.1967022e+001              121   7.0628048e-005   4.8589256e-001   1.2215312e-001   1.3638173e-001   1.5660657e-001   2.9784810e+001   3.5484450e-001                0         #dt_move
 -9.1544487e+001              122   7.0422573e-005   4.7729947e-001   1.2103051e-001   1.3512996e-001   1.5516732e-001   2.9737928e+001   4.5185220e-001                0         #dt_move
 -9.1123141e+001              123   7.0224216e-005   4.0019696e-001   1.1993410e-001   1.3390739e-001   1.5376167e-001   2.9693585e+001   2.9421520e-001                0         #dt_move
 -9.0702955e+001              124   7.0031079e-005   4.4203834e-001   1.1885635e-001   1.3270561e-001   1.5237994e-001   2.9651264e+001   5.1753300e-001                0         #dt_move
 -9.0283896e+001              125   6.9843091e-005   4.0962636e-001   1.1779527e-001   1.3152241e-001   1.5101958e-001   2.9242720e+001   3.9051830e-001                0         #dt_move
 -8.9865945e+001              126   6.9658547e-005   4.7232675e-001   1.1674502e-001   1.3035127e-001   1.4967310e-001   2.9194260e+001   3.3982850e-001                0         #dt_move
 -8.9449062e+001              127   6.9480551e-005   3.6825102e-001   1.1571535e-001   1.2920308e-001   1.4835302e-001   2.9149315e+001   3.4575710e-001                0         #dt_move
 -8.9033215e+001              128   6.9307816e-005   3.9819462e-001   1.1470262e-001   1.2807376e-001   1.4705464e-001   2.9048681e+001   2.3251460e-001                0         #dt_move
 -8.8618375e+001              129   6.9139974e-005   4.3122899e-001   1.1370818e-001   1.2696482e-001   1.4577972e-001   2.9016828e+001   3.8892250e-001                0         #dt_move
 -8.8204513e+001              130   6.8976968e-005   4.6673489e-001   1.1272921e-001   1.2587312e-001   1.4452463e-001   2.8986443e+001   4.8779940e-001                0         #dt_move
 -8.7791601e+001              131   6.8818743e-005   4.6627944e-001   1.1178093e-001   1.2481563e-001   1.4330888e-001   2.8958756e+001   5.8059240e-001                0         #dt_move
 -8.7379614e+001              132   6.8664511e-005   4.0765426e-001   1.1082916e-001   1.2375425e-001   1.4208867e-001   2.9170166e+001   3.4035390e-001                0         #dt_move
 -8.6968521e+001              133   6.8515425e-005   4.6678549e-001   1.0987825e-001   1.2269381e-001   1.4086956e-001   2.9142809e+001   4.6319150e-001                0         #dt_move
 -8.6558293e+001              134   6.8371366e-005   4.2185327e-001   1.0897213e-001   1.2168331e-001   1.3970786e-001   2.9121166e+001   2.4490830e-001                0         #dt_move
 -8.6148902e+001              135   6.8231883e-005   4.1250046e-001   1.0805342e-001   1.2065874e-001   1.3853002e-001   2.9099961e+001   2.1598700e-001                0         #dt_move
 -8.5740320e+001              136   6.8096929e-005   9.7025639e-001   1.0716194e-001   1.1966454e-001   1.3738711e-001   4.7070110e+001   7.4190590e-001                0         #dt_move
 -8.5332521e+001              137   6.7966463e-005   4.1112297e-001   1.0628621e-001   1.1868787e-001   1.3626438e-001   2.9062320e+001   4.8597440e-001                0         #dt_move
 -8.4925479e+001              138   6.7840443e-005   4.6051521e-001   1.0541828e-001   1.1771990e-001   1.3515164e-001   2.9046034e+001   3.4514790e-001                0         #dt_move
 -8.4519166e+001              139   6.7718829e-005   4.3866109e-001   1.0457594e-001   1.1678049e-001   1.3407172e-001   2.8639927e+001   7.8081360e-001                0         #dt_move
 -8.4113556e+001              140   6.7601586e-005   3.3509743e-001   1.0372218e-001   1.1582830e-001   1.3297715e-001   2.8618986e+001   4.5857770e-001                0         #dt_move
 -8.3708624e+001              141   6.7488677e-005   4.9768381e-001   1.0289200e-001   1.1490243e-001   1.3191283e-001   2.8550446e+001   3.8667690e-001                0         #dt_move
 -8.3304344e+001              142   6.7380068e-005   3.7641793e-001   1.0207461e-001   1.1399076e-001   1.3086489e-001   2.8542038e+001   2.6754560e-001                0         #dt_move
 -8.2900689e+001              143   6.7275728e-005   4.0645348e-001   1.0126973e-001   1.1309300e-001   1.2983298e-001   2.8535444e+001   3.0279860e-001                0         #dt_move
 -8.2497635e+001              144   6.7175626e-005   4.4867517e-001   1.0047718e-001   1.1220899e-001   1.2881689e-001   2.8530472e+001   2.5385930e-001                0         #dt_move
 -8.2095158e+001              145   6.7079601e-005   4.1979431e-001   9.9692601e-002   1.1133387e-001   1.2781103e-001   2.8792644e+001   2.3932140e-001                0         #dt_move
 -8.1693230e+001              146   6.6987898e-005   4.7981684e-001   9.8917273e-002   1.1046906e-001   1.2681702e-001   2.8800564e+001   7.1589660e-001                0         #dt_move
 -8.1291828e+001              147   6.6900389e-005   3.6970585e-001   9.8153841e-002   1.0961752e-001   1.2583826e-001   2.8801623e+001   5.4071000e-001                0         #dt_move
 -8.0890926e+001              148   6.6817010e-005   4.0331232e-001   9.7400002e-002   1.0877667e-001   1.2487180e-001   2.8803894e+001   4.0466930e-001                0         #dt_move
 -8.0490500e+001              149   6.6737740e-005   4.3666694e-001   9.6656593e-002   1.0794744e-001   1.2391871e-001   2.8807281e+001   4.0329900e-001                0         #dt_move
 -8.0090524e+001              150   6.6662561e-005   4.7296310e-001   9.5923614e-002   1.0712984e-001   1.2297899e-001   2.8812525e+001   2.8533050e-001                0         #dt_move
 -7.9690976e+001              151   6.6591454e-005   4.7206670e-001   9.5213795e-002   1.0633808e-001   1.2206897e-001   2.8819752e+001   2.9392240e-001                0         #dt_move
 -7.9291829e+001              152   6.6524404e-005   4.0888403e-001   9.4490393e-002   1.0553112e-001   1.2114153e-001   2.8451518e+001   3.6246250e-001                0         #dt_move
 -7.8893061e+001              153   6.6461396e-005   4.4128715e-001   9.3787889e-002   1.0474747e-001   1.2024088e-001   2.8454317e+001   2.8887630e-001                0         #dt_move
 -7.8494646e+001              154   6.6402420e-005   4.2799801e-001   9.3095253e-002   1.0397483e-001   1.1935289e-001   2.8475703e+001   2.2138470e-001                0         #dt_move
 -7.8096561e+001              155   6.6347463e-005   4.1357362e-001   9.2410780e-002   1.0321129e-001   1.1847536e-001   2.8450920e+001   2.3038800e-001                0         #dt_move
 -7.7698782e+001              156   6.6296518e-005   4.5006240e-001   9.1736680e-002   1.0245931e-001   1.1761113e-001   2.8427378e+001   2.9160880e-001                0         #dt_move
 -7.7301285e+001              157   6.6249578e-005   4.1114480e-001   9.1069657e-002   1.0171522e-001   1.1675597e-001   2.8453022e+001   2.6545010e-001                0         #dt_move
 -7.6904045e+001              158   6.6206606e-005   4.6283689e-001   9.0411434e-002   1.0098094e-001   1.1591210e-001   2.8448015e+001   3.0482620e-001                0         #dt_move
 -7.6507039e+001              159   6.6167637e-005   4.4210468e-001   8.9773617e-002   1.0026944e-001   1.1509438e-001   2.8758264e+001   3.1085530e-001                0         #dt_move
 -7.6110243e+001              160   6.6132699e-005   3.3758639e-001   8.9115645e-002   9.9535430e-002   1.1425083e-001   2.8790198e+001   3.2085790e-001                0         #dt_move
 -7.5713633e+001              161   6.6101760e-005   4.4345324e-001   8.8477089e-002   9.8823085e-002   1.1343216e-001   2.8815525e+001   3.7790900e-001                0         #dt_move
 -7.5317184e+001              162   6.6074821e-005   3.7724301e-001   8.7861416e-002   9.8136273e-002   1.1264284e-001   2.8842689e+001   2.4324700e-001                0         #dt_move
 -7.4920872e+001              163   6.6051888e-005   2.2025186e+000   4.0319189e-001   4.6113545e-001   5.1691268e-001   1.0610376e+002   2.9300500e-001                0         #dt_move
 -7.4740937e+001              164   2.9989254e-005   2.2350304e-001   3.9511076e-002   4.4132119e-002   5.0655225e-002   1.3116314e+001   4.1922170e-001                0         #dt_cfl
 -7.4516017e+001              165   3.7486568e-005   2.5866334e-001   4.9203279e-002   5.4958123e-002   6.3081127e-002   1.6408005e+001   4.4251400e-001                0         #dt_grow
 -7.4234868e+001              166   4.6858209e-005   3.3747710e-001   6.1207647e-002   6.8366921e-002   7.8471343e-002   2.0414846e+001   5.8724600e-001                0         #dt_grow
 -7.3883432e+001              167   5.8572762e-005   3.8536945e-001   7.6017626e-002   8.4909811e-002   9.7458495e-002   2.5497836e+001   3.1103730e-001                0         #dt_grow
 -7.3487419e+001              168   6.6002122e-005   3.3111446e-001   8.5064673e-002   9.5015923e-002   1.0905727e-001   2.8769599e+001   2.4467920e-001                0         #dt_move
 -7.3091430e+001              169   6.5998157e-005   4.8880025e-001   8.4481101e-002   9.4364856e-002   1.0830910e-001   2.8807338e+001   2.6069120e-001                0         #dt_move
 -7.2695443e+001              170   6.5997891e-005   4.7103092e-001   8.3927784e-002   9.3747560e-002   1.0759972e-001   2.8846877e+001   3.2402850e-001                0         #dt_move
 -7.2299432e+001              171   6.6001708e-005   4.0085265e-001   8.3336819e-002   9.3088175e-002   1.0684208e-001   2.8886884e+001   3.7491650e-001                0         #dt_move
 -7.1903375e+001              172   6.6009629e-005   4.3934390e-001   8.2785005e-002   9.2472475e-002   1.0613462e-001   2.8928699e+001   7.0318650e-001                0         #dt_move
 -7.1507244e+001              173   6.6021711e-005   3.9959755e-001   8.2237216e-002   9.1861264e-002   1.0543233e-001   2.9061904e+001   3.5900680e-001                0         #dt_move
 -7.1111017e+001              174   6.6037932e-005   4.7010965e-001   8.1719017e-002   9.1283080e-002   1.0476797e-001   2.9106742e+001   4.5467790e-001                0         #dt_move
 -7.0714667e+001              175   6.6058324e-005   3.6250631e-001   8.1186130e-002   9.0688485e-002   1.0408478e-001   2.9156492e+001   4.8540100e-001                0         #dt_move
 -7.0318169e+001              176   6.6082920e-005   3.9478193e-001   8.0656988e-002   9.0098065e-002   1.0340639e-001   2.9207415e+001   4.3537530e-001                0         #dt_move
 -6.9921499e+001              177   6.6111752e-005   4.2342541e-001   8.0134222e-002   8.9514753e-002   1.0273618e-001   2.9259607e+001   4.2478200e-001                0         #dt_move
 -6.9524630e+001              178   6.6144852e-005   4.6319202e-001   7.9616643e-002   8.8937224e-002   1.0207262e-001   2.9313625e+001   2.3974800e-001                0         #dt_move
 -6.9127536e+001              179   6.6182256e-005   4.6021557e-001   7.9104551e-002   8.8365814e-002   1.0141609e-001   2.9369630e+001   2.4988850e-001                0         #dt_move
 -6.8730192e+001              180   6.6224003e-005   3.9437809e-001   7.8596314e-002   8.7798712e-002   1.0076450e-001   2.9224924e+001   2.8684270e-001                0         #dt_move
 -6.8332571e+001              181   6.6270133e-005   4.5093962e-001   7.8091429e-002   8.7235351e-002   1.0011722e-001   2.9291448e+001   2.3462600e-001                0         #dt_move
 -6.7934647e+001              182   6.6320689e-005   4.1684134e-001   7.7591657e-002   8.6677696e-002   9.9476484e-002   2.9355057e+001   3.3282140e-001                0         #dt_move
 -6.7536393e+001              183   6.6375719e-005   3.9861681e-001   7.7095298e-002   8.6123850e-002   9.8840126e-002   2.9420272e+001   3.8406470e-001                0         #dt_move
 -6.7137781e+001              184   6.6435270e-005   4.3332126e-001   7.6604677e-002   8.5576408e-002   9.8211124e-002   2.9326563e+001   3.5338900e-001                0         #dt_move
 -6.6738785e+001              185   6.6499394e-005   3.9413286e-001   7.6118197e-002   8.5033588e-002   9.7587433e-002   2.9415720e+001   2.9414450e-001                0         #dt_move
 -6.6339376e+001              186   6.6568147e-005   4.8796546e-001   7.5632886e-002   8.4492082e-002   9.6965238e-002   2.9504557e+001   4.7743170e-001                0         #dt_move
 -6.5939526e+001              187   6.6641585e-005   4.3088384e-001   7.5149123e-002   8.3952311e-002   9.6345029e-002   2.9786659e+001   4.9799600e-001                0         #dt_move
 -6.5539208e+001              188   6.6719769e-005   4.8014473e-001   7.4668308e-002   8.3415838e-002   9.5728600e-002   2.9869292e+001   4.2384190e-001                0         #dt_move
 -6.5138391e+001              189   6.6802763e-005   4.8103105e-001   7.4214816e-002   8.2909734e-002   9.5147200e-002   2.9949270e+001   2.3256880e-001                0         #dt_move
 -6.4737047e+001              190   6.6890634e-005   4.6311321e-001   7.3766608e-002   8.2409526e-002   9.4572574e-002   3.0030989e+001   3.0097160e-001                0         #dt_move
 -6.4335147e+001              191   6.6983452e-005   3.9741753e-001   7.3323520e-002   8.1915027e-002   9.4004513e-002   3.0114610e+001   2.2983230e-001                0         #dt_move
 -6.3932659e+001              192   6.7081291e-005   4.3515287e-001   7.2884716e-002   8.1425306e-002   9.3441943e-002   3.0200476e+001   2.8135580e-001                0         #dt_move
 -6.3529554e+001              193   6.7184228e-005   3.9005626e-001   7.2447472e-002   8.0937335e-002   9.2881374e-002   3.0090463e+001   2.4227340e-001                0         #dt_move
 -6.3125800e+001              194   6.7292344e-005   4.6639913e-001   7.2012039e-002   8.0451391e-002   9.2323126e-002   3.0187854e+001   2.5341430e-001                0         #dt_move
 -6.2721365e+001              195   6.7405723e-005   3.5984399e-001   7.1580364e-002   7.9969645e-002   9.1769698e-002   3.0282624e+001   4.3237560e-001                0         #dt_move
 -6.2316218e+001              196   6.7524455e-005   3.8818543e-001   7.1150137e-002   7.9489520e-002   9.1218124e-002   3.0380020e+001   3.4214940e-001                0         #dt_move
 -6.1910327e+001              197   6.7648631e-005   4.1199323e-001   7.0722686e-002   7.9012498e-002   9.0670110e-002   3.0479477e+001   2.7708370e-001                0         #dt_move
 -6.1503657e+001              198   6.7778348e-005   4.5779312e-001   7.0298316e-002   7.8538921e-002   9.0126046e-002   3.0581272e+001   2.2832930e-001                0         #dt_move
 -6.1096174e+001              199   6.7913708e-005   4.5120900e-001   6.9875103e-002   7.8066647e-002   8.9583466e-002   3.0685825e+001   2.1379320e-001                0         #dt_move
 -6.0687843e+001              200   6.8055152e-005   3.8378776e-001   6.9450829e-002   7.7593207e-002   8.9039524e-002   3.0890281e+001   2.6654460e-001                0         #dt_move
 -6.0278628e+001              201   6.8202552e-005   4.3821167e-001   6.9049722e-002   7.7145651e-002   8.8525285e-002   3.1006203e+001   3.7324220e-001                0         #dt_move
 -5.9868494e+001              202   6.8355623e-005   4.0575792e-001   6.8627470e-002   7.6674505e-002   8.7983936e-002   3.1123130e+001   2.9773750e-001                0         #dt_move
 -5.9457406e+001              203   6.8514799e-005   3.8828766e-001   6.8200196e-002   7.6197773e-002   8.7436149e-002   3.1242300e+001   3.5326150e-001                0         #dt_move
 -5.9045324e+001              204   6.8680203e-005   4.2021545e-001   6.7774191e-002   7.5722476e-002   8.6889989e-002   3.1363847e+001   2.2495370e-001                0         #dt_move
 -5.8632213e+001              205   6.8851967e-005   4.4005447e-001   6.7347059e-002   7.5245949e-002   8.6342383e-002   3.1488359e+001   2.9638580e-001                0         #dt_move
 -5.8218031e+001              206   6.9030226e-005   4.7682982e-001   6.6914518e-002   7.4763422e-002   8.5787844e-002   3.1615980e+001   2.2339730e-001                0         #dt_move
 -5.7802740e+001              207   6.9215123e-005   4.2477970e-001   6.6543610e-002   7.4349401e-002   8.5312321e-002   3.1408590e+001   2.9215410e-001                0         #dt_move
 -5.7386300e+001              208   6.9406804e-005   4.6067713e-001   6.6174240e-002   7.3937089e-002   8.4838769e-002   3.1538381e+001   2.2494690e-001                0         #dt_move
 -5.6968657e+001              209   6.9607044e-005   4.6968332e-001   6.5806862e-002   7.3527014e-002   8.4367772e-002   3.1680485e+001   5.4637600e-001                0         #dt_move
 -5.6549777e+001              210   6.9813330e-005   4.4364285e-001   6.5436831e-002   7.3113990e-002   8.3893373e-002   3.1843015e+001   2.9994890e-001                0         #dt_move
 -5.6129618e+001              211   7.0026587e-005   3.8972474e-001   6.5067796e-002   7.2702092e-002   8.3420251e-002   3.2007109e+001   2.4643100e-001                0         #dt_move
 -5.5708134e+001              212   7.0247302e-005   4.2138181e-001   6.4700612e-002   7.2292284e-002   8.2949503e-002   3.2173362e+001   2.9915420e-001                0         #dt_move
 -5.5285280e+001              213   7.0475657e-005   3.9133143e-001   6.4324695e-002   7.1872717e-002   8.2467557e-002   3.2541722e+001   2.9378060e-001                0         #dt_move
 -5.4860997e+001              214   7.0713848e-005   4.9071510e-001   6.3949353e-002   7.1453772e-002   8.1986350e-002   3.2706667e+001   2.7400930e-001                0         #dt_move
 -5.4435240e+001              215   7.0959496e-005   3.6150597e-001   6.3569948e-002   7.1030319e-002   8.1499934e-002   3.2878004e+001   2.2180110e-001                0         #dt_move
 -5.4007966e+001              216   7.1212320e-005   4.8259284e-001   6.3211736e-002   7.0630575e-002   8.1040688e-002   3.3048962e+001   2.5166660e-001                0         #dt_move
 -5.3666147e+001              217   5.6969856e-005   2.8844116e-001   5.0190173e-002   5.6081083e-002   6.4346376e-002   2.6473229e+001   3.0454430e-001                0         #dt_piso
 -5.3238873e+001              218   7.1212320e-005   4.0295295e-001   6.2108318e-002   6.9398664e-002   7.9626049e-002   3.3142972e+001   2.4317160e-001                0         #dt_grow
 -5.2897054e+001              219   5.6969856e-005   3.1747465e-001   4.9302069e-002   5.5089602e-002   6.3207780e-002   2.6547916e+001   2.9525800e-001                0         #dt_piso
 -5.2469780e+001              220   7.1212320e-005   4.7156934e-001   6.0981465e-002   6.8140720e-002   7.8181365e-002   3.3096414e+001   3.5144700e-001                0         #dt_grow
 -5.2127961e+001              221   5.6969856e-005   3.3084749e-001   4.8404030e-002   5.4087159e-002   6.2056449e-002   2.6462571e+001   2.1915370e-001                0         #dt_piso
 -5.1700687e+001              222   7.1212320e-005   4.3364081e-001   5.9827846e-002   6.6853055e-002   7.6702367e-002   3.3133732e+001   2.9518730e-001                0         #dt_grow
 -5.1358868e+001              223   5.6969856e-005   3.2290516e-001   4.7471739e-002   5.3046594e-002   6.0861204e-002   2.6543019e+001   2.3817350e-001                0         #dt_piso
 -5.0931594e+001              224   7.1212320e-005   3.6960203e-001   5.8643291e-002   6.5531017e-002   7.5183706e-002   3.3231977e+001   4.4565040e-001                0         #dt_grow
 -5.0589775e+001              225   5.6969856e-005   3.2463108e-001   4.6593698e-002   5.2066267e-002   5.9735510e-002   2.6620556e+001   2.1765640e-001                0         #dt_piso
 -5.0162501e+001              226   7.1212320e-005   4.5748102e-001   5.7666695e-002   6.4440036e-002   7.3931661e-002   3.3327957e+001   5.4471430e-001                0         #dt_grow
 -4.9820682e+001              227   5.6969856e-005   3.5272085e-001   4.5812408e-002   5.1193511e-002   5.8733856e-002   2.6697340e+001   3.3565170e-001                0         #dt_piso
 -4.9393408e+001              228   7.1212320e-005   3.2933744e-001   5.6679355e-002   6.3337165e-002   7.2665840e-002   3.3560915e+001   4.3636340e-001                0         #dt_grow
 -4.9051589e+001              229   5.6969856e-005   3.5981171e-001   4.5015075e-002   5.0302926e-002   5.7711634e-002   2.6884566e+001   2.9089810e-001                0         #dt_piso
 -4.8624315e+001              230   7.1212320e-005   3.2526324e-001   5.5670408e-002   6.2210293e-002   7.1372318e-002   3.3662435e+001   4.1434230e-001                0         #dt_grow
 -4.8282496e+001              231   5.6969856e-005   3.3748105e-001   4.4201454e-002   4.9394260e-002   5.6668531e-002   2.6966980e+001   2.1546630e-001                0         #dt_piso
 -4.7855222e+001              232   7.1212320e-005   3.7967491e-001   5.4639522e-002   6.1059057e-002   7.0050670e-002   3.3763045e+001   3.2267180e-001                0         #dt_grow
 -4.7513403e+001              233   5.6969856e-005   3.3172756e-001   4.3370222e-002   4.8466032e-002   5.5602849e-002   2.7047351e+001   2.0946120e-001                0         #dt_piso
 -4.7086129e+001              234   7.1212320e-005   4.6387487e-001   5.3589133e-002   5.9886180e-002   6.8704017e-002   3.3863512e+001   2.3810780e-001                0         #dt_grow
 -4.6744310e+001              235   5.6969856e-005   3.5306108e-001   4.2520691e-002   4.7517502e-002   5.4513706e-002   2.7127137e+001   2.8054900e-001                0         #dt_piso
 -4.6317036e+001              236   7.1212320e-005   3.7794477e-001   5.2508809e-002   5.8680078e-002   6.7318985e-002   3.3653062e+001   2.2414600e-001                0         #dt_grow
 -4.5975216e+001              237   5.6969856e-005   3.4867719e-001   4.1641286e-002   4.6535780e-002   5.3386264e-002   2.6953517e+001   5.1778780e-001                0         #dt_piso
 -4.5547943e+001              238   7.1212320e-005   3.0707713e-001   5.1392694e-002   5.7434208e-002   6.5888069e-002   3.3741357e+001   2.4586010e-001                0         #dt_grow
 -4.5206123e+001              239   5.6969856e-005   3.1768636e-001   4.0739044e-002   4.5528717e-002   5.2229544e-002   2.7025196e+001   2.3023910e-001                0         #dt_piso
 -4.4778850e+001              240   7.1212320e-005   3.4366382e-001   5.0241314e-002   5.6149170e-002   6.4411941e-002   3.3985027e+001   2.8665320e-001                0         #dt_grow
 -4.4437030e+001              241   5.6969856e-005   2.9425757e-001   3.9808080e-002   4.4489759e-002   5.1036000e-002   2.7203160e+001   4.2121630e-001                0         #dt_piso
 -4.4009756e+001              242   7.1212320e-005   4.1191734e-001   4.9079219e-002   5.4852410e-002   6.2922075e-002   3.4067544e+001   2.3893000e-001                0         #dt_grow
 -4.3667937e+001              243   5.6969856e-005   3.0428857e-001   3.8847559e-002   4.3417987e-002   4.9804563e-002   2.7295341e+001   2.7931960e-001                0         #dt_piso
 -4.3240663e+001              244   7.1212320e-005   3.2238651e-001   4.7853055e-002   5.3484364e-002   6.1350071e-002   3.4357240e+001   2.3608620e-001                0         #dt_grow
 -4.2898844e+001              245   5.6969856e-005   2.9609154e-001   3.7848151e-002   4.2303021e-002   4.8523270e-002   2.7523595e+001   2.6739750e-001                0         #dt_piso
 -4.2471570e+001              246   7.1212320e-005   3.5271933e-001   4.6577433e-002   5.2061379e-002   5.9714658e-002   3.4464061e+001   2.5257660e-001                0         #dt_grow
 -4.2129751e+001              247   5.6969856e-005   2.5799674e-001   3.6880186e-002   4.1222647e-002   4.7282290e-002   2.7611644e+001   2.5232520e-001                0         #dt_piso
 -4.1702477e+001              248   7.1212320e-005   3.2960958e-001   4.5576817e-002   5.0943489e-002   5.8431817e-002   3.4575120e+001   2.7425180e-001                0         #dt_grow
 -4.1360658e+001              249   5.6969856e-005   2.9741147e-001   3.6151663e-002   4.0408685e-002   4.6348286e-002   2.7698901e+001   2.0558020e-001                0         #dt_piso
 -4.0933384e+001              250   7.1212320e-005   1.4561389e+000   3.0160148e-001   3.4080260e-001   3.8666856e-001   1.1437574e+002   4.0122590e-001                0         #dt_grow
 -4.0746599e+001              251   3.1130867e-005   1.6326498e-001   1.9446651e-002   2.1736787e-002   2.4931604e-002   1.5105074e+001   4.7696030e-001                0         #dt_mach
 -4.0513118e+001              252   3.8913583e-005   1.6956038e-001   2.4150665e-002   2.6994887e-002   3.0962391e-002   1.8900690e+001   2.3836020e-001                0         #dt_grow
 -4.0221266e+001              253   4.8641979e-005   2.5047455e-001   2.9931718e-002   3.3456988e-002   3.8373998e-002   2.3654713e+001   2.3847470e-001                0         #dt_grow
 -3.9856451e+001              254   6.0802474e-005   2.5245533e-001   3.7003211e-002   4.1361747e-002   4.7440014e-002   2.9604350e+001   3.5373670e-001                0         #dt_grow
 -3.9400432e+001              255   7.6003092e-005   4.1391326e-001   4.5593973e-002   5.0965128e-002   5.8453812e-002   3.7139046e+001   2.9427680e-001                0         #dt_grow
 -3.9035617e+001              256   6.0802474e-005   2.8497889e-001   3.6091068e-002   4.0343191e-002   4.6270601e-002   2.9756048e+001   2.8907580e-001                0         #dt_piso
 -3.8579599e+001              257   7.6003092e-005   3.6027025e-001   4.4434233e-002   4.9670132e-002   5.6966966e-002   3.7265598e+001   3.9862860e-001                0         #dt_grow
 -3.8214784e+001              258   6.0802474e-005   2.6931558e-001   3.5147345e-002   3.9289503e-002   4.5060699e-002   2.9858599e+001   2.5539040e-001                0         #dt_piso
 -3.7758765e+001              259   7.6003092e-005   3.1113205e-001   4.3232882e-002   4.8328941e-002   5.5426772e-002   3.7393288e+001   5.0613030e-001                0         #dt_grow
 -3.7393951e+001              260   6.0802474e-005   2.6579934e-001   3.4173861e-002   3.8202800e-002   4.3812642e-002   2.9961061e+001   4.1562140e-001                0         #dt_piso
 -3.6937932e+001              261   7.6003092e-005   3.1852424e-001   4.1994270e-002   4.6946435e-002   5.3838808e-002   3.7521892e+001   4.0362970e-001                0         #dt_grow
 -3.6573117e+001              262   6.0802474e-005   3.1492877e-001   3.3164884e-002   3.7076721e-002   4.2519082e-002   3.0064095e+001   2.4991200e-001                0         #dt_piso
 -3.6117099e+001              263   7.6003092e-005   3.0661614e-001   4.0704260e-002   4.5506878e-002   5.2184949e-002   3.7768357e+001   4.7949080e-001                0         #dt_grow
 -3.5752284e+001              264   6.0802474e-005   3.2015234e-001   3.2129205e-002   3.5921091e-002   4.1191288e-002   3.0258404e+001   4.8970660e-001                0         #dt_piso
 -3.5460432e+001              265   4.8641979e-005   1.9751218e-001   2.5406906e-002   2.8406120e-002   3.2572956e-002   2.4235554e+001   2.3043120e-001                0         #dt_piso
 -3.5095617e+001              266   6.0802474e-005   2.3050541e-001   3.1272622e-002   3.4965429e-002   4.0093105e-002   3.0338942e+001   4.0369280e-001                0         #dt_grow
 -3.4803765e+001              267   4.8641979e-005   2.2982110e-001   2.4711983e-002   2.7630858e-002   3.1682029e-002   2.4299645e+001   2.9424260e-001                0         #dt_piso
 -3.4438950e+001              268   6.0802474e-005   2.6298742e-001   3.0391197e-002   3.3982182e-002   3.8963073e-002   3.0418927e+001   2.5903020e-001                0         #dt_grow
 -3.4147099e+001              269   4.8641979e-005   1.6278534e-001   2.3999723e-002   2.6836370e-002   3.0768876e-002   2.4364080e+001   2.7267670e-001                0         #dt_piso
 -3.3782284e+001              270   6.0802474e-005   2.3749726e-001   2.9491860e-002   3.2979073e-002   3.7810077e-002   3.0500092e+001   3.0478730e-001                0         #dt_grow
 -3.3490432e+001              271   4.8641979e-005   2.1545573e-001   2.3281966e-002   2.6035847e-002   2.9848674e-002   2.4429818e+001   2.2926410e-001                0         #dt_piso
 -3.3125617e+001              272   6.0802474e-005   2.3362854e-001   2.8578504e-002   3.1960441e-002   3.6639108e-002   3.0582497e+001   3.5894650e-001                0         #dt_grow
 -3.2833765e+001              273   4.8641979e-005   2.1822597e-001   2.2543824e-002   2.5212661e-002   2.8902338e-002   2.4496077e+001   4.0477700e-001                0         #dt_piso
 -3.2468950e+001              274   6.0802474e-005   3.0305581e-001   2.7645847e-002   3.0920392e-002   3.5443393e-002   3.0625515e+001   5.1266920e-001                0         #dt_grow
 -3.2177098e+001              275   4.8641979e-005   1.8510989e-001   2.1792284e-002   2.4374622e-002   2.7938826e-002   2.4529527e+001   4.3280330e-001                0         #dt_piso
 -3.1812284e+001              276   6.0802474e-005   2.9719602e-001   2.6802992e-002   2.9980368e-002   3.4362810e-002   3.0711320e+001   4.4409240e-001                0         #dt_grow
 -3.1520432e+001              277   4.8641979e-005   1.6835982e-001   2.1260818e-002   2.3781306e-002   2.7257459e-002   2.4602344e+001   2.7298260e-001                0         #dt_piso
 -3.1155617e+001              278   6.0802474e-005   2.0109898e-001   2.6257908e-002   2.9370991e-002   3.3663985e-002   3.0803411e+001   2.5132690e-001                0         #dt_grow
 -3.0863765e+001              279   4.8641979e-005   1.9484592e-001   2.1457562e-002   2.4080528e-002   2.7509695e-002   2.4676034e+001   4.3404850e-001                0         #dt_piso
 -3.0498950e+001              280   6.0802474e-005   2.1444171e-001   2.5693862e-002   2.8740558e-002   3.2940849e-002   3.0893701e+001   2.5090530e-001                0         #dt_grow
 -3.0207098e+001              281   4.8641979e-005   1.6078285e-001   2.0363431e-002   2.2778293e-002   2.6106963e-002   2.4952359e+001   5.4264220e-001                0         #dt_piso
 -2.9842283e+001              282   6.0802474e-005   1.9947204e-001   2.5119238e-002   2.8098447e-002   3.2204151e-002   3.1240153e+001   3.2530090e-001                0         #dt_grow
 -2.9550432e+001              283   4.8641979e-005   1.6916867e-001   1.9899104e-002   2.2259471e-002   2.5511672e-002   2.5024837e+001   2.2402620e-001                0         #dt_piso
 -2.9185617e+001              284   6.0802474e-005   2.6851819e-001   2.4532409e-002   2.7442824e-002   3.1451806e-002   3.1330607e+001   4.4173050e-001                0         #dt_grow
 -2.8893765e+001              285   4.8641979e-005   1.6685540e-001   1.9424131e-002   2.1728865e-002   2.4902732e-002   2.5097095e+001   3.6209740e-001                0         #dt_piso
 -2.8528950e+001              286   6.0802474e-005   2.5535846e-001   2.3928048e-002   2.6767761e-002   3.0676985e-002   3.1420251e+001   2.5633280e-001                0         #dt_grow
 -2.8237098e+001              287   4.8641979e-005   2.0984891e-001   1.8935067e-002   2.1182640e-002   2.4275727e-002   2.5140438e+001   2.4620660e-001                0         #dt_piso
 -2.7872283e+001              288   6.0802474e-005   2.0353475e-001   2.3309830e-002   2.6077340e-002   2.9884398e-002   3.1471913e+001   2.9505230e-001                0         #dt_grow
 -2.7580431e+001              289   4.8641979e-005   1.9218925e-001   1.8437028e-002   2.0626464e-002   2.3637216e-002   2.5210647e+001   2.4122010e-001                0         #dt_piso
 -2.7215617e+001              290   6.0802474e-005   1.7175644e-001   2.2683603e-002   2.5378060e-002   2.9081542e-002   3.1566310e+001   2.4346400e-001                0         #dt_grow
 -2.6923765e+001              291   4.8641979e-005   1.3629311e-001   1.7933186e-002   2.0063883e-002   2.2991265e-002   2.5287453e+001   3.9708240e-001                0         #dt_piso
 -2.6558950e+001              292   6.0802474e-005   1.8599571e-001   2.2697363e-002   2.5473038e-002   2.9099184e-002   3.1660082e+001   2.3963170e-001                0         #dt_grow
 -2.6267098e+001              293   4.8641979e-005   1.7756679e-001   1.8838055e-002   2.1137255e-002   2.4151353e-002   2.5362073e+001   2.2431560e-001                0         #dt_piso
 -2.5902283e+001              294   6.0802474e-005   1.8943029e-001   2.1417735e-002   2.3964737e-002   2.7458635e-002   3.1753426e+001   3.1083240e-001                0         #dt_grow
 -2.5610431e+001              295   4.8641979e-005   1.2827059e-001   1.6922343e-002   1.8935332e-002   2.1695312e-002   2.5436331e+001   3.2382660e-001                0         #dt_piso
 -2.5245616e+001              296   6.0802474e-005   1.7045968e-001   2.0791405e-002   2.3265515e-002   2.6655647e-002   3.1845788e+001   2.6114730e-001                0         #dt_grow
 -2.4953765e+001              297   4.8641979e-005   1.3922957e-001   1.6423350e-002   1.8378269e-002   2.1055576e-002   2.5510110e+001   3.2029850e-001                0         #dt_piso
 -2.4588950e+001              298   6.0802474e-005   2.0778042e-001   2.0171777e-002   2.2573803e-002   2.5861252e-002   3.1938004e+001   2.3312870e-001                0         #dt_grow
 -2.4297098e+001              299   4.8641979e-005   1.7130737e-001   1.5929013e-002   1.7826435e-002   2.0421811e-002   2.5580909e+001   3.0338130e-001                0         #dt_piso
 -2.3932283e+001              300   6.0802474e-005   1.9371374e-001   1.9551658e-002   2.1881586e-002   2.5066228e-002   3.2026216e+001   5.3384690e-001                0         #dt_grow
 -2.3640431e+001              301   4.8641979e-005   1.7759011e-001   1.5440833e-002   1.7281571e-002   1.9795940e-002   2.5672940e+001   5.7521910e-001                0         #dt_piso
 -2.3275616e+001              302   6.0802474e-005   2.2942438e-001   1.9558949e-002   2.1978957e-002   2.5075576e-002   3.2221767e+001   2.3703550e-001                0         #dt_grow
 -2.2983764e+001              303   4.8641979e-005   1.3072028e-001   1.9266633e-002   2.1644514e-002   2.4700812e-002   2.6024703e+001   2.8946970e-001                0         #dt_piso
 -2.2618950e+001              304   6.0802474e-005   1.9229116e-001   1.8707704e-002   2.0995105e-002   2.3984236e-002   3.2574543e+001   2.2164320e-001                0         #dt_grow
 -2.2327098e+001              305   4.8641979e-005   1.6471391e-001   1.5185377e-002   1.7039160e-002   1.9468432e-002   2.6086710e+001   2.2439260e-001                0         #dt_piso
 -2.1962283e+001              306   6.0802474e-005   1.3006904e-001   1.9453939e-002   2.1823440e-002   2.4940947e-002   3.2649006e+001   2.8397930e-001                0         #dt_grow
 -2.1670431e+001              307   4.8641979e-005   1.1557662e-001   1.5873261e-002   1.7803555e-002   2.0350335e-002   2.6146205e+001   2.6372340e-001                0         #dt_piso
 -2.1305616e+001              308   6.0802474e-005   1.4622607e-001   2.0511515e-002   2.3000083e-002   2.6296814e-002   3.2723446e+001   2.2700990e-001                0         #dt_grow
 -2.1013764e+001              309   4.8641979e-005   1.3376771e-001   1.6873505e-002   1.8917403e-002   2.1632699e-002   2.6206449e+001   3.6009250e-001                0         #dt_piso
 -2.0780283e+001              310   3.8913583e-005   1.1669151e-001   1.0933015e-002   1.2266803e-002   1.4016686e-002   2.0982553e+001   3.1171950e-001                0         #dt_piso
 -2.0488431e+001              311   4.8641979e-005   1.1560165e-001   1.3725470e-002   1.5397826e-002   1.7596757e-002   2.6254319e+001   2.5583390e-001                0         #dt_grow
 -2.0123616e+001              312   6.0802474e-005   1.2955648e-001   1.7193868e-002   1.9286216e-002   2.2043420e-002   3.2858854e+001   2.6426880e-001                0         #dt_grow
 -1.9831764e+001              313   4.8641979e-005   5.8289622e-001   3.0317811e-001   3.3979185e-001   3.8868989e-001   8.9442369e+001   8.4907670e-001                0         #dt_piso
 -1.9750189e+001              314   1.3595900e-005   1.6973017e-001   7.0379233e-002   7.8711315e-002   9.0229786e-002   2.5006244e+001   1.9055488e+000                1         #dt_mach, 2*max_piso reached
 -1.9684928e+001              315   1.0876720e-005   1.3950966e-001   5.6172241e-002   6.2822502e-002   7.2015694e-002   2.0007945e+001   4.5010830e-001                0         #dt_piso
 -1.9603353e+001              316   1.3595900e-005   1.7885191e-001   7.0015725e-002   7.8305128e-002   8.9763750e-002   2.7685162e+001   5.4113340e-001                0         #dt_grow
 -1.9538093e+001              317   1.0876720e-005   1.3623841e-001   5.5880811e-002   6.2496875e-002   7.1642066e-002   2.0683073e+001   4.1697350e-001                0         #dt_piso
 -1.9456517e+001              318   1.3595900e-005   1.6677433e-001   6.9640099e-002   7.7885438e-002   8.9282178e-002   2.5023388e+001   5.9449700e-001                0         #dt_grow
 -1.9354548e+001              319   1.6994875e-005   2.3977034e-001   8.6709706e-002   9.6976451e-002   1.1116629e-001   3.4761798e+001   5.0128600e-001                0         #dt_grow
 -1.9322683e+001              320   5.3108983e-006   6.5890247e-002   2.7074250e-002   3.0279985e-002   3.4710578e-002   9.8096679e+000   1.6952585e+000                2         #dt_grow, max_iteration_pstar, max_iteration_pstar
 -1.9282851e+001              321   6.6386229e-006   8.6746095e-002   3.3794581e-002   3.7796097e-002   4.3326385e-002   1.2241197e+001   4.0698330e-001                0         #dt_grow
 -1.9233061e+001              322   8.2982786e-006   1.0326725e-001   4.2165924e-002   4.7158759e-002   5.4058877e-002   1.5293660e+001   4.7168890e-001                0         #dt_grow
 -1.9170824e+001              323   1.0372848e-005   1.3249091e-001   5.2587698e-002   5.8814718e-002   6.7420125e-002   1.9146073e+001   7.2054150e-001                0         #dt_grow
 -1.9093028e+001              324   1.2966060e-005   1.4654131e-001   6.5547212e-002   7.3309037e-002   8.4034887e-002   2.3985195e+001   8.4149140e-001                0         #dt_grow
 -1.9030791e+001              325   1.0372848e-005   1.3029613e-001   5.2317804e-002   5.8513217e-002   6.7074108e-002   1.9112762e+001   6.9411190e-001                0         #dt_piso
 -1.8952994e+001              326   1.2966060e-005   1.4821710e-001   9.1171351e-002   1.0200565e-001   1.1688635e-001   2.6191700e+001   7.9747440e-001                0         #dt_grow
 -1.8855749e+001              327   1.6207575e-005   2.0914231e-001   1.1357419e-001   1.2707084e-001   1.4560794e-001   3.2768128e+001   9.7551870e-001                0         #dt_grow
 -1.8734192e+001              328   2.0259469e-005   2.5814689e-001   1.4132659e-001   1.5812179e-001   1.8118794e-001   4.0999113e+001   1.1395888e+000                0         #dt_grow
 -1.8585949e+001              329   2.4707205e-005   2.9477121e-001   1.7137318e-001   1.9174043e-001   2.1970921e-001   5.0053251e+001   1.2715705e+000                0         #dt_mach
 -1.8500000e+001              330   1.4324810e-005   2.5149444e-001   1.3667657e-001   1.5292113e-001   1.7522637e-001   4.0050936e+001   7.4052170e-001                0         #dt_inject
 -1.8351945e+001              331   2.4675783e-005   3.1631301e-001   1.6961842e-001   1.8977971e-001   2.1745951e-001   5.0066495e+001   1.0850500e+000                0         #dt_mach
 -1.8233502e+001              332   1.9740626e-005   2.3722116e-001   1.3504872e-001   1.5110245e-001   1.7313939e-001   4.0075119e+001   1.3056901e+000                0         #dt_piso
 -1.8085724e+001              333   2.4629529e-005   3.0328480e-001   1.6744544e-001   1.8735237e-001   2.1467364e-001   5.0057126e+001   1.2607008e+000                0         #dt_mach
 -1.7967503e+001              334   1.9703623e-005   2.4033732e-001   1.3330891e-001   1.4915911e-001   1.7090886e-001   4.0066349e+001   1.0058096e+000                0         #dt_piso
 -1.7819970e+001              335   2.4588743e-005   2.7202294e-001   1.6541822e-001   1.8508775e-001   2.1207464e-001   5.0051083e+001   1.6727711e+000                0         #dt_mach
 -1.7701944e+001              336   1.9670994e-005   2.4750073e-001   1.3202165e-001   1.4771905e-001   1.6925852e-001   4.0064947e+001   1.3927907e+000                0         #dt_piso
 -1.7559019e+001              337   2.3820897e-005   2.6930652e-001   1.5919555e-001   1.7812377e-001   2.0409686e-001   4.8565841e+001   2.5585895e+000                0         #dt_spray
 -1.7444679e+001              338   1.9056718e-005   3.5936828e-001   1.2514403e-001   1.4003764e-001   1.6044106e-001   3.8870873e+001   4.1086220e+000                0         #dt_piso
 -1.7340096e+001              339   1.7430400e-005   4.7101228e-001   1.1074399e-001   1.2395056e-001   1.4197947e-001   3.5572725e+001   5.1367198e+000                0         #dt_spray
 -1.7246862e+001              340   1.5539027e-005   5.6143360e-001   9.5279497e-002   1.0666781e-001   1.2215320e-001   3.1727691e+001   7.1858002e+000                0         #dt_spray
 -1.7155794e+001              341   1.5178032e-005   6.1795085e-001   8.9693116e-002   1.0044001e-001   1.1499117e-001   3.1006338e+001   9.3976385e+000                0         #dt_spray
 -1.7062863e+001              342   1.5488392e-005   6.4735932e-001   8.8481601e-002   9.9107602e-002   1.1343795e-001   3.1658366e+001   1.2555892e+001                0         #dt_spray
 -1.7000000e+001              343   1.0477236e-005   6.4491757e-001   8.9665241e-002   1.0044882e-001   1.1495544e-001   3.5886055e+001   1.1622659e+001                0         #dt_inject
 -1.6900617e+001              344   1.6563903e-005   6.2764165e-001   8.9878597e-002   1.0071080e-001   1.1522897e-001   3.3892091e+001   1.7984342e+001                0         #dt_spray
 -1.6796688e+001              345   1.7321360e-005   6.7551716e-001   9.1524952e-002   1.0257585e-001   1.1733968e-001   3.5467879e+001   2.1106741e+001                0         #dt_spray
 -1.6685624e+001              346   1.8510715e-005   7.2060934e-001   9.5461795e-002   1.0700748e-001   1.2238692e-001   3.7928849e+001   1.7993151e+001                0         #dt_spray
 -1.6567494e+001              347   1.9688295e-005   7.4161937e-001   2.5550332e-001   2.8589628e-001   3.2756836e-001   5.8249561e+001   1.8069560e+001                0         #dt_spray
 -1.6466095e+001              348   1.6899952e-005   6.1250233e-001   7.7203836e-002   8.6358876e-002   9.8979277e-002   3.4667437e+001   1.8870477e+001                0         #dt_mach
 -1.6402720e+001              349   1.0562470e-005   3.7104231e-001   4.8147723e-002   5.3857438e-002   6.1727850e-002   2.1672292e+001   2.0275873e+001                1         #dt_grow, 2*max_piso reached
 -1.6323501e+001              350   1.3203087e-005   4.6171741e-001   6.0008543e-002   6.7125129e-002   7.6934030e-002   2.7101365e+001   1.2295353e+001                0         #dt_grow
 -1.6260126e+001              351   1.0562470e-005   3.7568944e-001   4.7891220e-002   5.3570987e-002   6.1399000e-002   2.1689597e+001   9.0429254e+000                0         #dt_piso
 -1.6180908e+001              352   1.3203087e-005   4.6609980e-001   5.9672633e-002   6.6749975e-002   7.6503376e-002   2.7128106e+001   1.0364151e+001                0         #dt_grow
 -1.6081885e+001              353   1.6503859e-005   5.6592062e-001   7.4299361e-002   8.3111783e-002   9.5255590e-002   3.1549189e+001   1.1454815e+001                0         #dt_grow
 -1.6002666e+001              354   1.3203087e-005   4.3877359e-001   5.9271000e-002   6.6301345e-002   7.5988461e-002   2.4600423e+001   8.7218825e+000                0         #dt_piso
 -1.5903643e+001              355   1.6503859e-005   5.2963423e-001   7.3814520e-002   8.2570460e-002   9.4633999e-002   3.1070298e+001   1.6289463e+001                0         #dt_grow
 -1.5824425e+001              356   1.3203087e-005   4.1156868e-001   5.8869115e-002   6.5852526e-002   7.5473225e-002   2.4838042e+001   1.1384313e+001                0         #dt_piso
 -1.5725401e+001              357   1.6503859e-005   5.0747108e-001   7.3273758e-002   8.1966614e-002   9.3940716e-002   3.0766372e+001   1.0570442e+001                0         #dt_grow
 -1.5601623e+001              358   2.0629824e-005   6.3213711e-001   9.1128405e-002   1.0194027e-001   1.1683129e-001   3.8466791e+001   1.1227488e+001                0         #dt_grow
 -1.5446899e+001              359   2.5787280e-005   7.6562229e-001   1.1322019e-001   1.2665439e-001   1.4515410e-001   4.8582947e+001   1.2319588e+001                0         #dt_grow
 -1.5323120e+001              360   2.0629824e-005   5.9641244e-001   9.0156598e-002   1.0085504e-001   1.1558538e-001   3.8691534e+001   1.3791508e+001                0         #dt_piso
 -1.5168396e+001              361   2.5787280e-005   7.1692352e-001   1.1196017e-001   1.2524716e-001   1.4353868e-001   6.7190580e+001   1.1390548e+001                0         #dt_grow
 -1.5053258e+001              362   1.9189654e-005   5.1978873e-001   8.2999245e-002   9.2850064e-002   1.0640929e-001   3.6080307e+001   1.6478722e+001                0         #dt_mach
 -1.4909336e+001              363   2.3987068e-005   6.1649568e-001   1.0312731e-001   1.1536813e-001   1.3221449e-001   4.5008614e+001   9.8769681e+000                0         #dt_grow
 -1.4749453e+001              364   2.6647196e-005   6.6929999e-001   1.1391742e-001   1.2744039e-001   1.4604797e-001   5.0254426e+001   1.3384533e+001                0         #dt_mach
 -1.4621546e+001              365   2.1317757e-005   5.2789614e-001   9.0733541e-002   1.0150531e-001   1.1632505e-001   4.0504958e+001   9.7594502e+000                0         #dt_piso
 -1.4519221e+001              366   1.7054206e-005   4.1784750e-001   7.2328495e-002   8.0915825e-002   9.2728840e-002   3.2198433e+001   9.3424345e+000                0         #dt_piso
 -1.4391314e+001              367   2.1317757e-005   5.1024284e-001   8.9954378e-002   1.0063523e-001   1.1532613e-001   4.0203021e+001   9.6824925e+000                0         #dt_grow
 -1.4288989e+001              368   1.7054206e-005   4.0170111e-001   7.1703552e-002   8.0217957e-002   9.1927631e-002   3.2166304e+001   1.2019351e+001                0         #dt_piso
 -1.4161083e+001              369   2.1317757e-005   4.8764374e-001   8.9177177e-002   9.9767338e-002   1.1432971e-001   4.2868926e+001   9.3785377e+000                0         #dt_grow
 -1.4058757e+001              370   1.7054206e-005   3.8112260e-001   7.1084316e-002   7.9526465e-002   9.1133738e-002   3.2576762e+001   8.5563919e+000                0         #dt_piso
 -1.3930851e+001              371   2.1317757e-005   4.6516359e-001   8.8407506e-002   9.8907865e-002   1.1334296e-001   4.0223423e+001   8.9629615e+000                0         #dt_grow
 -1.3828526e+001              372   1.7054206e-005   3.6679765e-001   7.0472279e-002   7.8843025e-002   9.0349076e-002   3.3340687e+001   1.1592281e+001                0         #dt_piso
 -1.3700619e+001              373   2.1317757e-005   4.4601798e-001   8.7647934e-002   9.8059682e-002   1.1236915e-001   4.0506786e+001   9.1766453e+000                0         #dt_grow
 -1.3598294e+001              374   1.7054206e-005   3.4965921e-001   6.9868050e-002   7.8168312e-002   8.9574423e-002   3.2435791e+001   8.6072668e+000                0         #dt_piso
 -1.3470387e+001              375   2.1317757e-005   4.2200902e-001   8.6898855e-002   9.7223228e-002   1.1140879e-001   4.0578232e+001   8.8794173e+000                0         #dt_grow
 -1.3368062e+001              376   1.7054206e-005   3.3134259e-001   6.9272230e-002   7.7502997e-002   8.8810551e-002   3.2250992e+001   8.3936099e+000                0         #dt_piso
 -1.3240156e+001              377   2.1317757e-005   4.0512436e-001   8.6160011e-002   9.6398212e-002   1.1046155e-001   4.0559729e+001   1.1416006e+001                0         #dt_grow
 -1.3137830e+001              378   1.7054206e-005   3.2209609e-001   6.8683883e-002   7.6846032e-002   8.8056260e-002   3.2211317e+001   8.1406732e+000                0         #dt_piso
 -1.3009924e+001              379   2.1317757e-005   3.9586210e-001   8.5411930e-002   9.5562839e-002   1.0950247e-001   4.0654975e+001   8.3897726e+000                0         #dt_grow
 -1.2852616e+001              380   2.6217895e-005   4.7551503e-001   1.0439750e-001   1.1680607e-001   1.3384295e-001   5.0045648e+001   9.0132901e+000                0         #dt_mach
 -1.2726770e+001              381   2.0974316e-005   3.7534550e-001   8.3178780e-002   9.3066231e-002   1.0663946e-001   3.9638826e+001   1.1048286e+001                0         #dt_piso
 -1.2626094e+001              382   1.6779453e-005   2.9766641e-001   6.6319475e-002   7.4203442e-002   8.5024968e-002   3.1871871e+001   7.7256303e+000                0         #dt_piso
 -1.2500248e+001              383   2.0974316e-005   3.6378628e-001   8.2486485e-002   9.2293195e-002   1.0575190e-001   3.9823895e+001   8.0080993e+000                0         #dt_grow
 -1.2342940e+001              384   2.6217895e-005   4.4485236e-001   1.0247367e-001   1.1465793e-001   1.3137650e-001   5.0174719e+001   8.6965098e+000                0         #dt_grow
 -1.2217095e+001              385   2.0974316e-005   3.5325887e-001   8.1650910e-002   9.1360215e-002   1.0468065e-001   3.9720467e+001   1.0958193e+001                0         #dt_piso
 -1.2116418e+001              386   1.6779453e-005   2.8092617e-001   6.5101680e-002   7.2843655e-002   8.3463692e-002   3.2054983e+001   7.5870325e+000                0         #dt_piso
 -1.1990572e+001              387   2.0974316e-005   3.4732631e-001   8.0972779e-002   9.0603008e-002   1.0381126e-001   4.0063071e+001   8.0880277e+000                0         #dt_grow
 -1.1833512e+001              388   2.6176620e-005   4.2370722e-001   1.0044107e-001   1.1238799e-001   1.2877060e-001   5.2186318e+001   8.2994275e+000                0         #dt_mach
 -1.1707864e+001              389   2.0941296e-005   3.3696901e-001   8.0034845e-002   8.9555490e-002   1.0260878e-001   4.0107803e+001   1.0521846e+001                0         #dt_piso
 -1.1607346e+001              390   1.6753037e-005   2.6874162e-001   6.3817790e-002   7.1409894e-002   8.1817679e-002   3.2147094e+001   7.9923978e+000                0         #dt_piso
 -1.1481698e+001              391   2.0941296e-005   3.2821601e-001   7.9383286e-002   8.8827990e-002   1.0177344e-001   4.0186574e+001   8.3198003e+000                0         #dt_grow
 -1.1325368e+001              392   2.6055090e-005   3.9836017e-001   9.8181723e-002   1.0986426e-001   1.2587400e-001   4.9979834e+001   1.1439129e+001                0         #dt_mach
 -1.1200304e+001              393   2.0844072e-005   3.1961455e-001   7.8238182e-002   8.7548565e-002   1.0030536e-001   4.0078307e+001   1.0474894e+001                0         #dt_piso
 -1.1100252e+001              394   1.6675258e-005   2.5292156e-001   6.2378648e-002   6.9802312e-002   7.9972626e-002   3.2056965e+001   1.2004797e+001                0         #dt_piso
 -1.0975188e+001              395   2.0844072e-005   3.1572467e-001   7.7610049e-002   8.6847246e-002   9.9500063e-002   3.9849488e+001   1.3822633e+001                0         #dt_grow
 -1.0818857e+001              396   2.6055090e-005   4.1070713e-001   9.6442621e-002   1.0792257e-001   1.2364439e-001   4.9847159e+001   1.7975623e+001                0         #dt_grow
 -1.0693793e+001              397   2.0844072e-005   3.0712819e-001   7.6841791e-002   8.5989475e-002   9.8515116e-002   3.9972226e+001   1.5047155e+001                0         #dt_piso
 -1.0537462e+001              398   2.6055090e-005   3.7287154e-001   9.5502880e-002   1.0687338e-001   1.2243959e-001   5.0338815e+001   1.5949124e+001                0         #dt_grow
 -1.0460386e+001              399   1.2845966e-005   1.9099536e-001   4.7001479e-002   5.2597804e-002   6.0258306e-002   2.4703141e+001   1.2709913e+001                1         #dt_piso, recover_chem
 -1.0389240e+001              400   1.1857749e-005   2.4599212e-001   4.3285853e-002   4.8468125e-002   5.5494683e-002   2.2955108e+001   1.2204673e+001                1         #dt_grow, recover_chem
 -1.0315966e+001              401   1.2212290e-005   3.1158854e-001   4.4465275e-002   4.9907749e-002   5.7006763e-002   2.3769131e+001   1.3326709e+001                0         #dt_chem
 -1.0241220e+001              402   1.2457616e-005   3.9111825e-001   4.5320246e-002   5.0888112e-002   5.8102879e-002   2.4372555e+001   1.0775797e+001                0         #dt_chem
 -1.0185495e+001              403   9.2876003e-006   3.0577635e-001   3.3771412e-002   3.7920050e-002   4.3296683e-002   1.9718934e+001   9.7165912e+000                1         #dt_chem, recover_chem
 -1.0127142e+001              404   9.7255306e-006   3.4400500e-001   3.5336242e-002   3.9676766e-002   4.5302874e-002   2.0655853e+001   9.2186282e+000                0         #dt_chem
 -1.0084658e+001              405   7.0805170e-006   2.9330898e-001   2.5706709e-002   2.8864242e-002   3.2957319e-002   1.5041774e+001   7.5669498e+000                1         #dt_chem, recover_chem
 -1.0036406e+001              406   8.0420676e-006   3.4728665e-001   2.9167784e-002   3.2750295e-002   3.7394595e-002   1.7089667e+001   5.7842722e+000                0         #dt_chem
 -9.9962370e+000              407   6.6948378e-006   2.4823718e-001   2.4263795e-002   2.7243891e-002   3.1107430e-002   1.4229731e+001   5.8743870e+000                1         #dt_chem, recover_chem
 -9.9514042e+000              408   7.4721254e-006   3.0784050e-001   2.7064869e-002   3.0388882e-002   3.4698550e-002   1.5885027e+001   4.5780477e+000                0         #dt_chem
 -9.9040279e+000              409   7.8960590e-006   3.2471202e-001   2.8582898e-002   3.2093218e-002   3.6644742e-002   1.6789901e+001   4.2935826e+000                0         #dt_chem
 -9.8534982e+000              410   8.4216125e-006   3.5379629e-001   3.0464153e-002   3.4205364e-002   3.9056606e-002   1.7911633e+001   4.1278691e+000                0         #dt_chem
 -9.8001935e+000              411   8.8841181e-006   2.8686724e-001   3.2113811e-002   3.6057452e-002   4.1171553e-002   1.8899959e+001   3.9959363e+000                0         #dt_chem
 -9.7461117e+000              412   9.0136314e-006   2.5484886e-001   3.2559152e-002   3.6557311e-002   4.1742502e-002   1.9180063e+001   3.5517060e+000                0         #dt_chem
 -9.6896927e+000              413   9.4031690e-006   2.4419663e-001   3.3938091e-002   3.8105382e-002   4.3510373e-002   2.0014640e+001   3.5577774e+000                0         #dt_chem
 -9.6463655e+000              414   7.2212015e-006   1.6329374e-001   2.6043412e-002   2.9241193e-002   3.3388989e-002   1.5373602e+001   3.1538226e+000                1         #dt_chem, recover_chem
 -9.5976692e+000              415   8.1160536e-006   1.9751105e-001   2.9240999e-002   3.2831273e-002   3.7488460e-002   1.7283821e+001   3.0278263e+000                0         #dt_chem
 -9.5473281e+000              416   8.3901762e-006   1.6729776e-001   3.0198021e-002   3.3905665e-002   3.8715412e-002   1.7872768e+001   2.6605699e+000                0         #dt_chem
 -9.4953474e+000              417   8.6634472e-006   1.4244969e-001   3.1156074e-002   3.4981175e-002   3.9943685e-002   1.8459648e+001   2.9468213e+000                0         #dt_chem
 -9.4537629e+000              418   6.9307577e-006   1.1779147e-001   2.4910098e-002   2.7968250e-002   3.1936023e-002   1.4770728e+001   2.4028734e+000                0         #dt_piso
 -9.4089139e+000              419   7.4748319e-006   1.3879529e-001   2.6848815e-002   3.0144837e-002   3.4421558e-002   1.5933850e+001   2.3688143e+000                0         #dt_chem
 -9.3608727e+000              420   8.0068580e-006   1.2756715e-001   2.8770106e-002   3.2269999e-002   3.6884751e-002   1.7071948e+001   2.8782736e+000                0         #dt_chem
 -9.3090999e+000              421   8.6288122e-006   1.4482352e-001   3.1030652e-002   3.4753942e-002   3.9782887e-002   1.8402742e+001   3.0207778e+000                0         #dt_chem
 -9.2556284e+000              422   8.9119124e-006   1.3579463e-001   3.2073722e-002   3.5889323e-002   4.1120156e-002   1.9011519e+001   2.4518789e+000                0         #dt_chem
 -9.2009316e+000              423   9.1161275e-006   1.3859362e-001   3.2839212e-002   3.6745281e-002   4.2101554e-002   1.9452653e+001   1.9903071e+000                0         #dt_chem
 -9.1592318e+000              424   6.9499758e-006   1.0373599e-001   2.5045666e-002   2.8024499e-002   3.2109828e-002   1.4833330e+001   2.2129132e+000                1         #dt_chem, recover_chem
 -9.1149775e+000              425   7.3757144e-006   1.2220887e-001   2.6585914e-002   2.9747668e-002   3.4084505e-002   1.5745287e+001   1.7596236e+000                0         #dt_chem
 -9.0687174e+000              426   7.7100057e-006   1.1299280e-001   2.7790390e-002   3.1095167e-002   3.5628705e-002   1.6462485e+001   1.9438762e+000                0         #dt_chem
 -9.0181384e+000              427   8.4298452e-006   1.1557376e-001   3.0372423e-002   3.3984080e-002   3.8939004e-002   1.8003702e+001   1.6444205e+000                0         #dt_chem
 -8.9658984e+000              428   8.7066593e-006   8.7855124e-002   3.1346758e-002   3.5074161e-002   4.0188151e-002   1.8599485e+001   1.7238452e+000                0         #dt_chem
 -8.9114928e+000              429   9.0676066e-006   1.1376935e-001   3.2609385e-002   3.6486893e-002   4.1806904e-002   1.9375789e+001   1.4430869e+000                0         #dt_chem
 -8.8556699e+000              430   9.3038048e-006   8.8209295e-002   3.3408310e-002   3.7380881e-002   4.2831166e-002   1.9885896e+001   1.5641172e+000                0         #dt_chem
 -8.7858914e+000              431   1.1629756e-005   1.1164861e-001   4.1668122e-002   4.6623028e-002   5.3420670e-002   2.4866254e+001   1.9487111e+000                0         #dt_grow
 -8.6986682e+000              432   1.4537195e-005   1.4089620e-001   5.1930487e-002   5.8145789e-002   6.6577547e-002   3.1096554e+001   1.7307621e+000                0         #dt_grow
 -8.6288897e+000              433   1.1629756e-005   1.1333626e-001   4.1446590e-002   4.6482936e-002   5.3136653e-002   2.4884901e+001   1.4690338e+000                0         #dt_piso
 -8.5416665e+000              434   1.4537195e-005   1.4138594e-001   5.1712695e-002   5.8054489e-002   6.6298327e-002   3.1118543e+001   1.7263527e+000                0         #dt_grow
 -8.4718880e+000              435   1.1629756e-005   1.1237443e-001   4.1343764e-002   4.6413533e-002   5.3004826e-002   2.4902176e+001   1.5192024e+000                0         #dt_piso
 -8.3846648e+000              436   1.4537195e-005   1.3855109e-001   5.1641517e-002   5.7973373e-002   6.6207074e-002   3.1139638e+001   1.8524933e+000                0         #dt_grow
 -8.3148863e+000              437   1.1629756e-005   1.0938886e-001   4.1289651e-002   4.6351838e-002   5.2935451e-002   2.4918095e+001   2.0730569e+000                0         #dt_piso
 -8.2590635e+000              438   9.3038048e-006   8.6627543e-002   3.3016278e-002   3.7063878e-002   4.2328562e-002   2.0440259e+001   1.4295377e+000                0         #dt_piso
 -8.1892849e+000              439   1.1629756e-005   1.0700830e-001   4.1246117e-002   4.6302247e-002   5.2879637e-002   2.4930838e+001   1.4959009e+000                0         #dt_grow
 -8.1020618e+000              440   1.4537195e-005   1.3204066e-001   5.1519335e-002   5.7834167e-002   6.6050430e-002   3.1175639e+001   1.3426497e+000                0         #dt_grow
 -8.0322832e+000              441   1.1629756e-005   1.0479392e-001   4.1189936e-002   4.6238287e-002   5.2807611e-002   2.4947173e+001   1.5514373e+000                0         #dt_piso
 -7.9450600e+000              442   1.4537195e-005   1.3037616e-001   5.1445988e-002   5.7750752e-002   6.5956395e-002   3.1195764e+001   1.5292728e+000                0         #dt_grow
 -7.8752815e+000              443   1.1629756e-005   1.0420649e-001   4.1130719e-002   4.6170977e-002   5.2731691e-002   2.4962953e+001   1.4100999e+000                0         #dt_piso
 -7.7880583e+000              444   1.4537195e-005   1.3142196e-001   5.1373274e-002   5.7668120e-002   6.5863171e-002   3.1214883e+001   2.1163364e+000                0         #dt_grow
 -7.7182798e+000              445   1.1629756e-005   1.0778034e-001   4.1073239e-002   4.6105662e-002   5.2657998e-002   2.4978054e+001   1.2381050e+000                0         #dt_piso
 -7.6310566e+000              446   1.4537195e-005   1.3917961e-001   5.1299697e-002   5.7584557e-002   6.5768843e-002   3.1234279e+001   1.5509068e+000                0         #dt_grow
 -7.5220277e+000              447   1.8171494e-005   1.8045965e-001   6.4058264e-002   7.1905372e-002   8.2125980e-002   3.9060554e+001   1.6583565e+000                0         #dt_grow
 -7.4348045e+000              448   1.4537195e-005   1.4753399e-001   5.1203791e-002   5.7475743e-002   6.5645886e-002   3.1257503e+001   1.4982817e+000                0         #dt_piso
 -7.3650260e+000              449   1.1629756e-005   1.1977528e-001   4.0936072e-002   4.5950031e-002   5.2482143e-002   2.5011804e+001   1.4921803e+000                0         #dt_piso
 -7.2778028e+000              450   1.4537195e-005   1.5243397e-001   5.1128042e-002   5.7389877e-002   6.5548772e-002   3.1275244e+001   2.0202307e+000                0         #dt_grow
 -7.2080243e+000              451   1.1629756e-005   1.2304614e-001   4.0876701e-002   4.5882732e-002   5.2406027e-002   2.5025621e+001   1.3658725e+000                0         #dt_piso
 -7.1208011e+000              452   1.4537195e-005   1.5582428e-001   5.1051649e-002   5.7303321e-002   6.5450832e-002   3.1293560e+001   1.4609500e+000                0         #dt_grow
 -7.0117721e+000              453   1.8171494e-005   1.9822380e-001   6.3742646e-002   7.1547729e-002   8.1721341e-002   3.9134946e+001   1.7373380e+000                0         #dt_grow
 -6.9245490e+000              454   1.4537195e-005   1.6038232e-001   5.0949149e-002   5.7187315e-002   6.5319421e-002   3.1315703e+001   1.6131544e+000                0         #dt_piso
 -6.8547704e+000              455   1.1629756e-005   1.2955699e-001   4.0730368e-002   4.5717131e-002   5.2218420e-002   2.5057617e+001   1.4517332e+000                0         #dt_piso
 -6.7675473e+000              456   1.4537195e-005   1.6457227e-001   5.0867851e-002   5.7095397e-002   6.5215193e-002   3.1333374e+001   1.7640214e+000                0         #dt_grow
 -6.6585183e+000              457   1.8171494e-005   2.1073832e-001   6.3514192e-002   7.1289392e-002   8.1428451e-002   3.9182590e+001   2.0819238e+000                0         #dt_grow
 -6.5712951e+000              458   1.4537195e-005   1.7139878e-001   5.0767947e-002   5.6982463e-002   6.5087111e-002   3.1352911e+001   2.0560787e+000                0         #dt_piso
 -6.5015166e+000              459   1.1629756e-005   1.3856903e-001   4.0583120e-002   4.5550712e-002   5.2029641e-002   2.5088663e+001   1.2556441e+000                0         #dt_piso
 -6.4142934e+000              460   1.4537195e-005   1.7633161e-001   5.0682550e-002   5.6886046e-002   6.4977628e-002   3.1370667e+001   1.3610496e+000                0         #dt_grow
 -6.3052645e+000              461   1.8171494e-005   1.8894737e-001   6.3277112e-002   7.1021676e-002   8.1124502e-002   3.9230031e+001   1.8899000e+000                0         #dt_grow
 -6.2180413e+000              462   1.4537195e-005   1.5121685e-001   5.0576132e-002   5.6765945e-002   6.4841195e-002   3.1389892e+001   1.5345320e+000                0         #dt_piso
 -6.1482627e+000              463   1.1629756e-005   1.2192706e-001   4.0429419e-002   4.5377266e-002   5.1832589e-002   2.5117479e+001   1.2750791e+000                0         #dt_piso
 -6.0610396e+000              464   1.4537195e-005   1.5539499e-001   5.0488551e-002   5.6667193e-002   6.4728911e-002   3.1407009e+001   1.3882975e+000                0         #dt_grow
 -5.9520106e+000              465   1.8171494e-005   1.7506152e-001   6.3035178e-002   7.0748864e-002   8.0814331e-002   3.9272084e+001   1.9446010e+000                0         #dt_grow
 -5.8647874e+000              466   1.4537195e-005   1.4063326e-001   5.0380274e-002   5.6545153e-002   6.4590095e-002   3.1424535e+001   1.4540569e+000                0         #dt_piso
 -5.7557585e+000              467   1.8171494e-005   1.6136612e-001   6.2894600e-002   7.0590464e-002   8.0634103e-002   3.9297581e+001   1.9212722e+000                0         #dt_grow
 -5.6194723e+000              468   2.2714367e-005   1.7635354e-001   7.8494627e-002   8.8098816e-002   1.0063414e-001   4.9144334e+001   1.7429846e+000                0         #dt_grow
 -5.5104433e+000              469   1.8171494e-005   1.3921208e-001   6.2719911e-002   7.0393761e-002   8.0410142e-002   3.9324347e+001   1.6891348e+000                0         #dt_piso
 -5.4232201e+000              470   1.4537195e-005   1.0995778e-001   5.0128962e-002   5.6262167e-002   6.4267900e-002   3.1465787e+001   1.4005596e+000                0         #dt_piso
 -5.3141912e+000              471   1.8171494e-005   1.3546352e-001   6.2582281e-002   7.0238895e-002   8.0233693e-002   3.9348199e+001   1.8339354e+000                0         #dt_grow
 -5.1779050e+000              472   2.2714367e-005   1.6664594e-001   7.8101714e-002   8.7656722e-002   1.0013040e-001   4.9206126e+001   1.7630716e+000                0         #dt_grow
 -5.0688760e+000              473   1.8171494e-005   1.3126045e-001   6.2401072e-002   7.0035198e-002   8.0001374e-002   3.9371829e+001   1.6142816e+000                0         #dt_piso
 -4.9816528e+000              474   1.4537195e-005   1.0891276e-001   4.9767858e-002   5.5857557e-002   6.3804946e-002   3.1503070e+001   1.5417536e+000                0         #dt_piso
 -4.8726239e+000              475   1.8171494e-005   1.3622878e-001   6.2005632e-002   6.9594043e-002   7.9494400e-002   3.9393432e+001   1.3985763e+000                0         #dt_grow
 -4.7363377e+000              476   2.2714367e-005   1.6773411e-001   7.7240446e-002   8.6694734e-002   9.9026213e-002   4.9260984e+001   1.9997172e+000                0         #dt_grow
 -4.6273087e+000              477   1.8171494e-005   1.3194123e-001   6.1645455e-002   6.9191633e-002   7.9032635e-002   3.9416336e+001   1.5482869e+000                0         #dt_piso
 -4.5400855e+000              478   1.4537195e-005   1.0389928e-001   4.9231707e-002   5.5258683e-002   6.3117573e-002   3.1538334e+001   1.3674127e+000                0         #dt_piso
 -4.4310566e+000              479   1.8171494e-005   1.2749736e-001   6.1419417e-002   6.8938788e-002   7.8742842e-002   3.9438690e+001   1.3672236e+000                0         #dt_grow
 -4.2947704e+000              480   2.2714367e-005   1.5567054e-001   7.6616718e-002   8.5997070e-002   9.8226561e-002   4.9310966e+001   2.3110689e+000                0         #dt_grow
 -4.1857414e+000              481   1.8171494e-005   1.2168910e-001   6.1200341e-002   6.8693450e-002   7.8461976e-002   3.9456850e+001   1.4939261e+000                0         #dt_piso
 -4.0494552e+000              482   2.2714367e-005   1.4781695e-001   7.6368371e-002   8.5718750e-002   9.7908168e-002   4.9338818e+001   1.6987998e+000                0         #dt_grow
 -3.9404263e+000              483   1.8171494e-005   1.1521372e-001   6.1016823e-002   6.8487710e-002   7.8226696e-002   3.9477476e+001   1.5263548e+000                0         #dt_piso
 -3.8041400e+000              484   2.2714367e-005   1.4042967e-001   7.6144448e-002   8.5467530e-002   9.7621087e-002   4.9372384e+001   1.6686305e+000                0         #dt_grow
 -3.6661214e+000              485   2.3003109e-005   1.3799365e-001   7.7003066e-002   8.6431393e-002   9.8721879e-002   5.0006122e+001   1.7041335e+000                0         #dt_mach
 -3.5557065e+000              486   1.8402488e-005   1.0717002e-001   6.1535572e-002   6.9070137e-002   7.8891759e-002   4.0010757e+001   1.4643148e+000                0         #dt_piso
 -3.4177249e+000              487   2.2996925e-005   1.2941052e-001   7.6786409e-002   8.6188293e-002   9.8444115e-002   5.0024118e+001   1.4433909e+000                0         #dt_mach
 -3.2798099e+000              488   2.2985838e-005   1.2478212e-001   7.6648248e-002   8.6033366e-002   9.8266985e-002   5.0004992e+001   2.1452959e+000                0         #dt_mach
 -3.1694779e+000              489   1.8388670e-005   9.6407958e-002   6.1255934e-002   6.8756473e-002   7.8533248e-002   4.0008803e+001   1.4497811e+000                0         #dt_piso
 -3.0315932e+000              490   2.2980780e-005   1.1938074e-001   7.6446861e-002   8.5807562e-002   9.8008797e-002   5.0019773e+001   1.3583829e+000                0         #dt_mach
 -2.8937630e+000              491   2.2971696e-005   1.2453640e-001   7.6316323e-002   8.5661285e-002   9.7841439e-002   5.0005554e+001   1.5573957e+000                0         #dt_mach
 -2.7834989e+000              492   1.8377357e-005   9.8706737e-002   6.0989603e-002   6.8457986e-002   7.8191798e-002   4.0009081e+001   1.9116439e+000                0         #dt_piso
 -2.6457000e+000              493   2.2966482e-005   1.2232832e-001   7.6114794e-002   8.5435558e-002   9.7583069e-002   5.0015404e+001   1.3954299e+000                0         #dt_mach
 -2.5079435e+000              494   2.2959409e-005   1.2104934e-001   7.5990476e-002   8.5296388e-002   9.7423687e-002   5.0005412e+001   1.5522984e+000                0         #dt_mach
 -2.3702020e+000              495   2.2956924e-005   1.2073498e-001   7.5876541e-002   8.5168866e-002   9.7277617e-002   5.0012612e+001   1.4100454e+000                0         #dt_mach
 -2.2324952e+000              496   2.2951135e-005   1.2071494e-001   7.5753218e-002   8.5030892e-002   9.7119511e-002   5.0007254e+001   1.8898139e+000                0         #dt_mach
 -2.0948083e+000              497   2.2947806e-005   1.2076032e-001   7.5638721e-002   8.4902861e-002   9.6972719e-002   5.0008247e+001   2.0517447e+000                0         #dt_mach
 -1.9571442e+000              498   2.2944021e-005   1.2085693e-001   7.5523458e-002   8.4774029e-002   9.6824946e-002   5.0006967e+001   1.7714510e+000                0         #dt_mach
 -1.8194993e+000              499   2.2940825e-005   1.2087304e-001   7.5411723e-002   8.4649209e-002   9.6681696e-002   5.0005374e+001   2.1080051e+000                0         #dt_mach
 -1.6818691e+000              500   2.2938359e-005   1.2088103e-001   7.5303275e-002   8.4528127e-002   9.6542660e-002   5.0004697e+001   1.4127866e+000                0         #dt_mach
 -1.5442519e+000              501   2.2936205e-005   1.2083383e-001   7.5196419e-002   8.4408880e-002   9.6405666e-002   5.0004037e+001   1.7269446e+000                0         #dt_mach
 -1.4066458e+000              502   2.2934353e-005   1.2101164e-001   7.5091800e-002   8.4292161e-002   9.6271538e-002   5.0003812e+001   1.3517686e+000                0         #dt_mach
 -1.2690501e+000              503   2.2932605e-005   1.2990880e-001   7.4986221e-002   8.4174431e-002   9.6136180e-002   5.0003178e+001   2.0751931e+000                0         #dt_mach
 -1.1314632e+000              504   2.2931147e-005   1.3064900e-001   7.4883785e-002   8.4060240e-002   9.6004852e-002   5.0002644e+001   1.5001698e+000                0         #dt_mach
 -9.9388364e-001              505   2.2929935e-005   1.3050806e-001   7.4783080e-002   8.3948030e-002   9.5875743e-002   5.0002113e+001   1.3723259e+000                0         #dt_mach
 -8.5630984e-001              506   2.2928966e-005   1.3024468e-001   7.4683650e-002   8.3837289e-002   9.5748269e-002   5.0001842e+001   1.4187283e+000                0         #dt_mach
 -7.1874112e-001              507   2.2928121e-005   1.2999719e-001   7.4585189e-002   8.3727672e-002   9.5622037e-002   5.0001349e+001   1.6628927e+000                0         #dt_mach
 -5.8117610e-001              508   2.2927503e-005   1.2983138e-001   7.4488187e-002   8.3619730e-002   9.5497675e-002   5.0000877e+001   1.4457446e+000                0         #dt_mach
 -4.4361350e-001              509   2.2927100e-005   1.2975334e-001   7.4392729e-002   8.3513559e-002   9.5375294e-002   5.0000315e+001   1.3867888e+000                0         #dt_mach
 -3.0605176e-001              510   2.2926956e-005   1.2971143e-001   7.4298944e-002   8.3409298e-002   9.5255056e-002   4.9999854e+001   1.7679463e+000                0         #dt_mach
 -1.6848963e-001              511   2.2927023e-005   1.2981804e-001   7.4206767e-002   8.3306880e-002   9.5136881e-002   4.9999330e+001   1.4783233e+000                0         #dt_mach
 -3.0925645e-002              512   2.2927330e-005   1.3002027e-001   7.4116527e-002   8.3206669e-002   9.5021189e-002   4.9998761e+001   1.5166207e+000                0         #dt_mach
  1.0664174e-001              513   2.2927898e-005   1.3028482e-001   7.4028148e-002   8.3108575e-002   9.4907882e-002   4.9998477e+001   1.4778422e+000                0         #dt_mach
  2.4421332e-001              514   2.2928597e-005   1.3065109e-001   7.3941225e-002   8.3012150e-002   9.4796442e-002   4.9997905e+001   1.8509097e+000                0         #dt_mach
  3.8179067e-001              515   2.2929557e-005   1.3108555e-001   7.3856501e-002   8.2918223e-002   9.4687822e-002   4.9997332e+001   1.4988132e+000                0         #dt_mach
  5.1937535e-001              516   2.2930781e-005   1.3162164e-001   7.3774073e-002   8.2826904e-002   9.4582145e-002   4.9996807e+001   1.4008813e+000                0         #dt_mach
  6.5696883e-001              517   2.2932246e-005   1.3225248e-001   7.3693904e-002   8.2738152e-002   9.4479364e-002   4.9996262e+001   1.3705960e+000                0         #dt_mach
  7.9457259e-001              518   2.2933960e-005   1.3294900e-001   7.3615898e-002   8.2651855e-002   9.4379357e-002   4.9995787e+001   1.7530798e+000                0         #dt_mach
  9.3218794e-001              519   2.2935893e-005   1.3375679e-001   7.3540000e-002   8.2567955e-002   9.4282051e-002   4.9995270e+001   1.4051993e+000                0         #dt_mach
  1.0000000e+000              520   1.1302010e-005   1.3421103e-001   7.3495542e-002   8.2518679e-002   9.4225054e-002   5.0005001e+001   1.3422654e+000                0         #dt_inject
  1.1376146e+000              521   2.2935769e-005   1.3490164e-001   7.3407623e-002   8.2421353e-002   9.4112338e-002   4.9990637e+001   1.4227979e+000                0         #dt_mach
  1.2752550e+000              522   2.2940064e-005   1.3578730e-001   7.3436287e-002   8.2453891e-002   9.4149086e-002   4.9991656e+001   1.7018570e+000                0         #dt_mach
  1.3892154e+000              523   1.8993398e-005   5.1687138e-001   5.9238899e-002   6.6531785e-002   7.5947307e-002   4.1387818e+001   1.4742133e+000                0         #dt_spray
  1.4481517e+000              524   9.8227251e-006   5.5717367e-001   8.7151288e-002   9.7854041e-002   1.1173242e-001   3.7915974e+001   1.3370897e+000                0         #dt_spray
  1.4878880e+000              525   6.6227090e-006   5.9329655e-001   5.8616268e-002   6.5816827e-002   7.5149062e-002   2.5560971e+001   1.0780935e+000                0         #dt_spray
  1.5209529e+000              526   5.5108246e-006   6.3228850e-001   4.8538352e-002   5.4503861e-002   6.2228656e-002   2.1268002e+001   1.4119274e+000                0         #dt_spray
  1.5508907e+000              527   4.9896240e-006   6.6733520e-001   4.3750311e-002   4.9129853e-002   5.6090142e-002   1.9255194e+001   1.3787931e+000                0         #dt_spray
  1.5787256e+000              528   4.6391586e-006   6.8600460e-001   4.0483313e-002   4.5463595e-002   5.1901684e-002   1.7901595e+001   1.7528604e+000                0         #dt_spray
  1.6049463e+000              529   4.3701119e-006   7.0502946e-001   3.7932415e-002   4.2601431e-002   4.8631302e-002   1.6862353e+001   2.1057326e+000                0         #dt_spray
  1.6298373e+000              530   4.1484909e-006   7.2293247e-001   3.5784872e-002   4.0192307e-002   4.5878042e-002   1.6006587e+001   2.4494138e+000                0         #dt_spray
  1.6536749e+000              531   3.9729394e-006   7.2645314e-001   3.4008682e-002   3.8200561e-002   4.3600875e-002   1.5328765e+001   3.3702103e+000                0         #dt_spray
  1.6764999e+000              532   3.8041703e-006   7.1726132e-001   3.2274763e-002   3.6256467e-002   4.1377902e-002   1.4677298e+001   4.8791626e+000                0         #dt_spray
  1.6984650e+000              533   3.6608547e-006   7.2066802e-001   3.0761681e-002   3.4560384e-002   3.9438053e-002   1.4124152e+001   4.8737571e+000                0         #dt_spray
  1.7196876e+000              534   3.5370912e-006   7.1114620e-001   2.9422011e-002   3.3059025e-002   3.7720527e-002   1.3646360e+001   5.9108088e+000                0         #dt_spray
  1.7402356e+000              535   3.4246756e-006   7.2711049e-001   2.8189881e-002   3.1678362e-002   3.6140872e-002   1.3212186e+001   7.0481516e+000                0         #dt_spray
  1.7602011e+000              536   3.3275807e-006   7.3649888e-001   2.7087777e-002   3.0443746e-002   3.4727919e-002   1.2837285e+001   9.7229997e+000                0         #dt_spray
  1.7795367e+000              537   3.2226018e-006   7.4658046e-001   2.5939864e-002   2.9157407e-002   3.3256236e-002   1.2431947e+001   1.1379944e+001                0         #dt_spray
  1.7983736e+000              538   3.1394820e-006   7.6383417e-001   2.4981823e-002   2.8084317e-002   3.2027978e-002   1.2110844e+001   1.2914865e+001                0         #dt_spray
  1.8167536e+000              539   3.0633226e-006   7.6033872e-001   2.4102170e-002   2.7099022e-002   3.0900218e-002   1.1816843e+001   1.2476021e+001                0         #dt_spray
  1.8346822e+000              540   2.9881122e-006   7.7039241e-001   2.3245188e-002   2.6139000e-002   2.9801523e-002   1.1526641e+001   1.3292917e+001                0         #dt_spray
  1.8522285e+000              541   2.9243836e-006   7.7395288e-001   2.2493022e-002   2.5296645e-002   2.8837208e-002   1.1280608e+001   1.4605309e+001                0         #dt_spray
  1.8693865e+000              542   2.8596639e-006   7.6208853e-001   2.1751420e-002   2.4465950e-002   2.7886436e-002   1.1030572e+001   1.7159632e+001                0         #dt_spray
  1.8861530e+000              543   2.7944129e-006   7.5895483e-001   2.1023043e-002   2.3649858e-002   2.6952619e-002   1.0778832e+001   2.0548166e+001                0         #dt_spray
  1.9025765e+000              544   2.7372538e-006   7.6730958e-001   2.0370428e-002   2.2918805e-002   2.6115933e-002   1.0558121e+001   2.1519825e+001                0         #dt_spray
  1.9186625e+000              545   2.6809995e-006   7.7551304e-001   1.9738759e-002   2.2211124e-002   2.5306101e-002   1.0340852e+001   2.4248291e+001                0         #dt_spray
  1.9343892e+000              546   2.6211087e-006   7.8255779e-001   1.9091237e-002   2.1485457e-002   2.4475945e-002   1.0109458e+001   2.3926916e+001                0         #dt_spray
  1.9497858e+000              547   2.5661053e-006   7.9872337e-001   1.8489772e-002   2.0811484e-002   2.3704835e-002   9.8968748e+000   2.2176379e+001                0         #dt_spray
  1.9648640e+000              548   2.5130260e-006   8.0315183e-001   1.7913962e-002   2.0166189e-002   2.2966618e-002   9.6919682e+000   2.4604753e+001                0         #dt_spray
  1.9796503e+000              549   2.4643893e-006   7.8766860e-001   1.7379784e-002   1.9567620e-002   2.2281774e-002   9.5041541e+000   2.4467189e+001                0         #dt_spray
  1.9941468e+000              550   2.4160876e-006   7.9566518e-001   1.6856933e-002   1.8981671e-002   2.1611452e-002   9.3176361e+000   2.9641279e+001                0         #dt_spray
  2.0084083e+000              551   2.3769052e-006   8.0159828e-001   1.6404657e-002   1.8475105e-002   2.1031611e-002   9.1661366e+000   3.3478250e+001                0         #dt_spray
  2.0224175e+000              552   2.3348776e-006   7.8529676e-001   1.5938547e-002   1.7952842e-002   2.0434034e-002   9.0039261e+000   3.3778500e+001                0         #dt_spray
  2.0361977e+000              553   2.2967046e-006   7.7441395e-001   1.5506258e-002   1.7468573e-002   1.9879818e-002   8.8564657e+000   3.6270923e+001                0         #dt_spray
  2.0497578e+000              554   2.2600128e-006   7.7856535e-001   1.5089611e-002   1.7001834e-002   1.9345656e-002   8.7147660e+000   3.6756098e+001                0         #dt_spray
  2.0630832e+000              555   2.2208930e-006   7.6649859e-001   1.4666093e-002   1.6527195e-002   1.8802684e-002   8.5637262e+000   3.2230135e+001                0         #dt_spray
  2.0761981e+000              556   2.1858172e-006   7.6691396e-001   1.4276201e-002   1.6090341e-002   1.8302822e-002   8.4282911e+000   3.3283459e+001                0         #dt_spray
  2.0891284e+000              557   2.1550511e-006   7.5593988e-001   1.3920763e-002   1.5692255e-002   1.7847132e-002   8.3091531e+000   3.3798939e+001                0         #dt_spray
  2.1018816e+000              558   2.1255336e-006   7.6707669e-001   1.3578203e-002   1.5308615e-002   1.7407952e-002   8.1948577e+000   3.4153606e+001                0         #dt_spray
  2.1144724e+000              559   2.0984753e-006   7.5861002e-001   1.3251612e-002   1.4942936e-002   1.6989246e-002   8.0903773e+000   4.2594732e+001                0         #dt_spray
  2.1268872e+000              560   2.0691191e-006   7.7352882e-001   1.2917183e-002   1.4568287e-002   1.6560491e-002   7.9771771e+000   4.8099352e+001                0         #dt_spray
  2.1391421e+000              561   2.0424984e-006   7.6434484e-001   1.2606297e-002   1.4220116e-002   1.6161919e-002   7.8742729e+000   4.1499055e+001                0         #dt_spray
  2.1512050e+000              562   2.0104816e-006   7.6349142e-001   1.2270383e-002   1.3843587e-002   1.5731260e-002   7.7504020e+000   4.5189196e+001                0         #dt_spray
  2.1631142e+000              563   1.9848534e-006   7.6339704e-001   1.1980424e-002   1.3518756e-002   1.5359518e-002   7.6514479e+000   4.3798533e+001                0         #dt_spray
  2.1748915e+000              564   1.9628910e-006   7.8082361e-001   1.1718229e-002   1.3225141e-002   1.5023371e-002   7.5667970e+000   3.9904067e+001                0         #dt_spray
  2.1865116e+000              565   1.9366774e-006   7.7246763e-001   1.1437911e-002   1.2910963e-002   1.4663988e-002   7.4655785e+000   6.5300118e+001                0         #dt_spray
  2.1980006e+000              566   1.9148412e-006   7.7875785e-001   1.1188729e-002   1.2631843e-002   1.4344525e-002   7.3812002e+000   1.0455653e+002                0         #dt_spray
  2.2093465e+000              567   1.8909765e-006   7.8204671e-001   1.0932355e-002   1.2344509e-002   1.4015840e-002   7.2890626e+000   1.0925696e+002                0         #dt_spray
  2.2205787e+000              568   1.8720442e-006   7.8583365e-001   1.0707200e-002   1.2092373e-002   1.3727180e-002   7.2160163e+000   1.1285165e+002                0         #dt_spray
  2.2316833e+000              569   1.8507602e-006   7.7137617e-001   1.0471881e-002   1.1828713e-002   1.3425489e-002   7.1337455e+000   1.2551675e+002                0         #dt_spray
  2.2426651e+000              570   1.8303034e-006   7.7550050e-001   1.0244820e-002   1.1574307e-002   1.3134385e-002   7.0546964e+000   1.1616671e+002                0         #dt_spray
  2.2535403e+000              571   1.8125330e-006   7.8539851e-001   1.0038154e-002   1.1342834e-002   1.2869428e-002   6.9860260e+000   1.2812664e+002                0         #dt_spray
  2.2643072e+000              572   1.7944758e-006   7.7311958e-001   9.8330543e-003   1.1113070e-002   1.2606480e-002   6.9163520e+000   1.2605621e+002                0         #dt_spray
  2.2749516e+000              573   1.7740677e-006   7.5825681e-001   9.6180881e-003   1.0872097e-002   1.2330882e-002   6.8376065e+000   1.0980576e+002                0         #dt_spray
  2.2855027e+000              574   1.7585212e-006   7.6433683e-001   9.4320043e-003   1.0663707e-002   1.2092313e-002   6.7776765e+000   1.2190865e+002                0         #dt_spray
  2.2959402e+000              575   1.7395742e-006   7.6784174e-001   9.2287656e-003   1.0435886e-002   1.1831751e-002   6.7047809e+000   1.2331904e+002                0         #dt_spray
  2.3062702e+000              576   1.7216760e-006   7.7365249e-001   9.0317183e-003   1.0215034e-002   1.1579126e-002   6.6360757e+000   1.2056782e+002                0         #dt_spray
  2.3165150e+000              577   1.7074647e-006   7.6749104e-001   8.8562459e-003   1.0018522e-002   1.1354161e-002   6.5816741e+000   1.1328108e+002                0         #dt_spray
  2.3266524e+000              578   1.6895610e-006   7.7959023e-001   8.6605965e-003   9.7992051e-003   1.1103329e-002   6.5131215e+000   1.2094077e+002                0         #dt_spray
  2.3367039e+000              579   1.6752640e-006   7.5897190e-001   8.4852010e-003   9.6027398e-003   1.0878463e-002   6.4586861e+000   1.1632322e+002                0         #dt_spray
  2.3466725e+000              580   1.6614235e-006   7.7628960e-001   8.3164999e-003   9.4137344e-003   1.0662179e-002   6.4062503e+000   1.2059538e+002                0         #dt_spray
  2.3565637e+000              581   1.6485285e-006   7.8367066e-001   8.1467119e-003   9.2236742e-003   1.0444502e-002   6.3570913e+000   1.2236772e+002                0         #dt_spray
  2.3663597e+000              582   1.6326682e-006   7.8571692e-001   7.9641713e-003   9.0191700e-003   1.0210476e-002   6.2961678e+000   1.0876802e+002                0         #dt_spray
  2.3760859e+000              583   1.6210324e-006   7.6437153e-001   7.8085420e-003   8.8450203e-003   1.0010951e-002   6.2513957e+000   1.1182079e+002                0         #dt_spray
  2.3857298e+000              584   1.6073274e-006   7.7705725e-001   7.6508173e-003   8.6683367e-003   9.8087401e-003   6.1985568e+000   1.1327795e+002                0         #dt_spray
  2.3952982e+000              585   1.5947321e-006   7.8184558e-001   7.5034371e-003   8.5032825e-003   9.6197912e-003   6.1499227e+000   1.0485036e+002                0         #dt_spray
  2.4047805e+000              586   1.5803730e-006   7.7362048e-001   1.2476936e-002   1.4001077e-002   1.5996072e-002   6.0942454e+000   1.0267186e+002                0         #dt_spray
  2.4141799e+000              587   1.5665765e-006   7.7443017e-001   1.2345772e-002   1.3854080e-002   1.5827912e-002   6.0404866e+000   9.2645022e+001                0         #dt_spray
  2.4235221e+000              588   1.5570263e-006   7.9298702e-001   1.2268130e-002   1.3767008e-002   1.5728372e-002   6.0030710e+000   8.4923166e+001                0         #dt_spray
  2.4327979e+000              589   1.5459632e-006   7.8565870e-001   1.2185312e-002   1.3674039e-002   1.5622195e-002   5.9598130e+000   1.0021783e+002                0         #dt_spray
  2.4420016e+000              590   1.5339589e-006   7.8573169e-001   1.2096108e-002   1.3573875e-002   1.5507830e-002   5.9128297e+000   1.0437845e+002                0         #dt_spray
  2.4511397e+000              591   1.5230169e-006   7.9725106e-001   1.2015249e-002   1.3483069e-002   1.5404166e-002   5.8700021e+000   8.8440668e+001                0         #dt_spray
  2.4602008e+000              592   1.5101754e-006   7.8312414e-001   1.1919221e-002   1.3375231e-002   1.5281053e-002   5.8199684e+000   8.8439483e+001                0         #dt_spray
  2.4692016e+000              593   1.5001432e-006   7.9565642e-001   1.1849288e-002   1.3296651e-002   1.5191395e-002   5.7808598e+000   9.3501523e+001                0         #dt_spray
  2.4782086e+000              594   1.5011666e-006   8.0537115e-001   1.1868609e-002   1.3318212e-002   1.5216165e-002   5.7841454e+000   8.5579281e+001                0         #dt_spray
  2.4872019e+000              595   1.4988858e-006   7.6594412e-001   1.1861232e-002   1.3309815e-002   1.5206707e-002   5.7749297e+000   9.9131644e+001                0         #dt_spray
  2.4962073e+000              596   1.5008989e-006   7.7345172e-001   1.1886174e-002   1.3337696e-002   1.5238685e-002   5.7824994e+000   8.8738908e+001                0         #dt_spray
  2.5052089e+000              597   1.5002664e-006   7.8726764e-001   1.1888599e-002   1.3340324e-002   1.5241793e-002   5.7800822e+000   9.8621774e+001                0         #dt_spray
  2.5142248e+000              598   1.5026417e-006   7.8035789e-001   1.1914235e-002   1.3369009e-002   1.5274660e-002   5.7893548e+000   1.0286188e+002                0         #dt_spray
  2.5232402e+000              599   1.5025691e-006   7.7585906e-001   1.1921018e-002   1.3376532e-002   1.5283356e-002   5.7893029e+000   1.0161542e+002                0         #dt_spray
  2.5322326e+000              600   1.4987361e-006   7.7538600e-001   1.1898763e-002   1.3351461e-002   1.5254825e-002   5.7746042e+000   1.0055159e+002                0         #dt_spray
  2.5412328e+000              601   1.5000351e-006   7.7672332e-001   1.1917038e-002   1.3371861e-002   1.5278254e-002   5.7796033e+000   9.9103680e+001                0         #dt_spray
  2.5502314e+000              602   1.4997700e-006   7.7156910e-001   1.1921422e-002   1.3376680e-002   1.5283875e-002   5.7787076e+000   9.6503757e+001                0         #dt_spray
  2.5592299e+000              603   1.4997359e-006   7.8958291e-001   1.2510568e-002   1.4030519e-002   1.6039190e-002   5.7783605e+000   9.2362619e+001                0         #dt_spray
  2.5682189e+000              604   1.4981798e-006   7.9980605e-001   1.2470523e-002   1.3985816e-002   1.5987850e-002   5.7722108e+000   8.0410787e+001                0         #dt_spray
  2.5772046e+000              605   1.4976180e-006   8.0005881e-001   1.2448526e-002   1.3961308e-002   1.5959648e-002   5.7704828e+000   8.6905590e+001                0         #dt_spray
  2.5862073e+000              606   1.5004408e-006   8.2451398e-001   1.2457815e-002   1.3971857e-002   1.5971557e-002   5.7818310e+000   7.3979290e+001                0         #dt_spray
  2.5952179e+000              607   1.5017673e-006   8.4580670e-001   1.2457418e-002   1.3971521e-002   1.5971049e-002   5.7870679e+000   9.0393102e+001                0         #dt_spray
  2.6042236e+000              608   1.5009581e-006   8.2464542e-001   1.2442966e-002   1.3955394e-002   1.5952520e-002   5.7840358e+000   8.8738548e+001                0         #dt_spray
  2.6132447e+000              609   1.5035142e-006   7.8244054e-001   1.2460323e-002   1.3974909e-002   1.5974773e-002   5.7940975e+000   9.1431833e+001                0         #dt_spray
  2.6222613e+000              610   1.5027631e-006   7.7109960e-001   1.2454365e-002   1.3968243e-002   1.5967134e-002   5.7914623e+000   9.3193685e+001                0         #dt_spray
  2.6312693e+000              611   1.5013296e-006   7.8688706e-001   1.2445658e-002   1.3958461e-002   1.5955971e-002   5.7861110e+000   8.7752580e+001                0         #dt_spray
  2.6402563e+000              612   1.4978422e-006   7.8030431e-001   1.2421597e-002   1.3931437e-002   1.5925125e-002   5.7729498e+000   9.5309840e+001                0         #dt_spray
  2.6492428e+000              613   1.4977375e-006   7.7790306e-001   1.2411882e-002   1.3920595e-002   1.5912669e-002   5.7728219e+000   8.7434200e+001                0         #dt_spray
  2.6582552e+000              614   1.5020686e-006   7.8436079e-001   1.2457758e-002   1.3971939e-002   1.5971485e-002   5.7897143e+000   9.3986614e+001                0         #dt_spray
  2.6672624e+000              615   1.5011999e-006   7.8539947e-001   1.2461820e-002   1.3976365e-002   1.5976692e-002   5.7868161e+000   8.8325412e+001                0         #dt_spray
  2.6762685e+000              616   1.5010296e-006   8.0528349e-001   1.2473096e-002   1.3988869e-002   1.5991149e-002   5.7865431e+000   9.9987221e+001                0         #dt_spray
  2.6852782e+000              617   1.5016103e-006   7.9839935e-001   1.2491716e-002   1.4009601e-002   1.6015020e-002   5.7887796e+000   9.1221157e+001                0         #dt_spray
  2.6942574e+000              618   1.4965350e-006   7.7483556e-001   1.2463843e-002   1.3978188e-002   1.5979287e-002   5.7691543e+000   9.8938622e+001                0         #dt_spray
  2.7032657e+000              619   1.5013789e-006   7.8079747e-001   1.2518899e-002   1.4039776e-002   1.6049870e-002   5.7878505e+000   1.0941002e+002                0         #dt_spray
  2.7122676e+000              620   1.5003239e-006   8.1881891e-001   1.2524461e-002   1.4045855e-002   1.6057002e-002   5.7836672e+000   9.3144061e+001                0         #dt_spray
  2.7212566e+000              621   1.4981560e-006   8.9538078e-001   1.2520255e-002   1.4040983e-002   1.6051610e-002   5.7749582e+000   9.0067705e+001                0         #dt_spray
  2.7302710e+000              622   1.5024018e-006   7.8550943e-001   1.2569543e-002   1.4096105e-002   1.6114799e-002   5.7909313e+000   9.1793851e+001                0         #dt_spray
  2.7392894e+000              623   1.5030636e-006   7.8748854e-001   1.2563775e-002   1.4089775e-002   1.6107404e-002   5.7931178e+000   8.7045048e+001                0         #dt_spray
  2.7482914e+000              624   1.5003462e-006   7.8356212e-001   1.2555890e-002   1.4080784e-002   1.6097295e-002   5.7823062e+000   8.0773211e+001                0         #dt_spray
  2.7573105e+000              625   1.5031843e-006   7.8806780e-001   1.2594059e-002   1.4123444e-002   1.6146229e-002   5.7929775e+000   8.5189541e+001                0         #dt_spray
  2.7663191e+000              626   1.5014262e-006   7.9336280e-001   1.2593262e-002   1.4122413e-002   1.6145208e-002   5.7857765e+000   8.4431139e+001                0         #dt_spray
  2.7753285e+000              627   1.5015612e-006   7.8441889e-001   1.2607792e-002   1.4138575e-002   1.6163836e-002   5.7855352e+000   8.9366908e+001                0         #dt_spray
  2.7843351e+000              628   1.5010995e-006   8.0104584e-001   1.2616702e-002   1.4148437e-002   1.6175259e-002   5.7832436e+000   8.6933823e+001                0         #dt_spray
  2.7933416e+000              629   1.5010952e-006   7.8075706e-001   1.2629018e-002   1.4162123e-002   1.6191049e-002   5.7830044e+000   9.5217883e+001                0         #dt_spray
  2.8023536e+000              630   1.5019953e-006   7.7649974e-001   1.2648856e-002   1.4184247e-002   1.6216481e-002   5.7863315e+000   1.0286415e+002                0         #dt_spray
  2.8113584e+000              631   1.5007932e-006   7.8638041e-001   1.2651007e-002   1.4186539e-002   1.6219239e-002   5.7815918e+000   1.0529830e+002                0         #dt_spray
  2.8203502e+000              632   1.4986375e-006   7.8286779e-001   1.2645061e-002   1.4179753e-002   1.6211617e-002   5.7731054e+000   1.0259771e+002                0         #dt_spray
  2.8293445e+000              633   1.4990509e-006   7.7796572e-001   1.2639048e-002   1.4173133e-002   1.6203908e-002   5.7744381e+000   1.0759396e+002                0         #dt_spray
  2.8383422e+000              634   1.4996147e-006   7.8235477e-001   1.2655844e-002   1.4191837e-002   1.6225441e-002   5.7761878e+000   1.0026736e+002                0         #dt_spray
  2.8473496e+000              635   1.5012360e-006   7.9210428e-001   1.2681344e-002   1.4220303e-002   1.6258134e-002   5.7821452e+000   7.2166643e+001                0         #dt_spray
  2.8563485e+000              636   1.4998106e-006   7.7775805e-001   1.2681439e-002   1.4220283e-002   1.6258255e-002   5.7767498e+000   7.5886664e+001                0         #dt_spray
  2.8653399e+000              637   1.4985767e-006   7.9224621e-001   1.2683661e-002   1.4222651e-002   1.6261104e-002   5.7721165e+000   5.2153375e+001                0         #dt_spray
  2.8743395e+000              638   1.4999224e-006   7.8715806e-001   1.2708066e-002   1.4249894e-002   1.6292392e-002   5.7773014e+000   6.5584794e+001                0         #dt_spray
  2.8833397e+000              639   1.5000393e-006   7.9305868e-001   1.2722179e-002   1.4265596e-002   1.6310486e-002   5.7777926e+000   4.8648840e+001                0         #dt_spray
  2.8923559e+000              640   1.5027014e-006   8.0302633e-001   1.2757730e-002   1.4305338e-002   1.6356065e-002   5.7879807e+000   4.5646428e+001                0         #dt_spray
  2.9013738e+000              641   1.5029835e-006   7.8384515e-001   1.2772321e-002   1.4321573e-002   1.6374771e-002   5.7890984e+000   7.8317925e+001                0         #dt_spray
  2.9103903e+000              642   1.5027405e-006   7.8202903e-001   1.2781680e-002   1.4331941e-002   1.6386770e-002   5.7882635e+000   6.9259310e+001                0         #dt_spray
  2.9193905e+000              643   1.5000400e-006   7.7710893e-001   1.2738752e-002   1.4284036e-002   1.6331733e-002   5.7780567e+000   7.0182455e+001                0         #dt_spray
  2.9283871e+000              644   1.4994275e-006   8.0180381e-001   1.2744683e-002   1.4290550e-002   1.6339337e-002   5.7758550e+000   6.8770282e+001                0         #dt_spray
  2.9373922e+000              645   1.5008542e-006   7.9870314e-001   1.2768146e-002   1.4316726e-002   1.6369418e-002   5.7814168e+000   6.5399628e+001                0         #dt_spray
  2.9463882e+000              646   1.4993303e-006   7.7867738e-001   1.2766792e-002   1.4315074e-002   1.6367682e-002   5.7757717e+000   8.1520858e+001                0         #dt_spray
  2.9553987e+000              647   1.5017618e-006   7.6648267e-001   1.2798682e-002   1.4350702e-002   1.6408566e-002   5.7853879e+000   6.4370690e+001                0         #dt_spray
  2.9644015e+000              648   1.5004672e-006   7.7591792e-001   1.2798776e-002   1.4350677e-002   1.6408687e-002   5.7805058e+000   7.8727828e+001                0         #dt_spray
  2.9734111e+000              649   1.5015913e-006   7.8758952e-001   1.2819392e-002   1.4373663e-002   1.6435119e-002   5.7850372e+000   8.6945593e+001                0         #dt_spray
  2.9824005e+000              650   1.4982356e-006   7.8650569e-001   1.2801679e-002   1.4353675e-002   1.6412409e-002   5.7724149e+000   8.7533942e+001                0         #dt_spray
  2.9914078e+000              651   1.5012157e-006   7.8287716e-001   1.2837988e-002   1.4394261e-002   1.6458959e-002   5.7840632e+000   6.9727347e+001                0         #dt_spray
  3.0004060e+000              652   1.4996947e-006   7.9001695e-001   1.2835721e-002   1.4391596e-002   1.6456052e-002   5.7783483e+000   8.0348993e+001                0         #dt_spray
  3.0094145e+000              653   1.5014313e-006   8.2192449e-001   1.2853113e-002   1.4411084e-002   1.6478351e-002   5.7853133e+000   4.3651125e+001                0         #dt_spray
  3.0184200e+000              654   1.5009151e-006   8.2617679e-001   1.2858373e-002   1.4416866e-002   1.6485094e-002   5.7835226e+000   7.0203077e+001                0         #dt_spray
  3.0274066e+000              655   1.4977598e-006   7.9752904e-001   1.2840568e-002   1.4396788e-002   1.6462267e-002   5.7715549e+000   6.3232046e+001                0         #dt_spray
  3.0364100e+000              656   1.5005666e-006   7.9082154e-001   1.2873305e-002   1.4433379e-002   1.6504237e-002   5.7827397e+000   4.8943928e+001                0         #dt_spray
  3.0454253e+000              657   1.5025570e-006   7.7628722e-001   1.2899177e-002   1.4462274e-002   1.6537406e-002   5.7906859e+000   6.0089404e+001                0         #dt_spray
  3.0544299e+000              658   1.5007626e-006   7.8254663e-001   1.2892480e-002   1.4454656e-002   1.6528821e-002   5.7840277e+000   6.5741988e+001                0         #dt_spray
  3.0634298e+000              659   1.4999804e-006   7.9037383e-001   1.2894653e-002   1.4456987e-002   1.6531607e-002   5.7813560e+000   5.0569691e+001                0         #dt_spray
  3.0724359e+000              660   1.5010206e-006   7.7433639e-001   1.2912760e-002   1.4477185e-002   1.6554821e-002   5.7854086e+000   6.6365913e+001                0         #dt_spray
  3.0814270e+000              661   1.4985115e-006   7.7647236e-001   1.2900600e-002   1.4463454e-002   1.6539231e-002   5.7757920e+000   3.4209063e+001                0         #dt_spray
  3.0904267e+000              662   1.4999512e-006   7.7796637e-001   1.2922517e-002   1.4487931e-002   1.6567330e-002   5.7815253e+000   7.1256957e+001                0         #dt_spray
  3.0994395e+000              663   1.5021354e-006   7.7976982e-001   1.2950652e-002   1.4519381e-002   1.6603400e-002   5.7902003e+000   6.9045263e+001                0         #dt_spray
  3.1084409e+000              664   1.5002326e-006   7.7131084e-001   1.2943034e-002   1.4510749e-002   1.6593634e-002   5.7828625e+000   5.1462052e+001                0         #dt_spray
  3.1174629e+000              665   1.5036680e-006   7.8556077e-001   1.2981051e-002   1.4553279e-002   1.6642373e-002   5.7962641e+000   6.4096240e+001                0         #dt_spray
  3.1264681e+000              666   1.5008672e-006   8.3499685e-001   1.2964815e-002   1.4534986e-002   1.6621558e-002   5.7856493e+000   3.4419349e+001                0         #dt_spray
  3.1354637e+000              667   1.4992584e-006   8.1434490e-001   1.2958729e-002   1.4528074e-002   1.6613755e-002   5.7793925e+000   3.4618559e+001                0         #dt_spray
  3.1444410e+000              668   1.4962150e-006   7.9667442e-001   1.2940163e-002   1.4507176e-002   1.6589953e-002   5.7672713e+000   3.3495259e+001                0         #dt_spray
  3.1534486e+000              669   1.5012718e-006   8.0195164e-001   1.2991516e-002   1.4564663e-002   1.6655789e-002   5.7867858e+000   3.5107190e+001                0         #dt_spray
  3.1624525e+000              670   1.5006447e-006   7.9843192e-001   1.2993433e-002   1.4566730e-002   1.6658248e-002   5.7846084e+000   3.3567288e+001                0         #dt_spray
  3.1714455e+000              671   1.4988385e-006   7.8302410e-001   1.2984737e-002   1.4556900e-002   1.6647098e-002   5.7778523e+000   6.3921840e+001                0         #dt_spray
  3.1804684e+000              672   1.5038228e-006   7.9063314e-001   1.3034574e-002   1.4612693e-002   1.6710993e-002   5.7969251e+000   4.0243950e+001                0         #dt_spray
  3.1894671e+000              673   1.4997826e-006   7.7964040e-001   1.3006132e-002   1.4580732e-002   1.6674528e-002   5.7811704e+000   4.3805366e+001                0         #dt_spray
  3.1984767e+000              674   1.5015980e-006   7.9410188e-001   1.3028464e-002   1.4605694e-002   1.6703159e-002   5.7877883e+000   3.0245138e+001                0         #dt_spray
  3.2074738e+000              675   1.4995117e-006   7.9331014e-001   1.3016881e-002   1.4592637e-002   1.6688309e-002   5.7793235e+000   6.2574064e+001                0         #dt_spray
  3.2164898e+000              676   1.5026691e-006   7.7779498e-001   1.3052016e-002   1.4631932e-002   1.6733354e-002   5.7913610e+000   3.8081230e+001                0         #dt_spray
  3.2254992e+000              677   1.5015714e-006   9.0236164e-001   1.3050175e-002   1.4629784e-002   1.6730993e-002   5.7870819e+000   3.6504932e+001                0         #dt_spray
  3.2345038e+000              678   1.5007643e-006   8.9581478e-001   1.3050752e-002   1.4630346e-002   1.6731734e-002   5.7837986e+000   4.3580334e+001                0         #dt_spray
  3.2434947e+000              679   1.4984846e-006   7.9281011e-001   1.3038205e-002   1.4616194e-002   1.6715648e-002   5.7748456e+000   4.8114135e+001                0         #dt_spray
  3.2524885e+000              680   1.4989654e-006   8.6663964e-001   1.3049649e-002   1.4628936e-002   1.6730320e-002   5.7766366e+000   5.2395154e+001                0         #dt_spray
  3.2614887e+000              681   1.5000376e-006   8.1743886e-001   1.3066130e-002   1.4647322e-002   1.6751448e-002   5.7809252e+000   5.3440562e+001                0         #dt_spray
  3.2704906e+000              682   1.5003195e-006   8.7010020e-001   1.3075622e-002   1.4657875e-002   1.6763618e-002   5.7821637e+000   4.1673044e+001                0         #dt_spray
  3.2795025e+000              683   1.5019707e-006   8.0991865e-001   1.3096987e-002   1.4681735e-002   1.6791009e-002   5.7887698e+000   5.6694308e+001                0         #dt_spray
  3.2885190e+000              684   1.5027586e-006   7.8165763e-001   1.3110692e-002   1.4697009e-002   1.6808579e-002   5.7919856e+000   4.8174901e+001                0         #dt_spray
  3.2975275e+000              685   1.5014065e-006   7.7309465e-001   1.3105564e-002   1.4691169e-002   1.6802005e-002   5.7869911e+000   5.8307780e+001                0         #dt_spray
  3.3065306e+000              686   1.5005234e-006   7.8618085e-001   1.3104422e-002   1.4689797e-002   1.6800541e-002   5.7838352e+000   6.3824053e+001                0         #dt_spray
  3.3155314e+000              687   1.5001261e-006   7.9225031e-001   1.3107531e-002   1.4693192e-002   1.6804527e-002   5.7824908e+000   5.4837557e+001                0         #dt_spray
  3.3245175e+000              688   1.4976964e-006   7.9689822e-001   1.3093118e-002   1.4676945e-002   1.6786049e-002   5.7733674e+000   5.7221773e+001                0         #dt_spray
  3.3335361e+000              689   1.5030922e-006   7.9073507e-001   1.3147429e-002   1.4737737e-002   1.6855678e-002   5.7943207e+000   6.0588821e+001                0         #dt_spray
  3.3425268e+000              690   1.4984481e-006   7.8700231e-001   1.3113980e-002   1.4700155e-002   1.6812795e-002   5.7765237e+000   5.8430763e+001                0         #dt_spray
  3.3515287e+000              691   1.5003164e-006   7.9570288e-001   1.3137402e-002   1.4726322e-002   1.6842823e-002   5.7843993e+000   6.2165861e+001                0         #dt_spray
  3.3605522e+000              692   1.5039129e-006   8.5622316e-001   1.3175617e-002   1.4769072e-002   1.6891817e-002   5.7989492e+000   6.5079375e+001                0         #dt_spray
  3.3695749e+000              693   1.5037978e-006   8.0274444e-001   1.3180802e-002   1.4774796e-002   1.6898465e-002   5.7989956e+000   7.3056721e+001                0         #dt_spray
  3.3785928e+000              694   1.5029677e-006   7.9691681e-001   1.3179167e-002   1.4772874e-002   1.6896367e-002   5.7962572e+000   6.4824394e+001                0         #dt_spray
  3.3876053e+000              695   1.5020987e-006   8.1362673e-001   1.3176701e-002   1.4770021e-002   1.6893206e-002   5.7932190e+000   6.1562403e+001                0         #dt_spray
  3.3966277e+000              696   1.5037257e-006   7.9648956e-001   1.3195951e-002   1.4791511e-002   1.6917886e-002   5.8000709e+000   6.4567583e+001                0         #dt_spray
  3.4056405e+000              697   1.5021339e-006   7.9515877e-001   1.9729415e-002   2.1988225e-002   2.5294121e-002   5.7944715e+000   7.5941075e+001                0         #dt_spray
  3.4146496e+000              698   1.5015210e-006   8.0164398e-001   1.5130539e-002   1.6860176e-002   1.9398126e-002   5.7924535e+000   6.6492638e+001                0         #dt_spray
  3.4236471e+000              699   1.4995736e-006   8.5124904e-001   2.1331326e-002   2.3738158e-002   2.7347853e-002   5.7852036e+000   7.1360345e+001                0         #dt_spray
  3.4326589e+000              700   1.5019778e-006   8.1729340e-001   3.2217206e-002   3.5821211e-002   4.1304111e-002   5.7948522e+000   6.9141812e+001                0         #dt_spray
  3.4416591e+000              701   1.5000322e-006   7.9964925e-001   3.7616345e-002   4.1818248e-002   4.8226084e-002   5.7876983e+000   7.5491183e+001                0         #dt_spray
  3.4506672e+000              702   1.5013517e-006   9.0814924e-001   4.3551860e-002   4.8412373e-002   5.5835718e-002   5.7931366e+000   7.4327766e+001                0         #dt_spray
  3.4596670e+000              703   1.4999674e-006   9.9559496e-001   4.7971134e-002   5.3322274e-002   6.1501454e-002   5.7879142e+000   7.0445583e+001                0         #dt_spray
  3.4686792e+000              704   1.5020186e-006   1.0110912e+000   5.0959339e-002   5.6642641e-002   6.5332486e-002   5.7960080e+000   7.0824107e+001                0         #dt_spray
  3.4775924e+000              705   1.4855421e-006   9.7132330e-001   5.1496632e-002   5.7239893e-002   6.6021323e-002   5.7327318e+000   7.2309762e+001                0         #dt_cfl
  3.4866050e+000              706   1.5020955e-006   1.2102477e+000   5.2577287e-002   5.8441407e-002   6.7406778e-002   5.7971772e+000   6.7034518e+001                0         #dt_spray
  3.4940519e+000              707   1.2411472e-006   9.6659673e-001   4.4567058e-002   4.9539085e-002   5.7137254e-002   4.7900259e+000   6.6352035e+001                0         #dt_cfl
  3.5017561e+000              708   1.2840382e-006   1.0852778e+000   4.9558784e-002   5.5086495e-002   6.3536903e-002   4.9553775e+000   7.6129612e+001                0         #dt_cfl
  3.5088549e+000              709   1.1831424e-006   9.4773012e-001   4.7706364e-002   5.3026507e-002   6.1162005e-002   4.5659096e+000   5.7703465e+001                0         #dt_cfl
  3.5163453e+000              710   1.2483959e-006   1.0647120e+000   5.4235868e-002   6.0282808e-002   6.9533164e-002   4.8179338e+000   6.3249875e+001                0         #dt_cfl
  3.5233804e+000              711   1.1725199e-006   9.6128789e-001   5.1932909e-002   5.7722834e-002   6.6580652e-002   4.5253496e+000   5.6301769e+001                0         #dt_cfl
  3.5306989e+000              712   1.2197386e-006   1.0704318e+000   5.6632019e-002   6.2945217e-002   7.2605153e-002   4.7079481e+000   6.2203238e+001                0         #dt_cfl
  3.5375358e+000              713   1.1394828e-006   1.0327222e+000   5.4826410e-002   6.0937808e-002   7.0290269e-002   4.3984425e+000   6.5751721e+001                0         #dt_cfl
  3.5441560e+000              714   1.1033779e-006   1.0157134e+000   5.4304514e-002   6.0357584e-002   6.9621171e-002   4.2591875e+000   6.1190337e+001                0         #dt_cfl
  3.5506739e+000              715   1.0863082e-006   1.0164494e+000   5.4558024e-002   6.0639315e-002   6.9946185e-002   4.1933789e+000   6.7877228e+001                0         #dt_cfl
  3.5570863e+000              716   1.0687283e-006   1.0079079e+000   5.4313645e-002   6.0367919e-002   6.9632878e-002   4.1256985e+000   6.3606087e+001                0         #dt_cfl
  3.5634483e+000              717   1.0603431e-006   1.0058876e+000   5.4682023e-002   6.0777384e-002   7.0105157e-002   4.0935775e+000   6.7635178e+001                0         #dt_cfl
  3.5697731e+000              718   1.0541369e-006   9.9811548e-001   5.4688669e-002   6.0785026e-002   7.0113678e-002   4.0699103e+000   5.4863364e+001                0         #dt_cfl
  3.5761099e+000              719   1.0561271e-006   1.0055085e+000   5.5814597e-002   6.2036397e-002   7.1557176e-002   4.0779909e+000   6.7169925e+001                0         #dt_cfl
  3.5824119e+000              720   1.0503414e-006   9.2907184e-001   5.5385214e-002   6.1598885e-002   7.1006685e-002   4.0560755e+000   6.3931265e+001                0         #dt_cfl
  3.5891951e+000              721   1.1305276e-006   1.0234601e+000   6.0991407e-002   6.7832987e-002   7.8194111e-002   4.3662278e+000   5.8490581e+001                0         #dt_cfl
  3.5958228e+000              722   1.1046133e-006   1.0058413e+000   6.0473975e-002   6.7257071e-002   7.7530737e-002   4.2666121e+000   6.3496875e+001                0         #dt_cfl
  3.6024120e+000              723   1.0981984e-006   9.9767309e-001   6.0941361e-002   6.7775369e-002   7.8129950e-002   4.2422615e+000   7.2161395e+001                0         #dt_cfl
  3.6090165e+000              724   1.1007598e-006   9.9823732e-001   6.1406155e-002   6.8292772e-002   7.8725840e-002   4.2525525e+000   6.4410747e+001                0         #dt_cfl
  3.6156328e+000              725   1.1027035e-006   9.9210682e-001   6.1705621e-002   6.8626524e-002   7.9109770e-002   4.2604264e+000   5.9753045e+001                0         #dt_cfl
  3.6223016e+000              726   1.1114766e-006   9.9462905e-001   6.2172292e-002   6.9146450e-002   7.9708066e-002   4.2946330e+000   5.5380469e+001                0         #dt_cfl
  3.6290065e+000              727   1.1174785e-006   9.9575462e-001   6.2847671e-002   6.9896988e-002   8.0573938e-002   4.3181702e+000   5.8278601e+001                0         #dt_cfl
  3.6357400e+000              728   1.1222428e-006   1.0019077e+000   6.3588539e-002   7.0721111e-002   8.1523768e-002   4.3369694e+000   5.8943799e+001                0         #dt_cfl
  3.6424606e+000              729   1.1201060e-006   1.0091333e+000   6.3871297e-002   7.1035827e-002   8.1886278e-002   4.3291282e+000   6.5209042e+001                0         #dt_cfl
  3.6491204e+000              730   1.1099683e-006   1.0144114e+000   6.3577307e-002   7.0709248e-002   8.1509368e-002   4.2903314e+000   5.7869077e+001                0         #dt_cfl
  3.6556856e+000              731   1.0941994e-006   1.0062840e+000   6.2848308e-002   6.9898956e-002   8.0574754e-002   4.2297212e+000   5.6462933e+001                0         #dt_cfl
  3.6622098e+000              732   1.0873664e-006   1.0079299e+000   6.2715416e-002   6.9751400e-002   8.0404379e-002   4.2036129e+000   5.9356103e+001                0         #dt_cfl
  3.6686827e+000              733   1.0788115e-006   9.9654880e-001   6.2392506e-002   6.9392560e-002   7.9990392e-002   4.1708603e+000   6.9904277e+001                0         #dt_cfl
  3.6751779e+000              734   1.0825476e-006   9.8974783e-001   5.7534083e-002   6.3977257e-002   7.3761645e-002   4.1857407e+000   5.2145527e+001                0         #dt_cfl
  3.6817405e+000              735   1.0937610e-006   9.8982535e-001   6.5614271e-002   7.2971131e-002   8.4120861e-002   4.2301909e+000   6.4686756e+001                0         #dt_cfl
  3.6883705e+000              736   1.1050040e-006   1.0001407e+000   5.9538240e-002   6.6206517e-002   7.6331076e-002   4.3785864e+000   5.4203600e+001                0         #dt_cfl
  3.6949996e+000              737   1.1048485e-006   9.8213735e-001   6.0103644e-002   6.6834924e-002   7.7055954e-002   4.4858414e+000   5.3765551e+001                0         #dt_cfl
  3.7017493e+000              738   1.1249430e-006   9.2350696e-001   6.1260836e-002   6.8122479e-002   7.8539534e-002   4.6634833e+000   5.7812318e+001                0         #dt_cfl
  3.7090580e+000              739   1.2181208e-006   1.0223472e+000   6.6825127e-002   7.4310714e-002   8.5673239e-002   5.1317831e+000   4.3987635e+001                0         #dt_cfl
  3.7162070e+000              740   1.1914943e-006   1.0181424e+000   6.9291315e-002   7.7068546e-002   8.8835019e-002   5.0779834e+000   2.4436564e+001                0         #dt_cfl
  3.7232286e+000              741   1.1702629e-006   1.0093812e+000   6.4809299e-002   7.2070037e-002   8.3088844e-002   5.0344149e+000   2.6704561e+001                0         #dt_cfl
  3.7301849e+000              742   1.1593864e-006   9.9543373e-001   6.4124139e-002   7.1308647e-002   8.2210435e-002   5.0259902e+000   2.9548465e+001                0         #dt_cfl
  3.7371731e+000              743   1.1647048e-006   9.3832639e-001   6.8065831e-002   7.5697304e-002   8.7263886e-002   5.0814238e+000   3.5103520e+001                0         #dt_cfl
  3.7446206e+000              744   1.2412576e-006   1.0146745e+000   6.9371827e-002   7.7144277e-002   8.8938240e-002   5.4490115e+000   3.0144790e+001                0         #dt_cfl
  3.7519605e+000              745   1.2233062e-006   9.4897494e-001   6.7840514e-002   7.5443390e-002   8.6975017e-002   5.4001666e+000   2.7551211e+001                0         #dt_cfl
  3.7596950e+000              746   1.2890817e-006   1.0272806e+000   7.3069605e-002   8.1293535e-002   9.3678981e-002   6.1886576e+000   2.3422423e+001                0         #dt_cfl
  3.7672241e+000              747   1.2548487e-006   9.5664215e-001   6.5940041e-002   7.3302691e-002   8.4538514e-002   6.1238767e+000   2.4631600e+001                0         #dt_cfl
  3.7750944e+000              748   1.3117221e-006   1.0210143e+000   6.8347371e-002   7.5979472e-002   8.7624835e-002   6.5240384e+000   2.6160698e+001                0         #dt_cfl
  3.7828027e+000              749   1.2847245e-006   9.5978233e-001   6.6725126e-002   7.4176692e-002   8.5545034e-002   6.5160985e+000   3.4828203e+001                0         #dt_cfl
  3.7908341e+000              750   1.3385582e-006   1.0288602e+000   6.9395619e-002   7.7145377e-002   8.8968743e-002   6.9424368e+000   2.4623445e+001                0         #dt_cfl
  3.7986402e+000              751   1.3010107e-006   9.6015135e-001   6.7608039e-002   7.5157948e-002   8.6676973e-002   6.8989068e+000   2.4518602e+001                0         #dt_cfl
  3.8067702e+000              752   1.3550059e-006   9.7365431e-001   6.9681895e-002   7.7464088e-002   8.9335763e-002   7.3406435e+000   3.6939768e+001                0         #dt_cfl
  3.8151202e+000              753   1.3916704e-006   9.8385572e-001   7.2125845e-002   8.0227149e-002   9.2469032e-002   7.6623468e+000   2.7305833e+001                0         #dt_cfl
  3.8236073e+000              754   1.4145066e-006   9.7719644e-001   7.3939738e-002   8.2244669e-002   9.4794536e-002   7.8662419e+000   2.7185099e+001                0         #dt_cfl
  3.8322923e+000              755   1.4475151e-006   1.0139268e+000   7.6415537e-002   8.4997530e-002   9.7968638e-002   8.0911097e+000   2.6552186e+001                0         #dt_cfl
  3.8408581e+000              756   1.4276327e-006   9.8940114e-001   7.5913188e-002   8.4438401e-002   9.7324600e-002   7.9901968e+000   4.8820694e+001                0         #dt_cfl
  3.8495157e+000              757   1.4429260e-006   1.0599844e+000   7.7282110e-002   8.5960484e-002   9.9079628e-002   8.0669078e+000   2.6416920e+001                0         #dt_cfl
  3.8576833e+000              758   1.3612710e-006   1.0246193e+000   7.3310188e-002   8.1542332e-002   9.3987421e-002   7.5879966e+000   2.4574665e+001                0         #dt_cfl
  3.8656547e+000              759   1.3285627e-006   9.7176338e-001   7.2512159e-002   8.0653314e-002   9.2964306e-002   7.3772234e+000   2.7031557e+001                0         #dt_cfl
  3.8738577e+000              760   1.3671669e-006   1.0493637e+000   7.5579003e-002   8.4063077e-002   9.6896158e-002   7.5626559e+000   2.4855095e+001                0         #dt_cfl
  3.8816748e+000              761   1.3028533e-006   9.6345107e-001   7.2805533e-002   8.0977184e-002   9.3340428e-002   7.1748564e+000   3.1905610e+001                0         #dt_cfl
  3.8897885e+000              762   1.3522776e-006   9.8997183e-001   7.6634260e-002   8.5234445e-002   9.8249052e-002   7.3435745e+000   2.5256859e+001                0         #dt_cfl
  3.8979843e+000              763   1.3659758e-006   1.0009862e+000   7.8435897e-002   8.7237325e-002   1.0055884e-001   7.3972513e+000   4.2817452e+001                0         #dt_cfl
  3.9061721e+000              764   1.3646300e-006   9.9885393e-001   7.9237278e-002   8.8127941e-002   1.0158625e-001   7.3490870e+000   2.6371373e+001                0         #dt_cfl
  3.9143693e+000              765   1.3661957e-006   1.0364245e+000   8.0138715e-002   8.9130035e-002   1.0274194e-001   7.3316420e+000   3.7430762e+001                0         #dt_cfl
  3.9222784e+000              766   1.3181817e-006   9.7619003e-001   7.8003820e-002   8.6755123e-002   1.0000490e-001   7.0450790e+000   2.2866362e+001                0         #dt_cfl
  3.9303804e+000              767   1.3503331e-006   1.0317854e+000   8.0656877e-002   8.9705129e-002   1.0340625e-001   7.1937049e+000   4.4539832e+001                0         #dt_cfl
  3.9382328e+000              768   1.3087345e-006   1.0195027e+000   7.8603207e-002   8.7421428e-002   1.0077334e-001   7.5245872e+000   2.6235623e+001                0         #dt_cfl
  3.9459350e+000              769   1.2836988e-006   1.0052574e+000   7.7604533e-002   8.6310882e-002   9.9492991e-002   7.3902420e+000   3.2397402e+001                0         #dt_cfl
  3.9535969e+000              770   1.2769852e-006   1.0034026e+000   7.7922007e-002   8.6662308e-002   9.9900008e-002   7.3586840e+000   2.5334444e+001                0         #dt_cfl
  3.9612328e+000              771   1.2726549e-006   9.9622689e-001   7.7877724e-002   8.6613822e-002   9.9843236e-002   7.3218575e+000   2.3632481e+001                0         #dt_cfl
  3.9688977e+000              772   1.2774749e-006   1.0059647e+000   7.8589314e-002   8.7405609e-002   1.0075553e-001   7.3272444e+000   2.6553951e+001                0         #dt_cfl
  3.9765171e+000              773   1.2699003e-006   1.0040072e+000   7.8498587e-002   8.7304953e-002   1.0063921e-001   7.2381914e+000   2.3907317e+001                0         #dt_cfl
  3.9841061e+000              774   1.2648319e-006   1.0088959e+000   7.8547009e-002   8.7358952e-002   1.0070129e-001   7.1567078e+000   2.3178249e+001                0         #dt_cfl
  3.9916281e+000              775   1.2536792e-006   9.3893188e-001   7.8301348e-002   8.7085729e-002   1.0038634e-001   7.0329888e+000   4.9995889e+001                0         #dt_cfl
  3.9996395e+000              776   1.3352185e-006   1.0319997e+000   8.3874922e-002   9.3284536e-002   1.0753195e-001   7.4952717e+000   2.3942205e+001                0         #dt_cfl
  4.0074024e+000              777   1.2938167e-006   1.0307702e+000   8.1840787e-002   9.1021985e-002   1.0492409e-001   7.2724688e+000   2.9024001e+001                0         #dt_cfl
  4.0149335e+000              778   1.2551942e-006   1.0192943e+000   8.0465223e-002   8.9472056e-002   1.0316054e-001   7.0473631e+000   2.3861245e+001                0         #dt_cfl
  4.0223221e+000              779   1.2314345e-006   1.0139065e+000   7.9889152e-002   8.8830863e-002   1.0242199e-001   6.8921163e+000   2.6402183e+001                0         #dt_cfl
  4.0296094e+000              780   1.2145445e-006   1.0013017e+000   7.9596930e-002   8.8504894e-002   1.0204735e-001   6.7527451e+000   2.8407172e+001                0         #dt_cfl
  4.0368872e+000              781   1.2129655e-006   1.0117389e+000   7.9910086e-002   8.8853140e-002   1.0244883e-001   6.7313371e+000   2.2991321e+001                0         #dt_cfl
  4.0440805e+000              782   1.1988918e-006   1.0026756e+000   7.9190078e-002   8.8052776e-002   1.0152574e-001   6.6613762e+000   2.5140264e+001                0         #dt_cfl
  4.0512547e+000              783   1.1956926e-006   9.9840680e-001   7.9647277e-002   8.8578735e-002   1.0211189e-001   6.5922322e+000   2.5128532e+001                0         #dt_cfl
  4.0569940e+000              784   9.5655407e-007   7.9207798e-001   6.4049351e-002   7.1231330e-002   8.2114553e-002   5.2431116e+000   2.3491708e+001                0         #dt_piso
  4.0641682e+000              785   1.1956926e-006   9.7474238e-001   8.0868567e-002   8.9935830e-002   1.0367765e-001   6.5225707e+000   4.6332436e+001                0         #dt_grow
  4.0715282e+000              786   1.2266755e-006   9.9279976e-001   8.3816033e-002   9.3213023e-002   1.0745645e-001   6.6668070e+000   2.2029206e+001                0         #dt_cfl
  4.0789417e+000              787   1.2355719e-006   9.9419145e-001   8.5032145e-002   9.4565043e-002   1.0901557e-001   6.6823170e+000   2.4684133e+001                0         #dt_cfl
  4.0863984e+000              788   1.2427907e-006   1.0069002e+000   8.5979454e-002   9.5618310e-002   1.1023007e-001   6.6840294e+000   2.1978703e+001                0         #dt_cfl
  4.0938040e+000              789   1.2342739e-006   1.0017803e+000   8.5732352e-002   9.5343283e-002   1.0991327e-001   6.5878063e+000   2.2411383e+001                0         #dt_cfl
  4.1011965e+000              790   1.2320805e-006   9.9650386e-001   8.5995903e-002   9.5636013e-002   1.1025116e-001   6.5743658e+000   3.8938908e+001                0         #dt_cfl
  4.1086149e+000              791   1.2364032e-006   9.8931116e-001   8.6839926e-002   9.6574153e-002   1.1133324e-001   6.5599927e+000   2.1874906e+001                0         #dt_cfl
  4.1161135e+000              792   1.2497617e-006   9.7089606e-001   8.8296161e-002   9.8193143e-002   1.1320021e-001   6.7427817e+000   2.7664548e+001                0         #dt_cfl
  4.1238369e+000              793   1.2872250e-006   9.9620341e-001   9.1573720e-002   1.0183736e-001   1.1740220e-001   7.0733158e+000   2.3239000e+001                0         #dt_cfl
  4.1315896e+000              794   1.2921307e-006   9.7472511e-001   9.2804316e-002   1.0320496e-001   1.1897989e-001   7.1908637e+000   2.6827338e+001                0         #dt_cfl
  4.1395435e+000              795   1.3256360e-006   9.6960750e-001   9.6050435e-002   1.0681395e-001   1.2314158e-001   7.4704602e+000   2.6955166e+001                0         #dt_cfl
  4.1477466e+000              796   1.3671882e-006   9.6801913e-001   1.0001648e-001   1.1122333e-001   1.2822626e-001   7.7150163e+000   2.3755274e+001                0         #dt_cfl
  4.1562207e+000              797   1.4123566e-006   9.9907661e-001   9.5099247e-002   1.0574366e-001   1.2192211e-001   8.0118350e+000   2.2070082e+001                0         #dt_cfl
  4.1647027e+000              798   1.4136620e-006   1.0113176e+000   9.3261053e-002   1.0368822e-001   1.1956545e-001   7.9550909e+000   2.2650040e+001                0         #dt_cfl
  4.1730898e+000              799   1.3978417e-006   1.0044970e+000   9.2440278e-002   1.0278732e-001   1.1851318e-001   7.7757489e+000   2.4342681e+001                0         #dt_cfl
  4.1814393e+000              800   1.3915837e-006   1.0041713e+000   9.2180680e-002   1.0249845e-001   1.1818036e-001   7.6390779e+000   2.3337823e+001                0         #dt_cfl
  4.1897541e+000              801   1.3858032e-006   1.0036916e+000   9.2004837e-002   1.0229000e-001   1.1795492e-001   7.8200274e+000   2.4277754e+001                0         #dt_cfl
  4.1980383e+000              802   1.3807061e-006   1.0318633e+000   9.1956907e-002   1.0223616e-001   1.1789347e-001   8.6301436e+000   2.3136406e+001                0         #dt_cfl
  4.2060667e+000              803   1.3380707e-006   1.0561360e+000   8.9603967e-002   9.9619674e-002   1.1487688e-001   8.3096025e+000   4.2474253e+001                0         #dt_cfl
  4.2136684e+000              804   1.2669493e-006   1.0344517e+000   8.5305215e-002   9.4840035e-002   1.0936566e-001   7.7964745e+000   2.2955099e+001                0         #dt_cfl
  4.2210170e+000              805   1.2247544e-006   9.8720295e-001   8.2713730e-002   9.1958741e-002   1.0604324e-001   7.5226234e+000   2.3087160e+001                0         #dt_cfl
  4.2284607e+000              806   1.2406308e-006   1.0020215e+000   8.4004184e-002   9.3393441e-002   1.0769767e-001   7.5904114e+000   5.0295893e+001                0         #dt_cfl
  4.2358895e+000              807   1.2381279e-006   1.0024349e+000   8.4213778e-002   9.3626671e-002   1.0796638e-001   7.5381893e+000   2.3683303e+001                0         #dt_cfl
  4.2433002e+000              808   1.2351205e-006   1.0227575e+000   8.4548467e-002   9.3999030e-002   1.0839547e-001   7.4590653e+000   2.2505928e+001                0         #dt_cfl
  4.2505461e+000              809   1.2076377e-006   1.0086086e+000   8.2888554e-002   9.2154157e-002   1.0626738e-001   7.2707981e+000   4.4150071e+001                0         #dt_cfl
  4.2577300e+000              810   1.1973303e-006   1.0076124e+000   8.1662575e-002   9.0792153e-002   1.0469561e-001   7.1653151e+000   2.2547555e+001                0         #dt_cfl
  4.2648598e+000              811   1.1882846e-006   9.3245718e-001   8.0283340e-002   8.9260574e-002   1.0292736e-001   7.0587738e+000   3.3643047e+001                0         #dt_cfl
  4.2725059e+000              812   1.2743584e-006   1.0191038e+000   8.5259787e-002   9.4814290e-002   1.0930742e-001   7.5875469e+000   2.3685871e+001                0         #dt_cfl
  4.2800087e+000              813   1.2504696e-006   9.6513444e-001   8.3737758e-002   9.3122802e-002   1.0735610e-001   7.5362792e+000   2.6260802e+001                0         #dt_cfl
  4.2877826e+000              814   1.2956429e-006   1.0083170e+000   8.6909542e-002   9.6651374e-002   1.1142249e-001   7.8658237e+000   2.4064929e+001                0         #dt_cfl
  4.2954923e+000              815   1.2849559e-006   1.0076038e+000   8.6175090e-002   9.5835959e-002   1.1048089e-001   7.8487892e+000   2.5511849e+001                0         #dt_cfl
  4.3031439e+000              816   1.2752591e-006   1.0044930e+000   8.5361075e-002   9.4932104e-002   1.0943728e-001   7.7517367e+000   2.4794022e+001                0         #dt_cfl
  4.3107612e+000              817   1.2695550e-006   9.9904519e-001   8.4915258e-002   9.4437534e-002   1.0886572e-001   8.2282667e+000   2.6341925e+001                0         #dt_cfl
  4.3183858e+000              818   1.2707684e-006   9.9523178e-001   8.5257444e-002   9.4819523e-002   1.0930441e-001   7.8513481e+000   2.3379404e+001                0         #dt_cfl
  4.3260469e+000              819   1.2768567e-006   9.9425798e-001   8.5675164e-002   9.5285554e-002   1.0983995e-001   7.6100548e+000   2.5144389e+001                0         #dt_cfl
  4.3337523e+000              820   1.2842308e-006   9.8719448e-001   8.6079940e-002   9.5737176e-002   1.1035890e-001   7.7676710e+000   2.1739336e+001                0         #dt_cfl
  4.3415577e+000              821   1.3008893e-006   9.8403893e-001   8.7162418e-002   9.6942249e-002   1.1174669e-001   7.9661698e+000   2.4598325e+001                0         #dt_cfl
  4.3494896e+000              822   1.3219897e-006   9.8006831e-001   8.8385237e-002   9.8303387e-002   1.1331441e-001   8.1192176e+000   5.3611016e+001                0         #dt_cfl
  4.3575829e+000              823   1.3488751e-006   9.7719399e-001   9.0216431e-002   1.0034104e-001   1.1566209e-001   8.6752678e+000   2.3406511e+001                0         #dt_cfl
  4.3658650e+000              824   1.3803555e-006   9.7348280e-001   9.2514822e-002   1.0289846e-001   1.1860875e-001   8.5014933e+000   2.7740237e+001                0         #dt_cfl
  4.3743727e+000              825   1.4179557e-006   9.8170795e-001   9.5176861e-002   1.0586019e-001   1.2202162e-001   8.6434763e+000   2.2358178e+001                0         #dt_cfl
  4.3830390e+000              826   1.4443763e-006   1.0011477e+000   9.7410796e-002   1.0834410e-001   1.2488564e-001   8.6411475e+000   2.6052990e+001                0         #dt_cfl
  4.3916953e+000              827   1.4427205e-006   9.9819401e-001   9.6440355e-002   1.0726660e-001   1.2364148e-001   8.4529525e+000   2.3978016e+001                0         #dt_cfl
  4.4003673e+000              828   1.4453307e-006   9.9921610e-001   9.6530736e-002   1.0736816e-001   1.2375735e-001   8.2846724e+000   2.4600120e+001                0         #dt_cfl
  4.4090461e+000              829   1.4464646e-006   9.9224958e-001   9.7293095e-002   1.0819656e-001   1.2473474e-001   8.1023767e+000   4.8203488e+001                0         #dt_cfl
  4.4177927e+000              830   1.4577629e-006   9.9066553e-001   9.9347492e-002   1.1048173e-001   1.2736858e-001   8.0308939e+000   2.1373387e+001                0         #dt_cfl
  4.4266216e+000              831   1.4714986e-006   9.8461156e-001   1.0082929e-001   1.1213032e-001   1.2926832e-001   8.0918723e+000   2.4123507e+001                0         #dt_cfl
  4.4355886e+000              832   1.4944965e-006   1.0092304e+000   1.0340041e-001   1.1498947e-001   1.3256462e-001   8.1619371e+000   2.2274957e+001                0         #dt_cfl
  4.4444736e+000              833   1.4808279e-006   1.0307852e+000   1.0350196e-001   1.1510197e-001   1.3269482e-001   8.0656799e+000   2.4473281e+001                0         #dt_cfl
  4.4530932e+000              834   1.4366018e-006   1.0327814e+000   1.0160003e-001   1.1298577e-001   1.3025644e-001   8.8964121e+000   2.3373692e+001                0         #dt_cfl
  4.4614392e+000              835   1.3910028e-006   1.0171686e+000   9.9661289e-002   1.1082876e-001   1.2777088e-001   8.5768091e+000   2.5292375e+001                0         #dt_cfl
  4.4696444e+000              836   1.3675243e-006   1.0069617e+000   9.9186280e-002   1.1029944e-001   1.2716190e-001   8.4621142e+000   4.0248212e+001                0         #dt_cfl
  4.4777928e+000              837   1.3580699e-006   1.0027051e+000   9.9914042e-002   1.1110720e-001   1.2809493e-001   8.3777091e+000   2.4907286e+001                0         #dt_cfl
  4.4859192e+000              838   1.3544060e-006   9.9999224e-001   1.0139106e-001   1.1274780e-001   1.2998854e-001   8.6575938e+000   2.7351900e+001                0         #dt_cfl
  4.4940457e+000              839   1.3544165e-006   1.0043666e+000   1.0340017e-001   1.1497866e-001   1.3256432e-001   8.5637094e+000   4.8468645e+001                0         #dt_cfl
  4.5021369e+000              840   1.3485280e-006   1.0086912e+000   1.0407358e-001   1.1572619e-001   1.3342767e-001   8.4747527e+000   2.8545699e+001                0         #dt_cfl
  4.5101583e+000              841   1.3369086e-006   1.0090994e+000   1.0471236e-001   1.1643444e-001   1.3424662e-001   8.3328124e+000   2.7267452e+001                0         #dt_cfl
  4.5181075e+000              842   1.3248532e-006   1.0062015e+000   1.0508326e-001   1.1684513e-001   1.3472212e-001   8.2244618e+000   2.9112558e+001                0         #dt_cfl
  4.5260076e+000              843   1.3166878e-006   1.0037353e+000   1.0483463e-001   1.1656735e-001   1.3440337e-001   8.0966376e+000   3.2690516e+001                0         #dt_cfl
  4.5338783e+000              844   1.3117879e-006   9.9924039e-001   1.0495036e-001   1.1669454e-001   1.3455174e-001   7.9560279e+000   2.2487238e+001                0         #dt_cfl
  4.5417550e+000              845   1.3127851e-006   9.9696688e-001   1.0596579e-001   1.1782212e-001   1.3585358e-001   7.8542910e+000   3.0648878e+001                0         #dt_cfl
  4.5496557e+000              846   1.3167790e-006   9.9426239e-001   1.0659284e-001   1.1851813e-001   1.3665748e-001   7.7550772e+000   2.9717037e+001                0         #dt_cfl
  4.5576020e+000              847   1.3243778e-006   9.9098059e-001   1.0753148e-001   1.1956070e-001   1.3786087e-001   7.6938201e+000   2.4680354e+001                0         #dt_cfl
  4.5656206e+000              848   1.3364316e-006   9.9862277e-001   1.0936937e-001   1.2160574e-001   1.4021714e-001   7.8757892e+000   2.5989108e+001                0         #dt_cfl
  4.5736502e+000              849   1.3382747e-006   1.0188970e+000   1.1074878e-001   1.2313884e-001   1.4198561e-001   8.0076144e+000   4.4725587e+001                0         #dt_cfl
  4.5815309e+000              850   1.3134544e-006   1.0103472e+000   1.0972777e-001   1.2200302e-001   1.4067663e-001   7.8736728e+000   5.3422044e+001                0         #dt_cfl
  4.5893309e+000              851   1.3000029e-006   9.9922020e-001   1.0938459e-001   1.2162105e-001   1.4023665e-001   7.7163737e+000   2.4466104e+001                0         #dt_cfl
  4.5971371e+000              852   1.3010175e-006   9.8926939e-001   1.0998588e-001   1.2228942e-001   1.4100754e-001   7.8475667e+000   2.8414814e+001                0         #dt_cfl
  4.6050278e+000              853   1.3151296e-006   9.8214729e-001   1.1157046e-001   1.2405128e-001   1.4303905e-001   7.8383338e+000   2.9956516e+001                0         #dt_cfl
  4.6130620e+000              854   1.3390350e-006   9.7622708e-001   1.1349613e-001   1.2619270e-001   1.4550786e-001   8.0718505e+000   2.9656746e+001                0         #dt_cfl
  4.6212919e+000              855   1.3716430e-006   9.7036566e-001   1.1650421e-001   1.2953744e-001   1.4936437e-001   8.3551529e+000   3.8868744e+001                0         #dt_cfl
  4.6297731e+000              856   1.4135321e-006   9.6492465e-001   1.1983333e-001   1.3323956e-001   1.5363248e-001   8.5481049e+000   2.9894952e+001                0         #dt_cfl
  4.6385626e+000              857   1.4649145e-006   9.6257152e-001   1.2503550e-001   1.3902428e-001   1.6030193e-001   8.7787517e+000   3.0587066e+001                0         #dt_cfl
  4.6475536e+000              858   1.4984981e-006   9.8953438e-001   1.2797014e-001   1.4228758e-001   1.6406428e-001   8.8882595e+000   3.3124662e+001                0         #dt_spray
  4.6565788e+000              859   1.5042062e-006   9.9519855e-001   1.3200439e-001   1.4677176e-001   1.6923640e-001   8.8445631e+000   3.7158929e+001                0         #dt_spray
  4.6656200e+000              860   1.5068587e-006   9.9374374e-001   1.3285128e-001   1.4771495e-001   1.7032215e-001   8.7991615e+000   5.3480133e+001                0         #dt_spray
  4.6746520e+000              861   1.5053399e-006   9.8430721e-001   1.3271072e-001   1.4756051e-001   1.7014195e-001   8.8098614e+000   4.0656097e+001                0         #dt_spray
  4.6836895e+000              862   1.5062557e-006   9.8385727e-001   1.3306160e-001   1.4795176e-001   1.7059179e-001   9.4886705e+000   3.2346365e+001                0         #dt_spray
  4.6927377e+000              863   1.5080346e-006   9.8568598e-001   1.3504247e-001   1.5015467e-001   1.7313137e-001   9.5963755e+000   3.4098869e+001                0         #dt_spray
  4.7017796e+000              864   1.5069855e-006   1.0007323e+000   1.3464797e-001   1.4971763e-001   1.7262560e-001   9.5613642e+000   3.4473815e+001                0         #dt_spray
  4.7108149e+000              865   1.5058828e-006   1.0323526e+000   1.3658578e-001   1.5187312e-001   1.7510997e-001   9.4705451e+000   2.5724923e+001                0         #dt_cfl
  4.7195671e+000              866   1.4586903e-006   1.0213746e+000   1.3198826e-001   1.4676272e-001   1.6921572e-001   9.2360372e+000   2.9140612e+001                0         #dt_cfl
  4.7281361e+000              867   1.4281638e-006   1.0270135e+000   1.2937763e-001   1.4386162e-001   1.6586876e-001   8.8437657e+000   2.8450313e+001                0         #dt_cfl
  4.7364797e+000              868   1.3905989e-006   1.0140436e+000   1.2565927e-001   1.3972877e-001   1.6110163e-001   8.4250009e+000   2.7227999e+001                0         #dt_cfl
  4.7447077e+000              869   1.3713403e-006   9.9679714e-001   1.2335645e-001   1.3716949e-001   1.5814930e-001   8.1396059e+000   4.1491055e+001                0         #dt_cfl
  4.7529622e+000              870   1.3757466e-006   9.9183046e-001   9.7198394e-002   1.0807230e-001   1.2461333e-001   8.0251628e+000   4.7885909e+001                0         #dt_cfl
  4.7612847e+000              871   1.3870784e-006   9.8632422e-001   9.9043990e-002   1.1012578e-001   1.2697947e-001   8.5306318e+000   2.3822230e+001                0         #dt_cfl
  4.7697225e+000              872   1.4063108e-006   9.8883438e-001   9.9458441e-002   1.1058778e-001   1.2751082e-001   8.4965367e+000   2.8039913e+001                0         #dt_cfl
  4.7782557e+000              873   1.4221905e-006   9.7647872e-001   1.0066806e-001   1.1193398e-001   1.2906162e-001   8.4335357e+000   2.6474094e+001                0         #dt_cfl
  4.7869944e+000              874   1.4564480e-006   9.8056543e-001   1.0223671e-001   1.1367973e-001   1.3107270e-001   8.4670195e+000   4.0364654e+001                0         #dt_cfl
  4.7959062e+000              875   1.4853144e-006   9.8296189e-001   1.0431531e-001   1.1599257e-001   1.3373757e-001   8.4584825e+000   5.3222926e+001                0         #dt_cfl
  4.8049575e+000              876   1.5085468e-006   9.8432351e-001   1.0460550e-001   1.1631719e-001   1.3410962e-001   8.7411154e+000   2.7270211e+001                0         #dt_spray
  4.8140221e+000              877   1.5107635e-006   9.7484746e-001   1.0340027e-001   1.1497861e-001   1.3256445e-001   8.6449034e+000   2.7109074e+001                0         #dt_spray
  4.8230981e+000              878   1.5126599e-006   9.6655840e-001   1.0360941e-001   1.1521260e-001   1.3283258e-001   8.5248451e+000   2.5814168e+001                0         #dt_spray
  4.8321625e+000              879   1.5107385e-006   9.5689746e-001   1.0406722e-001   1.1572211e-001   1.3341952e-001   8.3768806e+000   2.7684957e+001                0         #dt_spray
  4.8412227e+000              880   1.5100328e-006   9.4999240e-001   1.0396138e-001   1.1560584e-001   1.3328382e-001   8.1912648e+000   2.9080117e+001                0         #dt_spray
  4.8502747e+000              881   1.5086671e-006   9.4545436e-001   1.0343849e-001   1.1502583e-001   1.3261345e-001   8.1718224e+000   3.0468895e+001                0         #dt_spray
  4.8593184e+000              882   1.5072861e-006   9.3734208e-001   1.0348400e-001   1.1507716e-001   1.3267180e-001   8.4412497e+000   3.1929851e+001                0         #dt_spray
  4.8683608e+000              883   1.5070586e-006   9.3338633e-001   1.0396187e-001   1.1560822e-001   1.3328444e-001   8.2952541e+000   4.0488397e+001                0         #dt_spray
  4.8774125e+000              884   1.5086234e-006   9.2612131e-001   1.0586399e-001   1.1772284e-001   1.3572306e-001   8.2297920e+000   3.5083306e+001                0         #dt_spray
  4.8864438e+000              885   1.5052221e-006   9.1458716e-001   1.0240348e-001   1.1391096e-001   1.3128651e-001   8.4311413e+000   4.7220670e+001                0         #dt_spray
  4.8954956e+000              886   1.5086327e-006   9.0807375e-001   1.0354066e-001   1.1517615e-001   1.3274443e-001   8.6539098e+000   2.1626356e+001                0         #dt_spray
  4.9045414e+000              887   1.5076332e-006   8.9525177e-001   1.0436185e-001   1.1608910e-001   1.3379725e-001   8.7856562e+000   2.7653721e+001                0         #dt_spray
  4.9135859e+000              888   1.5074070e-006   8.8331877e-001   1.0521248e-001   1.1703485e-001   1.3488780e-001   8.7649408e+000   4.7519812e+001                0         #dt_spray
  4.9226599e+000              889   1.5123430e-006   8.7317865e-001   1.0626794e-001   1.1820859e-001   1.3624095e-001   8.6132042e+000   2.1507334e+001                0         #dt_spray
  4.9317069e+000              890   1.5078222e-006   8.6373437e-001   1.0677435e-001   1.1877135e-001   1.3689020e-001   9.1559604e+000   4.9131482e+001                0         #dt_spray
  4.9407485e+000              891   1.5069419e-006   8.5803189e-001   1.0760687e-001   1.1969664e-001   1.3795752e-001   8.9683250e+000   2.2202624e+001                0         #dt_spray
  4.9498014e+000              892   1.5088092e-006   8.5678860e-001   1.0866563e-001   1.2087328e-001   1.3931491e-001   8.8424923e+000   3.4885046e+001                0         #dt_spray
  4.9588592e+000              893   1.5096452e-006   8.6572049e-001   1.0917654e-001   1.2144108e-001   1.3996992e-001   9.3139589e+000   2.2342705e+001                0         #dt_spray
  4.9679059e+000              894   1.5077804e-006   8.7310670e-001   1.0942282e-001   1.2171479e-001   1.4028566e-001   9.6061632e+000   2.1340119e+001                0         #dt_spray
  4.9769333e+000              895   1.5045608e-006   8.9392712e-001   1.0961838e-001   1.2193194e-001   1.4053638e-001   9.6417016e+000   2.3672729e+001                0         #dt_spray
  4.9860128e+000              896   1.5132607e-006   9.1846030e-001   1.1050568e-001   1.2291902e-001   1.4167394e-001   9.5503366e+000   2.0928190e+001                0         #dt_spray
  4.9950721e+000              897   1.5098679e-006   9.2431696e-001   1.1048768e-001   1.2289932e-001   1.4165088e-001   9.3444422e+000   3.9049987e+001                0         #dt_spray
  5.0041236e+000              898   1.5085861e-006   9.2205584e-001   1.1071413e-001   1.2315095e-001   1.4194119e-001   9.1274649e+000   3.1200734e+001                0         #dt_spray
  5.0131893e+000              899   1.5109530e-006   9.1647667e-001   1.1102474e-001   1.2349672e-001   1.4233941e-001   9.0889843e+000   2.9761816e+001                0         #dt_spray
  5.0222383e+000              900   1.5081618e-006   9.1942993e-001   1.1093387e-001   1.2339636e-001   1.4222290e-001   9.0809927e+000   2.5401821e+001                0         #dt_spray
  5.0312662e+000              901   1.5046501e-006   9.1728066e-001   1.1075102e-001   1.2319386e-001   1.4198848e-001   8.9915112e+000   2.7224002e+001                0         #dt_spray
  5.0403122e+000              902   1.5076671e-006   9.1774824e-001   1.0084129e-001   1.1215923e-001   1.2928370e-001   8.9577258e+000   2.4571671e+001                0         #dt_spray
  5.0493829e+000              903   1.5117833e-006   9.1118825e-001   1.0001536e-001   1.1124212e-001   1.2822482e-001   8.9371810e+000   2.8352043e+001                0         #dt_spray
  5.0584729e+000              904   1.5150020e-006   9.0392594e-001   1.0033693e-001   1.1160046e-001   1.2863709e-001   8.8973002e+000   2.4205662e+001                0         #dt_spray
  5.0675383e+000              905   1.5109112e-006   8.9760863e-001   1.0061533e-001   1.1191007e-001   1.2899401e-001   8.8278708e+000   2.5021155e+001                0         #dt_spray
  5.0765872e+000              906   1.5081460e-006   9.1712252e-001   1.0039095e-001   1.1166150e-001   1.2870634e-001   8.7764340e+000   2.2553704e+001                0         #dt_spray
  5.0856260e+000              907   1.5064583e-006   9.2309513e-001   1.0044172e-001   1.1171887e-001   1.2877144e-001   9.2968798e+000   4.8147357e+001                0         #dt_spray
  5.0946762e+000              908   1.5083783e-006   9.0035450e-001   1.0097161e-001   1.1230599e-001   1.2945079e-001   9.0992655e+000   2.3015563e+001                0         #dt_spray
  5.1037195e+000              909   1.5072167e-006   8.8443908e-001   1.0043518e-001   1.1171209e-001   1.2876306e-001   8.8705623e+000   2.6897793e+001                0         #dt_spray
  5.1127553e+000              910   1.5059579e-006   8.8756219e-001   1.0046149e-001   1.1174297e-001   1.2879679e-001   9.5593082e+000   2.5461808e+001                0         #dt_spray
  5.1217881e+000              911   1.5054640e-006   8.8968861e-001   1.0042005e-001   1.1169843e-001   1.2874365e-001   9.4573920e+000   2.3347919e+001                0         #dt_spray
  5.1308353e+000              912   1.5078681e-006   8.9148038e-001   1.0072601e-001   1.1203997e-001   1.2913591e-001   9.4621383e+000   4.3370024e+001                0         #dt_spray
  5.1398934e+000              913   1.5096883e-006   8.8817458e-001   1.0057868e-001   1.1187768e-001   1.2894702e-001   9.3454543e+000   2.1212801e+001                0         #dt_spray
  5.1489432e+000              914   1.5083064e-006   8.8323148e-001   1.0017064e-001   1.1142526e-001   1.2842390e-001   9.2177115e+000   2.1363762e+001                0         #dt_spray
  5.1579989e+000              915   1.5092808e-006   8.8068634e-001   1.0053040e-001   1.1182187e-001   1.2888512e-001   9.1719865e+000   2.8880639e+001                0         #dt_spray
  5.1670548e+000              916   1.5093176e-006   8.7415258e-001   9.9783121e-002   1.1099384e-001   1.2792708e-001   9.3538074e+000   2.3867965e+001                0         #dt_spray
  5.1761076e+000              917   1.5087974e-006   8.7029836e-001   9.9623027e-002   1.1081777e-001   1.2772183e-001   9.2815761e+000   2.5410631e+001                0         #dt_spray
  5.1851366e+000              918   1.5048304e-006   9.1114480e-001   9.9677174e-002   1.1087620e-001   1.2779125e-001   9.3418262e+000   3.8400232e+001                0         #dt_spray
  5.1941803e+000              919   1.5072895e-006   8.7648247e-001   9.9405930e-002   1.1057746e-001   1.2744350e-001   9.2555397e+000   2.0556433e+001                0         #dt_spray
  5.2032362e+000              920   1.5093069e-006   8.8678341e-001   9.9625624e-002   1.1082354e-001   1.2772516e-001   9.0503997e+000   2.4243604e+001                0         #dt_spray
  5.2122924e+000              921   1.5093677e-006   8.9417243e-001   9.9716198e-002   1.1092579e-001   1.2784128e-001   8.8127547e+000   2.6768820e+001                0         #dt_spray
  5.2195374e+000              922   1.2074942e-006   7.1973256e-001   7.9823933e-002   8.8798078e-002   1.0233838e-001   7.4272937e+000   2.0410328e+001                0         #dt_piso
  5.2284587e+000              923   1.4868947e-006   8.8879521e-001   9.8322142e-002   1.0937702e-001   1.2605403e-001   9.0609814e+000   2.5086552e+001                0         #dt_spray
  5.2373817e+000              924   1.4871620e-006   8.9364703e-001   9.8421912e-002   1.0948879e-001   1.2618194e-001   9.2304380e+000   2.7369856e+001                0         #dt_spray
  5.2463871e+000              925   1.5009053e-006   8.8690207e-001   9.9445457e-002   1.1062810e-001   1.2749418e-001   9.3068798e+000   2.0372202e+001                0         #dt_spray
  5.2554328e+000              926   1.5076098e-006   8.9613379e-001   1.0014080e-001   1.1140196e-001   1.2838565e-001   9.2641726e+000   2.3589241e+001                0         #dt_spray
  5.2644787e+000              927   1.5076521e-006   8.9792601e-001   1.0058739e-001   1.1189868e-001   1.2895819e-001   9.2797742e+000   2.3915903e+001                0         #dt_spray
  5.2735421e+000              928   1.5105699e-006   8.9647559e-001   1.0129982e-001   1.1269084e-001   1.2987157e-001   9.2876606e+000   2.0973731e+001                0         #dt_spray
  5.2826015e+000              929   1.5098907e-006   8.9106541e-001   1.0211315e-001   1.1359566e-001   1.3091430e-001   9.2197744e+000   1.7608895e+001                0         #dt_spray
  5.2916549e+000              930   1.5089081e-006   8.8290285e-001   1.0301874e-001   1.1460145e-001   1.3207531e-001   9.5434498e+000   2.0193573e+001                0         #dt_spray
  5.3006972e+000              931   1.5070552e-006   8.5277772e-001   1.0381568e-001   1.1548654e-001   1.3309702e-001   9.5044442e+000   2.4406984e+001                0         #dt_spray
  5.3097272e+000              932   1.5049849e-006   8.5376567e-001   1.0444026e-001   1.1617989e-001   1.3389777e-001   9.3921496e+000   2.1840514e+001                0         #dt_spray
  5.3187804e+000              933   1.5088810e-006   8.5640477e-001   1.0546099e-001   1.1731457e-001   1.3520640e-001   9.3678370e+000   1.8684979e+001                0         #dt_spray
  5.3278204e+000              934   1.5066538e-006   8.5313100e-001   1.0580857e-001   1.1770063e-001   1.3565202e-001   9.4669355e+000   3.7947393e+001                0         #dt_spray
  5.3368789e+000              935   1.5097620e-006   8.5123862e-001   1.0662193e-001   1.1860487e-001   1.3669479e-001   9.4824949e+000   2.1679404e+001                0         #dt_spray
  5.3459355e+000              936   1.5094251e-006   8.4701340e-001   1.0733986e-001   1.1940276e-001   1.3761521e-001   9.2830117e+000   1.8208242e+001                0         #dt_spray
  5.3549923e+000              937   1.5094651e-006   8.3695146e-001   1.0859555e-001   1.2079534e-001   1.3922506e-001   9.3281795e+000   3.3079647e+001                0         #dt_spray
  5.3640486e+000              938   1.5093808e-006   8.3585420e-001   1.0918650e-001   1.2145360e-001   1.3998269e-001   9.4161006e+000   2.3064702e+001                0         #dt_spray
  5.3730899e+000              939   1.5068821e-006   8.3085048e-001   1.0974264e-001   1.2207258e-001   1.4069570e-001   9.6623339e+000   2.1340677e+001                0         #dt_spray
  5.3821231e+000              940   1.5055488e-006   8.2619474e-001   1.1037229e-001   1.2277466e-001   1.4150293e-001   9.4062226e+000   2.2277155e+001                0         #dt_spray
  5.3911762e+000              941   1.5088356e-006   8.2382825e-001   1.1182086e-001   1.2438052e-001   1.4336007e-001   9.6178772e+000   3.3077470e+001                0         #dt_spray
  5.4002459e+000              942   1.5116299e-006   8.2029785e-001   1.1336827e-001   1.2610617e-001   1.4534394e-001   9.3440311e+000   2.1096552e+001                0         #dt_spray
  5.4093084e+000              943   1.5104062e-006   8.0583670e-001   1.1450448e-001   1.2736965e-001   1.4680061e-001   9.1740977e+000   2.2423697e+001                0         #dt_spray
  5.4183628e+000              944   1.5090644e-006   8.3121494e-001   1.1583548e-001   1.2884913e-001   1.4850702e-001   9.2405339e+000   2.3726920e+001                0         #dt_spray
  5.4274111e+000              945   1.5080633e-006   8.1656414e-001   1.1695361e-001   1.3009205e-001   1.4994053e-001   9.6874641e+000   2.0057271e+001                0         #dt_spray
  5.4364759e+000              946   1.5107847e-006   8.0543630e-001   1.1515862e-001   1.2807749e-001   1.4763926e-001   9.4858730e+000   2.7286285e+001                0         #dt_spray
  5.4455336e+000              947   1.5096234e-006   8.0888906e-001   1.1443270e-001   1.2727110e-001   1.4670859e-001   9.2541640e+000   2.2179314e+001                0         #dt_spray
  5.4545861e+000              948   1.5087527e-006   8.0880130e-001   1.1512124e-001   1.2803654e-001   1.4759133e-001   9.1881532e+000   2.0019233e+001                0         #dt_spray
  5.4636499e+000              949   1.5106294e-006   8.0956357e-001   1.1619526e-001   1.2923054e-001   1.4896829e-001   9.2896310e+000   2.5587883e+001                0         #dt_spray
  5.4727156e+000              950   1.5109498e-006   8.0820575e-001   1.1698131e-001   1.3010437e-001   1.4997604e-001   9.3305311e+000   2.3290844e+001                0         #dt_spray
  5.4817482e+000              951   1.5054397e-006   8.0717781e-001   1.1748328e-001   1.3066173e-001   1.5061959e-001   9.2898494e+000   2.4037761e+001                0         #dt_spray
  5.4908116e+000              952   1.5105680e-006   8.5746099e-001   1.1854275e-001   1.3183922e-001   1.5197788e-001   9.2831161e+000   3.0970461e+001                0         #dt_spray
  5.4998496e+000              953   1.5063299e-006   8.1600242e-001   1.1879810e-001   1.3212253e-001   1.5230525e-001   9.0232613e+000   1.8682302e+001                0         #dt_spray
  5.5089793e+000              954   1.5216162e-006   8.2642141e-001   1.2068680e-001   1.3422249e-001   1.5472666e-001   8.8815284e+000   2.5802609e+001                0         #dt_spray
  5.5184527e+000              955   1.5789007e-006   8.5737834e-001   1.2604418e-001   1.4018012e-001   1.6159511e-001   9.1321001e+000   2.1426897e+001                0         #dt_spray
  5.5281686e+000              956   1.6193199e-006   8.7773107e-001   1.3006459e-001   1.4465079e-001   1.6674947e-001   9.3604425e+000   2.0626428e+001                0         #dt_spray
  5.5383932e+000              957   1.7040974e-006   9.2156184e-001   1.3774642e-001   1.5319340e-001   1.7659797e-001   9.8771619e+000   4.5356887e+001                0         #dt_spray
  5.5488746e+000              958   1.7468946e-006   9.4264720e-001   1.4238171e-001   1.5834742e-001   1.8254066e-001   9.9960136e+000   1.8933290e+001                0         #dt_spray
  5.5598409e+000              959   1.8277208e-006   9.8158097e-001   1.5020990e-001   1.6705236e-001   1.9257680e-001   1.1031025e+001   2.0694221e+001                0         #dt_spray
  5.5710130e+000              960   1.8620174e-006   9.9375846e-001   1.5452793e-001   1.7185339e-001   1.9811274e-001   1.0931537e+001   2.3642869e+001                0         #dt_cfl
  5.5822553e+000              961   1.8737123e-006   9.9207982e-001   1.5687168e-001   1.7445891e-001   2.0111753e-001   1.1791374e+001   1.7588650e+001                0         #dt_cfl
  5.5935873e+000              962   1.8886709e-006   1.0394940e+000   1.5943816e-001   1.7731246e-001   2.0440790e-001   1.1521966e+001   3.5320283e+001                0         #dt_cfl
  5.6044888e+000              963   1.8169136e-006   9.4202763e-001   1.5438718e-001   1.7169488e-001   1.9793229e-001   1.0848270e+001   1.8855289e+001                0         #dt_cfl
  5.6160611e+000              964   1.9287265e-006   9.8329433e-001   1.6454594e-001   1.8299283e-001   2.1095634e-001   1.1938565e+001   4.5347978e+001                0         #dt_cfl
  5.6278301e+000              965   1.9614946e-006   1.0914804e+000   1.6851829e-001   1.8741052e-001   2.1604909e-001   1.1761188e+001   1.8828731e+001                0         #dt_cfl
  5.6386127e+000              966   1.7970956e-006   8.9635673e-001   1.5517882e-001   1.7257585e-001   1.9894721e-001   1.0471496e+001   4.3127307e+001                0         #dt_cfl
  5.6506420e+000              967   2.0048888e-006   9.9765812e-001   1.7375335e-001   1.9323456e-001   2.2276071e-001   1.1572588e+001   1.7063653e+001                0         #dt_cfl
  5.6626996e+000              968   2.0095950e-006   9.8983465e-001   1.7574914e-001   1.9545409e-001   2.2531941e-001   1.1644348e+001   2.4916484e+001                0         #dt_cfl
  5.6748810e+000              969   2.0302331e-006   1.0579319e+000   1.7880394e-001   1.9885188e-001   2.2923582e-001   1.2433986e+001   2.1304448e+001                0         #dt_cfl
  5.6863953e+000              970   1.9190584e-006   9.4962663e-001   1.6916209e-001   1.8811707e-001   2.1687447e-001   1.1440559e+001   1.2661284e+001                0         #dt_cfl
  5.6985205e+000              971   2.0208557e-006   9.8906744e-001   1.7639233e-001   1.9616076e-001   2.2614401e-001   1.2343396e+001   3.4149121e+001                0         #dt_cfl
  5.7107796e+000              972   2.0431930e-006   1.0108310e+000   1.7944443e-001   1.9955560e-001   2.3005696e-001   1.2552421e+001   1.7316393e+001                0         #dt_cfl
  5.7229074e+000              973   2.0213003e-006   1.0175532e+000   1.7813490e-001   1.9810035e-001   2.2837808e-001   1.2343777e+001   4.1139420e+001                0         #dt_cfl
  5.7348260e+000              974   1.9864321e-006   9.8994514e-001   1.7559525e-001   1.9527724e-001   2.2512212e-001   1.2096359e+001   1.5783900e+001                0         #dt_cfl
  5.7443609e+000              975   1.5891456e-006   7.7842179e-001   1.4084350e-001   1.5663087e-001   1.8056859e-001   9.9653824e+000   8.4110179e+000                0         #dt_piso
  5.7562795e+000              976   1.9864321e-006   9.7225129e-001   1.7634405e-001   1.9611224e-001   2.2608211e-001   1.2086566e+001   3.2374249e+001                0         #dt_grow
  5.7630000e+000              977   1.1200842e-006   1.0070791e+000   1.8158344e-001   2.0193929e-001   2.3279928e-001   1.2235277e+001   1.6877298e+001                0         #dt_inject
  5.7751726e+000              978   2.0287644e-006   9.8314184e-001   1.7907963e-001   1.9915794e-001   2.2958927e-001   1.2759843e+001   1.2676005e+001                0         #dt_cfl
  5.7875539e+000              979   2.0635520e-006   1.0128107e+000   1.8285546e-001   2.0335779e-001   2.3443008e-001   1.2583135e+001   1.6273168e+001                0         #dt_cfl
  5.7997786e+000              980   2.0374509e-006   1.0025133e+000   1.8176374e-001   2.0214394e-001   2.3303043e-001   1.2421247e+001   3.3257713e+001                0         #dt_cfl
  5.8119727e+000              981   2.0323429e-006   1.0076186e+000   1.8136463e-001   2.0170105e-001   2.3251876e-001   1.2325154e+001   1.2458176e+001                0         #dt_cfl
  5.8240745e+000              982   2.0169763e-006   1.0125808e+000   1.5851676e-001   1.7620394e-001   2.0322661e-001   1.2200344e+001   1.0811950e+001                0         #dt_cfl
  5.8360260e+000              983   1.9919164e-006   9.9576698e-001   1.5719357e-001   1.7473261e-001   2.0153022e-001   1.2046439e+001   3.6216702e+001                0         #dt_cfl
  5.8480283e+000              984   2.0003841e-006   9.8750808e-001   1.5847755e-001   1.7615935e-001   2.0317635e-001   1.2442002e+001   1.6058858e+001                0         #dt_cfl
  5.8601825e+000              985   2.0256888e-006   9.9393002e-001   1.6118008e-001   1.7916287e-001   2.0664113e-001   1.2531681e+001   1.0420610e+001                0         #dt_cfl
  5.8724108e+000              986   2.0380598e-006   9.9069498e-001   1.6292852e-001   1.8110573e-001   2.0888272e-001   1.2434508e+001   1.8973531e+001                0         #dt_cfl
  5.8847540e+000              987   2.0572021e-006   1.0008300e+000   1.6528199e-001   1.8372115e-001   2.1189999e-001   1.2395410e+001   3.8326479e+001                0         #dt_cfl
  5.8970870e+000              988   2.0554961e-006   1.0040274e+000   1.6587511e-001   1.8437978e-001   2.1266040e-001   1.2439198e+001   1.5309169e+001                0         #dt_cfl
  5.9093705e+000              989   2.0472510e-006   9.8993726e-001   1.6600252e-001   1.8452066e-001   2.1282374e-001   1.2349975e+001   1.1620719e+001                0         #dt_cfl
  5.9217789e+000              990   2.0680614e-006   9.8963811e-001   1.6851980e-001   1.8731805e-001   2.1605102e-001   1.2284373e+001   4.1082619e+001                0         #dt_cfl
  5.9343172e+000              991   2.0897148e-006   1.0085856e+000   1.7104837e-001   1.9012796e-001   2.1929278e-001   1.2737150e+001   1.7019148e+001                0         #dt_cfl
  5.9467487e+000              992   2.0719262e-006   9.9389886e-001   1.7032324e-001   1.8932117e-001   2.1836313e-001   1.2516942e+001   9.5895636e+000                0         #dt_cfl
  5.9592566e+000              993   2.0846449e-006   9.9609098e-001   1.7210059e-001   1.9129597e-001   2.2064178e-001   1.2655781e+001   1.4931960e+001                0         #dt_cfl
  5.9718135e+000              994   2.0928258e-006   9.9563854e-001   1.7365296e-001   1.9302077e-001   2.2263200e-001   1.2362925e+001   3.2523932e+001                0         #dt_cfl
  5.9844255e+000              995   2.1019935e-006   1.0007418e+000   1.7523186e-001   1.9477508e-001   2.2465623e-001   1.2295895e+001   1.3891844e+001                0         #dt_cfl
  5.9970281e+000              996   2.1004353e-006   1.0151915e+000   1.7601674e-001   1.9564687e-001   2.2566249e-001   1.2842193e+001   1.9704309e+001                0         #dt_cfl
  6.0094421e+000              997   2.0690040e-006   1.0152864e+000   1.7428896e-001   1.9372584e-001   2.2344738e-001   1.2442398e+001   3.7509525e+001                0         #dt_cfl
  6.0216693e+000              998   2.0378526e-006   1.0136961e+000   1.7259416e-001   1.9184161e-001   2.2127456e-001   1.2137069e+001   1.0178654e+001                0         #dt_cfl
  6.0337312e+000              999   2.0103191e-006   1.0136661e+000   1.7119968e-001   1.9029131e-001   2.1948677e-001   1.1834207e+001   3.7550489e+001                0         #dt_cfl
  6.0456305e+000             1000   1.9832163e-006   1.0078678e+000   1.6962051e-001   1.8853561e-001   2.1746219e-001   1.1593848e+001   1.4131514e+001                0         #dt_cfl
  6.0574369e+000             1001   1.9677345e-006   9.9106619e-001   1.6904996e-001   1.8790108e-001   2.1673072e-001   1.1482873e+001   1.2448672e+001                0         #dt_cfl
  6.0693497e+000             1002   1.9854723e-006   1.0059124e+000   1.7128703e-001   1.9038730e-001   2.1959876e-001   1.1572921e+001   2.0151889e+001                0         #dt_cfl
  6.0811925e+000             1003   1.9738023e-006   1.0029907e+000   1.7099789e-001   1.9006567e-001   2.1922806e-001   1.1490581e+001   3.2084995e+001                0         #dt_cfl
  6.0930000e+000             1004   1.9679169e-006   1.0001263e+000   1.7112877e-001   1.9022144e-001   2.1939586e-001   1.2632574e+001   1.0487569e+001                0         #dt_cfl
  6.1048060e+000             1005   1.9676684e-006   9.9643709e-001   1.7183974e-001   1.9101152e-001   2.2030736e-001   1.2335584e+001   2.8535650e+001                0         #dt_cfl
  6.1166543e+000             1006   1.9747041e-006   9.9579532e-001   1.7321267e-001   1.9253750e-001   2.2206753e-001   1.2131988e+001   2.1823708e+001                0         #dt_cfl
  6.1285525e+000             1007   1.9830422e-006   9.9840377e-001   1.7507320e-001   1.9459548e-001   2.2445282e-001   1.2034945e+001   1.5979261e+001                0         #dt_cfl
  6.1404698e+000             1008   1.9862126e-006   1.0018640e+000   1.7639996e-001   1.9607005e-001   2.2615380e-001   1.1794722e+001   3.4201704e+001                0         #dt_cfl
  6.1523649e+000             1009   1.9825173e-006   1.0026280e+000   1.7744390e-001   1.9723079e-001   2.2749218e-001   1.1652386e+001   1.4726751e+001                0         #dt_cfl
  6.1642288e+000             1010   1.9773208e-006   9.9831842e-001   1.7817508e-001   1.9804388e-001   2.2842959e-001   1.1640279e+001   3.5597233e+001                0         #dt_cfl
  6.1761127e+000             1011   1.9806514e-006   9.9669745e-001   1.7955133e-001   1.9957388e-001   2.3019401e-001   1.1656879e+001   1.8417427e+001                0         #dt_cfl
  6.1880360e+000             1012   1.9872142e-006   9.9838711e-001   1.8122832e-001   2.0143812e-001   2.3234400e-001   1.1981427e+001   1.8866731e+001                0         #dt_cfl
  6.1999786e+000             1013   1.9904246e-006   1.0002417e+000   1.8239399e-001   2.0273382e-001   2.3383845e-001   1.1703171e+001   3.0507863e+001                0         #dt_cfl
  6.2119182e+000             1014   1.9899437e-006   9.9874408e-001   1.8316759e-001   2.0359358e-001   2.3483024e-001   1.1697928e+001   2.2758687e+001                0         #dt_cfl
  6.2238729e+000             1015   1.9924460e-006   9.9602259e-001   1.8429768e-001   2.0484974e-001   2.3627907e-001   1.1711303e+001   2.3505859e+001                0         #dt_cfl
  6.2358753e+000             1016   2.0004024e-006   9.9298025e-001   1.8578719e-001   2.0650526e-001   2.3818871e-001   1.2069904e+001   1.3839166e+001                0         #dt_cfl
  6.2479626e+000             1017   2.0145440e-006   9.9220747e-001   1.8792410e-001   2.0888037e-001   2.4092834e-001   1.1975993e+001   3.8331413e+001                0         #dt_cfl
  6.2601448e+000             1018   2.0303657e-006   9.9122321e-001   1.9022907e-001   2.1144223e-001   2.4388342e-001   1.1924708e+001   1.5339662e+001                0         #dt_cfl
  6.2724348e+000             1019   2.0483436e-006   9.9343993e-001   1.9285394e-001   2.1435970e-001   2.4724864e-001   1.2212477e+001   1.8760064e+001                0         #dt_cfl
  6.2848061e+000             1020   2.0618696e-006   9.9679287e-001   1.9506287e-001   2.1681487e-001   2.5008060e-001   1.2409305e+001   3.4934752e+001                0         #dt_cfl
  6.2972171e+000             1021   2.0685035e-006   9.9653067e-001   1.9669819e-001   2.1863267e-001   2.5217717e-001   1.2141522e+001   1.2487016e+001                0         #dt_cfl
  6.3096713e+000             1022   2.0757048e-006   9.9482805e-001   1.9810292e-001   2.2019384e-001   2.5397810e-001   1.2186884e+001   2.5609781e+001                0         #dt_cfl
  6.3221903e+000             1023   2.0864961e-006   9.9288100e-001   2.0020980e-001   2.2253572e-001   2.5667923e-001   1.3171363e+001   2.9028255e+001                0         #dt_cfl
  6.3347990e+000             1024   2.1014564e-006   9.9243430e-001   2.0297411e-001   2.2560869e-001   2.6022322e-001   1.3339455e+001   1.6426581e+001                0         #dt_cfl
  6.3475039e+000             1025   2.1174766e-006   9.9564491e-001   2.0582037e-001   2.2877279e-001   2.6387227e-001   1.2990450e+001   3.2120965e+001                0         #dt_cfl
  6.3602643e+000             1026   2.1267387e-006   9.9582160e-001   2.0813309e-001   2.3134411e-001   2.6683729e-001   1.3602508e+001   1.4622830e+001                0         #dt_cfl
  6.3730783e+000             1027   2.1356623e-006   9.9211089e-001   2.1016184e-001   2.3359967e-001   2.6943826e-001   1.3039456e+001   1.3989349e+001                0         #dt_cfl
  6.3859942e+000             1028   2.1526448e-006   9.9079978e-001   2.1306916e-001   2.3683185e-001   2.7316559e-001   1.2813971e+001   4.0276509e+001                0         #dt_cfl
  6.3990300e+000             1029   2.1726335e-006   9.8227641e-001   2.1622981e-001   2.4034571e-001   2.7721770e-001   1.3100595e+001   1.1951645e+001                0         #dt_cfl
  6.4123010e+000             1030   2.2118351e-006   9.9453510e-001   2.2150236e-001   2.4620736e-001   2.8397738e-001   1.3054545e+001   1.9701659e+001                0         #dt_cfl
  6.4256449e+000             1031   2.2239890e-006   9.9434783e-001   2.2410813e-001   2.4910499e-001   2.8731812e-001   1.3115621e+001   2.7341296e+001                0         #dt_cfl
  6.4390647e+000             1032   2.2366308e-006   9.9328411e-001   2.2653090e-001   2.5179921e-001   2.9042423e-001   1.4251927e+001   1.3701239e+001                0         #dt_cfl
  6.4525752e+000             1033   2.2517534e-006   9.9075356e-001   2.2927694e-001   2.5485309e-001   2.9394480e-001   1.4090495e+001   4.4436420e+001                0         #dt_cfl
  6.4662118e+000             1034   2.2727684e-006   9.8848372e-001   2.3237334e-001   2.5829640e-001   2.9791454e-001   1.4452615e+001   8.7173002e+000                0         #dt_cfl
  6.4800073e+000             1035   2.2992472e-006   9.8720999e-001   2.3605259e-001   2.6238776e-001   3.0263153e-001   1.3921434e+001   3.5409380e+001                0         #dt_cfl
  6.4939815e+000             1036   2.3290355e-006   9.8625934e-001   2.4006836e-001   2.6685362e-001   3.0777995e-001   1.3723603e+001   1.7520221e+001                0         #dt_cfl
  6.5081504e+000             1037   2.3614839e-006   9.8603842e-001   2.4433224e-001   2.7159556e-001   3.1324646e-001   1.4814515e+001   2.0963955e+001                0         #dt_cfl
  6.5225199e+000             1038   2.3949208e-006   9.8536822e-001   2.4849702e-001   2.7622745e-001   3.1858592e-001   1.4565677e+001   2.7652355e+001                0         #dt_cfl
  6.5371028e+000             1039   2.4304831e-006   9.8267814e-001   2.5294931e-001   2.8117933e-001   3.2429398e-001   1.5375539e+001   1.2208971e+001                0         #dt_cfl
  6.5519428e+000             1040   2.4733257e-006   9.8448910e-001   2.5808354e-001   2.8689025e-001   3.3087633e-001   1.5416566e+001   4.0907162e+001                0         #dt_cfl
  6.5670166e+000             1041   2.5122936e-006   9.9141675e-001   2.6197549e-001   2.9121965e-001   3.3586601e-001   1.5456403e+001   1.1454887e+001                0         #dt_cfl
  6.5822208e+000             1042   2.5340439e-006   9.8519094e-001   2.6406635e-001   2.9354647e-001   3.3854660e-001   1.5413101e+001   2.4553965e+001                0         #dt_cfl
  6.5976536e+000             1043   2.5721348e-006   9.8249036e-001   2.6832278e-001   2.9828284e-001   3.4400356e-001   1.5484467e+001   2.3208620e+001                0         #dt_cfl
  6.6133615e+000             1044   2.6179746e-006   9.7917181e-001   2.7306305e-001   3.0355754e-001   3.5008084e-001   1.5610361e+001   2.2598262e+001                0         #dt_cfl
  6.6294034e+000             1045   2.6736622e-006   9.7382475e-001   2.7844453e-001   3.0954430e-001   3.5698017e-001   1.6901017e+001   2.6157584e+001                0         #dt_cfl
  6.6458766e+000             1046   2.7455270e-006   9.7345058e-001   2.8540954e-001   3.1729280e-001   3.6590966e-001   1.6665899e+001   1.8880707e+001                0         #dt_cfl
  6.6627990e+000             1047   2.8204072e-006   9.7155148e-001   2.9254593e-001   3.2523222e-001   3.7505888e-001   1.6657589e+001   4.2388091e+001                0         #dt_cfl
  6.6802170e+000             1048   2.9029931e-006   9.7148699e-001   3.0017249e-001   3.3371657e-001   3.8483652e-001   1.7144513e+001   1.2939239e+001                0         #dt_cfl
  6.6981462e+000             1049   2.9881955e-006   9.7309794e-001   3.0763461e-001   3.4201854e-001   3.9440335e-001   1.7803779e+001   3.3798177e+001                0         #dt_cfl
  6.7165710e+000             1050   3.0708065e-006   9.7080505e-001   3.1302005e-001   3.4800870e-001   4.0130776e-001   1.8516708e+001   2.1849261e+001                0         #dt_cfl
  6.7355499e+000             1051   3.1631547e-006   9.9372030e-001   3.2159244e-001   3.5754570e-001   4.1229799e-001   1.8744111e+001   3.6709342e+001                0         #dt_cfl
  6.7546488e+000             1052   3.1831439e-006   9.8821813e-001   3.2319581e-001   3.5933982e-001   4.1435360e-001   2.0152777e+001   2.1259846e+001                0         #dt_cfl
  6.7739754e+000             1053   3.2210944e-006   9.8395721e-001   3.2570487e-001   3.6214035e-001   4.1757035e-001   1.9427655e+001   1.8329464e+001                0         #dt_cfl
  6.7936171e+000             1054   3.2736122e-006   1.1796220e+000   3.2991940e-001   3.6683922e-001   4.2297359e-001   2.0006819e+001   3.1365717e+001                0         #dt_cfl
  6.8102679e+000             1055   2.7751367e-006   9.7234981e-001   2.7802833e-001   3.0914970e-001   3.5644658e-001   1.6820915e+001   2.5126393e+001                0         #dt_cfl
  6.8273922e+000             1056   2.8540518e-006   1.0056606e+000   2.8373828e-001   3.1550557e-001   3.6376702e-001   1.7153676e+001   2.7790801e+001                0         #dt_cfl
  6.8444201e+000             1057   2.8379871e-006   9.8905104e-001   2.8066224e-001   3.1209347e-001   3.5982338e-001   1.7892365e+001   1.2875846e+001                0         #dt_cfl
  6.8616365e+000             1058   2.8694041e-006   9.8197692e-001   2.8205951e-001   3.1365580e-001   3.6161476e-001   1.7919499e+001   4.1200350e+001                0         #dt_cfl
  6.8791689e+000             1059   2.9220688e-006   9.7847167e-001   2.8511081e-001   3.1705869e-001   3.6552668e-001   1.8608700e+001   1.1570239e+001                0         #dt_cfl
  6.8970871e+000             1060   2.9863601e-006   9.7411256e-001   2.8916109e-001   3.2150608e-001   3.7071934e-001   1.9041332e+001   4.6843654e+001                0         #dt_cfl
  6.9154814e+000             1061   3.0657239e-006   9.7338048e-001   2.9522516e-001   3.2825651e-001   3.7849379e-001   1.9100529e+001   2.6440524e+001                0         #dt_cfl
  6.9343788e+000             1062   3.1495637e-006   9.7509503e-001   3.0175488e-001   3.3552516e-001   3.8686524e-001   1.9605031e+001   5.2059126e+001                0         #dt_cfl
  6.9537589e+000             1063   3.2300070e-006   9.7810364e-001   3.0612442e-001   3.4038775e-001   3.9246720e-001   2.0263368e+001   3.9422640e+001                0         #dt_cfl
  6.9735728e+000             1064   3.3023157e-006   9.9470115e-001   3.1119979e-001   3.4604051e-001   3.9897409e-001   2.0726259e+001   2.0632684e+001                0         #dt_cfl
  6.9934922e+000             1065   3.3199074e-006   9.6568440e-001   3.1057256e-001   3.4535233e-001   3.9816995e-001   2.0040896e+001   1.9585516e+001                0         #dt_cfl
  7.0141195e+000             1066   3.4378803e-006   9.8104593e-001   3.1914292e-001   3.5489411e-001   4.0915759e-001   2.1584834e+001   3.9194544e+001                0         #dt_cfl
  7.0351453e+000             1067   3.5043010e-006   9.7830213e-001   3.2298749e-001   3.5917713e-001   4.1408652e-001   2.1437082e+001   1.6585783e+001                0         #dt_cfl
  7.0566374e+000             1068   3.5820233e-006   9.7639624e-001   3.2814271e-001   3.6492478e-001   4.2069578e-001   2.1677706e+001   3.1727422e+001                0         #dt_cfl
  7.0786491e+000             1069   3.6686165e-006   1.0112015e+000   3.3375714e-001   3.7118454e-001   4.2789377e-001   2.3295435e+001   2.4341561e+001                0         #dt_cfl
  7.1004170e+000             1070   3.6279776e-006   1.0225366e+000   3.2750163e-001   3.6424139e-001   4.1987388e-001   2.2030887e+001   3.5049886e+001                0         #dt_cfl
  7.1217051e+000             1071   3.5480173e-006   1.0487467e+000   3.1738360e-001   3.5299860e-001   4.0690206e-001   2.1627332e+001   2.1316091e+001                0         #dt_cfl
  7.1420037e+000             1072   3.3831023e-006   9.8948855e-001   3.0075100e-001   3.3451264e-001   3.8557820e-001   2.1354821e+001   2.8937236e+001                0         #dt_cfl
  7.1625180e+000             1073   3.4190413e-006   1.0214060e+000   3.0262790e-001   3.3662046e-001   3.8798449e-001   2.1588161e+001   1.7743004e+001                0         #dt_cfl
  7.1826023e+000             1074   3.3473871e-006   9.8522997e-001   2.9318844e-001   3.2606038e-001   3.7588262e-001   2.1300809e+001   3.4210925e+001                0         #dt_cfl
  7.2029877e+000             1075   3.3975693e-006   1.0172524e+000   2.9556371e-001   3.2871184e-001   3.7892783e-001   2.1587559e+001   2.0166797e+001                0         #dt_cfl
  7.2230274e+000             1076   3.3399473e-006   9.6815248e-001   2.8918156e-001   3.2160464e-001   3.7074559e-001   2.0379620e+001   3.5644596e+001                0         #dt_cfl
  7.2437263e+000             1077   3.4498154e-006   1.0118319e+000   2.9664146e-001   3.2990994e-001   3.8030957e-001   2.1254259e+001   1.2088344e+001                0         #dt_cfl
  7.2641831e+000             1078   3.4094749e-006   1.0097799e+000   2.9136568e-001   3.2405144e-001   3.7354574e-001   2.1371216e+001   4.3696933e+001                0         #dt_cfl
  7.2844418e+000             1079   3.3764534e-006   1.0163167e+000   2.8715157e-001   3.1937100e-001   3.6814304e-001   2.1185791e+001   1.2803953e+001                0         #dt_cfl
  7.3043753e+000             1080   3.3222452e-006   9.7159345e-001   2.8124234e-001   3.1280891e-001   3.6056710e-001   2.0475719e+001   4.4783099e+001                0         #dt_cfl
  7.3248916e+000             1081   3.4193779e-006   9.7626716e-001   2.8728484e-001   3.1954017e-001   3.6831389e-001   2.0934552e+001   1.6313377e+001                0         #dt_cfl
  7.3459066e+000             1082   3.5025022e-006   1.0006284e+000   2.9190319e-001   3.2464177e-001   3.7423487e-001   2.1383936e+001   1.7493090e+001                0         #dt_cfl
  7.3669084e+000             1083   3.5003025e-006   9.9813863e-001   2.8965496e-001   3.2216266e-001   3.7135252e-001   2.1347630e+001   3.4685101e+001                0         #dt_cfl
  7.3879494e+000             1084   3.5068300e-006   9.9533451e-001   2.8876302e-001   3.2121375e-001   3.7020900e-001   2.1390473e+001   1.7958320e+001                0         #dt_cfl
  7.4090890e+000             1085   3.5232677e-006   9.8900383e-001   2.8861226e-001   3.2106051e-001   3.7001572e-001   2.2325863e+001   3.4593648e+001                0         #dt_cfl
  7.4304636e+000             1086   3.5624409e-006   9.6198628e-001   2.9010667e-001   3.2273687e-001   3.7193163e-001   2.3512800e+001   1.8628469e+001                0         #dt_cfl
  7.4526829e+000             1087   3.7032139e-006   9.6842934e-001   2.9984209e-001   3.3358502e-001   3.8441293e-001   2.3809488e+001   3.1472845e+001                0         #dt_cfl
  7.4756266e+000             1088   3.8239382e-006   1.1014356e+000   3.0801825e-001   3.4268783e-001   3.9489519e-001   2.3923037e+001   1.8588871e+001                0         #dt_cfl
  7.4964572e+000             1089   3.4717763e-006   1.0237448e+000   2.7863111e-001   3.0991733e-001   3.5721937e-001   2.1189778e+001   3.4492878e+001                0         #dt_cfl
  7.5168047e+000             1090   3.3912516e-006   1.0148852e+000   2.7071329e-001   3.0111839e-001   3.4706832e-001   2.0976374e+001   2.4285198e+001                0         #dt_cfl
  7.5368538e+000             1091   3.3415127e-006   9.7728527e-001   2.6569103e-001   2.9554344e-001   3.4062953e-001   2.0734922e+001   2.3470935e+001                0         #dt_cfl
  7.5573689e+000             1092   3.4191784e-006   9.9406600e-001   2.7069198e-001   3.0111770e-001   3.4704100e-001   2.1765588e+001   1.8833737e+001                0         #dt_cfl
  7.5780064e+000             1093   3.4395889e-006   9.6499631e-001   2.7109355e-001   3.0157505e-001   3.4755584e-001   2.1370985e+001   4.2521347e+001                0         #dt_cfl
  7.5993925e+000             1094   3.5643545e-006   9.8600906e-001   2.7952383e-001   3.1096462e-001   3.5836389e-001   2.2362457e+001   1.1591601e+001                0         #dt_cfl
  7.6210821e+000             1095   3.6149308e-006   9.9870309e-001   2.8218432e-001   3.1386800e-001   3.6177477e-001   2.3101250e+001   4.5408911e+001                0         #dt_cfl
  7.6427999e+000             1096   3.6196251e-006   9.6255677e-001   2.8150892e-001   3.1312606e-001   3.6090888e-001   2.3070819e+001   1.2189958e+001                0         #dt_cfl
  7.6653624e+000             1097   3.7604276e-006   9.8802491e-001   2.9070377e-001   3.2335900e-001   3.7269714e-001   2.3826345e+001   4.5154141e+001                0         #dt_cfl
  7.6881985e+000             1098   3.8060049e-006   9.9734565e-001   2.9303951e-001   3.2596614e-001   3.7569168e-001   2.4202937e+001   1.5408660e+001                0         #dt_cfl
  7.7110953e+000             1099   3.8161342e-006   9.5951186e-001   2.9248239e-001   3.2535723e-001   3.7497742e-001   2.4635611e+001   3.7949569e+001                0         #dt_cfl
  7.7349582e+000             1100   3.9771621e-006   1.1128684e+000   3.0328805e-001   3.3738845e-001   3.8883083e-001   2.5134131e+001   1.6520928e+001                0         #dt_cfl
  7.7564010e+000             1101   3.5737936e-006   1.0477656e+000   2.7144934e-001   3.0198020e-001   3.4801198e-001   2.2695915e+001   3.2546631e+001                0         #dt_cfl
  7.7768662e+000             1102   3.4108713e-006   9.6029323e-001   2.5792772e-001   2.8690206e-001   3.3067657e-001   2.1627643e+001   2.1870395e+001                0         #dt_cfl
  7.7981777e+000             1103   3.5519060e-006   9.9698554e-001   2.6738746e-001   2.9747050e-001   3.4280443e-001   2.2879399e+001   2.5845824e+001                0         #dt_cfl
  7.8195535e+000             1104   3.5626454e-006   9.3807131e-001   2.6714491e-001   2.9716767e-001   3.4249347e-001   2.2646835e+001   2.5146286e+001                0         #dt_cfl
  7.8423406e+000             1105   3.7978407e-006   9.7851067e-001   2.8359046e-001   3.1547157e-001   3.6357751e-001   2.4500582e+001   2.2954669e+001                0         #dt_cfl
  7.8656281e+000             1106   3.8812461e-006   9.7675132e-001   2.8840036e-001   3.2083434e-001   3.6974405e-001   2.4791495e+001   2.2749355e+001                0         #dt_cfl
  7.8894698e+000             1107   3.9736277e-006   9.7502079e-001   2.9381751e-001   3.2687275e-001   3.7668912e-001   2.5314693e+001   2.6539679e+001                0         #dt_cfl
  7.9139224e+000             1108   4.0754287e-006   9.6992528e-001   2.9996062e-001   3.3371637e-001   3.8456490e-001   2.5765292e+001   2.7821751e+001                0         #dt_cfl
  7.9391332e+000             1109   4.2017966e-006   9.6837632e-001   3.0751391e-001   3.4213026e-001   3.9424861e-001   2.7384007e+001   3.0909228e+001                0         #dt_cfl
  7.9651673e+000             1110   4.3390121e-006   9.5730130e-001   3.1576550e-001   3.5132299e-001   4.0482756e-001   2.8212981e+001   2.2414989e+001                0         #dt_cfl
  7.9923625e+000             1111   4.5325459e-006   9.4475628e-001   3.2792127e-001   3.6486495e-001   4.2041189e-001   2.9392739e+001   3.4589247e+001                0         #dt_cfl
  8.0211480e+000             1112   4.7975822e-006   9.4149115e-001   3.4457622e-001   3.8341283e-001   4.4176439e-001   3.1033293e+001   2.4165713e+001                0         #dt_cfl
  8.0517224e+000             1113   5.0957273e-006   9.8165740e-001   3.6352075e-001   4.0451805e-001   4.6605224e-001   3.2867781e+001   4.5263841e+001                0         #dt_cfl
  8.0828680e+000             1114   5.1909427e-006   1.0000693e+000   3.6722713e-001   4.0866253e-001   4.7080402e-001   3.3393773e+001   1.6419388e+001                0         #dt_cfl
  8.1140115e+000             1115   5.1905830e-006   1.0036588e+000   3.6424604e-001   4.0537326e-001   4.6698210e-001   3.3314288e+001   4.5006957e+001                0         #dt_cfl
  8.1450415e+000             1116   5.1716608e-006   1.0011085e+000   3.5975975e-001   4.0040281e-001   4.6123044e-001   3.3232927e+001   2.1077520e+001                0         #dt_cfl
  8.1760371e+000             1117   5.1659343e-006   1.0011348e+000   3.5632835e-001   3.9654201e-001   4.5683122e-001   3.3041396e+001   3.2166397e+001                0         #dt_cfl
  8.2069976e+000             1118   5.1600785e-006   1.0011376e+000   3.5308296e-001   3.9295618e-001   4.5267047e-001   3.3249772e+001   4.0734530e+001                0         #dt_cfl
  8.2379229e+000             1119   5.1542151e-006   1.0352726e+000   3.4969270e-001   3.8920555e-001   4.4832398e-001   3.2994654e+001   2.1037616e+001                0         #dt_cfl
  8.2677945e+000             1120   4.9786068e-006   9.9830017e-001   3.3500789e-001   3.7288582e-001   4.2949730e-001   3.2107278e+001   3.5476040e+001                0         #dt_cfl
  8.2977170e+000             1121   4.9870840e-006   1.0067366e+000   3.3272734e-001   3.7038229e-001   4.2657351e-001   3.2041444e+001   2.2616601e+001                0         #dt_cfl
  8.3274393e+000             1122   4.9537130e-006   1.0037721e+000   3.2774907e-001   3.6487623e-001   4.2019111e-001   3.2103224e+001   3.8797999e+001                0         #dt_cfl
  8.3570499e+000             1123   4.9350971e-006   9.9688139e-001   3.2371102e-001   3.6041719e-001   4.1501413e-001   3.1483235e+001   2.1024723e+001                0         #dt_cfl
  8.3867531e+000             1124   4.9505359e-006   9.8533802e-001   3.2199306e-001   3.5854122e-001   4.1281161e-001   3.1944360e+001   3.7611779e+001                0         #dt_cfl
  8.4168983e+000             1125   5.0242007e-006   9.8059696e-001   3.2390449e-001   3.6070540e-001   4.1526217e-001   3.2135414e+001   2.0657464e+001                0         #dt_cfl
  8.4476400e+000             1126   5.1236144e-006   9.7927576e-001   3.2745481e-001   3.6469834e-001   4.1981386e-001   3.2804498e+001   3.1146465e+001                0         #dt_cfl
  8.4790323e+000             1127   5.2320445e-006   9.9305011e-001   3.3127616e-001   3.6898795e-001   4.2471303e-001   3.3894028e+001   2.5596106e+001                0         #dt_cfl
  8.5106442e+000             1128   5.2686611e-006   9.8436356e-001   3.3077394e-001   3.6846973e-001   4.2406916e-001   3.4056602e+001   4.0629824e+001                0         #dt_cfl
  8.5427583e+000             1129   5.3523529e-006   9.8312273e-001   3.3305660e-001   3.7104907e-001   4.2699564e-001   3.4598893e+001   1.7758823e+001                0         #dt_cfl
  8.5754238e+000             1130   5.4442367e-006   9.9642916e-001   3.3561850e-001   3.7395063e-001   4.3028013e-001   3.4802844e+001   2.9927994e+001                0         #dt_cfl
  8.6082062e+000             1131   5.4637469e-006   1.0066838e+000   3.3374826e-001   3.7191179e-001   4.2788239e-001   3.4721190e+001   2.6150191e+001                0         #dt_cfl
  8.6407711e+000             1132   5.4274706e-006   9.9567137e-001   3.2831684e-001   3.6589838e-001   4.2091902e-001   3.5304381e+001   4.4049356e+001                0         #dt_cfl
  8.6734775e+000             1133   5.4510663e-006   1.0045432e+000   3.2670439e-001   3.6413908e-001   4.1885179e-001   3.4930659e+001   1.9164402e+001                0         #dt_cfl
  8.7060359e+000             1134   5.4264129e-006   9.9506418e-001   3.2210749e-001   3.5905107e-001   4.1295832e-001   3.5000763e+001   5.1998960e+001                0         #dt_cfl
  8.7387559e+000             1135   5.4533296e-006   9.9189025e-001   3.2050588e-001   3.5730118e-001   4.1090497e-001   3.4991337e+001   1.4744407e+001                0         #dt_cfl
  8.7717434e+000             1136   5.4979163e-006   9.9424821e-001   3.1970744e-001   3.5644154e-001   4.0988134e-001   3.5250232e+001   3.6951312e+001                0         #dt_cfl
  8.8049217e+000             1137   5.5297221e-006   9.9884976e-001   3.1826297e-001   3.5485873e-001   4.0802945e-001   3.5421322e+001   2.1943781e+001                0         #dt_cfl
  8.8381383e+000             1138   5.5360899e-006   1.0098904e+000   3.1528911e-001   3.5156342e-001   4.0421680e-001   3.5457658e+001   4.1411844e+001                0         #dt_cfl
  8.8710295e+000             1139   5.4818720e-006   9.9188520e-001   3.0889668e-001   3.4445302e-001   3.9602138e-001   3.5106097e+001   1.9280424e+001                0         #dt_cfl
  8.9041898e+000             1140   5.5267202e-006   9.9526636e-001   3.0749555e-001   3.4290173e-001   3.9422507e-001   3.5417744e+001   3.5892204e+001                0         #dt_cfl
  8.9375079e+000             1141   5.5530062e-006   1.0021789e+000   3.0561995e-001   3.4082563e-001   3.9182045e-001   3.5938182e+001   2.3290876e+001                0         #dt_cfl
  8.9707535e+000             1142   5.5409333e-006   1.0011686e+000   3.0101051e-001   3.3569009e-001   3.8591091e-001   3.5498518e+001   4.4836608e+001                0         #dt_cfl
  9.0039603e+000             1143   5.5344659e-006   9.8797608e-001   2.9980984e-001   3.3432647e-001   3.8437159e-001   3.5531435e+001   1.8998494e+001                0         #dt_cfl
  9.0375712e+000             1144   5.6018217e-006   9.9122635e-001   3.0604185e-001   3.4128399e-001   3.9236135e-001   3.6098828e+001   4.4864939e+001                0         #dt_cfl
  9.0714796e+000             1145   5.6514052e-006   9.8859779e-001   3.1096731e-001   3.4678708e-001   3.9867604e-001   3.6128231e+001   2.7005787e+001                0         #dt_cfl
  9.1057791e+000             1146   5.7165869e-006   9.8957774e-001   3.1650849e-001   3.5297882e-001   4.0578012e-001   3.6819553e+001   3.3508306e+001                0         #dt_cfl
  9.1404399e+000             1147   5.7767942e-006   9.8744671e-001   3.2267123e-001   3.5981929e-001   4.1368106e-001   3.6997530e+001   4.2990076e+001                0         #dt_cfl
  9.1755413e+000             1148   5.8502339e-006   9.9154721e-001   3.3001090e-001   3.6800598e-001   4.2309090e-001   3.7501087e+001   2.1328847e+001                0         #dt_cfl
  9.2109420e+000             1149   5.9001062e-006   9.8026275e-001   3.3568685e-001   3.7434032e-001   4.3036776e-001   3.8532363e+001   5.0068561e+001                0         #dt_cfl
  9.2470554e+000             1150   6.0189028e-006   9.8199999e-001   3.4524780e-001   3.8500869e-001   4.4262539e-001   3.9448028e+001   1.3470947e+001                0         #dt_cfl
  9.2838307e+000             1151   6.1292290e-006   9.8829606e-001   3.5445531e-001   3.9528264e-001   4.5442989e-001   3.9558949e+001   4.8564605e+001                0         #dt_cfl
  9.3210416e+000             1152   6.2018146e-006   9.8563062e-001   3.6161413e-001   4.0327144e-001   4.6360785e-001   3.9773662e+001   1.3271108e+001                0         #dt_cfl
  9.3587950e+000             1153   6.2922301e-006   9.9571066e-001   3.6981863e-001   4.1238674e-001   4.7412645e-001   4.0421457e+001   4.6623140e+001                0         #dt_cfl
  9.3967110e+000             1154   6.3193359e-006   1.0045750e+000   3.7527762e-001   4.1847246e-001   4.8112515e-001   4.0592935e+001   1.5413768e+001                0         #dt_cfl
  9.4344544e+000             1155   6.2905567e-006   1.0039116e+000   3.7683152e-001   4.2020558e-001   4.8311734e-001   4.0376752e+001   5.0204426e+001                0         #dt_cfl
  9.4720507e+000             1156   6.2660467e-006   1.0011037e+000   3.7848319e-001   4.2204802e-001   4.8523487e-001   4.0603472e+001   1.3461240e+001                0         #dt_cfl
  9.5096055e+000             1157   6.2591383e-006   9.9848799e-001   3.8115081e-001   4.2502249e-001   4.8865488e-001   4.0211914e+001   5.1551891e+001                0         #dt_cfl
  9.5472172e+000             1158   6.2686165e-006   9.9376900e-001   3.8471977e-001   4.2900243e-001   4.9323048e-001   4.0300324e+001   1.3139811e+001                0         #dt_cfl
  9.5850647e+000             1159   6.3079212e-006   9.9148481e-001   3.9027319e-001   4.3519405e-001   5.0035024e-001   4.0529500e+001   4.6510813e+001                0         #dt_cfl
  9.6232373e+000             1160   6.3620957e-006   9.9757433e-001   3.9695777e-001   4.4264591e-001   5.0892022e-001   4.0918796e+001   1.5532064e+001                0         #dt_cfl
  9.6615027e+000             1161   6.3775655e-006   9.9522975e-001   4.0137207e-001   4.4756510e-001   5.1457958e-001   4.1569842e+001   4.1846879e+001                0         #dt_cfl
  9.6999515e+000             1162   6.4081339e-006   9.8998158e-001   4.0679022e-001   4.5360055e-001   5.2152592e-001   4.1705106e+001   2.1032592e+001                0         #dt_cfl
  9.7387894e+000             1163   6.4729830e-006   9.9202760e-001   4.1464567e-001   4.6235612e-001   5.3159701e-001   4.2080957e+001   4.6193037e+001                0         #dt_cfl
  9.7779394e+000             1164   6.5250029e-006   9.9086268e-001   4.2075584e-001   4.6917078e-001   5.3943056e-001   4.2382152e+001   1.6005712e+001                0         #dt_cfl
  9.8174504e+000             1165   6.5851737e-006   9.8856918e-001   4.2787737e-001   4.7710950e-001   5.4856073e-001   4.2795204e+001   4.1737296e+001                0         #dt_cfl
  9.8574183e+000             1166   6.6613180e-006   9.9047347e-001   4.3657071e-001   4.8679804e-001   5.5970603e-001   4.3225228e+001   2.0195916e+001                0         #dt_cfl
  9.8977707e+000             1167   6.7253876e-006   9.8965671e-001   4.4505070e-001   4.9624525e-001   5.7057782e-001   4.3594373e+001   1.9233306e+001                0         #dt_cfl
  9.9385447e+000             1168   6.7956772e-006   9.9079353e-001   4.5440238e-001   5.0666192e-001   5.8256715e-001   4.3862536e+001   3.2703662e+001                0         #dt_cfl
  9.9796977e+000             1169   6.8588228e-006   9.8953839e-001   4.6356131e-001   5.1686162e-001   5.9430937e-001   4.4261575e+001   3.8175780e+001                0         #dt_cfl
  1.0021286e+001             1170   6.9313358e-006   9.8725114e-001   4.7370212e-001   5.2815416e-001   6.0731041e-001   4.4762792e+001   2.3183484e+001                0         #dt_cfl
  1.0063411e+001             1171   7.0208435e-006   9.8719114e-001   4.8533871e-001   5.4111287e-001   6.2222912e-001   4.5345450e+001   1.7550411e+001                0         #dt_cfl
  1.0106082e+001             1172   7.1119393e-006   9.8695083e-001   4.9736505e-001   5.5450450e-001   6.3764750e-001   4.5946203e+001   4.2016499e+001                0         #dt_cfl
  1.0149318e+001             1173   7.2059713e-006   9.9019349e-001   4.9694822e-001   5.5401316e-001   6.3711311e-001   4.6525221e+001   1.8764182e+001                0         #dt_cfl
  1.0192982e+001             1174   7.2773365e-006   9.8702710e-001   5.0791559e-001   5.6622689e-001   6.5117383e-001   4.7003296e+001   3.1457868e+001                0         #dt_cfl
  1.0237220e+001             1175   7.3729855e-006   9.8500279e-001   5.2030662e-001   5.8002757e-001   6.6705976e-001   4.7643909e+001   2.7207936e+001                0         #dt_cfl
  1.0282132e+001             1176   7.4852432e-006   9.8634148e-001   5.3401474e-001   5.9529543e-001   6.8463428e-001   4.8371192e+001   2.5947382e+001                0         #dt_cfl
  1.0327665e+001             1177   7.5888963e-006   9.8390141e-001   5.4737016e-001   6.1016879e-001   7.0175661e-001   4.9008009e+001   2.3564700e+001                0         #dt_cfl
  1.0373943e+001             1178   7.7130658e-006   9.8683319e-001   5.6268829e-001   6.2722868e-001   7.2139524e-001   4.9836978e+001   3.7213980e+001                0         #dt_cfl
  1.0420373e+001             1179   7.7382960e-006   9.7658717e-001   5.7112658e-001   6.3661806e-001   7.3221357e-001   4.9970569e+001   2.9846732e+001                0         #dt_mach
  1.0466830e+001             1180   7.7428535e-006   9.6421225e-001   5.7809786e-001   6.4437080e-001   7.4115110e-001   5.0047544e+001   2.7156258e+001                0         #dt_mach
  1.0513243e+001             1181   7.7354981e-006   9.4902959e-001   5.8428591e-001   6.5124939e-001   7.4908450e-001   4.9953284e+001   4.0010120e+001                0         #dt_mach
  1.0559700e+001             1182   7.7427323e-006   9.3488477e-001   5.9175535e-001   6.5955639e-001   7.5866070e-001   5.0040437e+001   2.5005980e+001                0         #dt_mach
  1.0606119e+001             1183   7.7364755e-006   9.1843398e-001   5.9828569e-001   6.6681626e-001   7.6703293e-001   5.0005740e+001   2.0461208e+001                0         #dt_mach
  1.0652532e+001             1184   7.7355874e-006   9.0089648e-001   6.0075962e-001   6.6956938e-001   7.7020464e-001   4.9966428e+001   3.5867857e+001                0         #dt_mach
  1.0698977e+001             1185   7.7407849e-006   8.8822455e-001   6.0768782e-001   6.7727355e-001   7.7908695e-001   5.0042905e+001   1.9289582e+001                0         #dt_mach
  1.0745382e+001             1186   7.7341482e-006   8.7361988e-001   6.1459366e-001   6.8494965e-001   7.8794058e-001   4.9968102e+001   2.5583349e+001                0         #dt_mach
  1.0791816e+001             1187   7.7390855e-006   8.5897745e-001   6.2249201e-001   6.9373102e-001   7.9806668e-001   5.0001285e+001   3.2329640e+001                0         #dt_mach
  1.0838249e+001             1188   7.7388865e-006   9.8552506e-001   6.3001141e-001   7.0209067e-001   8.0770694e-001   4.9956465e+001   2.5690325e+001                0         #dt_mach
  1.0884723e+001             1189   7.7456307e-006   8.3605215e-001   6.3798586e-001   7.1095764e-001   8.1793059e-001   5.0005375e+001   3.4522309e+001                0         #dt_mach
  1.0931192e+001             1190   7.7447982e-006   8.1661762e-001   6.4532331e-001   7.1911469e-001   8.2733758e-001   5.0004219e+001   2.5434067e+001                0         #dt_mach
  1.0977657e+001             1191   7.7441447e-006   8.0307718e-001   6.5267343e-001   7.2728560e-001   8.3676080e-001   4.9976591e+001   3.4073450e+001                0         #dt_mach
  1.1024144e+001             1192   7.7477721e-006   7.9237526e-001   6.6043732e-001   7.3591752e-001   8.4671451e-001   5.0009604e+001   2.6840618e+001                0         #dt_mach
  1.1070621e+001             1193   7.7462842e-006   7.7738529e-001   6.4605061e-001   7.2002437e-001   8.2827001e-001   4.9987732e+001   2.8330709e+001                0         #dt_mach
  1.1117110e+001             1194   7.7481852e-006   7.6409002e-001   6.5472182e-001   7.2965887e-001   8.3938695e-001   4.9975445e+001   3.0691473e+001                0         #dt_mach
  1.1163622e+001             1195   7.7519922e-006   7.5878491e-001   6.6377354e-001   7.3971987e-001   8.5099172e-001   4.9960734e+001   3.8513352e+001                0         #dt_mach
  1.1210171e+001             1196   7.7580848e-006   7.5305735e-001   6.7297434e-001   7.4994539e-001   8.6278762e-001   4.9943850e+001   2.3889127e+001                0         #dt_mach
  1.1256772e+001             1197   7.7668069e-006   7.4894287e-001   6.8231243e-001   7.6032418e-001   8.7475952e-001   4.9912020e+001   4.6577538e+001                0         #dt_mach
  1.1303455e+001             1198   7.7804975e-006   7.4553172e-001   6.9220394e-001   7.7131956e-001   8.8744095e-001   4.9948204e+001   1.8018490e+001                0         #dt_mach
  1.1350186e+001             1199   7.7885659e-006   7.4311830e-001   7.0151940e-001   7.8167155e-001   8.9938384e-001   4.9911285e+001   5.1508497e+001                0         #dt_mach
  1.1397000e+001             1200   7.8024097e-006   7.5671464e-001   7.1144897e-001   7.9270977e-001   9.1211406e-001   4.9873423e+001   1.5532886e+001                0         #dt_mach
  1.1443934e+001             1201   7.8222120e-006   7.3916686e-001   7.2197913e-001   8.0441553e-001   9.2561427e-001   4.9927310e+001   5.6631390e+001                0         #dt_mach
  1.1490935e+001             1202   7.8336005e-006   7.3444329e-001   7.3156998e-001   8.1507583e-001   9.3791024e-001   4.9876703e+001   1.4167281e+001                0         #dt_mach
  1.1538053e+001             1203   7.8529655e-006   7.3393315e-001   7.4221118e-001   8.2690596e-001   9.5155280e-001   4.9885838e+001   5.3483180e+001                0         #dt_mach
  1.1585279e+001             1204   7.8709367e-006   7.2781375e-001   7.5288341e-001   8.3877059e-001   9.6523514e-001   4.9886388e+001   1.8333913e+001                0         #dt_mach
  1.1632612e+001             1205   7.8888621e-006   7.2239686e-001   7.6352112e-001   8.5059741e-001   9.7887323e-001   4.9817608e+001   5.4117298e+001                0         #dt_mach
  1.1680118e+001             1206   7.9177447e-006   7.1977236e-001   7.7517008e-001   8.6355120e-001   9.9380779e-001   4.9982790e+001   2.4002390e+001                0         #dt_mach
  1.1727641e+001             1207   7.9204710e-006   7.1427744e-001   7.8413139e-001   8.7351164e-001   1.0052967e+000   4.9993195e+001   3.5737309e+001                0         #dt_mach
  1.1775171e+001             1208   7.9215492e-006   7.0569638e-001   7.9299477e-001   8.8336451e-001   1.0166600e+000   4.9987475e+001   5.2137238e+001                0         #dt_mach
  1.1822712e+001             1209   7.9235340e-006   7.0078766e-001   8.0150597e-001   8.9282482e-001   1.0275718e+000   4.9972828e+001   2.5078004e+001                0         #dt_mach
  1.1870279e+001             1210   7.9278423e-006   6.9195778e-001   8.1035246e-001   9.0266015e-001   1.0389134e+000   5.0212037e+001   4.6556650e+001                0         #dt_mach
  1.1917645e+001             1211   7.8943644e-006   6.8319535e-001   8.1501196e-001   9.0783221e-001   1.0448871e+000   4.9743254e+001   3.7603142e+001                0         #dt_mach
  1.1965256e+001             1212   7.9351105e-006   6.7617871e-001   8.2712622e-001   9.2130852e-001   1.0604182e+000   4.9979030e+001   3.3826204e+001                0         #dt_mach
  1.2012886e+001             1213   7.9384398e-006   6.7018920e-001   8.3515983e-001   9.3024020e-001   1.0707177e+000   5.0030348e+001   5.7505223e+001                0         #dt_mach
  1.2060488e+001             1214   7.9336245e-006   6.6321041e-001   8.4193719e-001   9.3777237e-001   1.0794067e+000   4.9960179e+001   2.2532588e+001                0         #dt_mach
  1.2108128e+001             1215   7.9399480e-006   6.5233968e-001   8.4984756e-001   9.4656756e-001   1.0895482e+000   4.9977139e+001   4.7734730e+001                0         #dt_mach
  1.2155789e+001             1216   7.9435799e-006   7.3854653e-001   8.5723286e-001   9.5477795e-001   1.0990165e+000   4.9975182e+001   4.5644603e+001                0         #dt_mach
  1.2203474e+001             1217   7.9475247e-006   7.1548779e-001   8.6447854e-001   9.6283380e-001   1.1083058e+000   4.9918646e+001   2.7901180e+001                0         #dt_mach
  1.2251237e+001             1218   7.9604771e-006   6.5870799e-001   8.7249693e-001   9.7175076e-001   1.1185858e+000   4.9989962e+001   4.7489754e+001                0         #dt_mach
  1.2299010e+001             1219   7.9620756e-006   6.8342809e-001   8.7924670e-001   9.7925550e-001   1.1272394e+000   4.9967670e+001   3.3151027e+001                0         #dt_mach
  1.2346813e+001             1220   7.9672272e-006   6.3723842e-001   8.8628661e-001   9.8708421e-001   1.1362649e+000   4.9971675e+001   3.1161799e+001                0         #dt_mach
  1.2394643e+001             1221   7.9717432e-006   6.2890489e-001   8.9307782e-001   9.9463606e-001   1.1449716e+000   4.9978901e+001   4.7916678e+001                0         #dt_mach
  1.2442494e+001             1222   7.9751085e-006   6.0818126e-001   8.9970628e-001   1.0020073e+000   1.1534696e+000   4.9955449e+001   4.5820875e+001                0         #dt_mach
  1.2490387e+001             1223   7.9822207e-006   6.0225789e-001   9.0660286e-001   1.0096781e+000   1.1623114e+000   4.9990940e+001   2.8620826e+001                0         #dt_mach
  1.2538289e+001             1224   7.9836674e-006   6.2430205e-001   9.1263297e-001   1.0163840e+000   1.1700423e+000   4.9981077e+001   4.9863933e+001                0         #dt_mach
  1.2586210e+001             1225   7.9866900e-006   5.9127772e-001   9.1893919e-001   1.0233978e+000   1.1781272e+000   4.9983711e+001   3.4224281e+001                0         #dt_mach
  1.2634145e+001             1226   7.9892929e-006   5.9983925e-001   9.2497287e-001   1.0301084e+000   1.1858627e+000   4.9981732e+001   2.7779575e+001                0         #dt_mach
  1.2682099e+001             1227   7.9922129e-006   6.2033164e-001   9.3104274e-001   1.0368598e+000   1.1936445e+000   5.0003386e+001   5.6711558e+001                0         #dt_mach
  1.2730049e+001             1228   7.9916717e-006   6.0723781e-001   9.3666160e-001   1.0431094e+000   1.2008482e+000   4.9968068e+001   2.3238014e+001                0         #dt_mach
  1.2778029e+001             1229   7.9967788e-006   6.1260866e-001   9.4271466e-001   1.0498426e+000   1.2086085e+000   5.0006072e+001   3.7603495e+001                0         #dt_mach
  1.2826004e+001             1230   7.9958078e-006   5.7512961e-001   9.4815422e-001   1.0558929e+000   1.2155823e+000   5.0662050e+001   6.1481829e+001                0         #dt_mach
  1.2873352e+001             1231   7.8913189e-006   5.8017725e-001   9.4104583e-001   1.0479695e+000   1.2064690e+000   4.9303381e+001   1.7413494e+001                0         #dt_mach
  1.2921369e+001             1232   8.0028172e-006   5.7766146e-001   9.5972225e-001   1.0687612e+000   1.2304131e+000   4.9979916e+001   5.9393261e+001                0         #dt_mach
  1.2969405e+001             1233   8.0060330e-006   6.1280267e-001   9.6539932e-001   1.0750767e+000   1.2376914e+000   4.9970126e+001   1.6286451e+001                0         #dt_mach
  1.3017470e+001             1234   8.0108193e-006   6.0343609e-001   9.7128195e-001   1.0816215e+000   1.2452333e+000   5.2401005e+001   5.1178459e+001                0         #dt_mach
  1.3063333e+001             1235   7.6437650e-006   5.8284888e-001   9.3138536e-001   1.0371879e+000   1.1940838e+000   4.7669045e+001   4.7830819e+001                0         #dt_mach
  1.3111438e+001             1236   8.0175352e-006   6.0695702e-001   9.8214243e-001   1.0937058e+000   1.2591570e+000   4.9990490e+001   2.3689322e+001                0         #dt_mach
  1.3159552e+001             1237   8.0190604e-006   6.0125106e-001   9.8737428e-001   1.0995270e+000   1.2658645e+000   4.9991820e+001   4.7982175e+001                0         #dt_mach
  1.3207675e+001             1238   8.0203725e-006   5.9394371e-001   9.9236793e-001   1.1050837e+000   1.2722666e+000   4.9980174e+001   4.0685554e+001                0         #dt_mach
  1.3255816e+001             1239   8.0235540e-006   5.8570516e-001   9.9754819e-001   1.1108482e+000   1.2789079e+000   4.9985577e+001   2.0310237e+001                0         #dt_mach
  1.3303971e+001             1240   8.0258691e-006   5.8212205e-001   1.0026133e+000   1.1164842e+000   1.2854017e+000   4.9983103e+001   5.6727599e+001                0         #dt_mach
  1.3352143e+001             1241   8.0285824e-006   6.2362110e-001   1.0077123e+000   1.1221585e+000   1.2919389e+000   4.9980495e+001   2.0717318e+001                0         #dt_mach
  1.3400333e+001             1242   8.0317155e-006   6.0836803e-001   1.0124003e+000   1.1273759e+000   1.2979491e+000   4.9937041e+001   4.8525545e+001                0         #dt_mach
  1.3448584e+001             1243   8.0418416e-006   5.7011727e-001   1.0179686e+000   1.1335688e+000   1.3050880e+000   4.9982543e+001   2.9893833e+001                0         #dt_mach
  1.3496852e+001             1244   8.0446503e-006   5.7871319e-001   1.0226783e+000   1.1388104e+000   1.3111260e+000   5.0117532e+001   3.4779462e+001                0         #dt_mach
  1.3545007e+001             1245   8.0257846e-006   5.5412249e-001   1.0246072e+000   1.1409558e+000   1.3135989e+000   4.9819302e+001   4.7367232e+001                0         #dt_mach
  1.3593336e+001             1246   8.0548947e-006   5.5981101e-001   1.0326972e+000   1.1499622e+000   1.3239708e+000   5.0005442e+001   2.6042535e+001                0         #dt_mach
  1.3641660e+001             1247   8.0540180e-006   5.7675266e-001   1.0388756e+000   1.1567931e+000   1.3318918e+000   4.9942587e+001   4.8133562e+001                0         #dt_mach
  1.3690040e+001             1248   8.0632767e-006   5.6284626e-001   1.0490346e+000   1.1680884e+000   1.3449162e+000   4.9951889e+001   4.0869752e+001                0         #dt_mach
  1.3738466e+001             1249   8.0710428e-006   5.3606787e-001   1.0590236e+000   1.1791944e+000   1.3577226e+000   4.9973518e+001   2.5482265e+001                0         #dt_mach
  1.3786918e+001             1250   8.0753199e-006   5.7363558e-001   1.0685069e+000   1.1897375e+000   1.3698806e+000   4.9956260e+001   5.1067135e+001                0         #dt_mach
  1.3835412e+001             1251   8.0823903e-006   5.4998566e-001   1.0783507e+000   1.2006820e+000   1.3825009e+000   5.0038632e+001   2.9910725e+001                0         #dt_mach
  1.3883869e+001             1252   8.0761503e-006   5.3174637e-001   1.0863211e+000   1.2095408e+000   1.3927193e+000   4.9954750e+001   3.5399671e+001                0         #dt_mach
  1.3932370e+001             1253   8.0834659e-006   5.4478065e-001   1.0960152e+000   1.2203186e+000   1.4051477e+000   4.9960869e+001   5.5047412e+001                0         #dt_mach
  1.3980909e+001             1254   8.0897971e-006   5.2998970e-001   1.1053433e+000   1.2306895e+000   1.4171068e+000   4.9947769e+001   2.4681759e+001                0         #dt_mach
  1.4029498e+001             1255   8.0982566e-006   5.6139444e-001   1.1148760e+000   1.2412887e+000   1.4293282e+000   4.9966571e+001   4.1387009e+001                0         #dt_mach
  1.4078120e+001             1256   8.1036746e-006   5.2687023e-001   1.1240033e+000   1.2514366e+000   1.4410298e+000   4.9970577e+001   5.4247811e+001                0         #dt_mach
  1.4126771e+001             1257   8.1084461e-006   5.5378173e-001   1.1330031e+000   1.2614429e+000   1.4525681e+000   4.9965877e+001   2.6593274e+001                0         #dt_mach
  1.4175455e+001             1258   8.1139835e-006   5.5134692e-001   1.1421156e+000   1.2715746e+000   1.4642508e+000   5.0084267e+001   4.5577575e+001                0         #dt_mach
  1.4224057e+001             1259   8.1003317e-006   5.4096142e-001   1.1484592e+000   1.2786237e+000   1.4723836e+000   4.9849413e+001   4.3244919e+001                0         #dt_mach
  1.4272806e+001             1260   8.1248015e-006   5.5347894e-001   1.1602674e+000   1.2917569e+000   1.4875224e+000   4.9956182e+001   2.1409599e+001                0         #dt_mach
  1.4321597e+001             1261   8.1319280e-006   5.4973817e-001   1.1828816e+000   1.3168639e+000   1.5165149e+000   5.0106576e+001   5.6633227e+001                0         #dt_mach
  1.4370285e+001             1262   8.1146315e-006   5.2585819e-001   1.1808498e+000   1.3146065e+000   1.5139100e+000   4.9753077e+001   2.2747546e+001                0         #dt_mach
  1.4419214e+001             1263   8.1549043e-006   5.2217728e-001   1.1907200e+000   1.3255935e+000   1.5265641e+000   4.9978171e+001   4.6743257e+001                0         #dt_mach
  1.4468165e+001             1264   8.1584660e-006   5.4887832e-001   1.1971058e+000   1.3327077e+000   1.5347510e+000   4.9982084e+001   2.2644139e+001                0         #dt_mach
  1.4517134e+001             1265   8.1613904e-006   5.4237424e-001   1.2040321e+000   1.3404143e+000   1.5436309e+000   4.9937058e+001   4.0649672e+001                0         #dt_mach
  1.4566164e+001             1266   8.1716773e-006   5.4365615e-001   1.2121866e+000   1.3494878e+000   1.5540854e+000   4.9939723e+001   5.1104183e+001                0         #dt_mach
  1.4615253e+001             1267   8.1815405e-006   5.1583611e-001   1.2201494e+000   1.3583478e+000   1.5642941e+000   4.9998755e+001   1.6802419e+001                0         #dt_mach
  1.4664343e+001             1268   8.1817442e-006   5.1172482e-001   1.2264471e+000   1.3653542e+000   1.5723681e+000   4.9932730e+001   6.0640243e+001                0         #dt_mach
  1.4713500e+001             1269   8.1927667e-006   5.3572568e-001   1.2343380e+000   1.3741346e+000   1.5824846e+000   4.9948597e+001   2.8695406e+001                0         #dt_mach
  1.4762707e+001             1270   8.2011981e-006   5.0113796e-001   1.2415615e+000   1.3821725e+000   1.5917455e+000   4.9950291e+001   2.3822309e+001                0         #dt_mach
  1.4811963e+001             1271   8.2093597e-006   4.9897920e-001   1.2487199e+000   1.3901382e+000   1.6009230e+000   5.0565702e+001   5.1985722e+001                0         #dt_mach
  1.4860668e+001             1272   8.1175178e-006   4.9345517e-001   1.2401910e+000   1.3806405e+000   1.5899885e+000   4.9353481e+001   1.5256607e+001                0         #dt_mach
  1.4910011e+001             1273   8.2238555e-006   5.0657814e-001   1.2619570e+000   1.4048690e+000   1.6178936e+000   5.0346057e+001   5.5864630e+001                0         #dt_mach
  1.4959015e+001             1274   8.1673282e-006   5.1825916e-001   1.2575923e+000   1.3999870e+000   1.6122978e+000   4.9574929e+001   1.5924533e+001                0         #dt_mach
  1.5008440e+001             1275   8.2373574e-006   4.8942656e-001   1.2734484e+000   1.4176363e+000   1.6326261e+000   4.9956118e+001   4.9847638e+001                0         #dt_mach
  1.5057907e+001             1276   8.2445932e-006   5.1685552e-001   1.2798964e+000   1.4248116e+000   1.6408928e+000   5.0197614e+001   1.7121149e+001                0         #dt_mach
  1.5107180e+001             1277   8.2121365e-006   4.8398830e-001   1.2802324e+000   1.4251827e+000   1.6413236e+000   4.9731242e+001   5.9179839e+001                0         #dt_mach
  1.5156719e+001             1278   8.2565166e-006   5.2566327e-001   1.2922736e+000   1.4385845e+000   1.6567610e+000   4.9970104e+001   7.8857053e+001                0         #dt_mach
  1.5196350e+001             1279   6.6052133e-006   4.2529636e-001   1.0370800e+000   1.1544964e+000   1.3295898e+000   3.9953483e+001   5.5602421e+001                0         #dt_piso
  1.5245889e+001             1280   8.2565166e-006   5.1709002e-001   1.3018868e+000   1.4492823e+000   1.6690857e+000   4.9903657e+001   6.8067941e+001                0         #dt_grow
  1.5295524e+001             1281   8.2724566e-006   5.4785458e-001   1.3099110e+000   1.4582138e+000   1.6793731e+000   5.0212362e+001   5.2126484e+001                0         #dt_mach
  1.5344949e+001             1282   8.2374701e-006   5.0500252e-001   1.3095310e+000   1.4577892e+000   1.6788859e+000   4.9789890e+001   8.1799511e+001                0         #dt_mach
  1.5384489e+001             1283   6.5899761e-006   3.9827808e-001   1.0506489e+000   1.1695971e+000   1.3469858e+000   3.9822055e+001   6.7563879e+001                0         #dt_piso
  1.5416121e+001             1284   5.2719809e-006   3.1628709e-001   8.4251306e-001   9.3789706e-001   1.0801449e+000   3.1876309e+001   2.6178085e+001                0         #dt_piso
  1.5455661e+001             1285   6.5899761e-006   3.9453916e-001   1.0564864e+000   1.1760951e+000   1.3544698e+000   3.9863384e+001   4.8115414e+001                0         #dt_grow
  1.5505085e+001             1286   8.2374701e-006   5.3098589e-001   1.3255558e+000   1.4756272e+000   1.6994306e+000   4.9852352e+001   7.8487380e+001                0         #dt_grow
  1.5524855e+001             1287   3.2949880e-006   2.0593679e-001   5.3088961e-001   5.9099375e-001   6.8062771e-001   1.9958270e+001   5.8542721e+001                1         #dt_piso, max_iteration_pstar
  1.5549568e+001             1288   4.1187351e-006   2.4829207e-001   6.6480132e-001   7.4006611e-001   8.5230939e-001   2.4943182e+001   3.6715850e+001                0         #dt_grow
  1.5580458e+001             1289   5.1484188e-006   3.1833082e-001   8.3295669e-001   9.2725914e-001   1.0678932e+000   3.1189821e+001   1.6136804e+001                0         #dt_grow
  1.5619071e+001             1290   6.4355235e-006   3.8861319e-001   1.0443112e+000   1.1625427e+000   1.3388606e+000   3.8996719e+001   4.0851757e+001                0         #dt_grow
  1.5667338e+001             1291   8.0444044e-006   4.7708565e-001   1.3101179e+000   1.4584447e+000   1.6796383e+000   4.8753037e+001   2.1446384e+001                0         #dt_grow
  1.5716839e+001             1292   8.2501572e-006   5.0530884e-001   1.3481378e+000   1.5007709e+000   1.7283818e+000   5.0011741e+001   5.8946397e+001                0         #dt_mach
  1.5766328e+001             1293   8.2482203e-006   4.7353059e-001   1.3524179e+000   1.5055381e+000   1.7338691e+000   5.0010975e+001   2.0267781e+001                0         #dt_mach
  1.5815807e+001             1294   8.2464103e-006   5.0585614e-001   1.3566162e+000   1.5102143e+000   1.7392515e+000   5.0090637e+001   4.9412697e+001                0         #dt_mach
  1.5865196e+001             1295   8.2314887e-006   4.7679811e-001   1.3583593e+000   1.5121580e+000   1.7414863e+000   5.0049759e+001   3.5815384e+001                0         #dt_mach
  1.5914535e+001             1296   8.2233050e-006   4.8185799e-001   1.3951177e+000   1.5529529e+000   1.7886124e+000   4.9882666e+001   3.0861039e+001                0         #dt_mach
  1.5963991e+001             1297   8.2426479e-006   4.8597251e-001   1.3933229e+000   1.5509732e+000   1.7863115e+000   4.9999547e+001   4.5791384e+001                0         #dt_mach
  1.6013448e+001             1298   8.2427225e-006   4.6288070e-001   1.3964753e+000   1.5544859e+000   1.7903529e+000   5.0015488e+001   4.3326562e+001                0         #dt_mach
  1.6062889e+001             1299   8.2401701e-006   4.7912030e-001   1.4007164e+000   1.5592087e+000   1.7957903e+000   4.9989111e+001   2.7107438e+001                0         #dt_mach
  1.6112340e+001             1300   8.2419651e-006   4.7855499e-001   1.4055179e+000   1.5645553e+000   1.8019461e+000   4.9986412e+001   5.4802445e+001                0         #dt_mach
  1.6161806e+001             1301   8.2442054e-006   4.9668362e-001   1.4103313e+000   1.5699152e+000   1.8081170e+000   5.0004792e+001   5.6359210e+001                0         #dt_mach
  1.6211266e+001             1302   8.2434154e-006   4.8731707e-001   1.4142098e+000   1.5742354e+000   1.8130895e+000   5.0002591e+001   6.6823950e+001                0         #dt_mach
  1.6260724e+001             1303   8.2429883e-006   4.9358533e-001   1.4180432e+000   1.5785058e+000   1.8180041e+000   4.9999534e+001   3.6697294e+001                0         #dt_mach
  1.6310182e+001             1304   8.2430651e-006   4.7813271e-001   1.4181163e+000   1.5785976e+000   1.8180978e+000   4.9989274e+001   5.9171238e+001                0         #dt_mach
  1.6359651e+001             1305   8.2448337e-006   4.7483421e-001   1.4227269e+000   1.5837336e+000   1.8240089e+000   4.9999401e+001   3.9474026e+001                0         #dt_mach
  1.6409121e+001             1306   8.2449325e-006   4.7064859e-001   1.4272446e+000   1.5887660e+000   1.8298008e+000   5.0207929e+001   6.0016339e+001                0         #dt_mach
  1.6458386e+001             1307   8.2107873e-006   4.9177549e-001   1.4254192e+000   1.5867373e+000   1.8274605e+000   4.9781871e+001   6.0275585e+001                0         #dt_mach
  1.6507866e+001             1308   8.2467645e-006   4.8447340e-001   1.4358540e+000   1.5983571e+000   1.8408385e+000   4.9996178e+001   5.8146424e+001                0         #dt_mach
  1.6557351e+001             1309   8.2473949e-006   4.7848792e-001   1.4400207e+000   1.6029999e+000   1.8461804e+000   4.9989182e+001   6.8605510e+001                0         #dt_mach
  1.6606846e+001             1310   8.2491796e-006   4.7682509e-001   1.4443405e+000   1.6078141e+000   1.8517186e+000   4.9993026e+001   4.6502524e+001                0         #dt_mach
  1.6656348e+001             1311   8.2503304e-006   4.5135998e-001   1.4484427e+000   1.6123868e+000   1.8569779e+000   4.9991298e+001   5.9671948e+001                0         #dt_mach
  1.6705858e+001             1312   8.2517665e-006   4.4782192e-001   1.4523290e+000   1.6167201e+000   1.8619602e+000   4.9984484e+001   6.6406929e+001                0         #dt_mach
  1.6755384e+001             1313   8.2543279e-006   5.2851055e-001   1.4564560e+000   1.6213223e+000   1.8672513e+000   5.0308221e+001   3.9905635e+001                0         #dt_mach
  1.6804607e+001             1314   8.2037565e-006   4.8175757e-001   1.4480203e+000   1.6119727e+000   1.8564362e+000   4.9654026e+001   5.7040723e+001                0         #dt_mach
  1.6854172e+001             1315   8.2609177e-006   4.6353782e-001   1.4610622e+000   1.6264797e+000   1.8731567e+000   4.9995862e+001   6.8005962e+001                0         #dt_mach
  1.6903742e+001             1316   8.2616014e-006   4.6652916e-001   1.4677388e+000   1.6339165e+000   1.8817164e+000   4.9992282e+001   6.3363084e+001                0         #dt_mach
  1.6953319e+001             1317   8.2628769e-006   4.5185040e-001   1.4728486e+000   1.6395991e+000   1.8882674e+000   4.9998128e+001   7.2442756e+001                0         #dt_mach
  1.7002898e+001             1318   8.2631863e-006   4.4713848e-001   1.4778522e+000   1.6451750e+000   1.8946823e+000   4.9988617e+001   4.7229116e+001                0         #dt_mach
  1.7052489e+001             1319   8.2650679e-006   4.9317919e-001   1.4823596e+000   1.6501996e+000   1.9004611e+000   4.9995266e+001   5.2431892e+001                0         #dt_mach
  1.7102084e+001             1320   8.2658505e-006   4.9389152e-001   1.4864926e+000   1.6548091e+000   1.9057597e+000   4.9986806e+001   4.8674138e+001                0         #dt_mach
  1.7151692e+001             1321   8.2680322e-006   4.7416816e-001   1.4906362e+000   1.6594315e+000   1.9110720e+000   4.9989701e+001   5.5682552e+001                0         #dt_mach
  1.7201310e+001             1322   8.2697357e-006   4.7069887e-001   1.4940907e+000   1.6632873e+000   1.9155009e+000   4.9992218e+001   8.0040867e+001                0         #dt_mach
  1.7250937e+001             1323   8.2710230e-006   4.6561726e-001   1.4976432e+000   1.6672537e+000   1.9200553e+000   4.9985954e+001   5.8385629e+001                0         #dt_mach
  1.7290638e+001             1324   6.6168184e-006   3.6962354e-001   1.1968930e+000   1.3324557e+000   1.5344782e+000   4.0022122e+001   6.4839711e+001                0         #dt_piso
  1.7340236e+001             1325   8.2664513e-006   4.5809815e-001   1.4991197e+000   1.6689255e+000   1.9219483e+000   4.9944575e+001   7.4109757e+001                0         #dt_mach
  1.7389890e+001             1326   8.2756249e-006   4.8632987e-001   1.5046279e+000   1.6750704e+000   1.9290102e+000   4.9972861e+001   5.4401010e+001                0         #dt_mach
  1.7439571e+001             1327   8.2801191e-006   4.8707356e-001   1.5087689e+000   1.6796935e+000   1.9343191e+000   4.9993591e+001   6.7692104e+001                0         #dt_mach
  1.7479315e+001             1328   6.6240953e-006   3.6571373e-001   1.2088074e+000   1.3457585e+000   1.5497531e+000   3.9993363e+001   6.6374096e+001                0         #dt_piso
  1.7528996e+001             1329   8.2801191e-006   4.5613414e-001   1.5141738e+000   1.6857368e+000   1.9412485e+000   4.9970918e+001   7.2513752e+001                0         #dt_grow
  1.7568741e+001             1330   6.6240953e-006   3.5670838e-001   1.2127540e+000   1.3501745e+000   1.5548129e+000   3.9979979e+001   6.6206284e+001                0         #dt_piso
  1.7618421e+001             1331   8.2801191e-006   5.0287138e-001   1.5189629e+000   1.6910998e+000   1.9473883e+000   4.9926455e+001   6.7750280e+001                0         #dt_grow
  1.7668175e+001             1332   8.2923163e-006   5.1285833e-001   1.5236019e+000   1.6962856e+000   1.9533357e+000   5.0008550e+001   6.4914440e+001                0         #dt_mach
  1.7717921e+001             1333   8.2908984e-006   4.8516179e-001   1.5252067e+000   1.6980951e+000   1.9553933e+000   4.9980941e+001   6.7649698e+001                0         #dt_mach
  1.7767685e+001             1334   8.2940600e-006   4.5555525e-001   1.5243114e+000   1.6971289e+000   1.9542454e+000   4.9992152e+001   2.1396786e+001                0         #dt_mach
  1.7817457e+001             1335   8.2953620e-006   4.4462223e-001   1.5270635e+000   1.7002163e+000   1.9577737e+000   4.9994018e+001   4.4580156e+001                0         #dt_mach
  1.7867235e+001             1336   8.2963546e-006   4.4349709e-001   1.5298096e+000   1.7032975e+000   1.9612944e+000   4.9997241e+001   3.1795796e+001                0         #dt_mach
  1.7917016e+001             1337   8.2968124e-006   4.3624167e-001   1.5320389e+000   1.7058040e+000   1.9641525e+000   4.9983163e+001   3.5876107e+001                0         #dt_mach
  1.7966814e+001             1338   8.2996071e-006   4.7279479e-001   1.5341085e+000   1.7081353e+000   1.9668057e+000   5.0000159e+001   3.9122243e+001                0         #dt_mach
  1.8016611e+001             1339   8.2995807e-006   4.7018914e-001   1.5351911e+000   1.7093698e+000   1.9681937e+000   4.9996395e+001   2.8079462e+001                0         #dt_mach
  1.8066412e+001             1340   8.3001791e-006   4.6538394e-001   1.5364189e+000   1.7107652e+000   1.9697678e+000   4.9996593e+001   4.7633276e+001                0         #dt_mach
  1.8116217e+001             1341   8.3007447e-006   4.6105474e-001   1.5366222e+000   1.7110215e+000   1.9700285e+000   5.0000466e+001   6.4779759e+001                0         #dt_mach
  1.8156060e+001             1342   6.6405957e-006   3.6565952e-001   1.2298606e+000   1.3694634e+000   1.5767443e+000   3.9997771e+001   4.6707932e+001                0         #dt_piso
  1.8205865e+001             1343   8.3007447e-006   4.8362493e-001   1.5382558e+000   1.7128965e+000   1.9721228e+000   4.9975441e+001   9.3938214e+001                0         #dt_grow
  1.8245708e+001             1344   6.6405957e-006   3.7695767e-001   1.2282232e+000   1.3676937e+000   1.5746452e+000   3.9974671e+001   5.8102478e+001                0         #dt_piso
  1.8295513e+001             1345   8.3007447e-006   4.7022111e-001   1.5361382e+000   1.7106073e+000   1.9694080e+000   4.9948161e+001   9.3170624e+001                0         #dt_grow
  1.8335356e+001             1346   6.6405957e-006   3.6060053e-001   1.2297226e+000   1.3693542e+000   1.5765675e+000   3.9964132e+001   7.4066498e+001                0         #dt_piso
  1.8385161e+001             1347   8.3007447e-006   4.5260172e-001   1.5391316e+000   1.7139234e+000   1.9732456e+000   4.9936079e+001   9.2380486e+001                0         #dt_grow
  1.8425004e+001             1348   6.6405957e-006   3.6130609e-001   1.2319453e+000   1.3718707e+000   1.5794170e+000   3.9933542e+001   5.2102127e+001                0         #dt_piso
  1.8474809e+001             1349   8.3007447e-006   4.8654782e-001   1.5410588e+000   1.7161262e+000   1.9757164e+000   4.9910027e+001   7.3482568e+001                0         #dt_grow
  1.8524703e+001             1350   8.3157085e-006   4.9406081e-001   1.5449583e+000   1.7205017e+000   1.9807157e+000   4.9998159e+001   7.5294276e+001                0         #dt_mach
  1.8574599e+001             1351   8.3160148e-006   4.9865190e-001   1.5459614e+000   1.7216545e+000   1.9820018e+000   4.9977990e+001   6.3686336e+001                0         #dt_mach
  1.8624517e+001             1352   8.3196772e-006   4.6335245e-001   1.5462505e+000   1.7220111e+000   1.9823724e+000   5.0003268e+001   7.9951518e+001                0         #dt_mach
  1.8664452e+001             1353   6.6557417e-006   3.5620589e-001   1.2329121e+000   1.3731667e+000   1.5806566e+000   3.9996092e+001   6.5937605e+001                0         #dt_piso
  1.8714370e+001             1354   8.3196772e-006   4.2817327e-001   1.5383451e+000   1.7133192e+000   1.9722372e+000   4.9980877e+001   6.6445455e+001                0         #dt_grow
  1.8764307e+001             1355   8.3228603e-006   4.4167826e-001   1.5424987e+000   1.7179756e+000   1.9775624e+000   5.0005762e+001   7.8303164e+001                0         #dt_mach
  1.8814238e+001             1356   8.3219014e-006   4.7528311e-001   1.5433967e+000   1.7190102e+000   1.9787137e+000   4.9991286e+001   1.0590364e+002                0         #dt_mach
  1.8854184e+001             1357   6.6575211e-006   3.5592228e-001   1.2349228e+000   1.3754614e+000   1.5832343e+000   3.9995005e+001   6.5787753e+001                0         #dt_piso
  1.8904115e+001             1358   8.3219014e-006   4.5125516e-001   1.5437780e+000   1.7195069e+000   1.9792026e+000   4.9983626e+001   7.9310953e+001                0         #dt_grow
  1.8954063e+001             1359   8.3246274e-006   4.3849601e-001   1.5435993e+000   1.7193502e+000   1.9789735e+000   4.9990768e+001   8.0890764e+001                0         #dt_mach
  1.8994021e+001             1360   6.6597020e-006   3.5457895e-001   1.2347936e+000   1.3754126e+000   1.5830688e+000   3.9988093e+001   6.2477291e+001                0         #dt_piso
  1.9043969e+001             1361   8.3246274e-006   4.8300409e-001   1.5428684e+000   1.7186147e+000   1.9780364e+000   4.9976408e+001   8.7662570e+001                0         #dt_grow
  1.9083927e+001             1362   6.6597020e-006   3.7402544e-001   1.2338235e+000   1.3743972e+000   1.5818250e+000   3.9977944e+001   5.7171245e+001                0         #dt_piso
  1.9133875e+001             1363   8.3246274e-006   4.6609943e-001   1.5427963e+000   1.7186201e+000   1.9779440e+000   4.9957083e+001   5.9266612e+001                0         #dt_grow
  1.9183865e+001             1364   8.3317790e-006   4.6302557e-001   1.5425683e+000   1.7183991e+000   1.9776516e+000   4.9986455e+001   6.4930879e+001                0         #dt_mach
  1.9233870e+001             1365   8.3340367e-006   4.5891238e-001   1.5422044e+000   1.7180415e+000   1.9771851e+000   4.9990624e+001   6.9275178e+001                0         #dt_mach
  1.9283883e+001             1366   8.3355998e-006   4.5504556e-001   1.5415202e+000   1.7173282e+000   1.9763079e+000   4.9996525e+001   7.3983531e+001                0         #dt_mach
  1.9323894e+001             1367   6.6684799e-006   3.8733904e-001   1.2322453e+000   1.3728139e+000   1.5798016e+000   3.9990431e+001   6.7569967e+001                0         #dt_piso
  1.9373908e+001             1368   8.3355998e-006   4.4754042e-001   1.5397951e+000   1.7154972e+000   1.9740962e+000   4.9969186e+001   6.8125576e+001                0         #dt_grow
  1.9413919e+001             1369   6.6684799e-006   3.7045959e-001   1.2307558e+000   1.3712379e+000   1.5778921e+000   3.9976777e+001   4.6842379e+001                0         #dt_piso
  1.9463932e+001             1370   8.3355998e-006   4.4950452e-001   1.5378738e+000   1.7134689e+000   1.9716331e+000   4.9959530e+001   7.0299293e+001                0         #dt_grow
  1.9503943e+001             1371   6.6684799e-006   3.4080126e-001   1.2290239e+000   1.3693941e+000   1.5756717e+000   3.9965734e+001   3.4756413e+001                0         #dt_piso
  1.9553957e+001             1372   8.3355998e-006   4.0878738e-001   1.5353472e+000   1.7107639e+000   1.9683938e+000   4.9947242e+001   6.0380369e+001                0         #dt_grow
  1.9593967e+001             1373   6.6684799e-006   3.5601471e-001   1.2269069e+000   1.3671248e+000   1.5729575e+000   3.9960743e+001   4.7241919e+001                0         #dt_piso
  1.9643981e+001             1374   8.3355998e-006   4.4228087e-001   1.5326253e+000   1.7078238e+000   1.9649042e+000   4.9940858e+001   7.1360012e+001                0         #dt_grow
  1.9683992e+001             1375   6.6684799e-006   3.5639977e-001   1.2250919e+000   1.3651766e+000   1.5706306e+000   3.9948061e+001   3.4180824e+001                0         #dt_piso
  1.9734006e+001             1376   8.3355998e-006   4.2216346e-001   1.5303999e+000   1.7054618e+000   1.9620512e+000   4.9914393e+001   5.4072153e+001                0         #dt_grow
  1.9784105e+001             1377   8.3498961e-006   4.4365111e-001   1.5316162e+000   1.7068779e+000   1.9636105e+000   4.9992157e+001   4.2241106e+001                0         #dt_mach
  1.9834212e+001             1378   8.3512060e-006   4.6935120e-001   1.5301096e+000   1.7052589e+000   1.9616790e+000   4.9996952e+001   6.3818398e+001                0         #dt_mach
  1.9884322e+001             1379   8.3517151e-006   4.5369091e-001   1.5281930e+000   1.7031845e+000   1.9592218e+000   4.9988114e+001   6.2020473e+001                0         #dt_mach
  1.9924411e+001             1380   6.6813720e-006   3.5900450e-001   1.2214055e+000   1.3613066e+000   1.5659044e+000   3.9979976e+001   6.6261018e+001                0         #dt_piso
  1.9974521e+001             1381   8.3517151e-006   4.4301983e-001   1.5271752e+000   1.7009325e+000   1.9579169e+000   4.9976197e+001   6.7712966e+001                0         #dt_grow
  2.0014609e+001             1382   6.6813720e-006   3.5083032e-001   1.2230320e+000   1.3621896e+000   1.5679897e+000   3.9972632e+001   6.3971966e+001                0         #dt_piso
  2.0064720e+001             1383   8.3517151e-006   4.3325815e-001   1.5229989e+000   1.6976128e+000   1.9525627e+000   5.0508683e+001   7.4407778e+001                0         #dt_grow
  2.0104808e+001             1384   6.6813720e-006   3.5115797e-001   1.2188047e+000   1.3575336e+000   1.5625701e+000   4.0398373e+001   6.4648199e+001                0         #dt_piso
  2.0154424e+001             1385   8.2693579e-006   4.3000428e-001   1.5136368e+000   1.6859170e+000   1.9405601e+000   4.9984363e+001   7.3044731e+001                0         #dt_mach
  2.0204056e+001             1386   8.2719449e-006   4.2559509e-001   1.5181035e+000   1.6908908e+000   1.9462865e+000   4.9996394e+001   6.9593663e+001                0         #dt_mach
  2.0243761e+001             1387   6.6175560e-006   3.4730198e-001   1.2166223e+000   1.3550961e+000   1.5597721e+000   3.9987635e+001   6.5134364e+001                0         #dt_piso
  2.0293393e+001             1388   8.2719449e-006   4.0322754e-001   1.5243838e+000   1.6978898e+000   1.9543383e+000   4.9966133e+001   6.6557095e+001                0         #dt_grow
  2.0343058e+001             1389   8.2775516e-006   3.9418223e-001   1.5285879e+000   1.7025773e+000   1.9597281e+000   4.9983471e+001   4.7320206e+001                0         #dt_mach
  2.0392740e+001             1390   8.2802888e-006   4.1091684e-001   1.5319225e+000   1.7062972e+000   1.9640032e+000   4.9990163e+001   1.3722642e+002                0         #dt_mach
  2.0442431e+001             1391   8.2819181e-006   4.0715955e-001   1.5345527e+000   1.7092319e+000   1.9673753e+000   4.9997393e+001   9.3533881e+001                0         #dt_mach
  2.0482184e+001             1392   6.6255345e-006   3.2910073e-001   1.2294805e+000   1.3694360e+000   1.5762571e+000   3.9992398e+001   6.5941385e+001                0         #dt_piso
  2.0531876e+001             1393   8.2819181e-006   4.1296485e-001   1.5401303e+000   1.7154551e+000   1.9745261e+000   4.9972776e+001   5.9843212e+001                0         #dt_grow
  2.0581594e+001             1394   8.2864299e-006   4.3658862e-001   1.5281490e+000   1.7022048e+000   1.9591653e+000   5.0034457e+001   6.7143312e+001                0         #dt_mach
  2.0631279e+001             1395   8.2807233e-006   4.3574823e-001   1.5364545e+000   1.7114212e+000   1.9698134e+000   4.9994039e+001   7.6954513e+001                0         #dt_mach
  2.0671026e+001             1396   6.6245787e-006   3.3190757e-001   1.2329648e+000   1.3733624e+000   1.5807241e+000   3.9986053e+001   4.6316859e+001                0         #dt_piso
  2.0720711e+001             1397   8.2807233e-006   4.0974856e-001   1.5462816e+000   1.7223514e+000   1.9824123e+000   4.9973774e+001   7.6913674e+001                0         #dt_grow
  2.0760458e+001             1398   6.6245787e-006   3.2475079e-001   1.2395707e+000   1.3807156e+000   1.5891932e+000   3.9972922e+001   6.3509914e+001                0         #dt_piso
  2.0810142e+001             1399   8.2807233e-006   4.0132639e-001   1.5536964e+000   1.7306107e+000   1.9919184e+000   4.9949551e+001   6.7928447e+001                0         #dt_grow
  2.0859877e+001             1400   8.2890869e-006   4.2310310e-001   1.5585603e+000   1.7360315e+000   1.9981542e+000   5.0007282e+001   7.3603754e+001                0         #dt_mach
  2.0909604e+001             1401   8.2878800e-006   4.1141767e-001   1.5619531e+000   1.7398146e+000   2.0025040e+000   4.9978919e+001   5.4716454e+001                0         #dt_mach
  2.0959352e+001             1402   8.2913758e-006   4.0755489e-001   1.5658233e+000   1.7441288e+000   2.0074658e+000   4.9983600e+001   1.4586666e+001                0         #dt_mach
  2.1009117e+001             1403   8.2940963e-006   4.0455424e-001   1.5695548e+000   1.7482889e+000   2.0122498e+000   5.0000568e+001   5.9361816e+001                0         #dt_mach
  2.1058881e+001             1404   8.2940020e-006   3.8767916e-001   1.5547527e+000   1.7318621e+000   1.9932727e+000   4.9989916e+001   2.0342970e+001                0         #dt_mach
  2.1108655e+001             1405   8.2956751e-006   4.0783702e-001   1.5656990e+000   1.7440605e+000   2.0073064e+000   4.9976010e+001   5.0081522e+001                0         #dt_mach
  2.1158453e+001             1406   8.2996572e-006   4.0897407e-001   1.5729463e+000   1.7521198e+000   2.0165978e+000   4.9991375e+001   3.0287079e+001                0         #dt_mach
  2.1208260e+001             1407   8.3010891e-006   4.0813743e-001   1.5779731e+000   1.7577147e+000   2.0230425e+000   4.9985121e+001   3.7766700e+001                0         #dt_mach
  2.1258081e+001             1408   8.3035601e-006   3.9170187e-001   1.5826874e+000   1.7629659e+000   2.0290864e+000   4.9995841e+001   4.7322644e+001                0         #dt_mach
  2.1307906e+001             1409   8.3042508e-006   3.9834808e-001   1.5864878e+000   1.7672014e+000   2.0339587e+000   4.9993450e+001   3.6117208e+001                0         #dt_mach
  2.1357738e+001             1410   8.3053389e-006   4.1984181e-001   1.5901420e+000   1.7712754e+000   2.0386436e+000   4.9981845e+001   2.3590739e+001                0         #dt_mach
  2.1407589e+001             1411   8.3083557e-006   4.0824388e-001   1.5940039e+000   1.7755814e+000   2.0435948e+000   4.9980859e+001   5.4968830e+001                0         #dt_mach
  2.1457458e+001             1412   8.3115375e-006   3.9530316e-001   1.5978003e+000   1.7798136e+000   2.0484620e+000   4.9987165e+001   1.2690349e+001                0         #dt_mach
  2.1482399e+001             1413   4.1568358e-006   1.9689086e-001   7.9949900e-001   8.9057455e-001   1.0249987e+000   2.4999388e+001   7.7722109e+001                1         #dt_mach, max_iteration_pstar
  2.1513575e+001             1414   5.1960447e-006   2.4456569e-001   9.9056070e-001   1.1034362e+000   1.2699496e+000   3.1246160e+001   4.7880997e+001                0         #dt_grow
  2.1552545e+001             1415   6.4950559e-006   3.0341732e-001   1.2436002e+000   1.3853213e+000   1.5943592e+000   3.9050957e+001   1.9667447e+001                0         #dt_grow
  2.1601258e+001             1416   8.1188198e-006   4.1806034e-001   1.5615971e+000   1.7395393e+000   2.0020476e+000   4.8799162e+001   8.1818174e+001                0         #dt_grow
  2.1640229e+001             1417   6.4950559e-006   3.1093772e-001   1.2525306e+000   1.3952500e+000   1.6058085e+000   3.9032013e+001   8.1506776e+001                0         #dt_piso
  2.1688942e+001             1418   8.1188198e-006   3.8288818e-001   1.5703108e+000   1.7492372e+000   2.0132190e+000   4.8772509e+001   6.2572857e+001                0         #dt_grow
  2.1727912e+001             1419   6.4950559e-006   3.0609168e-001   1.2585740e+000   1.4019796e+000   1.6135564e+000   3.9010890e+001   6.5787276e+001                0         #dt_piso
  2.1776625e+001             1420   8.1188198e-006   3.7412728e-001   1.5770407e+000   1.7567358e+000   2.0218471e+000   4.8743502e+001   5.0936649e+001                0         #dt_grow
  2.1826593e+001             1421   8.3281047e-006   3.8976300e-001   1.6207264e+000   1.8054023e+000   2.0778543e+000   4.9989816e+001   1.2339127e+002                0         #dt_mach
  2.1846581e+001             1422   3.3312419e-006   1.5255652e-001   6.4876701e-001   7.2269206e-001   8.3175258e-001   1.9995297e+001   5.9752618e+001                1         #dt_piso, max_iteration_pstar
  2.1871565e+001             1423   4.1640524e-006   2.0194688e-001   8.1168846e-001   9.0417869e-001   1.0406262e+000   2.4991080e+001   1.7328445e+001                0         #dt_grow
  2.1902796e+001             1424   5.2050654e-006   2.4077753e-001   1.0071367e+000   1.1219271e+000   1.2912009e+000   3.1234019e+001   4.7072450e+001                0         #dt_grow
  2.1941834e+001             1425   6.5063318e-006   3.0124982e-001   1.2618508e+000   1.4056942e+000   1.6177574e+000   3.9033252e+001   1.8465099e+001                0         #dt_grow
  2.1990631e+001             1426   8.1329148e-006   3.6734364e-001   1.5854946e+000   1.7662106e+000   2.0326854e+000   4.8772188e+001   4.9822436e+001                0         #dt_grow
  2.2040657e+001             1427   8.3376562e-006   4.0621368e-001   1.6309474e+000   1.8168360e+000   2.0909582e+000   4.9982220e+001   2.3566953e+001                0         #dt_mach
  2.2090701e+001             1428   8.3406222e-006   3.9668455e-001   1.6361989e+000   1.8226838e+000   2.0976909e+000   4.9987632e+001   4.8975972e+001                0         #dt_mach
  2.2140757e+001             1429   8.3426859e-006   3.8882448e-001   1.6405015e+000   1.8274779e+000   2.1032070e+000   4.9984666e+001   3.6413407e+001                0         #dt_mach
  2.2190828e+001             1430   8.3452452e-006   3.8085736e-001   1.6444060e+000   1.8318300e+000   2.1082129e+000   4.9987583e+001   3.8238253e+001                0         #dt_mach
  2.2240912e+001             1431   8.3473182e-006   3.9565405e-001   1.6482620e+000   1.8361302e+000   2.1131565e+000   4.9983725e+001   4.2298171e+001                0         #dt_mach
  2.2291012e+001             1432   8.3500362e-006   4.0191864e-001   1.6517363e+000   1.8400031e+000   2.1176106e+000   4.9986139e+001   5.1077669e+001                0         #dt_mach
  2.2341127e+001             1433   8.3523515e-006   3.9368708e-001   1.6552147e+000   1.8438832e+000   2.1220701e+000   4.9985076e+001   5.7454246e+001                0         #dt_mach
  2.2391256e+001             1434   8.3548453e-006   4.1409916e-001   1.6564616e+000   1.8465626e+000   2.1236687e+000   4.9986553e+001   2.9195963e+001                0         #dt_mach
  2.2441398e+001             1435   8.3570928e-006   3.7654072e-001   1.6635269e+000   1.8544321e+000   2.1327268e+000   4.9983955e+001   4.3590443e+001                0         #dt_mach
  2.2491557e+001             1436   8.3597754e-006   3.8299307e-001   1.6697988e+000   1.8614039e+000   2.1407677e+000   4.9989447e+001   4.7795406e+001                0         #dt_mach
  2.2541726e+001             1437   8.3615402e-006   3.8881547e-001   1.6760790e+000   1.8683746e+000   2.1488192e+000   4.9983586e+001   5.1051727e+001                0         #dt_mach
  2.2591912e+001             1438   8.3642861e-006   3.9989599e-001   1.6823454e+000   1.8753293e+000   2.1568531e+000   4.9984609e+001   5.1121170e+001                0         #dt_mach
  2.2642113e+001             1439   8.3668616e-006   3.7803720e-001   1.6882129e+000   1.8818328e+000   2.1643755e+000   4.9989073e+001   6.5797756e+001                0         #dt_mach
  2.2692325e+001             1440   8.3686905e-006   3.7844426e-001   1.6945370e+000   1.8888501e+000   2.1724834e+000   4.9985376e+001   4.8074377e+001                0         #dt_mach
  2.2742552e+001             1441   8.3711389e-006   4.0184038e-001   1.7005115e+000   1.8954748e+000   2.1801429e+000   4.9983623e+001   5.8559223e+001                0         #dt_mach
  2.2792795e+001             1442   8.3738817e-006   4.0796818e-001   1.7063757e+000   1.9019764e+000   2.1876611e+000   4.9981404e+001   4.3529668e+001                0         #dt_mach
  2.2843057e+001             1443   8.3769973e-006   3.8329626e-001   1.7126684e+000   1.9089569e+000   2.1957287e+000   4.9983109e+001   5.8911410e+001                0         #dt_mach
  2.2893336e+001             1444   8.3798282e-006   3.6493462e-001   1.7185204e+000   1.9154469e+000   2.2032313e+000   4.9983055e+001   6.0261137e+001                0         #dt_mach
  2.2943632e+001             1445   8.3826690e-006   3.7548381e-001   1.7243651e+000   1.9219359e+000   2.2107245e+000   4.9983158e+001   6.0714203e+001                0         #dt_mach
  2.2993945e+001             1446   8.3854936e-006   3.7620470e-001   1.7300611e+000   1.9282596e+000   2.2180271e+000   4.9983346e+001   6.1198154e+001                0         #dt_mach
  2.3044275e+001             1447   8.3882875e-006   3.7394469e-001   1.7354329e+000   1.9342224e+000   2.2249140e+000   4.9986147e+001   1.2117329e+002                0         #dt_mach
  2.3084539e+001             1448   6.7106300e-006   3.0660389e-001   1.3915957e+000   1.5509818e+000   1.7840971e+000   3.9975002e+001   1.0932831e+002                0         #dt_piso
  2.3134868e+001             1449   8.3882875e-006   3.9332000e-001   1.7445966e+000   1.9443916e+000   2.2366624e+000   4.9951989e+001   1.6082713e+002                0         #dt_grow
  2.3175132e+001             1450   6.7106300e-006   3.0988329e-001   1.3989463e+000   1.5591325e+000   1.7935209e+000   3.9948517e+001   1.0451699e+002                0         #dt_piso
  2.3207343e+001             1451   5.3685040e-006   2.5184703e-001   1.1213646e+000   1.2497534e+000   1.4376469e+000   3.1950160e+001   4.9262995e+001                0         #dt_piso
  2.3247607e+001             1452   6.7106300e-006   3.0562923e-001   1.4050502e+000   1.5659032e+000   1.8013464e+000   3.9926177e+001   5.7702519e+001                0         #dt_grow
  2.3297937e+001             1453   8.3882875e-006   3.8234846e-001   1.7618850e+000   1.9635698e+000   2.2588270e+000   4.9890504e+001   5.1976038e+001                0         #dt_grow
  2.3348377e+001             1454   8.4066975e-006   3.9214666e-001   1.7707075e+000   1.9733863e+000   2.2701378e+000   4.9983944e+001   6.7192938e+001                0         #dt_mach
  2.3398833e+001             1455   8.4093978e-006   3.5933666e-001   1.7761580e+000   1.9794458e+000   2.2771256e+000   4.9988129e+001   5.4348442e+001                0         #dt_mach
  2.3449302e+001             1456   8.4113949e-006   3.8290176e-001   1.7815138e+000   1.9853972e+000   2.2839921e+000   4.9984636e+001   6.3597996e+001                0         #dt_mach
  2.3499786e+001             1457   8.4139804e-006   3.7369863e-001   1.7864691e+000   1.9908969e+000   2.2903449e+000   4.9985154e+001   5.6212541e+001                0         #dt_mach
  2.3550284e+001             1458   8.4164794e-006   3.7531315e-001   1.7920401e+000   1.9970878e+000   2.2974873e+000   5.0006391e+001   6.2876809e+001                0         #dt_mach
  2.3600777e+001             1459   8.4154038e-006   3.8121950e-001   1.7965528e+000   2.0020702e+000   2.3032728e+000   4.9981702e+001   6.1004717e+001                0         #dt_mach
  2.3651288e+001             1460   8.4184847e-006   3.6799745e-001   1.8018595e+000   2.0079578e+000   2.3100762e+000   4.9972896e+001   5.5889898e+001                0         #dt_mach
  2.3701826e+001             1461   8.4230507e-006   3.7716606e-001   1.8073146e+000   2.0140155e+000   2.3170700e+000   4.9979698e+001   7.0492823e+001                0         #dt_mach
  2.3752385e+001             1462   8.4264722e-006   3.8828441e-001   1.8129286e+000   2.0202509e+000   2.3242674e+000   4.9979098e+001   5.8162397e+001                0         #dt_mach
  2.3802965e+001             1463   8.4299963e-006   3.7570833e-001   1.8188881e+000   2.0268969e+000   2.3319078e+000   4.9982915e+001   5.9589712e+001                0         #dt_mach
  2.3853562e+001             1464   8.4328778e-006   3.8614824e-001   1.8240592e+000   2.0326548e+000   2.3385374e+000   5.0087903e+001   5.2914621e+001                0         #dt_mach
  2.3904071e+001             1465   8.4180782e-006   3.7773590e-001   1.8245201e+000   2.0331710e+000   2.3391284e+000   4.9986075e+001   6.4573192e+001                0         #dt_mach
  2.3954593e+001             1466   8.4204233e-006   3.8793815e-001   1.8287752e+000   2.0378798e+000   2.3445835e+000   4.9985872e+001   5.6012767e+001                0         #dt_mach
  2.4005130e+001             1467   8.4228032e-006   3.9715336e-001   1.8341833e+000   2.0438926e+000   2.3515171e+000   4.9985959e+001   6.2616681e+001                0         #dt_mach
  2.4055681e+001             1468   8.4251692e-006   3.6459339e-001   1.8393212e+000   2.0496043e+000   2.3581041e+000   4.9984947e+001   5.4113638e+001                0         #dt_mach
  2.4106247e+001             1469   8.4277063e-006   3.8703731e-001   1.8443691e+000   2.0552125e+000   2.3645757e+000   4.9984752e+001   5.6722794e+001                0         #dt_mach
  2.4156829e+001             1470   8.4302773e-006   3.6235804e-001   1.8491632e+000   2.0605401e+000   2.3707221e+000   4.9986309e+001   6.0104325e+001                0         #dt_mach
  2.4207424e+001             1471   8.4325862e-006   3.7702682e-001   1.8535645e+000   2.0654320e+000   2.3763648e+000   4.9987133e+001   7.1976520e+001                0         #dt_mach
  2.4258033e+001             1472   8.4347569e-006   3.7821225e-001   1.8586387e+000   2.0710710e+000   2.3828702e+000   4.9985250e+001   5.3343395e+001                0         #dt_mach
  2.4308656e+001             1473   8.4372458e-006   3.6129942e-001   1.8628476e+000   2.0757379e+000   2.3882662e+000   4.9988362e+001   6.8681482e+001                0         #dt_mach
  2.4359292e+001             1474   8.4392102e-006   3.7229005e-001   1.8675425e+000   2.0809643e+000   2.3942852e+000   4.9961673e+001   5.9554084e+001                0         #dt_mach
  2.4409966e+001             1475   8.4456842e-006   3.8256647e-001   1.8720655e+000   2.0859940e+000   2.4000840e+000   5.0000686e+001   6.5452368e+001                0         #dt_mach
  2.4460639e+001             1476   8.4455684e-006   3.9685050e-001   1.8755593e+000   2.0898688e+000   2.4045632e+000   4.9992918e+001   6.5311188e+001                0         #dt_mach
  2.4511320e+001             1477   8.4467647e-006   3.8043288e-001   1.8800587e+000   2.0948644e+000   2.4103317e+000   4.9988910e+001   6.9636408e+001                0         #dt_mach
  2.4562012e+001             1478   8.4486385e-006   3.9151583e-001   1.8848948e+000   2.1002390e+000   2.4165318e+000   4.9987948e+001   5.7817134e+001                0         #dt_mach
  2.4612716e+001             1479   8.4506756e-006   3.8916963e-001   1.8890004e+000   2.1048016e+000   2.4217954e+000   4.9987495e+001   6.4190682e+001                0         #dt_mach
  2.4663432e+001             1480   8.4527896e-006   3.8836292e-001   1.8934793e+000   2.1097787e+000   2.4275375e+000   4.9989136e+001   5.3662748e+001                0         #dt_mach
  2.4714160e+001             1481   8.4546267e-006   3.5751569e-001   1.8977077e+000   2.1144764e+000   2.4329585e+000   4.9989507e+001   6.6179836e+001                0         #dt_mach
  2.4764899e+001             1482   8.4564015e-006   3.7448329e-001   1.9021198e+000   2.1193826e+000   2.4386151e+000   4.9987023e+001   5.4134380e+001                0         #dt_mach
  2.4815650e+001             1483   8.4585969e-006   3.7331388e-001   1.9060300e+000   2.1237325e+000   2.4436283e+000   4.9980041e+001   6.4943658e+001                0         #dt_mach
  2.4866422e+001             1484   8.4619748e-006   3.7243812e-001   1.9109195e+000   2.1291731e+000   2.4498968e+000   5.0121661e+001   5.7451959e+001                0         #dt_mach
  2.4917071e+001             1485   8.4414350e-006   3.6997064e-001   1.9088799e+000   2.1269144e+000   2.4472819e+000   4.9968893e+001   5.9981780e+001                0         #dt_mach
  2.4967751e+001             1486   8.4466900e-006   3.9340493e-001   1.9136574e+000   2.1322333e+000   2.4534070e+000   4.9979439e+001   5.6975619e+001                0         #dt_mach
  2.5018452e+001             1487   8.4501650e-006   3.8404056e-001   1.9181073e+000   2.1371835e+000   2.4591119e+000   4.9982288e+001   6.0750326e+001                0         #dt_mach
  2.5069171e+001             1488   8.4531595e-006   3.8918609e-001   1.9224821e+000   2.1420480e+000   2.4647206e+000   4.9990167e+001   6.1864499e+001                0         #dt_mach
  2.5119900e+001             1489   8.4548222e-006   3.7826726e-001   1.9262205e+000   2.1462081e+000   2.4695134e+000   4.9987165e+001   6.6389711e+001                0         #dt_mach
  2.5170642e+001             1490   8.4569931e-006   3.9384326e-001   1.9304125e+000   2.1508748e+000   2.4748878e+000   4.9987172e+001   6.2719002e+001                0         #dt_mach
  2.5221397e+001             1491   8.4591633e-006   3.6605086e-001   1.9343847e+000   2.1552859e+000   2.4799804e+000   4.9977224e+001   6.2145716e+001                0         #dt_mach
  2.5272175e+001             1492   8.4630184e-006   3.7488230e-001   1.9385568e+000   2.1599266e+000   2.4853293e+000   4.9986475e+001   5.2112610e+001                0         #dt_mach
  2.5322967e+001             1493   8.4653082e-006   3.6962025e-001   1.9422408e+000   2.1640226e+000   2.4900523e+000   4.9989756e+001   6.9581598e+001                0         #dt_mach
  2.5373769e+001             1494   8.4670429e-006   3.8820833e-001   1.9460167e+000   2.1682212e+000   2.4948932e+000   4.9988308e+001   6.4892506e+001                0         #dt_mach
  2.5424583e+001             1495   8.4690233e-006   3.6179978e-001   1.9497320e+000   2.1723811e+000   2.4996564e+000   4.9991619e+001   6.5864883e+001                0         #dt_mach
  2.5475406e+001             1496   8.4704432e-006   3.8442108e-001   1.9529197e+000   2.1759350e+000   2.5037432e+000   4.9986643e+001   5.4978799e+001                0         #dt_mach
  2.5526242e+001             1497   8.4727067e-006   3.7781829e-001   1.9566539e+000   2.1800961e+000   2.5085306e+000   4.9989874e+001   5.9027959e+001                0         #dt_mach
  2.5577088e+001             1498   8.4744229e-006   3.6235388e-001   1.9603858e+000   2.1842542e+000   2.5133151e+000   4.9990049e+001   5.9531958e+001                0         #dt_mach
  2.5627945e+001             1499   8.4761098e-006   3.6432072e-001   1.9640836e+000   2.1883779e+000   2.5180559e+000   4.9988811e+001   6.0191529e+001                0         #dt_mach
  2.5678813e+001             1500   8.4780070e-006   3.8982867e-001   1.9681928e+000   2.1929768e+000   2.5233240e+000   4.9991590e+001   6.8185872e+001                0         #dt_mach
  2.5729690e+001             1501   8.4794333e-006   3.8669046e-001   1.9719964e+000   2.1971888e+000   2.5282005e+000   4.9957903e+001   7.4288455e+001                0         #dt_mach
  2.5780609e+001             1502   8.4865784e-006   3.6424264e-001   1.9758344e+000   2.2014570e+000   2.5331210e+000   4.9994928e+001   5.8335512e+001                0         #dt_mach
  2.5831534e+001             1503   8.4874395e-006   3.8623399e-001   1.9788756e+000   2.2048366e+000   2.5370200e+000   4.9990476e+001   7.1452874e+001                0         #dt_mach
  2.5882468e+001             1504   8.4890564e-006   3.8492989e-001   1.9822689e+000   2.2086081e+000   2.5413704e+000   5.0130400e+001   5.8710508e+001                0         #dt_mach
  2.5933270e+001             1505   8.4669745e-006   3.7237888e-001   1.9799706e+000   2.2060681e+000   2.5384239e+000   4.9975963e+001   6.6991493e+001                0         #dt_mach
  2.5984096e+001             1506   8.4710469e-006   3.8929240e-001   1.9838410e+000   2.2104366e+000   2.5433860e+000   4.9980562e+001   6.4132394e+001                0         #dt_mach
  2.6034942e+001             1507   8.4743414e-006   3.6724281e-001   1.9877457e+000   2.2147725e+000   2.5483919e+000   4.9985721e+001   6.5681504e+001                0         #dt_mach
  2.6085803e+001             1508   8.4767622e-006   3.7750382e-001   1.9914107e+000   2.2188537e+000   2.5530907e+000   4.9984757e+001   5.8665222e+001                0         #dt_mach
  2.6136679e+001             1509   8.4793473e-006   3.7129524e-001   1.9951108e+000   2.2229712e+000   2.5578343e+000   4.9987396e+001   7.6140930e+001                0         #dt_mach
  2.6187568e+001             1510   8.4814853e-006   3.6874990e-001   1.9986590e+000   2.2269227e+000   2.5623833e+000   4.9988191e+001   6.5358114e+001                0         #dt_mach
  2.6238469e+001             1511   8.4834889e-006   3.6380094e-001   2.0021558e+000   2.2308144e+000   2.5668664e+000   4.9987285e+001   6.2527457e+001                0         #dt_mach
  2.6289383e+001             1512   8.4856468e-006   3.8928619e-001   2.0055895e+000   2.2346361e+000   2.5712686e+000   4.9988232e+001   6.4079927e+001                0         #dt_mach
  2.6340309e+001             1513   8.4876444e-006   3.8537140e-001   2.0094675e+000   2.2389834e+000   2.5762404e+000   4.9987520e+001   6.4909554e+001                0         #dt_mach
  2.6391247e+001             1514   8.4897634e-006   3.5791297e-001   1.9994599e+000   2.2281509e+000   2.5634102e+000   4.9986840e+001   5.6140463e+001                0         #dt_mach
  2.6442199e+001             1515   8.4919986e-006   3.8517412e-001   2.0017438e+000   2.2306996e+000   2.5663382e+000   4.9995380e+001   2.1376289e+002                0         #dt_mach
  2.6482961e+001             1516   6.7935989e-006   3.0448788e-001   1.6038733e+000   1.7873142e+000   2.0562479e+000   3.9988276e+001   1.3331786e+002                0         #dt_piso
  2.6515570e+001             1517   5.4348791e-006   2.5150313e-001   1.2846640e+000   1.4315942e+000   1.6470052e+000   3.1986259e+001   1.2561815e+002                0         #dt_piso
  2.6541657e+001             1518   4.3479033e-006   1.8816241e-001   1.0288299e+000   1.1464985e+000   1.3190126e+000   2.5586577e+001   9.6356682e+001                0         #dt_piso
  2.6574267e+001             1519   5.4348791e-006   2.4912204e-001   1.2875922e+000   1.4348536e+000   1.6507592e+000   3.1977590e+001   1.2619044e+002                0         #dt_grow
  2.6600354e+001             1520   4.3479033e-006   1.9456561e-001   1.0311924e+000   1.1491286e+000   1.3220415e+000   2.5578270e+001   1.0228722e+002                0         #dt_piso
  2.6632963e+001             1521   5.4348791e-006   2.3893203e-001   1.2904686e+000   1.4380566e+000   1.6544470e+000   3.1966428e+001   1.0966305e+002                0         #dt_grow
  2.6659051e+001             1522   4.3479033e-006   1.9573796e-001   1.0333374e+000   1.1515175e+000   1.3247915e+000   2.5570820e+001   9.1179948e+001                0         #dt_piso
  2.6691660e+001             1523   5.4348791e-006   2.3944333e-001   1.2931390e+000   1.4410306e+000   1.6578705e+000   3.1958136e+001   1.0679587e+002                0         #dt_grow
  2.6732422e+001             1524   6.7935989e-006   2.9009977e-001   1.6187786e+000   1.8039090e+000   2.0753571e+000   3.9925113e+001   1.6298189e+002                0         #dt_grow
  2.6765031e+001             1525   5.4348791e-006   2.3268436e-001   1.2958472e+000   1.4440540e+000   1.6613425e+000   3.1940127e+001   4.2642052e+001                0         #dt_piso
  2.6805793e+001             1526   6.7935989e-006   2.9420920e-001   1.6220921e+000   1.8076102e+000   2.0796052e+000   3.9921165e+001   5.2372447e+001                0         #dt_grow
  2.6856745e+001             1527   8.4919986e-006   3.8193228e-001   2.0316086e+000   2.2639572e+000   2.6046265e+000   4.9891115e+001   6.0447344e+001                0         #dt_grow
  2.6907808e+001             1528   8.5105320e-006   3.8889219e-001   2.0394703e+000   2.2727111e+000   2.6147056e+000   4.9991885e+001   7.3317273e+001                0         #dt_mach
  2.6958879e+001             1529   8.5119134e-006   3.9510644e-001   2.0434538e+000   2.2771476e+000   2.6198125e+000   4.9991151e+001   6.5048417e+001                0         #dt_mach
  2.7009960e+001             1530   8.5134201e-006   3.7868299e-001   2.0468380e+000   2.2809226e+000   2.6241513e+000   4.9990843e+001   6.4099662e+001                0         #dt_mach
  2.7061050e+001             1531   8.5149796e-006   3.7310711e-001   2.0505626e+000   2.2850926e+000   2.6289264e+000   4.9994053e+001   6.8011075e+001                0         #dt_mach
  2.7112146e+001             1532   8.5159924e-006   3.9543925e-001   2.0542213e+000   2.2891772e+000   2.6336171e+000   4.9988176e+001   7.5133045e+001                0         #dt_mach
  2.7163254e+001             1533   8.5180068e-006   3.7506807e-001   2.0579760e+000   2.2933696e+000   2.6384307e+000   4.9990765e+001   4.9060940e+001                0         #dt_mach
  2.7214371e+001             1534   8.5195805e-006   3.6374220e-001   1.8743466e+000   2.0893170e+000   2.4030085e+000   4.9399042e+001   8.0854811e+001                0         #dt_mach
  2.7266110e+001             1535   8.6232244e-006   3.8313946e-001   1.9016377e+000   2.1198456e+000   2.4379970e+000   4.9994986e+001   6.1936338e+001                0         #dt_mach
  2.7317855e+001             1536   8.6240892e-006   3.7635524e-001   1.9065056e+000   2.1252498e+000   2.4442380e+000   4.9994509e+001   7.6274162e+001                0         #dt_mach
  2.7369605e+001             1537   8.6250363e-006   3.7384172e-001   1.9114880e+000   2.1307839e+000   2.4506257e+000   4.9969185e+001   6.9549460e+001                0         #dt_mach
  2.7421387e+001             1538   8.6303552e-006   3.7348601e-001   1.9175277e+000   2.1374980e+000   2.4583689e+000   4.9993173e+001   5.7785946e+001                0         #dt_mach
  2.7473177e+001             1539   8.6315338e-006   3.8756492e-001   1.9226099e+000   2.1431463e+000   2.4648844e+000   4.9996393e+001   5.8012294e+001                0         #dt_mach
  2.7524969e+001             1540   8.6321566e-006   3.9415123e-001   1.9268672e+000   2.1478766e+000   2.4703426e+000   4.9982935e+001   6.4998359e+001                0         #dt_mach
  2.7576780e+001             1541   8.6351038e-006   4.1122686e-001   1.9320991e+000   2.1536880e+000   2.4770501e+000   4.9990490e+001   7.3970905e+001                0         #dt_mach
  2.7628601e+001             1542   8.6367464e-006   3.8458111e-001   1.9372214e+000   2.1593776e+000   2.4836171e+000   4.9991354e+001   7.4038583e+001                0         #dt_mach
  2.7680430e+001             1543   8.6382401e-006   3.8449062e-001   1.9419169e+000   2.1645949e+000   2.4896371e+000   4.9994480e+001   7.1959877e+001                0         #dt_mach
  2.7732265e+001             1544   8.6391938e-006   3.6032961e-001   2.0212662e+000   2.2534902e+000   2.5913669e+000   5.0648332e+001   6.2076035e+001                0         #dt_mach
  2.7783437e+001             1545   8.5286065e-006   3.8466385e-001   1.9999802e+000   2.2296946e+000   2.5640772e+000   4.9984897e+001   6.4573752e+001                0         #dt_mach
  2.7834624e+001             1546   8.5311835e-006   3.9338798e-001   2.0071776e+000   2.2377036e+000   2.5733046e+000   4.9992907e+001   7.1742699e+001                0         #dt_mach
  2.7885818e+001             1547   8.5323939e-006   3.8280296e-001   2.0126845e+000   2.2438241e+000   2.5803648e+000   4.9992196e+001   7.6088810e+001                0         #dt_mach
  2.7937021e+001             1548   8.5337259e-006   3.6258773e-001   2.0177424e+000   2.2494742e+000   2.5868492e+000   4.9998699e+001   6.6721359e+001                0         #dt_mach
  2.7988224e+001             1549   8.5339479e-006   3.7882221e-001   2.0222814e+000   2.2545233e+000   2.5926684e+000   5.0002137e+001   6.0951759e+001                0         #dt_mach
  2.8039426e+001             1550   8.5335831e-006   3.8549076e-001   2.0266802e+000   2.2594448e+000   2.5983080e+000   5.0001632e+001   7.0060742e+001                0         #dt_mach
  2.8090626e+001             1551   8.5333046e-006   3.7768408e-001   2.0307558e+000   2.2639801e+000   2.6035330e+000   5.0001772e+001   5.9477053e+001                0         #dt_mach
  2.8141824e+001             1552   8.5330023e-006   3.8240736e-001   2.0347771e+000   2.2684767e+000   2.6086885e+000   4.9993598e+001   7.2168959e+001                0         #dt_mach
  2.8193028e+001             1553   8.5340949e-006   3.9577216e-001   2.0389973e+000   2.2731682e+000   2.6140991e+000   4.9998672e+001   5.9697471e+001                0         #dt_mach
  2.8244234e+001             1554   8.5343216e-006   3.8191668e-001   2.0432576e+000   2.2779300e+000   2.6195611e+000   4.9997016e+001   6.9137573e+001                0         #dt_mach
  2.8295443e+001             1555   8.5348309e-006   3.6269221e-001   2.0474103e+000   2.2825519e+000   2.6248850e+000   4.9994040e+001   6.7062774e+001                0         #dt_mach
  2.8346658e+001             1556   8.5358483e-006   3.8395670e-001   2.0512052e+000   2.2867945e+000   2.6297503e+000   4.9995011e+001   6.5002890e+001                0         #dt_mach
  2.8397878e+001             1557   8.5367001e-006   3.8369915e-001   2.0552233e+000   2.2912648e+000   2.6349016e+000   4.9995899e+001   5.3443971e+001                0         #dt_mach
  2.8449103e+001             1558   8.5374003e-006   3.6926808e-001   2.0592754e+000   2.2957851e+000   2.6400967e+000   4.9985284e+001   6.5574322e+001                0         #dt_mach
  2.8500342e+001             1559   8.5399137e-006   3.7617448e-001   2.0640977e+000   2.3011726e+000   2.6462791e+000   4.9996395e+001   7.6785649e+001                0         #dt_mach
  2.8551585e+001             1560   8.5405294e-006   3.8597600e-001   2.0677419e+000   2.3052250e+000   2.6509512e+000   4.9988724e+001   5.2053445e+001                0         #dt_mach
  2.8602840e+001             1561   8.5424559e-006   3.9100723e-001   2.0719254e+000   2.3098708e+000   2.6563146e+000   4.9986541e+001   6.7138980e+001                0         #dt_mach
  2.8654109e+001             1562   8.5447560e-006   3.8243098e-001   2.0763891e+000   2.3148523e+000   2.6620374e+000   4.9991552e+001   7.1567714e+001                0         #dt_mach
  2.8705386e+001             1563   8.5461999e-006   3.8912746e-001   2.0805595e+000   2.3194998e+000   2.6673840e+000   4.9994682e+001   8.2263571e+001                0         #dt_mach
  2.8756669e+001             1564   8.5471089e-006   3.9784049e-001   2.0847698e+000   2.3241945e+000   2.6727818e+000   4.9995091e+001   5.2341557e+001                0         #dt_mach
  2.8807956e+001             1565   8.5479481e-006   3.8246471e-001   2.0885121e+000   2.3283684e+000   2.6775797e+000   4.9997226e+001   6.4113221e+001                0         #dt_mach
  2.8859247e+001             1566   8.5484224e-006   3.6127325e-001   2.0926326e+000   2.3329649e+000   2.6828624e+000   4.9996592e+001   7.2690143e+001                0         #dt_mach
  2.8910541e+001             1567   8.5490050e-006   3.8255130e-001   2.0967931e+000   2.3376048e+000   2.6881963e+000   4.9989184e+001   5.6527536e+001                0         #dt_mach
  2.8961846e+001             1568   8.5508547e-006   4.0046086e-001   2.1000880e+000   2.3412649e+000   2.6924205e+000   4.9968232e+001   5.9724290e+001                0         #dt_mach
  2.9013184e+001             1569   8.5562910e-006   3.9778074e-001   2.1046364e+000   2.3463104e+000   2.6982518e+000   4.9994563e+001   8.0927461e+001                0         #dt_mach
  2.9064527e+001             1570   8.5572215e-006   3.6797854e-001   2.1088055e+000   2.3509535e+000   2.7035968e+000   4.9991512e+001   5.8553963e+001                0         #dt_mach
  2.9115879e+001             1571   8.5586744e-006   3.7862343e-001   2.1130944e+000   2.3557376e+000   2.7090954e+000   4.9989843e+001   7.0441445e+001                0         #dt_mach
  2.9167242e+001             1572   8.5604133e-006   3.9123766e-001   2.1173939e+000   2.3605384e+000   2.7146075e+000   5.0001619e+001   6.9138792e+001                0         #dt_mach
  2.9218602e+001             1573   8.5601362e-006   3.9692583e-001   2.1212012e+000   2.3647876e+000   2.7194887e+000   4.9985005e+001   6.2628413e+001                0         #dt_mach
  2.9269979e+001             1574   8.5627042e-006   3.7591552e-001   2.1240083e+000   2.3678676e+000   2.7230876e+000   5.0002294e+001   7.3818545e+001                0         #dt_mach
  2.9321352e+001             1575   8.5623113e-006   3.8540963e-001   2.1273642e+000   2.3715999e+000   2.7273900e+000   5.0003037e+001   6.2631850e+001                0         #dt_mach
  2.9372723e+001             1576   8.5617913e-006   3.8932719e-001   2.1311526e+000   2.3758379e+000   2.7322470e+000   4.9997544e+001   6.2312578e+001                0         #dt_mach
  2.9424097e+001             1577   8.5622119e-006   4.0744012e-001   2.1349163e+000   2.3800509e+000   2.7370722e+000   4.9943371e+001   7.2335817e+001                0         #dt_mach
  2.9475528e+001             1578   8.5719203e-006   3.8250773e-001   2.1411475e+000   2.3870153e+000   2.7450610e+000   4.9980801e+001   5.7570648e+001                0         #dt_mach
  2.9526979e+001             1579   8.5752130e-006   3.9675813e-001   2.1448324e+000   2.3911292e+000   2.7497851e+000   5.0005942e+001   7.4388503e+001                0         #dt_mach
  2.9578424e+001             1580   8.5741940e-006   3.7976309e-001   2.1484514e+000   2.3951760e+000   2.7544249e+000   5.0001904e+001   5.0845515e+001                0         #dt_mach
  2.9629868e+001             1581   8.5738675e-006   3.5998375e-001   2.1504855e+000   2.3974034e+000   2.7570327e+000   4.9996787e+001   6.9170251e+001                0         #dt_mach
  2.9681314e+001             1582   8.5744185e-006   3.7196678e-001   2.1540698e+000   2.4013850e+000   2.7616280e+000   4.9989278e+001   7.0804763e+001                0         #dt_mach
  2.9732772e+001             1583   8.5762575e-006   3.9049510e-001   2.1584284e+000   2.4062438e+000   2.7672159e+000   4.9942116e+001   5.6424650e+001                0         #dt_mach
  2.9784289e+001             1584   8.5861977e-006   3.8549338e-001   2.1568607e+000   2.4045308e+000   2.7652060e+000   4.9974402e+001   7.0806449e+001                0         #dt_mach
  2.9835832e+001             1585   8.5905957e-006   3.8639153e-001   2.1646368e+000   2.4132003e+000   2.7751754e+000   4.9992604e+001   6.1984817e+001                0         #dt_mach
  2.9887384e+001             1586   8.5918666e-006   3.7866473e-001   2.1695950e+000   2.4187079e+000   2.7815320e+000   4.9974473e+001   6.5392699e+001                0         #dt_mach
  2.9938961e+001             1587   8.5962554e-006   3.8833814e-001   2.1747235e+000   2.4244075e+000   2.7881071e+000   4.9993810e+001   7.3134431e+001                0         #dt_mach
  2.9990545e+001             1588   8.5973197e-006   3.8425529e-001   2.1792821e+000   2.4295074e+000   2.7939514e+000   5.0004990e+001   5.7571498e+001                0         #dt_mach
  3.0042124e+001             1589   8.5964618e-006   3.8447843e-001   2.1827177e+000   2.4333298e+000   2.7983560e+000   5.0009819e+001   8.2483746e+001                0         #dt_mach
  3.0093693e+001             1590   8.5947739e-006   4.0227568e-001   2.1860215e+000   2.4370370e+000   2.8025917e+000   5.0000950e+001   5.0986461e+001                0         #dt_mach
  3.0145260e+001             1591   8.5946105e-006   3.7553896e-001   2.1892302e+000   2.4406177e+000   2.8067054e+000   5.0004414e+001   7.6828049e+001                0         #dt_mach
  3.0196823e+001             1592   8.5938518e-006   4.0054371e-001   2.1924743e+000   2.4442642e+000   2.8108645e+000   4.9981563e+001   5.4935075e+001                0         #dt_mach
  3.0248405e+001             1593   8.5970219e-006   3.9688156e-001   2.1957055e+000   2.4478113e+000   2.8150071e+000   4.9998594e+001   6.9369742e+001                0         #dt_mach
  3.0299989e+001             1594   8.5972636e-006   3.8938705e-001   2.1989331e+000   2.4514167e+000   2.8191450e+000   4.9985954e+001   6.7785193e+001                0         #dt_mach
  3.0351587e+001             1595   8.5996794e-006   3.8572947e-001   2.2026297e+000   2.4555222e+000   2.8238842e+000   4.9982675e+001   6.1319587e+001                0         #dt_mach
  3.0403203e+001             1596   8.6026603e-006   3.9322846e-001   2.2062655e+000   2.4596171e+000   2.8285455e+000   4.9964278e+001   7.3970232e+001                0         #dt_mach
  3.0454856e+001             1597   8.6088108e-006   4.0046068e-001   2.2105527e+000   2.4643668e+000   2.8340419e+000   4.9995618e+001   5.8548042e+001                0         #dt_mach
  3.0506513e+001             1598   8.6095652e-006   4.0959402e-001   2.2138885e+000   2.4681348e+000   2.8383186e+000   4.9994287e+001   7.7297164e+001                0         #dt_mach
  3.0558177e+001             1599   8.6105490e-006   3.8107067e-001   2.2163920e+000   2.4708337e+000   2.8415283e+000   4.9981204e+001   5.0742395e+001                0         #dt_mach
  3.0609859e+001             1600   8.6137871e-006   3.9144812e-001   2.2199909e+000   2.4748836e+000   2.8461422e+000   4.9941306e+001   7.0184397e+001                0         #dt_mach
  3.0661603e+001             1601   8.6239106e-006   4.0122840e-001   2.2257813e+000   2.4812907e+000   2.8535658e+000   4.9977201e+001   7.6413242e+001                0         #dt_mach
  3.0713370e+001             1602   8.6278447e-006   3.8027979e-001   2.2301526e+000   2.4862027e+000   2.8591700e+000   4.9979451e+001   7.0915286e+001                0         #dt_mach
  3.0765158e+001             1603   8.6313921e-006   3.8198234e-001   2.2338585e+000   2.4902779e+000   2.8639212e+000   4.9994210e+001   7.5889128e+001                0         #dt_mach
  3.0816953e+001             1604   8.6323916e-006   3.9807914e-001   2.1472335e+000   2.3934389e+000   2.7528635e+000   4.9262536e+001   5.8555046e+001                0         #dt_mach
  3.0869522e+001             1605   8.7616192e-006   4.0316313e-001   2.1827549e+000   2.4330282e+000   2.7984037e+000   4.9983179e+001   7.0259223e+001                0         #dt_mach
  3.0922110e+001             1606   8.7645678e-006   4.2103030e-001   2.1868502e+000   2.4375900e+000   2.8036540e+000   4.9979576e+001   7.4333627e+001                0         #dt_mach
  3.0974719e+001             1607   8.7681495e-006   3.9375000e-001   2.1911733e+000   2.4424045e+000   2.8091966e+000   4.9982617e+001   6.1064567e+001                0         #dt_mach
  3.1027346e+001             1608   8.7711989e-006   3.6687040e-001   2.1954211e+000   2.4471354e+000   2.8146425e+000   4.9978432e+001   8.0137523e+001                0         #dt_mach
  3.1079996e+001             1609   8.7749840e-006   4.0432873e-001   2.1995909e+000   2.4517758e+000   2.8199883e+000   4.9985465e+001   6.3813604e+001                0         #dt_mach
  3.1132661e+001             1610   8.7775355e-006   4.1224505e-001   2.2039128e+000   2.4565902e+000   2.8255292e+000   4.9978217e+001   7.4105702e+001                0         #dt_mach
  3.1185349e+001             1611   8.7813613e-006   3.9458705e-001   2.2086338e+000   2.4618509e+000   2.8315818e+000   4.9979764e+001   6.1049196e+001                0         #dt_mach
  3.1238059e+001             1612   8.7849167e-006   3.9281909e-001   2.2125159e+000   2.4661740e+000   2.8365588e+000   4.9982913e+001   6.8647899e+001                0         #dt_mach
  3.1290786e+001             1613   8.7879199e-006   4.0083177e-001   2.2170387e+000   2.4712118e+000   2.8423574e+000   4.9976900e+001   6.7185409e+001                0         #dt_mach
  3.1343538e+001             1614   8.7919818e-006   4.0404146e-001   2.1977259e+000   2.4500569e+000   2.8175973e+000   4.9981515e+001   6.5344692e+001                0         #dt_mach
  3.1396309e+001             1615   8.7952333e-006   4.0196991e-001   2.2001088e+000   2.4527215e+000   2.8206523e+000   4.9978386e+001   6.8198982e+001                0         #dt_mach
  3.1449104e+001             1616   8.7990370e-006   4.1694972e-001   2.2033073e+000   2.4562789e+000   2.8247530e+000   4.9977615e+001   5.5371414e+001                0         #dt_mach
  3.1501921e+001             1617   8.8029782e-006   4.1083988e-001   2.2075203e+000   2.4609746e+000   2.8301542e+000   4.9980016e+001   7.2662043e+001                0         #dt_mach
  3.1554760e+001             1618   8.8064978e-006   4.2467416e-001   2.2119705e+000   2.4659476e+000   2.8358596e+000   4.9975722e+001   4.7640853e+001                0         #dt_mach
  3.1607625e+001             1619   8.8107761e-006   3.9009255e-001   2.2160585e+000   2.4704751e+000   2.8411006e+000   4.9981853e+001   7.7561175e+001                0         #dt_mach
  3.1660509e+001             1620   8.8139749e-006   4.1831130e-001   2.2210676e+000   2.4760712e+000   2.8475226e+000   4.9974477e+001   5.9981806e+001                0         #dt_mach
  3.1713420e+001             1621   8.8184765e-006   4.0211303e-001   2.2260767e+000   2.4816533e+000   2.8539445e+000   4.9976947e+001   6.3896371e+001                0         #dt_mach
  3.1766355e+001             1622   8.8225442e-006   3.9208318e-001   2.2307500e+000   2.4868454e+000   2.8599359e+000   4.9973325e+001   6.6082462e+001                0         #dt_mach
  3.1819319e+001             1623   8.8272535e-006   4.0275416e-001   2.2359648e+000   2.4926535e+000   2.8666215e+000   4.9973116e+001   6.6950787e+001                0         #dt_mach
  3.1872311e+001             1624   8.8320023e-006   4.0815723e-001   2.2384060e+000   2.4954172e+000   2.8697512e+000   4.9974932e+001   6.5761969e+001                0         #dt_mach
  3.1925329e+001             1625   8.8364325e-006   3.9059542e-001   2.2381370e+000   2.4951554e+000   2.8694064e+000   4.9982432e+001   6.8195201e+001                0         #dt_mach
  3.1978366e+001             1626   8.8395383e-006   3.9006070e-001   2.2441198e+000   2.5017873e+000   2.8770767e+000   4.9973385e+001   7.6974522e+001                0         #dt_mach
  3.2031432e+001             1627   8.8442461e-006   4.2649131e-001   2.2512658e+000   2.5097372e+000   2.8862382e+000   4.9972167e+001   6.1408338e+001                0         #dt_mach
  3.2084527e+001             1628   8.8491721e-006   4.1151552e-001   2.2569731e+000   2.5160825e+000   2.8935553e+000   4.9975146e+001   7.8456891e+001                0         #dt_mach
  3.2137648e+001             1629   8.8535730e-006   3.9656136e-001   2.2622974e+000   2.5219972e+000   2.9003813e+000   4.9997194e+001   6.3802024e+001                0         #dt_mach
  3.2190773e+001             1630   8.8540700e-006   4.0924705e-001   2.2664292e+000   2.5266289e+000   2.9056785e+000   5.0043857e+001   6.7538543e+001                0         #dt_mach
  3.2243851e+001             1631   8.8463105e-006   4.0094165e-001   2.2678789e+000   2.5281975e+000   2.9075371e+000   5.0040709e+001   4.9824866e+001                0         #dt_mach
  3.2296885e+001             1632   8.8391139e-006   4.0844795e-001   2.2697888e+000   2.5303478e+000   2.9099856e+000   5.0042465e+001   6.8545860e+001                0         #dt_mach
  3.2349875e+001             1633   8.8316133e-006   4.1159135e-001   2.2714195e+000   2.5321493e+000   2.9120763e+000   5.0037800e+001   5.2951336e+001                0         #dt_mach
  3.2402825e+001             1634   8.8249417e-006   4.1168282e-001   2.2312216e+000   2.4877020e+000   2.8605405e+000   5.0036831e+001   7.5227343e+001                0         #dt_mach
  3.2455735e+001             1635   8.8184459e-006   4.0716421e-001   2.2251901e+000   2.4810149e+000   2.8528079e+000   5.0041095e+001   5.2109297e+001                0         #dt_mach
  3.2508603e+001             1636   8.8112039e-006   4.2143758e-001   2.2295366e+000   2.4858357e+000   2.8583802e+000   5.0027017e+001   7.4890233e+001                0         #dt_mach
  3.2561441e+001             1637   8.8064454e-006   3.9517555e-001   2.2342049e+000   2.4910296e+000   2.8643653e+000   5.0033091e+001   5.7347986e+001                0         #dt_mach
  3.2614245e+001             1638   8.8006210e-006   3.9973304e-001   2.2376161e+000   2.4948332e+000   2.8687386e+000   5.0032157e+001   7.5678402e+001                0         #dt_mach
  3.2667015e+001             1639   8.7949646e-006   4.2839635e-001   2.2405113e+000   2.4980404e+000   2.8724504e+000   5.0033159e+001   4.9102168e+001                0         #dt_mach
  3.2719750e+001             1640   8.7891359e-006   3.9738525e-001   2.2435854e+000   2.5014698e+000   2.8763915e+000   5.0024608e+001   7.1500325e+001                0         #dt_mach
  3.2772458e+001             1641   8.7848123e-006   3.9842090e-001   2.2464989e+000   2.5047045e+000   2.8801268e+000   5.0028471e+001   5.9817943e+001                0         #dt_mach
  3.2825137e+001             1642   8.7798129e-006   4.0224962e-001   2.2481456e+000   2.5065434e+000   2.8822380e+000   5.0037781e+001   8.5573563e+001                0         #dt_mach
  3.2877776e+001             1643   8.7731838e-006   4.0188643e-001   2.2502974e+000   2.5089393e+000   2.8849967e+000   5.0022817e+001   6.3186109e+001                0         #dt_mach
  3.2930392e+001             1644   8.7691821e-006   4.0977343e-001   2.1960389e+000   2.4487062e+000   2.8154345e+000   5.0018224e+001   6.0125017e+001                0         #dt_mach
  3.2982987e+001             1645   8.7659872e-006   4.0292751e-001   2.1879675e+000   2.4397074e+000   2.8050865e+000   5.0026945e+001   6.4240248e+001                0         #dt_mach
  3.3035555e+001             1646   8.7612657e-006   4.0917249e-001   2.1926365e+000   2.4448806e+000   2.8110724e+000   5.0027837e+001   5.4448804e+001                0         #dt_mach
  3.3088093e+001             1647   8.7563907e-006   4.1652026e-001   2.1983102e+000   2.4511977e+000   2.8183464e+000   5.0022253e+001   7.2659134e+001                0         #dt_mach
  3.3140608e+001             1648   8.7524953e-006   4.0990492e-001   2.2033210e+000   2.4567825e+000   2.8247705e+000   5.0032347e+001   5.2913185e+001                0         #dt_mach
  3.3193089e+001             1649   8.7468367e-006   4.1337256e-001   2.2068651e+000   2.4607190e+000   2.8293142e+000   5.0025592e+001   6.8680419e+001                0         #dt_mach
  3.3245544e+001             1650   8.7423620e-006   4.0788460e-001   2.2102691e+000   2.4645068e+000   2.8336783e+000   5.0025900e+001   5.8175830e+001                0         #dt_mach
  3.3297971e+001             1651   8.7378359e-006   4.1066324e-001   2.2135412e+000   2.4681511e+000   2.8378734e+000   5.0025499e+001   6.6904946e+001                0         #dt_mach
  3.3350371e+001             1652   8.7333821e-006   4.1035877e-001   2.2167609e+000   2.4717633e+000   2.8420012e+000   5.0034334e+001   5.0922250e+001                0         #dt_mach
  3.3402735e+001             1653   8.7273892e-006   4.0765273e-001   2.2189102e+000   2.4741447e+000   2.8447567e+000   5.0015874e+001   6.9511699e+001                0         #dt_mach
  3.3455083e+001             1654   8.7246194e-006   4.0885225e-001   2.0654432e+000   2.3031129e+000   2.6480041e+000   5.0047647e+001   5.7350983e+001                0         #dt_mach
  3.3507381e+001             1655   8.7163133e-006   4.1530930e-001   2.0518196e+000   2.2878977e+000   2.6305380e+000   5.0000850e+001   5.9831368e+001                0         #dt_mach
  3.3559678e+001             1656   8.7161651e-006   3.8718155e-001   2.0597257e+000   2.2967115e+000   2.6406739e+000   5.0039311e+001   5.8050121e+001                0         #dt_mach
  3.3611934e+001             1657   8.7093176e-006   4.2383890e-001   2.0659699e+000   2.3036801e+000   2.6486793e+000   5.0022846e+001   7.3582801e+001                0         #dt_mach
  3.3664166e+001             1658   8.7053399e-006   4.1820799e-001   2.0713702e+000   2.3097001e+000   2.6556028e+000   5.0016442e+001   4.8646024e+001                0         #dt_mach
  3.3716381e+001             1659   8.7024782e-006   4.1606848e-001   2.0762414e+000   2.3151309e+000   2.6618480e+000   5.0018471e+001   7.3335582e+001                0         #dt_mach
  3.3768576e+001             1660   8.6992645e-006   3.8830504e-001   2.0806824e+000   2.3200809e+000   2.6675416e+000   5.0018552e+001   4.6690122e+001                0         #dt_mach
  3.3820752e+001             1661   8.6960380e-006   3.8996623e-001   2.0842685e+000   2.3240699e+000   2.6721392e+000   5.0027684e+001   8.6927169e+001                0         #dt_mach
  3.3872900e+001             1662   8.6912258e-006   4.1611645e-001   2.0880317e+000   2.3282613e+000   2.6769638e+000   5.0004698e+001   4.7697292e+001                0         #dt_mach
  3.3925042e+001             1663   8.6904092e-006   3.9114298e-001   2.0923222e+000   2.3330412e+000   2.6824644e+000   5.0011778e+001   7.7049176e+001                0         #dt_mach
  3.3977172e+001             1664   8.6883627e-006   4.0172572e-001   2.0964332e+000   2.3376163e+000   2.6877349e+000   5.0012202e+001   4.8466296e+001                0         #dt_mach
  3.4029290e+001             1665   8.6862428e-006   4.1856343e-001   2.0999319e+000   2.3415157e+000   2.6922203e+000   5.0011902e+001   7.7870143e+001                0         #dt_mach
  3.4081395e+001             1666   8.6841756e-006   4.0785035e-001   2.1034892e+000   2.3454808e+000   2.6967810e+000   5.0010906e+001   5.0899249e+001                0         #dt_mach
  3.4133489e+001             1667   8.6822819e-006   4.0705234e-001   2.1075898e+000   2.3500467e+000   2.7020382e+000   5.0009903e+001   7.5515187e+001                0         #dt_mach
  3.4185572e+001             1668   8.6805626e-006   4.2031880e-001   2.1115647e+000   2.3544788e+000   2.7071342e+000   5.0008814e+001   4.6460245e+001                0         #dt_mach
  3.4237646e+001             1669   8.6790327e-006   3.9999490e-001   2.1154358e+000   2.3587912e+000   2.7120971e+000   5.0008798e+001   6.8305947e+001                0         #dt_mach
  3.4289711e+001             1670   8.6775058e-006   4.0537646e-001   2.1191340e+000   2.3629087e+000   2.7168385e+000   5.0007616e+001   6.1217992e+001                0         #dt_mach
  3.4341768e+001             1671   8.6761842e-006   4.0642799e-001   2.1228773e+000   2.3670745e+000   2.7216376e+000   5.0005297e+001   6.1636642e+001                0         #dt_mach
  3.4393820e+001             1672   8.6752652e-006   4.0931352e-001   2.1268325e+000   2.3714852e+000   2.7267084e+000   5.0005755e+001   6.7810207e+001                0         #dt_mach
  3.4445866e+001             1673   8.6742667e-006   4.2011707e-001   2.1304955e+000   2.3755572e+000   2.7314045e+000   5.0010816e+001   5.3413390e+001                0         #dt_mach
  3.4497900e+001             1674   8.6723906e-006   4.0905915e-001   2.0428706e+000   2.2777478e+000   2.6190649e+000   5.0009037e+001   6.9450789e+001                0         #dt_mach
  3.4549925e+001             1675   8.6708234e-006   4.1856376e-001   2.0428483e+000   2.2777256e+000   2.6190363e+000   5.0013582e+001   6.9413990e+001                0         #dt_mach
  3.4601936e+001             1676   8.6684686e-006   4.0708606e-001   2.0445700e+000   2.2796426e+000   2.6212435e+000   5.1171877e+001   7.2947096e+001                0         #dt_mach
  3.4652755e+001             1677   8.4699538e-006   4.1669678e-001   2.0006659e+000   2.2306893e+000   2.5649563e+000   5.2012663e+001   7.5711767e+001                0         #dt_mach
  3.4701609e+001             1678   8.1422036e-006   3.8739777e-001   1.9270227e+000   2.1485771e+000   2.4705419e+000   5.1531186e+001   4.7806658e+001                0         #dt_mach
  3.4749010e+001             1679   7.9002680e-006   3.7520012e-001   1.8728586e+000   2.0881828e+000   2.4011008e+000   5.1119563e+001   7.0069281e+001                0         #dt_mach
  3.4795374e+001             1680   7.7272452e-006   3.6083568e-001   1.8350122e+000   2.0459808e+000   2.3525797e+000   4.4597898e+001   5.3398402e+001                0         #dt_mach
  3.4847353e+001             1681   8.6632392e-006   4.1561834e-001   2.0616456e+000   2.2986661e+000   2.6431354e+000   5.0004123e+001   6.6755382e+001                0         #dt_mach
  3.4899328e+001             1682   8.6625249e-006   4.1237561e-001   2.0658993e+000   2.3034069e+000   2.6485889e+000   5.0008576e+001   7.3428972e+001                0         #dt_mach
  3.4951294e+001             1683   8.6610394e-006   3.9529565e-001   2.0696511e+000   2.3075867e+000   2.6533989e+000   5.0003884e+001   6.4590158e+001                0         #dt_mach
  3.5003257e+001             1684   8.6603666e-006   3.9967801e-001   2.0737442e+000   2.3121498e+000   2.6586464e+000   5.0007037e+001   8.1158696e+001                0         #dt_mach
  3.5055212e+001             1685   8.6591478e-006   5.1310377e-001   2.0661451e+000   2.3036521e+000   2.6489039e+000   5.0000666e+001   5.4438882e+001                0         #dt_mach
  3.5107166e+001             1686   8.6590325e-006   4.1827677e-001   2.0747423e+000   2.3132346e+000   2.6599260e+000   5.0003840e+001   6.0535047e+001                0         #dt_mach
  3.5159116e+001             1687   8.6583675e-006   4.0165874e-001   2.0822227e+000   2.3215756e+000   2.6695163e+000   4.9995889e+001   6.0614583e+001                0         #dt_mach
  3.5211070e+001             1688   8.6590794e-006   1.3720683e+000   2.0882770e+000   2.3283296e+000   2.6772782e+000   1.6509350e+002   6.2159955e+001                0         #dt_mach
  3.5226805e+001             1689   2.6224774e-006   1.2526007e-001   6.3265921e-001   7.0538423e-001   8.1110155e-001   1.5151017e+001   4.6976382e+001                0         #dt_mach
  3.5246474e+001             1690   3.2780968e-006   1.4663408e-001   7.9162868e-001   8.8262683e-001   1.0149086e+000   1.8941763e+001   3.6602795e+001                0         #dt_grow
  3.5271060e+001             1691   4.0976210e-006   1.9178078e-001   9.9069218e-001   1.1045718e+000   1.2701182e+000   2.3678555e+001   4.4443566e+001                0         #dt_grow
  3.5301792e+001             1692   5.1220263e-006   2.4063124e-001   1.2400277e+000   1.3825676e+000   1.5897791e+000   2.9599296e+001   5.3554991e+001                0         #dt_grow
  3.5340207e+001             1693   6.4025328e-006   3.0768312e-001   1.5526876e+000   1.7311658e+000   1.9906251e+000   3.6996815e+001   5.3786947e+001                0         #dt_grow
  3.5388226e+001             1694   8.0031660e-006   3.7203342e-001   1.9444844e+000   2.1680002e+000   2.4929287e+000   4.6240769e+001   6.3827331e+001                0         #dt_grow
  3.5440149e+001             1695   8.6537985e-006   4.0046537e-001   2.0950136e+000   2.3358190e+000   2.6859149e+000   4.9997013e+001   5.0639060e+001                0         #dt_mach
  3.5492075e+001             1696   8.6543155e-006   3.9805885e-001   2.1026433e+000   2.3443224e+000   2.6956965e+000   5.0009069e+001   7.1484526e+001                0         #dt_mach
  3.5543991e+001             1697   8.6527461e-006   4.0173165e-001   2.1096637e+000   2.3521508e+000   2.7046970e+000   4.9994328e+001   5.4307208e+001                0         #dt_mach
  3.5595913e+001             1698   8.6537278e-006   4.1341037e-001   2.1148777e+000   2.3579626e+000   2.7113817e+000   5.0012668e+001   6.3235256e+001                0         #dt_mach
  3.5647823e+001             1699   8.6515358e-006   4.0089655e-001   2.1196991e+000   2.3633369e+000   2.7175630e+000   5.0327179e+001   7.5436007e+001                0         #dt_mach
  3.5699394e+001             1700   8.5952919e-006   4.0940372e-001   2.1100523e+000   2.3525815e+000   2.7051953e+000   5.1136752e+001   4.8387579e+001                0         #dt_mach
  3.5749820e+001             1701   8.4042216e-006   4.0042856e-001   2.0662882e+000   2.3037856e+000   2.6490874e+000   4.8575861e+001   1.2639481e+002                0         #dt_mach
  3.5801723e+001             1702   8.6506151e-006   4.1359463e-001   2.1305942e+000   2.3754824e+000   2.7315311e+000   5.0006197e+001   1.3910941e+002                0         #dt_mach
  3.5853621e+001             1703   8.6495431e-006   4.1441938e-001   2.1341691e+000   2.3794627e+000   2.7361142e+000   5.0006562e+001   1.8675192e+002                0         #dt_mach
  3.5895139e+001             1704   6.9196345e-006   3.3180013e-001   1.7102219e+000   1.9067876e+000   2.1925922e+000   4.0006824e+001   1.4263011e+002                0         #dt_piso
  3.5928353e+001             1705   5.5357076e-006   2.6056059e-001   1.3615855e+000   1.5180726e+000   1.7456224e+000   3.1995132e+001   6.9152086e+001                0         #dt_piso
  3.5969871e+001             1706   6.9196345e-006   3.3349182e-001   1.7071506e+000   1.9033486e+000   2.1886546e+000   3.9984808e+001   4.0696252e+001                0         #dt_grow
  3.6021768e+001             1707   8.6495431e-006   4.0782224e-001   2.1410999e+000   2.3871687e+000   2.7449999e+000   4.9990011e+001   1.8203516e+002                0         #dt_grow
  3.6063286e+001             1708   6.9196345e-006   3.3172968e-001   1.7172607e+000   1.9146196e+000   2.2016163e+000   3.9995208e+001   1.3411103e+002                0         #dt_piso
  3.6096500e+001             1709   5.5357076e-006   2.6271673e-001   1.3760213e+000   1.5341616e+000   1.7641299e+000   3.1997913e+001   1.3331554e+002                0         #dt_piso
  3.6123071e+001             1710   4.4285661e-006   2.1091556e-001   1.1021661e+000   1.2288329e+000   1.4130334e+000   2.5598648e+001   9.5393989e+001                0         #dt_piso
  3.6156286e+001             1711   5.5357076e-006   2.6197085e-001   1.3795240e+000   1.5380661e+000   1.7686205e+000   3.1999297e+001   1.0407972e+002                0         #dt_grow
  3.6197803e+001             1712   6.9196345e-006   3.2583749e-001   1.7274057e+000   1.9259267e+000   2.2146227e+000   3.9999839e+001   1.3586746e+002                0         #dt_grow
  3.6231018e+001             1713   5.5357076e-006   2.6383715e-001   1.3837635e+000   1.5427915e+000   1.7740558e+000   3.2001989e+001   9.8195524e+001                0         #dt_piso
  3.6272535e+001             1714   6.9196345e-006   3.2482657e-001   1.6646878e+000   1.8558917e+000   2.1342152e+000   4.7779573e+001   1.3357347e+002                0         #dt_grow
  3.6305750e+001             1715   5.5357076e-006   2.6799888e-001   1.3322246e+000   1.4852435e+000   1.7079803e+000   3.8219666e+001   1.3094189e+002                0         #dt_piso
  3.6347267e+001             1716   6.9196345e-006   3.1434162e-001   1.6670765e+000   1.8585533e+000   2.1372776e+000   4.7764379e+001   1.1143823e+002                0         #dt_grow
  3.6390729e+001             1717   7.2435094e-006   3.4718342e-001   1.7475310e+000   1.9482448e+000   2.2404243e+000   4.9998341e+001   1.3184604e+002                0         #dt_mach
  3.6425497e+001             1718   5.7948075e-006   2.6750393e-001   1.3997108e+000   1.5604732e+000   1.7945010e+000   4.0004793e+001   1.1885829e+002                0         #dt_piso
  3.6453312e+001             1719   4.6358460e-006   2.2649691e-001   1.1208240e+000   1.2495541e+000   1.4369539e+000   3.2001371e+001   8.7732327e+001                0         #dt_piso
  3.6488081e+001             1720   5.7948075e-006   2.7974726e-001   1.4029501e+000   1.5640813e+000   1.7986540e+000   4.0006688e+001   9.1537790e+001                0         #dt_grow
  3.6531535e+001             1721   7.2422984e-006   3.3595321e-001   1.7565032e+000   1.9582378e+000   2.2519272e+000   5.0004591e+001   1.3473626e+002                0         #dt_mach
  3.6566298e+001             1722   5.7938387e-006   2.7973910e-001   1.4070890e+000   1.5686917e+000   1.8039603e+000   4.0007382e+001   9.6415444e+001                0         #dt_piso
  3.6609744e+001             1723   7.2409621e-006   3.3910087e-001   1.7615720e+000   1.9638845e+000   2.2584257e+000   4.9992391e+001   1.1563013e+002                0         #dt_mach
  3.6653196e+001             1724   7.2420642e-006   3.4415354e-001   1.7648472e+000   1.9675340e+000   2.2626246e+000   4.9999349e+001   1.0525079e+002                0         #dt_mach
  3.6687958e+001             1725   5.7936514e-006   2.7144657e-001   1.4136022e+000   1.5759494e+000   1.8123105e+000   4.0001545e+001   9.1124234e+001                0         #dt_piso
  3.6731409e+001             1726   7.2417844e-006   3.4300567e-001   1.7696837e+000   1.9729242e+000   2.2688252e+000   4.9997534e+001   1.6315307e+002                0         #dt_mach
  3.6766169e+001             1727   5.7934275e-006   2.8090629e-001   1.4172855e+000   1.5800521e+000   1.8170327e+000   3.9997474e+001   9.5146189e+001                0         #dt_piso
  3.6809620e+001             1728   7.2417844e-006   3.4438696e-001   1.7745417e+000   1.9783346e+000   2.2750535e+000   4.9991817e+001   1.3881726e+002                0         #dt_grow
  3.6844381e+001             1729   5.7934275e-006   2.8509303e-001   1.4212906e+000   1.5845153e+000   1.8221675e+000   3.9992562e+001   9.5441583e+001                0         #dt_piso
  3.6887831e+001             1730   7.2417844e-006   3.6240253e-001   1.7796103e+000   1.9839836e+000   2.2815516e+000   4.9985768e+001   1.4069994e+002                0         #dt_grow
  3.6922592e+001             1731   5.7934275e-006   2.7779473e-001   1.4254308e+000   1.5891294e+000   1.8274753e+000   3.9989356e+001   1.2129766e+002                0         #dt_piso
  3.6950400e+001             1732   4.6347420e-006   2.1729180e-001   1.1414372e+000   1.2725191e+000   1.4633811e+000   3.1991216e+001   9.1423988e+001                0         #dt_piso
  3.6985161e+001             1733   5.7934275e-006   2.7830837e-001   1.4285374e+000   1.5925879e+000   1.8314582e+000   3.9986539e+001   1.2491602e+002                0         #dt_grow
  3.7012969e+001             1734   4.6347420e-006   2.2097299e-001   1.1439902e+000   1.2753630e+000   1.4666541e+000   3.1986073e+001   1.0169672e+002                0         #dt_piso
  3.7047730e+001             1735   5.7934275e-006   2.8024872e-001   1.4224904e+000   1.5858389e+000   1.8237057e+000   3.9979453e+001   1.1347615e+002                0         #dt_grow
  3.7091181e+001             1736   7.2417844e-006   3.5039619e-001   1.7828949e+000   1.9876231e+000   2.2857627e+000   4.9965446e+001   9.6867602e+001                0         #dt_grow
  3.7134661e+001             1737   7.2467926e-006   3.5232262e-001   1.7894748e+000   1.9949582e+000   2.2941984e+000   5.0003901e+001   1.4784805e+002                0         #dt_mach
  3.7169446e+001             1738   5.7974341e-006   2.8649411e-001   1.4344973e+000   1.5992206e+000   1.8390991e+000   4.0001415e+001   9.0354291e+001                0         #dt_piso
  3.7197274e+001             1739   4.6379473e-006   2.2223292e-001   1.1492463e+000   1.2812136e+000   1.4733927e+000   3.1999577e+001   8.8765618e+001                0         #dt_piso
  3.7232058e+001             1740   5.7974341e-006   2.7590069e-001   1.4387903e+000   1.6040055e+000   1.8446029e+000   3.9995501e+001   1.2255223e+002                0         #dt_grow
  3.7259886e+001             1741   4.6379473e-006   2.1810508e-001   1.1524271e+000   1.2847596e+000   1.4774706e+000   3.1993399e+001   7.0189054e+001                0         #dt_piso
  3.7294671e+001             1742   5.7974341e-006   2.8827409e-001   1.4424901e+000   1.6081303e+000   1.8493463e+000   3.9988946e+001   8.9985043e+001                0         #dt_grow
  3.7338151e+001             1743   7.2467926e-006   3.4815801e-001   1.8063514e+000   2.0137722e+000   2.3158351e+000   4.9982496e+001   1.2970603e+002                0         #dt_grow
  3.7372936e+001             1744   5.7974341e-006   2.7330677e-001   1.4084117e+000   1.5733258e+000   1.8056560e+000   3.9986758e+001   9.8601969e+001                0         #dt_piso
  3.7416417e+001             1745   7.2467926e-006   3.6340391e-001   1.7652744e+000   1.9719660e+000   2.2631723e+000   4.9980421e+001   1.4349531e+002                0         #dt_grow
  3.7451201e+001             1746   5.7974341e-006   2.8695194e-001   1.4150655e+000   1.5807458e+000   1.8141865e+000   3.9984914e+001   1.3092932e+002                0         #dt_piso
  3.7479029e+001             1747   4.6379473e-006   2.2318581e-001   1.1336085e+000   1.2663330e+000   1.4533442e+000   3.1987180e+001   8.9166176e+001                0         #dt_piso
  3.7513814e+001             1748   5.7974341e-006   2.8563368e-001   1.4192571e+000   1.5854256e+000   1.8195604e+000   3.9980587e+001   1.1028083e+002                0         #dt_grow
  3.7557294e+001             1749   7.2467926e-006   3.5055193e-001   1.7775493e+000   1.9856683e+000   2.2789093e+000   4.9970274e+001   1.3631062e+002                0         #dt_grow
  3.7592079e+001             1750   5.7974341e-006   2.7890439e-001   1.4239293e+000   1.5906544e+000   1.8255504e+000   3.9972779e+001   9.8519705e+001                0         #dt_piso
  3.7635560e+001             1751   7.2467926e-006   3.5492332e-001   1.7830262e+000   1.9917989e+000   2.2859311e+000   4.9959990e+001   1.2445787e+002                0         #dt_grow
  3.7670344e+001             1752   5.7974341e-006   2.8675640e-001   1.4280376e+000   1.5952486e+000   1.8308174e+000   3.9966726e+001   9.6991489e+001                0         #dt_piso
  3.7713825e+001             1753   7.2467926e-006   3.4335132e-001   1.7878207e+000   1.9971635e+000   2.2920778e+000   4.9956306e+001   1.2434585e+002                0         #dt_grow
  3.7748610e+001             1754   5.7974341e-006   2.8374849e-001   1.4317770e+000   1.5994381e+000   1.8356115e+000   3.9961900e+001   9.5383717e+001                0         #dt_piso
  3.7792091e+001             1755   7.2467926e-006   3.4834524e-001   1.7920373e+000   2.0018931e+000   2.2974837e+000   4.9947810e+001   1.2148992e+002                0         #dt_grow
  3.7826875e+001             1756   5.7974341e-006   2.8063063e-001   1.4353237e+000   1.6034035e+000   1.8401586e+000   3.9957594e+001   9.8578874e+001                0         #dt_piso
  3.7870356e+001             1757   7.2467926e-006   3.6336644e-001   1.7966216e+000   2.0070137e+000   2.3033610e+000   4.9944937e+001   1.2799996e+002                0         #dt_grow
  3.7905140e+001             1758   5.7974341e-006   2.7953968e-001   1.4389865e+000   1.6075005e+000   1.8448545e+000   3.9956606e+001   1.0776195e+002                0         #dt_piso
  3.7948621e+001             1759   7.2467926e-006   3.4808579e-001   1.8011345e+000   2.0120612e+000   2.3091467e+000   4.9941799e+001   1.3349340e+002                0         #dt_grow
  3.7983406e+001             1760   5.7974341e-006   2.8283705e-001   1.4424571e+000   1.6113802e+000   1.8493039e+000   3.9949933e+001   9.7026659e+001                0         #dt_piso
  3.8026887e+001             1761   7.2467926e-006   3.4764359e-001   1.8052258e+000   2.0166401e+000   2.3143921e+000   4.9929522e+001   1.2730530e+002                0         #dt_grow
  3.8061671e+001             1762   5.7974341e-006   2.7268839e-001   1.4458360e+000   1.6151631e+000   1.8536359e+000   3.9939362e+001   1.0920987e+002                0         #dt_piso
  3.8105152e+001             1763   7.2467926e-006   3.5372081e-001   1.8093680e+000   2.0212774e+000   2.3197026e+000   4.9919367e+001   1.2567618e+002                0         #dt_grow
  3.8139937e+001             1764   5.7974341e-006   2.7444912e-001   1.4491593e+000   1.6188830e+000   1.8578965e+000   3.9934166e+001   1.0936446e+002                0         #dt_piso
  3.8167764e+001             1765   4.6379473e-006   2.1821498e-001   1.2004101e+000   1.3405974e+000   1.5389873e+000   3.1945300e+001   8.1526933e+001                0         #dt_piso
  3.8202549e+001             1766   5.7974341e-006   2.7955897e-001   1.5043013e+000   1.6799647e+000   1.9285914e+000   3.9923632e+001   1.0201867e+002                0         #dt_grow
  3.8246030e+001             1767   7.2467926e-006   3.5473945e-001   1.8855175e+000   2.1056948e+000   2.4173301e+000   4.9895861e+001   1.5270332e+002                0         #dt_grow
  3.8280814e+001             1768   5.7974341e-006   2.8544026e-001   1.5114803e+000   1.6879825e+000   1.9377952e+000   3.9911389e+001   9.5176119e+001                0         #dt_piso
  3.8324295e+001             1769   7.2467926e-006   3.5777915e-001   1.8934267e+000   2.1145218e+000   2.4274702e+000   4.9883848e+001   1.3274925e+002                0         #dt_grow
  3.8359080e+001             1770   5.7974341e-006   2.7924195e-001   1.5170262e+000   1.6941727e+000   1.9449054e+000   3.9903569e+001   8.6391618e+001                0         #dt_piso
  3.8402560e+001             1771   7.2467926e-006   3.5443366e-001   1.8997141e+000   2.1215549e+000   2.4355309e+000   4.9870723e+001   1.1720742e+002                0         #dt_grow
  3.8437345e+001             1772   5.7974341e-006   2.8580760e-001   1.5215746e+000   1.6992649e+000   1.9507367e+000   3.9894315e+001   9.4506211e+001                0         #dt_piso
  3.8480826e+001             1773   7.2467926e-006   3.5339704e-001   1.9052409e+000   2.1277403e+000   2.4426165e+000   4.9862924e+001   1.2756721e+002                0         #dt_grow
  3.8515610e+001             1774   5.7974341e-006   2.8821036e-001   1.5259086e+000   1.7041105e+000   1.9562930e+000   3.9887022e+001   1.0791490e+002                0         #dt_piso
  3.8559091e+001             1775   7.2467926e-006   3.4238462e-001   1.9106018e+000   2.1337339e+000   2.4494895e+000   4.9854628e+001   1.1588758e+002                0         #dt_grow
  3.8593876e+001             1776   5.7974341e-006   2.8349240e-001   1.5303487e+000   1.7090732e+000   1.9619855e+000   3.9881242e+001   1.4549805e+002                0         #dt_piso
  3.8621703e+001             1777   4.6379473e-006   2.3056069e-001   1.2253774e+000   1.3684969e+000   1.5709967e+000   3.1902147e+001   9.3168988e+001                0         #dt_piso
  3.8656488e+001             1778   5.7974341e-006   2.8447619e-001   1.5332956e+000   1.7123757e+000   1.9657636e+000   3.9870477e+001   1.0194545e+002                0         #dt_grow
  3.8699969e+001             1779   7.2467926e-006   3.6166649e-001   1.9194366e+000   2.1436203e+000   2.4608162e+000   4.9833826e+001   1.3194947e+002                0         #dt_grow
  3.8734753e+001             1780   5.7974341e-006   2.8556610e-001   1.5374170e+000   1.7169842e+000   1.9710475e+000   3.9863541e+001   9.0488109e+001                0         #dt_piso
  3.8762581e+001             1781   4.6379473e-006   2.3652354e-001   1.2308011e+000   1.3745595e+000   1.5779501e+000   3.1889700e+001   9.0429307e+001                0         #dt_piso
  3.8797366e+001             1782   5.7974341e-006   2.8713111e-001   1.5403045e+000   1.7202117e+000   1.9747494e+000   3.9858579e+001   1.0962669e+002                0         #dt_grow
  3.8825193e+001             1783   4.6379473e-006   2.3041608e-001   1.2331031e+000   1.3771330e+000   1.5809014e+000   3.1884474e+001   9.1689173e+001                0         #dt_piso
  3.8859978e+001             1784   5.7974341e-006   2.7622194e-001   1.5432330e+000   1.7234895e+000   1.9785038e+000   3.9852053e+001   8.9929983e+001                0         #dt_grow
  3.8903459e+001             1785   7.2467926e-006   3.5090835e-001   1.9315549e+000   2.1571812e+000   2.4763525e+000   4.9807878e+001   1.2245229e+002                0         #dt_grow
  3.8938243e+001             1786   5.7974341e-006   2.8213231e-001   1.5467343e+000   1.7274088e+000   1.9829926e+000   3.9842264e+001   9.9545326e+001                0         #dt_piso
  3.8981724e+001             1787   7.2467926e-006   3.4947159e-001   1.9359900e+000   2.1621396e+000   2.4820384e+000   4.9798509e+001   1.4484857e+002                0         #dt_grow
  3.9016509e+001             1788   5.7974341e-006   2.7997348e-001   1.5503212e+000   1.7314252e+000   1.9875913e+000   3.9836543e+001   9.1750907e+001                0         #dt_piso
  3.9059989e+001             1789   7.2467926e-006   3.6379556e-001   1.9403866e+000   2.1670571e+000   2.4876751e+000   4.9791431e+001   1.0805454e+002                0         #dt_grow
  3.9103652e+001             1790   7.2771484e-006   3.5273137e-001   1.9512669e+000   2.1792078e+000   2.5016242e+000   4.9991598e+001   1.4254545e+002                0         #dt_mach
  3.9138583e+001             1791   5.8217187e-006   2.9240941e-001   1.5625517e+000   1.7450884e+000   2.0032714e+000   3.9988194e+001   1.0404786e+002                0         #dt_piso
  3.9182245e+001             1792   7.2771484e-006   3.5170077e-001   1.9556435e+000   2.1841038e+000   2.5072352e+000   4.9979796e+001   1.8077748e+002                0         #dt_grow
  3.9217176e+001             1793   5.8217187e-006   2.8058738e-001   1.5657678e+000   1.7486861e+000   2.0073946e+000   3.9979583e+001   9.2256251e+001                0         #dt_piso
  3.9260839e+001             1794   7.2771484e-006   3.5963176e-001   1.9598160e+000   2.1887657e+000   2.5125846e+000   4.9968304e+001   1.2436152e+002                0         #dt_grow
  3.9295769e+001             1795   5.8217187e-006   2.7782704e-001   1.5981352e+000   1.7842246e+000   2.0488913e+000   3.9968469e+001   9.7256603e+001                0         #dt_piso
  3.9339432e+001             1796   7.2771484e-006   3.5720767e-001   2.0057423e+000   2.2392765e+000   2.5714645e+000   4.9952604e+001   1.4181886e+002                0         #dt_grow
  3.9374362e+001             1797   5.8217187e-006   2.8598607e-001   1.6089024e+000   1.7962276e+000   2.0626953e+000   3.9957368e+001   9.7417899e+001                0         #dt_piso
  3.9418025e+001             1798   7.2771484e-006   3.5369212e-001   2.0167089e+000   2.2515067e+000   2.5855242e+000   4.9941054e+001   1.3714773e+002                0         #dt_grow
  3.9452955e+001             1799   5.8217187e-006   2.9154140e-001   1.6165060e+000   1.8047111e+000   2.0724436e+000   3.9947575e+001   1.2621178e+002                0         #dt_piso
  3.9480900e+001             1800   4.6573749e-006   2.2331863e-001   1.2950052e+000   1.4457789e+000   1.6602631e+000   3.1953454e+001   9.0216182e+001                0         #dt_piso
  3.9515830e+001             1801   5.8217187e-006   2.9017986e-001   1.6215671e+000   1.8103640e+000   2.0789322e+000   3.9935318e+001   1.1779072e+002                0         #dt_grow
  3.9559493e+001             1802   7.2771484e-006   3.6562664e-001   2.0309565e+000   2.2674117e+000   2.6037904e+000   4.9912776e+001   1.2261596e+002                0         #dt_grow
  3.9594423e+001             1803   5.8217187e-006   2.8859291e-001   1.6272970e+000   1.8167571e+000   2.0862782e+000   3.9927680e+001   8.5253860e+001                0         #dt_piso
  3.9638086e+001             1804   7.2771484e-006   3.6664600e-001   2.0379328e+000   2.2752057e+000   2.6127344e+000   4.9902754e+001   1.4536109e+002                0         #dt_grow
  3.9673016e+001             1805   5.8217187e-006   3.2958960e-001   1.6324326e+000   1.8225003e+000   2.0928623e+000   3.9918142e+001   1.0254802e+002                0         #dt_piso
  3.9716679e+001             1806   7.2771484e-006   3.5731589e-001   2.0444815e+000   2.2825224e+000   2.6211301e+000   4.9846232e+001   1.4943292e+002                0         #dt_grow
  3.9751610e+001             1807   5.8217187e-006   2.8176221e-001   1.6376657e+000   1.8283434e+000   2.0995714e+000   3.9870673e+001   9.4104885e+001                0         #dt_piso
  3.9795272e+001             1808   7.2771484e-006   3.6321386e-001   2.0508694e+000   2.2896642e+000   2.6293197e+000   4.9831775e+001   1.0977341e+002                0         #dt_grow
  3.9830203e+001             1809   5.8217187e-006   2.9210027e-001   1.6425961e+000   1.8338564e+000   2.1058925e+000   3.9861442e+001   9.7764757e+001                0         #dt_piso
  3.9873866e+001             1810   7.2771484e-006   3.6027986e-001   2.0566677e+000   2.2961424e+000   2.6367534e+000   4.9820809e+001   1.2968418e+002                0         #dt_grow
  3.9908796e+001             1811   5.8217187e-006   2.8780400e-001   1.6472264e+000   1.8390294e+000   2.1118287e+000   3.9854753e+001   8.6595888e+001                0         #dt_piso
  3.9952459e+001             1812   7.2771484e-006   3.5530329e-001   2.0623803e+000   2.3025292e+000   2.6440773e+000   4.9815318e+001   1.1414474e+002                0         #dt_grow
  3.9987389e+001             1813   5.8217187e-006   2.8956650e-001   1.6520393e+000   1.8444101e+000   2.1179990e+000   3.9848696e+001   9.7616871e+001                0         #dt_piso
  4.0031052e+001             1814   7.2771484e-006   3.5587897e-001   2.0682174e+000   2.3090508e+000   2.6515607e+000   4.9804614e+001   1.2274417e+002                0         #dt_grow
  4.0065982e+001             1815   5.8217187e-006   3.1980664e-001   1.6565270e+000   1.8494247e+000   2.1237525e+000   3.9832750e+001   1.1853077e+002                0         #dt_piso
  4.0109645e+001             1816   7.2771484e-006   3.6450150e-001   2.0737067e+000   2.3151896e+000   2.6585983e+000   4.9749734e+001   1.4519794e+002                0         #dt_grow
  4.0144576e+001             1817   5.8217187e-006   2.8616959e-001   1.6612196e+000   1.8546713e+000   2.1297687e+000   3.9802963e+001   9.8047773e+001                0         #dt_piso
  4.0188238e+001             1818   7.2771484e-006   3.4933188e-001   2.0796581e+000   2.3218443e+000   2.6662284e+000   4.9756668e+001   1.4107419e+002                0         #dt_grow
  4.0223169e+001             1819   5.8217187e-006   2.8724811e-001   1.6657220e+000   1.8597018e+000   2.1355410e+000   3.9808221e+001   9.1408428e+001                0         #dt_piso
  4.0266832e+001             1820   7.2771484e-006   3.6697806e-001   2.0849674e+000   2.3277775e+000   2.6730351e+000   4.9759339e+001   1.3488248e+002                0         #dt_grow
  4.0301762e+001             1821   5.8217187e-006   2.8976754e-001   1.6696253e+000   1.8640707e+000   2.1405452e+000   3.9806175e+001   1.2085389e+002                0         #dt_piso
  4.0329706e+001             1822   4.6573749e-006   2.3570552e-001   1.3367026e+000   1.4923796e+000   1.7137213e+000   3.1842388e+001   8.8793196e+001                0         #dt_piso
  4.0364636e+001             1823   5.8217187e-006   2.8135219e-001   1.6730209e+000   1.8677269e+000   2.1448986e+000   3.9799688e+001   7.1722447e+001                0         #dt_grow
  4.0408299e+001             1824   7.2771484e-006   3.5904833e-001   2.0945177e+000   2.3382782e+000   2.6852791e+000   4.9746213e+001   1.6797643e+002                0         #dt_grow
  4.0443230e+001             1825   5.8217187e-006   3.2436976e-001   1.6774374e+000   1.8726623e+000   2.1505608e+000   3.9686168e+001   9.3788033e+001                0         #dt_piso
  4.0486893e+001             1826   7.2771484e-006   3.6772763e-001   2.0999248e+000   2.3443201e+000   2.6922113e+000   4.9584035e+001   1.3827564e+002                0         #dt_grow
  4.0521823e+001             1827   5.8217187e-006   2.9265762e-001   1.6819967e+000   1.8777528e+000   2.1564060e+000   3.9657334e+001   1.4188911e+002                0         #dt_piso
  4.0565486e+001             1828   7.2771484e-006   3.6195385e-001   2.1054136e+000   2.3504501e+000   2.6992482e+000   4.9564899e+001   1.2985223e+002                0         #dt_grow
  4.0600416e+001             1829   5.8217187e-006   2.9259196e-001   1.6862769e+000   1.8825375e+000   2.1618934e+000   3.9651042e+001   9.1158329e+001                0         #dt_piso
  4.0644079e+001             1830   7.2771484e-006   3.4367073e-001   2.1106724e+000   2.3563314e+000   2.7059902e+000   4.9558635e+001   1.6239880e+002                0         #dt_grow
  4.0679009e+001             1831   5.8217187e-006   2.8513525e-001   1.6905861e+000   1.8873569e+000   2.1674180e+000   3.9644595e+001   1.0062119e+002                0         #dt_piso
  4.0722672e+001             1832   7.2771484e-006   3.5703218e-001   2.1160325e+000   2.3623237e+000   2.7128622e+000   4.9551521e+001   1.6568712e+002                0         #dt_grow
  4.0757603e+001             1833   5.8217187e-006   2.9170676e-001   1.6945044e+000   1.8917386e+000   2.1724415e+000   3.9638373e+001   1.1454680e+002                0         #dt_piso
  4.0801265e+001             1834   7.2771484e-006   3.6572485e-001   2.1211293e+000   2.3680261e+000   2.7193966e+000   4.9540824e+001   1.2916718e+002                0         #dt_grow
  4.0836196e+001             1835   5.8217187e-006   3.1345018e-001   1.6985578e+000   1.8962725e+000   2.1776382e+000   3.9631711e+001   1.1523662e+002                0         #dt_piso
  4.0879859e+001             1836   7.2771484e-006   3.6356692e-001   2.1259838e+000   2.3734541e+000   2.7256202e+000   4.9502479e+001   1.0471854e+002                0         #dt_grow
  4.0914789e+001             1837   5.8217187e-006   2.9069388e-001   1.7020929e+000   1.9002273e+000   2.1821703e+000   3.9588509e+001   1.2597240e+002                0         #dt_piso
  4.0958452e+001             1838   7.2771484e-006   3.6324379e-001   2.1300189e+000   2.3779728e+000   2.7307935e+000   4.9473568e+001   1.1948479e+002                0         #dt_grow
  4.1002579e+001             1839   7.3545822e-006   3.5489793e-001   2.1551328e+000   2.4060161e+000   2.7629908e+000   4.9995402e+001   1.0878747e+002                0         #dt_mach
  4.1046711e+001             1840   7.3552585e-006   3.7031069e-001   2.1583304e+000   2.4095889e+000   2.7670903e+000   4.9993589e+001   1.1061869e+002                0         #dt_mach
  4.1082016e+001             1841   5.8842068e-006   2.8875350e-001   1.7286132e+000   1.9298522e+000   2.2161707e+000   3.9990622e+001   9.1250059e+001                0         #dt_piso
  4.1126148e+001             1842   7.3552585e-006   3.7279834e-001   2.1636352e+000   2.4155200e+000   2.7738913e+000   4.9983900e+001   1.0483283e+002                0         #dt_grow
  4.1170293e+001             1843   7.3576276e-006   3.6302302e-001   2.1673137e+000   2.4196271e+000   2.7786073e+000   4.9995548e+001   1.4851191e+002                0         #dt_mach
  4.1205610e+001             1844   5.8861021e-006   3.0060446e-001   1.7356851e+000   1.9377542e+000   2.2252373e+000   3.9994409e+001   1.0565382e+002                0         #dt_piso
  4.1249756e+001             1845   7.3576276e-006   3.8537781e-001   2.1722759e+000   2.4251738e+000   2.7849691e+000   4.9985674e+001   1.1707621e+002                0         #dt_grow
  4.1293914e+001             1846   7.3597362e-006   3.6669950e-001   2.1756019e+000   2.4288937e+000   2.7892332e+000   4.9987845e+001   1.1923497e+002                0         #dt_mach
  4.1329241e+001             1847   5.8877890e-006   2.9829719e-001   1.7422263e+000   1.9450663e+000   2.2336235e+000   3.9989058e+001   8.2606851e+001                0         #dt_piso
  4.1373399e+001             1848   7.3597362e-006   3.7761836e-001   2.1805822e+000   2.4344611e+000   2.7956182e+000   4.9984642e+001   1.4252665e+002                0         #dt_grow
  4.1408726e+001             1849   5.8877890e-006   2.9241475e-001   1.7461994e+000   1.9495068e+000   2.2387172e+000   3.9984901e+001   1.1469836e+002                0         #dt_piso
  4.1452885e+001             1850   7.3597362e-006   3.7188211e-001   2.1855179e+000   2.4399793e+000   2.8019460e+000   4.9973523e+001   1.2761747e+002                0         #dt_grow
  4.1488211e+001             1851   5.8877890e-006   2.8601256e-001   1.7500063e+000   1.9537625e+000   2.2435979e+000   3.9975977e+001   1.2001029e+002                0         #dt_piso
  4.1532370e+001             1852   7.3597362e-006   3.7103390e-001   2.1900855e+000   2.4450838e+000   2.8078019e+000   4.9966635e+001   1.3486954e+002                0         #dt_grow
  4.1567696e+001             1853   5.8877890e-006   2.9204167e-001   1.7533888e+000   1.9575448e+000   2.2479343e+000   3.9969168e+001   1.1753984e+002                0         #dt_piso
  4.1611855e+001             1854   7.3597362e-006   3.6214224e-001   2.1945386e+000   2.4500644e+000   2.8135111e+000   4.9955273e+001   1.2357872e+002                0         #dt_grow
  4.1647182e+001             1855   5.8877890e-006   3.0212328e-001   1.7573762e+000   1.9620044e+000   2.2530464e+000   3.9961414e+001   9.2910434e+001                0         #dt_piso
  4.1691340e+001             1856   7.3597362e-006   3.6779666e-001   2.1952299e+000   2.4506124e+000   2.8143974e+000   4.9895322e+001   1.2341515e+002                0         #dt_grow
  4.1735591e+001             1857   7.3751766e-006   3.7366084e-001   2.1998598e+000   2.4557861e+000   2.8203331e+000   5.0008849e+001   1.2640447e+002                0         #dt_mach
  4.1770992e+001             1858   5.9001413e-006   3.0355095e-001   1.7605879e+000   1.9654117e+000   2.2571640e+000   4.0012916e+001   1.1361236e+002                0         #dt_piso
  4.1815229e+001             1859   7.3727959e-006   3.6902579e-001   2.2026154e+000   2.4588632e+000   2.8238660e+000   5.0005888e+001   1.4592948e+002                0         #dt_mach
  4.1850618e+001             1860   5.8982367e-006   2.8895877e-001   1.7634565e+000   1.9686187e+000   2.2608417e+000   4.0007377e+001   8.6950815e+001                0         #dt_piso
  4.1894847e+001             1861   7.3714365e-006   3.6577642e-001   2.2069946e+000   2.4637608e+000   2.8294803e+000   4.9996097e+001   1.1800628e+002                0         #dt_mach
  4.1930230e+001             1862   5.8971492e-006   2.9631667e-001   1.7674417e+000   1.9730708e+000   2.2659510e+000   3.9994380e+001   8.7680379e+001                0         #dt_piso
  4.1974458e+001             1863   7.3714365e-006   3.7726854e-001   2.2122895e+000   2.4696765e+000   2.8362686e+000   4.9990651e+001   1.1777039e+002                0         #dt_grow
  4.2009841e+001             1864   5.8971492e-006   3.0111316e-001   1.7714144e+000   1.9775141e+000   2.2710441e+000   3.9989501e+001   1.0546879e+002                0         #dt_piso
  4.2054070e+001             1865   7.3714365e-006   3.9999139e-001   2.2174675e+000   2.4754641e+000   2.8429070e+000   4.9744850e+001   1.1951476e+002                0         #dt_grow
  4.2089453e+001             1866   5.8971492e-006   2.9513798e-001   1.7755269e+000   1.9821106e+000   2.2763165e+000   3.9792810e+001   1.1701926e+002                0         #dt_piso
  4.2133681e+001             1867   7.3714365e-006   3.7091179e-001   2.2224883e+000   2.4809389e+000   2.8493439e+000   4.9737240e+001   1.2381347e+002                0         #dt_grow
  4.2169064e+001             1868   5.8971492e-006   3.0041225e-001   1.7801210e+000   1.9871063e+000   2.2822064e+000   3.9789179e+001   8.7405859e+001                0         #dt_piso
  4.2213293e+001             1869   7.3714365e-006   3.6975562e-001   2.2281779e+000   2.4872472e+000   2.8566383e+000   4.9736640e+001   1.2666731e+002                0         #dt_grow
  4.2248676e+001             1870   5.8971492e-006   2.9968351e-001   1.7845253e+000   1.9920336e+000   2.2878529e+000   3.9787869e+001   9.1277799e+001                0         #dt_piso
  4.2292904e+001             1871   7.3714365e-006   3.6026294e-001   2.2337997e+000   2.4935455e+000   2.8638458e+000   4.9728892e+001   1.5429061e+002                0         #dt_grow
  4.2328287e+001             1872   5.8971492e-006   2.9788316e-001   1.7888044e+000   1.9968130e+000   2.2933390e+000   3.9781195e+001   1.0815370e+002                0         #dt_piso
  4.2372516e+001             1873   7.3714365e-006   3.7691274e-001   2.2391043e+000   2.4994763e+000   2.8706465e+000   4.9724937e+001   1.1818922e+002                0         #dt_grow
  4.2416989e+001             1874   7.4122130e-006   3.7944777e-001   2.2546463e+000   2.5168311e+000   2.8905722e+000   4.9995421e+001   1.2913232e+002                0         #dt_mach
  4.2452568e+001             1875   5.9297704e-006   2.9314646e-001   1.8054350e+000   2.0153876e+000   2.3146602e+000   3.9993778e+001   8.0793987e+001                0         #dt_piso
  4.2497041e+001             1876   7.4122130e-006   3.7720450e-001   2.2599591e+000   2.5227691e+000   2.8973835e+000   4.9988235e+001   1.2782230e+002                0         #dt_grow
  4.2532620e+001             1877   5.9297704e-006   3.0616366e-001   1.8097583e+000   2.0202233e+000   2.3202030e+000   3.9988035e+001   1.0268653e+002                0         #dt_piso
  4.2577093e+001             1878   7.4122130e-006   3.8461809e-001   2.2654684e+000   2.5289268e+000   2.9044467e+000   4.9975140e+001   1.1897348e+002                0         #dt_grow
  4.2612671e+001             1879   5.9297704e-006   2.9725830e-001   1.8141473e+000   2.0251258e+000   2.3258299e+000   3.9978456e+001   1.0030665e+002                0         #dt_piso
  4.2657145e+001             1880   7.4122130e-006   3.7736263e-001   2.2707069e+000   2.5347826e+000   2.9111627e+000   4.9968026e+001   1.1357362e+002                0         #dt_grow
  4.2701646e+001             1881   7.4169559e-006   4.3277603e-001   2.2751818e+000   2.5397839e+000   2.9168997e+000   4.9994450e+001   1.1410953e+002                0         #dt_mach
  4.2746153e+001             1882   7.4177793e-006   3.7014078e-001   2.2784561e+000   2.5434412e+000   2.9210976e+000   4.9994854e+001   1.2787283e+002                0         #dt_mach
  4.2781758e+001             1883   5.9342234e-006   3.0517588e-001   1.8246204e+000   2.0368339e+000   2.3392570e+000   3.9995289e+001   1.0459890e+002                0         #dt_piso
  4.2826265e+001             1884   7.4177793e-006   3.7486427e-001   2.2839318e+000   2.5495686e+000   2.9281177e+000   4.9986383e+001   1.3827953e+002                0         #dt_grow
  4.2861871e+001             1885   5.9342234e-006   3.0447224e-001   1.8289372e+000   2.0416572e+000   2.3447913e+000   3.9985458e+001   1.0166356e+002                0         #dt_piso
  4.2906377e+001             1886   7.4177793e-006   3.8433605e-001   2.2887198e+000   2.5549217e+000   2.9342561e+000   4.9930791e+001   1.2600477e+002                0         #dt_grow
  4.2950946e+001             1887   7.4280611e-006   3.7696056e-001   2.2943051e+000   2.5611620e+000   2.9414168e+000   5.0004991e+001   1.1587903e+002                0         #dt_mach
  4.2986600e+001             1888   5.9424489e-006   3.0728245e-001   1.8374268e+000   2.0511469e+000   2.3556753e+000   4.0007870e+001   1.2052946e+002                0         #dt_piso
  4.3031160e+001             1889   7.4265999e-006   3.8486846e-001   2.2989199e+000   2.5663228e+000   2.9473332e+000   5.0004730e+001   1.1429507e+002                0         #dt_mach
  4.3075715e+001             1890   7.4258974e-006   3.7778350e-001   2.3016727e+000   2.5693945e+000   2.9508624e+000   5.0000933e+001   1.1905354e+002                0         #dt_mach
  4.3120270e+001             1891   7.4257589e-006   3.7567473e-001   2.3042913e+000   2.5723311e+000   2.9542196e+000   5.0003293e+001   1.4106544e+002                0         #dt_mach
  4.3155913e+001             1892   5.9406071e-006   3.0125201e-001   1.8453741e+000   2.0600325e+000   2.3658642e+000   3.9998803e+001   9.3345963e+001                0         #dt_piso
  4.3200468e+001             1893   7.4257589e-006   3.7938381e-001   2.3092524e+000   2.5778793e+000   2.9605799e+000   4.9997324e+001   1.4678197e+002                0         #dt_grow
  4.3236112e+001             1894   5.9406071e-006   2.9904744e-001   1.8489532e+000   2.0640391e+000   2.3704528e+000   3.9992598e+001   9.1274416e+001                0         #dt_piso
  4.3280666e+001             1895   7.4257589e-006   3.7834281e-001   2.3138267e+000   2.5829925e+000   2.9664446e+000   4.9983880e+001   9.7122070e+001                0         #dt_grow
  4.3316310e+001             1896   5.9406071e-006   3.0518162e-001   1.8525666e+000   2.0680754e+000   2.3750853e+000   3.9944846e+001   9.7110547e+001                0         #dt_piso
  4.3360864e+001             1897   7.4257589e-006   3.8174728e-001   2.3176716e+000   2.5872934e+000   2.9713739e+000   4.9935436e+001   1.0123983e+002                0         #dt_grow
  4.3405477e+001             1898   7.4353599e-006   3.8455334e-001   2.3230903e+000   2.5933387e+000   2.9783209e+000   5.0006714e+001   1.2398714e+002                0         #dt_mach
  4.3441166e+001             1899   5.9482879e-006   3.0338831e-001   1.8596465e+000   2.0759952e+000   2.3841622e+000   4.0009082e+001   1.0543949e+002                0         #dt_piso
  4.3485768e+001             1900   7.4336721e-006   3.7080858e-001   2.3268879e+000   2.5975916e+000   2.9831896e+000   4.9998337e+001   1.2289982e+002                0         #dt_mach
  4.3530372e+001             1901   7.4339193e-006   3.8348275e-001   2.3290790e+000   2.6000457e+000   2.9859987e+000   5.0000734e+001   1.4140369e+002                0         #dt_mach
  4.3574975e+001             1902   7.4338101e-006   3.7942605e-001   2.3317073e+000   2.6029763e+000   2.9893683e+000   4.9992870e+001   1.3150660e+002                0         #dt_mach
  4.3619584e+001             1903   7.4348704e-006   3.8595010e-001   2.3347845e+000   2.6064272e+000   2.9933134e+000   5.0008409e+001   1.5167792e+002                0         #dt_mach
  4.3655271e+001             1904   5.9478963e-006   3.0188517e-001   1.8690953e+000   2.0865614e+000   2.3962761e+000   3.9997329e+001   1.0884213e+002                0         #dt_piso
  4.3699880e+001             1905   7.4348704e-006   3.8421913e-001   2.3387570e+000   2.6108672e+000   2.9984065e+000   4.9768072e+001   1.6272034e+002                0         #dt_grow
  4.3735568e+001             1906   5.9478963e-006   2.9173221e-001   1.8726746e+000   2.0905641e+000   2.4008649e+000   3.9815612e+001   1.0341460e+002                0         #dt_piso
  4.3780177e+001             1907   7.4348704e-006   3.7760031e-001   2.3432136e+000   2.6158532e+000   3.0041201e+000   4.9757658e+001   1.1357142e+002                0         #dt_grow
  4.3815864e+001             1908   5.9478963e-006   3.0706048e-001   1.8765964e+000   2.0949476e+000   2.4058928e+000   3.9808536e+001   1.1172191e+002                0         #dt_piso
  4.3860474e+001             1909   7.4348704e-006   4.4521605e-001   2.3478993e+000   2.6210858e+000   3.0101273e+000   4.9748887e+001   1.3719368e+002                0         #dt_grow
  4.3905308e+001             1910   7.4723987e-006   3.8478892e-001   2.3626957e+000   2.6376041e+000   3.0290970e+000   4.9998282e+001   1.5438634e+002                0         #dt_mach
  4.3941176e+001             1911   5.9779190e-006   3.0836492e-001   1.8916835e+000   2.1117980e+000   2.4252352e+000   3.9993913e+001   1.3820724e+002                0         #dt_piso
  4.3986010e+001             1912   7.4723987e-006   3.8409411e-001   2.3672888e+000   2.6427396e+000   3.0349856e+000   4.9987827e+001   1.5765357e+002                0         #dt_grow
  4.4021877e+001             1913   5.9779190e-006   3.0641219e-001   1.8953403e+000   2.1158822e+000   2.4299235e+000   3.9982793e+001   1.2343946e+002                0         #dt_piso
  4.4066712e+001             1914   7.4723987e-006   3.8221732e-001   2.3717510e+000   2.6477288e+000   3.0407064e+000   4.9974793e+001   1.9607216e+002                0         #dt_grow
  4.4102579e+001             1915   5.9779190e-006   3.1195336e-001   1.8972130e+000   2.1177611e+000   2.4323243e+000   3.9946934e+001   1.2664598e+002                0         #dt_piso
  4.4147414e+001             1916   7.4723987e-006   3.8684296e-001   2.3645074e+000   2.6393823e+000   3.0314198e+000   4.9847991e+001   1.3221422e+002                0         #dt_grow
  4.4192385e+001             1917   7.4951854e-006   3.8462355e-001   2.3727202e+000   2.6485503e+000   3.0419490e+000   5.0017695e+001   1.6394440e+002                0         #dt_mach
  4.4228362e+001             1918   5.9961483e-006   3.1094296e-001   1.8993692e+000   2.1201687e+000   2.4350887e+000   4.0019853e+001   1.3445342e+002                0         #dt_piso
  4.4273311e+001             1919   7.4914672e-006   3.9002981e-001   2.3759697e+000   2.6521787e+000   3.0461150e+000   5.0009815e+001   1.3893283e+002                0         #dt_mach
  4.4309270e+001             1920   5.9931737e-006   3.0536158e-001   1.9023660e+000   2.1235164e+000   2.4389308e+000   4.0006363e+001   8.9357472e+001                0         #dt_piso
  4.4354211e+001             1921   7.4902757e-006   3.7736724e-001   2.3806146e+000   2.6573663e+000   3.0520699e+000   4.9996799e+001   1.1042097e+002                0         #dt_mach
  4.4399156e+001             1922   7.4907552e-006   3.8656650e-001   2.3836611e+000   2.6607646e+000   3.0559757e+000   4.9996580e+001   1.4552010e+002                0         #dt_mach
  4.4435111e+001             1923   5.9926042e-006   3.1020632e-001   1.9087396e+000   2.1306416e+000   2.4471021e+000   3.9999519e+001   1.1145592e+002                0         #dt_piso
  4.4480056e+001             1924   7.4907552e-006   3.7743693e-001   2.3890480e+000   2.6667844e+000   3.0628820e+000   4.9988694e+001   1.5015902e+002                0         #dt_grow
  4.4516012e+001             1925   5.9926042e-006   3.1017324e-001   1.9129224e+000   2.1353131e+000   2.4524646e+000   3.9989315e+001   1.0870410e+002                0         #dt_piso
  4.4560956e+001             1926   7.4907552e-006   3.9531737e-001   2.3937955e+000   2.6720904e+000   3.0689686e+000   4.9977836e+001   1.4366526e+002                0         #dt_grow
  4.4596912e+001             1927   5.9926042e-006   3.0944441e-001   1.9166372e+000   2.1394683e+000   2.4572272e+000   3.9983815e+001   1.1213380e+002                0         #dt_piso
  4.4641856e+001             1928   7.4907552e-006   3.8752062e-001   2.3983840e+000   2.6772257e+000   3.0748513e+000   4.9972985e+001   1.3944600e+002                0         #dt_grow
  4.4677812e+001             1929   5.9926042e-006   3.0960799e-001   1.9203688e+000   2.1436376e+000   2.4620113e+000   3.9973201e+001   1.1413886e+002                0         #dt_piso
  4.4722756e+001             1930   7.4907552e-006   3.9286824e-001   2.4030862e+000   2.6824827e+000   3.0808798e+000   4.9961131e+001   1.2596059e+002                0         #dt_grow
  4.4767736e+001             1931   7.4965829e-006   3.8354676e-001   2.4073309e+000   2.6872229e+000   3.0863217e+000   4.9996709e+001   1.4936366e+002                0         #dt_mach
  4.4803720e+001             1932   5.9972663e-006   3.1220720e-001   1.9272792e+000   2.1513707e+000   2.4708708e+000   3.9995205e+001   1.2488834e+002                0         #dt_piso
  4.4848699e+001             1933   7.4965829e-006   3.9363723e-001   2.4115573e+000   2.6919498e+000   3.0917401e+000   4.9983020e+001   1.4077035e+002                0         #dt_grow
  4.4893694e+001             1934   7.4991296e-006   3.7853339e-001   2.4150887e+000   2.6959063e+000   3.0962675e+000   4.9996408e+001   1.6821810e+002                0         #dt_mach
  4.4929690e+001             1935   5.9993037e-006   3.1032909e-001   1.9337314e+000   2.1585788e+000   2.4791428e+000   3.9995503e+001   1.3059075e+002                0         #dt_piso
  4.4974684e+001             1936   7.4991296e-006   3.9245716e-001   2.4176018e+000   2.6987346e+000   3.0994894e+000   4.9939498e+001   1.4598692e+002                0         #dt_grow
  4.5010680e+001             1937   5.9993037e-006   3.0929285e-001   1.9352762e+000   2.1603163e+000   2.4811233e+000   3.9956846e+001   1.1721424e+002                0         #dt_piso
  4.5055675e+001             1938   7.4991296e-006   3.9116659e-001   2.4222378e+000   2.7039139e+000   3.1054330e+000   4.9947014e+001   1.3527969e+002                0         #dt_grow
  4.5100718e+001             1939   7.5070850e-006   3.8370381e-001   2.4278167e+000   2.7101344e+000   3.1125855e+000   5.0008210e+001   1.4510257e+002                0         #dt_mach
  4.5145753e+001             1940   7.5058525e-006   3.8912764e-001   2.4303676e+000   2.7130013e+000   3.1158559e+000   4.9995681e+001   1.1930637e+002                0         #dt_mach
  4.5190792e+001             1941   7.5065010e-006   3.9332479e-001   2.4331781e+000   2.7161282e+000   3.1194592e+000   4.9997692e+001   1.0943710e+002                0         #dt_mach
  4.5235833e+001             1942   7.5068474e-006   3.9146828e-001   2.4359855e+000   2.7192813e+000   3.1230583e+000   4.9996091e+001   1.5652564e+002                0         #dt_mach
  4.5271866e+001             1943   6.0054779e-006   3.1426008e-001   1.9504128e+000   2.1772368e+000   2.5005292e+000   3.9995717e+001   8.8709964e+001                0         #dt_piso
  4.5316907e+001             1944   7.5068474e-006   3.9533937e-001   2.4403728e+000   2.7241885e+000   3.1286831e+000   4.9983049e+001   1.3291736e+002                0         #dt_grow
  4.5361963e+001             1945   7.5093933e-006   3.9033573e-001   2.4436687e+000   2.7278601e+000   3.1329086e+000   4.9997844e+001   1.3147994e+002                0         #dt_mach
  4.5398008e+001             1946   6.0075147e-006   3.1663490e-001   1.9565316e+000   2.1839807e+000   2.5083738e+000   3.9960410e+001   7.9865485e+001                0         #dt_piso
  4.5443064e+001             1947   7.5093933e-006   3.9190907e-001   2.4479516e+000   2.7325320e+000   3.1383995e+000   4.9952050e+001   1.2421553e+002                0         #dt_grow
  4.5488164e+001             1948   7.5166017e-006   3.9503566e-001   2.4529308e+000   2.7380908e+000   3.1447831e+000   5.0004170e+001   1.0698660e+002                0         #dt_mach
  4.5533260e+001             1949   7.5159749e-006   3.9553349e-001   2.4551779e+000   2.7406119e+000   3.1476640e+000   5.0005955e+001   1.3057720e+002                0         #dt_mach
  4.5578350e+001             1950   7.5150798e-006   3.9498976e-001   2.4573954e+000   2.7430889e+000   3.1505069e+000   4.9999164e+001   1.3980906e+002                0         #dt_mach
  4.5614423e+001             1951   6.0120638e-006   3.1181860e-001   1.9673031e+000   2.1960311e+000   2.5221835e+000   3.9999031e+001   1.2649982e+002                0         #dt_piso
  4.5659513e+001             1952   7.5150798e-006   3.9536640e-001   2.4617457e+000   2.7479570e+000   3.1560842e+000   4.9988171e+001   1.0324837e+002                0         #dt_grow
  4.5704614e+001             1953   7.5168582e-006   3.9429389e-001   2.4648816e+000   2.7514656e+000   3.1601046e+000   4.9995450e+001   1.6337301e+002                0         #dt_mach
  4.5740695e+001             1954   6.0134865e-006   3.3975896e-001   1.9732456e+000   2.2026752e+000   2.5298021e+000   3.9992994e+001   1.1895967e+002                0         #dt_piso
  4.5785797e+001             1955   7.5168582e-006   3.9558754e-001   2.4689029e+000   2.7559660e+000   3.1652601e+000   4.9980972e+001   1.1812602e+002                0         #dt_grow
  4.5830915e+001             1956   7.5197199e-006   3.9716953e-001   2.4723320e+000   2.7597913e+000   3.1696564e+000   4.9953408e+001   1.3522378e+002                0         #dt_mach
  4.5876075e+001             1957   7.5267336e-006   3.9691956e-001   2.4772006e+000   2.7652354e+000   3.1758982e+000   4.9999415e+001   1.3451541e+002                0         #dt_mach
  4.5921236e+001             1958   7.5268217e-006   3.9713002e-001   2.4790706e+000   2.7673248e+000   3.1782956e+000   5.0008429e+001   1.3883711e+002                0         #dt_mach
  4.5966389e+001             1959   7.5255530e-006   3.9384088e-001   2.4813268e+000   2.7698570e+000   3.1811882e+000   4.9995603e+001   1.2654711e+002                0         #dt_mach
  4.6011547e+001             1960   7.5262148e-006   3.9537732e-001   2.4842545e+000   2.7731265e+000   3.1849417e+000   5.0003685e+001   1.2967525e+002                0         #dt_mach
  4.6056701e+001             1961   7.5256602e-006   4.0298392e-001   2.4866094e+000   2.7757595e+000   3.1879607e+000   4.9996304e+001   1.1930950e+002                0         #dt_mach
  4.6101858e+001             1962   7.5262165e-006   3.9432895e-001   2.4892019e+000   2.7786598e+000   3.1912845e+000   4.9994559e+001   1.6989722e+002                0         #dt_mach
  4.6137984e+001             1963   6.0209732e-006   3.2987103e-001   1.9928662e+000   2.2246206e+000   2.5549567e+000   3.9994656e+001   1.0584982e+002                0         #dt_piso
  4.6183141e+001             1964   7.5262165e-006   4.0019798e-001   2.4934573e+000   2.7831361e+000   3.1967401e+000   4.9978981e+001   1.2017872e+002                0         #dt_grow
  4.6228317e+001             1965   7.5293816e-006   3.9331981e-001   2.4971997e+000   2.7872980e+000   3.2015380e+000   4.9716309e+001   1.5653485e+002                0         #dt_mach
  4.6264458e+001             1966   6.0235053e-006   3.2015754e-001   1.9995416e+000   2.2318315e+000   2.5635149e+000   3.9771899e+001   9.0754282e+001                0         #dt_piso
  4.6309635e+001             1967   7.5293816e-006   3.8975199e-001   2.5021376e+000   2.7928223e+000   3.2078688e+000   4.9702267e+001   1.1158809e+002                0         #dt_grow
  4.6355082e+001             1968   7.5744851e-006   3.9986087e-001   2.5197447e+000   2.8124709e+000   3.2304419e+000   4.9995987e+001   1.4459858e+002                0         #dt_mach
  4.6400532e+001             1969   7.5750931e-006   4.0421708e-001   2.5227358e+000   2.8158237e+000   3.2342767e+000   4.9993781e+001   1.2735313e+002                0         #dt_mach
  4.6445988e+001             1970   7.5760355e-006   4.0105238e-001   2.5257651e+000   2.8192021e+000   3.2381604e+000   4.9997285e+001   1.1232949e+002                0         #dt_mach
  4.6491447e+001             1971   7.5764469e-006   3.9954169e-001   2.5285257e+000   2.8222973e+000   3.2416996e+000   4.9990437e+001   1.5028358e+002                0         #dt_mach
  4.6527814e+001             1972   6.0611575e-006   3.3311711e-001   2.0242378e+000   2.2594250e+000   2.5951766e+000   3.9992640e+001   8.5930861e+001                0         #dt_piso
  4.6573273e+001             1973   7.5764469e-006   4.0332181e-001   2.5329731e+000   2.8272749e+000   3.2474014e+000   4.9981945e+001   1.2866977e+002                0         #dt_grow
  4.6609640e+001             1974   6.0611575e-006   3.1973194e-001   2.0277199e+000   2.2633182e+000   2.5996409e+000   3.9982630e+001   1.0771669e+002                0         #dt_piso
  4.6655098e+001             1975   7.5764469e-006   3.9895248e-001   2.5377244e+000   2.8325860e+000   3.2534928e+000   4.9964649e+001   1.2972858e+002                0         #dt_grow
  4.6691465e+001             1976   6.0611575e-006   3.2187923e-001   2.0305932e+000   2.2665352e+000   2.6033246e+000   3.9931802e+001   9.7589515e+001                0         #dt_piso
  4.6736924e+001             1977   7.5764469e-006   4.0159541e-001   2.5409787e+000   2.8362295e+000   3.2576651e+000   4.9917996e+001   1.2173510e+002                0         #dt_grow
  4.6782457e+001             1978   7.5888933e-006   4.0034855e-001   2.5479964e+000   2.8440582e+000   3.2666620e+000   5.0007780e+001   1.5450712e+002                0         #dt_mach
  4.6818884e+001             1979   6.0711146e-006   3.2085429e-001   2.0402349e+000   2.2773056e+000   2.6156858e+000   4.0007345e+001   1.1547849e+002                0         #dt_piso
  4.6864409e+001             1980   7.5874999e-006   3.9185009e-001   2.5525467e+000   2.8491445e+000   3.2724957e+000   4.9994287e+001   1.2220591e+002                0         #dt_mach
  4.6909939e+001             1981   7.5883671e-006   4.3403933e-001   2.5555380e+000   2.8524923e+000   3.2763307e+000   4.9996512e+001   1.2948374e+002                0         #dt_mach
  4.6955473e+001             1982   7.5888964e-006   3.9999158e-001   2.5582584e+000   2.8555267e+000   3.2798185e+000   4.9997918e+001   1.3126638e+002                0         #dt_mach
  4.6991899e+001             1983   6.0711171e-006   3.2373465e-001   2.0483457e+000   2.2863738e+000   2.6260843e+000   3.9994602e+001   9.3661003e+001                0         #dt_piso
  4.7037433e+001             1984   7.5888964e-006   3.9627045e-001   2.5626985e+000   2.8604965e+000   3.2855109e+000   4.9982329e+001   1.4758786e+002                0         #dt_grow
  4.7082982e+001             1985   7.5915794e-006   4.0740469e-001   2.5658656e+000   2.8640384e+000   3.2895713e+000   4.9992786e+001   1.1114396e+002                0         #dt_mach
  4.7128538e+001             1986   7.5926749e-006   4.0390776e-001   2.5664494e+000   2.8647012e+000   3.2903198e+000   4.9954222e+001   1.3590082e+002                0         #dt_mach
  4.7174136e+001             1987   7.5996328e-006   4.1297216e-001   2.5712157e+000   2.8700304e+000   3.2964303e+000   5.0001112e+001   1.0734469e+002                0         #dt_mach
  4.7219733e+001             1988   7.5994638e-006   4.0189371e-001   2.5737615e+000   2.8728731e+000   3.2996942e+000   5.0005389e+001   1.2391338e+002                0         #dt_mach
  4.7256210e+001             1989   6.0795711e-006   3.2311703e-001   2.0608031e+000   2.3003082e+000   2.6420552e+000   4.0005576e+001   1.0813062e+002                0         #dt_piso
  4.7301801e+001             1990   7.5984046e-006   4.1968927e-001   2.5780819e+000   2.8777081e+000   3.3052332e+000   4.9993612e+001   1.2051136e+002                0         #dt_mach
  4.7347397e+001             1991   7.5993756e-006   4.0276967e-001   2.5808474e+000   2.8807952e+000   3.3087787e+000   4.9997234e+001   1.5867593e+002                0         #dt_mach
  4.7383874e+001             1992   6.0795005e-006   3.2703133e-001   2.0661893e+000   2.3063305e+000   2.6489606e+000   3.9996663e+001   1.0416009e+002                0         #dt_piso
  4.7429470e+001             1993   7.5993756e-006   4.0415555e-001   2.5843952e+000   2.8847656e+000   3.3133271e+000   4.9985336e+001   9.4724334e+001                0         #dt_grow
  4.7475080e+001             1994   7.6016049e-006   4.1025708e-001   2.5877142e+000   2.8884792e+000   3.3175823e+000   4.9992915e+001   1.1836458e+002                0         #dt_mach
  4.7520696e+001             1995   7.6026822e-006   4.0608480e-001   2.5905650e+000   2.8916562e+000   3.3212371e+000   4.9690133e+001   1.1830505e+002                0         #dt_mach
  4.7566596e+001             1996   7.6500924e-006   4.0890022e-001   2.6107954e+000   2.9142422e+000   3.3471736e+000   4.9998734e+001   1.5807216e+002                0         #dt_mach
  4.7603317e+001             1997   6.1200739e-006   3.2318029e-001   2.0906485e+000   2.3336397e+000   2.6803185e+000   3.9996256e+001   1.1602834e+002                0         #dt_piso
  4.7649217e+001             1998   7.6500924e-006   4.0750305e-001   2.6162559e+000   2.9203421e+000   3.3541742e+000   4.9989350e+001   1.2824200e+002                0         #dt_grow
  4.7695128e+001             1999   7.6517223e-006   4.0142454e-001   2.6191355e+000   2.9235542e+000   3.3578660e+000   4.9992894e+001   1.1373020e+002                0         #dt_mach
  4.7741045e+001             2000   7.6528098e-006   4.0713267e-001   2.6217984e+000   2.9265384e+000   3.3612799e+000   4.9996102e+001   1.6457993e+002                0         #dt_mach
  4.7777778e+001             2001   6.1222479e-006   3.2347980e-001   2.0987831e+000   2.3427333e+000   2.6907475e+000   3.9994322e+001   9.2195132e+001                0         #dt_piso
  4.7823695e+001             2002   7.6528098e-006   4.0108572e-001   2.6254805e+000   2.9306630e+000   3.3660006e+000   4.9988009e+001   1.2470226e+002                0         #dt_grow
  4.7869623e+001             2003   7.6546455e-006   4.1050710e-001   2.6281926e+000   2.9336902e+000   3.3694777e+000   4.9992514e+001   1.4714334e+002                0         #dt_mach
  4.7915558e+001             2004   7.6557918e-006   4.0928532e-001   2.6305301e+000   2.9363104e+000   3.3724745e+000   4.9994798e+001   1.7333003e+002                0         #dt_mach
  4.7952305e+001             2005   6.1246335e-006   3.2634160e-001   2.1057005e+000   2.3504760e+000   2.6996161e+000   3.9993360e+001   8.1420834e+001                0         #dt_piso
  4.7998240e+001             2006   7.6557918e-006   4.1075042e-001   2.6270491e+000   2.9320521e+000   3.3680117e+000   4.9941933e+001   1.4531906e+002                0         #dt_grow
  4.8034988e+001             2007   6.1246335e-006   3.1797286e-001   2.1034986e+000   2.3477254e+000   2.6967931e+000   3.9957588e+001   1.0913892e+002                0         #dt_piso
  4.8080923e+001             2008   7.6557918e-006   4.1058521e-001   2.6323692e+000   2.9383872e+000   3.3748323e+000   4.9948580e+001   1.3528101e+002                0         #dt_grow
  4.8126905e+001             2009   7.6636732e-006   4.0780266e-001   2.6392713e+000   2.9460913e+000   3.3836812e+000   5.0002422e+001   1.6269010e+002                0         #dt_mach
  4.8163690e+001             2010   6.1309385e-006   3.2677040e-001   2.1131040e+000   2.3587688e+000   2.7091076e+000   4.0002301e+001   1.1255293e+002                0         #dt_piso
  4.8209670e+001             2011   7.6632323e-006   4.0908528e-001   2.6437050e+000   2.9510523e+000   3.3893654e+000   4.9990255e+001   9.7133595e+001                0         #dt_mach
  4.8255658e+001             2012   7.6647262e-006   3.9865222e-001   2.6459163e+000   2.9535326e+000   3.3922004e+000   4.9996707e+001   1.4677256e+002                0         #dt_mach
  4.8301650e+001             2013   7.6652309e-006   4.1182600e-001   2.6478169e+000   2.9556585e+000   3.3946371e+000   4.9993713e+001   1.3546094e+002                0         #dt_mach
  4.8347647e+001             2014   7.6661949e-006   4.1355434e-001   2.6499830e+000   2.9580860e+000   3.3974141e+000   4.9993033e+001   1.1680682e+002                0         #dt_mach
  4.8393650e+001             2015   7.6672632e-006   4.1642690e-001   2.6531477e+000   2.9612288e+000   3.4014714e+000   4.9992360e+001   1.3636978e+002                0         #dt_mach
  4.8439661e+001             2016   7.6684349e-006   4.0903802e-001   2.6547481e+000   2.9630309e+000   3.4035232e+000   4.9951343e+001   1.0136334e+002                0         #dt_mach
  4.8485716e+001             2017   7.6759046e-006   4.1362485e-001   2.6596683e+000   2.9685218e+000   3.4098312e+000   5.0003936e+001   9.6575251e+001                0         #dt_mach
  4.8531768e+001             2018   7.6753003e-006   4.1446179e-001   2.6622966e+000   2.9714533e+000   3.4132008e+000   5.0004042e+001   1.4030145e+002                0         #dt_mach
  4.8577816e+001             2019   7.6746799e-006   4.1365311e-001   2.6648212e+000   2.9742742e+000   3.4164375e+000   4.9997866e+001   1.1877303e+002                0         #dt_mach
  4.8623866e+001             2020   7.6750075e-006   4.0845958e-001   2.6672433e+000   2.9769791e+000   3.4195427e+000   4.9995771e+001   1.1752433e+002                0         #dt_mach
  4.8669920e+001             2021   7.6756567e-006   4.1184098e-001   2.6699232e+000   2.9799733e+000   3.4229785e+000   4.9995227e+001   1.3276024e+002                0         #dt_mach
  4.8715979e+001             2022   7.6763895e-006   4.0891701e-001   2.6726593e+000   2.9830294e+000   3.4264863e+000   4.9995850e+001   1.3440073e+002                0         #dt_mach
  4.8762041e+001             2023   7.6770267e-006   4.1509420e-001   2.6752269e+000   2.9858979e+000   3.4297780e+000   4.9993934e+001   1.3881032e+002                0         #dt_mach
  4.8798890e+001             2024   6.1416214e-006   3.2980393e-001   2.1412914e+000   2.3899652e+000   2.7452454e+000   3.9991079e+001   8.6093486e+001                0         #dt_piso
  4.8844953e+001             2025   7.6770267e-006   4.0769012e-001   2.6789627e+000   2.9900808e+000   3.4345675e+000   4.9981723e+001   1.3440697e+002                0         #dt_grow
  4.8891032e+001             2026   7.6798340e-006   4.7121473e-001   2.6812221e+000   2.9926116e+000   3.4374642e+000   4.9956425e+001   1.1127348e+002                0         #dt_mach
  4.8937151e+001             2027   7.6865328e-006   4.1626578e-001   2.6857636e+000   2.9976851e+000   3.4432866e+000   5.0004371e+001   1.3937322e+002                0         #dt_mach
  4.8983266e+001             2028   7.6858609e-006   4.7902607e-001   2.6874531e+000   2.9995813e+000   3.4454527e+000   5.0002103e+001   1.2704605e+002                0         #dt_mach
  4.9029379e+001             2029   7.6855377e-006   4.2001431e-001   2.6900169e+000   3.0024436e+000   3.4487396e+000   4.9997870e+001   1.2185981e+002                0         #dt_mach
  4.9075494e+001             2030   7.6858651e-006   4.1356381e-001   2.6926115e+000   3.0053471e+000   3.4520660e+000   4.9998036e+001   1.3048273e+002                0         #dt_mach
  4.9121611e+001             2031   7.6861670e-006   4.2044679e-001   2.6951197e+000   3.0081495e+000   3.4552817e+000   4.9994735e+001   1.3592772e+002                0         #dt_mach
  4.9167733e+001             2032   7.6869765e-006   4.1349918e-001   2.6976857e+000   3.0110216e+000   3.4585714e+000   4.9992908e+001   1.3573293e+002                0         #dt_mach
  4.9204631e+001             2033   6.1495812e-006   3.4262800e-001   2.1591581e+000   2.4099486e+000   2.7681514e+000   3.9989683e+001   1.4395025e+002                0         #dt_piso
  4.9250753e+001             2034   7.6869765e-006   6.2486051e-001   2.7011010e+000   3.0148473e+000   3.4629500e+000   4.9978770e+001   1.5919952e+002                0         #dt_grow
  4.9287650e+001             2035   6.1495812e-006   3.3821509e-001   2.1619597e+000   2.4130847e+000   2.7717432e+000   3.9978643e+001   8.3907943e+001                0         #dt_piso
  4.9333772e+001             2036   7.6869765e-006   4.1320284e-001   2.7025397e+000   3.0163485e+000   3.4647945e+000   4.9930467e+001   1.1430476e+002                0         #dt_grow
  4.9379958e+001             2037   7.6976813e-006   4.0985740e-001   2.7086773e+000   3.0232066e+000   3.4726632e+000   5.0002053e+001   1.4660532e+002                0         #dt_mach
  4.9416907e+001             2038   6.1581451e-006   3.3298750e-001   2.1679571e+000   2.4197021e+000   2.7794322e+000   4.0002932e+001   1.2776569e+002                0         #dt_piso
  4.9463090e+001             2039   7.6971172e-006   4.1392653e-001   2.7121892e+000   3.0271578e+000   3.4771656e+000   4.9998586e+001   1.1007964e+002                0         #dt_mach
  4.9509274e+001             2040   7.6973348e-006   4.1694498e-001   2.7145344e+000   3.0298828e+000   3.4801723e+000   4.9997014e+001   1.2182921e+002                0         #dt_mach
  4.9555460e+001             2041   7.6977945e-006   4.0917851e-001   2.7169745e+000   3.0325397e+000   3.4833007e+000   4.9993575e+001   1.0691547e+002                0         #dt_mach
  4.9601653e+001             2042   7.6987838e-006   4.1814602e-001   2.7195123e+000   3.0354429e+000   3.4865542e+000   4.9996458e+001   1.5731736e+002                0         #dt_mach
  4.9638607e+001             2043   6.1590270e-006   3.3728359e-001   2.1766588e+000   2.4294655e+000   2.7905883e+000   3.9991446e+001   1.2387207e+002                0         #dt_piso
  4.9684800e+001             2044   7.6987838e-006   4.1786126e-001   2.7229920e+000   3.0392244e+000   3.4910153e+000   4.9980510e+001   1.2669265e+002                0         #dt_grow
  4.9721754e+001             2045   6.1590270e-006   3.3508456e-001   2.1798587e+000   2.4330172e+000   2.7946906e+000   3.9979920e+001   1.0316672e+002                0         #dt_piso
  4.9767947e+001             2046   7.6987838e-006   4.2262283e-001   2.7263944e+000   3.0430360e+000   3.4953774e+000   4.9932964e+001   1.6174759e+002                0         #dt_grow
  4.9804901e+001             2047   6.1590270e-006   3.3032637e-001   2.1824185e+000   2.4358874e+000   2.7979725e+000   3.9946314e+001   9.4791616e+001                0         #dt_piso
  4.9851094e+001             2048   7.6987838e-006   4.7255500e-001   2.7299112e+000   3.0469720e+000   3.4998861e+000   4.9933747e+001   1.6096192e+002                0         #dt_grow
  4.9888048e+001             2049   6.1590270e-006   3.3664826e-001   2.1853234e+000   2.4391375e+000   2.8016966e+000   3.9946844e+001   1.2275538e+002                0         #dt_piso
  4.9934241e+001             2050   7.6987838e-006   4.0734048e-001   2.7339475e+000   3.0514893e+000   3.5050609e+000   4.9930349e+001   1.1343027e+002                0         #dt_grow
  4.9980498e+001             2051   7.7095232e-006   4.2334635e-001   2.7396550e+000   3.0578647e+000   3.5123782e+000   4.9993842e+001   1.1002167e+002                0         #dt_mach
  5.0017503e+001             2052   6.1676186e-006   3.3316388e-001   2.1395810e+000   2.3887448e+000   2.7430526e+000   4.0013183e+001   1.4402670e+002                0         #dt_piso
  5.0063745e+001             2053   7.7069831e-006   4.1826128e-001   2.7032348e+000   3.0173385e+000   3.4656856e+000   4.9974536e+001   5.1000313e+001                0         #dt_mach
  5.0110011e+001             2054   7.7109101e-006   4.0243874e-001   2.7211499e+000   3.0372958e+000   3.4886537e+000   4.9979134e+001   3.6869694e+001                0         #dt_mach
  5.0156296e+001             2055   7.7141294e-006   2.0555203e-001   4.6411382e-001   5.1730005e-001   5.9501772e-001   1.9311667e+001   4.6422201e+001                0         #dt_mach
  5.0214151e+001             2056   9.6426618e-006   2.4719114e-001   5.8280871e-001   6.4959540e-001   7.4719065e-001   2.4136310e+001   3.2863774e+001                0         #dt_grow
  5.0286471e+001             2057   1.2053327e-005   2.9342522e-001   7.3200379e-001   8.1588651e-001   9.3846640e-001   3.0168172e+001   4.7887572e+001                0         #dt_grow
  5.0376871e+001             2058   1.5066659e-005   3.9292818e-001   9.1952918e-001   1.0249011e+000   1.1788836e+000   3.7711631e+001   3.8229444e+001                0         #dt_grow
  5.0488250e+001             2059   1.8563139e-005   4.8515355e-001   1.1387856e+000   1.2692835e+000   1.4599815e+000   4.6471964e+001   6.2625641e+001                0         #dt_move
  5.0599515e+001             2060   1.8544105e-005   5.0271744e-001   1.1427870e+000   1.2737437e+000   1.4651116e+000   4.6435176e+001   5.7004910e+001                0         #dt_move
  5.0710647e+001             2061   1.8521980e-005   5.0622234e-001   1.1462947e+000   1.2776534e+000   1.4696086e+000   4.6392195e+001   5.6104230e+001                0         #dt_move
  5.0821636e+001             2062   1.8498129e-005   5.0479858e-001   1.1494854e+000   1.2812095e+000   1.4736992e+000   4.6347057e+001   5.7314266e+001                0         #dt_move
  5.0932493e+001             2063   1.8476309e-005   5.0417637e-001   1.1526428e+000   1.2847285e+000   1.4777472e+000   4.6309189e+001   5.9689464e+001                0         #dt_move
  5.1043222e+001             2064   1.8454749e-005   5.0409974e-001   1.1556777e+000   1.2881109e+000   1.4816380e+000   4.6273002e+001   2.2791060e+001                0         #dt_move
  5.1153822e+001             2065   1.8433361e-005   2.4610845e-001   4.1558783e-001   4.6317091e-001   5.3280491e-001   2.5052395e+001   6.5322902e+001                0         #dt_move
  5.1292072e+001             2066   2.3041702e-005   2.6176321e-001   5.2063715e-001   5.8024592e-001   6.6748353e-001   3.1281971e+001   3.1437194e+001                0         #dt_grow
  5.1464885e+001             2067   2.8802127e-005   3.7401395e-001   6.5347294e-001   7.2828875e-001   8.3778582e-001   3.9056901e+001   5.6795504e+001                0         #dt_grow
  5.1680901e+001             2068   3.6002659e-005   4.7479281e-001   8.2124392e-001   9.1526876e-001   1.0528768e+000   4.8759634e+001   4.7371591e+001                0         #dt_grow
  5.1900770e+001             2069   3.6644855e-005   4.5535393e-001   8.3958837e-001   9.3571058e-001   1.0763953e+000   4.9586045e+001   5.6854907e+001                0         #dt_move
  5.2120157e+001             2070   3.6564554e-005   4.4062331e-001   8.4146472e-001   9.3780072e-001   1.0788009e+000   4.9432111e+001   7.2406245e+001                0         #dt_move
  5.2339048e+001             2071   3.6481714e-005   4.8929744e-001   8.4375860e-001   9.4035870e-001   1.0817418e+000   4.9271805e+001   4.3020819e+001                0         #dt_move
  5.2557468e+001             2072   3.6403364e-005   4.6313729e-001   8.4500011e-001   9.4174172e-001   1.0833335e+000   4.9132049e+001   6.0240990e+001                0         #dt_move
  5.2775426e+001             2073   3.6326269e-005   4.8147745e-001   8.4728849e-001   9.4429422e-001   1.0862673e+000   4.8983788e+001   6.2814061e+001                0         #dt_move
  5.2992928e+001             2074   3.6250410e-005   5.0026146e-001   8.4910299e-001   9.4631784e-001   1.0885936e+000   4.8845245e+001   4.6635795e+001                0         #dt_move
  5.3209983e+001             2075   3.6175771e-005   2.0655740e-001   2.9957805e-001   3.3395551e-001   3.8407442e-001   2.8273130e+001   6.0095886e+001                0         #dt_move
  5.3481301e+001             2076   4.5219714e-005   2.9501554e-001   3.7576944e-001   4.1888376e-001   4.8175569e-001   3.5287472e+001   6.2222357e+001                0         #dt_grow
  5.3820449e+001             2077   5.6524642e-005   3.3124580e-001   4.7202140e-001   5.2616913e-001   6.0515564e-001   4.4031989e+001   6.3336602e+001                0         #dt_grow
  5.4091767e+001             2078   4.5219714e-005   2.7319329e-001   3.7920916e-001   4.2270503e-001   4.8616559e-001   3.5186874e+001   5.9520245e+001                0         #dt_piso
  5.4430915e+001             2079   5.6524642e-005   2.7241878e-001   4.7637067e-001   5.3100124e-001   6.1073163e-001   4.3904720e+001   6.3449706e+001                0         #dt_grow
  5.4702233e+001             2080   4.5219714e-005   2.9978170e-001   3.8272163e-001   4.2660732e-001   4.9066875e-001   3.5084519e+001   6.8121208e+001                0         #dt_piso
  5.5041381e+001             2081   5.6524642e-005   3.2048346e-001   4.8077287e-001   5.3589188e-001   6.1637548e-001   4.3777334e+001   6.7727317e+001                0         #dt_grow
  5.5312699e+001             2082   4.5219714e-005   3.1292528e-001   3.8621804e-001   4.3049152e-001   4.9515133e-001   3.4982745e+001   4.9684281e+001                0         #dt_piso
  5.5651847e+001             2083   5.6524642e-005   3.3762734e-001   4.8509681e-001   5.4069521e-001   6.2191899e-001   4.3651266e+001   6.8482880e+001                0         #dt_grow
  5.5923165e+001             2084   4.5219714e-005   3.0264943e-001   3.8968934e-001   4.3435206e-001   4.9960172e-001   3.4882338e+001   6.3315147e+001                0         #dt_piso
  5.6262313e+001             2085   5.6524642e-005   3.5223275e-001   4.8952919e-001   5.4563609e-001   6.2760153e-001   4.3527170e+001   7.0145503e+001                0         #dt_grow
  5.6533632e+001             2086   4.5219714e-005   3.0354889e-001   3.9328700e-001   4.3836564e-001   5.0421411e-001   3.4783099e+001   4.1191288e+001                0         #dt_piso
  5.6872779e+001             2087   5.6524642e-005   3.6203802e-001   4.9403996e-001   5.5066816e-001   6.3338457e-001   4.3403152e+001   6.5007345e+001                0         #dt_grow
  5.7144098e+001             2088   4.5219714e-005   2.4312152e-001   3.9684458e-001   4.4233393e-001   5.0877511e-001   3.4677633e+001   5.9942487e+001                0         #dt_piso
  5.7483246e+001             2089   5.6524642e-005   3.5974665e-001   4.9847911e-001   5.5562035e-001   6.3907578e-001   4.3276291e+001   5.6185789e+001                0         #dt_grow
  5.7754564e+001             2090   4.5219714e-005   2.8662554e-001   4.0038744e-001   4.4628631e-001   5.1331723e-001   3.4577091e+001   5.2061173e+001                0         #dt_piso
  5.8093712e+001             2091   5.6524642e-005   2.8686531e-001   5.0283116e-001   5.6047577e-001   6.4465533e-001   4.3151501e+001   7.4898105e+001                0         #dt_grow
  5.8365030e+001             2092   4.5219714e-005   2.8711096e-001   4.0382814e-001   4.5012511e-001   5.1772838e-001   3.4477564e+001   1.7249745e+001                0         #dt_piso
  5.8704178e+001             2093   5.6524642e-005   3.9245192e-001   5.0712759e-001   5.6526934e-001   6.5016358e-001   4.3028116e+001   6.8590579e+001                0         #dt_grow
  5.8975496e+001             2094   4.5219714e-005   3.0880824e-001   4.0726331e-001   4.5395773e-001   5.2213245e-001   3.4379252e+001   4.5221305e+001                0         #dt_piso
  5.9314644e+001             2095   5.6524642e-005   3.8362539e-001   5.1161667e-001   5.7029244e-001   6.5591881e-001   4.2902809e+001   6.3208540e+001                0         #dt_grow
  5.9585962e+001             2096   4.5219714e-005   2.3894140e-001   4.1080915e-001   4.5791317e-001   5.2667840e-001   3.4282221e+001   5.8792056e+001                0         #dt_piso
  5.9925110e+001             2097   5.6524642e-005   3.0376442e-001   5.1600989e-001   5.7519192e-001   6.6155115e-001   4.2785606e+001   6.9290585e+001                0         #dt_grow
  6.0196428e+001             2098   4.5219714e-005   3.0504733e-001   4.1430650e-001   4.6181487e-001   5.3116218e-001   3.4185912e+001   4.9053263e+001                0         #dt_piso
  6.0535576e+001             2099   5.6524642e-005   3.5585949e-001   5.2044927e-001   5.8014524e-001   6.6724265e-001   4.2662556e+001   5.6077273e+001                0         #dt_grow
  6.0806894e+001             2100   4.5219714e-005   2.4449263e-001   4.1765420e-001   4.6555008e-001   5.3545410e-001   3.4090640e+001   6.3638631e+001                0         #dt_piso
  6.1146042e+001             2101   5.6524642e-005   3.7169231e-001   5.2560225e-001   5.8588812e-001   6.7384904e-001   4.2519980e+001   6.2208283e+001                0         #dt_grow
  6.1544852e+001             2102   6.6468331e-005   4.2170217e-001   6.2165385e-001   6.9296444e-001   7.9699212e-001   4.9891203e+001   5.6264800e+001                0         #dt_mach
  6.1863900e+001             2103   5.3174665e-005   3.4756881e-001   4.9884015e-001   5.5606256e-001   6.3953865e-001   3.9870379e+001   6.6393413e+001                0         #dt_piso
  6.2262710e+001             2104   6.6468331e-005   3.7824986e-001   6.2743436e-001   6.9941423e-001   8.0440303e-001   4.9733450e+001   7.9008895e+001                0         #dt_grow
  6.2581758e+001             2105   5.3174665e-005   2.9093130e-001   5.0351453e-001   5.6127795e-001   6.4553145e-001   3.9742683e+001   5.7630800e+001                0         #dt_piso
  6.2980568e+001             2106   6.6468331e-005   4.8097159e-001   6.3322273e-001   7.0587238e-001   8.1182402e-001   4.9574416e+001   6.4295640e+001                0         #dt_grow
  6.3299616e+001             2107   5.3174665e-005   3.2250970e-001   5.0789545e-001   5.6616501e-001   6.5114801e-001   3.9625704e+001   6.3578236e+001                0         #dt_piso
  6.3698426e+001             2108   6.6468331e-005   4.4057695e-001   6.3902432e-001   7.1234481e-001   8.1926195e-001   4.9429934e+001   8.3143072e+001                0         #dt_grow
  6.4017474e+001             2109   5.3174665e-005   3.3771784e-001   5.1247928e-001   5.7128275e-001   6.5702471e-001   3.9506266e+001   5.9337831e+001                0         #dt_piso
  6.4416284e+001             2110   6.6468331e-005   4.6043335e-001   6.4459093e-001   7.1855608e-001   8.2639863e-001   4.9270003e+001   7.1898592e+001                0         #dt_grow
  6.4735332e+001             2111   5.3174665e-005   3.7251314e-001   5.1723984e-001   5.7659458e-001   6.6312801e-001   3.9373254e+001   5.3650323e+001                0         #dt_piso
  6.5134142e+001             2112   6.6468331e-005   4.3287587e-001   6.5024876e-001   7.2486891e-001   8.3365225e-001   4.9111765e+001   7.3438291e+001                0         #dt_grow
  6.5453190e+001             2113   5.3174665e-005   2.6507014e-001   5.2176256e-001   5.8164052e-001   6.6892636e-001   3.9248342e+001   6.9959436e+001                0         #dt_piso
  6.5852000e+001             2114   6.6468331e-005   4.6985238e-001   6.5574111e-001   7.3100040e-001   8.4069373e-001   4.8957976e+001   6.6066049e+001                0         #dt_grow
  6.6171048e+001             2115   5.3174665e-005   3.0203742e-001   5.2609108e-001   5.8647034e-001   6.7447574e-001   3.9125777e+001   6.2186674e+001                0         #dt_piso
  6.6569858e+001             2116   6.6468331e-005   4.3281835e-001   6.6120488e-001   7.3709681e-001   8.4769857e-001   4.8805600e+001   7.0701656e+001                0         #dt_grow
  6.6888906e+001             2117   5.3174665e-005   3.5738154e-001   5.3044563e-001   5.9132909e-001   6.8005850e-001   3.9004576e+001   6.8958825e+001                0         #dt_piso
  6.7287716e+001             2118   6.6468331e-005   4.2090467e-001   6.6661517e-001   7.4313350e-001   8.5463483e-001   4.8655760e+001   7.0226200e+001                0         #dt_grow
  6.7606764e+001             2119   5.3174665e-005   3.1814876e-001   5.3486391e-001   5.9625864e-001   6.8572296e-001   3.8884731e+001   2.8352286e+001                0         #dt_piso
  6.8005574e+001             2120   6.6468331e-005   3.7012923e-001   6.7203227e-001   7.4917790e-001   8.6157984e-001   4.8506851e+001   6.6821308e+001                0         #dt_grow
  6.8324622e+001             2121   5.3174665e-005   3.9539257e-001   5.3915331e-001   6.0104489e-001   6.9122219e-001   3.8766103e+001   6.1079333e+001                0         #dt_piso
  6.8722847e+001             2122   6.6370810e-005   4.2472364e-001   6.7627024e-001   7.5390807e-001   8.6701313e-001   4.8289493e+001   6.4937448e+001                0         #dt_move
  6.9041427e+001             2123   5.3096648e-005   3.5821193e-001   5.4244418e-001   6.0471853e-001   6.9544126e-001   3.8592463e+001   6.9610828e+001                0         #dt_piso
  6.9439081e+001             2124   6.6275637e-005   4.6653340e-001   6.8039298e-001   7.5850998e-001   8.7229869e-001   4.8075573e+001   6.9072947e+001                0         #dt_move
  6.9757204e+001             2125   5.3020510e-005   3.6596413e-001   5.4573355e-001   6.0839027e-001   6.9965839e-001   3.8421647e+001   5.2251674e+001                0         #dt_piso
  7.0154373e+001             2126   6.6194837e-005   4.2097708e-001   6.8460426e-001   7.6321063e-001   8.7769777e-001   4.7874453e+001   7.1988675e+001                0         #dt_move
  7.0472108e+001             2127   5.2955869e-005   3.4569875e-001   5.4920691e-001   6.1226685e-001   7.0411142e-001   3.8261142e+001   3.1656904e+001                0         #dt_piso
  7.0868877e+001             2128   6.6128161e-005   4.8306119e-001   6.8905817e-001   7.6818168e-001   8.8340791e-001   4.7685338e+001   6.4073824e+001                0         #dt_move
  7.1186292e+001             2129   5.2902529e-005   3.6803123e-001   5.5271596e-001   6.1618335e-001   7.0861021e-001   3.8111368e+001   7.0809277e+001                0         #dt_piso
  7.1582744e+001             2130   6.6075386e-005   4.6839331e-001   6.9375072e-001   7.7341942e-001   8.8942400e-001   4.7519561e+001   5.4232418e+001                0         #dt_move
  7.1899906e+001             2131   5.2860308e-005   3.4095570e-001   5.5611289e-001   6.1997654e-001   7.1296525e-001   3.7977222e+001   5.1833192e+001                0         #dt_piso
  7.2296124e+001             2132   6.6036309e-005   3.9903259e-001   6.9804435e-001   7.7821498e-001   8.9492866e-001   4.7344801e+001   7.8105288e+001                0         #dt_move
  7.2692255e+001             2133   6.6021803e-005   4.7847801e-001   7.0050161e-001   7.8095693e-001   8.9807899e-001   4.7266960e+001   6.6466370e+001                0         #dt_move
  7.3009160e+001             2134   5.2817443e-005   3.7130361e-001   5.6164524e-001   6.2615166e-001   7.2005800e-001   3.7779115e+001   5.6510039e+001                0         #dt_piso
[truncated: 21,319 more chars]
