# Supplementary material for: Research on combustion and emissions of heavy duty diesel engines under low-speed and low-load conditions in low temperature environments
Source: PLoS One. 2025 Feb 21;20(2):e0318933. doi: 10.1371/journal.pone.0318933 (PMC11844864; doi:10.1371/journal.pone.0318933)
Supplement: S1 File — (ZIP) [file pone.0318933.s001.zip › 1000rpm_30%/4-gaibianpenyoudingshi/1/turbulence.out]

# CONVERGE Release Build 2.3.20/  Jan 30, 2017        Run Date:Mon Mar 18 19:29:13 2024
# column       1                2                3                4                5                6                7                8                9               10               11               12               13               14               15               16               17 
#          Crank              TKE       TKE_StdDev              EPS       EPS_StdDev            OMEGA     OMEGA_StdDev    Turb_Kin_Visc  Kin_Visc_StdDev      Lengthscale    Length_StdDev           UPrime    UPrime_StdDev       Visc_Ratio  Visc_Rat_StdDev    Turb_Dyn_Visc  Dyn_Visc_StdDev
#          (DEG)        (m^2/s^2)        (m^2/s^2)        (m^2/s^3)        (m^2/s^3)            (1/s)            (1/s)          (m^2/s)          (m^2/s)              (m)              (m)            (m/s)            (m/s)           (none)           (none)        (N*s/m^2)        (N*s/m^2)
#
 -1.4600000e+002   1.0800000e+001   3.5805552e-015   3.4945124e+003   3.0015815e+003   3.5951774e+003   3.0880468e+003   3.8322043e-003   1.1654104e-003   2.1567696e-003   6.5773786e-004   2.6832816e+000   3.9964374e-015   3.5581346e+002   1.0851043e+002   6.9579339e-003   2.1159750e-003
 -1.4587230e+002   1.0731104e+001   6.1696947e-002   3.4483890e+003   2.8907176e+003   3.5880317e+003   3.0507426e+003   3.8047806e-003   1.1606516e-003   2.1462795e-003   6.5495048e-004   2.6746981e+000   7.7125027e-003   3.5337570e+002   1.0812041e+002   6.9114419e-003   2.1084866e-003
 -1.4579372e+002   1.0688489e+001   9.9097378e-002   3.4174583e+003   2.8206559e+003   3.5806136e+003   3.0246624e+003   3.7897757e-003   1.1580715e-003   2.1409090e-003   6.5344248e-004   2.6693641e+000   1.2436026e-002   3.5205212e+002   1.0791577e+002   6.8862935e-003   2.1045983e-003
 -1.4567094e+002   1.0622460e+001   1.5537123e-001   3.3779304e+003   2.7250268e+003   3.5770051e+003   2.9945481e+003   3.7654153e-003   1.1589657e-003   2.1319816e-003   6.5391775e-004   2.6610628e+000   1.9615534e-002   3.4989806e+002   1.0805448e+002   6.8453157e-003   2.1074737e-003
 -1.4558567e+002   1.0576981e+001   1.9313563e-001   3.3456701e+003   2.6545406e+003   3.5687161e+003   2.9676307e+003   3.7510713e-003   1.1578693e-003   2.1272307e-003   6.5328469e-004   2.6553195e+000   2.4484148e-002   3.4864125e+002   1.0799047e+002   6.8215164e-003   2.1063457e-003
 -1.4547909e+002   1.0520798e+001   2.3868534e-001   3.3062139e+003   2.5697884e+003   3.5582214e+003   2.9348341e+003   3.7341833e-003   1.1571340e-003   2.1218576e-003   6.5287447e-004   2.6481957e+000   3.0413304e-002   3.4716682e+002   1.0796926e+002   6.7936470e-003   2.1060871e-003
 -1.4534587e+002   1.0451583e+001   2.9304649e-001   3.2663735e+003   2.4807402e+003   3.5536449e+003   2.9065100e+003   3.7121817e-003   1.1602987e-003   2.1145813e-003   6.5474813e-004   2.6393768e+000   3.7575176e-002   3.4523992e+002   1.0832270e+002   6.7571646e-003   2.1131858e-003
 -1.4517933e+002   1.0366380e+001   3.5760880e-001   3.2081019e+003   2.3610718e+003   3.5369135e+003   2.8584881e+003   3.6888848e-003   1.1604353e-003   2.1078309e-003   6.5492018e-004   2.6284568e+000   4.6207882e-002   3.4322197e+002   1.0840782e+002   6.7191724e-003   2.1151052e-003
 -1.4497117e+002   1.0262170e+001   4.3245278e-001   3.1402121e+003   2.2251812e+003   3.5178537e+003   2.8037721e+003   3.6613477e-003   1.1618517e-003   2.1002165e-003   6.5594548e-004   2.6150077e+000   5.6404417e-002   3.4084531e+002   1.0862875e+002   6.6745082e-003   2.1197492e-003
 -1.4471096e+002   1.0135288e+001   5.1826393e-001   3.0604619e+003   2.0716250e+003   3.4948718e+003   2.7405987e+003   3.6292835e-003   1.1642198e-003   2.0919074e-003   6.5769034e-004   2.5984966e+000   6.8368094e-002   3.3809167e+002   1.0895846e+002   6.6228905e-003   2.1266136e-003
 -1.4438570e+002   9.9816627e+000   6.1512130e-001   2.9659255e+003   1.8981005e+003   3.4653020e+003   2.6655926e+003   3.5924679e-003   1.1668884e-003   2.0831745e-003   6.5984514e-004   2.5783085e+000   8.2261987e-002   3.3495106e+002   1.0934104e+002   6.5642193e-003   2.1346404e-003
 -1.4397912e+002   9.7969338e+000   7.2191034e-001   2.8550816e+003   1.7057563e+003   3.4273597e+003   2.5768923e+003   3.5504407e-003   1.1695338e-003   2.0742360e-003   6.6233541e-004   2.5537539e+000   9.8132526e-002   3.3139498e+002   1.0975347e+002   6.4980658e-003   2.1434349e-003
 -1.4347090e+002   9.5765645e+000   8.3488250e-001   2.7558353e+003   1.5585341e+003   3.4153369e+003   2.5325521e+003   3.4964785e-003   1.1833631e-003   2.0614971e-003   6.7235172e-004   2.5240829e+000   1.1567961e-001   3.2681171e+002   1.1125164e+002   6.4126082e-003   2.1737498e-003
 -1.4287090e+002   9.3273987e+000   9.5187203e-001   2.6167737e+003   1.3453940e+003   3.3617912e+003   2.4216170e+003   3.4427846e-003   1.1862044e-003   2.0518591e-003   6.7605879e-004   2.4900015e+000   1.3475256e-001   3.2233253e+002   1.1176053e+002   6.3298886e-003   2.1849764e-003
 -1.4227090e+002   9.0913187e+000   1.0495089e+000   2.4920184e+003   1.1697502e+003   3.3108809e+003   2.3200670e+003   3.3931422e-003   1.1889559e-003   2.0439205e-003   6.8005262e-004   2.4572124e+000   1.5161247e-001   3.1822607e+002   1.1226009e+002   6.2543879e-003   2.1960912e-003
 -1.4167090e+002   8.8668251e+000   1.1323328e+000   2.3741415e+003   1.0125647e+003   3.2558775e+003   2.2182429e+003   3.3474647e-003   1.1888836e-003   2.0377707e-003   6.8248437e-004   2.4255732e+000   1.6676761e-001   3.1448720e+002   1.1249463e+002   6.1860356e-003   2.2020779e-003
 -1.4107090e+002   8.6533215e+000   1.2014722e+000   2.2731548e+003   8.9750037e+002   3.2136954e+003   2.1473152e+003   3.3031612e-003   1.1904854e-003   2.0317137e-003   6.8642527e-004   2.3950784e+000   1.8022322e-001   3.1087371e+002   1.1288570e+002   6.1200895e-003   2.2112141e-003
 -1.4047090e+002   8.4489853e+000   1.2612115e+000   2.1722019e+003   7.7754868e+002   3.1607171e+003   2.0568894e+003   3.2621741e-003   1.1884493e-003   2.0272496e-003   6.8798991e-004   2.3654977e+000   1.9255492e-001   3.0756856e+002   1.1293610e+002   6.0601625e-003   2.2137072e-003
 -1.3987090e+002   8.2540935e+000   1.3110533e+000   2.0793684e+003   6.7555945e+002   3.1098621e+003   1.9743939e+003   3.2231813e-003   1.1855377e-003   2.0234667e-003   6.8917179e-004   2.3369394e+000   2.0357583e-001   3.0444825e+002   1.1290397e+002   6.0038333e-003   2.2146256e-003
 -1.3927090e+002   8.0679222e+000   1.3522382e+000   1.9950340e+003   5.9182029e+002   3.0635270e+003   1.9032231e+003   3.1855603e-003   1.1825957e-003   2.0199665e-003   6.9055697e-004   2.3093466e+000   2.1338458e-001   3.0145385e+002   1.1286835e+002   5.9499411e-003   2.2155163e-003
 -1.3867090e+002   7.8896746e+000   1.3864966e+000   1.9168964e+003   5.1991031e+002   3.0193504e+003   1.8382417e+003   3.1492668e-003   1.1791846e-003   2.0167782e-003   6.9177249e-004   2.2826316e+000   2.2220735e-001   2.9858390e+002   1.1278901e+002   5.8984834e-003   2.2155934e-003
 -1.3807090e+002   7.7187545e+000   1.4147624e+000   1.8428540e+003   4.5415190e+002   2.9741619e+003   1.7722343e+003   3.1145407e-003   1.1747331e-003   2.0141442e-003   6.9231106e-004   2.2567396e+000   2.3013675e-001   2.9585865e+002   1.1261174e+002   5.8498474e-003   2.2137684e-003
 -1.3747090e+002   7.5547947e+000   1.4371509e+000   1.7831392e+003   4.2716637e+002   2.9499697e+003   1.7506762e+003   3.0785290e-003   1.1744793e-003   2.0098345e-003   6.9640222e-004   2.2316612e+000   2.3710327e-001   2.9301069e+002   1.1283115e+002   5.7987597e-003   2.2198451e-003
 -1.3687090e+002   7.3964021e+000   1.4570815e+000   1.7184503e+003   3.7470343e+002   2.9097893e+003   1.6944946e+003   3.0451149e-003   1.1702132e-003   2.0070317e-003   6.9727684e-004   2.2071518e+000   2.4375339e-001   2.9040675e+002   1.1267321e+002   5.7524841e-003   2.2184923e-003
 -1.3627090e+002   7.2440922e+000   1.4728946e+000   1.6599124e+003   3.3675794e+002   2.8756910e+003   1.6517573e+003   3.0121495e-003   1.1666731e-003   2.0039710e-003   6.9889066e-004   2.1833549e+000   2.4971212e-001   2.8784392e+002   1.1258473e+002   5.7070011e-003   2.2185570e-003
 -1.3567090e+002   7.0974154e+000   1.4854701e+000   1.6033333e+003   2.9937345e+002   2.8395132e+003   1.6058056e+003   2.9804183e-003   1.1619888e-003   2.0013506e-003   6.9963819e-004   2.1602123e+000   2.5513327e-001   2.8539676e+002   1.1238911e+002   5.6637983e-003   2.2165309e-003
 -1.3507090e+002   6.9559078e+000   1.4953311e+000   1.5505807e+003   2.6700689e+002   2.8063023e+003   1.5648885e+003   2.9492149e-003   1.1575517e-003   1.9985975e-003   7.0068563e-004   2.1376692e+000   2.6008121e-001   2.8299852e+002   1.1221772e+002   5.6215505e-003   2.2150232e-003
 -1.3447090e+002   6.8194068e+000   1.5027524e+000   1.4987428e+003   2.3160376e+002   2.7691430e+003   1.5156206e+003   2.9193094e-003   1.1517347e-003   1.9964169e-003   7.0056723e-004   2.1157167e+000   2.6460161e-001   2.8072247e+002   1.1191657e+002   5.5817241e-003   2.2109616e-003
 -1.3387090e+002   6.6878664e+000   1.5074146e+000   1.4514971e+003   2.0698047e+002   2.7374761e+003   1.4785867e+003   2.8896993e-003   1.1465399e-003   1.9939249e-003   7.0111247e-004   2.0943829e+000   2.6858493e-001   2.7847356e+002   1.1167505e+002   5.5424249e-003   2.2081196e-003
 -1.3327090e+002   6.5608331e+000   1.5101417e+000   1.4052122e+003   1.7815029e+002   2.7029495e+003   1.4347456e+003   2.8611805e-003   1.1402717e-003   1.9918703e-003   7.0072952e-004   2.0735956e+000   2.7219466e-001   2.7632773e+002   1.1133217e+002   5.5051737e-003   2.2032814e-003
 -1.3267090e+002   6.4382143e+000   1.5108090e+000   1.3619269e+003   1.5670035e+002   2.6705956e+003   1.3958833e+003   2.8332054e-003   1.1340331e-003   1.9897882e-003   7.0040812e-004   2.0533656e+000   2.7537732e-001   2.7423309e+002   1.1099303e+002   5.4689360e-003   2.1985405e-003
 -1.3207090e+002   6.3197078e+000   1.5096544e+000   1.3260039e+003   1.5934741e+002   2.6542315e+003   1.3921729e+003   2.8040933e-003   1.1308588e-003   1.9861067e-003   7.0310974e-004   2.0336595e+000   2.7815028e-001   2.7202951e+002   1.1094735e+002   5.4305015e-003   2.1997096e-003
 -1.3147090e+002   6.2045993e+000   1.5080255e+000   1.2883489e+003   1.4663284e+002   2.6289556e+003   1.3660664e+003   2.7762318e-003   1.1258585e-003   1.9831562e-003   7.0396374e-004   2.0143339e+000   2.8081710e-001   2.6994446e+002   1.1072939e+002   5.3944378e-003   2.1974581e-003
 -1.3087090e+002   6.0931373e+000   1.5052959e+000   1.2518300e+003   1.3541151e+002   2.6024123e+003   1.3379566e+003   2.7491308e-003   1.1201966e-003   1.9804463e-003   7.0419182e-004   1.9954616e+000   2.8323937e-001   2.6793131e+002   1.1044943e+002   5.3598117e-003   2.1939905e-003
 -1.3027090e+002   5.9849869e+000   1.5018366e+000   1.2165627e+003   1.2106265e+002   2.5758095e+003   1.3078262e+003   2.7225505e-003   1.1143244e-003   1.9777542e-003   7.0422661e-004   1.9769890e+000   2.8549181e-001   2.6596775e+002   1.1014996e+002   5.3261751e-003   2.1901615e-003
 -1.2967090e+002   5.8802336e+000   1.4973490e+000   1.1820650e+003   1.0528137e+002   2.5470828e+003   1.2727575e+003   2.6967986e-003   1.1076634e-003   1.9753993e-003   7.0347651e-004   1.9589536e+000   2.8750034e-001   2.6408332e+002   1.0977571e+002   5.2941287e-003   2.1848532e-003
 -1.2907090e+002   5.7788199e+000   1.4916850e+000   1.1505837e+003   9.9096260e+001   2.5236929e+003   1.2498864e+003   2.6710783e-003   1.1017312e-003   1.9725867e-003   7.0352923e-004   1.9413671e+000   2.8920645e-001   2.6220135e+002   1.0947227e+002   5.2621287e-003   2.1809970e-003
 -1.2847090e+002   5.6804441e+000   1.4853333e+000   1.1189694e+003   8.5764511e+001   2.4959150e+003   1.2159732e+003   2.6463099e-003   1.0946606e-003   1.9702853e-003   7.0237684e-004   1.9241724e+000   2.9072877e-001   2.6041068e+002   1.0906008e+002   5.2319723e-003   2.1749690e-003
 -1.2787090e+002   5.5851161e+000   1.4780655e+000   1.0893412e+003   7.9045658e+001   2.4705155e+003   1.1876876e+003   2.6218518e-003   1.0877562e-003   1.9678457e-003   7.0140627e-004   1.9073927e+000   2.9199976e-001   2.5864953e+002   1.0866471e+002   5.2024142e-003   2.1693003e-003
 -1.2727090e+002   5.4926232e+000   1.4700467e+000   1.0646809e+003   8.9555036e+001   2.4592050e+003   1.1913220e+003   2.5963208e-003   1.0835003e-003   1.9638159e-003   7.0335256e-004   1.8909987e+000   2.9304080e-001   2.5678351e+002   1.0852624e+002   5.1707299e-003   2.1688617e-003
 -1.2667090e+002   5.4024841e+000   1.4621457e+000   1.0385596e+003   8.7736330e+001   2.4395745e+003   1.1733750e+003   2.5718071e-003   1.0776956e-003   1.9604874e-003   7.0346503e-004   1.8748805e+000   2.9407337e-001   2.5501583e+002   1.0824026e+002   5.1410487e-003   2.1654640e-003
 -1.2607090e+002   5.3149803e+000   1.4537572e+000   1.0141738e+003   8.9976965e+001   2.4228457e+003   1.1621601e+003   2.5474214e-003   1.0722703e-003   1.9568474e-003   7.0398526e-004   1.8591201e+000   2.9494485e-001   2.5326061e+002   1.0799302e+002   5.1116274e-003   2.1628831e-003
 -1.2547090e+002   5.2295898e+000   1.4454907e+000   9.8852630e+002   8.1487148e+001   2.3987486e+003   1.1318690e+003   2.5240765e-003   1.0653189e-003   1.9539578e-003   7.0273732e-004   1.8436056e+000   2.9582368e-001   2.5160497e+002   1.0759749e+002   5.0842216e-003   2.1573118e-003
 -1.2487090e+002   5.1467648e+000   1.4366223e+000   9.6480770e+002   7.9600942e+001   2.3782743e+003   1.1104876e+003   2.5008864e-003   1.0587882e-003   1.9507823e-003   7.0197827e-004   1.8284578e+000   2.9651053e-001   2.4996521e+002   1.0724402e+002   5.0571514e-003   2.1526213e-003
 -1.2427090e+002   5.0662083e+000   1.4273185e+000   9.4162293e+002   7.5467776e+001   2.3569826e+003   1.0864280e+003   2.4781748e-003   1.0518285e-003   1.9477265e-003   7.0075828e-004   1.8136255e+000   2.9704333e-001   2.4837077e+002   1.0684875e+002   5.0310018e-003   2.1471008e-003
 -1.2367090e+002   4.9879571e+000   1.4176314e+000   9.1942147e+002   7.4019586e+001   2.3360647e+003   1.0632788e+003   2.4558680e-003   1.0447653e-003   1.9447032e-003   6.9936753e-004   1.7991217e+000   2.9743190e-001   2.4681608e+002   1.0644435e+002   5.0056743e-003   2.1414126e-003
 -1.2307090e+002   4.9118554e+000   1.4075659e+000   9.0091386e+002   8.1509727e+001   2.3276949e+003   1.0691943e+003   2.4325812e-003   1.0399921e-003   1.9401491e-003   7.0071962e-004   1.7849273e+000   2.9766554e-001   2.4516465e+002   1.0626578e+002   4.9783778e-003   2.1403707e-003
 -1.2247090e+002   4.8375291e+000   1.3977484e+000   8.8120884e+002   8.2001407e+001   2.3117889e+003   1.0552407e+003   2.4101756e-003   1.0338864e-003   1.9362710e-003   7.0032471e-004   1.7709505e+000   2.9791588e-001   2.4359916e+002   1.0595825e+002   4.9528501e-003   2.1367166e-003
 -1.2187090e+002   4.7651862e+000   1.3876722e+000   8.6271770e+002   8.4247756e+001   2.2983163e+003   1.0470029e+003   2.3878413e-003   1.0280669e-003   1.9320883e-003   7.0026662e-004   1.7572585e+000   2.9804898e-001   2.4203993e+002   1.0568042e+002   4.9274603e-003   2.1336983e-003
 -1.2127090e+002   4.6944639e+000   1.3779222e+000   8.4324969e+002   8.0697470e+001   2.2784680e+003   1.0218861e+003   2.3663873e-003   1.0210228e-003   1.9285820e-003   6.9862316e-004   1.7437594e+000   2.9823763e-001   2.4056753e+002   1.0528211e+002   4.9038590e-003   2.1282355e-003
 -1.2067611e+002   4.6262636e+000   1.3678901e+000   8.2554859e+002   8.1227175e+001   2.2629316e+003   1.0072545e+003   2.3450856e-003   1.0145715e-003   1.9246801e-003   6.9767180e-004   1.7306663e+000   2.9827843e-001   2.3910418e+002   1.0494067e+002   4.8803915e-003   2.1239378e-003
 -1.2008717e+002   4.5604397e+000   1.3578125e+000   8.0797499e+002   7.9592610e+001   2.2449048e+003   9.8558736e+002   2.3245508e-003   1.0075383e-003   1.9211229e-003   6.9589588e-004   1.7179494e+000   2.9823314e-001   2.3771035e+002   1.0453927e+002   4.8582953e-003   2.1183964e-003
 -1.1950389e+002   4.4969207e+000   1.3475338e+000   7.9369299e+002   8.4781072e+001   2.2388736e+003   9.9241904e+002   2.3032438e-003   1.0027014e-003   1.9160914e-003   6.9681451e-004   1.7056132e+000   2.9804516e-001   2.3623206e+002   1.0435535e+002   4.8344090e-003   2.1173338e-003
 -1.1892610e+002   4.4353272e+000   1.3376513e+000   7.7803954e+002   8.3453140e+001   2.2243306e+003   9.7650193e+002   2.2831164e-003   9.9635012e-004   1.9119838e-003   6.9564054e-004   1.6935576e+000   2.9790525e-001   2.3486504e+002   1.0401857e+002   4.8127682e-003   2.1131198e-003
 -1.1835364e+002   4.3757264e+000   1.3278225e+000   7.6365150e+002   8.5283201e+001   2.2128935e+003   9.6883196e+002   2.2631546e-003   9.9045406e-004   1.9075786e-003   6.9495131e-004   1.6818205e+000   2.9770937e-001   2.3350797e+002   1.0372508e+002   4.7912807e-003   2.1098001e-003
 -1.1778632e+002   4.3178527e+000   1.3182856e+000   7.4951890e+002   8.4985162e+001   2.2006551e+003   9.5710088e+002   2.2435720e-003   9.8444775e-004   1.9031786e-003   6.9400781e-004   1.6703405e+000   2.9754190e-001   2.3218251e+002   1.0341876e+002   4.7704023e-003   2.1062155e-003
 -1.1722396e+002   4.2618384e+000   1.3087753e+000   7.3549941e+002   8.4437299e+001   2.1862681e+003   9.3997312e+002   2.2246459e-003   9.7797816e-004   1.8991079e-003   6.9233590e-004   1.6591648e+000   2.9731788e-001   2.3091692e+002   1.0306423e+002   4.7507208e-003   2.1016271e-003
 -1.1666646e+002   4.2076201e+000   1.2991765e+000   7.2234328e+002   8.4292575e+001   2.1738888e+003   9.2730577e+002   2.2059681e-003   9.7173344e-004   1.8948589e-003   6.9092335e-004   1.6482931e+000   2.9700143e-001   2.2967034e+002   1.0273012e+002   4.7313896e-003   2.0974600e-003
 -1.1611365e+002   4.1550732e+000   1.2895917e+000   7.0925336e+002   8.3580244e+001   2.1593983e+003   9.0901177e+002   2.1878949e-003   9.6502413e-004   1.8909266e-003   6.8879199e-004   1.6376998e+000   2.9662808e-001   2.2847952e+002   1.0234716e+002   4.7131801e-003   2.0922727e-003
 -1.1556538e+002   4.1041301e+000   1.2799422e+000   6.9870255e+002   8.6048827e+001   2.1561094e+003   9.1766952e+002   2.1690688e-003   9.6029444e-004   1.8855715e-003   6.8930191e-004   1.6273822e+000   2.9616534e-001   2.2720509e+002   1.0216322e+002   4.6931832e-003   2.0912290e-003
 -1.1502155e+002   4.0545427e+000   1.2706105e+000   6.8754875e+002   8.6884996e+001   2.1475807e+003   9.1192123e+002   2.1509297e-003   9.5476790e-004   1.8807324e-003   6.8851743e-004   1.6172720e+000   2.9573575e-001   2.2599517e+002   1.0189757e+002   4.6744997e-003   2.0884827e-003
 -1.1448200e+002   4.0063898e+000   1.2613281e+000   6.7649329e+002   8.6863137e+001   2.1377334e+003   9.0251169e+002   2.1332588e-003   9.4893241e-004   1.8760814e-003   6.8723837e-004   1.6074033e+000   2.9526469e-001   2.2482693e+002   1.0159895e+002   4.6566472e-003   2.0850480e-003
 -1.1394661e+002   3.9594034e+000   1.2524690e+000   6.6552440e+002   8.6370538e+001   2.1268296e+003   8.8971542e+002   2.1159763e-003   9.4294449e-004   1.8715586e-003   6.8561999e-004   1.5977014e+000   2.9487736e-001   2.2369289e+002   1.0128238e+002   4.6394690e-003   2.0812385e-003
 -1.1341530e+002   3.9137753e+000   1.2435834e+000   6.5502707e+002   8.6398354e+001   2.1164053e+003   8.7807662e+002   2.0989850e-003   9.3695937e-004   1.8670272e-003   6.8393115e-004   1.5882367e+000   2.9442772e-001   2.2258317e+002   1.0096433e+002   4.6227657e-003   2.0773952e-003
 -1.1288790e+002   3.8694286e+000   1.2347073e+000   6.4464130e+002   8.5562403e+001   2.1050338e+003   8.6337256e+002   2.0824310e-003   9.3071209e-004   1.8626686e-003   6.8183725e-004   1.5789953e+000   2.9392687e-001   2.2151326e+002   1.0061713e+002   4.6068625e-003   2.0729389e-003
 -1.1236435e+002   3.8263243e+000   1.2258262e+000   6.3469198e+002   8.5458008e+001   2.0940264e+003   8.4976121e+002   2.0661690e-003   9.2445935e-004   1.8583332e-003   6.7964795e-004   1.5699730e+000   2.9337305e-001   2.2046819e+002   1.0026754e+002   4.5914506e-003   2.0684263e-003
 -1.1184453e+002   3.7843824e+000   1.2169665e+000   6.2667214e+002   8.6676471e+001   2.0928212e+003   8.5956813e+002   2.0492070e-003   9.1991632e-004   1.8526713e-003   6.7987946e-004   1.5611560e+000   2.9276885e-001   2.1934485e+002   1.0009319e+002   4.5743575e-003   2.0676040e-003
 -1.1132833e+002   3.7434146e+000   1.2084063e+000   6.1785961e+002   8.6885217e+001   2.0853751e+003   8.5291403e+002   2.0329890e-003   9.1440237e-004   1.8477193e-003   6.7851523e-004   1.5524903e+000   2.9220458e-001   2.1829414e+002   9.9817890e+001   4.5587640e-003   2.0646525e-003
 -1.1081566e+002   3.7035619e+000   1.1998081e+000   6.0965605e+002   8.7227829e+001   2.0799214e+003   8.5065056e+002   2.0168306e-003   9.0918750e-004   1.8425004e-003   6.7753111e-004   1.5440284e+000   2.9157797e-001   2.1724474e+002   9.9572912e+001   4.5431722e-003   2.0623424e-003
 -1.1030642e+002   3.6644968e+000   1.1916861e+000   6.0088959e+002   8.6737198e+001   2.0700350e+003   8.3678916e+002   2.0012948e-003   9.0328225e-004   1.8378401e-003   6.7538376e-004   1.5356680e+000   2.9107010e-001   2.1625477e+002   9.9253652e+001   4.5287998e-003   2.0584634e-003
 -1.0980052e+002   3.6264716e+000   1.1835158e+000   5.9272661e+002   8.6657641e+001   2.0622376e+003   8.2808420e+002   1.9858531e-003   8.9764169e-004   1.8329667e-003   6.7359420e-004   1.5275004e+000   2.9049989e-001   2.1526987e+002   9.8960249e+001   4.5145099e-003   2.0551294e-003
 -1.0929789e+002   3.5894086e+000   1.1753793e+000   5.8450395e+002   8.6104520e+001   2.0527031e+003   8.1453298e+002   1.9708422e-003   8.9165029e-004   1.8283616e-003   6.7122856e-004   1.5195062e+000   2.8989656e-001   2.1432558e+002   9.8628241e+001   4.5010560e-003   2.0509763e-003
 -1.0879844e+002   3.5532805e+000   1.1672207e+000   5.7818402e+002   8.7403653e+001   2.0533615e+003   8.2612650e+002   1.9550228e-003   8.8741438e-004   1.8223344e-003   6.7141479e-004   1.5116868e+000   2.8923472e-001   2.1329035e+002   9.8480367e+001   4.4856517e-003   2.0507309e-003
 -1.0830207e+002   3.5179068e+000   1.1593295e+000   5.7104690e+002   8.7340931e+001   2.0479560e+003   8.2122115e+002   1.9398979e-003   8.8224089e-004   1.8170094e-003   6.7004911e-004   1.5039849e+000   2.8861852e-001   2.1232413e+002   9.8232549e+001   4.4716905e-003   2.0483699e-003
 -1.0780872e+002   3.4833922e+000   1.1514473e+000   5.6403192e+002   8.7394887e+001   2.0420025e+003   8.1518914e+002   1.9250748e-003   8.7690645e-004   1.8118104e-003   6.6838857e-004   1.4964428e+000   2.8795891e-001   2.1138454e+002   9.7966271e+001   4.4582702e-003   2.0456141e-003
 -1.0731831e+002   3.4494638e+000   1.1439851e+000   5.5701066e+002   8.6700586e+001   2.0355474e+003   8.0667131e+002   1.9104559e-003   8.7156147e-004   1.8066311e-003   6.6661517e-004   1.4889727e+000   2.8740710e-001   2.1046223e+002   9.7696510e+001   4.4451898e-003   2.0427921e-003
 -1.0683077e+002   3.4163750e+000   1.1365372e+000   5.5005215e+002   8.6444185e+001   2.0279071e+003   7.9564537e+002   1.8961947e-003   8.6596746e-004   1.8016756e-003   6.6437858e-004   1.4816598e+000   2.8682338e-001   2.0957411e+002   9.7399339e+001   4.4328262e-003   2.0393849e-003
 -1.0634601e+002   3.3840804e+000   1.1290661e+000   5.4348636e+002   8.6303261e+001   2.0216611e+003   7.8800333e+002   1.8820416e-003   8.6053827e-004   1.7965827e-003   6.6236656e-004   1.4744992e+000   2.8619163e-001   2.0869275e+002   9.7118038e+001   4.4205836e-003   2.0363170e-003
 -1.0586398e+002   3.3525262e+000   1.1216303e+000   5.3682764e+002   8.5937886e+001   2.0136117e+003   7.7556455e+002   1.8682644e-003   8.5476676e-004   1.7917645e-003   6.5976458e-004   1.4674764e+000   2.8553524e-001   2.0784728e+002   9.6798183e+001   4.4090906e-003   2.0324217e-003
 -1.0538460e+002   3.3216955e+000   1.1141972e+000   5.3166922e+002   8.6321349e+001   2.0147037e+003   7.8542228e+002   1.8537972e-003   8.5050916e-004   1.7856606e-003   6.5950577e-004   1.4605926e+000   2.8483855e-001   2.0692266e+002   9.6639908e+001   4.3958825e-003   2.0319967e-003
 -1.0490780e+002   3.2914491e+000   1.1069613e+000   5.2603719e+002   8.6481370e+001   2.0114420e+003   7.8370698e+002   1.8398203e-003   8.4563582e-004   1.7800647e-003   6.5811143e-004   1.4538050e+000   2.8416642e-001   2.0604633e+002   9.6414621e+001   4.3836949e-003   2.0301341e-003
 -1.0443354e+002   3.2618934e+000   1.0997376e+000   5.2068058e+002   8.6600600e+001   2.0090106e+003   7.8353625e+002   1.8259246e-003   8.4088825e-004   1.7743320e-003   6.5686146e-004   1.4471495e+000   2.8346772e-001   2.0517417e+002   9.6202115e+001   4.3715798e-003   2.0285510e-003
 -1.0396174e+002   3.2327386e+000   1.0929575e+000   5.1462054e+002   8.5948339e+001   2.0014296e+003   7.6992175e+002   1.8126409e-003   8.3536348e-004   1.7692852e-003   6.5425450e-004   1.4405319e+000   2.8289030e-001   2.0436501e+002   9.5903405e+001   4.3607947e-003   2.0251140e-003
 -1.0349235e+002   3.2042685e+000   1.0861180e+000   5.0907223e+002   8.5868405e+001   1.9960862e+003   7.6236408e+002   1.7993720e-003   8.3012370e-004   1.7640084e-003   6.5207289e-004   1.4340529e+000   2.8226104e-001   2.0355332e+002   9.5634442e+001   4.3499402e-003   2.0223175e-003
 -1.0302529e+002   3.1764207e+000   1.0792863e+000   5.0348154e+002   8.5381896e+001   1.9897145e+003   7.5174670e+002   1.7864126e-003   8.2466422e-004   1.7589219e-003   6.4952256e-004   1.4276953e+000   2.8160232e-001   2.0277160e+002   9.5339680e+001   4.3397184e-003   2.0189655e-003
 -1.0256053e+002   3.1491766e+000   1.0724395e+000   4.9924228e+002   8.5782670e+001   1.9917620e+003   7.6185119e+002   1.7727764e-003   8.2059748e-004   1.7526055e-003   6.4915459e-004   1.4214589e+000   2.8090177e-001   2.0191052e+002   9.5197113e+001   4.3277702e-003   2.0189087e-003
 -1.0209800e+002   3.1224188e+000   1.0657675e+000   4.9419034e+002   8.5436993e+001   1.9873854e+003   7.5502584e+002   1.7598437e-003   8.1553953e-004   1.7471313e-003   6.4707797e-004   1.4153029e+000   2.8023250e-001   2.0112299e+002   9.4944456e+001   4.3174019e-003   2.0164730e-003
 -1.0163764e+002   3.0961520e+000   1.0591617e+000   4.8965134e+002   8.5728798e+001   1.9856892e+003   7.5554393e+002   1.7468009e-003   8.1088621e-004   1.7413042e-003   6.4558591e-004   1.4092392e+000   2.7954674e-001   2.0031907e+002   9.4735068e+001   4.3066654e-003   2.0149827e-003
 -1.0117943e+002   3.0702520e+000   1.0529179e+000   4.8480962e+002   8.5177164e+001   1.9817548e+003   7.4882601e+002   1.7340648e-003   8.0597716e-004   1.7357170e-003   6.4358247e-004   1.4032148e+000   2.7896735e-001   1.9954543e+002   9.4495784e+001   4.2965720e-003   2.0128524e-003
 -1.0072328e+002   3.0448970e+000   1.0466619e+000   4.7990720e+002   8.4916976e+001   1.9762114e+003   7.3867728e+002   1.7216547e-003   8.0075158e-004   1.7304178e-003   6.4100531e-004   1.3973004e+000   2.7835749e-001   1.9880418e+002   9.4220423e+001   4.2871768e-003   2.0099398e-003
 -1.0026915e+002   3.0200747e+000   1.0403543e+000   4.7536042e+002   8.4833855e+001   1.9723689e+003   7.3291243e+002   1.7092628e-003   7.9573598e-004   1.7249294e-003   6.3875623e-004   1.3914974e+000   2.7770159e-001   1.9806082e+002   9.3966915e+001   4.2777265e-003   2.0075045e-003
 -9.9817011e+001   2.9957854e+000   1.0340909e+000   4.7080892e+002   8.4705565e+001   1.9676454e+003   7.2475696e+002   1.6971439e-003   7.9058196e-004   1.7196149e-003   6.3621118e-004   1.3858005e+000   2.7703262e-001   1.9734434e+002   9.3696343e+001   4.2688522e-003   2.0046961e-003
 -9.9366792e+001   2.9719732e+000   1.0278219e+000   4.6735268e+002   8.4736480e+001   1.9706473e+003   7.3494054e+002   1.6844182e-003   7.8666642e-004   1.7131468e-003   6.3571568e-004   1.3802023e+000   2.7632786e-001   1.9655525e+002   9.3563926e+001   4.2583829e-003   2.0049171e-003
 -9.8918464e+001   2.9485168e+000   1.0216794e+000   4.6334960e+002   8.4593483e+001   1.9686927e+003   7.3222166e+002   1.6721759e-003   7.8202323e-004   1.7072948e-003   6.3387989e-004   1.3746635e+000   2.7564133e-001   1.9581671e+002   9.3348844e+001   4.2490142e-003   2.0033374e-003
 -9.8471966e+001   2.9255259e+000   1.0155227e+000   4.5933682e+002   8.4627389e+001   1.9657368e+003   7.2754253e+002   1.6601737e-003   7.7715954e-004   1.7016308e-003   6.3164003e-004   1.3692203e+000   2.7492974e-001   1.9510113e+002   9.3107707e+001   4.2401427e-003   2.0011888e-003
 -9.8027267e+001   2.9027523e+000   1.0097589e+000   4.5539262e+002   8.4376728e+001   1.9634041e+003   7.2328858e+002   1.6481895e-003   7.7249965e-004   1.6958177e-003   6.2963833e-004   1.3637852e+000   2.7433217e-001   1.9438452e+002   9.2887792e+001   4.2312365e-003   1.9995183e-003
 -9.7584316e+001   2.8804248e+000   1.0039857e+000   4.5145534e+002   8.4289213e+001   1.9601540e+003   7.1709145e+002   1.6364241e-003   7.6766348e-004   1.6901682e-003   6.2728135e-004   1.3584428e+000   2.7370851e-001   1.9368925e+002   9.2647365e+001   4.2227908e-003   1.9973936e-003
 -9.7143069e+001   2.8585553e+000   9.9822501e-001   4.4744116e+002   8.3913080e+001   1.9558302e+003   7.0783789e+002   1.6249512e-003   7.6262246e-004   1.6847368e-003   6.2456514e-004   1.3531957e+000   2.7306558e-001   1.9302417e+002   9.2381916e+001   4.2150023e-003   1.9947218e-003
 -9.6703497e+001   2.8371086e+000   9.9244887e-001   4.4357495e+002   8.3807665e+001   1.9517250e+003   6.9957151e+002   1.6136109e-003   7.5757680e-004   1.6793345e-003   6.2179529e-004   1.3480383e+000   2.7239416e-001   1.9237037e+002   9.2114403e+001   4.2074596e-003   1.9920043e-003
 -9.6265535e+001   2.8160518e+000   9.8668326e-001   4.4070258e+002   8.3704530e+001   1.9552096e+003   7.0923823e+002   1.6016696e-003   7.5371234e-004   1.6727803e-003   6.2105586e-004   1.3429621e+000   2.7169968e-001   1.9164395e+002   9.1981837e+001   4.1983116e-003   1.9922857e-003
 -9.5829177e+001   2.7952708e+000   9.8101676e-001   4.3737210e+002   8.3632422e+001   1.9542393e+003   7.0760911e+002   1.5901528e-003   7.4921306e-004   1.6667990e-003   6.1909279e-004   1.3379336e+000   2.7101204e-001   1.9096257e+002   9.1775387e+001   4.1901585e-003   1.9909390e-003
 -9.5394356e+001   2.7749073e+000   9.7533444e-001   4.3428890e+002   8.3631196e+001   1.9545071e+003   7.0863284e+002   1.5786282e-003   7.4489027e-004   1.6606244e-003   6.1740747e-004   1.3329939e+000   2.7030644e-001   1.9027627e+002   9.1588794e+001   4.1818967e-003   1.9900391e-003
 -9.4961038e+001   2.7546564e+000   9.7004180e-001   4.3062746e+002   8.3336219e+001   1.9502391e+003   6.9811124e+002   1.5675808e-003   7.3994732e-004   1.6550841e-003   6.1452459e-004   1.3280396e+000   2.6971895e-001   1.8964242e+002   9.1328174e+001   4.1747945e-003   1.9875044e-003
 -9.4529204e+001   2.7348129e+000   9.6468108e-001   4.2739324e+002   8.3345023e+001   1.9485305e+003   6.9434066e+002   1.5564449e-003   7.3534123e-004   1.6492291e-003   6.1221082e-004   1.3231781e+000   2.6908800e-001   1.8899451e+002   9.1105678e+001   4.1673809e-003   1.9858227e-003
 -9.4098795e+001   2.7153458e+000   9.5933733e-001   4.2397051e+002   8.3109243e+001   1.9448490e+003   6.8527224e+002   1.5456462e-003   7.3041562e-004   1.6437090e-003   6.0931332e-004   1.3183963e+000   2.6844308e-001   1.8838312e+002   9.0844164e+001   4.1607787e-003   1.9832770e-003
 -9.3669779e+001   2.6962286e+000   9.5397024e-001   4.2157871e+002   8.3152622e+001   1.9490346e+003   6.9512452e+002   1.5342038e-003   7.2670630e-004   1.6369899e-003   6.0852004e-004   1.3136923e+000   2.6776551e-001   1.8769168e+002   9.0725180e+001   4.1523933e-003   1.9839226e-003
 -9.3242139e+001   2.6773697e+000   9.4873007e-001   4.1842101e+002   8.2837351e+001   1.9465857e+003   6.8803868e+002   1.5234393e-003   7.2201794e-004   1.6312172e-003   6.0592560e-004   1.3090306e+000   2.6711791e-001   1.8707730e+002   9.0489377e+001   4.1457289e-003   1.9819674e-003
 -9.2815820e+001   2.6587660e+000   9.4350396e-001   4.1573194e+002   8.2953422e+001   1.9472974e+003   6.8959026e+002   1.5124636e-003   7.1777636e-004   1.6250000e-003   6.0406365e-004   1.3044218e+000   2.6644765e-001   1.8643411e+002   9.0305260e+001   4.1384209e-003   1.9811797e-003
 -9.2390790e+001   2.6402966e+000   9.3859333e-001   4.1274667e+002   8.2560720e+001   1.9458660e+003   6.8423350e+002   1.5017172e-003   7.1330413e-004   1.6190107e-003   6.0171801e-004   1.2998098e+000   2.6587995e-001   1.8581556e+002   9.0092400e+001   4.1316617e-003   1.9797594e-003
 -9.1967022e+001   2.6221632e+000   9.3365245e-001   4.0973588e+002   8.2517160e+001   1.9432606e+003   6.7679520e+002   1.4911981e-003   7.0860907e-004   1.6132542e-003   5.9892824e-004   1.2952730e+000   2.6528618e-001   1.8522088e+002   8.9852358e+001   4.1254405e-003   1.9777283e-003
 -9.1544487e+001   2.6043551e+000   9.2865525e-001   4.0691074e+002   8.2379435e+001   1.9417517e+003   6.7190321e+002   1.4806984e-003   7.0402356e-004   1.6073684e-003   5.9634232e-004   1.2908117e+000   2.6465438e-001   1.8462517e+002   8.9623984e+001   4.1192006e-003   1.9759686e-003
 -9.1123141e+001   2.5868790e+000   9.2367820e-001   4.0405569e+002   8.2380430e+001   1.9392891e+003   6.6488143e+002   1.4704285e-003   6.9929172e-004   1.6016856e-003   5.9343853e-004   1.2864225e+000   2.6401338e-001   1.8405420e+002   8.9376618e+001   4.1135213e-003   1.9737888e-003
 -9.0702955e+001   2.5696886e+000   9.1869349e-001   4.0206416e+002   8.2278788e+001   1.9441005e+003   6.7458941e+002   1.4595680e-003   6.9565658e-004   1.5948623e-003   5.9251425e-004   1.2820971e+000   2.6334899e-001   1.8340808e+002   8.9260774e+001   4.1061494e-003   1.9745974e-003
 -9.0283896e+001   2.5527064e+000   9.1378920e-001   3.9962032e+002   8.2171034e+001   1.9444102e+003   6.7307364e+002   1.4491467e-003   6.9140364e-004   1.5886666e-003   5.9035577e-004   1.2778096e+000   2.6269160e-001   1.8281200e+002   8.9069402e+001   4.0999146e-003   1.9737089e-003
 -8.9865945e+001   2.5360168e+000   9.0883629e-001   3.9728553e+002   8.2230780e+001   1.9449557e+003   6.7224945e+002   1.4387729e-003   6.8713173e-004   1.5824338e-003   5.8815875e-004   1.2735888e+000   2.6201007e-001   1.8221790e+002   8.8874751e+001   4.0937332e-003   1.9727572e-003
 -8.9449062e+001   2.5193353e+000   9.0426997e-001   3.9469840e+002   8.2122818e+001   1.9436940e+003   6.6643661e+002   1.4285922e-003   6.8269491e-004   1.5764238e-003   5.8553866e-004   1.2693309e+000   2.6144964e-001   1.8164487e+002   8.8658039e+001   4.0880308e-003   1.9713245e-003
 -8.9033215e+001   2.5029558e+000   8.9964767e-001   3.9221828e+002   8.2110803e+001   1.9426676e+003   6.6147445e+002   1.4184995e-003   6.7824945e-004   1.5704219e-003   5.8288382e-004   1.2651448e+000   2.6085598e-001   1.8107943e+002   8.8439131e+001   4.0825094e-003   1.9698530e-003
 -8.8618375e+001   2.4868718e+000   8.9500846e-001   3.8964665e+002   8.1899271e+001   1.9405695e+003   6.5355133e+002   1.4086473e-003   6.7361267e-004   1.5646378e-003   5.7988252e-004   1.2610271e+000   2.6024059e-001   1.8054102e+002   8.8194841e+001   4.0776073e-003   1.9678168e-003
 -8.8204513e+001   2.4710558e+000   8.9035483e-001   3.8717914e+002   8.1908973e+001   1.9386851e+003   6.4660016e+002   1.3988835e-003   6.6897494e-004   1.5588732e-003   5.7684780e-004   1.2569704e+000   2.5960732e-001   1.8001056e+002   8.7948955e+001   4.0728973e-003   1.9657529e-003
 -8.7791601e+001   2.4554742e+000   8.8569594e-001   3.8550329e+002   8.1739548e+001   1.9438678e+003   6.5580980e+002   1.3885491e-003   6.6537733e-004   1.5519945e-003   5.7573777e-004   1.2529670e+000   2.5895280e-001   1.7940559e+002   8.7831030e+001   4.0664900e-003   1.9666337e-003
 -8.7379614e+001   2.4400347e+000   8.8110948e-001   3.8344016e+002   8.1698987e+001   1.9449522e+003   6.5511568e+002   1.3785802e-003   6.6122164e-004   1.5456784e-003   5.7348034e-004   1.2489868e+000   2.5830563e-001   1.7884357e+002   8.7643203e+001   4.0610703e-003   1.9659263e-003
 -8.6968521e+001   2.4248889e+000   8.7646820e-001   3.8156441e+002   8.1701063e+001   1.9471268e+003   6.5660908e+002   1.3685835e-003   6.5719124e-004   1.5391822e-003   5.7145551e-004   1.2450777e+000   2.5763199e-001   1.7827508e+002   8.7470630e+001   4.0555130e-003   1.9655882e-003
 -8.6558293e+001   2.4097042e+000   8.7219574e-001   3.7915458e+002   8.1538391e+001   1.9449267e+003   6.4726444e+002   1.3590115e-003   6.5262010e-004   1.5333254e-003   5.6830064e-004   1.2411210e+000   2.5707632e-001   1.7775723e+002   8.7227947e+001   4.0511222e-003   1.9636538e-003
 -8.6148902e+001   2.3948254e+000   8.6786009e-001   3.7710002e+002   8.1601977e+001   1.9451802e+003   6.4434386e+002   1.3493488e-003   6.4836139e-004   1.5271668e-003   5.6571282e-004   1.2372406e+000   2.5648773e-001   1.7722522e+002   8.7023626e+001   4.0464207e-003   1.9626150e-003
 -8.5740320e+001   2.3801820e+000   8.6350992e-001   3.7486986e+002   8.1550150e+001   1.9435415e+003   6.3645691e+002   1.3399545e-003   6.4379813e-004   1.5213228e-003   5.6255884e-004   1.2334147e+000   2.5588327e-001   1.7672473e+002   8.6778783e+001   4.0424518e-003   1.9606609e-003
 -8.5332521e+001   2.3657548e+000   8.5910113e-001   3.7349693e+002   8.1504345e+001   1.9494122e+003   6.4592202e+002   1.3299115e-003   6.4030556e-004   1.5142701e-003   5.6140926e-004   1.2296433e+000   2.5523943e-001   1.7613854e+002   8.6670158e+001   4.0365178e-003   1.9618889e-003
 -8.4925479e+001   2.3514788e+000   8.5477304e-001   3.7152517e+002   8.1362634e+001   1.9495416e+003   6.4123287e+002   1.3204336e-003   6.3601340e-004   1.5080761e-003   5.5869412e-004   1.2258966e+000   2.5461718e-001   1.7562289e+002   8.6456876e+001   4.0321950e-003   1.9607265e-003
 -8.4519166e+001   2.3373401e+000   8.5045071e-001   3.6981150e+002   8.1414841e+001   1.9515790e+003   6.4199377e+002   1.3108505e-003   6.3198483e-004   1.5016282e-003   5.5640911e-004   1.2221792e+000   2.5397770e-001   1.7509156e+002   8.6274301e+001   4.0274732e-003   1.9603027e-003
 -8.4113556e+001   2.3232226e+000   8.4643234e-001   3.6794056e+002   8.1210509e+001   1.9526615e+003   6.3896860e+002   1.3013600e-003   6.2791221e-004   1.4952381e-003   5.5396381e-004   1.2184347e+000   2.5344032e-001   1.7457139e+002   8.6084741e+001   4.0230074e-003   1.9597549e-003
 -8.3708624e+001   2.3093355e+000   8.4237662e-001   3.6588192e+002   8.1169647e+001   1.9513283e+003   6.3071455e+002   1.2921814e-003   6.2345015e-004   1.4892737e-003   5.5076272e-004   1.2147459e+000   2.5288210e-001   1.7409140e+002   8.5843507e+001   4.0194306e-003   1.9580255e-003
 -8.3304344e+001   2.2957057e+000   8.3827158e-001   3.6413747e+002   8.1279329e+001   1.9523356e+003   6.2846393e+002   1.2829116e-003   6.1928404e-004   1.4830164e-003   5.4811104e-004   1.2111225e+000   2.5229500e-001   1.7360749e+002   8.5645804e+001   4.0155236e-003   1.9571741e-003
 -8.2900689e+001   2.2822776e+000   8.3415796e-001   3.6218781e+002   8.1325114e+001   1.9510927e+003   6.2052589e+002   1.2739270e-003   6.1477610e-004   1.4771296e-003   5.4480198e-004   1.2075460e+000   2.5169650e-001   1.7317865e+002   8.5421178e+001   4.0124468e-003   1.9552552e-003
 -8.2497635e+001   2.2690381e+000   8.3001393e-001   3.6105105e+002   8.1213522e+001   1.9575280e+003   6.2991682e+002   1.2643093e-003   6.1135103e-004   1.4700164e-003   5.4356861e-004   1.2040165e+000   2.5107042e-001   1.7266294e+002   8.5338081e+001   4.0073620e-003   1.9566635e-003
 -8.2095158e+001   2.2559058e+000   8.2588820e-001   3.5951185e+002   8.1126025e+001   1.9596614e+003   6.2905325e+002   1.2550748e-003   6.0734085e-004   1.4635237e-003   5.4112725e-004   1.2005080e+000   2.5043504e-001   1.7219477e+002   8.5177177e+001   4.0034114e-003   1.9562677e-003
 -8.1693230e+001   2.2430052e+000   8.2174811e-001   3.5805489e+002   8.1293498e+001   1.9618904e+003   6.2857053e+002   1.2458993e-003   6.0330678e-004   1.4570294e-003   5.3863373e-004   1.1970541e+000   2.4979629e-001   1.7173118e+002   8.5012565e+001   3.9995941e-003   1.9557996e-003
 -8.1291828e+001   2.2299890e+000   8.1796533e-001   3.5633835e+002   8.1286842e+001   1.9623763e+003   6.2337269e+002   1.2368784e-003   5.9913260e-004   1.4507521e-003   5.3574955e-004   1.1935343e+000   2.4926935e-001   1.7128585e+002   8.4827349e+001   3.9962208e-003   1.9548681e-003
 -8.0890926e+001   2.2171966e+000   8.1410512e-001   3.5470939e+002   8.1322439e+001   1.9631047e+003   6.1901963e+002   1.2279242e-003   5.9494970e-004   1.4444827e-003   5.3284184e-004   1.1900736e+000   2.4870827e-001   1.7084646e+002   8.4639906e+001   3.9930130e-003   1.9538964e-003
 -8.0490500e+001   2.2046176e+000   8.1023807e-001   3.5298418e+002   8.1311411e+001   1.9626886e+003   6.1169019e+002   1.2191863e-003   5.9057683e-004   1.4384435e-003   5.2957920e-004   1.1866647e+000   2.4813712e-001   1.7043389e+002   8.4425280e+001   3.9904602e-003   1.9522988e-003
 -8.0090524e+001   2.1922279e+000   8.0634155e-001   3.5134874e+002   8.1470093e+001   1.9625565e+003   6.0547810e+002   1.2105072e-003   5.8621124e-004   1.4324101e-003   5.2631119e-004   1.1833028e+000   2.4754724e-001   1.7002653e+002   8.4210244e+001   3.9880589e-003   1.9507022e-003
 -7.9690976e+001   2.1799878e+000   8.0243134e-001   3.5039049e+002   8.1360081e+001   1.9691991e+003   6.1400955e+002   1.2012713e-003   5.8279006e-004   1.4252724e-003   5.2488646e-004   1.1799773e+000   2.4693899e-001   1.6953983e+002   8.4122100e+001   3.9838037e-003   1.9521270e-003
 -7.9291829e+001   2.1678193e+000   7.9853319e-001   3.4909861e+002   8.1296485e+001   1.9721102e+003   6.1404025e+002   1.1923564e-003   5.7886704e-004   1.4186775e-003   5.2239164e-004   1.1766648e+000   2.4631830e-001   1.6909497e+002   8.3965866e+001   3.9805659e-003   1.9519592e-003
 -7.8893061e+001   2.1558883e+000   7.9460987e-001   3.4795840e+002   8.1457109e+001   1.9758625e+003   6.1556413e+002   1.1834222e-003   5.7502684e-004   1.4119395e-003   5.2006940e-004   1.1734120e+000   2.4568928e-001   1.6864426e+002   8.3820888e+001   3.9772156e-003   1.9520732e-003
 -7.8494646e+001   2.1438293e+000   7.9100911e-001   3.4632240e+002   8.1475592e+001   1.9754289e+003   6.0713199e+002   1.1748651e-003   5.7070133e-004   1.4058271e-003   5.1668003e-004   1.1700912e+000   2.4516531e-001   1.6824348e+002   8.3606927e+001   3.9750742e-003   1.9505666e-003
 -7.8096561e+001   2.1319730e+000   7.8732224e-001   3.4498896e+002   8.1590282e+001   1.9773641e+003   6.0460518e+002   1.1661789e-003   5.6664982e-004   1.3993924e-003   5.1383018e-004   1.1668264e+000   2.4460484e-001   1.6782157e+002   8.3429624e+001   3.9724616e-003   1.9499455e-003
 -7.7698782e+001   2.1203041e+000   7.8363729e-001   3.4348001e+002   8.1670033e+001   1.9773662e+003   5.9718602e+002   1.1577664e-003   5.6232013e-004   1.3933045e-003   5.1043393e-004   1.1636071e+000   2.4403813e-001   1.6743573e+002   8.3211911e+001   3.9707378e-003   1.9483765e-003
 -7.7301285e+001   2.1087834e+000   7.7990252e-001   3.4275183e+002   8.1697715e+001   1.9848857e+003   6.0648824e+002   1.1487028e-003   5.5900374e-004   1.3859804e-003   5.0902565e-004   1.1604273e+000   2.4344204e-001   1.6695477e+002   8.3135568e+001   3.9667762e-003   1.9502096e-003
 -7.6904045e+001   2.0973674e+000   7.7623122e-001   3.4154874e+002   8.1777892e+001   1.9873905e+003   6.0410545e+002   1.1401244e-003   5.5502952e-004   1.3794390e-003   5.0625144e-004   1.1572653e+000   2.4286231e-001   1.6653979e+002   8.2966263e+001   3.9644246e-003   1.9498402e-003
 -7.6507039e+001   2.0860001e+000   7.7250978e-001   3.4039465e+002   8.1634896e+001   1.9903970e+003   6.0306588e+002   1.1315354e-003   5.5109911e-004   1.3728310e-003   5.0353908e-004   1.1541156e+000   2.4224752e-001   1.6611998e+002   8.2800985e+001   3.9619830e-003   1.9495842e-003
 -7.6110243e+001   2.0745901e+000   7.6910149e-001   3.3915973e+002   8.1539097e+001   1.9930612e+003   6.0009809e+002   1.1229684e-003   5.4720316e-004   1.3661981e-003   5.0081775e-004   1.1509216e+000   2.4174276e-001   1.6570191e+002   8.2640090e+001   3.9596187e-003   1.9494658e-003
 -7.5713633e+001   2.0633567e+000   7.6564136e-001   3.3782674e+002   8.1653857e+001   1.9940427e+003   5.9396095e+002   1.1146236e-003   5.4303663e-004   1.3598838e-003   4.9754565e-004   1.1477743e+000   2.4121643e-001   1.6531298e+002   8.2439954e+001   3.9579864e-003   1.9484144e-003
 -7.5317184e+001   2.0523112e+000   7.6212429e-001   3.3663021e+002   8.1772277e+001   1.9960387e+003   5.9029089e+002   1.1062923e-003   5.3897530e-004   1.3534742e-003   4.9448372e-004   1.1446786e+000   2.4066247e-001   1.6492289e+002   8.2252883e+001   3.9563534e-003   1.9476841e-003
 -7.4920872e+001   2.0414227e+000   7.5859458e-001   3.3531193e+002   8.1958487e+001   1.9964472e+003   5.8287760e+002   1.0981707e-003   5.3466706e-004   1.3473445e-003   4.9093691e-004   1.1416217e+000   2.4010079e-001   1.6456160e+002   8.2029212e+001   3.9554610e-003   1.9460923e-003
 -7.4740937e+001   2.0365694e+000   7.5699473e-001   3.3530531e+002   8.1802723e+001   2.0027659e+003   5.9231943e+002   1.0939495e-003   5.3357299e-004   1.3435329e-003   4.9101514e-004   1.1402593e+000   2.3983651e-001   1.6431771e+002   8.2051432e+001   3.9531128e-003   1.9483593e-003
 -7.4516017e+001   2.0305311e+000   7.5500423e-001   3.3476396e+002   8.1821842e+001   2.0048856e+003   5.9178033e+002   1.0892076e-003   5.3141508e-004   1.3397230e-003   4.8951386e-004   1.1385613e+000   2.3951109e-001   1.6409124e+002   8.1964951e+001   3.9521011e-003   1.9484371e-003
 -7.4234868e+001   2.0229574e+000   7.5250707e-001   3.3406170e+002   8.1833742e+001   2.0072564e+003   5.9054619e+002   1.0832777e-003   5.2864595e-004   1.3349801e-003   4.8750590e-004   1.1364287e+000   2.3909825e-001   1.6380711e+002   8.1847344e+001   3.9508446e-003   1.9483315e-003
 -7.3883432e+001   2.0136379e+000   7.4928836e-001   3.3332610e+002   8.2055376e+001   2.0110934e+003   5.9146676e+002   1.0758364e-003   5.2522288e-004   1.3289496e-003   4.8512072e-004   1.1338078e+000   2.3854801e-001   1.6344659e+002   8.1706881e+001   3.9491892e-003   1.9483964e-003
 -7.3487419e+001   2.0028833e+000   7.4603625e-001   3.3226023e+002   8.2018443e+001   2.0143560e+003   5.8863966e+002   1.0675010e-003   5.2136318e-004   1.3222262e-003   4.8231188e-004   1.1307462e+000   2.3805136e-001   1.6304520e+002   8.1545672e+001   3.9474697e-003   1.9484239e-003
 -7.3091430e+001   1.9922836e+000   7.4272998e-001   3.3101430e+002   8.2214821e+001   2.0151484e+003   5.8088614e+002   1.0594617e-003   5.1713978e-004   1.3159587e-003   4.7876596e-004   1.1277261e+000   2.3753509e-001   1.6268436e+002   8.1327904e+001   3.9467737e-003   1.9470771e-003
 -7.2695443e+001   1.9818473e+000   7.3931843e-001   3.2996328e+002   8.2332756e+001   2.0175930e+003   5.7702436e+002   1.0513604e-003   5.1308449e-004   1.3094844e-003   4.7557773e-004   1.1247546e+000   2.3697817e-001   1.6231069e+002   8.1132329e+001   3.9458005e-003   1.9462789e-003
 -7.2299432e+001   1.9715739e+000   7.3591040e-001   3.2887381e+002   8.2615061e+001   2.0191589e+003   5.7139202e+002   1.0434154e-003   5.0889281e-004   1.3031953e-003   4.7209806e-004   1.1218241e+000   2.3641755e-001   1.6195978e+002   8.0916367e+001   3.9454290e-003   1.9450017e-003
 -7.1903375e+001   1.9614177e+000   7.3245442e-001   3.2843927e+002   8.2567499e+001   2.0277584e+003   5.8016005e+002   1.0348838e-003   5.0561019e-004   1.2957359e-003   4.7047388e-004   1.1189270e+000   2.3582662e-001   1.6151732e+002   8.0836685e+001   3.9428559e-003   1.9471045e-003
 -7.1507244e+001   1.9513061e+000   7.2894076e-001   3.2762478e+002   8.2447335e+001   2.0320910e+003   5.7935982e+002   1.0267221e-003   5.0176993e-004   1.2889299e-003   4.6765946e-004   1.1160423e+000   2.3520248e-001   1.6112810e+002   8.0672016e+001   3.9416355e-003   1.9471438e-003
 -7.1111017e+001   1.9413752e+000   7.2545044e-001   3.2689887e+002   8.2767455e+001   2.0365658e+003   5.7917513e+002   1.0186031e-003   4.9791172e-004   1.2821233e-003   4.6480837e-004   1.1132011e+000   2.3459225e-001   1.6074174e+002   8.0503094e+001   3.9405330e-003   1.9470960e-003
 -7.0714667e+001   1.9312173e+000   7.2230503e-001   3.2589009e+002   8.2933557e+001   2.0391861e+003   5.7409188e+002   1.0106123e-003   4.9392497e-004   1.2755416e-003   4.6157107e-004   1.1102605e+000   2.3409339e-001   1.6037349e+002   8.0312542e+001   3.9399191e-003   1.9465463e-003
 -7.0318169e+001   1.9212310e+000   7.1904774e-001   3.2496013e+002   8.3016399e+001   2.0421039e+003   5.6993556e+002   1.0026659e-003   4.8992266e-004   1.2689594e-003   4.5831482e-004   1.1073716e+000   2.3355696e-001   1.6000970e+002   8.0118704e+001   3.9394696e-003   1.9459407e-003
 -6.9921499e+001   1.9113982e+000   7.1578623e-001   3.2393466e+002   8.3175868e+001   2.0438345e+003   5.6284994e+002   9.9491459e-004   4.8573664e-004   1.2626161e-003   4.5470611e-004   1.1045228e+000   2.3301259e-001   1.5967437e+002   7.9894589e+001   3.9397749e-003   1.9446096e-003
 -6.9524630e+001   1.9016964e+000   7.1248271e-001   3.2298895e+002   8.3468543e+001   2.0459049e+003   5.5698330e+002   9.8719991e-004   4.8155869e-004   1.2562693e-003   4.5110800e-004   1.1017100e+000   2.3244934e-001   1.5934268e+002   7.9670206e+001   3.9402236e-003   1.9432878e-003
 -6.9127536e+001   1.8920836e+000   7.0914736e-001   3.2267839e+002   8.3426124e+001   2.0550263e+003   5.6536464e+002   9.7889720e-004   4.7827303e-004   1.2487455e-003   4.4935145e-004   1.0989209e+000   2.3186620e-001   1.5891626e+002   7.9584720e+001   3.9383591e-003   1.9454564e-003
 -6.8730192e+001   1.8824789e+000   7.0572416e-001   3.2201099e+002   8.3244276e+001   2.0601001e+003   5.6501654e+002   9.7093553e-004   4.7446867e-004   1.2418492e-003   4.4646178e-004   1.0961363e+000   2.3123827e-001   1.5854082e+002   7.9417100e+001   3.9378203e-003   1.9456049e-003
 -6.8332571e+001   1.8730824e+000   7.0234071e-001   3.2152031e+002   8.3572634e+001   2.0662209e+003   5.6672189e+002   9.6293053e-004   4.7075175e-004   1.2347845e-003   4.4377386e-004   1.0934042e+000   2.3062725e-001   1.5815541e+002   7.9262595e+001   3.9370929e-003   1.9461112e-003
 -6.7934647e+001   1.8634512e+000   6.9927065e-001   3.2051195e+002   8.3799704e+001   2.0678609e+003   5.5821970e+002   9.5528981e-004   4.6656997e-004   1.2283910e-003   4.4000965e-004   1.0905710e+000   2.3012111e-001   1.5782676e+002   7.9031654e+001   3.9378360e-003   1.9447342e-003
 -6.7536393e+001   1.8539922e+000   6.9605732e-001   3.1979392e+002   8.3916909e+001   2.0720362e+003   5.5568698e+002   9.4750434e-004   4.6264591e-004   1.2216525e-003   4.3679554e-004   1.0877931e+000   2.2956669e-001   1.5747211e+002   7.8840521e+001   3.9379893e-003   1.9443800e-003
 -6.7137781e+001   1.8446525e+000   6.9279996e-001   3.1889474e+002   8.3940146e+001   2.0742485e+003   5.4831765e+002   9.3996659e-004   4.5845072e-004   1.2152651e-003   4.3304070e-004   1.0850491e+000   2.2899075e-001   1.5715625e+002   7.8604038e+001   3.9391800e-003   1.9429166e-003
 -6.6738785e+001   1.8354225e+000   6.8952187e-001   3.1875142e+002   8.3955243e+001   2.0843755e+003   5.5733736e+002   9.3175539e-004   4.5523724e-004   1.2075641e-003   4.3130011e-004   1.0823356e+000   2.2839593e-001   1.5672739e+002   7.8525901e+001   3.9375775e-003   1.9454789e-003
 -6.6339376e+001   1.8262291e+000   6.8625271e-001   3.1798713e+002   8.4015578e+001   2.0877416e+003   5.5144557e+002   9.2415161e-004   4.5116196e-004   1.2009405e-003   4.2776732e-004   1.0796254e+000   2.2780498e-001   1.5639623e+002   7.8306197e+001   3.9384983e-003   1.9444882e-003
 -6.5939526e+001   1.8170454e+000   6.8286052e-001   3.1754436e+002   8.3824732e+001   2.0944781e+003   5.5359744e+002   9.1628110e-004   4.4747358e-004   1.1938107e-003   4.2499907e-004   1.0769230e+000   2.2715733e-001   1.5601830e+002   7.8148732e+001   3.9383001e-003   1.9451057e-003
 -6.5539208e+001   1.8077239e+000   6.7985932e-001   3.1677883e+002   8.3815218e+001   2.0985995e+003   5.4835838e+002   9.0860998e-004   4.4356088e-004   1.1870022e-003   4.2168898e-004   1.0741415e+000   2.2664823e-001   1.5567186e+002   7.7952220e+001   3.9389608e-003   1.9447728e-003
 -6.5138391e+001   1.7985429e+000   6.7680431e-001   3.1600478e+002   8.4131631e+001   2.1017864e+003   5.4224882e+002   9.0108504e-004   4.3947859e-004   1.1804154e-003   4.1802355e-004   1.0713999e+000   2.2612138e-001   1.5534733e+002   7.7725886e+001   3.9402513e-003   1.9437068e-003
 -6.4737047e+001   1.7895001e+000   6.7364629e-001   3.1534973e+002   8.4337003e+001   2.1059975e+003   5.3817610e+002   8.9353786e-004   4.3546600e-004   1.1737039e-003   4.1453945e-004   1.0687019e+000   2.2555781e-001   1.5501670e+002   7.7509098e+001   3.9414584e-003   1.9429124e-003
 -6.4335147e+001   1.7805823e+000   6.7046813e-001   3.1466179e+002   8.4697245e+001   2.1094068e+003   5.3266158e+002   8.8613290e-004   4.3133394e-004   1.1671766e-003   4.1079614e-004   1.0660381e+000   2.2498339e-001   1.5470834e+002   7.7270216e+001   3.9433079e-003   1.9415805e-003
 -6.3932659e+001   1.7717476e+000   6.6722436e-001   3.1463200e+002   8.4676346e+001   2.1203288e+003   5.4143815e+002   8.7809492e-004   4.2810404e-004   1.1593795e-003   4.0895353e-004   1.0634004e+000   2.2437623e-001   1.5429001e+002   7.7183670e+001   3.9423992e-003   1.9441954e-003
 -6.3529554e+001   1.7629288e+000   6.6386071e-001   3.1419445e+002   8.4519086e+001   2.1265811e+003   5.4030737e+002   8.7045918e-004   4.2428070e-004   1.1523252e-003   4.0583392e-004   1.0607716e+000   2.2371723e-001   1.5393778e+002   7.6995507e+001   3.9432636e-003   1.9442312e-003
 -6.3125800e+001   1.7542776e+000   6.6053200e-001   3.1379752e+002   8.4885972e+001   2.1323876e+003   5.3885398e+002   8.6291998e-004   4.2034421e-004   1.1453863e-003   4.0249926e-004   1.0581852e+000   2.2307513e-001   1.5359966e+002   7.6786347e+001   3.9445727e-003   1.9437627e-003
 -6.2721365e+001   1.7453287e+000   6.5754393e-001   3.1321187e+002   8.5116560e+001   2.1374925e+003   5.3480830e+002   8.5538429e-004   4.1644355e-004   1.1384697e-003   3.9910981e-004   1.0554744e+000   2.2254522e-001   1.5326066e+002   7.6580656e+001   3.9459263e-003   1.9434273e-003
 -6.2316218e+001   1.7365157e+000   6.5443641e-001   3.1264410e+002   8.5276332e+001   2.1423101e+003   5.3044723e+002   8.4793555e-004   4.1245248e-004   1.1316497e-003   3.9555007e-004   1.0528070e+000   2.2197884e-001   1.5293452e+002   7.6357491e+001   3.9476969e-003   1.9426732e-003
 -6.1910327e+001   1.7278260e+000   6.5131008e-001   3.1197215e+002   8.5513245e+001   2.1458310e+003   5.2303885e+002   8.4068170e-004   4.0827405e-004   1.1250920e-003   3.9162400e-004   1.0501740e+000   2.2140142e-001   1.5264119e+002   7.6098744e+001   3.9503996e-003   1.9410268e-003
 -6.1503657e+001   1.7192388e+000   6.4812901e-001   3.1138747e+002   8.5864613e+001   2.1498476e+003   5.1713927e+002   8.3344233e-004   4.0411259e-004   1.1185058e-003   3.8773937e-004   1.0475711e+000   2.2080279e-001   1.5234890e+002   7.5841019e+001   3.9532130e-003   1.9394267e-003
 -6.1096174e+001   1.7107076e+000   6.4489545e-001   3.1144727e+002   8.5834330e+001   2.1614082e+003   5.2540479e+002   8.2557038e-004   4.0083149e-004   1.1106498e-003   3.8572461e-004   1.0449846e+000   2.2017926e-001   1.5194150e+002   7.5738434e+001   3.9531041e-003   1.9419268e-003
 -6.0687843e+001   1.7021546e+000   6.4148882e-001   3.1112269e+002   8.5579893e+001   2.1686011e+003   5.2472134e+002   8.1806610e-004   3.9700352e-004   1.1034952e-003   3.8251546e-004   1.0424000e+000   2.1948098e-001   1.5159736e+002   7.5537304e+001   3.9547391e-003   1.9418921e-003
 -6.0278628e+001   1.6937862e+000   6.3815380e-001   3.1097551e+002   8.5879162e+001   2.1768684e+003   5.2609662e+002   8.1051649e-004   3.9325503e-004   1.0961778e-003   3.7949656e-004   1.0398614e+000   2.1881279e-001   1.5124124e+002   7.5347619e+001   3.9561505e-003   1.9421872e-003
 -5.9868494e+001   1.6851155e+000   6.3516100e-001   3.1029617e+002   8.6201370e+001   2.1804364e+003   5.1732646e+002   8.0332301e-004   3.8905983e-004   1.0895575e-003   3.7540948e-004   1.0371943e+000   2.1826229e-001   1.5094954e+002   7.5074439e+001   3.9593422e-003   1.9403392e-003
 -5.9457406e+001   1.6765995e+000   6.3200820e-001   3.0990582e+002   8.6368764e+001   2.1866965e+003   5.1441738e+002   7.9596866e-004   3.8510704e-004   1.0825650e-003   3.7187109e-004   1.0345803e+000   2.1766169e-001   1.5062641e+002   7.4843918e+001   3.9618079e-003   1.9396562e-003
 -5.9045324e+001   1.6681889e+000   6.2885186e-001   3.0934804e+002   8.6688178e+001   2.1908831e+003   5.0694906e+002   7.8886255e-004   3.8088458e-004   1.0759520e-003   3.6777943e-004   1.0319947e+000   2.1705502e-001   1.5034862e+002   7.4561358e+001   3.9655574e-003   1.9376269e-003
 -5.8632213e+001   1.6598597e+000   6.2560071e-001   3.0957496e+002   8.6744861e+001   2.2037932e+003   5.1606973e+002   7.8101339e-004   3.7764683e-004   1.0678812e-003   3.6577157e-004   1.0294376e+000   2.1640568e-001   1.4992941e+002   7.4459930e+001   3.9656580e-003   1.9404596e-003
 -5.8218031e+001   1.6515389e+000   6.2231570e-001   3.0912624e+002   8.6836369e+001   2.2092091e+003   5.0959285e+002   7.7383241e-004   3.7351024e-004   1.0610290e-003   3.6186671e-004   1.0268787e+000   2.1574556e-001   1.4963407e+002   7.4187662e+001   3.9691361e-003   1.9388219e-003
 -5.7802740e+001   1.6431815e+000   6.1881300e-001   3.0900606e+002   8.6516582e+001   2.2184060e+003   5.1145781e+002   7.6634477e-004   3.6976191e-004   1.0536052e-003   3.5876754e-004   1.0243199e+000   2.1499552e-001   1.4927867e+002   7.3985713e+001   3.9711096e-003   1.9391196e-003
 -5.7386300e+001   1.6346403e+000   6.1580641e-001   3.0854038e+002   8.6660323e+001   2.2245711e+003   5.0548776e+002   7.5907586e-004   3.6577073e-004   1.0465664e-003   3.5506241e-004   1.0216563e+000   2.1442635e-001   1.4896418e+002   7.3734327e+001   3.9742654e-003   1.9381634e-003
 -5.6968657e+001   1.6262144e+000   6.1273451e-001   3.0803456e+002   8.7072250e+001   2.2295397e+003   4.9819062e+002   7.5197370e-004   3.6158130e-004   1.0397991e-003   3.5095258e-004   1.0190272e+000   2.1383734e-001   1.4868084e+002   7.3442333e+001   3.9783498e-003   1.9361592e-003
 -5.6549777e+001   1.6179138e+000   6.0948527e-001   3.0769604e+002   8.7252601e+001   2.2360689e+003   4.9411922e+002   7.4480608e-004   3.5750251e-004   1.0328397e-003   3.4711671e-004   1.0164441e+000   2.1319122e-001   1.4838376e+002   7.3167663e+001   3.9821607e-003   1.9346845e-003
 -5.6129618e+001   1.6096990e+000   6.0623581e-001   3.0732969e+002   8.7641586e+001   2.2419735e+003   4.8874994e+002   7.3774952e-004   3.5332678e-004   1.0260226e-003   3.4307926e-004   1.0138835e+000   2.1253912e-001   1.4810927e+002   7.2869058e+001   3.9866438e-003   1.9326541e-003
 -5.5708134e+001   1.6015384e+000   6.0290903e-001   3.0764901e+002   8.7660681e+001   2.2559509e+003   4.9750085e+002   7.3001048e-004   3.5003343e-004   1.0178396e-003   3.4093965e-004   1.0113409e+000   2.1185325e-001   1.4770186e+002   7.2740086e+001   3.9875471e-003   1.9353034e-003
 -5.5285280e+001   1.5933727e+000   5.9934936e-001   3.0749791e+002   8.7447551e+001   2.2645922e+003   4.9547469e+002   7.2273611e-004   3.4608820e-004   1.0105309e-003   3.3740375e-004   1.0088092e+000   2.1107453e-001   1.4739247e+002   7.2481920e+001   3.9909843e-003   1.9344554e-003
 -5.4860997e+001   1.5853559e+000   5.9584630e-001   3.0739125e+002   8.7819284e+001   2.2726942e+003   4.9345486e+002   7.1556312e-004   3.4200771e-004   1.0033713e-003   3.3360865e-004   1.0063153e+000   2.1031742e-001   1.4712965e+002   7.2222879e+001   3.9950583e-003   1.9328708e-003
 -5.4435240e+001   1.5769675e+000   5.9272889e-001   3.0701472e+002   8.8031379e+001   2.2796452e+003   4.8712873e+002   7.0841960e-004   3.3793099e-004   9.9627963e-004   3.2970210e-004   1.0036625e+000   2.0969794e-001   1.4687336e+002   7.1962254e+001   3.9994037e-003   1.9312649e-003
 -5.4007966e+001   1.5686930e+000   5.8945045e-001   3.0672440e+002   8.8283606e+001   2.2868343e+003   4.8236326e+002   7.0131673e-004   3.3381075e-004   9.8922969e-004   3.2572159e-004   1.0010504e+000   2.0902968e-001   1.4662286e+002   7.1689165e+001   4.0040439e-003   1.9293569e-003
 -5.3666147e+001   1.5622131e+000   5.8682833e-001   3.0653754e+002   8.8536611e+001   2.2927859e+003   4.7876207e+002   6.9569724e-004   3.3053582e-004   9.8361516e-004   3.2255877e-004   9.9900358e-001   2.0848804e-001   1.4643170e+002   7.1470658e+001   4.0080569e-003   1.9278330e-003
 -5.3238873e+001   1.5541616e+000   5.8348622e-001   3.0617865e+002   8.8921605e+001   2.2986964e+003   4.7132366e+002   6.8885919e-004   3.2622798e-004   9.7689632e-004   3.1819015e-004   9.9645886e-001   2.0779193e-001   1.4622721e+002   7.1149040e+001   4.0141313e-003   1.9246396e-003
 -5.2897054e+001   1.5478070e+000   5.8075002e-001   3.0671125e+002   8.8878713e+001   2.3128131e+003   4.8200885e+002   6.8260575e-004   3.2380742e-004   9.6996465e-004   3.1685667e-004   9.9445482e-001   2.0719786e-001   1.4589549e+002   7.1101784e+001   4.0143990e-003   1.9278725e-003
 -5.2469780e+001   1.5398235e+000   5.7718392e-001   3.0658713e+002   8.8789741e+001   2.3216501e+003   4.7836505e+002   6.7556535e-004   3.1977497e-004   9.6275937e-004   3.1305788e-004   9.9193955e-001   2.0640961e-001   1.4563724e+002   7.0829385e+001   4.0191589e-003   1.9260842e-003
 -5.2127961e+001   1.5336158e+000   5.7426466e-001   3.0666931e+002   8.8967331e+001   2.3299379e+003   4.7847867e+002   6.6990737e-004   3.1662951e-004   9.5688074e-004   3.1019899e-004   9.8999124e-001   2.0573732e-001   1.4541975e+002   7.0623040e+001   4.0227115e-003   1.9249716e-003
 -5.1700687e+001   1.5254248e+000   5.7110625e-001   3.0639450e+002   8.9199999e+001   2.3379400e+003   4.7246853e+002   6.6295228e-004   3.1260442e-004   9.4978968e-004   3.0628147e-004   9.8736393e-001   2.0509111e-001   1.4516928e+002   7.0341001e+001   4.0278525e-003   1.9229733e-003
 -5.1358868e+001   1.5189927e+000   5.6854627e-001   3.0614385e+002   8.9586469e+001   2.3433306e+003   4.6666682e+002   6.5754725e-004   3.0925802e-004   9.4436602e-004   3.0285616e-004   9.8530063e-001   2.0455915e-001   1.4499792e+002   7.0082603e+001   4.0328138e-003   1.9204461e-003
 -5.0931594e+001   1.5110380e+000   5.6513984e-001   3.0603652e+002   8.9768532e+001   2.3522907e+003   4.6373723e+002   6.5066602e-004   3.0524545e-004   9.3729152e-004   2.9898961e-004   9.8275698e-001   2.0383173e-001   1.4475180e+002   6.9792781e+001   4.0382502e-003   1.9182504e-003
 -5.0589775e+001   1.5047837e+000   5.6244608e-001   3.0575702e+002   9.0005329e+001   2.3572014e+003   4.5638163e+002   6.4543788e-004   3.0181776e-004   9.3205316e-004   2.9540595e-004   9.8075383e-001   2.0325119e-001   1.4461107e+002   6.9506599e+001   4.0442112e-003   1.9149655e-003
 -5.0162501e+001   1.4969967e+000   5.5900280e-001   3.0556524e+002   9.0393005e+001   2.3648201e+003   4.5085159e+002   6.3881925e-004   2.9763933e-004   9.2532460e-004   2.9117917e-004   9.7825921e-001   2.0250118e-001   1.4441184e+002   6.9167014e+001   4.0511506e-003   1.9114121e-003
 -4.9820682e+001   1.4908274e+000   5.5620129e-001   3.0611181e+002   9.0311363e+001   2.3792887e+003   4.6018399e+002   6.3284031e-004   2.9518480e-004   9.1855675e-004   2.8968551e-004   9.7628489e-001   2.0187309e-001   1.4409442e+002   6.9086794e+001   4.0522945e-003   1.9139575e-003
 -4.9393408e+001   1.4830884e+000   5.5240583e-001   3.0622556e+002   9.0079963e+001   2.3908842e+003   4.6009489e+002   6.2594693e-004   2.9136556e-004   9.1120495e-004   2.8621878e-004   9.7382737e-001   2.0096238e-001   1.4382094e+002   6.8817673e+001   4.0573159e-003   1.9124307e-003
 -4.9051589e+001   1.4770420e+000   5.4948584e-001   3.0627422e+002   9.0356235e+001   2.3987501e+003   4.5804970e+002   6.2060561e-004   2.8814610e-004   9.0560202e-004   2.8306877e-004   9.7189622e-001   2.0028088e-001   1.4363512e+002   6.8559033e+001   4.0623126e-003   1.9099730e-003
 -4.8624315e+001   1.4691072e+000   5.4620274e-001   3.0608311e+002   9.0619255e+001   2.4075777e+003   4.5198520e+002   6.1395945e-004   2.8414892e-004   8.9866902e-004   2.7908067e-004   9.6931649e-001   1.9957546e-001   1.4340552e+002   6.8235987e+001   4.0687540e-003   1.9069642e-003
 -4.8282496e+001   1.4628740e+000   5.4351724e-001   3.0586964e+002   9.0948112e+001   2.4134275e+003   4.4553651e+002   6.0881904e-004   2.8080977e-004   8.9340105e-004   2.7557278e-004   9.6729196e-001   1.9898647e-001   1.4325661e+002   6.7937649e+001   4.0749463e-003   1.9034026e-003
 -4.7855222e+001   1.4551591e+000   5.3994767e-001   3.0579973e+002   9.1066129e+001   2.4228717e+003   4.4178919e+002   6.0228306e-004   2.7679421e-004   8.8655182e-004   2.7157202e-004   9.6479414e-001   1.9818754e-001   1.4303968e+002   6.7596589e+001   4.0819466e-003   1.8998958e-003
 -4.7513403e+001   1.4490821e+000   5.3715359e-001   3.0559203e+002   9.1323240e+001   2.4285992e+003   4.3479841e+002   5.9728556e-004   2.7342034e-004   8.8142000e-004   2.6799408e-004   9.6282161e-001   1.9755827e-001   1.4291556e+002   6.7278224e+001   4.0890013e-003   1.8957621e-003
 -4.7086129e+001   1.4415239e+000   5.3357446e-001   3.0549006e+002   9.1683830e+001   2.4372962e+003   4.2981136e+002   5.9096314e-004   2.6932028e-004   8.7482951e-004   2.6379062e-004   9.6036846e-001   1.9674435e-001   1.4273725e+002   6.6901851e+001   4.0973127e-003   1.8912575e-003
 -4.6744310e+001   1.4354934e+000   5.3063646e-001   3.0613029e+002   9.1556388e+001   2.4530011e+003   4.3933634e+002   5.8516512e-004   2.6690979e-004   8.6809103e-004   2.6229926e-004   9.5841419e-001   1.9605575e-001   1.4241153e+002   6.6800541e+001   4.0987402e-003   1.8933973e-003
 -4.6317036e+001   1.4279333e+000   5.2663207e-001   3.0631727e+002   9.1304155e+001   2.4656932e+003   4.3911667e+002   5.7854980e-004   2.6312185e-004   8.6086641e-004   2.5878993e-004   9.5598825e-001   1.9504368e-001   1.4214782e+002   6.6485909e+001   4.1047901e-003   1.8907113e-003
 -4.5975216e+001   1.4220334e+000   5.2358093e-001   3.0643972e+002   9.1564034e+001   2.4745329e+003   4.3742144e+002   5.7342276e-004   2.5994852e-004   8.5535223e-004   2.5564005e-004   9.5408038e-001   1.9430108e-001   1.4197042e+002   6.6192532e+001   4.1106467e-003   1.8873318e-003
 -4.5547943e+001   1.4142742e+000   5.2013726e-001   3.0631353e+002   9.1821918e+001   2.4842871e+003   4.3147581e+002   5.6707606e-004   2.5600067e-004   8.4858818e-004   2.5161815e-004   9.5152378e-001   1.9352516e-001   1.4175858e+002   6.5823193e+001   4.1183834e-003   1.8830806e-003
 -4.5206123e+001   1.4081739e+000   5.1730745e-001   3.0615045e+002   9.2096314e+001   2.4909397e+003   4.2525007e+002   5.6216962e-004   2.5271535e-004   8.4344532e-004   2.4811421e-004   9.4951661e-001   1.9287518e-001   1.4162492e+002   6.5487552e+001   4.1256725e-003   1.8784813e-003
 -4.4778850e+001   1.4006118e+000   5.1363392e-001   3.0615145e+002   9.2335651e+001   2.5014244e+003   4.2185600e+002   5.5591920e-004   2.4877187e-004   8.3674662e-004   2.4411893e-004   9.4703198e-001   1.9201990e-001   1.4142243e+002   6.5102194e+001   4.1339014e-003   1.8737647e-003
 -4.4437030e+001   1.3946535e+000   5.1068452e-001   3.0598920e+002   9.2527294e+001   2.5079838e+003   4.1506221e+002   5.5115072e-004   2.4545927e-004   8.3173602e-004   2.4055748e-004   9.4507384e-001   1.9132287e-001   1.4131409e+002   6.4746529e+001   4.1421029e-003   1.8685754e-003
 -4.4009756e+001   1.3872300e+000   5.0695264e-001   3.0595130e+002   9.2894425e+001   2.5177674e+003   4.1051716e+002   5.4510843e-004   2.4144296e-004   8.2529270e-004   2.3638418e-004   9.4263113e-001   1.9043788e-001   1.4115095e+002   6.4324520e+001   4.1517084e-003   1.8627784e-003
 -4.3667937e+001   1.3813253e+000   5.0386938e-001   3.0671915e+002   9.2769953e+001   2.5351898e+003   4.2077708e+002   5.3947302e-004   2.3913242e-004   8.1854775e-004   2.3499495e-004   9.4069446e-001   1.8967729e-001   1.4080803e+002   6.4209748e+001   4.1531826e-003   1.8646877e-003
 -4.3240663e+001   1.3739272e+000   4.9972125e-001   3.0686644e+002   9.2582000e+001   2.5477682e+003   4.1840224e+002   5.3326328e-004   2.3529889e-004   8.1168860e-004   2.3123836e-004   9.3828539e-001   1.8860535e-001   1.4058493e+002   6.3819067e+001   4.1612338e-003   1.8598365e-003
 -4.2898844e+001   1.3681508e+000   4.9643132e-001   3.0704968e+002   9.2739990e+001   2.5577760e+003   4.1720098e+002   5.2836696e-004   2.3219324e-004   8.0628607e-004   2.2814672e-004   9.3640307e-001   1.8774944e-001   1.4041844e+002   6.3487498e+001   4.1680809e-003   1.8553542e-003
 -4.2471570e+001   1.3605005e+000   4.9282781e-001   3.0696967e+002   9.3018899e+001   2.5684900e+003   4.1173786e+002   5.2232302e-004   2.2831757e-004   7.9972052e-004   2.2412225e-004   9.3384443e-001   1.8690888e-001   1.4022362e+002   6.3065931e+001   4.1771760e-003   1.8495831e-003
 -4.2129751e+001   1.3544627e+000   4.8986995e-001   3.0685485e+002   9.3327692e+001   2.5760898e+003   4.0645684e+002   5.1763604e-004   2.2511455e-004   7.9470415e-004   2.2066963e-004   9.3182729e-001   1.8620695e-001   1.4010028e+002   6.2691046e+001   4.1854813e-003   1.8438028e-003
 -4.1702477e+001   1.3469723e+000   4.8606000e-001   3.0687215e+002   9.3600705e+001   2.5874572e+003   4.0296373e+002   5.1169008e-004   2.2125112e-004   7.8820682e-004   2.1668545e-004   9.2932746e-001   1.8528901e-001   1.3991623e+002   6.2251929e+001   4.1951142e-003   1.8374911e-003
 -4.1360658e+001   1.3410681e+000   4.8300139e-001   3.0671085e+002   9.3800003e+001   2.5945683e+003   3.9622414e+002   5.0717624e-004   2.1800294e-004   7.8338665e-004   2.1311661e-004   9.2735597e-001   1.8454354e-001   1.3982902e+002   6.1847343e+001   4.2046704e-003   1.8308000e-003
 -4.0933384e+001   1.3337197e+000   4.7910201e-001   3.0673158e+002   9.4192680e+001   2.6056291e+003   3.9295794e+002   5.0141085e-004   2.1410478e-004   7.7710305e-004   2.0903609e-004   9.2490137e-001   1.8358620e-001   1.3967961e+002   6.1375220e+001   4.2155646e-003   1.8235097e-003
 -4.0746599e+001   1.3305720e+000   4.7739138e-001   3.0669979e+002   9.4291444e+001   2.6099999e+003   3.8982827e+002   4.9896168e-004   2.1237675e-004   7.7444237e-004   2.0716315e-004   9.2385113e-001   1.8315874e-001   1.3963065e+002   6.1154007e+001   4.2207931e-003   1.8198184e-003
 -4.0513118e+001   1.3266420e+000   4.7520267e-001   3.0757508e+002   9.4151093e+001   2.6260858e+003   4.0159906e+002   4.9498223e-004   2.1113500e-004   7.6936223e-004   2.0683715e-004   9.2254397e-001   1.8259411e-001   1.3931391e+002   6.1133300e+001   4.2196449e-003   1.8229876e-003
 -4.0221266e+001   1.3217438e+000   4.7248533e-001   3.0756520e+002   9.4232561e+001   2.6335255e+003   3.9717554e+002   4.9113891e-004   2.0845961e-004   7.6512882e-004   2.0396278e-004   9.2090782e-001   1.8191026e-001   1.3923005e+002   6.0792590e+001   4.2276889e-003   1.8175112e-003
 -3.9856451e+001   1.3155204e+000   4.6872613e-001   3.0772394e+002   9.4096134e+001   2.6453481e+003   3.9537754e+002   4.8613468e-004   2.0525787e-004   7.5947500e-004   2.0077070e-004   9.1885769e-001   1.8087054e-001   1.3906335e+002   6.0396951e+001   4.2359327e-003   1.8116374e-003
 -3.9400432e+001   1.3078497e+000   4.6416204e-001   3.0797141e+002   9.4408012e+001   2.6596444e+003   3.9459647e+002   4.7999066e-004   2.0118367e-004   7.5258634e-004   1.9662710e-004   9.1630899e-001   1.7965974e-001   1.3888385e+002   5.9867420e+001   4.2470326e-003   1.8032579e-003
 -3.9035617e+001   1.3014378e+000   4.6087079e-001   3.0783172e+002   9.4600509e+001   2.6687228e+003   3.8864751e+002   4.7525314e-004   1.9790031e-004   7.4739317e-004   1.9307130e-004   9.1413279e-001   1.7884747e-001   1.3880244e+002   5.9437221e+001   4.2572360e-003   1.7957185e-003
 -3.8579599e+001   1.2934389e+000   4.5670084e-001   3.0765453e+002   9.5025496e+001   2.6796790e+003   3.8239822e+002   4.6942152e-004   1.9372423e-004   7.4105639e-004   1.8848647e-004   9.1141238e-001   1.7782033e-001   1.3872548e+002   5.8877263e+001   4.2707850e-003   1.7854296e-003
 -3.8214784e+001   1.2871460e+000   4.5315078e-001   3.0769160e+002   9.5120707e+001   2.6904952e+003   3.8015059e+002   4.6467211e-004   1.9054463e-004   7.3574713e-004   1.8518193e-004   9.0928485e-001   1.7691358e-001   1.3862900e+002   5.8459361e+001   4.2806303e-003   1.7780413e-003
 -3.7758765e+001   1.2793066e+000   4.4879825e-001   3.0753373e+002   9.5390726e+001   2.7017263e+003   3.7412034e+002   4.5899823e-004   1.8640472e-004   7.2954622e-004   1.8063426e-004   9.0662167e-001   1.7580734e-001   1.3858007e+002   5.7879215e+001   4.2953336e-003   1.7670533e-003
 -3.7393951e+001   1.2730987e+000   4.4524520e-001   3.0749775e+002   9.5669330e+001   2.7115174e+003   3.7102507e+002   4.5445661e-004   1.8315154e-004   7.2453166e-004   1.7712317e-004   9.0451453e-001   1.7488825e-001   1.3853082e+002   5.7415031e+001   4.3068666e-003   1.7581670e-003
 -3.6937932e+001   1.2653242e+000   4.4069525e-001   3.0838693e+002   9.5658209e+001   2.7349131e+003   3.8110772e+002   4.4785682e-004   1.7996744e-004   7.1646594e-004   1.7468465e-004   9.0187726e-001   1.7368616e-001   1.3817908e+002   5.7095142e+001   4.3124529e-003   1.7551969e-003
 -3.6573117e+001   1.2591315e+000   4.3699338e-001   3.0817724e+002   9.5676159e+001   2.7435019e+003   3.7365265e+002   4.4350072e-004   1.7661671e-004   7.1168631e-004   1.7090604e-004   8.9977508e-001   1.7270142e-001   1.3816922e+002   5.6577500e+001   4.3254291e-003   1.7445967e-003
 -3.6117099e+001   1.2513356e+000   4.3193354e-001   3.0829167e+002   9.5500836e+001   2.7590368e+003   3.7175360e+002   4.3772321e-004   1.7273275e-004   7.0506508e-004   1.6695962e-004   8.9716656e-001   1.7121890e-001   1.3804374e+002   5.6012904e+001   4.3383456e-003   1.7339445e-003
 -3.5752284e+001   1.2452428e+000   4.2813480e-001   3.0845122e+002   9.5733267e+001   2.7711621e+003   3.7169613e+002   4.3318959e-004   1.6962083e-004   6.9989269e-004   1.6372306e-004   8.9509867e-001   1.7017710e-001   1.3795975e+002   5.5540515e+001   4.3492562e-003   1.7246668e-003
 -3.5460432e+001   1.2402136e+000   4.2536102e-001   3.0835883e+002   9.5858481e+001   2.7793241e+003   3.6812490e+002   4.2968049e-004   1.6713344e-004   6.9595305e-004   1.6099155e-004   8.9336036e-001   1.6945900e-001   1.3792627e+002   5.5155656e+001   4.3590934e-003   1.7169930e-003
 -3.5095617e+001   1.2338938e+000   4.2187041e-001   3.0823440e+002   9.6163675e+001   2.7892380e+003   3.6483954e+002   4.2533770e-004   1.6397381e-004   6.9112424e-004   1.5748198e-004   8.9116917e-001   1.6856258e-001   1.3789232e+002   5.4650857e+001   4.3717822e-003   1.7066615e-003
 -3.4803765e+001   1.2289395e+000   4.1906023e-001   3.0805299e+002   9.6311689e+001   2.7963268e+003   3.6013990e+002   4.2200606e-004   1.6141782e-004   6.8744696e-004   1.5456669e-004   8.8945245e-001   1.6783132e-001   1.3790638e+002   5.4227607e+001   4.3832943e-003   1.6977300e-003
 -3.4438950e+001   1.2226981e+000   4.1537506e-001   3.0802995e+002   9.6409163e+001   2.8076533e+003   3.5855351e+002   4.1765799e-004   1.5836984e-004   6.8250963e-004   1.5130271e-004   8.8729386e-001   1.6685818e-001   1.3785633e+002   5.3734644e+001   4.3956855e-003   1.6877031e-003
 -3.4147099e+001   1.2177592e+000   4.1245205e-001   3.0797625e+002   9.6566449e+001   2.8161042e+003   3.5686266e+002   4.1427251e-004   1.5589491e-004   6.7870406e-004   1.4856987e-004   8.8558313e-001   1.6607831e-001   1.3784166e+002   5.3318612e+001   4.4064510e-003   1.6789237e-003
 -3.3782284e+001   1.2115809e+000   4.0877013e-001   3.0779553e+002   9.6747378e+001   2.8257154e+003   3.5309776e+002   4.1016906e-004   1.5275780e-004   6.7413856e-004   1.4504189e-004   8.8343925e-001   1.6509298e-001   1.3785944e+002   5.2772820e+001   4.4212010e-003   1.6671146e-003
 -3.3490432e+001   1.2066972e+000   4.0581407e-001   3.0767966e+002   9.6890283e+001   2.8336622e+003   3.5062016e+002   4.0691744e-004   1.5028921e-004   6.7049887e-004   1.4228037e-004   8.8174375e-001   1.6429461e-001   1.3787815e+002   5.2337066e+001   4.4332068e-003   1.6576223e-003
 -3.3125617e+001   1.2005216e+000   4.0200188e-001   3.0867231e+002   9.6856497e+001   2.8567401e+003   3.6279448e+002   4.0171985e-004   1.4807024e-004   6.6383026e-004   1.4084759e-004   8.7960219e-001   1.6324125e-001   1.3751024e+002   5.2081581e+001   4.4357646e-003   1.6550225e-003
 -3.2833765e+001   1.1956524e+000   3.9890718e-001   3.0845535e+002   9.6810268e+001   2.8640582e+003   3.5797136e+002   3.9857967e-004   1.4555370e-004   6.6032928e-004   1.3793858e-004   8.7791508e-001   1.6237824e-001   1.3755387e+002   5.1612384e+001   4.4487129e-003   1.6443870e-003
 -3.2468950e+001   1.1894975e+000   3.9473268e-001   3.0848654e+002   9.6689605e+001   2.8769613e+003   3.5704464e+002   3.9436802e-004   1.4259326e-004   6.5542437e-004   1.3483279e-004   8.7580833e-001   1.6111519e-001   1.3750161e+002   5.1079027e+001   4.4616270e-003   1.6328138e-003
 -3.2177098e+001   1.1847253e+000   3.9150274e-001   3.0837158e+002   9.6699506e+001   2.8853438e+003   3.5381128e+002   3.9123914e-004   1.4013010e-004   6.5186970e-004   1.3207433e-004   8.7416827e-001   1.6014589e-001   1.3753772e+002   5.0606632e+001   4.4745159e-003   1.6219858e-003
 -3.1812284e+001   1.1786485e+000   3.8750478e-001   3.0847137e+002   9.6847701e+001   2.8984609e+003   3.5507920e+002   3.8708948e-004   1.3720236e-004   6.4703015e-004   1.2899092e-004   8.7205870e-001   1.5899461e-001   1.3749204e+002   5.0059630e+001   4.4878271e-003   1.6098438e-003
 -3.1520432e+001   1.1736436e+000   3.8456861e-001   3.0824967e+002   9.6950296e+001   2.9063038e+003   3.5248830e+002   3.8398344e-004   1.3481617e-004   6.4354822e-004   1.2624695e-004   8.7028906e-001   1.5819609e-001   1.3752433e+002   4.9591867e+001   4.5007572e-003   1.5990490e-003
 -3.1155617e+001   1.1673421e+000   3.8082658e-001   3.0801542e+002   9.7112846e+001   2.9168032e+003   3.5074545e+002   3.8007040e-004   1.3187156e-004   6.3913009e-004   1.2292585e-004   8.6805978e-001   1.5716333e-001   1.3754689e+002   4.9010495e+001   4.5165000e-003   1.5856678e-003
 -3.0863765e+001   1.1623849e+000   3.7783522e-001   3.0773077e+002   9.7152518e+001   2.9242390e+003   3.4748167e+002   3.7708523e-004   1.2950760e-004   6.3579467e-004   1.2017927e-004   8.6630482e-001   1.5633062e-001   1.3761163e+002   4.8528571e+001   4.5306626e-003   1.5742965e-003
 -3.0498950e+001   1.1561649e+000   3.7392131e-001   3.0757148e+002   9.7088881e+001   2.9359180e+003   3.4695116e+002   3.7318774e-004   1.2668154e-004   6.3130515e-004   1.1709002e-004   8.6410547e-001   1.5523630e-001   1.3762486e+002   4.7962722e+001   4.5463152e-003   1.5612872e-003
 -3.0207098e+001   1.1512424e+000   3.7078500e-001   3.0724668e+002   9.7062410e+001   2.9429573e+003   3.4437462e+002   3.7030983e-004   1.2429988e-004   6.2813028e-004   1.1427440e-004   8.6236592e-001   1.5433718e-001   1.3771697e+002   4.7450831e+001   4.5615801e-003   1.5488291e-003
 -2.9842283e+001   1.1450392e+000   3.6696781e-001   3.0692746e+002   9.7103825e+001   2.9530816e+003   3.4247890e+002   3.6662449e-004   1.2145345e-004   6.2396516e-004   1.1102939e-004   8.6015695e-001   1.5326286e-001   1.3779428e+002   4.6848974e+001   4.5795512e-003   1.5344774e-003
 -2.9550432e+001   1.1401351e+000   3.6389339e-001   3.0680741e+002   9.7226411e+001   2.9624150e+003   3.4337711e+002   3.6361880e-004   1.1924404e-004   6.2050107e-004   1.0860663e-004   8.5841053e-001   1.5238578e-001   1.3782708e+002   4.6377548e+001   4.5930285e-003   1.5232270e-003
 -2.9185617e+001   1.1339462e+000   3.6003093e-001   3.0646717e+002   9.7219389e+001   2.9726083e+003   3.4179301e+002   3.6000404e-004   1.1644185e-004   6.1640519e-004   1.0539766e-004   8.5619941e-001   1.5128354e-001   1.3791562e+002   4.5762421e+001   4.6116002e-003   1.5082950e-003
 -2.8893765e+001   1.1290224e+000   3.5683086e-001   3.0733561e+002   9.7178688e+001   2.9934192e+003   3.5246963e+002   3.5606421e-004   1.1484263e-004   6.1115750e-004   1.0446879e-004   8.5444908e-001   1.5032755e-001   1.3757781e+002   4.5508090e+001   4.6128012e-003   1.5041406e-003
 -2.8528950e+001   1.1228766e+000   3.5273405e-001   3.0683450e+002   9.7018267e+001   3.0023047e+003   3.4859425e+002   3.5264781e-004   1.1195246e-004   6.0735055e-004   1.0102514e-004   8.5226484e-001   1.4909411e-001   1.3772736e+002   4.4828166e+001   4.6334714e-003   1.4870551e-003
 -2.8237098e+001   1.1179990e+000   3.4923489e-001   3.0670883e+002   9.6828289e+001   3.0126315e+003   3.4871426e+002   3.4970404e-004   1.0979474e-004   6.0387486e-004   9.8717626e-005   8.5055064e-001   1.4797394e-001   1.3775934e+002   4.4324426e+001   4.6470381e-003   1.4746716e-003
 -2.7872283e+001   1.1119761e+000   3.4483528e-001   3.0635582e+002   9.6659832e+001   3.0233399e+003   3.4648646e+002   3.4627048e-004   1.0696927e-004   5.9993533e-004   9.5522456e-005   8.4844378e-001   1.4649432e-001   1.3790721e+002   4.3642255e+001   4.6671625e-003   1.4571238e-003
 -2.7580431e+001   1.1071471e+000   3.4157854e-001   3.0635835e+002   9.6737036e+001   3.0345536e+003   3.4979742e+002   3.4330308e-004   1.0488228e-004   5.9639578e-004   9.3336134e-005   8.4671495e-001   1.4550544e-001   1.3793916e+002   4.3159019e+001   4.6800984e-003   1.4447412e-003
 -2.7215617e+001   1.1008198e+000   3.3782797e-001   3.0577154e+002   9.6806643e+001   3.0430323e+003   3.4942550e+002   3.3999322e-004   1.0213788e-004   5.9276253e-004   9.0005541e-005   8.4440111e-001   1.4445284e-001   1.3813200e+002   4.2487817e+001   4.7015800e-003   1.4269790e-003
 -2.6923765e+001   1.0957427e+000   3.3470770e-001   3.0531353e+002   9.6728972e+001   3.0505526e+003   3.4851339e+002   3.3732327e-004   1.0002417e-004   5.8976521e-004   8.7512491e-005   8.4255231e-001   1.4352952e-001   1.3827014e+002   4.1966330e+001   4.7182706e-003   1.4131602e-003
 -2.6558950e+001   1.0894591e+000   3.3092477e-001   3.0472815e+002   9.6669693e+001   3.0596966e+003   3.4799525e+002   3.3405961e-004   9.7430457e-005   5.8611191e-004   8.4432663e-005   8.4024864e-001   1.4243693e-001   1.3846671e+002   4.1324466e+001   4.7400972e-003   1.3962036e-003
 -2.6267098e+001   1.0844977e+000   3.2790133e-001   3.0423511e+002   9.6585047e+001   3.0667787e+003   3.4732267e+002   3.3152052e-004   9.5395945e-005   5.8327217e-004   8.2004596e-005   8.3842793e-001   1.4155247e-001   1.3864630e+002   4.0809355e+001   4.7583810e-003   1.3824466e-003
 -2.5902283e+001   1.0782622e+000   3.2396029e-001   3.0375829e+002   9.6410688e+001   3.0775628e+003   3.4846466e+002   3.2821994e-004   9.2939403e-005   5.7947013e-004   7.9236724e-005   8.3614509e-001   1.4036677e-001   1.3881042e+002   4.0191115e+001   4.7793292e-003   1.3661298e-003
 -2.5610431e+001   1.0733289e+000   3.2087307e-001   3.0318385e+002   9.6345159e+001   3.0836646e+003   3.4883246e+002   3.2582029e-004   9.0867002e-005   5.7687041e-004   7.6677604e-005   8.3433237e-001   1.3943492e-001   1.3903585e+002   3.9633122e+001   4.7993654e-003   1.3507548e-003
 -2.5245616e+001   1.0671114e+000   3.1705542e-001   3.0257259e+002   9.6214093e+001   3.0931522e+003   3.4973553e+002   3.2269422e-004   8.8450683e-005   5.7333489e-004   7.3858017e-005   8.3203548e-001   1.3829168e-001   1.3925707e+002   3.8999608e+001   4.8224934e-003   1.3337045e-003
 -2.4953765e+001   1.0621872e+000   3.1398018e-001   3.0207690e+002   9.6115457e+001   3.1006475e+003   3.5066975e+002   3.2024404e-004   8.6536035e-005   5.7056567e-004   7.1626054e-005   8.3021621e-001   1.3735306e-001   1.3944813e+002   3.8482292e+001   4.8415320e-003   1.3195618e-003
 -2.4588950e+001   1.0559808e+000   3.1013449e-001   3.0142475e+002   9.5959929e+001   3.1100164e+003   3.5223614e+002   3.1719971e-004   8.4182366e-005   5.6712758e-004   6.8893758e-005   8.2791477e-001   1.3617764e-001   1.3968735e+002   3.7842330e+001   4.8655011e-003   1.3020865e-003
 -2.4297098e+001   1.0510409e+000   3.0702830e-001   3.0197175e+002   9.5973321e+001   3.1290441e+003   3.6113910e+002   3.1380001e-004   8.2584178e-005   5.6259047e-004   6.7681671e-005   8.2608034e-001   1.3522277e-001   1.3944339e+002   3.7452876e+001   4.8695799e-003   1.2920411e-003
 -2.3932283e+001   1.0449044e+000   3.0310099e-001   3.0139549e+002   9.5855948e+001   3.1391947e+003   3.6358084e+002   3.1076080e-004   8.0201811e-005   5.5911238e-004   6.4905358e-005   8.2380483e-001   1.3397207e-001   1.3966046e+002   3.6769811e+001   4.8929489e-003   1.2728616e-003
 -2.3640431e+001   1.0400809e+000   2.9985009e-001   3.0072507e+002   9.5584044e+001   3.1452603e+003   3.6316602e+002   3.0856078e-004   7.8302762e-005   5.5668695e-004   6.2574901e-005   8.2202121e-001   1.3292259e-001   1.3993060e+002   3.6205873e+001   4.9150577e-003   1.2567682e-003
 -2.3275616e+001   1.0339752e+000   2.9562124e-001   3.0011361e+002   9.5255229e+001   3.1559214e+003   3.6473393e+002   3.0558346e-004   7.6007966e-005   5.5322557e-004   6.0022202e-005   8.1977744e-001   1.3145996e-001   1.4015464e+002   3.5522909e+001   4.9389056e-003   1.2374142e-003
 -2.2983764e+001   1.0292237e+000   2.9227625e-001   2.9946692e+002   9.5053719e+001   3.1622573e+003   3.6526376e+002   3.0344213e-004   7.4104865e-005   5.5085862e-004   5.7747734e-005   8.1803654e-001   1.3025102e-001   1.4043661e+002   3.4928411e+001   4.9616238e-003   1.2200557e-003
 -2.2618950e+001   1.0231676e+000   2.8824300e-001   2.9887272e+002   9.4837159e+001   3.1729429e+003   3.6855469e+002   3.0052045e-004   7.1884028e-005   5.4746078e-004   5.5283781e-005   8.1577916e-001   1.2890339e-001   1.4066732e+002   3.4248692e+001   4.9858828e-003   1.2005327e-003
 -2.2327098e+001   1.0182087e+000   2.8533246e-001   2.9803931e+002   9.4703879e+001   3.1775209e+003   3.7079283e+002   2.9847058e-004   7.0092747e-005   5.4531823e-004   5.2971452e-005   8.1388758e-001   1.2803440e-001   1.4097776e+002   3.3675438e+001   5.0097658e-003   1.1836916e-003
 -2.1962283e+001   1.0119041e+000   2.8167139e-001   2.9695630e+002   9.4493080e+001   3.1835033e+003   3.7341195e+002   2.9589169e-004   6.7924265e-005   5.4259873e-004   5.0222129e-005   8.1147818e-001   1.2690904e-001   1.4135142e+002   3.2984508e+001   5.0392590e-003   1.1635164e-003
 -2.1670431e+001   1.0069287e+000   2.7878447e-001   2.9618521e+002   9.4268316e+001   3.1895206e+003   3.7561058e+002   2.9377739e-004   6.6316789e-005   5.4026751e-004   4.8291815e-005   8.0957105e-001   1.2601784e-001   1.4161705e+002   3.2472905e+001   5.0617230e-003   1.1486479e-003
 -2.1305616e+001   1.0007056e+000   2.7520680e-001   2.9516053e+002   9.3928775e+001   3.1966599e+003   3.7810408e+002   2.9119279e-004   6.4371216e-005   5.3743303e-004   4.5951144e-005   8.0717789e-001   1.2490371e-001   1.4196817e+002   3.1855447e+001   5.0906265e-003   1.1308344e-003
 -2.1013764e+001   9.9576187e-001   2.7237785e-001   2.9427589e+002   9.3638287e+001   3.2016982e+003   3.7991537e+002   2.8921148e-004   6.2859292e-005   5.3529589e-004   4.4117070e-005   8.0527143e-001   1.2401281e-001   1.4228140e+002   3.1360585e+001   5.1149283e-003   1.1163212e-003
 -2.0780283e+001   9.9182554e-001   2.7007057e-001   2.9359395e+002   9.3377753e+001   3.2061214e+003   3.8130126e+002   2.8761258e-004   6.1667064e-005   5.3353959e-004   4.2694705e-005   8.0375477e-001   1.2326919e-001   1.4252090e+002   3.0967850e+001   5.1340216e-003   1.1048135e-003
 -2.0488431e+001   9.8690721e-001   2.6728296e-001   2.9275778e+002   9.3089961e+001   3.2118276e+003   3.8372326e+002   2.8561336e-004   6.0223987e-005   5.3133528e-004   4.1012612e-005   8.0184893e-001   1.2237826e-001   1.4281396e+002   3.0497518e+001   5.1577532e-003   1.0911513e-003
 -2.0123616e+001   9.8074071e-001   2.6383068e-001   2.9150204e+002   9.2801157e+001   3.2162650e+003   3.8792998e+002   2.8333505e-004   5.8323347e-005   5.2903148e-004   3.8601055e-005   7.9945062e-001   1.2126767e-001   1.4327909e+002   2.9841721e+001   5.1910821e-003   1.0715134e-003
 -1.9831764e+001   9.7581763e-001   2.6110666e-001   4.0969887e+002   2.8510433e+002   4.8422536e+003   3.4754938e+003   2.4954321e-004   1.0189563e-004   4.5862309e-004   1.6017381e-004   7.9752846e-001   1.2038874e-001   1.2707084e+002   5.2312165e+001   4.6218054e-003   1.8875788e-003
 -1.9750189e+001   9.7321219e-001   2.6055721e-001   4.0997285e+002   2.7826909e+002   4.8752448e+003   3.4431429e+003   2.4661201e-004   1.0195607e-004   4.5308542e-004   1.5970287e-004   7.9646636e-001   1.2020591e-001   1.2587813e+002   5.2466670e+001   4.5820787e-003   1.8945808e-003
 -1.9684928e+001   9.7112565e-001   2.6018493e-001   4.0951828e+002   2.7274778e+002   4.8892563e+003   3.4111817e+003   2.4481001e-004   1.0200091e-004   4.4984516e-004   1.5954045e-004   7.9560964e-001   1.2009331e-001   1.2519964e+002   5.2588714e+001   4.5602150e-003   1.9001509e-003
 -1.9538093e+001   9.6640757e-001   2.5945385e-001   4.0817289e+002   2.6100167e+002   4.9173081e+003   3.3468299e+003   2.4143542e-004   1.0221709e-004   4.4390565e-004   1.5975215e-004   7.9366134e-001   1.1988907e-001   1.2401218e+002   5.2922972e+001   4.5231649e-003   1.9148689e-003
 -1.9456517e+001   9.6377146e-001   2.5910630e-001   4.0706420e+002   2.5471208e+002   4.9277399e+003   3.3108397e+003   2.3983649e-004   1.0225817e-004   4.4116741e-004   1.5978843e-004   7.9256618e-001   1.1980463e-001   1.2348962e+002   5.3068081e+001   4.5074938e-003   1.9215876e-003
 -1.9354548e+001   9.6045843e-001   2.5872505e-001   4.0577729e+002   2.4756347e+002   4.9413603e+003   3.2719841e+003   2.3796669e-004   1.0229299e-004   4.3801693e-004   1.5984736e-004   7.9118318e-001   1.1972801e-001   1.2289866e+002   5.3241289e+001   4.4901212e-003   1.9296993e-003
 -1.9282851e+001   9.5814448e-001   2.5848815e-001   4.0473573e+002   2.4237682e+002   4.9487597e+003   3.2416687e+003   2.3673020e-004   1.0228986e-004   4.3596030e-004   1.5985673e-004   7.9021339e-001   1.1969039e-001   1.2252144e+002   5.3349483e+001   4.4792690e-003   1.9349265e-003
 -1.9170824e+001   9.5451068e-001   2.5816639e-001   4.0339229e+002   2.3553142e+002   4.9636857e+003   3.2064357e+003   2.3486339e-004   1.0228337e-004   4.3288305e-004   1.5990353e-004   7.8868367e-001   1.1966001e-001   1.2196149e+002   5.3517951e+001   4.4633431e-003   1.9430742e-003
 -1.9093028e+001   9.5198024e-001   2.5797536e-001   4.0208281e+002   2.3069086e+002   4.9682885e+003   3.1767145e+003   2.3366777e-004   1.0218535e-004   4.3095942e-004   1.5974277e-004   7.8761378e-001   1.1965794e-001   1.2162261e+002   5.3586213e+001   4.4540745e-003   1.9469705e-003
 -1.8952994e+001   9.4743433e-001   2.5767947e-001   4.0025510e+002   2.2330212e+002   4.9825921e+003   3.1360174e+003   2.3154344e-004   1.0206658e-004   4.2756027e-004   1.5962796e-004   7.8568355e-001   1.1968398e-001   1.2102099e+002   5.3739714e+001   4.4376377e-003   1.9551054e-003
 -1.8855749e+001   9.4428874e-001   2.5751409e-001   3.9864373e+002   2.1804585e+002   4.9869515e+003   3.1025783e+003   2.3016269e-004   1.0189319e-004   4.2540027e-004   1.5935861e-004   7.8434155e-001   1.1972532e-001   1.2064969e+002   5.3801017e+001   4.4278878e-003   1.9591450e-003
 -1.8734192e+001   9.4036087e-001   2.5732169e-001   3.9688630e+002   2.1225355e+002   4.9951075e+003   3.0681637e+003   2.2846222e-004   1.0168715e-004   4.2276020e-004   1.5907453e-004   7.8266051e-001   1.1979054e-001   1.2019523e+002   5.3883824e+001   4.4159773e-003   1.9644024e-003
 -1.8585949e+001   9.3556199e-001   2.5709990e-001   4.0242751e+002   2.1970128e+002   5.1102866e+003   3.1940743e+003   2.2559819e-004   1.0261709e-004   4.1787123e-004   1.6154284e-004   7.8059956e-001   1.1988459e-001   1.1921897e+002   5.4614994e+001   4.3858140e-003   1.9936870e-003
 -1.8351945e+001   9.2785015e-001   2.5692541e-001   3.9829392e+002   2.0752048e+002   5.1172580e+003   3.1131514e+003   2.2236008e-004   1.0211251e-004   4.1287326e-004   1.6077177e-004   7.7725992e-001   1.2014072e-001   1.1833974e+002   5.4723053e+001   4.3621149e-003   2.0016166e-003
 -1.8233502e+001   9.2395357e-001   2.5684842e-001   3.9622554e+002   2.0202639e+002   5.1194829e+003   3.0752703e+003   2.2082486e-004   1.0183123e-004   4.1056732e-004   1.6034978e-004   7.7556415e-001   1.2028837e-001   1.1794177e+002   5.4760738e+001   4.3517792e-003   2.0050049e-003
 -1.8085724e+001   9.1909886e-001   2.5678163e-001   3.9426314e+002   1.9650566e+002   5.1321584e+003   3.0441466e+003   2.1888504e-004   1.0156283e-004   4.0761370e-004   1.6006929e-004   7.7344312e-001   1.2049198e-001   1.1742642e+002   5.4855434e+001   4.3381682e-003   2.0110217e-003
 -1.7967503e+001   9.1523844e-001   2.5673952e-001   3.9239543e+002   1.9186335e+002   5.1361497e+003   3.0127621e+003   2.1742277e-004   1.0128253e-004   4.0544818e-004   1.5968003e-004   7.7174989e-001   1.2066927e-001   1.1705539e+002   5.4890881e+001   4.3287363e-003   2.0143265e-003
 -1.7819970e+001   9.1044114e-001   2.5670517e-001   3.8983832e+002   1.8567061e+002   5.1379712e+003   2.9695976e+003   2.1565990e-004   1.0088131e-004   4.0286932e-004   1.5909907e-004   7.6963855e-001   1.2090186e-001   1.1662060e+002   5.4909034e+001   4.3179759e-003   2.0175301e-003
 -1.7701944e+001   9.0662466e-001   2.5666066e-001   3.8787089e+002   1.8115491e+002   5.1394663e+003   2.9371618e+003   2.1428414e-004   1.0055626e-004   4.0087888e-004   1.5863356e-004   7.6795480e-001   1.2108617e-001   1.1628601e+002   5.4918676e+001   4.3098087e-003   2.0198972e-003
 -1.7559019e+001   9.0204970e-001   2.5668797e-001   3.8565666e+002   1.7601913e+002   5.1434657e+003   2.9026370e+003   2.1262951e-004   1.0016307e-004   3.9848268e-004   1.5809278e-004   7.6592652e-001   1.2133851e-001   1.1588207e+002   5.4932790e+001   4.2999373e-003   2.0228834e-003
 -1.7444679e+001   8.9847394e-001   2.5696048e-001   3.8383115e+002   1.7252198e+002   5.1436742e+003   2.8710515e+003   2.1135004e-004   9.9815511e-005   3.9665465e-004   1.5759178e-004   7.6432770e-001   1.2159683e-001   1.1557748e+002   5.4921505e+001   4.2926802e-003   2.0244115e-003
 -1.7340096e+001   8.9532099e-001   2.5794605e-001   3.8255856e+002   1.7502946e+002   5.1454212e+003   2.8469428e+003   2.1018276e-004   9.9495611e-005   3.9499077e-004   1.5714941e-004   7.6289454e-001   1.2195322e-001   1.1529685e+002   5.4908911e+001   4.2859451e-003   2.0257274e-003
 -1.7246862e+001   8.9261789e-001   2.5998666e-001   3.8212899e+002   2.0603213e+002   5.1494250e+003   2.8346221e+003   2.0913673e-004   9.9219101e-005   3.9349813e-004   1.5679367e-004   7.6163959e-001   1.2240802e-001   1.1504061e+002   5.4901449e+001   4.2796973e-003   2.0270439e-003
 -1.7155794e+001   8.9002203e-001   2.6262027e-001   3.8239373e+002   2.8960229e+002   5.1528472e+003   2.8359728e+003   2.0813012e-004   9.8929824e-005   3.9208141e-004   1.5639965e-004   7.6042195e-001   1.2290843e-001   1.1479598e+002   5.4883037e+001   4.2737900e-003   2.0279245e-003
 -1.7062863e+001   8.8736183e-001   2.6499365e-001   3.8300109e+002   3.8828755e+002   5.1575718e+003   2.8525002e+003   2.0710915e-004   9.8635992e-005   3.9064570e-004   1.5600649e-004   7.5917845e-001   1.2338006e-001   1.1454741e+002   5.4865123e+001   4.2677859e-003   2.0288612e-003
 -1.6900617e+001   8.8264254e-001   2.6757244e-001   3.8914479e+002   4.8150234e+002   5.2533819e+003   3.0182194e+003   2.0472337e-004   9.8956963e-005   3.8680808e-004   1.5736851e-004   7.5699660e-001   1.2403431e-001   1.1377087e+002   5.5300770e+001   4.2445674e-003   2.0477537e-003
 -1.6796688e+001   8.7955173e-001   2.6854572e-001   3.8872019e+002   5.0173654e+002   5.2570369e+003   3.0180895e+003   2.0354665e-004   9.8622335e-005   3.8512458e-004   1.5691331e-004   7.5557367e-001   1.2440355e-001   1.1346550e+002   5.5280464e+001   4.2367751e-003   2.0488096e-003
 -1.6685624e+001   8.7622851e-001   2.6918325e-001   3.8796662e+002   5.0611316e+002   5.2611084e+003   3.0125242e+003   2.0231570e-004   9.8270282e-005   3.8337618e-004   1.5644570e-004   7.5404877e-001   1.2475091e-001   1.1314983e+002   5.5259601e+001   4.2288072e-003   2.0499498e-003
 -1.6567494e+001   8.7268238e-001   2.6958537e-001   3.8676350e+002   4.9959040e+002   5.2625598e+003   2.9960100e+003   2.0104845e-004   9.7871129e-005   3.8160561e-004   1.5589094e-004   7.5242372e-001   1.2508720e-001   1.1283373e+002   5.5222546e+001   4.2210347e-003   2.0506183e-003
 -1.6466095e+001   8.6963288e-001   2.6975878e-001   3.8571993e+002   4.9018914e+002   5.2645706e+003   2.9817444e+003   1.9997713e-004   9.7538827e-005   3.8012021e-004   1.5544412e-004   7.5102797e-001   1.2534850e-001   1.1256620e+002   5.5190572e+001   4.2144595e-003   2.0511358e-003
 -1.6323501e+001   8.6534974e-001   2.7004852e-001   3.8453191e+002   4.7849425e+002   5.2737222e+003   2.9686338e+003   1.9845204e-004   9.7146667e-005   3.7795601e-004   1.5500588e-004   7.4906135e-001   1.2572561e-001   1.1217345e+002   5.5185332e+001   4.2045471e-003   2.0533183e-003
 -1.6260126e+001   8.6345517e-001   2.7015651e-001   3.8383106e+002   4.7225877e+002   5.2749469e+003   2.9582001e+003   1.9780107e-004   9.6941977e-005   3.7705832e-004   1.5473428e-004   7.4818962e-001   1.2589309e-001   1.1201239e+002   5.5166217e+001   4.2006321e-003   2.0536769e-003
 -1.6180908e+001   8.6109194e-001   2.7024322e-001   3.8301427e+002   4.6310717e+002   5.2782150e+003   2.9469610e+003   1.9698080e-004   9.6694220e-005   3.7591885e-004   1.5442364e-004   7.4710198e-001   1.2609488e-001   1.1180590e+002   5.5147679e+001   4.1955449e-003   2.0543329e-003
 -1.6081885e+001   8.5813596e-001   2.7026495e-001   3.8179230e+002   4.5075667e+002   5.2796883e+003   2.9276987e+003   1.9597432e-004   9.6356036e-005   3.7453798e-004   1.5397398e-004   7.4574194e-001   1.2633133e-001   1.1155612e+002   5.5108246e+001   4.1894845e-003   2.0545550e-003
 -1.5903643e+001   8.5279989e-001   2.7019729e-001   3.7931357e+002   4.2816734e+002   5.2798758e+003   2.8861506e+003   1.9421089e-004   9.5734727e-005   3.7214544e-004   1.5313198e-004   7.4328645e-001   1.2672216e-001   1.1112626e+002   5.5025983e+001   4.1792571e-003   2.0545028e-003
 -1.5824425e+001   8.5043186e-001   2.7015489e-001   3.7817121e+002   4.1932259e+002   5.2795696e+003   2.8667915e+003   1.9344139e-004   9.5458330e-005   3.7110761e-004   1.5275844e-004   7.4219568e-001   1.2688635e-001   1.1094034e+002   5.4988043e+001   4.1748783e-003   2.0544187e-003
 -1.5725401e+001   8.4747154e-001   2.7005850e-001   3.7689901e+002   4.0842400e+002   5.2822415e+003   2.8478328e+003   1.9246779e-004   9.5136339e-005   3.6977886e-004   1.5235621e-004   7.4083143e-001   1.2708195e-001   1.1069849e+002   5.4953658e+001   4.1690425e-003   2.0547944e-003
 -1.5601623e+001   8.4376394e-001   2.6989732e-001   3.7511388e+002   3.9551615e+002   5.2817655e+003   2.8198238e+003   1.9128291e-004   9.4696575e-005   3.6819500e-004   1.5175911e-004   7.3912097e-001   1.2731647e-001   1.1041117e+002   5.4888290e+001   4.1622875e-003   2.0544311e-003
 -1.5446899e+001   8.3910868e-001   2.6957812e-001   3.7280157e+002   3.7859670e+002   5.2810654e+003   2.7841127e+003   1.8981740e-004   9.4146607e-005   3.6624510e-004   1.5102115e-004   7.3697273e-001   1.2758128e-001   1.1005416e+002   5.4804298e+001   4.1538862e-003   2.0538830e-003
 -1.5323120e+001   8.3539080e-001   2.6926536e-001   3.7088207e+002   3.6533847e+002   5.2795565e+003   2.7538486e+003   1.8866904e-004   9.3707030e-005   3.6473264e-004   1.5042411e-004   7.3525573e-001   1.2777408e-001   1.0977767e+002   5.4735298e+001   4.1474719e-003   2.0533671e-003
 -1.5168396e+001   8.3074317e-001   2.6881767e-001   3.6846938e+002   3.4964858e+002   5.2775148e+003   2.7171530e+003   1.8725581e-004   9.3156989e-005   3.6288320e-004   1.4968305e-004   7.3310719e-001   1.2799464e-001   1.0943781e+002   5.4644796e+001   4.1396251e-003   2.0525327e-003
 -1.5053258e+001   8.2731128e-001   2.6849381e-001   3.7197771e+002   3.4430260e+002   5.3630955e+003   2.8251955e+003   1.8560827e-004   9.3516910e-005   3.6012556e-004   1.5108352e-004   7.3152012e-001   1.2813731e-001   1.0882965e+002   5.5034133e+001   4.1204100e-003   2.0690268e-003
 -1.4909336e+001   8.2299478e-001   2.6806216e-001   3.6977913e+002   3.3310205e+002   5.3612526e+003   2.7900898e+003   1.8425007e-004   9.2994054e-005   3.5830175e-004   1.5038178e-004   7.2951736e-001   1.2832618e-001   1.0847596e+002   5.4942334e+001   4.1116040e-003   2.0679491e-003
 -1.4749453e+001   8.1821807e-001   2.6765130e-001   3.6739579e+002   3.2213550e+002   5.3590349e+003   2.7539444e+003   1.8277939e-004   9.2428471e-005   3.5635074e-004   1.4962100e-004   7.2729192e-001   1.2855026e-001   1.0809738e+002   5.4846339e+001   4.1023107e-003   2.0669631e-003
 -1.4621546e+001   8.1441365e-001   2.6731733e-001   3.6543302e+002   3.1393865e+002   5.3559823e+003   2.7243145e+003   1.8163954e-004   9.1973668e-005   3.5486133e-004   1.4900013e-004   7.2551570e-001   1.2872221e-001   1.0781160e+002   5.4767130e+001   4.0954864e-003   2.0660870e-003
 -1.4519221e+001   8.1138084e-001   2.6704925e-001   3.6390805e+002   3.0756297e+002   5.3542016e+003   2.7022497e+003   1.8073857e-004   9.1618425e-005   3.5368785e-004   1.4852400e-004   7.2409709e-001   1.2885638e-001   1.0758588e+002   5.4707540e+001   4.0901130e-003   2.0655191e-003
 -1.4391314e+001   8.0759319e-001   2.6669452e-001   3.6239959e+002   3.0004988e+002   5.3596732e+003   2.6859800e+003   1.7957608e-004   9.1242809e-005   3.5211403e-004   1.4812062e-004   7.2232303e-001   1.2901515e-001   1.0727682e+002   5.4671269e+001   4.0823510e-003   2.0662224e-003
 -1.4288989e+001   8.0458464e-001   2.6642252e-001   3.6084254e+002   2.9394907e+002   5.3571588e+003   2.6631609e+003   1.7870137e-004   9.0885781e-005   3.5098542e-004   1.4764214e-004   7.2090992e-001   1.2914586e-001   1.0705963e+002   5.4607525e+001   4.0772522e-003   2.0654801e-003
 -1.4161083e+001   8.0083735e-001   2.6606663e-001   3.5904276e+002   2.8685012e+002   5.3564788e+003   2.6400119e+003   1.7761070e-004   9.0457860e-005   3.4957129e-004   1.4709909e-004   7.1914778e-001   1.2929826e-001   1.0678462e+002   5.4536437e+001   4.0707175e-003   2.0648544e-003
 -1.4058757e+001   7.9784993e-001   2.6576849e-001   3.5749379e+002   2.8132371e+002   5.3537952e+003   2.6182333e+003   1.7676090e-004   9.0101466e-005   3.4848751e-004   1.4662522e-004   7.1774119e-001   1.2941228e-001   1.0657557e+002   5.4470522e+001   4.0658794e-003   2.0640141e-003
 -1.3930851e+001   7.9411193e-001   2.6538435e-001   3.5552881e+002   2.7483034e+002   5.3501029e+003   2.5913292e+003   1.7571466e-004   8.9654486e-005   3.4716292e-004   1.4603394e-004   7.1597872e-001   1.2954701e-001   1.0631932e+002   5.4384394e+001   4.0599912e-003   2.0627963e-003
 -1.3828526e+001   7.9112557e-001   2.6506593e-001   3.5394414e+002   2.6984099e+002   5.3466424e+003   2.5696610e+003   1.7488980e-004   8.9296249e-005   3.4612806e-004   1.4555411e-004   7.1456872e-001   1.2964793e-001   1.0611864e+002   5.4314418e+001   4.0554221e-003   2.0617808e-003
 -1.3700619e+001   7.8739346e-001   2.6464280e-001   3.5207367e+002   2.6378067e+002   5.3447871e+003   2.5468260e+003   1.7385524e-004   8.8868533e-005   3.4481667e-004   1.4501453e-004   7.1280495e-001   1.2976160e-001   1.0586092e+002   5.4236456e+001   4.0494242e-003   2.0608457e-003
 -1.3598294e+001   7.8440927e-001   2.6428909e-001   3.5048742e+002   2.5890043e+002   5.3416000e+003   2.5261716e+003   1.7304685e-004   8.8517520e-005   3.4380837e-004   1.4455406e-004   7.1139245e-001   1.2984717e-001   1.0566349e+002   5.4167979e+001   4.0449326e-003   2.0598674e-003
 -1.3470387e+001   7.8067526e-001   2.6382572e-001   3.4858619e+002   2.5300801e+002   5.3388408e+003   2.5040979e+003   1.7204160e-004   8.8090705e-005   3.4255673e-004   1.4401028e-004   7.0962256e-001   1.2994615e-001   1.0541483e+002   5.4086756e+001   4.0392175e-003   2.0587835e-003
 -1.3368062e+001   7.7769481e-001   2.6344007e-001   3.4702277e+002   2.4841374e+002   5.3355029e+003   2.4852183e+003   1.7125115e-004   8.7743340e-005   3.4158498e-004   1.4355393e-004   7.0820772e-001   1.3001936e-001   1.0522152e+002   5.4017462e+001   4.0348373e-003   2.0577529e-003
 -1.3240156e+001   7.7397279e-001   2.6295150e-001   3.4511765e+002   2.4299020e+002   5.3325457e+003   2.4637483e+003   1.7026780e-004   8.7322347e-005   3.4037080e-004   1.4302344e-004   7.0643787e-001   1.3010533e-001   1.0497802e+002   5.3936237e+001   4.0292621e-003   2.0566444e-003
 -1.3137830e+001   7.7100317e-001   2.6254370e-001   3.4351399e+002   2.3868510e+002   5.3282305e+003   2.4442843e+003   1.6950021e-004   8.6972700e-005   3.3944338e-004   1.4255773e-004   7.0502389e-001   1.3016694e-001   1.0479216e+002   5.3862581e+001   4.0251192e-003   2.0554276e-003
 -1.3009924e+001   7.6730153e-001   2.6203669e-001   3.4157119e+002   2.3371579e+002   5.3239426e+003   2.4221546e+003   1.6854648e-004   8.6547809e-005   3.3828780e-004   1.4201228e-004   7.0325811e-001   1.3023972e-001   1.0455891e+002   5.3774982e+001   4.0198711e-003   2.0540445e-003
 -1.2852616e+001   7.6274730e-001   2.6136446e-001   3.4422926e+002   2.3209296e+002   5.4107148e+003   2.5352490e+003   1.6673721e-004   8.6788264e-005   3.3532836e-004   1.4335996e-004   7.0108530e-001   1.3029815e-001   1.0386642e+002   5.4147883e+001   3.9978867e-003   2.0706000e-003
 -1.2726770e+001   7.5911941e-001   2.6083910e-001   3.4226678e+002   2.2737443e+002   5.4052697e+003   2.5094767e+003   1.6577439e-004   8.6363836e-005   3.3412801e-004   1.4278736e-004   6.9934632e-001   1.3036231e-001   1.0361139e+002   5.4057974e+001   3.9916616e-003   2.0690929e-003
 -1.2626094e+001   7.5622893e-001   2.6040597e-001   3.4076933e+002   2.2379860e+002   5.4020242e+003   2.4913981e+003   1.6501149e-004   8.6037522e-005   3.3317722e-004   1.4236441e-004   6.9795879e-001   1.3040760e-001   1.0340830e+002   5.3992458e+001   3.9866923e-003   2.0681168e-003
 -1.2500248e+001   7.5262110e-001   2.5985486e-001   3.3889820e+002   2.1962096e+002   5.3980051e+003   2.4697116e+003   1.6407432e-004   8.5633377e-005   3.3201919e-004   1.4185196e-004   6.9622429e-001   1.3045745e-001   1.0315991e+002   5.3909155e+001   3.9806585e-003   2.0668102e-003
 -1.2342940e+001   7.4809941e-001   2.5913990e-001   3.3646389e+002   2.1449601e+002   5.3910825e+003   2.4416115e+003   1.6293588e-004   8.5120430e-005   3.3064647e-004   1.4118790e-004   6.9404632e-001   1.3050920e-001   1.0286326e+002   5.3797661e+001   3.9736102e-003   2.0648829e-003
 -1.2217095e+001   7.4448884e-001   2.5851296e-001   3.3455726e+002   2.1020945e+002   5.3863434e+003   2.4214086e+003   1.6203298e-004   8.4719825e-005   3.2955968e-004   1.4067441e-004   6.9230510e-001   1.3053562e-001   1.0262629e+002   5.3715154e+001   3.9679801e-003   2.0636081e-003
 -1.2116418e+001   7.4160070e-001   2.5796298e-001   3.3334728e+002   2.0683547e+002   5.3900248e+003   2.4145017e+003   1.6126745e-004   8.4466390e-005   3.2855916e-004   1.4045047e-004   6.9091168e-001   1.3054314e-001   1.0240505e+002   5.3690990e+001   3.9622594e-003   2.0641759e-003
 -1.1990572e+001   7.3800838e-001   2.5725970e-001   3.3133967e+002   2.0223929e+002   5.3839587e+003   2.3921763e+003   1.6039573e-004   8.4065653e-005   3.2752546e-004   1.3993566e-004   6.8917453e-001   1.3055287e-001   1.0217711e+002   5.3602555e+001   3.9569624e-003   2.0626305e-003
 -1.1833512e+001   7.3353632e-001   2.5635546e-001   3.2899303e+002   1.9677703e+002   5.3792274e+003   2.3703912e+003   1.5930989e-004   8.3591150e-005   3.2623042e-004   1.3936403e-004   6.8700850e-001   1.3055092e-001   1.0188672e+002   5.3505342e+001   3.9500773e-003   2.0611868e-003
 -1.1707864e+001   7.2997149e-001   2.5561642e-001   3.2701795e+002   1.9234977e+002   5.3734429e+003   2.3496781e+003   1.5846333e-004   8.3200732e-005   3.2523893e-004   1.3887307e-004   6.8527841e-001   1.3054179e-001   1.0166487e+002   5.3419707e+001   3.9449286e-003   2.0597411e-003
 -1.1607346e+001   7.2712203e-001   2.5501823e-001   3.2540228e+002   1.8884778e+002   5.3680750e+003   2.3323292e+003   1.5779871e-004   8.2887212e-005   3.2447125e-004   1.3847319e-004   6.8389292e-001   1.3053160e-001   1.0149194e+002   5.3348541e+001   3.9409664e-003   2.0584738e-003
 -1.1481698e+001   7.2355523e-001   2.5425764e-001   3.2342555e+002   1.8453550e+002   5.3622593e+003   2.3132396e+003   1.5697409e-004   8.2506180e-005   3.2352180e-004   1.3800399e-004   6.8215578e-001   1.3051301e-001   1.0127485e+002   5.3262592e+001   3.9359418e-003   2.0569747e-003
 -1.1325368e+001   7.1912146e-001   2.5334219e-001   3.2097034e+002   1.7979305e+002   5.3550609e+003   2.2902618e+003   1.5596328e-004   8.2039617e-005   3.2236705e-004   1.3743818e-004   6.7999073e-001   1.3048721e-001   1.0100867e+002   5.3157607e+001   3.9297929e-003   2.0551765e-003
 -1.1200304e+001   7.1558505e-001   2.5252295e-001   3.1902853e+002   1.7563149e+002   5.3502623e+003   2.2727902e+003   1.5515440e-004   8.1675699e-005   3.2143146e-004   1.3700674e-004   6.7826282e-001   1.3044631e-001   1.0079111e+002   5.3079564e+001   3.9246863e-003   2.0539864e-003
 -1.1100252e+001   7.1275867e-001   2.5186860e-001   3.1738787e+002   1.7220915e+002   5.3441694e+003   2.2566943e+003   1.5452997e-004   8.1373624e-005   3.2073769e-004   1.3662022e-004   6.7687871e-001   1.3041342e-001   1.0062824e+002   5.3007640e+001   3.9210135e-003   2.0526576e-003
 -1.0975188e+001   7.0921846e-001   2.5099064e-001   3.1538649e+002   1.6757270e+002   5.3380717e+003   2.2395852e+003   1.5374957e-004   8.1011446e-005   3.1986376e-004   1.3618054e-004   6.7514356e-001   1.3035904e-001   1.0041936e+002   5.2924603e+001   3.9162051e-003   2.0512405e-003
 -1.0818857e+001   7.0479189e-001   2.4987873e-001   3.1283290e+002   1.6181518e+002   5.3294982e+003   2.2171693e+003   1.5279233e-004   8.0560054e-005   3.1880857e-004   1.3562935e-004   6.7296887e-001   1.3028489e-001   1.0016413e+002   5.2818014e+001   3.9103809e-003   2.0493477e-003
 -1.0693793e+001   7.0126833e-001   2.4897078e-001   3.1084246e+002   1.5754635e+002   5.3233203e+003   2.2005718e+003   1.5202838e-004   8.0206872e-005   3.1796069e-004   1.3520358e-004   6.7123406e-001   1.3021926e-001   9.9956230e+001   5.2736609e+001   3.9055672e-003   2.0480005e-003
 -1.0537462e+001   6.9685718e-001   2.4779131e-001   3.0827045e+002   1.5214706e+002   5.3138607e+003   2.1783652e+003   1.5109839e-004   7.9761030e-005   3.1695735e-004   1.3465418e-004   6.6905833e-001   1.3012456e-001   9.9705671e+001   5.2626454e+001   3.8998649e-003   2.0459589e-003
 -1.0460386e+001   6.9471102e-001   2.4726817e-001   3.0699920e+002   1.4995920e+002   5.3082916e+003   2.1657453e+003   1.5064731e-004   7.9535510e-005   3.1647624e-004   1.3435987e-004   6.6799562e-001   1.3008664e-001   9.9585378e+001   5.2569643e+001   3.8971755e-003   2.0448650e-003
 -1.0389240e+001   6.9280210e-001   2.4711812e-001   3.0605389e+002   1.5044621e+002   5.3048757e+003   2.1578837e+003   1.5022318e-004   7.9334187e-005   3.1600774e-004   1.3411483e-004   6.6703656e-001   1.3011645e-001   9.9467587e+001   5.2522343e+001   3.8944561e-003   2.0440351e-003
 -1.0241220e+001   6.8920380e-001   2.4845774e-001   3.1029307e+002   1.7217183e+002   5.4043192e+003   2.3042414e+003   1.4857890e-004   7.9714448e-005   3.1310564e-004   1.3583167e-004   6.6516363e-001   1.3048581e-001   9.8709728e+001   5.2969422e+001   3.8689507e-003   2.0633581e-003
 -1.0185495e+001   6.8808232e-001   2.4980387e-001   3.1061487e+002   1.8745358e+002   5.4063358e+003   2.3097117e+003   1.4819981e-004   7.9552197e-005   3.1260973e-004   1.3564601e-004   6.6453670e-001   1.3081484e-001   9.8585072e+001   5.2936915e+001   3.8656456e-003   2.0628769e-003
 -1.0084658e+001   6.8653053e-001   2.5384018e-001   3.1247436e+002   2.3141165e+002   5.4145032e+003   2.3362532e+003   1.4748572e-004   7.9241369e-005   3.1161119e-004   1.3528029e-004   6.6356734e-001   1.3177788e-001   9.8344353e+001   5.2877157e+001   3.8591827e-003   2.0619597e-003
 -9.9962370e+000   6.8519720e-001   2.5679039e-001   3.1410106e+002   2.6527795e+002   5.4225337e+003   2.3625936e+003   1.4685047e-004   7.8962419e-005   3.1069664e-004   1.3493057e-004   6.6274311e-001   1.3255079e-001   9.8127512e+001   5.2823298e+001   3.8533278e-003   2.0610672e-003
 -9.8534982e+000   6.8285345e-001   2.5995353e-001   3.1590754e+002   3.0501987e+002   5.4345477e+003   2.3969682e+003   1.4582673e-004   7.8518724e-005   3.0920543e-004   1.3436408e-004   6.6136504e-001   1.3353619e-001   9.7772189e+001   5.2737106e+001   3.8436984e-003   2.0595339e-003
 -9.7461117e+000   6.8063434e-001   2.5999918e-001   3.1543344e+002   2.9849999e+002   5.4386377e+003   2.3910875e+003   1.4508778e-004   7.8211398e-005   3.0815982e-004   1.3397799e-004   6.6018126e-001   1.3385416e-001   9.7516545e+001   5.2682731e+001   3.8368622e-003   2.0587082e-003
 -9.6896927e+000   6.7942504e-001   2.5990429e-001   3.1495462e+002   2.9336810e+002   5.4389849e+003   2.3830227e+003   1.4471134e-004   7.8042785e-005   3.0764057e-004   1.3374953e-004   6.5954321e-001   1.3398800e-001   9.7388745e+001   5.2649608e+001   3.8335343e-003   2.0580979e-003
 -9.5976692e+000   6.7756112e-001   2.6015190e-001   3.1435423e+002   2.8699618e+002   5.4400512e+003   2.3713907e+003   1.4409927e-004   7.7764007e-005   3.0678213e-004   1.3336176e-004   6.5853760e-001   1.3429684e-001   9.7181436e+001   5.2597464e+001   3.8281897e-003   2.0572053e-003
 -9.4953474e+000   6.7524491e-001   2.5983312e-001   3.1307574e+002   2.7443824e+002   5.4389093e+003   2.3501607e+003   1.4344838e-004   7.7478192e-005   3.0590755e-004   1.3297556e-004   6.5732773e-001   1.3447500e-001   9.6963290e+001   5.2548402e+001   3.8226578e-003   2.0565161e-003
 -9.3608727e+000   6.7213393e-001   2.5956635e-001   3.1139787e+002   2.6271760e+002   5.4360719e+003   2.3256111e+003   1.4262582e-004   7.7115404e-005   3.0483875e-004   1.3249040e-004   6.5570240e-001   1.3469836e-001   9.6693026e+001   5.2487384e+001   3.8159589e-003   2.0557269e-003
 -9.2556284e+000   6.6965268e-001   2.5935069e-001   3.1033622e+002   2.5497412e+002   5.4401492e+003   2.3149255e+003   1.4194994e-004   7.6890001e-005   3.0390278e-004   1.3228342e-004   6.5440796e-001   1.3485306e-001   9.6455747e+001   5.2476295e+001   3.8096428e-003   2.0565489e-003
 -9.1592318e+000   6.6729143e-001   2.5886653e-001   3.0887555e+002   2.4742468e+002   5.4355385e+003   2.2961304e+003   1.4139831e-004   7.6631217e-005   3.0323455e-004   1.3193755e-004   6.5319118e-001   1.3491567e-001   9.6281825e+001   5.2426514e+001   3.8054799e-003   2.0557792e-003
 -9.0687174e+000   6.6496111e-001   2.5817116e-001   3.0743908e+002   2.4096477e+002   5.4316052e+003   2.2816656e+003   1.4088794e-004   7.6401230e-005   3.0263693e-004   1.3165412e-004   6.5200506e-001   1.3489554e-001   9.6120410e+001   5.2383631e+001   3.8015368e-003   2.0551999e-003
 -8.9658984e+000   6.6211047e-001   2.5676166e-001   3.0546994e+002   2.3213527e+002   5.4254943e+003   2.2640636e+003   1.4032390e-004   7.6141158e-005   3.0201740e-004   1.3134009e-004   6.5058502e-001   1.3470753e-001   9.5944113e+001   5.2330085e+001   3.7971797e-003   2.0543307e-003
 -8.8556699e+000   6.5892055e-001   2.5487509e-001   3.0308870e+002   2.2209473e+002   5.4164007e+003   2.2424262e+003   1.3974120e-004   7.5851393e-005   3.0142134e-004   1.3098470e-004   6.4901272e-001   1.3439815e-001   9.5766772e+001   5.2260193e+001   3.7928012e-003   2.0528873e-003
 -8.7858914e+000   6.5684922e-001   2.5353222e-001   3.0154249e+002   2.1554862e+002   5.4111214e+003   2.2297102e+003   1.3937277e-004   7.5674787e-005   3.0104835e-004   1.3078506e-004   6.4799768e-001   1.3415845e-001   9.5652710e+001   5.2218287e+001   3.7898939e-003   2.0520571e-003
 -8.6986682e+000   6.5424536e-001   2.5185964e-001   2.9958669e+002   2.0784756e+002   5.4034243e+003   2.2139024e+003   1.3892374e-004   7.5446373e-005   3.0061686e-004   1.3051711e-004   6.4672034e-001   1.3385204e-001   9.5516176e+001   5.2158175e+001   3.7864452e-003   2.0507198e-003
 -8.5416665e+000   6.4956074e-001   2.4895804e-001   2.9607863e+002   1.9508356e+002   5.3885656e+003   2.1846774e+003   1.3812841e-004   7.5034056e-005   2.9987044e-004   1.3003088e-004   6.4441376e-001   1.3330942e-001   9.5274272e+001   5.2044844e+001   3.7803148e-003   2.0481013e-003
 -8.4718880e+000   6.4747849e-001   2.4772589e-001   2.9452983e+002   1.8989353e+002   5.3813538e+003   2.1717850e+003   1.3778169e-004   7.4849674e-005   2.9955826e-004   1.2980782e-004   6.4338411e-001   1.3307599e-001   9.5169239e+001   5.1991173e+001   3.7776574e-003   2.0467949e-003
 -8.3846648e+000   6.4486144e-001   2.4624595e-001   2.9268684e+002   1.8406784e+002   5.3741470e+003   2.1589457e+003   1.3734154e-004   7.4636645e-005   2.9914986e-004   1.2958272e-004   6.4208586e-001   1.3279075e-001   9.5029553e+001   5.1932229e+001   3.7739602e-003   2.0454495e-003
 -8.2590635e+000   6.4108668e-001   2.4417005e-001   2.8994251e+002   1.7594756e+002   5.3614263e+003   2.1371283e+003   1.3672499e-004   7.4319067e-005   2.9860613e-004   1.2922110e-004   6.4020710e-001   1.3238573e-001   9.4837056e+001   5.1837356e+001   3.7689373e-003   2.0431127e-003
 -8.1892849e+000   6.3897954e-001   2.4306720e-001   2.8849398e+002   1.7194848e+002   5.3557641e+003   2.1276017e+003   1.3637651e-004   7.4155452e-005   2.9828900e-004   1.2906074e-004   6.3915443e-001   1.3216644e-001   9.4722842e+001   5.1790638e+001   3.7658240e-003   2.0420222e-003
 -8.0322832e+000   6.3423939e-001   2.4068600e-001   2.8522506e+002   1.6356128e+002   5.3418176e+003   2.1056859e+003   1.3560699e-004   7.3784883e-005   2.9761371e-004   1.2868944e-004   6.3677622e-001   1.3169019e-001   9.4470969e+001   5.1681354e+001   3.7589611e-003   2.0393937e-003
 -7.9450600e+000   6.3161289e-001   2.3941875e-001   2.8340002e+002   1.5931583e+002   5.3330688e+003   2.0929599e+003   1.3519062e-004   7.3575715e-005   2.9726731e-004   1.2847080e-004   6.3545269e-001   1.3143492e-001   9.4335673e+001   5.1615929e+001   3.7552925e-003   2.0377346e-003
 -7.8752815e+000   6.2952122e-001   2.3841327e-001   2.8194550e+002   1.5593491e+002   5.3259767e+003   2.0826457e+003   1.3485926e-004   7.3407939e-005   2.9699253e-004   1.2829210e-004   6.3439696e-001   1.3123001e-001   9.4228007e+001   5.1563428e+001   3.7523764e-003   2.0364063e-003
 -7.7880583e+000   6.2691480e-001   2.3720175e-001   2.8015632e+002   1.5215938e+002   5.3169557e+003   2.0707577e+003   1.3445155e-004   7.3199212e-005   2.9666550e-004   1.2807242e-004   6.3307724e-001   1.3098246e-001   9.4095418e+001   5.1496256e+001   3.7487777e-003   2.0346668e-003
 -7.6310566e+000   6.2225306e-001   2.3509070e-001   2.7701240e+002   1.4569829e+002   5.3018562e+003   2.0506540e+003   1.3371697e-004   7.2836795e-005   2.9606428e-004   1.2771167e-004   6.3070737e-001   1.3055109e-001   9.3851841e+001   5.1383493e+001   3.7420646e-003   2.0318489e-003
 -7.5220277e+000   6.1903991e-001   2.3369219e-001   2.7484017e+002   1.4164812e+002   5.2906730e+003   2.0363741e+003   1.3321940e-004   7.2584234e-005   2.9567399e-004   1.2745817e-004   6.2906616e-001   1.3026529e-001   9.3687951e+001   5.1302779e+001   3.7375691e-003   2.0297873e-003
 -7.4348045e+000   6.1648272e-001   2.3257745e-001   2.7308498e+002   1.3835277e+002   5.2810776e+003   2.0239057e+003   1.3282702e-004   7.2378555e-005   2.9537334e-004   1.2723959e-004   6.2775739e-001   1.3003513e-001   9.3559749e+001   5.1236080e+001   3.7340821e-003   2.0280643e-003
 -7.3650260e+000   6.1444660e-001   2.3170408e-001   2.7173250e+002   1.3584299e+002   5.2744529e+003   2.0154153e+003   1.3250918e-004   7.2224329e-005   2.9511757e-004   1.2709230e-004   6.2671271e-001   1.2985470e-001   9.3452746e+001   5.1188951e+001   3.7311031e-003   2.0269216e-003
 -7.2778028e+000   6.1189747e-001   2.3064547e-001   2.7005806e+002   1.3303353e+002   5.2660521e+003   2.0057973e+003   1.3211643e-004   7.2032497e-005   2.9481257e-004   1.2691309e-004   6.2540096e-001   1.2963519e-001   9.3319182e+001   5.1127967e+001   3.7273549e-003   2.0253857e-003
 -7.1208011e+000   6.0732374e-001   2.2878606e-001   2.6700402e+002   1.2819994e+002   5.2492260e+003   1.9864199e+003   1.3142645e-004   7.1681653e-005   2.9430529e-004   1.2656803e-004   6.2303912e-001   1.2924687e-001   9.3085909e+001   5.1011510e+001   3.7208399e-003   2.0223380e-003
 -7.0117721e+000   6.0415019e-001   2.2754401e-001   2.6487612e+002   1.2509924e+002   5.2371945e+003   1.9725691e+003   1.3095609e-004   7.1441516e-005   2.9397186e-004   1.2634019e-004   6.2139277e-001   1.2898767e-001   9.2925521e+001   5.0930240e+001   3.7163312e-003   2.0201820e-003
 -6.9245490e+000   6.0161825e-001   2.2654952e-001   2.6317449e+002   1.2251171e+002   5.2274936e+003   1.9613520e+003   1.3058078e-004   7.1250434e-005   2.9370558e-004   1.2615352e-004   6.2007654e-001   1.2877857e-001   9.2796792e+001   5.0866465e+001   3.7127030e-003   2.0185182e-003
 -6.8547704e+000   5.9960060e-001   2.2576685e-001   2.6181567e+002   1.2056393e+002   5.2193473e+003   1.9523000e+003   1.3028463e-004   7.1095852e-005   2.9350300e-004   1.2599627e-004   6.1902520e-001   1.2861389e-001   9.2695113e+001   5.0812703e+001   3.7098336e-003   2.0170660e-003
 -6.7675473e+000   5.9707333e-001   2.2481588e-001   2.6019787e+002   1.1843698e+002   5.2110137e+003   1.9443047e+003   1.2990847e-004   7.0920521e-005   2.9323134e-004   1.2585747e-004   6.1770457e-001   1.2841320e-001   9.2559931e+001   5.0754983e+001   3.7058908e-003   2.0155856e-003
 -6.6585183e+000   5.9392156e-001   2.2361696e-001   2.6240564e+002   1.1955439e+002   5.2986384e+003   2.0711745e+003   1.2874226e-004   7.1394311e-005   2.9100534e-004   1.2774438e-004   6.1605782e-001   1.2814237e-001   9.1883941e+001   5.1185694e+001   3.6808752e-003   2.0336102e-003
 -6.5712951e+000   5.9143169e-001   2.2269262e-001   2.6073097e+002   1.1747037e+002   5.2884916e+003   2.0611384e+003   1.2838442e-004   7.1208227e-005   2.9077141e-004   1.2757144e-004   6.1474924e-001   1.2794986e-001   9.1758342e+001   5.1121061e+001   3.6772843e-003   2.0318789e-003
 -6.4142934e+000   5.8696523e-001   2.2106924e-001   2.5769423e+002   1.1402321e+002   5.2690980e+003   2.0422645e+003   1.2775784e-004   7.0870569e-005   2.9039162e-004   1.2725577e-004   6.1239336e-001   1.2761082e-001   9.1538007e+001   5.0996983e+001   3.6709684e-003   2.0283920e-003
 -6.3052645e+000   5.8387230e-001   2.1997170e-001   2.5560844e+002   1.1183677e+002   5.2557496e+003   2.0301242e+003   1.2732977e-004   7.0641397e-005   2.9014328e-004   1.2705297e-004   6.1075549e-001   1.2738105e-001   9.1385916e+001   5.0912542e+001   3.6665791e-003   2.0260204e-003
 -6.2180413e+000   5.8141395e-001   2.1909300e-001   2.5395991e+002   1.0997720e+002   5.2454550e+003   2.0207863e+003   1.2698665e-004   7.0462804e-005   2.8993728e-004   1.2689585e-004   6.0945101e-001   1.2719577e-001   9.1262799e+001   5.0849324e+001   3.6630105e-003   2.0243091e-003
 -6.1482627e+000   5.7944974e-001   2.1839945e-001   2.5264094e+002   1.0860314e+002   5.2368781e+003   2.0132926e+003   1.2671536e-004   7.0317660e-005   2.8978243e-004   1.2676418e-004   6.0840619e-001   1.2705014e-001   9.1164631e+001   5.0795130e+001   3.6601432e-003   2.0227734e-003
 -6.0610396e+000   5.7699768e-001   2.1754535e-001   2.5097549e+002   1.0700808e+002   5.2255413e+003   2.0034365e+003   1.2638615e-004   7.0137029e-005   2.8961303e-004   1.2660205e-004   6.0709943e-001   1.2686766e-001   9.1046530e+001   5.0725747e+001   3.6567125e-003   2.0207673e-003
 -5.9520106e+000   5.7393303e-001   2.1649297e-001   2.4894949e+002   1.0506340e+002   5.2128667e+003   1.9930788e+003   1.2596751e-004   6.9924228e-005   2.8937764e-004   1.2643884e-004   6.0546114e-001   1.2664452e-001   9.0891093e+001   5.0647977e+001   3.6520983e-003   2.0186144e-003
 -5.8647874e+000   5.7149425e-001   2.1565912e-001   2.4729825e+002   1.0344737e+002   5.2016385e+003   1.9833882e+003   1.2564130e-004   6.9749392e-005   2.8921109e-004   1.2628575e-004   6.0415397e-001   1.2646800e-001   9.0771705e+001   5.0582089e+001   3.6485930e-003   2.0167473e-003
 -5.7557585e+000   5.6844094e-001   2.1463729e-001   2.4524498e+002   1.0163696e+002   5.1877204e+003   1.9718204e+003   1.2523794e-004   6.9536180e-005   2.8901410e-004   1.2611590e-004   6.0251275e-001   1.2624978e-001   9.0621073e+001   5.0499790e+001   3.6441027e-003   2.0143721e-003
 -5.6194723e+000   5.6464105e-001   2.1338253e-001   2.4268081e+002   9.9466224e+001   5.1696836e+003   1.9575518e+003   1.2474536e-004   6.9270983e-005   2.8879645e-004   1.2589968e-004   6.0046276e-001   1.2598351e-001   9.0437536e+001   5.0396569e+001   3.6386470e-003   2.0113843e-003
 -5.5104433e+000   5.6161042e-001   2.1237592e-001   2.4066233e+002   9.7643813e+001   5.1559954e+003   1.9468458e+003   1.2434646e-004   6.9067051e-005   2.8860514e-004   1.2574199e-004   5.9882342e-001   1.2576748e-001   9.0284793e+001   5.0319668e+001   3.6340360e-003   2.0092215e-003
 -5.4232201e+000   5.5919168e-001   2.1157838e-001   2.3902595e+002   9.6244723e+001   5.1441134e+003   1.9375552e+003   1.2403699e-004   6.8901210e-005   2.8847803e-004   1.2560271e-004   5.9751173e-001   1.2559532e-001   9.0166936e+001   5.0253787e+001   3.6304897e-003   2.0072962e-003
 -5.3141912e+000   5.5616335e-001   2.1060291e-001   2.3698736e+002   9.4637080e+001   5.1294464e+003   1.9261180e+003   1.2365330e-004   6.8699979e-005   2.8832631e-004   1.2545382e-004   5.9586430e-001   1.2538465e-001   9.0017410e+001   5.0172187e+001   3.6259172e-003   2.0048745e-003
 -5.1779050e+000   5.5239340e-001   2.0940271e-001   2.3446408e+002   9.2648968e+001   5.1114747e+003   1.9124007e+003   1.2317705e-004   6.8456109e-005   2.8813961e-004   1.2528659e-004   5.9380625e-001   1.2512554e-001   8.9829214e+001   5.0075322e+001   3.6201206e-003   2.0020521e-003
 -5.0688760e+000   5.4939034e-001   2.0843837e-001   2.3263675e+002   9.1094877e+001   5.1030656e+003   1.9080374e+003   1.2275951e-004   6.8306297e-005   2.8786237e-004   1.2529301e-004   5.9216249e-001   1.2491523e-001   8.9649579e+001   5.0031416e+001   3.6143148e-003   2.0011369e-003
 -4.9816528e+000   5.4700763e-001   2.0768375e-001   2.3099967e+002   8.9826116e+001   5.0901240e+003   1.8973617e+003   1.2246742e-004   6.8143236e-005   2.8777327e-004   1.2515565e-004   5.9085357e-001   1.2475500e-001   8.9534210e+001   4.9961629e+001   3.6107686e-003   1.9990007e-003
 -4.8726239e+000   5.4403091e-001   2.0675395e-001   2.2901297e+002   8.8425580e+001   5.0754133e+003   1.8866504e+003   1.2210137e-004   6.7955194e-005   2.8765477e-004   1.2503926e-004   5.8921405e-001   1.2455551e-001   8.9384539e+001   4.9882595e+001   3.6060669e-003   1.9966125e-003
 -4.7363377e+000   5.4033017e-001   2.0560663e-001   2.2656704e+002   8.6754056e+001   5.0574365e+003   1.8746482e+003   1.2164803e-004   6.7726301e-005   2.8751328e-004   1.2490875e-004   5.8716909e-001   1.2430839e-001   8.9197102e+001   4.9788046e+001   3.6001473e-003   1.9937984e-003
 -4.6273087e+000   5.3738243e-001   2.0469001e-001   2.2457768e+002   8.5306450e+001   5.0418726e+003   1.8629980e+003   1.2129299e-004   6.7538144e-005   2.8741930e-004   1.2477863e-004   5.8553513e-001   1.2411110e-001   8.9050819e+001   4.9708432e+001   3.5955446e-003   1.9913932e-003
 -4.5400855e+000   5.3503186e-001   2.0395898e-001   2.2301493e+002   8.4219668e+001   5.0297663e+003   1.8546255e+003   1.2100789e-004   6.7390815e-005   2.8734113e-004   1.2468175e-004   5.8422924e-001   1.2395202e-001   8.8930366e+001   4.9645156e+001   3.5916991e-003   1.9894636e-003
 -4.4310566e+000   5.3208779e-001   2.0306416e-001   2.2108684e+002   8.2957415e+001   5.0155927e+003   1.8454077e+003   1.2065239e-004   6.7220959e-005   2.8724089e-004   1.2461134e-004   5.8258832e-001   1.2375800e-001   8.8775701e+001   4.9573134e+001   3.5866742e-003   1.9872854e-003
 -4.2947704e+000   5.2842519e-001   2.0195220e-001   2.1865076e+002   8.1322779e+001   4.9969307e+003   1.8329542e+003   1.2022057e-004   6.7006369e-005   2.8714353e-004   1.2450731e-004   5.8054030e-001   1.2351687e-001   8.8589322e+001   4.9481659e+001   3.5806556e-003   1.9845241e-003
 -4.1857414e+000   5.2550092e-001   2.0106684e-001   2.1666433e+002   7.9954293e+001   4.9805768e+003   1.8206123e+003   1.1988377e-004   6.6829872e-005   2.8709135e-004   1.2440006e-004   5.7889998e-001   1.2332382e-001   8.8443450e+001   4.9403063e+001   3.5759396e-003   1.9820819e-003
 -4.0494552e+000   5.2185099e-001   1.9997795e-001   2.1424129e+002   7.8424900e+001   4.9614350e+003   1.8082816e+003   1.1946431e-004   6.6624816e-005   2.8702652e-004   1.2431660e-004   5.7684516e-001   1.2308663e-001   8.8256097e+001   4.9312135e+001   3.5697797e-003   1.9792717e-003
 -3.9404263e+000   5.1894139e-001   1.9910989e-001   2.1227748e+002   7.7107301e+001   4.9451557e+003   1.7966387e+003   1.1913498e-004   6.6456816e-005   2.8699079e-004   1.2422918e-004   5.7520184e-001   1.2289738e-001   8.8108808e+001   4.9236082e+001   3.5649401e-003   1.9768934e-003
 -3.8041400e+000   5.1531399e-001   1.9805059e-001   2.0984477e+002   7.5639418e+001   4.9249502e+003   1.7829464e+003   1.1873195e-004   6.6255171e-005   2.8696700e-004   1.2415179e-004   5.7314526e-001   1.2266691e-001   8.7924590e+001   4.9142544e+001   3.5588079e-003   1.9739192e-003
 -3.6661214e+000   5.1165990e-001   1.9697441e-001   2.0737900e+002   7.4025616e+001   4.9042105e+003   1.7685690e+003   1.1832973e-004   6.6053864e-005   2.8695145e-004   1.2406810e-004   5.7106647e-001   1.2243239e-001   8.7739753e+001   4.9050259e+001   3.5526554e-003   1.9710262e-003
 -3.5557065e+000   5.0874466e-001   1.9611555e-001   2.0540561e+002   7.2769965e+001   4.8870065e+003   1.7565650e+003   1.1801389e-004   6.5892549e-005   2.8695739e-004   1.2399447e-004   5.6940268e-001   1.2224440e-001   8.7592545e+001   4.8973110e+001   3.5477233e-003   1.9685472e-003
 -3.4177249e+000   5.0510970e-001   1.9506955e-001   2.0297101e+002   7.1402697e+001   4.8657752e+003   1.7430510e+003   1.1762712e-004   6.5699486e-005   2.8698671e-004   1.2393599e-004   5.6731970e-001   1.2201704e-001   8.7407748e+001   4.8878354e+001   3.5414421e-003   1.9654502e-003
 -3.2798099e+000   5.0149892e-001   1.9401956e-001   2.0058150e+002   6.9901301e+001   4.8457542e+003   1.7304678e+003   1.1723534e-004   6.5518872e-005   2.8698955e-004   1.2390496e-004   5.6524400e-001   1.2178599e-001   8.7216692e+001   4.8794014e+001   3.5349074e-003   1.9627973e-003
 -3.1694779e+000   4.9862404e-001   1.9318807e-001   1.9863907e+002   6.8702384e+001   4.8282279e+003   1.7183257e+003   1.1693481e-004   6.5369422e-005   2.8702835e-004   1.2385613e-004   5.6358524e-001   1.2160472e-001   8.7069814e+001   4.8719758e+001   3.5298783e-003   1.9603731e-003
 -3.0315932e+000   4.9503524e-001   1.9216303e-001   1.9627004e+002   6.7368370e+001   4.8078073e+003   1.7061294e+003   1.1655897e-004   6.5197107e-005   2.8707266e-004   1.2385398e-004   5.6150732e-001   1.2137968e-001   8.6879426e+001   4.8633541e+001   3.5232427e-003   1.9575452e-003
 -2.8937630e+000   4.9147212e-001   1.9114274e-001   1.9387185e+002   6.5934410e+001   4.7858965e+003   1.6916545e+003   1.1619607e-004   6.5018524e-005   2.8714962e-004   1.2381743e-004   5.5943637e-001   1.2115703e-001   8.6696395e+001   4.8542693e+001   3.5168866e-003   1.9545494e-003
 -2.7834989e+000   4.8863762e-001   1.9033239e-001   1.9195808e+002   6.4793142e+001   4.7679701e+003   1.6794262e+003   1.1591167e-004   6.4877742e-005   2.8722546e-004   1.2378869e-004   5.5778320e-001   1.2098065e-001   8.6550641e+001   4.8469045e+001   3.5117909e-003   1.9520861e-003
 -2.6457000e+000   4.8510178e-001   1.8932895e-001   1.8961335e+002   6.3493708e+001   4.7466188e+003   1.6664079e+003   1.1555742e-004   6.4713417e-005   2.8732106e-004   1.2379903e-004   5.5571396e-001   1.2076082e-001   8.6363176e+001   4.8381863e+001   3.5051412e-003   1.9491497e-003
 -2.5079435e+000   4.8159402e-001   1.8832751e-001   1.8729452e+002   6.2185870e+001   4.7252672e+003   1.6536367e+003   1.1520778e-004   6.4552227e-005   2.8742447e-004   1.2381005e-004   5.5365398e-001   1.2054025e-001   8.6176134e+001   4.8296420e+001   3.4984891e-003   1.9462875e-003
 -2.3702020e+000   4.7810168e-001   1.8733675e-001   1.8498026e+002   6.0924520e+001   4.7034681e+003   1.6402978e+003   1.1486714e-004   6.4393857e-005   2.8755151e-004   1.2383040e-004   5.5159488e-001   1.2032265e-001   8.5990035e+001   4.8209494e+001   3.4918102e-003   1.9433201e-003
 -2.2324952e+000   4.7463339e-001   1.8634848e-001   1.8272211e+002   5.9671822e+001   4.6829512e+003   1.6288340e+003   1.1452441e-004   6.4248227e-005   2.8766331e-004   1.2389002e-004   5.4954283e-001   1.2010385e-001   8.5798028e+001   4.8130422e+001   3.4848579e-003   1.9406495e-003
 -2.0948083e+000   4.7118609e-001   1.8536874e-001   1.8043274e+002   5.8474719e+001   4.6603367e+003   1.6153236e+003   1.1420119e-004   6.4092667e-005   2.8783545e-004   1.2390905e-004   5.4749507e-001   1.1988833e-001   8.5616197e+001   4.8040603e+001   3.4782612e-003   1.9375181e-003
 -1.9571442e+000   4.6775885e-001   1.8439537e-001   1.7814476e+002   5.7269598e+001   4.6372365e+003   1.6010523e+003   1.1388742e-004   6.3938984e-005   2.8803046e-004   1.2393061e-004   5.4545139e-001   1.1967461e-001   8.5436575e+001   4.7949596e+001   3.4717041e-003   1.9343120e-003
 -1.8194993e+000   4.6435669e-001   1.8342591e-001   1.7587848e+002   5.6096911e+001   4.6140084e+003   1.5868996e+003   1.1358081e-004   6.3788583e-005   2.8824243e-004   1.2395889e-004   5.4341538e-001   1.1946066e-001   8.5257876e+001   4.7858374e+001   3.4651403e-003   1.9310715e-003
 -1.6818691e+000   4.6097782e-001   1.8245872e-001   1.7368437e+002   5.4989740e+001   4.5923883e+003   1.5753166e+003   1.1326950e-004   6.3653795e-005   2.8843349e-004   1.2403783e-004   5.4138627e-001   1.1924536e-001   8.5070448e+001   4.7776315e+001   3.4581822e-003   1.9281676e-003
 -1.5442519e+000   4.5762106e-001   1.8149522e-001   1.7148147e+002   5.3874124e+001   4.5698796e+003   1.5625518e+003   1.1297117e-004   6.3517339e-005   2.8865908e-004   1.2410850e-004   5.3936329e-001   1.1902919e-001   8.4888096e+001   4.7689971e+001   3.4513753e-003   1.9250620e-003
 -1.4066458e+000   4.5429655e-001   1.8054200e-001   1.6930334e+002   5.2800506e+001   4.5472503e+003   1.5499022e+003   1.1268130e-004   6.3385013e-005   2.8890300e-004   1.2418718e-004   5.3735188e-001   1.1881636e-001   8.4707853e+001   4.7604399e+001   3.4446101e-003   1.9219643e-003
 -1.2690501e+000   4.5098911e-001   1.7958271e-001   1.6718506e+002   5.1808550e+001   4.5257588e+003   1.5395741e+003   1.1238787e-004   6.3261459e-005   2.8913574e-004   1.2429877e-004   5.3534471e-001   1.1859784e-001   8.4519841e+001   4.7523093e+001   3.4374865e-003   1.9190099e-003
 -1.1314632e+000   4.4771157e-001   1.7863665e-001   1.6504944e+002   5.0814465e+001   4.5028781e+003   1.5272614e+003   1.1211164e-004   6.3135154e-005   2.8941422e-004   1.2439177e-004   5.3334734e-001   1.1838495e-001   8.4340615e+001   4.7437017e+001   3.4306682e-003   1.9158384e-003
 -9.9388364e-001   4.4446027e-001   1.7769454e-001   1.6294377e+002   4.9849206e+001   4.4802096e+003   1.5154227e+003   1.1184025e-004   6.3014010e-005   2.8970216e-004   1.2450031e-004   5.3135881e-001   1.1817218e-001   8.4160603e+001   4.7352365e+001   3.4237755e-003   1.9126988e-003
 -8.5630984e-001   4.4123325e-001   1.7675443e-001   1.6086650e+002   4.8906758e+001   4.4578215e+003   1.5041221e+003   1.1157386e-004   6.2898823e-005   2.8999943e-004   1.2462834e-004   5.2937820e-001   1.1795855e-001   8.3979501e+001   4.7269624e+001   3.4167902e-003   1.9096078e-003
 -7.1874112e-001   4.3803411e-001   1.7581731e-001   1.5880151e+002   4.7978684e+001   4.4350252e+003   1.4922841e+003   1.1131664e-004   6.2784285e-005   2.9031981e-004   1.2475650e-004   5.2740772e-001   1.1774480e-001   8.3801131e+001   4.7184797e+001   3.4098702e-003   1.9064069e-003
 -5.8117610e-001   4.3486234e-001   1.7488046e-001   1.5677921e+002   4.7089580e+001   4.4128503e+003   1.4815694e+003   1.1106153e-004   6.2677500e-005   2.9064104e-004   1.2491022e-004   5.2544763e-001   1.1752877e-001   8.3619713e+001   4.7103399e+001   3.4027828e-003   1.9033171e-003
 -4.4361350e-001   4.3171826e-001   1.7394414e-001   1.5478042e+002   4.6236103e+001   4.3905898e+003   1.4710799e+003   1.1081373e-004   6.2573215e-005   2.9098056e-004   1.2507094e-004   5.2349815e-001   1.1731095e-001   8.3439318e+001   4.7021340e+001   3.3956898e-003   1.9001741e-003
 -3.0605176e-001   4.2860351e-001   1.7300832e-001   1.5280178e+002   4.5403029e+001   4.3681756e+003   1.4605113e+003   1.1057375e-004   6.2470779e-005   2.9133892e-004   1.2523685e-004   5.2156045e-001   1.1709129e-001   8.3260675e+001   4.6938153e+001   3.3886245e-003   1.8969612e-003
 -1.6848963e-001   4.2551660e-001   1.7207125e-001   1.5086915e+002   4.4605947e+001   4.3465696e+003   1.4512395e+003   1.1033467e-004   6.2377545e-005   2.9169339e-004   1.2543452e-004   5.1963399e-001   1.1686849e-001   8.3077856e+001   4.6859485e+001   3.3813464e-003   1.8939026e-003
 -3.0925645e-002   4.2245972e-001   1.7113330e-001   1.4895838e+002   4.3835918e+001   4.3248312e+003   1.4421026e+003   1.1010372e-004   6.2285959e-005   2.9206821e-004   1.2563700e-004   5.1772024e-001   1.1664290e-001   8.2896946e+001   4.6779508e+001   3.3741018e-003   1.8907652e-003
  1.0664174e-001   4.1943302e-001   1.7019444e-001   1.4702712e+002   4.3066689e+001   4.3010796e+003   1.4295997e+003   1.0988958e-004   6.2184882e-005   2.9249700e-004   1.2579773e-004   5.1581937e-001   1.1641473e-001   8.2725113e+001   4.6689386e+001   3.3671715e-003   1.8872023e-003
  2.4421332e-001   4.1643444e-001   1.6925538e-001   1.4517086e+002   4.2344073e+001   4.2796871e+003   1.4211206e+003   1.0967042e-004   6.2101413e-005   2.9289548e-004   1.2602978e-004   5.1393016e-001   1.1618412e-001   8.2544248e+001   4.6610757e+001   3.3598407e-003   1.8840672e-003
  3.8179067e-001   4.1346733e-001   1.6831481e-001   1.4334264e+002   4.1652953e+001   4.2582688e+003   1.4130094e+003   1.0945784e-004   6.2020402e-005   2.9331102e-004   1.2626743e-004   5.1205514e-001   1.1595009e-001   8.2364427e+001   4.6531411e+001   3.3525088e-003   1.8808803e-003
  5.1937535e-001   4.1053064e-001   1.6737239e-001   1.4154409e+002   4.0986849e+001   4.2370556e+003   1.4053679e+003   1.0925079e-004   6.1943558e-005   2.9373802e-004   1.2651953e-004   5.1019380e-001   1.1571248e-001   8.2184455e+001   4.6452795e+001   3.3451268e-003   1.8776972e-003
  6.5696883e-001   4.0762511e-001   1.6642756e-001   1.3977665e+002   4.0347318e+001   4.2160962e+003   1.3983002e+003   1.0904914e-004   6.1871070e-005   2.9417585e-004   1.2678710e-004   5.0834688e-001   1.1547088e-001   8.2004229e+001   4.6375052e+001   3.3376916e-003   1.8745225e-003
  7.9457259e-001   4.0475188e-001   1.6548062e-001   1.3803984e+002   3.9732653e+001   4.1953566e+003   1.3916880e+003   1.0885281e-004   6.1802374e-005   2.9462422e-004   1.2706823e-004   5.0651524e-001   1.1522540e-001   8.1824018e+001   4.6297782e+001   3.3302177e-003   1.8713434e-003
  9.3218794e-001   4.0190940e-001   1.6453123e-001   1.3633248e+002   3.9142408e+001   4.1748353e+003   1.3855757e+003   1.0866208e-004   6.1737884e-005   2.9508429e-004   1.2736442e-004   5.0469808e-001   1.1497589e-001   8.1643626e+001   4.6221271e+001   3.3226896e-003   1.8681693e-003
  1.0000000e+000   4.0051771e-001   1.6406656e-001   1.3550369e+002   3.8880056e+001   4.1646342e+003   1.3826299e+003   1.0856662e-004   6.1702103e-005   2.9531138e-004   1.2749870e-004   5.0380604e-001   1.1485327e-001   8.1552692e+001   4.6180502e+001   3.3188893e-003   1.8664751e-003
  1.1376146e+000   3.9772144e-001   1.6311171e-001   1.3384294e+002   3.8318219e+001   4.1447211e+003   1.3773644e+003   1.0838259e-004   6.1645003e-005   2.9578084e-004   1.2782628e-004   5.0201110e-001   1.1459704e-001   8.1371073e+001   4.6106353e+001   3.3112402e-003   1.8633599e-003
  1.2752550e+000   3.9495832e-001   1.6215153e-001   1.3221090e+002   3.7779761e+001   4.1248260e+003   1.3724977e+003   1.0820448e-004   6.1590152e-005   2.9626544e-004   1.2815791e-004   5.0023305e-001   1.1433479e-001   8.1190177e+001   4.6030942e+001   3.3035938e-003   1.8601724e-003
  1.3892154e+000   3.9283865e-001   1.6175413e-001   1.3108212e+002   4.0080589e+001   4.1102431e+003   1.3715106e+003   1.0804756e-004   6.1542784e-005   2.9661555e-004   1.2844380e-004   4.9883929e-001   1.1424445e-001   8.1030101e+001   4.5965394e+001   3.2968150e-003   1.8573869e-003
  1.4481517e+000   3.9209596e-001   1.6441035e-001   1.3174905e+002   1.1153006e+002   4.1073881e+003   1.4130278e+003   1.0794691e-004   6.1513360e-005   2.9673604e-004   1.2861208e-004   4.9823836e-001   1.1469891e-001   8.0931554e+001   4.5927394e+001   3.2926555e-003   1.8557754e-003
  1.5209529e+000   3.9183207e-001   1.8010174e-001   1.4294941e+002   8.0857603e+002   4.1266887e+003   2.1402131e+003   1.0779914e-004   6.1491087e-005   2.9683379e-004   1.2888016e-004   4.9764911e-001   1.1647638e-001   8.0791228e+001   4.5889954e+001   3.2867457e-003   1.8541790e-003
  1.6049463e+000   3.9193262e-001   2.0874454e-001   1.8972269e+002   2.9187086e+003   4.2139987e+003   5.1134569e+003   1.0757890e-004   6.1483163e-005   2.9682643e-004   1.2925290e-004   4.9705229e-001   1.1927880e-001   8.0588908e+001   4.5856673e+001   3.2782611e-003   1.8527272e-003
  1.7196876e+000   3.9233484e-001   2.4268806e-001   2.8338445e+002   5.6149968e+003   4.4101038e+003   9.4620330e+003   1.0726285e-004   6.1499186e-005   2.9675362e-004   1.2987069e-004   4.9637031e-001   1.2317903e-001   8.0297043e+001   4.5824591e+001   3.2659469e-003   1.8512665e-003
  1.8167536e+000   3.9335066e-001   2.7678712e-001   3.9452425e+002   8.2240290e+003   4.6342563e+003   1.3008519e+004   1.0695678e-004   6.1505772e-005   2.9657203e-004   1.3042035e-004   4.9599743e-001   1.2735905e-001   8.0017578e+001   4.5787669e+001   3.2541523e-003   1.8496446e-003
  1.9025765e+000   3.9512499e-001   3.1405412e-001   5.2800455e+002   1.0874461e+004   4.8830656e+003   1.6194089e+004   1.0664797e-004   6.1506486e-005   2.9628928e-004   1.3093459e-004   4.9591736e-001   1.3222189e-001   7.9741623e+001   4.5750617e+001   3.2425173e-003   1.8480394e-003
  2.0084083e+000   3.9905817e-001   3.7612407e-001   7.6397543e+002   1.4846612e+004   5.2642911e+003   2.0398832e+004   1.0619788e-004   6.1474123e-005   2.9575005e-004   1.3158947e-004   4.9625018e-001   1.4062195e-001   7.9354859e+001   4.5689739e+001   3.2261449e-003   1.8452925e-003
  2.1018816e+000   4.0477009e-001   4.5079946e-001   1.0637371e+003   1.9168955e+004   5.6723419e+003   2.4304723e+004   1.0579883e-004   6.1456278e-005   2.9523949e-004   1.3223688e-004   4.9703990e-001   1.5099027e-001   7.9030204e+001   4.5664059e+001   3.2120393e-003   1.8437739e-003
  2.2093465e+000   4.1480895e-001   5.7189283e-001   1.5856807e+003   2.6190315e+004   6.2480629e+003   2.9395336e+004   1.0536558e-004   6.1472894e-005   2.9469839e-004   1.3309855e-004   4.9855633e-001   1.6727487e-001   7.8706848e+001   4.5655839e+001   3.1973233e-003   1.8431433e-003
  2.3062702e+000   4.3054089e-001   7.3099860e-001   2.3350333e+003   3.5536333e+004   6.9631323e+003   3.5125214e+004   1.0491102e-004   6.1449390e-005   2.9368791e-004   1.3377381e-004   5.0153856e-001   1.8837816e-001   7.8420058e+001   4.5637362e+001   3.1843068e-003   1.8426639e-003
  2.4047805e+000   4.5184290e-001   9.5107271e-001   3.3983269e+003   4.7981859e+004   7.6868205e+003   4.0174071e+004   1.0452811e-004   6.1459980e-005   2.9293910e-004   1.3448957e-004   5.0493727e-001   2.1509755e-001   7.8173751e+001   4.5616979e+001   3.1729284e-003   1.8419761e-003
  2.5052089e+000   4.8441223e-001   1.2716730e+000   5.0270358e+003   6.6756226e+004   8.5544472e+003   4.5838653e+004   1.0407887e-004   6.1406761e-005   2.9174696e-004   1.3503417e-004   5.1002470e-001   2.5063178e-001   7.7896442e+001   4.5580083e+001   3.1600085e-003   1.8401149e-003
  2.6042236e+000   5.3494599e-001   1.6990526e+000   7.1849947e+003   8.9796470e+004   9.4950010e+003   4.9900897e+004   1.0314846e-004   6.0934981e-005   2.8864187e-004   1.3472027e-004   5.1867286e-001   2.9598838e-001   7.7303938e+001   4.5371720e+001   3.1347580e-003   1.8303844e-003
  2.7032657e+000   5.9706542e-001   2.2308432e+000   9.7832610e+003   1.1629374e+005   1.0441491e+004   5.3003596e+004   1.0212722e-004   6.0487947e-005   2.8558593e-004   1.3486114e-004   5.2783327e-001   3.4559464e-001   7.6567252e+001   4.5076264e+001   3.1041368e-003   1.8169870e-003
  2.8023536e+000   6.7282512e-001   2.8544538e+000   1.2739081e+004   1.4250891e+005   1.1522011e+004   5.6048405e+004   1.0106458e-004   6.0079713e-005   2.8232421e-004   1.3510180e-004   5.3804036e-001   3.9882659e-001   7.5776505e+001   4.4809021e+001   3.0715108e-003   1.8043440e-003
  2.9013738e+000   7.6880971e-001   3.6606613e+000   1.6492323e+004   1.7932605e+005   1.2459430e+004   5.8021863e+004   9.9981688e-005   5.9624053e-005   2.7869859e-004   1.3509507e-004   5.4966115e-001   4.5870734e-001   7.4988239e+001   4.4597630e+001   3.0393826e-003   1.7933274e-003
  3.0004060e+000   8.9096813e-001   4.6611297e+000   2.1209795e+004   2.2251732e+005   1.3470890e+004   6.0284037e+004   9.8942810e-005   5.9310636e-005   2.7487217e-004   1.3533529e-004   5.6311373e-001   5.2619547e-001   7.4242443e+001   4.4555834e+001   3.0090144e-003   1.7876465e-003
  3.1084409e+000   1.0627060e+000   6.0403227e+000   2.7807800e+004   2.8117610e+005   1.4772483e+004   6.3036618e+004   9.7830564e-005   5.9292003e-005   2.7033235e-004   1.3611458e-004   5.8019001e-001   6.0979525e-001   7.3474117e+001   4.4891882e+001   2.9780592e-003   1.7947390e-003
  3.2074738e+000   1.2775400e+000   7.7444431e+000   3.6510965e+004   3.5612645e+005   1.6264328e+004   6.6108507e+004   9.6596744e-005   5.9598464e-005   2.6514560e-004   1.3721714e-004   5.9889854e-001   7.0214945e-001   7.2649283e+001   4.5637107e+001   2.9454729e-003   1.8167407e-003
  3.3065306e+000   1.5707254e+000   9.9986587e+000   4.9212199e+004   4.6371508e+005   1.8310037e+004   7.0581985e+004   9.5139720e-005   6.0183679e-005   2.5878779e-004   1.3828663e-004   6.2204982e-001   8.1252954e-001   7.1695823e+001   4.6784348e+001   2.9085256e-003   1.8530239e-003
  3.4056405e+000   1.9591080e+000   1.2883050e+001   6.5226142e+004   5.9215560e+005   1.9878180e+004   7.3372121e+004   9.4198651e-005   6.1158540e-005   2.5274707e-004   1.3849806e-004   6.4994519e-001   9.4002298e-001   7.1149856e+001   4.8475740e+001   2.8891715e-003   1.9095895e-003
  3.5017561e+000   2.6740904e+000   1.8746077e+001   9.4912642e+004   8.8812933e+005   2.0597595e+004   7.3682063e+004   9.4311329e-005   6.4658947e-005   2.4693652e-004   1.3750433e-004   6.9168732e-001   1.1420576e+000   7.1636881e+001   5.5562703e+001   2.9109876e-003   2.1482502e-003
  3.6024120e+000   4.0413807e+000   3.1342940e+001   1.5933420e+005   1.8820838e+006   2.1123094e+004   7.4908485e+004   9.6266391e-005   7.5810053e-005   2.4086935e-004   1.3546067e-004   7.5732152e-001   1.4562685e+000   7.3283536e+001   6.5830624e+001   2.9858027e-003   2.5845411e-003
  3.7017493e+000   5.3024200e+000   3.8022316e+001   2.0391332e+005   2.1908559e+006   2.2017200e+004   7.5304820e+004   9.8663913e-005   8.8490901e-005   2.3489876e-004   1.3397829e-004   8.2392812e-001   1.6899968e+000   7.4525838e+001   7.0705257e+001   3.0521429e-003   2.8643965e-003
  3.8067702e+000   6.4364598e+000   4.3034339e+001   2.4290836e+005   2.3409241e+006   2.3405555e+004   7.6233857e+004   1.0016818e-004   9.6067431e-005   2.2791156e-004   1.3262727e-004   8.8874326e-001   1.8711250e+000   7.4810367e+001   7.1962628e+001   3.0810044e-003   2.9571833e-003
  3.9061721e+000   7.5065071e+000   4.8764516e+001   2.8272724e+005   2.5896229e+006   2.4656537e+004   7.7406428e+004   1.0134397e-004   1.0509502e-004   2.2087918e-004   1.3143350e-004   9.4503406e-001   2.0276214e+000   7.4667738e+001   7.5293929e+001   3.0933562e-003   3.1228549e-003
  4.0074024e+000   8.7750269e+000   5.6377906e+001   3.3565293e+005   3.0086720e+006   2.5849706e+004   7.8835019e+004   1.0244942e-004   1.1710035e-004   2.1374044e-004   1.3010520e-004   1.0000011e+000   2.2022751e+000   7.4454966e+001   8.1594558e+001   3.1046038e-003   3.4165012e-003
  4.1011965e+000   1.0050265e+001   6.3315128e+001   3.8344924e+005   3.3283928e+006   2.6845133e+004   7.9763053e+004   1.0392993e-004   1.3177414e-004   2.0749305e-004   1.2848220e-004   1.0512586e+000   2.3653821e+000   7.4574281e+001   8.9295830e+001   3.1296104e-003   3.7822413e-003
  4.2060667e+000   1.1571374e+001   7.1002202e+001   4.3924950e+005   3.6923374e+006   2.8120120e+004   8.1388060e+004   1.0582057e-004   1.5062344e-004   1.9978498e-004   1.2551302e-004   1.1122660e+000   2.5450174e+000   7.4974398e+001   9.9498039e+001   3.1688473e-003   4.2523650e-003
  4.3031439e+000   1.2851302e+001   7.6690773e+001   4.7492486e+005   3.8472086e+006   2.8701805e+004   8.1625325e+004   1.0877037e-004   1.7038692e-004   1.9511817e-004   1.2286086e-004   1.1612426e+000   2.6868290e+000   7.6070275e+001   1.0991639e+002   3.2337695e-003   4.7284799e-003
  4.4003673e+000   1.3981662e+001   8.0771590e+001   4.9404451e+005   3.7349501e+006   2.9021074e+004   8.0974680e+004   1.1274126e-004   1.9066723e-004   1.9344091e-004   1.2247809e-004   1.2046743e+000   2.8053284e+000   7.7590868e+001   1.2018927e+002   3.3171114e-003   5.2232462e-003
  4.5021369e+000   1.5187305e+001   8.5578099e+001   5.1559000e+005   3.7745211e+006   2.9345346e+004   7.9932253e+004   1.1721197e-004   2.1208887e-004   1.9224658e-004   1.2213336e-004   1.2502255e+000   2.9260565e+000   7.9324090e+001   1.3045177e+002   3.4124650e-003   5.7350927e-003
  4.6050278e+000   1.6585431e+001   9.2362583e+001   5.5756179e+005   4.1308828e+006   2.9717958e+004   8.0211882e+004   1.2195062e-004   2.3626759e-004   1.9094942e-004   1.2147590e-004   1.2956907e+000   3.0623749e+000   8.0950843e+001   1.4033919e+002   3.5070599e-003   6.2519890e-003
  4.7017796e+000   1.8007086e+001   9.8972040e+001   6.0859124e+005   4.4495221e+006   3.0413150e+004   8.2044890e+004   1.2631063e-004   2.5996032e-004   1.8927961e-004   1.2085243e-004   1.3402311e+000   3.1950751e+000   8.2180115e+001   1.4816523e+002   3.5847201e-003   6.6909524e-003
  4.8049575e+000   1.9398768e+001   1.0465940e+002   6.3940099e+005   4.4555458e+006   3.0963997e+004   8.2323107e+004   1.3118230e-004   2.8614596e-004   1.8715023e-004   1.1939987e-004   1.3864971e+000   3.3181528e+000   8.3595815e+001   1.5734095e+002   3.6728437e-003   7.1785607e-003
  4.9045414e+000   2.0661960e+001   1.0964341e+002   6.5804601e+005   4.4639863e+006   3.1350579e+004   8.1817459e+004   1.3640919e-004   3.1371767e-004   1.8536636e-004   1.1786403e-004   1.4299552e+000   3.4248895e+000   8.5339712e+001   1.6839530e+002   3.7759527e-003   7.7413130e-003
  5.0041236e+000   2.1869197e+001   1.1435796e+002   6.7600575e+005   4.5649872e+006   3.1687234e+004   8.1343057e+004   1.4212496e-004   3.4277510e-004   1.8426086e-004   1.1698570e-004   1.4718687e+000   3.5232183e+000   8.7210171e+001   1.7981898e+002   3.8878918e-003   8.3430432e-003
  5.1037195e+000   2.3017018e+001   1.1860904e+002   6.9069255e+005   4.5761012e+006   3.2021976e+004   8.1003187e+004   1.4808172e-004   3.7241214e-004   1.8339420e-004   1.1647449e-004   1.5127679e+000   3.6133381e+000   8.9002195e+001   1.9080776e+002   3.9995048e-003   8.9442610e-003
  5.2032362e+000   2.4248488e+001   1.2339749e+002   7.1155634e+005   4.6248886e+006   3.2468566e+004   8.1095941e+004   1.5425948e-004   4.0310189e-004   1.8228671e-004   1.1567945e-004   1.5560775e+000   3.7073280e+000   9.0845581e+001   2.0125265e+002   4.1146900e-003   9.5345058e-003
  5.3006972e+000   2.5469879e+001   1.2837221e+002   7.3336817e+005   4.7119275e+006   3.2943470e+004   8.1196049e+004   1.6055607e-004   4.3395815e-004   1.8096903e-004   1.1465245e-004   1.5997119e+000   3.7974783e+000   9.2684414e+001   2.1097417e+002   4.2296452e-003   1.0089066e-002
  5.4002459e+000   2.6696708e+001   1.3325591e+002   7.5548312e+005   4.8438533e+006   3.3444019e+004   8.1330758e+004   1.6723864e-004   4.6562777e-004   1.7951384e-004   1.1347724e-004   1.6451799e+000   3.8847378e+000   9.4612662e+001   2.2011952e+002   4.3508301e-003   1.0629646e-002
  5.5089793e+000   2.7917532e+001   1.3747842e+002   7.7459953e+005   4.9137624e+006   3.3956712e+004   8.1549054e+004   1.7464576e-004   4.9866043e-004   1.7830045e-004   1.1238513e-004   1.6936946e+000   3.9677559e+000   9.6733159e+001   2.2912631e+002   4.4855023e-003   1.1185479e-002
  5.6044888e+000   2.8848636e+001   1.4049763e+002   7.8324980e+005   4.9383559e+006   3.4038477e+004   7.9626347e+004   1.8099910e-004   5.2493148e-004   1.7771806e-004   1.1183431e-004   1.7321485e+000   4.0289062e+000   9.8344243e+001   2.3512172e+002   4.5956829e-003   1.1606413e-002
  5.7107796e+000   2.9781588e+001   1.4366282e+002   7.8778792e+005   4.9554469e+006   3.3880624e+004   7.6933771e+004   1.8770825e-004   5.5094974e-004   1.7731056e-004   1.1131491e-004   1.7703552e+000   4.0890383e+000   9.9836914e+001   2.4002205e+002   4.7070405e-003   1.1998042e-002
  5.8119727e+000   3.0479054e+001   1.4674433e+002   7.7735976e+005   4.8589329e+006   3.3447129e+004   7.3988394e+004   1.9396033e-004   5.7534635e-004   1.7681748e-004   1.1044705e-004   1.7981416e+000   4.1335283e+000   1.0076299e+002   2.4381112e+002   4.7967222e-003   1.2343696e-002
  5.9093705e+000   3.0813358e+001   1.4857913e+002   7.4967906e+005   4.6782791e+006   3.2897310e+004   7.1287769e+004   1.9992023e-004   6.0006570e-004   1.7627806e-004   1.0937062e-004   1.8156253e+000   4.1527995e+000   1.0101269e+002   2.4526358e+002   4.8609437e-003   1.2624390e-002
  6.0094421e+000   3.0717905e+001   1.4830516e+002   7.0518156e+005   4.4233411e+006   3.2287058e+004   6.8826743e+004   2.0603744e-004   6.2742092e-004   1.7594904e-004   1.0833839e-004   1.8252942e+000   4.1408821e+000   1.0091201e+002   2.4500526e+002   4.9151729e-003   1.2875449e-002
  6.1048060e+000   3.0178408e+001   1.4545294e+002   6.5727254e+005   4.2252772e+006   3.1743689e+004   6.7101288e+004   2.1160062e-004   6.5429760e-004   1.7581366e-004   1.0753007e-004   1.8278524e+000   4.0960828e+000   1.0055931e+002   2.4277021e+002   4.9569169e-003   1.3054972e-002
  6.2119182e+000   2.8998754e+001   1.3867330e+002   5.9719248e+005   4.0254908e+006   3.1165658e+004   6.5538129e+004   2.1717690e-004   6.8315660e-004   1.7564240e-004   1.0673393e-004   1.8226985e+000   4.0012839e+000   9.9741228e+001   2.3669139e+002   4.9841686e-003   1.3124494e-002
  6.3096713e+000   2.7494931e+001   1.2965960e+002   5.4110690e+005   3.7747962e+006   3.0740136e+004   6.4447297e+004   2.2088958e-004   7.0287098e-004   1.7540631e-004   1.0619350e-004   1.8123111e+000   3.8788507e+000   9.8401321e+001   2.2586168e+002   4.9774793e-003   1.2959285e-002
  6.4123010e+000   2.5640187e+001   1.1826275e+002   4.7830120e+005   3.3658051e+006   3.0334950e+004   6.2882705e+004   2.2325464e-004   7.1302469e-004   1.7501218e-004   1.0580061e-004   1.7976386e+000   3.7231645e+000   9.6616567e+001   2.0994517e+002   4.9448274e-003   1.2546926e-002
  6.5081504e+000   2.3811130e+001   1.0687972e+002   4.1932803e+005   2.9115031e+006   2.9940181e+004   6.1064385e+004   2.2431445e-004   7.1249267e-004   1.7477213e-004   1.0562975e-004   1.7815873e+000   3.5637107e+000   9.4936362e+001   1.9345255e+002   4.9029662e-003   1.2011329e-002
  6.6133615e+000   2.1846071e+001   9.4634851e+001   3.5756748e+005   2.4154887e+006   2.9485954e+004   5.8658055e+004   2.2475814e-004   7.0401664e-004   1.7453273e-004   1.0567445e-004   1.7630871e+000   3.3846080e+000   9.3315765e+001   1.7666479e+002   4.8569681e-003   1.1379281e-002
  6.7165710e+000   2.0036627e+001   8.3459120e+001   3.0247567e+005   1.9760883e+006   2.8984677e+004   5.5954968e+004   2.2488065e-004   6.9187685e-004   1.7411958e-004   1.0541734e-004   1.7445109e+000   3.2116091e+000   9.2010480e+001   1.6250835e+002   4.8187197e-003   1.0800661e-002
  6.8102679e+000   1.8547837e+001   7.4353777e+001   2.5807703e+005   1.6185958e+006   2.8487439e+004   5.3302532e+004   2.2493156e-004   6.7950255e-004   1.7363096e-004   1.0504006e-004   1.7277213e+000   3.0627118e+000   9.1029640e+001   1.5180426e+002   4.7919432e-003   1.0342834e-002
  6.9154814e+000   1.7073418e+001   6.5421325e+001   2.1670968e+005   1.3024006e+006   2.7905238e+004   5.0433733e+004   2.2495569e-004   6.6451883e-004   1.7327914e-004   1.0472993e-004   1.7095154e+000   2.9085797e+000   9.0183068e+001   1.4194351e+002   4.7708467e-003   9.8970834e-003
  7.0141195e+000   1.5888804e+001   5.8318512e+001   1.8492209e+005   1.0627561e+006   2.7351374e+004   4.7852553e+004   2.2514803e-004   6.5081054e-004   1.7315143e-004   1.0453893e-004   1.6938737e+000   2.7790876e+000   8.9633811e+001   1.3464733e+002   4.7621363e-003   9.5543150e-003
  7.1004170e+000   1.4995683e+001   5.3029446e+001   1.6218610e+005   8.9726283e+005   2.6878562e+004   4.5718033e+004   2.2542089e-004   6.3909892e-004   1.7306208e-004   1.0432484e-004   1.6816650e+000   2.6775222e+000   8.9301494e+001   1.2950384e+002   4.7613501e-003   9.3005600e-003
  7.2029877e+000   1.4073715e+001   4.7649513e+001   1.3977581e+005   7.3816917e+005   2.6327399e+004   4.3321261e+004   2.2590039e-004   6.2583714e-004   1.7291759e-004   1.0389547e-004   1.6687804e+000   2.5685888e+000   8.9061188e+001   1.2463325e+002   4.7672985e-003   9.0438957e-003
  7.3043753e+000   1.3293134e+001   4.3158803e+001   1.2188170e+005   6.1562978e+005   2.5811140e+004   4.1140362e+004   2.2651830e-004   6.1312803e-004   1.7276719e-004   1.0339121e-004   1.6578899e+000   2.4725473e+000   8.8975068e+001   1.2088461e+002   4.7793182e-003   8.8275082e-003
  7.4090890e+000   1.2615103e+001   3.9266947e+001   1.0699951e+005   5.1662780e+005   2.5312503e+004   3.9072251e+004   2.2740316e-004   6.0042230e-004   1.7272263e-004   1.0291147e-004   1.6491080e+000   2.3854794e+000   8.9078720e+001   1.1797146e+002   4.7999066e-003   8.6395697e-003
  7.5168047e+000   1.2038954e+001   3.5930159e+001   9.4921412e+004   4.3934437e+005   2.4865965e+004   3.7163792e+004   2.2848796e-004   5.8749618e-004   1.7277444e-004   1.0258741e-004   1.6430132e+000   2.3079161e+000   8.9337105e+001   1.1569881e+002   4.8275964e-003   8.4733659e-003
  7.6210821e+000   1.1573623e+001   3.3213962e+001   8.5391839e+004   3.8032655e+005   2.4459904e+004   3.5420349e+004   2.2975819e-004   5.7513440e-004   1.7294464e-004   1.0230108e-004   1.6394806e+000   2.2422873e+000   8.9746940e+001   1.1404139e+002   4.8607737e-003   8.3317385e-003
  7.7110953e+000   1.1230906e+001   3.1198471e+001   7.8589123e+004   3.3919468e+005   2.4148047e+004   3.4042039e+004   2.3096784e-004   5.6480937e-004   1.7308698e-004   1.0206599e-004   1.6379036e+000   2.1919266e+000   9.0168060e+001   1.1300195e+002   4.8923696e-003   8.2259318e-003
  7.8195535e+000   1.0873138e+001   2.9076189e+001   7.1794359e+004   2.9897237e+005   2.3795097e+004   3.2563108e+004   2.3249985e-004   5.5259187e-004   1.7328063e-004   1.0168200e-004   1.6370006e+000   2.1375190e+000   9.0727629e+001   1.1205309e+002   4.9326826e-003   8.1108033e-003
  7.9139224e+000   1.0606726e+001   2.7484288e+001   6.6777037e+004   2.6940862e+005   2.3497581e+004   3.1356235e+004   2.3391262e-004   5.4234452e-004   1.7349325e-004   1.0136786e-004   1.6366393e+000   2.0958442e+000   9.1244226e+001   1.1161225e+002   4.9691615e-003   8.0288082e-003
  8.0211480e+000   1.0349814e+001   2.5926379e+001   6.1990295e+004   2.4059593e+005   2.3155910e+004   3.0097447e+004   2.3558925e-004   5.3110466e-004   1.7384151e-004   1.0097071e-004   1.6365793e+000   2.0546251e+000   9.1869709e+001   1.1147176e+002   5.0127380e-003   7.9541605e-003
  8.1140115e+000   1.0160820e+001   2.4761213e+001   5.8438429e+004   2.1792009e+005   2.2871020e+004   2.9089728e+004   2.3711337e-004   5.2199475e-004   1.7419043e-004   1.0064302e-004   1.6368558e+000   2.0235077e+000   9.2422219e+001   1.1160047e+002   5.0519282e-003   7.9059592e-003
  8.2069976e+000   9.9970873e+000   2.3742857e+001   5.5336387e+004   1.9816740e+005   2.2597612e+004   2.8150555e+004   2.3871588e-004   5.1350987e-004   1.7454514e-004   1.0029074e-004   1.6374742e+000   1.9958465e+000   9.2987088e+001   1.1191179e+002   5.0922811e-003   7.8693149e-003
  8.3274393e+000   9.8173999e+000   2.2614984e+001   5.1941426e+004   1.7737221e+005   2.2258114e+004   2.7064516e+004   2.4091267e-004   5.0328409e-004   1.7507819e-004   9.9819045e-005   1.6387716e+000   1.9645256e+000   9.3752683e+001   1.1246935e+002   5.1461484e-003   7.8324673e-003
  8.4168983e+000   9.7056131e+000   2.1900325e+001   4.9770053e+004   1.6443652e+005   2.2011843e+004   2.6297445e+004   2.4263670e-004   4.9617944e-004   1.7554754e-004   9.9489498e-005   1.6402019e+000   1.9442599e+000   9.4353768e+001   1.1296753e+002   5.1873015e-003   7.8105574e-003
  8.5106442e+000   9.6075162e+000   2.1253846e+001   4.7816616e+004   1.5305128e+005   2.1778790e+004   2.5588622e+004   2.4452821e-004   4.8930656e-004   1.7611130e-004   9.9210176e-005   1.6422871e+000   1.9255918e+000   9.5015735e+001   1.1355863e+002   5.2314455e-003   7.7928845e-003
  8.6082062e+000   9.5234173e+000   2.0677968e+001   4.6072813e+004   1.4323369e+005   2.1559693e+004   2.4920393e+004   2.4656762e-004   4.8264581e-004   1.7673554e-004   9.8955920e-005   1.6451208e+000   1.9085393e+000   9.5722679e+001   1.1418887e+002   5.2779154e-003   7.7779115e-003
  8.7060359e+000   9.4540176e+000   2.0181823e+001   4.4512127e+004   1.3470929e+005   2.1350216e+004   2.4234553e+004   2.4868174e-004   4.7640038e-004   1.7736304e-004   9.8739217e-005   1.6485311e+000   1.8934159e+000   9.6432716e+001   1.1479989e+002   5.3242856e-003   7.7633382e-003
  8.8049217e+000   9.3963360e+000   1.9750340e+001   4.3192748e+004   1.2759026e+005   2.1171762e+004   2.3674565e+004   2.5082873e-004   4.7057084e-004   1.7802531e-004   9.8575578e-005   1.6523469e+000   1.8798866e+000   9.7144341e+001   1.1538615e+002   5.3701094e-003   7.7488249e-003
  8.9041898e+000   9.3486782e+000   1.9378371e+001   4.2039005e+004   1.2147595e+005   2.1002609e+004   2.3150767e+004   2.5299592e-004   4.6516824e-004   1.7870935e-004   9.8461618e-005   1.6562841e+000   1.8679334e+000   9.7844688e+001   1.1594880e+002   5.4152191e-003   7.7349740e-003
  9.0039603e+000   9.3086604e+000   1.9055296e+001   4.1008648e+004   1.1594491e+005   2.0838095e+004   2.2663401e+004   2.5517416e-004   4.6022178e-004   1.7942445e-004   9.8376169e-005   1.6601415e+000   1.8573378e+000   9.8525636e+001   1.1648046e+002   5.4594656e-003   7.7219666e-003
  9.1057791e+000   9.2730269e+000   1.8768527e+001   4.0078133e+004   1.1112494e+005   2.0676225e+004   2.2227176e+004   2.5739337e-004   4.5568385e-004   1.8019048e-004   9.8339204e-005   1.6637862e+000   1.8476562e+000   9.9198030e+001   1.1698991e+002   5.5035063e-003   7.7099387e-003
  9.2109420e+000   9.2426009e+000   1.8515991e+001   3.9215718e+004   1.0673392e+005   2.0508246e+004   2.1797339e+004   2.5969257e-004   4.5151205e-004   1.8101971e-004   9.8319888e-005   1.6674009e+000   1.8388878e+000   9.9876722e+001   1.1747921e+002   5.5483179e-003   7.6985721e-003
  9.3210416e+000   9.2161422e+000   1.8290353e+001   3.8421870e+004   1.0292655e+005   2.0343748e+004   2.1397386e+004   2.6211035e-004   4.4773261e-004   1.8190210e-004   9.8370499e-005   1.6710859e+000   1.8307285e+000   1.0056016e+002   1.1795217e+002   5.5941164e-003   7.6878032e-003
  9.4344544e+000   9.1917547e+000   1.8086986e+001   3.7646500e+004   9.9552469e+004   2.0159499e+004   2.0961975e+004   2.6464436e-004   4.4430551e-004   1.8288700e-004   9.8428841e-005   1.6747253e+000   1.8229459e+000   1.0126138e+002   1.1836475e+002   5.6410100e-003   7.6749071e-003
  9.5096055e+000   9.1770987e+000   1.7966611e+001   3.7183021e+004   9.7764590e+004   2.0046233e+004   2.0712772e+004   2.6633484e-004   4.4231294e-004   1.8355260e-004   9.8518361e-005   1.6770970e+000   1.8180791e+000   1.0171223e+002   1.1859475e+002   5.6713079e-003   7.6653481e-003
  9.6232373e+000   9.1569705e+000   1.7801635e+001   3.6496500e+004   9.5132487e+004   1.9875646e+004   2.0326665e+004   2.6895825e-004   4.3975028e-004   1.8461318e-004   9.8719350e-005   1.6806861e+000   1.8110608e+000   1.0238659e+002   1.1885659e+002   5.7166476e-003   7.6491578e-003
  9.7387894e+000   9.1384313e+000   1.7651384e+001   3.5851952e+004   9.2859321e+004   1.9716228e+004   1.9992263e+004   2.7167586e-004   4.3768364e-004   1.8572730e-004   9.9001540e-005   1.6843399e+000   1.8042413e+000   1.0305316e+002   1.1904393e+002   5.7614848e-003   7.6307164e-003
  9.8174504e+000   9.1245277e+000   1.7552020e+001   3.5419169e+004   9.1326374e+004   1.9613925e+004   1.9798251e+004   2.7355448e-004   4.3658605e-004   1.8651480e-004   9.9248852e-005   1.6866788e+000   1.7994813e+000   1.0349805e+002   1.1912799e+002   5.7914115e-003   7.6174708e-003
  9.9385447e+000   9.1031806e+000   1.7407832e+001   3.4723350e+004   8.8678477e+004   1.9452183e+004   1.9474718e+004   2.7654241e-004   4.3546445e-004   1.8778340e-004   9.9690957e-005   1.6901412e+000   1.7922639e+000   1.0418061e+002   1.1921743e+002   5.8375796e-003   7.5980184e-003
  1.0021286e+001   9.0879001e+000   1.7314703e+001   3.4251092e+004   8.7004694e+004   1.9339823e+004   1.9270311e+004   2.7862990e-004   4.3507747e-004   1.8867699e-004   1.0003118e-004   1.6922676e+000   1.7874089e+000   1.0463777e+002   1.1925153e+002   5.8689114e-003   7.5858762e-003
  1.0106082e+001   9.0715092e+000   1.7222317e+001   3.3756271e+004   8.5214637e+004   1.9224092e+004   1.9057856e+004   2.8080058e-004   4.3499419e-004   1.8961031e-004   1.0041505e-004   1.6942340e+000   1.7824825e+000   1.0509585e+002   1.1927010e+002   5.9007619e-003   7.5748952e-003
  1.0237220e+001   9.0437012e+000   1.7081638e+001   3.2969862e+004   8.2364149e+004   1.9036499e+004   1.8731908e+004   2.8423065e-004   4.3543527e-004   1.9112239e-004   1.0104106e-004   1.6968131e+000   1.7748125e+000   1.0579669e+002   1.1926046e+002   5.9501555e-003   7.5604943e-003
  1.0327665e+001   9.0234552e+000   1.6987496e+001   3.2400919e+004   8.0338020e+004   1.8901460e+004   1.8469472e+004   2.8667707e-004   4.3618954e-004   1.9219733e-004   1.0153632e-004   1.6983641e+000   1.7695186e+000   1.0627554e+002   1.1924213e+002   5.9846343e-003   7.5534003e-003
  1.0420373e+001   9.0025131e+000   1.6893474e+001   3.1824379e+004   7.8400618e+004   1.8761057e+004   1.8218575e+004   2.8926864e-004   4.3731478e-004   1.9336187e-004   1.0206959e-004   1.6998473e+000   1.7641413e+000   1.0678102e+002   1.1921868e+002   6.0208441e-003   7.5479928e-003
  1.0513243e+001   8.9814495e+000   1.6801843e+001   3.1253171e+004   7.6494071e+004   1.8621467e+004   1.7979676e+004   2.9192806e-004   4.3878796e-004   1.9456108e-004   1.0264292e-004   1.7012244e+000   1.7588259e+000   1.0728687e+002   1.1918700e+002   6.0573089e-003   7.5443108e-003
  1.0606119e+001   8.9603094e+000   1.6711778e+001   3.0691156e+004   7.4620893e+004   1.8485462e+004   1.7763151e+004   2.9464339e-004   4.4058775e-004   1.9579197e-004   1.0325235e-004   1.7025136e+000   1.7535641e+000   1.0779015e+002   1.1914533e+002   6.0937611e-003   7.5421792e-003
  1.0745382e+001   8.9256236e+000   1.6571838e+001   2.9839416e+004   7.1799289e+004   1.8286932e+004   1.7449319e+004   2.9881436e-004   4.4386315e-004   1.9768024e-004   1.0430318e-004   1.7041306e+000   1.7453810e+000   1.0853096e+002   1.1905745e+002   6.1480934e-003   7.5416950e-003
  1.0838249e+001   8.9021701e+000   1.6479686e+001   2.9275893e+004   6.9919878e+004   1.8159619e+004   1.7248721e+004   3.0166478e-004   4.4644627e-004   1.9895776e-004   1.0508069e-004   1.7050884e+000   1.7399579e+000   1.0901588e+002   1.1899464e+002   6.1841507e-003   7.5437514e-003
  1.0931192e+001   8.8785733e+000   1.6389062e+001   2.8708979e+004   6.8070833e+004   1.8026588e+004   1.7023094e+004   3.0458606e-004   4.4933047e-004   2.0025606e-004   1.0591018e-004   1.7059193e+000   1.7346147e+000   1.0949672e+002   1.1893499e+002   6.2203876e-003   7.5480476e-003
  1.1024144e+001   8.8550101e+000   1.6300144e+001   2.8148955e+004   6.6249313e+004   1.7889954e+004   1.6799262e+004   3.0757525e-004   4.5249308e-004   2.0159376e-004   1.0676945e-004   1.7066312e+000   1.7293785e+000   1.0997958e+002   1.1887238e+002   6.2569968e-003   7.5543049e-003
  1.1117110e+001   8.8313086e+000   1.6211003e+001   2.7588416e+004   6.4430553e+004   1.7745872e+004   1.6564255e+004   3.1063728e-004   4.5589955e-004   2.0297639e-004   1.0764128e-004   1.7072341e+000   1.7242073e+000   1.1046597e+002   1.1880532e+002   6.2942111e-003   7.5625463e-003
  1.1210171e+001   8.8077559e+000   1.6123440e+001   2.7033240e+004   6.2637161e+004   1.7605729e+004   1.6327772e+004   3.1375603e-004   4.5957788e-004   2.0436033e-004   1.0859249e-004   1.7077277e+000   1.7191578e+000   1.1094381e+002   1.1875576e+002   6.3315477e-003   7.5738174e-003
  1.1303455e+001   8.7849798e+000   1.6038111e+001   2.6491511e+004   6.0870796e+004   1.7462773e+004   1.6106210e+004   3.1695659e-004   4.6351218e-004   2.0579858e-004   1.0955935e-004   1.7081906e+000   1.7142748e+000   1.1143316e+002   1.1870849e+002   6.3697277e-003   7.5873282e-003
  1.1443934e+001   8.7518124e+000   1.5913094e+001   2.5700350e+004   5.8296618e+004   1.7251829e+004   1.5786474e+004   3.2189575e-004   4.6991807e-004   2.0799384e-004   1.1111802e-004   1.7088211e+000   1.7071825e+000   1.1216230e+002   1.1866619e+002   6.4276312e-003   7.6128936e-003
  1.1538053e+001   8.7300635e+000   1.5830910e+001   2.5180103e+004   5.6632582e+004   1.7105465e+004   1.5563494e+004   3.2529827e-004   4.7448895e-004   2.0950424e-004   1.1220756e-004   1.7091699e+000   1.7025806e+000   1.1265316e+002   1.1865151e+002   6.4670822e-003   7.6329911e-003
  1.1632612e+001   8.7075321e+000   1.5746122e+001   2.4664692e+004   5.4942723e+004   1.6968873e+004   1.5354567e+004   3.2876025e-004   4.7932268e-004   2.1102655e-004   1.1338907e-004   1.7094279e+000   1.6979039e+000   1.1313714e+002   1.1865755e+002   6.5065105e-003   7.6558623e-003
  1.1727641e+001   8.6852183e+000   1.5662033e+001   2.4144039e+004   5.3249962e+004   1.6824789e+004   1.5110624e+004   3.3232856e-004   4.8440851e-004   2.1259650e-004   1.1461740e-004   1.7096405e+000   1.6933029e+000   1.1362909e+002   1.1867275e+002   6.5468048e-003   7.6810731e-003
  1.1822712e+001   8.6633760e+000   1.5579153e+001   2.3642715e+004   5.1673434e+004   1.6686790e+004   1.4893101e+004   3.3596054e-004   4.8970385e-004   2.1418066e-004   1.1591070e-004   1.7098199e+000   1.6888161e+000   1.1411850e+002   1.1870509e+002   6.5872411e-003   7.7086830e-003
  1.1917645e+001   8.6420917e+000   1.5498022e+001   2.3157774e+004   5.0167649e+004   1.6552879e+004   1.4685625e+004   3.3964626e-004   4.9518477e-004   2.1577629e-004   1.1726281e-004   1.7099612e+000   1.6844664e+000   1.1460162e+002   1.1875463e+002   6.6277133e-003   7.7385613e-003
  1.2012886e+001   8.6208371e+000   1.5416988e+001   2.2678156e+004   4.8715555e+004   1.6414206e+004   1.4465789e+004   3.4341365e-004   5.0085332e-004   2.1740690e-004   1.1865464e-004   1.7100441e+000   1.6801708e+000   1.1508534e+002   1.1881364e+002   6.6686964e-003   7.7705522e-003
  1.2108128e+001   8.5989594e+000   1.5333954e+001   2.2218616e+004   4.7337251e+004   1.6287535e+004   1.4290015e+004   3.4720915e-004   5.0670147e-004   2.1904308e-004   1.2012574e-004   1.7100295e+000   1.6758397e+000   1.1556017e+002   1.1890026e+002   6.7094414e-003   7.8050964e-003
  1.2203474e+001   8.5769356e+000   1.5251316e+001   2.1766864e+004   4.6006611e+004   1.6159453e+004   1.4102458e+004   3.5105744e-004   5.1271340e-004   2.2069963e-004   1.2165007e-004   1.7099180e+000   1.6715674e+000   1.1603458e+002   1.1900928e+002   6.7503197e-003   7.8418365e-003
  1.2346813e+001   8.5435947e+000   1.5127944e+001   2.1107345e+004   4.4098422e+004   1.5963190e+004   1.3821665e+004   3.5694056e-004   5.2202737e-004   2.2325252e-004   1.2401514e-004   1.7095588e+000   1.6652743e+000   1.1674606e+002   1.1919784e+002   6.8121615e-003   7.9006941e-003
  1.2442494e+001   8.5213910e+000   1.5046319e+001   2.0673563e+004   4.2849220e+004   1.5833526e+004   1.3614572e+004   3.6092588e-004   5.2842616e-004   2.2495916e-004   1.2567767e-004   1.7092329e+000   1.6611593e+000   1.1721206e+002   1.1935561e+002   6.8534271e-003   7.9428222e-003
  1.2538289e+001   8.4991205e+000   1.4964660e+001   2.0246298e+004   4.1652581e+004   1.5691374e+004   1.3399880e+004   3.6499085e-004   5.3492036e-004   2.2674075e-004   1.2732474e-004   1.7088400e+000   1.6570897e+000   1.1769336e+002   1.1950683e+002   6.8956156e-003   7.9856586e-003
  1.2634145e+001   8.4770508e+000   1.4882645e+001   1.9838817e+004   4.0504262e+004   1.5561745e+004   1.3227145e+004   3.6909378e-004   5.4155921e-004   2.2852398e-004   1.2905267e-004   1.7084885e+000   1.6530077e+000   1.1816432e+002   1.1968351e+002   6.9375963e-003   8.0306947e-003
  1.2730049e+001   8.4546965e+000   1.4800617e+001   1.9444110e+004   3.9418163e+004   1.5434902e+004   1.3069114e+004   3.7324241e-004   5.4832690e-004   2.3032962e-004   1.3083734e-004   1.7080563e+000   1.6489415e+000   1.1863151e+002   1.1987549e+002   6.9795766e-003   8.0773848e-003
  1.2826004e+001   8.4321647e+000   1.4718699e+001   1.9059935e+004   3.8366520e+004   1.5313183e+004   1.2919526e+004   3.7742947e-004   5.5521096e-004   2.3214755e-004   1.3268654e-004   1.7075584e+000   1.6448973e+000   1.1909387e+002   1.2008837e+002   7.0214446e-003   8.1257013e-003
  1.2921369e+001   8.4095720e+000   1.4637351e+001   1.8680086e+004   3.7305220e+004   1.5192072e+004   1.2751903e+004   3.8164431e-004   5.6215839e-004   2.3398980e-004   1.3456862e-004   1.7070091e+000   1.6408843e+000   1.1955622e+002   1.2031334e+002   7.0633278e-003   8.1750697e-003
  1.3017470e+001   8.3866185e+000   1.4555124e+001   1.8300017e+004   3.6289430e+004   1.5054051e+004   1.2555866e+004   3.8597983e-004   5.6920716e-004   2.3594213e-004   1.3643740e-004   1.7064099e+000   1.6368398e+000   1.2004665e+002   1.2053568e+002   7.1068112e-003   8.2250564e-003
  1.3111438e+001   8.3638063e+000   1.4474352e+001   1.7938521e+004   3.5314131e+004   1.4931325e+004   1.2389889e+004   3.9024391e-004   5.7619032e-004   2.3784849e-004   1.3835165e-004   1.7057535e+000   1.6328735e+000   1.2051797e+002   1.2077482e+002   7.1490095e-003   8.2753883e-003
  1.3207675e+001   8.3403734e+000   1.4392147e+001   1.7583777e+004   3.4380182e+004   1.4812846e+004   1.2249966e+004   3.9464082e-004   5.8341361e-004   2.3981397e-004   1.4037361e-004   1.7050271e+000   1.6288436e+000   1.2099579e+002   1.2104074e+002   7.1921595e-003   8.3283319e-003
  1.3303971e+001   8.3168657e+000   1.4310359e+001   1.7250574e+004   3.3543852e+004   1.4703712e+004   1.2157481e+004   3.9905199e-004   5.9069024e-004   2.4178845e-004   1.4245035e-004   1.7042494e+000   1.6248419e+000   1.2146730e+002   1.2132425e+002   7.2349974e-003   8.3822211e-003
  1.3400333e+001   8.2930003e+000   1.4229114e+001   1.6914757e+004   3.2680250e+004   1.4590522e+004   1.2026039e+004   4.0350082e-004   5.9801841e-004   2.4378624e-004   1.4457294e-004   1.7033796e+000   1.6208531e+000   1.2193982e+002   1.2162099e+002   7.2778770e-003   8.4368563e-003
  1.3545007e+001   8.2565229e+000   1.4106845e+001   1.6418503e+004   3.1442178e+004   1.4407310e+004   1.1787702e+004   4.1025007e-004   6.0902414e-004   2.4684902e-004   1.4779732e-004   1.7019351e+000   1.6148578e+000   1.2265140e+002   1.2206990e+002   7.3425293e-003   8.5190310e-003
  1.3641660e+001   8.2318988e+000   1.4025277e+001   1.6097030e+004   3.0645166e+004   1.4288126e+004   1.1632842e+004   4.1479078e-004   6.1641964e-004   2.4891863e-004   1.5001496e-004   1.7009048e+000   1.6108555e+000   1.2312457e+002   1.2238416e+002   7.3856300e-003   8.5746263e-003
  1.3738466e+001   8.2072890e+000   1.3943859e+001   1.5784318e+004   2.9877201e+004   1.4171839e+004   1.1491286e+004   4.1937399e-004   6.2386148e-004   2.5101194e-004   1.5228411e-004   1.6998804e+000   1.6068393e+000   1.2359873e+002   1.2271141e+002   7.4287735e-003   8.6307357e-003
  1.3835412e+001   8.1828649e+000   1.3863136e+001   1.5483409e+004   2.9148940e+004   1.4056246e+004   1.1365419e+004   4.2399232e-004   6.3131589e-004   2.5313695e-004   1.5458534e-004   1.6988636e+000   1.6028430e+000   1.2407492e+002   1.2304276e+002   7.4719952e-003   8.6868549e-003
  1.3932370e+001   8.1583279e+000   1.3782668e+001   1.5182169e+004   2.8431984e+004   1.3931370e+004   1.1198652e+004   4.2865361e-004   6.3875119e-004   2.5530262e-004   1.5689717e-004   1.6978090e+000   1.5988526e+000   1.2455451e+002   1.2336952e+002   7.5154460e-003   8.7424827e-003
  1.4029498e+001   8.1335481e+000   1.3701830e+001   1.4895824e+004   2.7744277e+004   1.3819616e+004   1.1075772e+004   4.3331670e-004   6.4619829e-004   2.5747176e-004   1.5927630e-004   1.6967202e+000   1.5948372e+000   1.2502629e+002   1.2370651e+002   7.5583658e-003   8.7983143e-003
  1.4126771e+001   8.1086637e+000   1.3621270e+001   1.4613692e+004   2.7066071e+004   1.3709436e+004   1.0941684e+004   4.3800740e-004   6.5365432e-004   2.5965441e-004   1.6170723e-004   1.6955958e+000   1.5908271e+000   1.2549430e+002   1.2405192e+002   7.6011859e-003   8.8543109e-003
  1.4224057e+001   8.0837036e+000   1.3541197e+001   1.4337243e+004   2.6413657e+004   1.3600300e+004   1.0804894e+004   4.4272779e-004   6.6111028e-004   2.6185508e-004   1.6418235e-004   1.6944335e+000   1.5868304e+000   1.2596010e+002   1.2440207e+002   7.6439783e-003   8.9102477e-003
  1.4321597e+001   8.0585772e+000   1.3461145e+001   1.4070587e+004   2.5790073e+004   1.3496682e+004   1.0696966e+004   4.4747938e-004   6.6858216e-004   2.6408172e-004   1.6670479e-004   1.6932361e+000   1.5828255e+000   1.2642678e+002   1.2475830e+002   7.6867069e-003   8.9661549e-003
  1.4419214e+001   8.0334939e+000   1.3381795e+001   1.3806482e+004   2.5192247e+004   1.3383350e+004   1.0560603e+004   4.5227633e-004   6.7601353e-004   2.6635316e-004   1.6922844e-004   1.6920146e+000   1.5788442e+000   1.2690410e+002   1.2510745e+002   7.7298813e-003   9.0212122e-003
  1.4517134e+001   8.0080459e+000   1.3302260e+001   1.3554142e+004   2.4614721e+004   1.3283270e+004   1.0459213e+004   4.5706625e-004   6.8346021e-004   2.6862469e-004   1.7182754e-004   1.6907307e+000   1.5748419e+000   1.2736691e+002   1.2546819e+002   7.7723000e-003   9.0766392e-003
  1.4615253e+001   7.9823561e+000   1.3222965e+001   1.3306657e+004   2.4059175e+004   1.3181515e+004   1.0350975e+004   4.6188426e-004   6.9090594e-004   2.7091947e-004   1.7446735e-004   1.6893867e+000   1.5708416e+000   1.2782945e+002   1.2583331e+002   7.8146266e-003   9.1318136e-003
  1.4713500e+001   7.9565684e+000   1.3143891e+001   1.3064920e+004   2.3517821e+004   1.3082227e+004   1.0243441e+004   4.6671570e-004   6.9833831e-004   2.7323277e-004   1.7714497e-004   1.6880117e+000   1.5668425e+000   1.2828873e+002   1.2620009e+002   7.8566968e-003   9.1866959e-003
  1.4811963e+001   7.9307358e+000   1.3064954e+001   1.2826813e+004   2.2985286e+004   1.2979962e+004   1.0127176e+004   4.7158457e-004   7.0577823e-004   2.7557651e-004   1.7985516e-004   1.6866350e+000   1.5628242e+000   1.2874881e+002   1.2656711e+002   7.8987916e-003   9.2412370e-003
  1.4910011e+001   7.9050238e+000   1.2986488e+001   1.2591511e+004   2.2471734e+004   1.2864237e+004   9.9837673e+003   4.7647457e-004   7.1312250e-004   2.7797691e-004   1.8252053e-004   1.6852733e+000   1.5588039e+000   1.2922272e+002   1.2691248e+002   7.9412556e-003   9.2940001e-003
  1.5008440e+001   7.8789822e+000   1.2907587e+001   1.2367438e+004   2.1977181e+004   1.2767361e+004   9.8893466e+003   4.8134981e-004   7.2048512e-004   2.8034981e-004   1.8528661e-004   1.6838691e+000   1.5547475e+000   1.2967334e+002   1.2727342e+002   7.9825278e-003   9.3470412e-003
  1.5107180e+001   7.8526765e+000   1.2828645e+001   1.2146153e+004   2.1487275e+004   1.2667716e+004   9.7868010e+003   4.8626414e-004   7.2784121e-004   2.8278440e-004   1.8806094e-004   1.6824266e+000   1.5506638e+000   1.3013339e+002   1.2762724e+002   8.0241572e-003   9.3995337e-003
  1.5245889e+001   7.8156742e+000   1.2718379e+001   1.1846267e+004   2.0834036e+004   1.2530054e+004   9.6610277e+003   4.9319490e-004   7.3812645e-004   2.8627601e-004   1.9197344e-004   1.6803702e+000   1.5449289e+000   1.3078819e+002   1.2811547e+002   8.0826665e-003   9.4720625e-003
  1.5344949e+001   7.7890304e+000   1.2639820e+001   1.1636705e+004   2.0374251e+004   1.2437150e+004   9.5777123e+003   4.9815719e-004   7.4546093e-004   2.8877891e-004   1.9482061e-004   1.6788614e+000   1.5408152e+000   1.3124911e+002   1.2847023e+002   8.1239917e-003   9.5234510e-003
  1.5416121e+001   7.7700729e+000   1.2584119e+001   1.1486795e+004   2.0054852e+004   1.2359797e+004   9.4945946e+003   5.0173962e-004   7.5063466e-004   2.9062192e-004   1.9681459e-004   1.6777884e+000   1.5378799e+000   1.3157076e+002   1.2867962e+002   8.1541367e-003   9.5591102e-003
  1.5505085e+001   7.7458888e+000   1.2513175e+001   1.1309739e+004   1.9669363e+004   1.2283501e+004   9.4483079e+003   5.0619384e-004   7.5719022e-004   2.9289311e-004   1.9942270e-004   1.6763860e+000   1.5341629e+000   1.3199729e+002   1.2901070e+002   8.1904796e-003   9.6039149e-003
  1.5619071e+001   7.7149891e+000   1.2424124e+001   1.1083128e+004   1.9183690e+004   1.2176826e+004   9.3462321e+003   5.1192194e-004   7.6549301e-004   2.9583497e-004   2.0275966e-004   1.6745422e+000   1.5294556e+000   1.3250510e+002   1.2938463e+002   8.2370143e-003   9.6602918e-003
  1.5716839e+001   7.6880487e+000   1.2347195e+001   1.0894586e+004   1.8779079e+004   1.2091246e+004   9.2727256e+003   5.1682152e-004   7.7262665e-004   2.9836198e-004   2.0567384e-004   1.6729048e+000   1.5253705e+000   1.3295754e+002   1.2974479e+002   8.2762667e-003   9.7087777e-003
  1.5815807e+001   7.6607470e+000   1.2269485e+001   1.0702264e+004   1.8370314e+004   1.1990281e+004   9.1580364e+003   5.2182610e-004   7.7981597e-004   3.0097639e-004   2.0859952e-004   1.6712649e+000   1.5211963e+000   1.3341499e+002   1.3008180e+002   8.3165849e-003   9.7570448e-003
  1.5914535e+001   7.6334206e+000   1.2192087e+001   1.0517855e+004   1.7974514e+004   1.1898501e+004   9.0782605e+003   5.2680835e-004   7.8697416e-004   3.0358605e-004   2.1155910e-004   1.6696189e+000   1.5170102e+000   1.3386241e+002   1.3042646e+002   8.3561732e-003   9.8050110e-003
  1.6013448e+001   7.6058855e+000   1.2114763e+001   1.0338385e+004   1.7592491e+004   1.1810654e+004   9.0162362e+003   5.3180267e-004   7.9413159e-004   3.0621698e-004   2.1454905e-004   1.6679309e+000   1.5128110e+000   1.3430590e+002   1.3077033e+002   8.3954267e-003   9.8525247e-003
  1.6112340e+001   7.5781846e+000   1.2037757e+001   1.0159907e+004   1.7212246e+004   1.1721206e+004   8.9332746e+003   5.3681213e-004   8.0128115e-004   3.0886386e-004   2.1756849e-004   1.6662096e+000   1.5085982e+000   1.3474947e+002   1.3111597e+002   8.4344854e-003   9.8995742e-003
  1.6211266e+001   7.5504314e+000   1.1961145e+001   9.9857371e+003   1.6843480e+004   1.1635066e+004   8.8594333e+003   5.4183119e-004   8.0843925e-004   3.1152779e-004   2.2061758e-004   1.6644629e+000   1.5043883e+000   1.3518979e+002   1.3146462e+002   8.4732242e-003   9.9464390e-003
  1.6310182e+001   7.5224420e+000   1.1884143e+001   9.8107242e+003   1.6479783e+004   1.1535251e+004   8.7515413e+003   5.4688210e-004   8.1553999e-004   3.1425352e-004   2.2363026e-004   1.6627014e+000   1.5001285e+000   1.3564378e+002   1.3179045e+002   8.5123453e-003   9.9917600e-003
  1.6409121e+001   7.4942009e+000   1.1807230e+001   9.6444976e+003   1.6129710e+004   1.1455753e+004   8.6996055e+003   5.5190283e-004   8.2266864e-004   3.1693924e-004   2.2673661e-004   1.6608962e+000   1.4958469e+000   1.3607634e+002   1.3213751e+002   8.5501593e-003   1.0037323e-002
  1.6507866e+001   7.4659273e+000   1.1731164e+001   9.4814994e+003   1.5789186e+004   1.1375745e+004   8.6375171e+003   5.5690202e-004   8.2972646e-004   3.1963565e-004   2.2984450e-004   1.6590546e+000   1.4915840e+000   1.3650557e+002   1.3248282e+002   8.5875342e-003   1.0082234e-002
  1.6606846e+001   7.4373243e+000   1.1655115e+001   9.3206546e+003   1.5456491e+004   1.1295748e+004   8.5692990e+003   5.6191229e-004   8.3679850e-004   3.2234608e-004   2.3298864e-004   1.6571569e+000   1.4872953e+000   1.3692926e+002   1.3283126e+002   8.6244744e-003   1.0126771e-002
  1.6705858e+001   7.4085769e+000   1.1579349e+001   9.1638521e+003   1.5131342e+004   1.1220069e+004   8.5124640e+003   5.6691364e-004   8.4386043e-004   3.2506132e-004   2.3616408e-004   1.6552218e+000   1.4830010e+000   1.3734487e+002   1.3318290e+002   8.6607986e-003   1.0170946e-002
  1.6804607e+001   7.3798986e+000   1.1503391e+001   9.0062249e+003   1.4810600e+004   1.1122868e+004   8.4115123e+003   5.7195389e-004   8.5085915e-004   3.2785924e-004   2.3926662e-004   1.6533376e+000   1.4786504e+000   1.3778019e+002   1.3350411e+002   8.6978151e-003   1.0213416e-002
  1.6903742e+001   7.3509139e+000   1.1427415e+001   8.8541195e+003   1.4496222e+004   1.1042295e+004   8.3479954e+003   5.7698310e-004   8.5791362e-004   3.3063247e-004   2.4246710e-004   1.6513967e+000   1.4742789e+000   1.3819806e+002   1.3384996e+002   8.7338237e-003   1.0256611e-002
  1.7002898e+001   7.3218283e+000   1.1351623e+001   8.7053598e+003   1.4190048e+004   1.0965102e+004   8.2897537e+003   5.8200564e-004   8.6494915e-004   3.3340992e-004   2.4569469e-004   1.6494322e+000   1.4698953e+000   1.3860998e+002   1.3419930e+002   8.7693610e-003   1.0299495e-002
  1.7102084e+001   7.2926393e+000   1.1276170e+001   8.5595656e+003   1.3893928e+004   1.0885208e+004   8.2310636e+003   5.8703510e-004   8.7193451e-004   3.3625805e-004   2.4888837e-004   1.6474385e+000   1.4655053e+000   1.3903165e+002   1.3453585e+002   8.8049912e-003   1.0341301e-002
  1.7201310e+001   7.2633102e+000   1.1200586e+001   8.4171837e+003   1.3602313e+004   1.0810854e+004   8.1870676e+003   5.9204624e-004   8.7886708e-004   3.3910692e-004   2.5210493e-004   1.6454260e+000   1.4610887e+000   1.3944554e+002   1.3486989e+002   8.8399652e-003   1.0382243e-002
  1.7340236e+001   7.2221635e+000   1.1095078e+001   8.2199864e+003   1.3205977e+004   1.0692891e+004   8.0857647e+003   5.9905223e-004   8.8847690e-004   3.4315393e-004   2.5655749e-004   1.6425994e+000   1.4548687e+000   1.4002403e+002   1.3529492e+002   8.8883666e-003   1.0437018e-002
  1.7439571e+001   7.1924440e+000   1.1019916e+001   8.0838866e+003   1.2928057e+004   1.0623570e+004   8.0429356e+003   6.0403513e-004   8.9536167e-004   3.4601100e-004   2.5983326e-004   1.6405136e+000   1.4504060e+000   1.4041871e+002   1.3562420e+002   8.9217926e-003   1.0476434e-002
  1.7528996e+001   7.1656526e+000   1.0952592e+001   7.9626779e+003   1.2683233e+004   1.0558955e+004   7.9955395e+003   6.0853101e-004   9.0156304e-004   3.4860606e-004   2.6279358e-004   1.6386115e+000   1.4463935e+000   1.4077467e+002   1.3591751e+002   8.9517043e-003   1.0511437e-002
  1.7618421e+001   7.1387821e+000   1.0885578e+001   7.8429075e+003   1.2443014e+004   1.0494571e+004   7.9440830e+003   6.1302593e-004   9.0775608e-004   3.5120419e-004   2.6577658e-004   1.6366845e+000   1.4423772e+000   1.4112607e+002   1.3621240e+002   8.9811724e-003   1.0545934e-002
  1.7717921e+001   7.1090260e+000   1.0811022e+001   7.7066142e+003   1.2177266e+004   1.0394136e+004   7.8174321e+003   6.1807213e-004   9.1458845e-004   3.5419233e-004   2.6900179e-004   1.6345820e+000   1.4378778e+000   1.4153795e+002   1.3650348e+002   9.0147560e-003   1.0582613e-002
  1.7817457e+001   7.0791903e+000   1.0736697e+001   7.5784962e+003   1.1919578e+004   1.0318941e+004   7.7614712e+003   6.2307864e-004   9.2144505e-004   3.5713135e-004   2.7232608e-004   1.6324578e+000   1.4333672e+000   1.4192471e+002   1.3682337e+002   9.0469839e-003   1.0620001e-002
  1.7917016e+001   7.0492860e+000   1.0662731e+001   7.4530462e+003   1.1668891e+004   1.0246250e+004   7.7088270e+003   6.2808352e-004   9.2829967e-004   3.6007939e-004   2.7567903e-004   1.6303059e+000   1.4288550e+000   1.4230916e+002   1.3714525e+002   9.0787971e-003   1.0656886e-002
  1.8016611e+001   7.0193844e+000   1.0589040e+001   7.3312955e+003   1.1426890e+004   1.0175828e+004   7.6674520e+003   6.3305951e-004   9.3505834e-004   3.6303866e-004   2.7902893e-004   1.6281402e+000   1.4243416e+000   1.4268927e+002   1.3745886e+002   9.1100404e-003   1.0692579e-002
  1.8116217e+001   6.9895395e+000   1.0515772e+001   7.2130565e+003   1.1191579e+004   1.0110695e+004   7.6371673e+003   6.3801149e-004   9.4178497e-004   3.6599068e-004   2.8240256e-004   1.6259637e+000   1.4198363e+000   1.4306061e+002   1.3777729e+002   9.1406502e-003   1.0728005e-002
  1.8205865e+001   6.9627305e+000   1.0449868e+001   7.1051389e+003   1.0979696e+004   1.0039627e+004   7.5696449e+003   6.4248792e-004   9.4781001e-004   3.6868799e-004   2.8540596e-004   1.6240158e+000   1.4157658e+000   1.4340272e+002   1.3804124e+002   9.1683779e-003   1.0758734e-002
  1.8335356e+001   6.9238018e+000   1.0355417e+001   6.9554559e+003   1.0683701e+004   9.9555945e+003   7.5100793e+003   6.4890084e-004   9.5650017e-004   3.7253431e-004   2.8984361e-004   1.6211361e+000   1.4098885e+000   1.4386315e+002   1.3843898e+002   9.2066817e-003   1.0802932e-002
  1.8425004e+001   6.8968462e+000   1.0290542e+001   6.8542029e+003   1.0484979e+004   9.8990199e+003   7.4724480e+003   6.5332944e-004   9.6250081e-004   3.7520142e-004   2.9293583e-004   1.6191180e+000   1.4058287e+000   1.4418259e+002   1.3872186e+002   9.2326331e-003   1.0832946e-002
  1.8524703e+001   6.8669831e+000   1.0218905e+001   6.7438927e+003   1.0269385e+004   9.8341916e+003   7.4281551e+003   6.5825628e-004   9.6917852e-004   3.7818452e-004   2.9638774e-004   1.6168822e+000   1.4013139e+000   1.4454263e+002   1.3904704e+002   9.2611099e-003   1.0865951e-002
  1.8624517e+001   6.8371417e+000   1.0147603e+001   6.6359922e+003   1.0058710e+004   9.7691823e+003   7.3883866e+003   6.6319386e-004   9.7587355e-004   3.8119084e-004   2.9986161e-004   1.6146468e+000   1.3967857e+000   1.4489232e+002   1.3936385e+002   9.2892384e-003   1.0898630e-002
  1.8714370e+001   6.8102360e+000   1.0083155e+001   6.5368857e+003   9.8711309e+003   9.6931253e+003   7.2993477e+003   6.6763533e-004   9.8179331e-004   3.8394411e-004   3.0292557e-004   1.6126422e+000   1.3926745e+000   1.4521053e+002   1.3960402e+002   9.3144095e-003   1.0925725e-002
  1.8814238e+001   6.7803897e+000   1.0012259e+001   6.4344107e+003   9.6731864e+003   9.6315432e+003   7.2753761e+003   6.7253663e-004   9.8838127e-004   3.8700174e-004   3.0638463e-004   1.6103883e+000   1.3881316e+000   1.4555662e+002   1.3990458e+002   9.3416720e-003   1.0956569e-002
  1.8904115e+001   6.7535460e+000   9.9487327e+000   6.3443117e+003   9.4985080e+003   9.5782743e+003   7.2602248e+003   6.7692218e-004   9.9424606e-004   3.8975546e-004   3.0950065e-004   1.6083499e+000   1.3840429e+000   1.4586122e+002   1.4016579e+002   9.3656245e-003   1.0983345e-002
  1.9043969e+001   6.7119646e+000   9.8511640e+000   6.2079015e+003   9.2337076e+003   9.5024127e+003   7.2479126e+003   6.8370464e-004   1.0033326e-003   3.9402335e-004   3.1438252e-004   1.6051552e+000   1.3777227e+000   1.4632564e+002   1.4058253e+002   9.4019177e-003   1.1024600e-002
  1.9133875e+001   6.6851962e+000   9.7887972e+000   6.1156476e+003   9.0617320e+003   9.4253381e+003   7.1538186e+003   6.8810594e-004   1.0090914e-003   3.9687670e-004   3.1742042e-004   1.6030792e+000   1.3736573e+000   1.4664900e+002   1.4081142e+002   9.4260244e-003   1.1049007e-002
  1.9233870e+001   6.6554283e+000   9.7198896e+000   6.0198742e+003   8.8781744e+003   9.3694649e+003   7.1205924e+003   6.9292369e-004   1.0155092e-003   3.9993335e-004   3.2094032e-004   1.6007495e+000   1.3691432e+000   1.4697271e+002   1.4110555e+002   9.4509479e-003   1.1077106e-002
  1.9323894e+001   6.6287166e+000   9.6582569e+000   5.9345507e+003   8.7163517e+003   9.3145363e+003   7.0793236e+003   6.9726474e-004   1.0212547e-003   4.0271604e-004   3.2410083e-004   1.5986560e+000   1.3650800e+000   1.4725949e+002   1.4135562e+002   9.4732434e-003   1.1101674e-002
  1.9413919e+001   6.6020974e+000   9.5969390e+000   5.8512887e+003   8.5597646e+003   9.2573830e+003   7.0440845e+003   7.0161433e-004   1.0269986e-003   4.0552545e-004   3.2726334e-004   1.5965704e+000   1.3610147e+000   1.4755497e+002   1.4161087e+002   9.4954202e-003   1.1125754e-002
  1.9503943e+001   6.5755233e+000   9.5361291e+000   5.7699400e+003   8.4072401e+003   9.2046398e+003   7.0180637e+003   7.0594744e-004   1.0327299e-003   4.0832737e-004   3.3045046e-004   1.5944685e+000   1.3569644e+000   1.4784272e+002   1.4186844e+002   9.5169869e-003   1.1149432e-002
  1.9643981e+001   6.5342155e+000   9.4416073e+000   5.6437054e+003   8.1741268e+003   9.1098710e+003   6.9355483e+003   7.1265869e-004   1.0414728e-003   4.1273921e-004   3.3534057e-004   1.5912051e+000   1.3506332e+000   1.4829911e+002   1.4223765e+002   9.5500958e-003   1.1183574e-002
  1.9734006e+001   6.5076826e+000   9.3814725e+000   5.5665429e+003   8.0309250e+003   9.0616529e+003   6.9185747e+003   7.1693836e-004   1.0470777e-003   4.1554421e-004   3.3854273e-004   1.5890864e+000   1.3465732e+000   1.4857390e+002   1.4248252e+002   9.5703632e-003   1.1205324e-002
  1.9834212e+001   6.4782630e+000   9.3152188e+000   5.4828526e+003   7.8754400e+003   9.0116027e+003   6.9090227e+003   7.2168020e-004   1.0533077e-003   4.1866317e-004   3.4212555e-004   1.5867185e+000   1.3420754e+000   1.4887526e+002   1.4276051e+002   9.5924110e-003   1.1229343e-002
  1.9924411e+001   6.4517568e+000   9.2559224e+000   5.4081537e+003   7.7366007e+003   8.9669533e+003   6.8889528e+003   7.2592948e-004   1.0588724e-003   4.2147110e-004   3.4536559e-004   1.5845610e+000   1.3380349e+000   1.4913391e+002   1.4300188e+002   9.6117356e-003   1.1250369e-002
  2.0014609e+001   6.4253293e+000   9.1971898e+000   5.3335514e+003   7.5985812e+003   8.9209493e+003   6.8554674e+003   7.3017135e-004   1.0644257e-003   4.2427953e-004   3.4861556e-004   1.5823869e+000   1.3340181e+000   1.4939568e+002   1.4325004e+002   9.6307521e-003   1.1271051e-002
  2.0104808e+001   6.3990455e+000   9.1385347e+000   5.2577377e+003   7.4630446e+003   8.8571290e+003   6.7780514e+003   7.3440864e-004   1.0698595e-003   4.2714751e-004   3.5177479e-004   1.5802405e+000   1.3299889e+000   1.4966867e+002   1.4346137e+002   9.6499912e-003   1.1289861e-002
  2.0204056e+001   6.3702133e+000   9.0746198e+000   5.1791341e+003   7.3211447e+003   8.8011627e+003   6.7438704e+003   7.3904438e-004   1.0758539e-003   4.3027787e-004   3.5531520e-004   1.5778722e+000   1.3255672e+000   1.4996193e+002   1.4372654e+002   9.6703861e-003   1.1311084e-002
  2.0343058e+001   6.3299723e+000   8.9859614e+000   5.0719693e+003   7.1288491e+003   8.7254482e+003   6.7048084e+003   7.4552501e-004   1.0841974e-003   4.3469857e-004   3.6028179e-004   1.5745419e+000   1.3193935e+000   1.5036546e+002   1.4408346e+002   9.6984117e-003   1.1339679e-002
  2.0442431e+001   6.3012835e+000   8.9229957e+000   4.9978370e+003   6.9963425e+003   8.6739966e+003   6.6883059e+003   7.5013173e-004   1.0900987e-003   4.3789173e-004   3.6381775e-004   1.5721499e+000   1.3149906e+000   1.5065403e+002   1.4433044e+002   9.7179566e-003   1.1358975e-002
  2.0531876e+001   6.2755182e+000   8.8668160e+000   4.9329329e+003   6.8804449e+003   8.6320374e+003   6.6846851e+003   7.5426368e-004   1.0953982e-003   4.4075842e-004   3.6702751e-004   1.5699881e+000   1.3110363e+000   1.5090527e+002   1.4455402e+002   9.7349463e-003   1.1376054e-002
  2.0631279e+001   6.2470069e+000   8.8046826e+000   4.8595222e+003   6.7534446e+003   8.5668092e+003   6.6382205e+003   7.5886362e-004   1.1012108e-003   4.4403662e-004   3.7048995e-004   1.5675951e+000   1.3066433e+000   1.5120430e+002   1.4477017e+002   9.7542913e-003   1.1393337e-002
  2.0720711e+001   6.2213311e+000   8.7492971e+000   4.7957893e+003   6.6406215e+003   8.5238063e+003   6.6202506e+003   7.6296734e-004   1.1064563e-003   4.4691470e-004   3.7370971e-004   1.5654106e+000   1.3027063e+000   1.5144999e+002   1.4498738e+002   9.7705830e-003   1.1409406e-002
  2.0810142e+001   6.1957279e+000   8.6944315e+000   4.7325913e+003   6.5290277e+003   8.4820410e+003   6.5980723e+003   7.6705688e-004   1.1116747e-003   4.4978553e-004   3.7694558e-004   1.5632144e+000   1.2987863e+000   1.5169139e+002   1.4520683e+002   9.7864562e-003   1.1425122e-002
  2.0909604e+001   6.1674664e+000   8.6340731e+000   4.6641498e+003   6.4096171e+003   8.4332369e+003   6.5770922e+003   7.7158922e-004   1.1174364e-003   4.5299704e-004   3.8052799e-004   1.5607841e+000   1.2944487e+000   1.5196081e+002   1.4544959e+002   9.8038421e-003   1.1442089e-002
  2.1009117e+001   6.1392967e+000   8.5741246e+000   4.5968308e+003   6.2933854e+003   8.3818526e+003   6.5514382e+003   7.7611652e-004   1.1231743e-003   4.5623127e-004   3.8411226e-004   1.5583526e+000   1.2901169e+000   1.5222764e+002   1.4568402e+002   9.8208951e-003   1.1458297e-002
  2.1108655e+001   6.1112097e+000   8.5142615e+000   4.5278087e+003   6.1761940e+003   8.3149027e+003   6.4756428e+003   7.8064162e-004   1.1288118e-003   4.5952366e-004   3.8762549e-004   1.5559338e+000   1.2857721e+000   1.5250424e+002   1.4588383e+002   9.8380811e-003   1.1472717e-002
  2.1208260e+001   6.0831682e+000   8.4548767e+000   4.4629144e+003   6.0648654e+003   8.2666417e+003   6.4502170e+003   7.8512692e-004   1.1344741e-003   4.6276281e-004   3.9123133e-004   1.5534973e+000   1.2814412e+000   1.5276035e+002   1.4610901e+002   9.8541065e-003   1.1487601e-002
  2.1307906e+001   6.0552506e+000   8.3961335e+000   4.4006183e+003   5.9590264e+003   8.2241905e+003   6.4515652e+003   7.8958589e-004   1.1400940e-003   4.6599768e-004   3.9484950e-004   1.5510553e+000   1.2771300e+000   1.5301054e+002   1.4633532e+002   9.8696086e-003   1.1502122e-002
  2.1407589e+001   6.0274058e+000   8.3379075e+000   4.3387982e+003   5.8535568e+003   8.1839850e+003   6.4464714e+003   7.9402564e-004   1.1456936e-003   4.6922130e-004   3.9849306e-004   1.5485967e+000   1.2728389e+000   1.5325399e+002   1.4656195e+002   9.8845768e-003   1.1516202e-002
  2.1513575e+001   5.9979325e+000   8.2764039e+000   4.2711921e+003   5.7413807e+003   8.1225041e+003   6.3804431e+003   7.9874604e-004   1.1515598e-003   4.7271178e-004   4.0229331e-004   1.5459785e+000   1.2682949e+000   1.5351317e+002   1.4675504e+002   9.9005401e-003   1.1529217e-002
  2.1601258e+001   5.9736037e+000   8.2258592e+000   4.2177994e+003   5.6515178e+003   8.0856558e+003   6.3586505e+003   8.0261532e-004   1.1563974e-003   4.7554987e-004   4.0550572e-004   1.5438116e+000   1.2645348e+000   1.5372658e+002   1.4695259e+002   9.9129535e-003   1.1540335e-002
  2.1727912e+001   5.9388621e+000   8.1540061e+000   4.1429904e+003   5.5278999e+003   8.0249804e+003   6.3278147e+003   8.0819780e-004   1.1633253e-003   4.7970565e-004   4.1009465e-004   1.5407135e+000   1.2591439e+000   1.5403097e+002   1.4721408e+002   9.9308796e-003   1.1555682e-002
  2.1826593e+001   5.9119428e+000   8.0985536e+000   4.0861987e+003   5.4341347e+003   7.9802748e+003   6.3086392e+003   8.1252460e-004   1.1686870e-003   4.8295733e-004   4.1366721e-004   1.5383023e+000   1.2549587e+000   1.5427169e+002   1.4742105e+002   9.9443983e-003   1.1566910e-002
  2.1902796e+001   5.8912429e+000   8.0559312e+000   4.0410342e+003   5.3640255e+003   7.9260979e+003   6.2544976e+003   8.1587333e-004   1.1727206e-003   4.8557518e-004   4.1629675e-004   1.5364375e+000   1.2517408e+000   1.5446110e+002   1.4751533e+002   9.9551487e-003   1.1573226e-002
  2.2040657e+001   5.8538339e+000   7.9793714e+000   3.9651195e+003   5.2395412e+003   7.8683362e+003   6.2515417e+003   8.2187475e-004   1.1801115e-003   4.9016796e-004   4.2128099e-004   1.5330601e+000   1.2459064e+000   1.5479130e+002   1.4778702e+002   9.9728502e-003   1.1586952e-002
  2.2140757e+001   5.8267835e+000   7.9244112e+000   3.9107397e+003   5.1503719e+003   7.8273151e+003   6.2406564e+003   8.2620891e-004   1.1854490e-003   4.9349972e-004   4.2491913e-004   1.5305983e+000   1.2416888e+000   1.5501854e+002   1.4797403e+002   9.9851224e-003   1.1596313e-002
  2.2240912e+001   5.7998178e+000   7.8699504e+000   3.8576570e+003   5.0630041e+003   7.7915310e+003   6.2358067e+003   8.3051552e-004   1.1907846e-003   4.9681014e-004   4.2859526e-004   1.5281216e+000   1.2374932e+000   1.5523252e+002   1.4816263e+002   9.9966164e-003   1.1605331e-002
  2.2341127e+001   5.7730377e+000   7.8160078e+000   3.8049127e+003   4.9775727e+003   7.7508023e+003   6.2165155e+003   8.3481252e-004   1.1960727e-003   5.0013788e-004   4.3225874e-004   1.5256539e+000   1.2333175e+000   1.5544804e+002   1.4834637e+002   1.0007982e-002   1.1613796e-002
  2.2441398e+001   5.7464259e+000   7.7623116e+000   3.7499415e+003   4.8929724e+003   7.6840748e+003   6.1281210e+003   8.3911368e-004   1.2012207e-003   5.0356120e-004   4.3578908e-004   1.5232123e+000   1.2291359e+000   1.5568094e+002   1.4848702e+002   1.0019830e-002   1.1620190e-002
  2.2541726e+001   5.7199197e+000   7.7092021e+000   3.6993473e+003   4.8125701e+003   7.6422101e+003   6.1118105e+003   8.4336375e-004   1.2064006e-003   5.0691067e-004   4.3942760e-004   1.5207583e+000   1.2249792e+000   1.5589026e+002   1.4865443e+002   1.0030467e-002   1.1627277e-002
  2.2642113e+001   5.6935375e+000   7.6565488e+000   3.6492791e+003   4.7333230e+003   7.6007126e+003   6.0923173e+003   8.4760468e-004   1.2115542e-003   5.1026935e-004   4.4307470e-004   1.5183027e+000   1.2208393e+000   1.5609730e+002   1.4881812e+002   1.0040808e-002   1.1633844e-002
  2.2742552e+001   5.6672762e+000   7.6044073e+000   3.6008420e+003   4.6571747e+003   7.5634435e+003   6.0905116e+003   8.5182306e-004   1.2166740e-003   5.1362566e-004   4.4673256e-004   1.5158438e+000   1.2167175e+000   1.5629856e+002   1.4897896e+002   1.0050651e-002   1.1639936e-002
  2.2843057e+001   5.6410967e+000   7.5526805e+000   3.5529016e+003   4.5813853e+003   7.5277893e+003   6.0828199e+003   8.5602228e-004   1.2217735e-003   5.1697508e-004   4.5041425e-004   1.5133757e+000   1.2126108e+000   1.5649245e+002   1.4913725e+002   1.0059918e-002   1.1645498e-002
  2.2943632e+001   5.6150172e+000   7.5011890e+000   3.5034737e+003   4.5061362e+003   7.4720667e+003   6.0179914e+003   8.6021237e-004   1.2267795e-003   5.2039243e-004   4.5400211e-004   1.5109202e+000   1.2084969e+000   1.5669468e+002   1.4925947e+002   1.0069247e-002   1.1649316e-002
  2.3044275e+001   5.5890520e+000   7.4502489e+000   3.4571147e+003   4.4337609e+003   7.4353545e+003   6.0044504e+003   8.6436677e-004   1.2318083e-003   5.2374612e-004   4.5768921e-004   1.5084612e+000   1.2044001e+000   1.5687760e+002   1.4940671e+002   1.0077587e-002   1.1653686e-002
  2.3134868e+001   5.5658638e+000   7.4048742e+000   3.4157651e+003   4.3702792e+003   7.3979736e+003   5.9834046e+003   8.6810486e-004   1.2362971e-003   5.2679304e-004   4.6098462e-004   1.5062598e+000   1.2007320e+000   1.5704561e+002   1.4953049e+002   1.0085115e-002   1.1657023e-002
  2.3207343e+001   5.5474399e+000   7.3689948e+000   3.3831949e+003   4.3204318e+003   7.3688708e+003   5.9679139e+003   8.7108934e-004   1.2398659e-003   5.2924229e-004   4.6361375e-004   1.5044975e+000   1.1978233e+000   1.5717540e+002   1.4962101e+002   1.0090996e-002   1.1659422e-002
  2.3348377e+001   5.5117228e+000   7.2995052e+000   3.3205446e+003   4.2272657e+003   7.3008174e+003   5.9267725e+003   8.7687924e-004   1.2466854e-003   5.3410993e-004   4.6861664e-004   1.5010771e+000   1.1921616e+000   1.5745090e+002   1.4977962e+002   1.0102371e-002   1.1662152e-002
  2.3449302e+001   5.4862278e+000   7.2501873e+000   3.2775399e+003   4.1617709e+003   7.2646932e+003   5.9238517e+003   8.8098000e-004   1.2515623e-003   5.3754807e-004   4.7226856e-004   1.4986203e+000   1.1881172e+000   1.5762853e+002   1.4989689e+002   1.0109549e-002   1.1663962e-002
  2.3550284e+001   5.4608346e+000   7.2013685e+000   3.2349106e+003   4.0965961e+003   7.2313635e+003   5.9133373e+003   8.8505885e-004   1.2564248e-003   5.4096347e-004   4.7595736e-004   1.4961547e+000   1.1840935e+000   1.5779640e+002   1.5001563e+002   1.0116120e-002   1.1665425e-002
  2.3600777e+001   5.4481969e+000   7.1771483e+000   3.2139443e+003   4.0647107e+003   7.2148206e+003   5.9089889e+003   8.8708963e-004   1.2588393e-003   5.4267280e-004   4.7779913e-004   1.4949214e+000   1.1820919e+000   1.5787992e+002   1.5007440e+002   1.0119300e-002   1.1666013e-002
  2.3701826e+001   5.4230465e+000   7.1290863e+000   3.1720964e+003   4.0024475e+003   7.1760522e+003   5.8886196e+003   8.9115509e-004   1.2636533e-003   5.4612524e-004   4.8146123e-004   1.4924585e+000   1.1781053e+000   1.5805034e+002   1.5018412e+002   1.0125691e-002   1.1666741e-002
  2.3802965e+001   5.3980796e+000   7.0815662e+000   3.1311001e+003   3.9416843e+003   7.1372333e+003   5.8715138e+003   8.9519600e-004   1.2684051e-003   5.4958071e-004   4.8511025e-004   1.4900033e+000   1.1741422e+000   1.5821673e+002   1.5029054e+002   1.0131742e-002   1.1667048e-002
  2.3904071e+001   5.3732375e+000   7.0342352e+000   3.0890571e+003   3.8813707e+003   7.0822438e+003   5.8121530e+003   8.9922183e-004   1.2730613e-003   5.5309556e-004   4.8866740e-004   1.4875656e+000   1.1701739e+000   1.5839048e+002   1.5036429e+002   1.0137821e-002   1.1665762e-002
  2.4005130e+001   5.3485175e+000   6.9874529e+000   3.0495166e+003   3.8229000e+003   7.0470234e+003   5.7998575e+003   9.0321605e-004   1.2777493e-003   5.5654502e-004   4.9232936e-004   1.4851207e+000   1.1662310e+000   1.5854511e+002   1.5046127e+002   1.0143026e-002   1.1665125e-002
  2.4106247e+001   5.3239350e+000   6.9411352e+000   3.0108852e+003   3.7658418e+003   7.0144714e+003   5.7967869e+003   9.0719373e-004   1.2824121e-003   5.5999547e-004   4.9600002e-004   1.4826773e+000   1.1623071e+000   1.5869632e+002   1.5055518e+002   1.0147878e-002   1.1664058e-002
  2.4207424e+001   5.2994752e+000   6.8952179e+000   2.9724564e+003   3.7091949e+003   6.9805398e+003   5.7814720e+003   9.1114931e-004   1.2870269e-003   5.6344891e-004   4.9966843e-004   1.4802331e+000   1.1584012e+000   1.5884294e+002   1.5064113e+002   1.0152301e-002   1.1662259e-002
  2.4308656e+001   5.2751373e+000   6.8497418e+000   2.9348430e+003   3.6535420e+003   6.9512765e+003   5.7724639e+003   9.1508215e-004   1.2916188e-003   5.6687903e-004   5.0336903e-004   1.4777890e+000   1.1545119e+000   1.5898092e+002   1.5073005e+002   1.0156230e-002   1.1660361e-002
  2.4409966e+001   5.2509322e+000   6.8044240e+000   2.8952130e+003   3.5990581e+003   6.8916885e+003   5.6872908e+003   9.1901677e-004   1.2960904e-003   5.7041680e-004   5.0692380e-004   1.4753701e+000   1.1506105e+000   1.5913509e+002   1.5077299e+002   1.0160512e-002   1.1656302e-002
  2.4511320e+001   5.2268542e+000   6.7595661e+000   2.8588634e+003   3.5471966e+003   6.8563291e+003   5.6704480e+003   9.2291300e-004   1.3005963e-003   5.7388380e-004   5.1059240e-004   1.4729516e+000   1.1467271e+000   1.5926966e+002   1.5084220e+002   1.0163838e-002   1.1652902e-002
  2.4612716e+001   5.2029155e+000   6.7152207e+000   2.8230060e+003   3.4956301e+003   6.8210385e+003   5.6563489e+003   9.2679649e-004   1.3050504e-003   5.7739791e-004   5.1421630e-004   1.4705262e+000   1.1428749e+000   1.5940751e+002   1.5090287e+002   1.0167075e-002   1.1649003e-002
  2.4714160e+001   5.1791167e+000   6.6713193e+000   2.7880267e+003   3.4458541e+003   6.7883192e+003   5.6503136e+003   9.3066155e-004   1.3094865e-003   5.8091065e-004   5.1785057e-004   1.4681014e+000   1.1390446e+000   1.5954013e+002   1.5095984e+002   1.0169918e-002   1.1644680e-002
  2.4815650e+001   5.1554573e+000   6.6278003e+000   2.7538947e+003   3.3967116e+003   6.7591853e+003   5.6499450e+003   9.3450024e-004   1.3138954e-003   5.8440816e-004   5.2150477e-004   1.4656811e+000   1.1352315e+000   1.5966572e+002   1.5101800e+002   1.0172284e-002   1.1640111e-002
  2.4917071e+001   5.1319230e+000   6.5845102e+000   2.7186734e+003   3.3479185e+003   6.7126026e+003   5.6022593e+003   9.3831391e-004   1.3181735e-003   5.8796627e-004   5.2505032e-004   1.4632729e+000   1.1314214e+000   1.5979861e+002   1.5104339e+002   1.0174699e-002   1.1633945e-002
  2.5018452e+001   5.1085110e+000   6.5417028e+000   2.6852851e+003   3.3008389e+003   6.6789351e+003   5.5872403e+003   9.4209705e-004   1.3224712e-003   5.9147461e-004   5.2867416e-004   1.4608612e+000   1.1276341e+000   1.5991816e+002   1.5108741e+002   1.0176415e-002   1.1628246e-002
  2.5119900e+001   5.0852504e+000   6.4993235e+000   2.6525923e+003   3.2555273e+003   6.6454306e+003   5.5768284e+003   9.4587080e-004   1.3267473e-003   5.9499231e-004   5.3229914e-004   1.4584560e+000   1.1238653e+000   1.6003607e+002   1.5112835e+002   1.0177909e-002   1.1622152e-002
  2.5221397e+001   5.0621207e+000   6.4573957e+000   2.6204501e+003   3.2109021e+003   6.6142133e+003   5.5716861e+003   9.4962570e-004   1.3309810e-003   5.9850779e-004   5.3592572e-004   1.4560504e+000   1.1201180e+000   1.6015010e+002   1.5116799e+002   1.0179105e-002   1.1615806e-002
  2.5322967e+001   5.0391148e+000   6.4158459e+000   2.5885786e+003   3.1667827e+003   6.5833289e+003   5.5629292e+003   9.5337167e-004   1.3352015e-003   6.0203011e-004   5.3956147e-004   1.4536472e+000   1.1163869e+000   1.6026225e+002   1.5120391e+002   1.0180050e-002   1.1609004e-002
  2.5424583e+001   5.0162295e+000   6.3745194e+000   2.5560237e+003   3.1224479e+003   6.5407731e+003   5.5192041e+003   9.5707938e-004   1.3393063e-003   6.0557677e-004   5.4312222e-004   1.4512618e+000   1.1126509e+000   1.6037308e+002   1.5121560e+002   1.0180710e-002   1.1600979e-002
  2.5526242e+001   4.9934185e+000   6.3334423e+000   2.5250143e+003   3.0794766e+003   6.5107949e+003   5.5050774e+003   9.6077822e-004   1.3434450e-003   6.0909299e-004   5.4677116e-004   1.4488692e+000   1.1089290e+000   1.6047507e+002   1.5124427e+002   1.0180897e-002   1.1593409e-002
  2.5627945e+001   4.9707640e+000   6.2928896e+000   2.4943320e+003   3.0373415e+003   6.4795670e+003   5.4868514e+003   9.6446396e-004   1.3475562e-003   6.1261518e-004   5.5041552e-004   1.4464803e+000   1.1052318e+000   1.6057505e+002   1.5126972e+002   1.0180846e-002   1.1585459e-002
  2.5729690e+001   4.9482708e+000   6.2527897e+000   2.4645576e+003   2.9975064e+003   6.4488904e+003   5.4773541e+003   9.6813418e-004   1.3516381e-003   6.1614416e-004   5.5405536e-004   1.4440998e+000   1.1015548e+000   1.6067295e+002   1.5129252e+002   1.0180542e-002   1.1577194e-002
  2.5831534e+001   4.9259003e+000   6.2130474e+000   2.4354634e+003   2.9582434e+003   6.4202926e+003   5.4734802e+003   9.7178956e-004   1.3556977e-003   6.1969670e-004   5.5768702e-004   1.4417206e+000   1.0978958e+000   1.6076890e+002   1.5131185e+002   1.0179989e-002   1.1568608e-002
  2.5933270e+001   4.9036713e+000   6.1735102e+000   2.4049703e+003   2.9188678e+003   6.3677719e+003   5.4180088e+003   9.7544055e-004   1.3596156e-003   6.2338552e-004   5.6113176e-004   1.4393605e+000   1.0942374e+000   1.6088754e+002   1.5128799e+002   1.0180052e-002   1.1558103e-002
  2.6034942e+001   4.8815864e+000   6.1344633e+000   2.3766719e+003   2.8804560e+003   6.3383508e+003   5.4133568e+003   9.7905087e-004   1.3635849e-003   6.2696427e-004   5.6472108e-004   1.4369974e+000   1.0906096e+000   1.6098192e+002   1.5129271e+002   1.0179111e-002   1.1548595e-002
  2.6136679e+001   4.8596302e+000   6.0958125e+000   2.3487842e+003   2.8424611e+003   6.3106972e+003   5.4081309e+003   9.8264546e-004   1.3675296e-003   6.3053785e-004   5.6832342e-004   1.4346339e+000   1.0870046e+000   1.6107205e+002   1.5129777e+002   1.0177853e-002   1.1538892e-002
  2.6238469e+001   4.8378116e+000   6.0575985e+000   2.3215515e+003   2.8061633e+003   6.2823411e+003   5.4004238e+003   9.8621578e-004   1.3714491e-003   6.3410954e-004   5.7192698e-004   1.4322741e+000   1.0834199e+000   1.6115801e+002   1.5130357e+002   1.0176257e-002   1.1529014e-002
  2.6340309e+001   4.8161158e+000   6.0197130e+000   2.2943025e+003   2.7697458e+003   6.2527073e+003   5.3898878e+003   9.8978405e-004   1.3753352e-003   6.3769429e-004   5.7552751e-004   1.4299170e+000   1.0798524e+000   1.6124356e+002   1.5130420e+002   1.0174565e-002   1.1518825e-002
  2.6442199e+001   4.7945501e+000   5.9819327e+000   2.2657108e+003   2.7337896e+003   6.2023858e+003   5.3231328e+003   9.9334731e-004   1.3791342e-003   6.4135988e-004   5.7901583e-004   1.4275828e+000   1.0762779e+000   1.6134114e+002   1.5126973e+002   1.0173067e-002   1.1506813e-002
  2.6515570e+001   4.7791195e+000   5.9551299e+000   2.2465419e+003   2.7083351e+003   6.1806932e+003   5.3134628e+003   9.9590160e-004   1.3819077e-003   6.4395071e-004   5.8160620e-004   1.4258967e+000   1.0737310e+000   1.6139735e+002   1.5125915e+002   1.0171550e-002   1.1498893e-002
  2.6600354e+001   4.7614136e+000   5.9245150e+000   2.2245540e+003   2.6788234e+003   6.1575574e+003   5.3032217e+003   9.9884559e-004   1.3851114e-003   6.4693208e-004   5.8461177e-004   1.4239499e+000   1.0708139e+000   1.6145969e+002   1.5125005e+002   1.0169627e-002   1.1489850e-002
  2.6732422e+001   4.7340769e+000   5.8772874e+000   2.1898409e+003   2.6338488e+003   6.1081137e+003   5.2516231e+003   1.0034037e-003   1.3899821e-003   6.5162682e-004   5.8918962e-004   1.4209477e+000   1.0662828e+000   1.6156912e+002   1.5121929e+002   1.0166643e-002   1.1474505e-002
  2.6805793e+001   4.7189604e+000   5.8511813e+000   2.1713685e+003   2.6091333e+003   6.0884562e+003   5.2401589e+003   1.0059193e-003   1.3926621e-003   6.5420714e-004   5.9178052e-004   1.4192868e+000   1.0637662e+000   1.6162318e+002   1.5121172e+002   1.0164711e-002   1.1466249e-002
  2.6907808e+001   4.6980474e+000   5.8151411e+000   2.1462117e+003   2.5765875e+003   6.0583893e+003   5.2242507e+003   1.0094120e-003   1.3963834e-003   6.5781423e-004   5.9537618e-004   1.4169899e+000   1.0602694e+000   1.6170106e+002   1.5120105e+002   1.0161905e-002   1.1454509e-002
  2.7009960e+001   4.6772270e+000   5.7793329e+000   2.1216920e+003   2.5448770e+003   6.0305633e+003   5.2170279e+003   1.0129027e-003   1.4001043e-003   6.6145100e-004   5.9897985e-004   1.4146931e+000   1.0567851e+000   1.6177519e+002   1.5118355e+002   1.0158842e-002   1.1442329e-002
  2.7112146e+001   4.6565492e+000   5.7439074e+000   2.0975694e+003   2.5139891e+003   6.0023499e+003   5.2114046e+003   1.0163862e-003   1.4038003e-003   6.6512062e-004   6.0255685e-004   1.4123984e+000   1.0533265e+000   1.6185215e+002   1.5115979e+002   1.0155784e-002   1.1429828e-002
  2.7214371e+001   4.6360288e+000   5.7087130e+000   2.0729343e+003   2.4830236e+003   5.9636732e+003   5.1805345e+003   1.0198504e-003   1.4074011e-003   6.6883088e-004   6.0605161e-004   1.4101216e+000   1.0498776e+000   1.6193322e+002   1.5111413e+002   1.0152737e-002   1.1416343e-002
  2.7317855e+001   4.6153743e+000   5.6734916e+000   2.0491026e+003   2.4519446e+003   5.9368503e+003   5.1711610e+003   1.0233337e-003   1.4110765e-003   6.7253176e-004   6.0967758e-004   1.4078133e+000   1.0464119e+000   1.6200267e+002   1.5108742e+002   1.0149106e-002   1.1403357e-002
  2.7421387e+001   4.5948555e+000   5.6386371e+000   2.0256194e+003   2.4215664e+003   5.9089686e+003   5.1585717e+003   1.0268047e-003   1.4147247e-003   6.7623855e-004   6.1330107e-004   1.4055075e+000   1.0429696e+000   1.6207007e+002   1.5105929e+002   1.0145318e-002   1.1390244e-002
  2.7524969e+001   4.5744553e+000   5.6040791e+000   2.0023512e+003   2.3919024e+003   5.8794282e+003   5.1433808e+003   1.0302757e-003   1.4183683e-003   6.7996607e-004   6.1692741e-004   1.4032039e+000   1.0395458e+000   1.6213742e+002   1.5102778e+002   1.0141402e-002   1.1376789e-002
  2.7628601e+001   4.5541943e+000   5.5699051e+000   1.9794770e+003   2.3627326e+003   5.8517320e+003   5.1316374e+003   1.0337337e-003   1.4219900e-003   6.8369041e-004   6.2056066e-004   1.4009055e+000   1.0361435e+000   1.6220188e+002   1.5099622e+002   1.0137285e-002   1.1363238e-002
  2.7732265e+001   4.5340552e+000   5.5359134e+000   1.9560296e+003   2.3336577e+003   5.8133671e+003   5.0900351e+003   1.0371718e-003   1.4255052e-003   6.8745223e-004   6.2411723e-004   1.3986242e+000   1.0327409e+000   1.6227110e+002   1.5094488e+002   1.0133229e-002   1.1348775e-002
  2.7834624e+001   4.5142527e+000   5.5026536e+000   1.9343015e+003   2.3057926e+003   5.7895846e+003   5.0849733e+003   1.0405493e-003   1.4290399e-003   6.9112096e-004   6.2773009e-004   1.3963682e+000   1.0293968e+000   1.6232575e+002   1.5091153e+002   1.0128577e-002   1.1334969e-002
  2.7937021e+001   4.4945708e+000   5.4697365e+000   1.9128241e+003   2.2784517e+003   5.7653833e+003   5.0774259e+003   1.0439178e-003   1.4325453e-003   6.9479543e-004   6.3134079e-004   1.3941178e+000   1.0260682e+000   1.6238058e+002   1.5087698e+002   1.0123846e-002   1.1321064e-002
  2.8039426e+001   4.4750260e+000   5.4371772e+000   1.8912845e+003   2.2513017e+003   5.7381653e+003   5.0593720e+003   1.0472835e-003   1.4360280e-003   6.9848511e-004   6.3494168e-004   1.3918701e+000   1.0227651e+000   1.6243604e+002   1.5083971e+002   1.0119072e-002   1.1306966e-002
  2.8141824e+001   4.4556348e+000   5.4049760e+000   1.8701885e+003   2.2246577e+003   5.7117006e+003   5.0446752e+003   1.0506343e-003   1.4394901e-003   7.0217358e-004   6.3854299e-004   1.3896322e+000   1.0194830e+000   1.6248911e+002   1.5080280e+002   1.0114098e-002   1.1292769e-002
  2.8244234e+001   4.4363618e+000   5.3728663e+000   1.8484472e+003   2.1980695e+003   5.6703399e+003   4.9954095e+003   1.0539699e-003   1.4428512e-003   7.0596655e-004   6.4200199e-004   1.3874101e+000   1.0162026e+000   1.6255369e+002   1.5073477e+002   1.0109329e-002   1.1277247e-002
  2.8346658e+001   4.4171874e+000   5.3411044e+000   1.8282665e+003   2.1726604e+003   5.6445934e+003   4.9906759e+003   1.0572937e-003   1.4462557e-003   7.0971009e-004   6.4556122e-004   1.3851858e+000   1.0129421e+000   1.6260692e+002   1.5068569e+002   1.0104126e-002   1.1262450e-002
  2.8449103e+001   4.3981350e+000   5.3096536e+000   1.8082000e+003   2.1473034e+003   5.6187862e+003   4.9801625e+003   1.0606136e-003   1.4496546e-003   7.1345964e-004   6.4913032e-004   1.3829639e+000   1.0097034e+000   1.6265886e+002   1.5063689e+002   1.0098798e-002   1.1247543e-002
  2.8500342e+001   4.3886612e+000   5.2940666e+000   1.7983366e+003   2.1346983e+003   5.6070312e+003   4.9768004e+003   1.0622666e-003   1.4513462e-003   7.1532812e-004   6.5092038e-004   1.3818547e+000   1.0080931e+000   1.6268311e+002   1.5061368e+002   1.0096047e-002   1.1240120e-002
  2.8602840e+001   4.3697998e+000   5.2631043e+000   1.7787460e+003   2.1099266e+003   5.5825338e+003   4.9668923e+003   1.0655689e-003   1.4547179e-003   7.1907124e-004   6.5450410e-004   1.3796384e+000   1.0048869e+000   1.6273040e+002   1.5056792e+002   1.0090456e-002   1.1225234e-002
  2.8705386e+001   4.3510672e+000   5.2324739e+000   1.7594080e+003   2.0855863e+003   5.5577314e+003   4.9568015e+003   1.0688627e-003   1.4580751e-003   7.2281991e-004   6.5808675e-004   1.3774257e+000   1.0017035e+000   1.6277609e+002   1.5052128e+002   1.0084713e-002   1.1210223e-002
  2.8807956e+001   4.3324390e+000   5.2019426e+000   1.7391582e+003   2.0613586e+003   5.5189814e+003   4.9054319e+003   1.0721438e-003   1.4613459e-003   7.2661744e-004   6.6158324e-004   1.3752348e+000   9.9850991e-001   1.6282929e+002   1.5045177e+002   1.0079118e-002   1.1194223e-002
  2.8910541e+001   4.3139156e+000   5.1717750e+000   1.7204706e+003   2.0378521e+003   5.4961603e+003   4.9015360e+003   1.0754164e-003   1.4646619e-003   7.3037281e-004   6.6517515e-004   1.3730380e+000   9.9534433e-001   1.6287249e+002   1.5040420e+002   1.0073132e-002   1.1179075e-002
  2.9013184e+001   4.2954932e+000   5.1418266e+000   1.7020571e+003   2.0149149e+003   5.4739694e+003   4.8970441e+003   1.0786858e-003   1.4679794e-003   7.3413524e-004   6.6878627e-004   1.3708461e+000   9.9219103e-001   1.6291354e+002   1.5035543e+002   1.0066947e-002   1.1163641e-002
  2.9115879e+001   4.2771900e+000   5.1122087e+000   1.6835279e+003   1.9915916e+003   5.4507980e+003   4.8837437e+003   1.0819479e-003   1.4712629e-003   7.3789896e-004   6.7239365e-004   1.3686558e+000   9.8906078e-001   1.6295435e+002   1.5030662e+002   1.0060724e-002   1.1148181e-002
  2.9218602e+001   4.2590116e+000   5.0828528e+000   1.6653448e+003   1.9688252e+003   5.4272930e+003   4.8707750e+003   1.0852006e-003   1.4745243e-003   7.4166591e-004   6.7600253e-004   1.3664725e+000   9.8594821e-001   1.6299286e+002   1.5025893e+002   1.0054378e-002   1.1132755e-002
  2.9321352e+001   4.2409367e+000   5.0535450e+000   1.6466353e+003   1.9465059e+003   5.3897592e+003   4.8273632e+003   1.0884279e-003   1.4777051e-003   7.4551304e-004   6.7948637e-004   1.3643107e+000   9.8282629e-001   1.6303835e+002   1.5017899e+002   1.0048006e-002   1.1115863e-002
  2.9424097e+001   4.2229727e+000   5.0246780e+000   1.6291829e+003   1.9247610e+003   5.3658244e+003   4.8220559e+003   1.0916564e-003   1.4809257e-003   7.4934243e-004   6.8304033e-004   1.3621377e+000   9.7974282e-001   1.6307819e+002   1.5011843e+002   1.0041470e-002   1.1099821e-002
  2.9526979e+001   4.2050931e+000   4.9960154e+000   1.6123383e+003   1.9037918e+003   5.3457660e+003   4.8298928e+003   1.0948765e-003   1.4841349e-003   7.5316743e-004   6.8661972e-004   1.3599648e+000   9.7667346e-001   1.6311428e+002   1.5006166e+002   1.0034742e-002   1.1083874e-002
  2.9629868e+001   4.1873192e+000   4.9676098e+000   1.5952767e+003   1.8824951e+003   5.3235425e+003   4.8231842e+003   1.0981007e-003   1.4873370e-003   7.5700691e-004   6.9020475e-004   1.3577944e+000   9.7362244e-001   1.6315170e+002   1.5000389e+002   1.0028020e-002   1.1067786e-002
  2.9732772e+001   4.1696725e+000   4.9395458e+000   1.5783216e+003   1.8613243e+003   5.2992788e+003   4.8102947e+003   1.1013135e-003   1.4905145e-003   7.6085078e-004   6.9377830e-004   1.3556278e+000   9.7059515e-001   1.6318706e+002   1.4994561e+002   1.0021191e-002   1.1051699e-002
  2.9835832e+001   4.1521045e+000   4.9114946e+000   1.5605267e+003   1.8401450e+003   5.2626293e+003   4.7589277e+003   1.1045071e-003   1.4936096e-003   7.6473216e-004   6.9727901e-004   1.3534797e+000   9.6755485e-001   1.6322534e+002   1.4986464e+002   1.0014295e-002   1.1034483e-002
  2.9938961e+001   4.1346242e+000   4.8838136e+000   1.5439087e+003   1.8198188e+003   5.2380859e+003   4.7456251e+003   1.1077108e-003   1.4967580e-003   7.6859854e-004   7.0085781e-004   1.3513234e+000   9.6454200e-001   1.6325938e+002   1.4980173e+002   1.0007272e-002   1.1018043e-002
  3.0042124e+001   4.1172504e+000   4.8563692e+000   1.5276427e+003   1.7995223e+003   5.2169698e+003   4.7401912e+003   1.1109141e-003   1.4999118e-003   7.7245957e-004   7.0446752e-004   1.3491716e+000   9.6154543e-001   1.6329122e+002   1.4974374e+002   1.0000144e-002   1.1001779e-002
  3.0145260e+001   4.0999837e+000   4.8291356e+000   1.5117402e+003   1.7798279e+003   5.1970038e+003   4.7362272e+003   1.1141069e-003   1.5030556e-003   7.7631538e-004   7.0809394e-004   1.3470269e+000   9.5856193e-001   1.6332044e+002   1.4968857e+002   9.9928637e-003   1.0985582e-002
  3.0248405e+001   4.0828274e+000   4.8021870e+000   1.4957658e+003   1.7601271e+003   5.1751567e+003   4.7245250e+003   1.1173059e-003   1.5061972e-003   7.8018690e-004   7.1172271e-004   1.3448840e+000   9.5560028e-001   1.6335040e+002   1.4963163e+002   9.9855890e-003   1.0969256e-002
  3.0351587e+001   4.0657851e+000   4.7753185e+000   1.4793955e+003   1.7405954e+003   5.1431937e+003   4.6857092e+003   1.1204472e-003   1.5092212e-003   7.8406972e-004   7.1525110e-004   1.3427653e+000   9.5263048e-001   1.6337862e+002   1.4955137e+002   9.9780046e-003   1.0951880e-002
  3.0403203e+001   4.0572886e+000   4.7620145e+000   1.4715526e+003   1.7309169e+003   5.1304037e+003   4.6778166e+003   1.1220343e-003   1.5107590e-003   7.8603756e-004   7.1702866e-004   1.3416989e+000   9.5115884e-001   1.6339469e+002   1.4951693e+002   9.9743266e-003   1.0943465e-002
  3.0506513e+001   4.0403657e+000   4.7355971e+000   1.4561340e+003   1.7120047e+003   5.1063458e+003   4.6688752e+003   1.1252084e-003   1.5138291e-003   7.8998257e-004   7.2058646e-004   1.3395667e+000   9.4822894e-001   1.6342760e+002   1.4944791e+002   9.9669332e-003   1.0926572e-002
  3.0609859e+001   4.0235376e+000   4.7094049e+000   1.4414841e+003   1.6938554e+003   5.0891732e+003   4.6804406e+003   1.1283657e-003   1.5169007e-003   7.9390023e-004   7.2418664e-004   1.3374362e+000   9.4531622e-001   1.6345301e+002   1.4938571e+002   9.9592078e-003   1.0909893e-002
  3.0713370e+001   4.0067859e+000   4.6834074e+000   1.4264663e+003   1.6751820e+003   5.0681811e+003   4.6726145e+003   1.1315389e-003   1.5199696e-003   7.9784930e-004   7.2778952e-004   1.3353052e+000   9.4241747e-001   1.6348264e+002   1.4932172e+002   9.9516090e-003   1.0893066e-002
  3.0816953e+001   3.9901371e+000   4.6575080e+000   1.4105458e+003   1.6562739e+003   5.0323994e+003   4.6194317e+003   1.1346841e-003   1.5229322e-003   8.0183541e-004   7.3129425e-004   1.3331919e+000   9.3951630e-001   1.6351479e+002   1.4923751e+002   9.9440019e-003   1.0875367e-002
  3.0922110e+001   3.9733271e+000   4.6315202e+000   1.3957035e+003   1.6383804e+003   5.0089339e+003   4.6090597e+003   1.1378759e-003   1.5259924e-003   8.0585302e-004   7.3493307e-004   1.3310438e+000   9.3659341e-001   1.6354070e+002   1.4916763e+002   9.9360523e-003   1.0858078e-002
  3.1027346e+001   3.9566089e+000   4.6057548e+000   1.3809295e+003   1.6203236e+003   4.9867209e+003   4.5985674e+003   1.1410716e-003   1.5290554e-003   8.0987717e-004   7.3859109e-004   1.3288991e+000   9.3368439e-001   1.6356593e+002   1.4909863e+002   9.9280324e-003   1.0840766e-002
  3.1132661e+001   3.9399927e+000   4.5802164e+000   1.3665070e+003   1.6024786e+003   4.9667625e+003   4.5943882e+003   1.1442624e-003   1.5321168e-003   8.1389946e-004   7.4226800e-004   1.3267581e+000   9.3079260e-001   1.6358857e+002   1.4903194e+002   9.9198713e-003   1.0823515e-002
  3.1238059e+001   3.9234612e+000   4.5548601e+000   1.3521242e+003   1.5845843e+003   4.9473052e+003   4.5865129e+003   1.1474532e-003   1.5351554e-003   8.1792639e-004   7.4595847e-004   1.3246199e+000   9.2791316e-001   1.6361100e+002   1.4896745e+002   9.9116991e-003   1.0806321e-002
  3.1343538e+001   3.9070204e+000   4.5295437e+000   1.3373586e+003   1.5668487e+003   4.9177795e+003   4.5513998e+003   1.1506026e-003   1.5381056e-003   8.2197251e-004   7.4956971e-004   1.3225001e+000   9.2502641e-001   1.6363266e+002   1.4888502e+002   9.9032923e-003   1.0788293e-002
  3.1449104e+001   3.8906423e+000   4.5044877e+000   1.3233710e+003   1.5498396e+003   4.8955840e+003   4.5426560e+003   1.1537791e-003   1.5411217e-003   8.2605093e-004   7.5323691e-004   1.3203706e+000   9.2216212e-001   1.6365463e+002   1.4881278e+002   9.8949075e-003   1.0770678e-002
  3.1501921e+001   3.8824845e+000   4.4920399e+000   1.3163346e+003   1.5412708e+003   4.8831975e+003   4.5355646e+003   1.1553745e-003   1.5426242e-003   8.2811633e-004   7.5505399e-004   1.3193051e+000   9.2073731e-001   1.6366854e+002   1.4877376e+002   9.8908272e-003   1.0761788e-002
  3.1607625e+001   3.8662335e+000   4.4673082e+000   1.3027678e+003   1.5248839e+003   4.8626544e+003   4.5358153e+003   1.1585605e-003   1.5456409e-003   8.3223717e-004   7.5872132e-004   1.3171748e+000   9.1789948e-001   1.6369223e+002   1.4869995e+002   9.8824741e-003   1.0744107e-002
  3.1713420e+001   3.8500779e+000   4.4428038e+000   1.2892886e+003   1.5081436e+003   4.8436998e+003   4.5347119e+003   1.1617355e-003   1.5486149e-003   8.3635087e-004   7.6238891e-004   1.3150474e+000   9.1507869e-001   1.6371489e+002   1.4863035e+002   9.8741118e-003   1.0726644e-002
  3.1819319e+001   3.8340028e+000   4.4184762e+000   1.2758095e+003   1.4915636e+003   4.8224631e+003   4.5250027e+003   1.1649276e-003   1.5516153e-003   8.4049053e-004   7.6607782e-004   1.3129204e+000   9.1227288e-001   1.6373853e+002   1.4856047e+002   9.8657746e-003   1.0709156e-002
  3.1925329e+001   3.8180049e+000   4.3940984e+000   1.2617072e+003   1.4748723e+003   4.7885902e+003   4.4785543e+003   1.1680619e-003   1.5545102e-003   8.4464721e-004   7.6967201e-004   1.3108190e+000   9.0944495e-001   1.6375741e+002   1.4846467e+002   9.8570087e-003   1.0690407e-002
  3.2031432e+001   3.8021047e+000   4.3702064e+000   1.2484496e+003   1.4584163e+003   4.7667848e+003   4.4677277e+003   1.1712207e-003   1.5574643e-003   8.4878210e-004   7.7334007e-004   1.3087029e+000   9.0666044e-001   1.6377539e+002   1.4839169e+002   9.8483805e-003   1.0672872e-002
  3.2137648e+001   3.7862523e+000   4.3463753e+000   1.2355981e+003   1.4424672e+003   4.7486161e+003   4.4676604e+003   1.1743771e-003   1.5604043e-003   8.5292072e-004   7.7704645e-004   1.3065881e+000   9.0387815e-001   1.6379108e+002   1.4832148e+002   9.8395912e-003   1.0655241e-002
  3.2243851e+001   3.7704963e+000   4.3227581e+000   1.2227882e+003   1.4266571e+003   4.7300919e+003   4.4621452e+003   1.1775399e-003   1.5633600e-003   8.5706658e-004   7.8077230e-004   1.3044778e+000   9.0111146e-001   1.6380547e+002   1.4825107e+002   9.8307353e-003   1.0637564e-002
  3.2349875e+001   3.7548556e+000   4.2993664e+000   1.2100489e+003   1.4109604e+003   4.7107421e+003   4.4520528e+003   1.1806992e-003   1.5662980e-003   8.6121429e-004   7.8450189e-004   1.3023728e+000   8.9836639e-001   1.6381937e+002   1.4818156e+002   9.8218968e-003   1.0619953e-002
  3.2402825e+001   3.7470880e+000   4.2876046e+000   1.2030836e+003   1.4025663e+003   4.6917690e+003   4.4185563e+003   1.1822302e-003   1.5676766e-003   8.6329168e-004   7.8627569e-004   1.3013431e+000   8.9697535e-001   1.6382447e+002   1.4812836e+002   9.8172597e-003   1.0610392e-002
  3.2508603e+001   3.7316169e+000   4.2645681e+000   1.1905546e+003   1.3869692e+003   4.6700325e+003   4.4068821e+003   1.1853604e-003   1.5705915e-003   8.6746365e-004   7.8994947e-004   1.2992530e+000   8.9425172e-001   1.6383732e+002   1.4805097e+002   9.8082942e-003   1.0592613e-002
  3.2614245e+001   3.7162469e+000   4.2417120e+000   1.1783496e+003   1.3717939e+003   4.6498594e+003   4.4043103e+003   1.1884805e-003   1.5734560e-003   8.7165956e-004   7.9359222e-004   1.2971680e+000   8.9154537e-001   1.6385322e+002   1.4797238e+002   9.7994184e-003   1.0574772e-002
  3.2719750e+001   3.7009983e+000   4.2191279e+000   1.1664585e+003   1.3571897e+003   4.6318460e+003   4.4063178e+003   1.1916030e-003   1.5763515e-003   8.7584959e-004   7.9726305e-004   1.2950879e+000   8.8886423e-001   1.6386698e+002   1.4789725e+002   9.7904747e-003   1.0557141e-002
  3.2825137e+001   3.6858479e+000   4.1967044e+000   1.1545271e+003   1.3422592e+003   4.6125975e+003   4.3989447e+003   1.1947286e-003   1.5792414e-003   8.8004916e-004   8.0094918e-004   1.2930140e+000   8.8619788e-001   1.6388126e+002   1.4782359e+002   9.7815331e-003   1.0539430e-002
  3.2930392e+001   3.6708423e+000   4.1744745e+000   1.1420205e+003   1.3268452e+003   4.5828194e+003   4.3611150e+003   1.1977916e-003   1.5819800e-003   8.8424295e-004   8.0450369e-004   1.2909643e+000   8.8353796e-001   1.6389551e+002   1.4773337e+002   9.7725362e-003   1.0521191e-002
  3.3035555e+001   3.6558888e+000   4.1524495e+000   1.1301833e+003   1.3118568e+003   4.5620937e+003   4.3488691e+003   1.2008775e-003   1.5847808e-003   8.8843400e-004   8.0814434e-004   1.2889073e+000   8.8089559e-001   1.6390777e+002   1.4765560e+002   9.7635112e-003   1.0503441e-002
  3.3140608e+001   3.6410439e+000   4.1306556e+000   1.1187538e+003   1.2973924e+003   4.5453924e+003   4.3490921e+003   1.2039703e-003   1.5876288e-003   8.9261470e-004   8.1183229e-004   1.2868548e+000   8.7827520e-001   1.6391658e+002   1.4758287e+002   9.7543724e-003   1.0485936e-002
  3.3245544e+001   3.6263223e+000   4.1091225e+000   1.1073962e+003   1.2830575e+003   4.5283319e+003   4.3447915e+003   1.2070659e-003   1.5904850e-003   8.9679726e-004   8.1552592e-004   1.2848105e+000   8.7567701e-001   1.6392516e+002   1.4751211e+002   9.7452706e-003   1.0468626e-002
  3.3350371e+001   3.6116996e+000   4.0877401e+000   1.0960892e+003   1.2688945e+003   4.5097344e+003   4.3350404e+003   1.2101489e-003   1.5932755e-003   9.0098944e-004   8.1919842e-004   1.2827742e+000   8.7309219e-001   1.6393577e+002   1.4743982e+002   9.7362168e-003   1.0451114e-002
  3.3402735e+001   3.6044297e+000   4.0771165e+000   1.0906271e+003   1.2621300e+003   4.5017800e+003   4.3352374e+003   1.2116871e-003   1.5946697e-003   9.0307981e-004   8.2104486e-004   1.2817597e+000   8.7180577e-001   1.6393990e+002   1.4740578e+002   9.7316530e-003   1.0442440e-002
  3.3507381e+001   3.5899586e+000   4.0558444e+000   1.0785160e+003   1.2473167e+003   4.4668794e+003   4.2792231e+003   1.2147336e-003   1.5973427e-003   9.0734829e-004   8.2456471e-004   1.2797557e+000   8.6921290e-001   1.6395543e+002   1.4730832e+002   9.7226505e-003   1.0423981e-002
  3.3611934e+001   3.5755714e+000   4.0348615e+000   1.0675649e+003   1.2334580e+003   4.4467651e+003   4.2735279e+003   1.2178025e-003   1.6000848e-003   9.1160564e-004   8.2817248e-004   1.2777407e+000   8.6665626e-001   1.6396984e+002   1.4722892e+002   9.7136925e-003   1.0406279e-002
  3.3716381e+001   3.5612951e+000   4.0140979e+000   1.0568808e+003   1.2197811e+003   4.4292743e+003   4.2721704e+003   1.2208639e-003   1.6028266e-003   9.1584993e-004   8.3179814e-004   1.2757316e+000   8.6412132e-001   1.6398134e+002   1.4715227e+002   9.7046502e-003   1.0388733e-002
  3.3820752e+001   3.5471266e+000   3.9935344e+000   1.0461718e+003   1.2062006e+003   4.4098161e+003   4.2613816e+003   1.2239431e-003   1.6055993e-003   9.2011286e-004   8.3544327e-004   1.2737295e+000   8.6160568e-001   1.6399416e+002   1.4707686e+002   9.6956801e-003   1.0371248e-002
  3.3925042e+001   3.5330778e+000   3.9732144e+000   1.0357308e+003   1.1927062e+003   4.3922095e+003   4.2557787e+003   1.2269862e-003   1.6082970e-003   9.2434426e-004   8.3906215e-004   1.2717358e+000   8.5911190e-001   1.6400404e+002   1.4700480e+002   9.6866313e-003   1.0353994e-002
  3.4029290e+001   3.5191076e+000   3.9528531e+000   1.0245091e+003   1.1791311e+003   4.3605902e+003   4.2054303e+003   1.2299828e-003   1.6109199e-003   9.2859184e-004   8.4259605e-004   1.2697713e+000   8.5659352e-001   1.6401014e+002   1.4690914e+002   9.6772723e-003   1.0335744e-002
  3.4133489e+001   3.5052159e+000   3.9327528e+000   1.0144723e+003   1.1662302e+003   4.3459736e+003   4.2076120e+003   1.2329993e-003   1.6136093e-003   9.3280893e-004   8.4624906e-004   1.2677979e+000   8.5410727e-001   1.6401336e+002   1.4683500e+002   9.6678645e-003   1.0318275e-002
  3.4237646e+001   3.4914240e+000   3.9128494e+000   1.0044133e+003   1.1535058e+003   4.3295744e+003   4.2022302e+003   1.2360292e-003   1.6163013e-003   9.3704543e-004   8.4990210e-004   1.2658308e+000   8.5163868e-001   1.6401886e+002   1.4676114e+002   9.6586100e-003   1.0300928e-002
  3.4341768e+001   3.4777322e+000   3.8931323e+000   9.9454740e+002   1.1410913e+003   4.3136045e+003   4.1964292e+003   1.2390524e-003   1.6189863e-003   9.4127680e-004   8.5356770e-004   1.2638692e+000   8.4918949e-001   1.6402250e+002   1.4668994e+002   9.6492928e-003   1.0283707e-002
  3.4445866e+001   3.4641378e+000   3.8736103e+000   9.8486130e+002   1.1287785e+003   4.2971737e+003   4.1929115e+003   1.2420754e-003   1.6216693e-003   9.4553695e-004   8.5721267e-004   1.2619123e+000   8.4675996e-001   1.6402726e+002   1.4661698e+002   9.6400065e-003   1.0266494e-002
  3.4549925e+001   3.4506288e+000   3.8540626e+000   9.7412972e+002   1.1158065e+003   4.2630606e+003   4.1349704e+003   1.2450656e-003   1.6242120e-003   9.4987816e-004   8.6069230e-004   1.2599818e+000   8.4431331e-001   1.6403925e+002   1.4651682e+002   9.6308106e-003   1.0248039e-002
  3.4601936e+001   3.4439166e+000   3.8444486e+000   9.6937690e+002   1.1097487e+003   4.2547843e+003   4.1340868e+003   1.2465695e-003   1.6255525e-003   9.5201819e-004   8.6250258e-004   1.2590129e+000   8.4310792e-001   1.6404107e+002   1.4647869e+002   9.6261071e-003   1.0239353e-002
  3.4701609e+001   3.4311205e+000   3.8261396e+000   9.6036479e+002   1.0980343e+003   4.2392732e+003   4.1314925e+003   1.2494337e-003   1.6280542e-003   9.5611200e-004   8.6594481e-004   1.2571612e+000   8.4080879e-001   1.6404584e+002   1.4640679e+002   9.6171563e-003   1.0222802e-002
  3.4847353e+001   3.4125295e+000   3.7995217e+000   9.4735387e+002   1.0814557e+003   4.2165123e+003   4.1254486e+003   1.2536378e-003   1.6317177e-003   9.6212024e-004   8.7101795e-004   1.2544626e+000   8.3746237e-001   1.6405321e+002   1.4630304e+002   9.6040790e-003   1.0198541e-002
  3.4951294e+001   3.3993780e+000   3.7807269e+000   9.3818502e+002   1.0696562e+003   4.2008486e+003   4.1223829e+003   1.2566472e-003   1.6343400e-003   9.6641660e-004   8.7465508e-004   1.2525463e+000   8.3509264e-001   1.6405905e+002   1.4623098e+002   9.5947899e-003   1.0181336e-002
  3.5003257e+001   3.3928394e+000   3.7712292e+000   9.3289251e+002   1.0634140e+003   4.1809928e+003   4.0828605e+003   1.2581164e-003   1.6355380e-003   9.6859487e-004   8.7635548e-004   1.2516103e+000   8.3388519e-001   1.6406445e+002   1.4617312e+002   9.5901285e-003   1.0171754e-002
  3.5107166e+001   3.3798188e+000   3.7526201e+000   9.2392196e+002   1.0521023e+003   4.1651030e+003   4.0795706e+003   1.2611099e-003   1.6381395e-003   9.7289395e-004   8.7998860e-004   1.2497136e+000   8.3152181e-001   1.6406884e+002   1.4609837e+002   9.5807665e-003   1.0154498e-002
  3.5211070e+001   3.3668825e+000   3.7341441e+000   9.1497263e+002   1.0407580e+003   4.1495334e+003   4.0726022e+003   1.2641005e-003   1.6407137e-003   9.7719141e-004   8.8362768e-004   1.2478226e+000   8.2917254e-001   1.6407257e+002   1.4602492e+002   9.5714325e-003   1.0137365e-002
  3.5301792e+001   3.3556777e+000   3.7182715e+000   9.0718492e+002   1.0309098e+003   4.1346136e+003   4.0611705e+003   1.2667434e-003   1.6430664e-003   9.8096293e-004   8.8685227e-004   1.2461638e+000   8.2716040e-001   1.6407276e+002   1.4596013e+002   9.5631489e-003   1.0122315e-002
  3.5440149e+001   3.3387342e+000   3.6941116e+000   8.9485502e+002   1.0156270e+003   4.0995813e+003   4.0140104e+003   1.2706950e-003   1.6463662e-003   9.8677905e-004   8.9150853e-004   1.2436833e+000   8.2405990e-001   1.6408659e+002   1.4584396e+002   9.5510108e-003   1.0099022e-002
  3.5543991e+001   3.3260905e+000   3.6761195e+000   8.8638401e+002   1.0051015e+003   4.0831736e+003   4.0120705e+003   1.2736928e-003   1.6489642e-003   9.9114821e-004   8.9512541e-004   1.2418211e+000   8.2175058e-001   1.6409277e+002   1.4576575e+002   9.5417061e-003   1.0081793e-002
  3.5647823e+001   3.3135418e+000   3.6582982e+000   8.7806517e+002   9.9459234e+002   4.0683635e+003   4.0112041e+003   1.2766950e-003   1.6515728e-003   9.9551630e-004   8.9876566e-004   1.2399652e+000   8.1945961e-001   1.6409823e+002   1.4569119e+002   9.5323961e-003   1.0064680e-002
  3.5749820e+001   3.3012995e+000   3.6409362e+000   8.6998145e+002   9.8437968e+002   4.0534781e+003   4.0072366e+003   1.2796207e-003   1.6540692e-003   9.9979725e-004   9.0232001e-004   1.2381474e+000   8.1722537e-001   1.6410243e+002   1.4561813e+002   9.5232082e-003   1.0047864e-002
  3.5801723e+001   3.2951056e+000   3.6321804e+000   8.6595834e+002   9.7922649e+002   4.0469083e+003   4.0085705e+003   1.2811071e-003   1.6553501e-003   1.0019693e-003   9.0413798e-004   1.2372245e+000   8.1609596e-001   1.6410361e+002   1.4558221e+002   9.5184811e-003   1.0039336e-002
  3.5928353e+001   3.2801072e+000   3.6109977e+000   8.5539407e+002   9.6601001e+002   4.0178303e+003   3.9684420e+003   1.2847006e-003   1.6584310e-003   1.0072775e-003   9.0846594e-004   1.2349920e+000   8.1334675e-001   1.6410464e+002   1.4547747e+002   9.5068448e-003   1.0018165e-002
  3.6021768e+001   3.2690980e+000   3.5954706e+000   8.4835538e+002   9.5715649e+002   4.0068384e+003   3.9747806e+003   1.2873603e-003   1.6607326e-003   1.0111745e-003   9.1174040e-004   1.2333477e+000   8.1132744e-001   1.6410179e+002   1.4541179e+002   9.4982197e-003   1.0003047e-002
  3.6123071e+001   3.2572367e+000   3.5788302e+000   8.4051511e+002   9.4697511e+002   3.9927110e+003   3.9685014e+003   1.2902742e-003   1.6632859e-003   1.0154175e-003   9.1531733e-004   1.2315621e+000   8.0916380e-001   1.6409838e+002   1.4534049e+002   9.4889157e-003   9.9867476e-003
  3.6231018e+001   3.2446969e+000   3.5612816e+000   8.3229310e+002   9.3631077e+002   3.9780090e+003   3.9626984e+003   1.2933827e-003   1.6660068e-003   1.0199427e-003   9.1913622e-004   1.2296672e+000   8.0687655e-001   1.6409584e+002   1.4526738e+002   9.4790592e-003   9.9695468e-003
  3.6305750e+001   3.2360773e+000   3.5491418e+000   8.2576067e+002   9.2807119e+002   3.9544830e+003   3.9106235e+003   1.2955171e-003   1.6678236e-003   1.0231115e-003   9.2169069e-004   1.2283753e+000   8.0528191e-001   1.6409714e+002   1.4520256e+002   9.4722970e-003   9.9571261e-003
  3.6425497e+001   3.2223540e+000   3.5299350e+000   8.1683694e+002   9.1666733e+002   3.9348196e+003   3.9025820e+003   1.2989736e-003   1.6708279e-003   1.0282204e-003   9.2585786e-004   1.2262978e+000   8.0276379e-001   1.6410124e+002   1.4511431e+002   9.4616013e-003   9.9379572e-003
  3.6531535e+001   3.2102918e+000   3.5130762e+000   8.0921321e+002   9.0697841e+002   3.9211671e+003   3.9056206e+003   1.3020309e-003   1.6734826e-003   1.0327306e-003   9.2957749e-004   1.2244634e+000   8.0055217e-001   1.6410211e+002   1.4503980e+002   9.4520457e-003   9.9210949e-003
  3.6609744e+001   3.2014515e+000   3.5007383e+000   8.0357730e+002   8.9973411e+002   3.9105478e+003   3.9034211e+003   1.3042915e-003   1.6754452e-003   1.0360631e-003   9.3232799e-004   1.2231154e+000   7.9893031e-001   1.6410339e+002   1.4498582e+002   9.4450451e-003   9.9087423e-003
  3.6731409e+001   3.1877934e+000   3.4815634e+000   7.9442717e+002   8.8846401e+002   3.8842605e+003   3.8674677e+003   1.3077711e-003   1.6784233e-003   1.0412627e-003   9.3653596e-004   1.2210425e+000   7.9639873e-001   1.6410467e+002   1.4488914e+002   9.4340069e-003   9.8889271e-003
  3.6809620e+001   3.1790735e+000   3.4693988e+000   7.8887988e+002   8.8137018e+002   3.8727454e+003   3.8614298e+003   1.3100168e-003   1.6803609e-003   1.0445932e-003   9.3928303e-004   1.2197080e+000   7.9479231e-001   1.6410395e+002   1.4483397e+002   9.4269109e-003   9.8765071e-003
  3.6922592e+001   3.1665579e+000   3.4519652e+000   7.8120127e+002   8.7165393e+002   3.8599606e+003   3.8662407e+003   1.3132542e-003   1.6831560e-003   1.0493883e-003   9.4327523e-004   1.2177866e+000   7.9248627e-001   1.6410035e+002   1.4475725e+002   9.4165816e-003   9.8586927e-003
  3.7012969e+001   3.1566089e+000   3.4380442e+000   7.7429509e+002   8.6305948e+002   3.8384170e+003   3.8254483e+003   1.3158309e-003   1.6853129e-003   1.0532580e-003   9.4638822e-004   1.2162686e+000   7.9063058e-001   1.6410139e+002   1.4468208e+002   9.4083887e-003   9.8438327e-003
  3.7134661e+001   3.1433244e+000   3.4195288e+000   7.6602577e+002   8.5270080e+002   3.8220859e+003   3.8178406e+003   1.3193222e-003   1.6883225e-003   1.0584402e-003   9.5069916e-004   1.2142280e+000   7.8816239e-001   1.6409804e+002   1.4459987e+002   9.3973276e-003   9.8247840e-003
  3.7232058e+001   3.1327597e+000   3.4048265e+000   7.5956275e+002   8.4441430e+002   3.8096978e+003   3.8145526e+003   1.3221104e-003   1.6907063e-003   1.0626012e-003   9.5414136e-004   1.2125963e+000   7.8620401e-001   1.6409462e+002   1.4453214e+002   9.3884252e-003   9.8094002e-003
  3.7338151e+001   3.1213328e+000   3.3889505e+000   7.5265817e+002   8.3578391e+002   3.7955351e+003   3.8165661e+003   1.3251651e-003   1.6933084e-003   1.0671900e-003   9.5785540e-004   1.2108252e+000   7.8408595e-001   1.6409623e+002   1.4445560e+002   9.3789537e-003   9.7926810e-003
  3.7416417e+001   3.1129529e+000   3.3771968e+000   7.4709908e+002   8.2915638e+002   3.7765848e+003   3.7864842e+003   1.3273865e-003   1.6951362e-003   1.0705935e-003   9.6051586e-004   1.2095392e+000   7.8250675e-001   1.6409895e+002   1.4438692e+002   9.3719232e-003   9.7797336e-003
  3.7513814e+001   3.1025816e+000   3.3627839e+000   7.4085554e+002   8.2117213e+002   3.7644703e+003   3.7851293e+003   1.3301863e-003   1.6975224e-003   1.0748008e-003   9.6395380e-004   1.2079277e+000   7.8057578e-001   1.6409792e+002   1.4431871e+002   9.3631549e-003   9.7644860e-003
  3.7635560e+001   3.0897206e+000   3.3449442e+000   7.3317406e+002   8.1142452e+002   3.7491996e+003   3.7829692e+003   1.3336829e-003   1.7005148e-003   1.0800535e-003   9.6826548e-004   1.2059233e+000   7.7817920e-001   1.6409519e+002   1.4423633e+002   9.3521717e-003   9.7456194e-003
  3.7713825e+001   3.0815088e+000   3.3335728e+000   7.2828139e+002   8.0516460e+002   3.7402025e+003   3.7827697e+003   1.3359317e-003   1.7024345e-003   1.0834296e-003   9.7104596e-004   1.2046388e+000   7.7664955e-001   1.6409291e+002   1.4418407e+002   9.3451108e-003   9.7335214e-003
  3.7826875e+001   3.0697246e+000   3.3171521e+000   7.2079459e+002   7.9602772e+002   3.7180771e+003   3.7509988e+003   1.3391511e-003   1.7051093e-003   1.0883307e-003   9.7497632e-004   1.2028061e+000   7.7442912e-001   1.6409187e+002   1.4409534e+002   9.3349069e-003   9.7154419e-003
  3.7905140e+001   3.0616185e+000   3.3058979e+000   7.1598473e+002   7.8998446e+002   3.7089536e+003   3.7485334e+003   1.3413978e-003   1.7070093e-003   1.0917131e-003   9.7776244e-004   1.2015388e+000   7.7290594e-001   1.6408998e+002   1.4404365e+002   9.3278790e-003   9.7033641e-003
  3.8026887e+001   3.0490996e+000   3.2885902e+000   7.0862223e+002   7.8093292e+002   3.6948513e+003   3.7457607e+003   1.3448981e-003   1.7099975e-003   1.0969722e-003   9.8211566e-004   1.1995705e+000   7.7056063e-001   1.6408504e+002   1.4396512e+002   9.3169196e-003   9.6848096e-003
  3.8105152e+001   3.0411059e+000   3.2775487e+000   7.0398708e+002   7.7501184e+002   3.6872818e+003   3.7468021e+003   1.3471475e-003   1.7119232e-003   1.1003441e-003   9.8493653e-004   1.1983097e+000   7.6906288e-001   1.6408009e+002   1.4391691e+002   9.3098285e-003   9.6729780e-003
  3.8202549e+001   3.0312110e+000   3.2638187e+000   6.9761250e+002   7.6718172e+002   3.6635191e+003   3.7082901e+003   1.3499347e-003   1.7142266e-003   1.1046513e-003   9.8827274e-004   1.1967542e+000   7.6719406e-001   1.6408373e+002   1.4383389e+002   9.3012329e-003   9.6573769e-003
  3.8324295e+001   3.0189365e+000   3.2468656e+000   6.9051579e+002   7.5839292e+002   3.6480048e+003   3.7077483e+003   1.3534461e-003   1.7172091e-003   1.1099945e-003   9.9258303e-004   1.1948125e+000   7.6488390e-001   1.6408310e+002   1.4374931e+002   9.2904485e-003   9.6387932e-003
  3.8402560e+001   3.0110963e+000   3.2360489e+000   6.8597689e+002   7.5271689e+002   3.6383033e+003   3.7050372e+003   1.3557028e-003   1.7191203e-003   1.1134275e-003   9.9536339e-004   1.1935681e+000   7.6340865e-001   1.6408170e+002   1.4369556e+002   9.2834994e-003   9.6268697e-003
  3.8515610e+001   2.9998424e+000   3.2205394e+000   6.7948913e+002   7.4458829e+002   3.6239855e+003   3.6992762e+003   1.3589523e-003   1.7218564e-003   1.1183816e-003   9.9937922e-004   1.1917755e+000   7.6129236e-001   1.6407829e+002   1.4361815e+002   9.2734020e-003   9.6096127e-003
  3.8621703e+001   2.9893615e+000   3.2059982e+000   6.7300873e+002   7.3666998e+002   3.6026414e+003   3.6660001e+003   1.3619717e-003   1.7243495e-003   1.1230484e-003   1.0030700e-003   1.1901163e+000   7.5929627e-001   1.6407624e+002   1.4353274e+002   9.2638721e-003   9.5928624e-003
  3.8734753e+001   2.9782749e+000   3.1907252e+000   6.6681041e+002   7.2906878e+002   3.5910002e+003   3.6695108e+003   1.3652110e-003   1.7270822e-003   1.1279923e-003   1.0071099e-003   1.1883469e+000   7.5719768e-001   1.6407069e+002   1.4345717e+002   9.2537117e-003   9.5757459e-003
  3.8825193e+001   2.9694633e+000   3.1785934e+000   6.6183813e+002   7.2280208e+002   3.5818579e+003   3.6692429e+003   1.3678074e-003   1.7292539e-003   1.1319525e-003   1.0103505e-003   1.1869353e+000   7.5553076e-001   1.6406630e+002   1.4339775e+002   9.2456208e-003   9.5620687e-003
  3.8903459e+001   2.9618862e+000   3.1681003e+000   6.5691239e+002   7.1692584e+002   3.5624039e+003   3.6259082e+003   1.3700470e-003   1.7310858e-003   1.1354190e-003   1.0130742e-003   1.1857330e+000   7.5407430e-001   1.6406864e+002   1.4333694e+002   9.2387589e-003   9.5498379e-003
  3.9016509e+001   2.9510138e+000   3.1531237e+000   6.5077338e+002   7.0926119e+002   3.5485264e+003   3.6179193e+003   1.3732761e-003   1.7337851e-003   1.1403813e-003   1.0171034e-003   1.1839914e+000   7.5200195e-001   1.6406212e+002   1.4325950e+002   9.2285931e-003   9.5327165e-003
  3.9103652e+001   2.9426861e+000   3.1416736e+000   6.4613073e+002   7.0360349e+002   3.5369816e+003   3.6149641e+003   1.3757858e-003   1.7358907e-003   1.1442578e-003   1.0201893e-003   1.1826531e+000   7.5041487e-001   1.6406117e+002   1.4319774e+002   9.2209435e-003   9.5195913e-003
  3.9217176e+001   2.9319053e+000   3.1268674e+000   6.4023074e+002   6.9624835e+002   3.5247323e+003   3.6173910e+003   1.3790525e-003   1.7386255e-003   1.1492965e-003   1.0242350e-003   1.1809134e+000   7.4836289e-001   1.6405728e+002   1.4311910e+002   9.2109150e-003   9.5025454e-003
  3.9339432e+001   2.9203869e+000   3.1109823e+000   6.3346068e+002   6.8805283e+002   3.5027349e+003   3.5853702e+003   1.3825302e-003   1.7415041e-003   1.1547266e-003   1.0285195e-003   1.1790615e+000   7.4614920e-001   1.6405094e+002   1.4302238e+002   9.1999667e-003   9.4837552e-003
  3.9418025e+001   2.9130282e+000   3.1008516e+000   6.2941419e+002   6.8303539e+002   3.4930324e+003   3.5808811e+003   1.3847831e-003   1.7433724e-003   1.1582196e-003   1.0313199e-003   1.1778729e+000   7.4473764e-001   1.6404788e+002   1.4296744e+002   9.1930145e-003   9.4719406e-003
  3.9515830e+001   2.9039231e+000   3.0883556e+000   6.2445002e+002   6.7685961e+002   3.4821514e+003   3.5782166e+003   1.3875935e-003   1.7457121e-003   1.1625653e-003   1.0348234e-003   1.1763946e+000   7.4299695e-001   1.6404330e+002   1.4290068e+002   9.1843693e-003   9.4573466e-003
  3.9638086e+001   2.8926347e+000   3.0728534e+000   6.1849004e+002   6.6965208e+002   3.4715585e+003   3.5863874e+003   1.3911063e-003   1.7486373e-003   1.1679897e-003   1.0392269e-003   1.1745624e+000   7.4082802e-001   1.6403775e+002   1.4282084e+002   9.1735931e-003   9.4392617e-003
  3.9716679e+001   2.8854314e+000   3.0629282e+000   6.1408269e+002   6.6428382e+002   3.4550280e+003   3.5514544e+003   1.3933340e-003   1.7504742e-003   1.1714811e-003   1.0419923e-003   1.1733997e+000   7.3942816e-001   1.6403225e+002   1.4275943e+002   9.1665469e-003   9.4272957e-003
  3.9830203e+001   2.8750914e+000   3.0487536e+000   6.0851388e+002   6.5733419e+002   3.4431254e+003   3.5458574e+003   1.3965749e-003   1.7531750e-003   1.1765023e-003   1.0460847e-003   1.1717149e+000   7.3743589e-001   1.6402289e+002   1.4268498e+002   9.1563907e-003   9.4105486e-003
  3.9908796e+001   2.8679778e+000   3.0390157e+000   6.0475022e+002   6.5271875e+002   3.4350112e+003   3.5459045e+003   1.3988279e-003   1.7550501e-003   1.1800053e-003   1.0489069e-003   1.1705521e+000   7.3606594e-001   1.6401834e+002   1.4263243e+002   9.1494481e-003   9.3989775e-003
  4.0031052e+001   2.8569817e+000   3.0236667e+000   5.9752486e+002   6.4654687e+002   3.3228664e+003   3.5220977e+003   1.4031941e-003   1.7568942e-003   1.1904091e-003   1.0483506e-003   1.1689395e+000   7.3364491e-001   1.6457120e+002   1.4195764e+002   9.1552886e-003   9.3639392e-003
  4.0109645e+001   2.8499701e+000   3.0139937e+000   5.9280279e+002   6.4165439e+002   3.2696219e+003   3.4890733e+003   1.4057996e-003   1.7583011e-003   1.1959132e-003   1.0491474e-003   1.1677983e+000   7.3227531e-001   1.6478043e+002   1.4167580e+002   9.1548555e-003   9.3456292e-003
  4.0223169e+001   2.8398580e+000   3.0001512e+000   5.8748357e+002   6.3511798e+002   3.2563468e+003   3.4860429e+003   1.4090361e-003   1.7609159e-003   1.2010589e-003   1.0531045e-003   1.1661327e+000   7.3032402e-001   1.6477707e+002   1.4158727e+002   9.1448736e-003   9.3284920e-003
  4.0301762e+001   2.8328913e+000   2.9906362e+000   5.8385243e+002   6.3072629e+002   3.2472054e+003   3.4850731e+003   1.4112825e-003   1.7627294e-003   1.2046313e-003   1.0558532e-003   1.1649807e+000   7.2898161e-001   1.6477551e+002   1.4152755e+002   9.1380091e-003   9.3167025e-003
  4.0408299e+001   2.8234988e+000   2.9778293e+000   5.7904755e+002   6.2498339e+002   3.2366649e+003   3.4895302e+003   1.4143360e-003   1.7652021e-003   1.2094677e-003   1.0596146e-003   1.1634222e+000   7.2717347e-001   1.6477314e+002   1.4145081e+002   9.1287352e-003   9.3009039e-003
  4.0521823e+001   2.8135623e+000   2.9641709e+000   5.7336515e+002   6.1816728e+002   3.2133677e+003   3.4527523e+003   1.4175458e-003   1.7676822e-003   1.2147068e-003   1.0634173e-003   1.1617874e+000   7.2522980e-001   1.6477920e+002   1.4134664e+002   9.1189370e-003   9.2830493e-003
  4.0600416e+001   2.8067210e+000   2.9548585e+000   5.6984432e+002   6.1394215e+002   3.2049830e+003   3.4508472e+003   1.4197887e-003   1.7694977e-003   1.2182768e-003   1.0661908e-003   1.1606499e+000   7.2390551e-001   1.6477654e+002   1.4128980e+002   9.1120617e-003   9.2714256e-003
  4.0722672e+001   2.7961451e+000   2.9404825e+000   5.6453633e+002   6.0763488e+002   3.1927660e+003   3.4526891e+003   1.4232776e-003   1.7723331e-003   1.2238317e-003   1.0705227e-003   1.1588853e+000   7.2185982e-001   1.6477122e+002   1.4120340e+002   9.1013555e-003   9.2535002e-003
  4.0801265e+001   2.7893884e+000   2.9313145e+000   5.6122845e+002   6.0373949e+002   3.1857974e+003   3.4587413e+003   1.4255207e-003   1.7741508e-003   1.2274132e-003   1.0733027e-003   1.1577538e+000   7.2055430e-001   1.6476811e+002   1.4114733e+002   9.0944957e-003   9.2419745e-003
  4.0914789e+001   2.7796950e+000   2.9180005e+000   5.5557259e+002   5.9709040e+002   3.1587453e+003   3.4072676e+003   1.4287188e-003   1.7765943e-003   1.2326589e-003   1.0771130e-003   1.1561494e+000   7.1864354e-001   1.6477042e+002   1.4104062e+002   9.0846904e-003   9.2241794e-003
  4.1002579e+001   2.7722437e+000   2.9078326e+000   5.5181976e+002   5.9260885e+002   3.1492705e+003   3.4056040e+003   1.4312102e-003   1.7785655e-003   1.2366693e-003   1.0801941e-003   1.1549063e+000   7.1718470e-001   1.6476803e+002   1.4097508e+002   9.0770521e-003   9.2111207e-003
  4.1126148e+001   2.7618209e+000   2.8936905e+000   5.4668505e+002   5.8643196e+002   3.1379920e+003   3.4086800e+003   1.4347278e-003   1.7814179e-003   1.2422839e-003   1.0846094e-003   1.1531545e+000   7.1515634e-001   1.6475896e+002   1.4088951e+002   9.0661881e-003   9.1932029e-003
  4.1205610e+001   2.7551595e+000   2.8846691e+000   5.4341402e+002   5.8244658e+002   3.1309910e+003   3.4115241e+003   1.4369970e-003   1.7832531e-003   1.2459064e-003   1.0874512e-003   1.1520308e+000   7.1386143e-001   1.6475393e+002   1.4083470e+002   9.0592540e-003   9.1817127e-003
  4.1329241e+001   2.7448733e+000   2.8706100e+000   5.3777411e+002   5.7577411e+002   3.1085142e+003   3.3741638e+003   1.4404715e-003   1.7859756e-003   1.2515471e-003   1.0917448e-003   1.1503138e+000   7.1182422e-001   1.6474611e+002   1.4073318e+002   9.0483312e-003   9.1630745e-003
  4.1408726e+001   2.7383026e+000   2.8617058e+000   5.3449763e+002   5.7186400e+002   3.1005275e+003   3.3725793e+003   1.4427328e-003   1.7877951e-003   1.2551688e-003   1.0945817e-003   1.1492058e+000   7.1053573e-001   1.6474038e+002   1.4067698e+002   9.0413837e-003   9.1515626e-003
  4.1532370e+001   2.7281488e+000   2.8479711e+000   5.2955856e+002   5.6596590e+002   3.0900413e+003   3.3746579e+003   1.4462483e-003   1.7906376e-003   1.2607877e-003   1.0990278e-003   1.1474878e+000   7.0854620e-001   1.6472960e+002   1.4059383e+002   9.0305363e-003   9.1338575e-003
  4.1611855e+001   2.7216618e+000   2.8392078e+000   5.2642390e+002   5.6219621e+002   3.0830086e+003   3.3763542e+003   1.4485096e-003   1.7924585e-003   1.2644109e-003   1.1018800e-003   1.1463865e+000   7.0727593e-001   1.6472310e+002   1.4053940e+002   9.0235857e-003   9.1224563e-003
  4.1735591e+001   2.7116332e+000   2.8255440e+000   5.2089312e+002   5.5563147e+002   3.0572947e+003   3.3285456e+003   1.4520084e-003   1.7951658e-003   1.2701490e-003   1.1061327e-003   1.1447003e+000   7.0527779e-001   1.6472159e+002   1.4043370e+002   9.0129645e-003   9.1038616e-003
  4.1815229e+001   2.7052154e+000   2.8168723e+000   5.1784437e+002   5.5195995e+002   3.0510203e+003   3.3319363e+003   1.4542641e-003   1.7969848e-003   1.2737700e-003   1.1090054e-003   1.1436095e+000   7.0401287e-001   1.6471288e+002   1.4038025e+002   9.0059268e-003   9.0924983e-003
  4.1930230e+001   2.6959995e+000   2.8044444e+000   5.1347193e+002   5.4669070e+002   3.0412374e+003   3.3345178e+003   1.4575421e-003   1.7996108e-003   1.2790777e-003   1.1131040e-003   1.1420360e+000   7.0220137e-001   1.6470604e+002   1.4029763e+002   8.9960126e-003   9.0760308e-003
  4.2009841e+001   2.6896590e+000   2.7959099e+000   5.1050150e+002   5.4317069e+002   3.0348510e+003   3.3389864e+003   1.4598130e-003   1.8014290e-003   1.2827572e-003   1.1159424e-003   1.1409497e+000   7.0095633e-001   1.6470135e+002   1.4024027e+002   8.9891720e-003   9.0646560e-003
  4.2133681e+001   2.6798708e+000   2.7826413e+000   5.0526035e+002   5.3727901e+002   3.0100125e+003   3.2958334e+003   1.4633124e-003   1.8041406e-003   1.2885609e-003   1.1201628e-003   1.1392870e+000   6.9900338e-001   1.6470103e+002   1.4013079e+002   8.9786415e-003   9.0461773e-003
  4.2213293e+001   2.6736159e+000   2.7742162e+000   5.0228061e+002   5.3376633e+002   3.0026107e+003   3.2963247e+003   1.4655757e-003   1.8059396e-003   1.2922452e-003   1.1229885e-003   1.1382142e+000   6.9776719e-001   1.6469622e+002   1.4007241e+002   8.9718081e-003   9.0348002e-003
  4.2328287e+001   2.6646340e+000   2.7621376e+000   4.9803651e+002   5.2878791e+002   2.9922659e+003   3.2964318e+003   1.4688487e-003   1.8085425e-003   1.2975664e-003   1.1270887e-003   1.1366687e+000   6.9599350e-001   1.6468848e+002   1.3998962e+002   8.9619481e-003   9.0184556e-003
  4.2416989e+001   2.6577508e+000   2.7528952e+000   4.9484073e+002   5.2504664e+002   2.9849915e+003   3.2992912e+003   1.4713783e-003   1.8105684e-003   1.3016696e-003   1.1302717e-003   1.1354812e+000   6.9463389e-001   1.6468200e+002   1.3992781e+002   8.9543643e-003   9.0060010e-003
  4.2532620e+001   2.6488408e+000   2.7408226e+000   4.8978326e+002   5.1911645e+002   2.9557103e+003   3.2365442e+003   1.4746582e-003   1.8130440e-003   1.3071506e-003   1.1341616e-003   1.1339579e+000   6.9284442e-001   1.6468470e+002   1.3981784e+002   8.9447524e-003   8.9885503e-003
  4.2612671e+001   2.6427080e+000   2.7325755e+000   4.8693209e+002   5.1576605e+002   2.9484225e+003   3.2372306e+003   1.4769297e-003   1.8148469e-003   1.3108593e-003   1.1370187e-003   1.1328996e+000   6.9162407e-001   1.6467830e+002   1.3976034e+002   8.9378786e-003   8.9772440e-003
  4.2701646e+001   2.6359264e+000   2.7234709e+000   4.8380707e+002   5.1216047e+002   2.9407274e+003   3.2389497e+003   1.4794629e-003   1.8168670e-003   1.3149886e-003   1.1402074e-003   1.1317267e+000   6.9027448e-001   1.6467145e+002   1.3969743e+002   8.9302889e-003   8.9647826e-003
  4.2826265e+001   2.6264890e+000   2.7107992e+000   4.7955078e+002   5.0710891e+002   2.9315732e+003   3.2434166e+003   1.4830048e-003   1.8197010e-003   1.3207436e-003   1.1447259e-003   1.1300913e+000   6.8839394e-001   1.6465883e+002   1.3961490e+002   8.9195708e-003   8.9475084e-003
  4.2906377e+001   2.6204661e+000   2.7025795e+000   4.7620824e+002   5.0322037e+002   2.9121830e+003   3.2035845e+003   1.4852658e-003   1.8213667e-003   1.3245912e-003   1.1473658e-003   1.1290652e+000   6.8716021e-001   1.6466400e+002   1.3953439e+002   8.9130321e-003   8.9352836e-003
  4.3031160e+001   2.6111417e+000   2.6900393e+000   4.7199763e+002   4.9832341e+002   2.9028806e+003   3.2077822e+003   1.4887955e-003   1.8241630e-003   1.3303446e-003   1.1518826e-003   1.1274503e+000   6.8528610e-001   1.6465020e+002   1.3945097e+002   8.9022804e-003   8.9179570e-003
  4.3120270e+001   2.6045280e+000   2.6811741e+000   4.6901652e+002   4.9477203e+002   2.8965440e+003   3.2088780e+003   1.4913141e-003   1.8261847e-003   1.3344316e-003   1.1551427e-003   1.1263008e+000   6.8395797e-001   1.6463679e+002   1.3939495e+002   8.8945266e-003   8.9057855e-003
  4.3200468e+001   2.5986086e+000   2.6732399e+000   4.6634874e+002   4.9163272e+002   2.8904111e+003   3.2101299e+003   1.4935927e-003   1.8279952e-003   1.3381404e-003   1.1580579e-003   1.1252691e+000   6.8277019e-001   1.6462841e+002   1.3934270e+002   8.8876938e-003   8.8947953e-003
  4.3316310e+001   2.5901139e+000   2.6617746e+000   4.6187549e+002   4.8623812e+002   2.8675728e+003   3.1597548e+003   1.4968467e-003   1.8305108e-003   1.3435449e-003   1.1621254e-003   1.1238003e+000   6.8103996e-001   1.6461864e+002   1.3925388e+002   8.8777838e-003   8.8783336e-003
  4.3405477e+001   2.5836189e+000   2.6530550e+000   4.5900101e+002   4.8293047e+002   2.8607741e+003   3.1618297e+003   1.4993628e-003   1.8325133e-003   1.3476595e-003   1.1653680e-003   1.1226698e+000   6.7972425e-001   1.6460676e+002   1.3919554e+002   8.8700909e-003   8.8661377e-003
  4.3530372e+001   2.5745747e+000   2.6409345e+000   4.5497808e+002   4.7819101e+002   2.8511337e+003   3.1619156e+003   1.5029013e-003   1.8353196e-003   1.3534572e-003   1.1699036e-003   1.1210888e+000   6.7789603e-001   1.6459212e+002   1.3911332e+002   8.8594242e-003   8.8490750e-003
  4.3619584e+001   2.5681585e+000   2.6323440e+000   4.5216533e+002   4.7490717e+002   2.8442096e+003   3.1650903e+003   1.5054477e-003   1.8373230e-003   1.3576641e-003   1.1730997e-003   1.1199638e+000   6.7659944e-001   1.6458770e+002   1.3905054e+002   8.8520323e-003   8.8368329e-003
  4.3735568e+001   2.5598739e+000   2.6211841e+000   4.4791593e+002   4.6962145e+002   2.8233641e+003   3.1236034e+003   1.5087329e-003   1.8397973e-003   1.3632147e-003   1.1770700e-003   1.1185187e+000   6.7490624e-001   1.6458656e+002   1.3894907e+002   8.8425252e-003   8.8200960e-003
  4.3815864e+001   2.5541765e+000   2.6135511e+000   4.4544996e+002   4.6684421e+002   2.8173358e+003   3.1281141e+003   1.5110147e-003   1.8415767e-003   1.3670003e-003   1.1799362e-003   1.1175179e+000   6.7374932e-001   1.6458184e+002   1.3889144e+002   8.8358577e-003   8.8090515e-003
  4.3905308e+001   2.5478613e+000   2.6051051e+000   4.4264835e+002   4.6363204e+002   2.8097699e+003   3.1273650e+003   1.5135606e-003   1.8435674e-003   1.3712152e-003   1.1831414e-003   1.1164054e+000   6.7246793e-001   1.6457647e+002   1.3882838e+002   8.8284509e-003   8.7968277e-003
  4.4021877e+001   2.5396804e+000   2.5941796e+000   4.3913151e+002   4.5957408e+002   2.8017250e+003   3.1311802e+003   1.5168786e-003   1.8461757e-003   1.3766850e-003   1.1873676e-003   1.1149585e+000   6.7081133e-001   1.6456631e+002   1.3875136e+002   8.8187302e-003   8.7810897e-003
  4.4102579e+001   2.5340514e+000   2.5865850e+000   4.3612071e+002   4.5605437e+002   2.7833305e+003   3.0845417e+003   1.5191471e-003   1.8478832e-003   1.3805311e-003   1.1901425e-003   1.1139739e+000   6.6964887e-001   1.6456344e+002   1.3868400e+002   8.8120593e-003   8.7695922e-003
  4.4228362e+001   2.5253443e+000   2.5749245e+000   4.3240352e+002   4.5177800e+002   2.7740034e+003   3.0871401e+003   1.5226937e-003   1.8506382e-003   1.3864305e-003   1.1946632e-003   1.1124370e+000   6.6786737e-001   1.6455033e+002   1.3859891e+002   8.8014749e-003   8.7524930e-003
  4.4309270e+001   2.5197737e+000   2.5674795e+000   4.2999700e+002   4.4899078e+002   2.7675686e+003   3.0867411e+003   1.5249901e-003   1.8524278e-003   1.3902469e-003   1.1975751e-003   1.1114494e+000   6.6673034e-001   1.6454380e+002   1.3854331e+002   8.7947690e-003   8.7415492e-003
  4.4435111e+001   2.5111603e+000   2.5559929e+000   4.2637155e+002   4.4486813e+002   2.7588612e+003   3.0906548e+003   1.5285658e-003   1.8552345e-003   1.3961673e-003   1.2021502e-003   1.1099176e+000   6.6497352e-001   1.6453188e+002   1.3846138e+002   8.7843259e-003   8.7247618e-003
  4.4516012e+001   2.5056565e+000   2.5485784e+000   4.2346129e+002   4.4135361e+002   2.7417699e+003   3.0484794e+003   1.5308486e-003   1.8569507e-003   1.4000398e-003   1.2049447e-003   1.1089483e+000   6.6383083e-001   1.6452961e+002   1.3839205e+002   8.7777454e-003   8.7133537e-003
  4.4641856e+001   2.4971595e+000   2.5372357e+000   4.1991104e+002   4.3745580e+002   2.7330744e+003   3.0538496e+003   1.5344034e-003   1.8597183e-003   1.4059543e-003   1.2094996e-003   1.1074373e+000   6.6208428e-001   1.6451624e+002   1.3830847e+002   8.7672520e-003   8.6965077e-003
  4.4722756e+001   2.4917296e+000   2.5299924e+000   4.1760954e+002   4.3484165e+002   2.7273943e+003   3.0538454e+003   1.5366944e-003   1.8615094e-003   1.4097495e-003   1.2124549e-003   1.1064697e+000   6.6096738e-001   1.6450694e+002   1.3825666e+002   8.7605315e-003   8.6858008e-003
  4.4803720e+001   2.4863218e+000   2.5227914e+000   4.1533534e+002   4.3224174e+002   2.7216309e+003   3.0541300e+003   1.5389877e-003   1.8632982e-003   1.4135536e-003   1.2154095e-003   1.1055033e+000   6.5985634e-001   1.6449772e+002   1.3820478e+002   8.7538179e-003   8.6750954e-003
  4.4929690e+001   2.4779590e+000   2.5115879e+000   4.1139241e+002   4.2737554e+002   2.7040043e+003   3.0188952e+003   1.5425247e-003   1.8660079e-003   1.4195092e-003   1.2198912e-003   1.1040176e+000   6.5811681e-001   1.6448501e+002   1.3811161e+002   8.7433667e-003   8.6579755e-003
  4.5010680e+001   2.4726242e+000   2.5044522e+000   4.0918513e+002   4.2485641e+002   2.6984480e+003   3.0197338e+003   1.5447921e-003   1.8677526e-003   1.4232968e-003   1.2228342e-003   1.1030670e+000   6.5700794e-001   1.6447319e+002   1.3805901e+002   8.7365411e-003   8.6471837e-003
  4.5100718e+001   2.4667152e+000   2.4965820e+000   4.0670725e+002   4.2206926e+002   2.6912310e+003   3.0183421e+003   1.5473427e-003   1.8697278e-003   1.4275771e-003   1.2260768e-003   1.1020084e+000   6.5578523e-001   1.6446560e+002   1.3799751e+002   8.7291911e-003   8.6352544e-003
  4.5235833e+001   2.4579011e+000   2.4848717e+000   4.0313958e+002   4.1805895e+002   2.6823626e+003   3.0248109e+003   1.5511814e-003   1.8727040e-003   1.4340348e-003   1.2309411e-003   1.1004218e+000   6.5396690e-001   1.6445558e+002   1.3790488e+002   8.7182458e-003   8.6174313e-003
  4.5316907e+001   2.4526456e+000   2.4778987e+000   4.0102059e+002   4.1567603e+002   2.6771618e+003   3.0291055e+003   1.5534916e-003   1.8744879e-003   1.4379211e-003   1.2338615e-003   1.0994720e+000   6.5288472e-001   1.6445061e+002   1.3784949e+002   8.7117415e-003   8.6067679e-003
  4.5443064e+001   2.4445273e+000   2.4670309e+000   3.9714828e+002   4.1117984e+002   2.6569524e+003   2.9847797e+003   1.5570343e-003   1.8771379e-003   1.4439874e-003   1.2382509e-003   1.0980202e+000   6.5118078e-001   1.6444478e+002   1.3774637e+002   8.7015809e-003   8.5894653e-003
  4.5533260e+001   2.4387594e+000   2.4593720e+000   3.9479367e+002   4.0854888e+002   2.6506434e+003   2.9845470e+003   1.5595842e-003   1.8791030e-003   1.4482806e-003   1.2415117e-003   1.0969774e+000   6.4998475e-001   1.6443575e+002   1.3768682e+002   8.6942601e-003   8.5776962e-003
  4.5614423e+001   2.4335948e+000   2.4525195e+000   3.9267445e+002   4.0617822e+002   2.6445800e+003   2.9837057e+003   1.5618870e-003   1.8808684e-003   1.4521632e-003   1.2444395e-003   1.0960408e+000   6.4891524e-001   1.6442919e+002   1.3763178e+002   8.6877368e-003   8.5670677e-003
  4.5704614e+001   2.4278851e+000   2.4449573e+000   3.9041989e+002   4.0373162e+002   2.6389273e+003   2.9883064e+003   1.5644458e-003   1.8828417e-003   1.4564745e-003   1.2477064e-003   1.0950027e+000   6.4773383e-001   1.6442149e+002   1.3757274e+002   8.6804954e-003   8.5553878e-003
  4.5830915e+001   2.4199430e+000   2.4343670e+000   3.8666049e+002   3.9904995e+002   2.6205801e+003   2.9479210e+003   1.5679957e-003   1.8854956e-003   1.4625402e-003   1.2521512e-003   1.0935682e+000   6.4606809e-001   1.6441214e+002   1.3747492e+002   8.6703392e-003   8.5383907e-003
  4.5921236e+001   2.4143028e+000   2.4268705e+000   3.8439929e+002   3.9656079e+002   2.6140767e+003   2.9471204e+003   1.5705455e-003   1.8874361e-003   1.4668551e-003   1.2554137e-003   1.0925437e+000   6.4489030e-001   1.6440309e+002   1.3741400e+002   8.6630593e-003   8.5266304e-003
  4.6011547e+001   2.4086878e+000   2.4194315e+000   3.8215876e+002   3.9404981e+002   2.6080707e+003   2.9480542e+003   1.5731037e-003   1.8894012e-003   1.4711703e-003   1.2586995e-003   1.0915189e+000   6.4372227e-001   1.6439310e+002   1.3735492e+002   8.6557990e-003   8.5150226e-003
  4.6101858e+001   2.4031020e+000   2.4120440e+000   3.7997367e+002   3.9161226e+002   2.6032950e+003   2.9518903e+003   1.5756602e-003   1.8913807e-003   1.4754644e-003   1.2620224e-003   1.0904965e+000   6.4256158e-001   1.6438040e+002   1.3729963e+002   8.6484716e-003   8.5035445e-003
  4.6228317e+001   2.3953309e+000   2.4017159e+000   3.7637374e+002   3.8738904e+002   2.5851397e+003   2.9124498e+003   1.5792282e-003   1.8940562e-003   1.4815609e-003   1.2665049e-003   1.0890823e+000   6.4092666e-001   1.6436892e+002   1.3720441e+002   8.6383899e-003   8.4868468e-003
  4.6309635e+001   2.3903769e+000   2.3951442e+000   3.7438340e+002   3.8514952e+002   2.5794571e+003   2.9091219e+003   1.5815142e-003   1.8958026e-003   1.4854254e-003   1.2694704e-003   1.0881781e+000   6.3988524e-001   1.6435712e+002   1.3715244e+002   8.6317822e-003   8.4764495e-003
  4.6400532e+001   2.3848635e+000   2.3878446e+000   3.7220757e+002   3.8275043e+002   2.5732905e+003   2.9074560e+003   1.5840777e-003   1.8977744e-003   1.4897523e-003   1.2728020e-003   1.0871686e+000   6.3872794e-001   1.6434515e+002   1.3709548e+002   8.6244547e-003   8.4649285e-003
  4.6527814e+001   2.3771882e+000   2.3777022e+000   3.6923946e+002   3.7951516e+002   2.5656906e+003   2.9102685e+003   1.5876719e-003   1.9005366e-003   1.4958126e-003   1.2774841e-003   1.0857578e+000   6.3712011e-001   1.6432762e+002   1.3701765e+002   8.6142027e-003   8.4488836e-003
  4.6609640e+001   2.3722813e+000   2.3712234e+000   3.6739293e+002   3.7755471e+002   2.5617722e+003   2.9165514e+003   1.5899854e-003   1.9023114e-003   1.4997155e-003   1.2804989e-003   1.0848534e+000   6.3609281e-001   1.6431673e+002   1.3696824e+002   8.6076454e-003   8.4386025e-003
  4.6736924e+001   2.3647005e+000   2.3611438e+000   3.6399156e+002   3.7353515e+002   2.5437820e+003   2.8780201e+003   1.5935744e-003   1.9049752e-003   1.5059224e-003   1.2849678e-003   1.0834664e+000   6.3448207e-001   1.6430861e+002   1.3687146e+002   8.5976856e-003   8.4219345e-003
  4.6818884e+001   2.3598467e+000   2.3547335e+000   3.6210290e+002   3.7145129e+002   2.5379594e+003   2.8777609e+003   1.5959039e-003   1.9067377e-003   1.5099089e-003   1.2879177e-003   1.0825696e+000   6.3346208e-001   1.6430207e+002   1.3681548e+002   8.5912953e-003   8.4115116e-003
  4.6909939e+001   2.3544812e+000   2.3476572e+000   3.6011133e+002   3.6936511e+002   2.5333213e+003   2.8844918e+003   1.5984853e-003   1.9087040e-003   1.5143168e-003   1.2912223e-003   1.0815761e+000   6.3233475e-001   1.6429276e+002   1.3675655e+002   8.5841449e-003   8.4000742e-003
  4.7037433e+001   2.3470144e+000   2.3378257e+000   3.5726304e+002   3.6630328e+002   2.5259287e+003   2.8904002e+003   1.6021182e-003   1.9114469e-003   1.5205224e-003   1.2958322e-003   1.0801879e+000   6.3076964e-001   1.6428370e+002   1.3667192e+002   8.5743122e-003   8.3840379e-003
  4.7128538e+001   2.3417210e+000   2.3307590e+000   3.5459592e+002   3.6296416e+002   2.5070189e+003   2.8393816e+003   1.6046884e-003   1.9132704e-003   1.5250345e-003   1.2989228e-003   1.0792186e+000   6.2963044e-001   1.6428451e+002   1.3659123e+002   8.5674473e-003   8.3717749e-003
  4.7219733e+001   2.3364499e+000   2.3238096e+000   3.5256507e+002   3.6077654e+002   2.5003543e+003   2.8377997e+003   1.6072713e-003   1.9152150e-003   1.5294700e-003   1.3022043e-003   1.0782390e+000   6.2851733e-001   1.6427629e+002   1.3652919e+002   8.5603707e-003   8.3602972e-003
  4.7301801e+001   2.3317281e+000   2.3175914e+000   3.5082522e+002   3.5892965e+002   2.4960188e+003   2.8423385e+003   1.6095947e-003   1.9169780e-003   1.5334414e-003   1.3051961e-003   1.0773587e+000   6.2752186e-001   1.6426680e+002   1.3647720e+002   8.5539570e-003   8.3501150e-003
  4.7429470e+001   2.3244247e+000   2.3079749e+000   3.4816088e+002   3.5605470e+002   2.4903500e+003   2.8522114e+003   1.6132097e-003   1.9197032e-003   1.5396218e-003   1.3098556e-003   1.0759947e+000   6.2598080e-001   1.6425224e+002   1.3639801e+002   8.5440222e-003   8.3343325e-003
  4.7520696e+001   2.3192349e+000   2.3010737e+000   3.4571832e+002   3.5284504e+002   2.4749162e+003   2.8104764e+003   1.6157661e-003   1.9215581e-003   1.5440875e-003   1.3130400e-003   1.0750345e+000   6.2486589e-001   1.6424574e+002   1.3632664e+002   8.5369766e-003   8.3224774e-003
  4.7603317e+001   2.3145662e+000   2.2949199e+000   3.4397189e+002   3.5093697e+002   2.4697766e+003   2.8098240e+003   1.6180942e-003   1.9233174e-003   1.5480802e-003   1.3160547e-003   1.0741620e+000   6.2387512e-001   1.6423385e+002   1.3627351e+002   8.5304745e-003   8.3122443e-003
  4.7741045e+001   2.3068266e+000   2.2847411e+000   3.4113735e+002   3.4801036e+002   2.4623408e+003   2.8161109e+003   1.6219880e-003   1.9262636e-003   1.5547499e-003   1.3210932e-003   1.0727111e+000   6.2223413e-001   1.6421614e+002   1.3618668e+002   8.5197572e-003   8.2953337e-003
  4.7823695e+001   2.3022162e+000   2.2786728e+000   3.3942717e+002   3.4617858e+002   2.4578157e+003   2.8184241e+003   1.6243324e-003   1.9280263e-003   1.5587621e-003   1.3241178e-003   1.0718469e+000   6.2125284e-001   1.6420683e+002   1.3613481e+002   8.5134011e-003   8.2852102e-003
  4.7915558e+001   2.2971188e+000   2.2719723e+000   3.3760630e+002   3.4423240e+002   2.4541360e+003   2.8237012e+003   1.6269261e-003   1.9299973e-003   1.5631826e-003   1.3275241e-003   1.0708891e+000   6.2016854e-001   1.6419204e+002   1.3608231e+002   8.5062171e-003   8.2741452e-003
  4.8034988e+001   2.2905401e+000   2.2632085e+000   3.3461309e+002   3.4068430e+002   2.4349736e+003   2.7743338e+003   1.6302574e-003   1.9324036e-003   1.5690151e-003   1.3317124e-003   1.0696721e+000   6.1873124e-001   1.6418068e+002   1.3598965e+002   8.4970255e-003   8.2588131e-003
  4.8126905e+001   2.2855047e+000   2.2565771e+000   3.3284253e+002   3.3882336e+002   2.4311588e+003   2.7808453e+003   1.6328385e-003   1.9343588e-003   1.5734402e-003   1.3351051e-003   1.0687277e+000   6.1764946e-001   1.6416536e+002   1.3593490e+002   8.4898147e-003   8.2477146e-003
  4.8209670e+001   2.2809891e+000   2.2506367e+000   3.3119055e+002   3.3704677e+002   2.4261658e+003   2.7813875e+003   1.6351786e-003   1.9361020e-003   1.5774869e-003   1.3381036e-003   1.0678772e+000   6.1668287e-001   1.6415674e+002   1.3588083e+002   8.4835079e-003   8.2375897e-003
  4.8301650e+001   2.2759967e+000   2.2440487e+000   3.2943423e+002   3.3523360e+002   2.4216299e+003   2.7880904e+003   1.6377862e-003   1.9380137e-003   1.5820203e-003   1.3414098e-003   1.0669376e+000   6.1560976e-001   1.6415079e+002   1.3581904e+002   8.4766177e-003   8.2262491e-003
  4.8439661e+001   2.2685555e+000   2.2342118e+000   3.2611772e+002   3.3110890e+002   2.4005281e+003   2.7391905e+003   1.6416915e-003   1.9408060e-003   1.5889198e-003   1.3461756e-003   1.0655419e+000   6.1399581e-001   1.6414731e+002   1.3570787e+002   8.4664480e-003   8.2086758e-003
  4.8531768e+001   2.2636243e+000   2.2277299e+000   3.2431508e+002   3.2922406e+002   2.3949095e+003   2.7399292e+003   1.6442990e-003   1.9427341e-003   1.5934538e-003   1.3494910e-003   1.0646098e+000   6.1293469e-001   1.6413914e+002   1.3564587e+002   8.4595248e-003   8.1974417e-003
  4.8623866e+001   2.2587199e+000   2.2212781e+000   3.2257863e+002   3.2733111e+002   2.3901143e+003   2.7408596e+003   1.6468984e-003   1.9446617e-003   1.5979642e-003   1.3528404e-003   1.0636815e+000   6.1187817e-001   1.6412869e+002   1.3558841e+002   8.4525456e-003   8.1863507e-003
  4.8715979e+001   2.2538391e+000   2.2148789e+000   3.2082008e+002   3.2545196e+002   2.3849063e+003   2.7419688e+003   1.6495099e-003   1.9465979e-003   1.6024952e-003   1.3561804e-003   1.0627537e+000   6.1083064e-001   1.6411972e+002   1.3552898e+002   8.4456484e-003   8.1752603e-003
  4.8844953e+001   2.2470460e+000   2.2059240e+000   3.1796550e+002   3.2216321e+002   2.3677054e+003   2.7072490e+003   1.6531587e-003   1.9492141e-003   1.6089407e-003   1.3606723e-003   1.0614692e+000   6.0935527e-001   1.6411395e+002   1.3542935e+002   8.4361988e-003   8.1591609e-003
  4.8937151e+001   2.2422278e+000   2.1996005e+000   3.1625685e+002   3.2031820e+002   2.3628301e+003   2.7086744e+003   1.6557526e-003   1.9511325e-003   1.6134540e-003   1.3640168e-003   1.0605529e+000   6.0831405e-001   1.6410241e+002   1.3537035e+002   8.4292206e-003   8.1481043e-003
  4.9029379e+001   2.2374291e+000   2.1932973e+000   3.1456790e+002   3.1855370e+002   2.3578703e+003   2.7097414e+003   1.6583539e-003   1.9530463e-003   1.6179796e-003   1.3673693e-003   1.0596394e+000   6.0727559e-001   1.6409179e+002   1.3531207e+002   8.4222949e-003   8.1370701e-003
  4.9121611e+001   2.2326511e+000   2.1870459e+000   3.1289402e+002   3.1682251e+002   2.3530634e+003   2.7124648e+003   1.6609628e-003   1.9549798e-003   1.6225105e-003   1.3707343e-003   1.0587254e+000   6.0624630e-001   1.6408073e+002   1.3525459e+002   8.4153900e-003   8.1261323e-003
  4.9204631e+001   2.2283702e+000   2.1814506e+000   3.1143220e+002   3.1534469e+002   2.3496141e+003   2.7185599e+003   1.6633099e-003   1.9567154e-003   1.6265836e-003   1.3737729e-003   1.0579042e+000   6.0532547e-001   1.6407023e+002   1.3520373e+002   8.4091703e-003   8.1163137e-003
  4.9333772e+001   2.2217597e+000   2.1727283e+000   3.0846116e+002   3.1158843e+002   2.3300988e+003   2.6659342e+003   1.6669364e-003   1.9593108e-003   1.6329774e-003   1.3783286e-003   1.0566500e+000   6.0387403e-001   1.6405746e+002   1.3510944e+002   8.3995762e-003   8.1004822e-003
  4.9416907e+001   2.2175331e+000   2.1671853e+000   3.0697619e+002   3.0993794e+002   2.3255992e+003   2.6630528e+003   1.6692652e-003   1.9610415e-003   1.6370221e-003   1.3813909e-003   1.0558419e+000   6.0295389e-001   1.6404322e+002   1.3506087e+002   8.3932365e-003   8.0907598e-003
  4.9509274e+001   2.2128601e+000   2.1610676e+000   3.0533425e+002   3.0821504e+002   2.3203942e+003   2.6624633e+003   1.6718680e-003   1.9629671e-003   1.6415475e-003   1.3847745e-003   1.0549463e+000   6.0193727e-001   1.6403039e+002   1.3500534e+002   8.3863255e-003   8.0799688e-003
  4.9601653e+001   2.2082089e+000   2.1549836e+000   3.0395048e+002   3.0675313e+002   2.3201276e+003   2.6761811e+003   1.6744380e-003   1.9649260e-003   1.6459785e-003   1.3882715e-003   1.0540527e+000   6.0092619e-001   1.6400723e+002   1.3496113e+002   8.3790770e-003   8.0695494e-003
  4.9721754e+001   2.2021907e+000   2.1470677e+000   3.0148178e+002   3.0383039e+002   2.3050453e+003   2.6409681e+003   1.6778114e-003   1.9673583e-003   1.6519532e-003   1.3925176e-003   1.0529033e+000   5.9960135e-001   1.6399296e+002   1.3487726e+002   8.3701868e-003   8.0551313e-003
  4.9804901e+001   2.1980575e+000   2.1416391e+000   3.0005324e+002   3.0234280e+002   2.2998216e+003   2.6395420e+003   1.6801541e-003   1.9690510e-003   1.6560918e-003   1.3954905e-003   1.0521110e+000   5.9869370e-001   1.6398526e+002   1.3482169e+002   8.3641008e-003   8.0452680e-003
  4.9934241e+001   2.1916555e+000   2.1332707e+000   2.9793019e+002   3.0014282e+002   2.2941484e+003   2.6463798e+003   1.6838029e-003   1.9717350e-003   1.6625081e-003   1.4001789e-003   1.0508765e+000   5.9729579e-001   1.6397001e+002   1.3474088e+002   8.3545835e-003   8.0302313e-003
  5.0017503e+001   2.1875562e+000   2.1195663e+000   3.1080398e+002   4.0186801e+002   2.1503222e+003   2.2194946e+003   1.6784840e-003   1.9670037e-003   1.6706697e-003   1.3905187e-003   1.0519238e+000   5.9315020e-001   1.6444310e+002   1.3353698e+002   8.3420867e-003   7.9825246e-003
  5.0110011e+001   2.1832310e+000   2.1132123e+000   3.1011969e+002   4.0003167e+002   2.1515154e+003   2.2280850e+003   1.6788800e-003   1.9670730e-003   1.6730807e-003   1.3927113e-003   1.0512486e+000   5.9191526e-001   1.6428216e+002   1.3340460e+002   8.3265961e-003   7.9666504e-003
  5.0214151e+001   2.1778302e+000   2.1048805e+000   3.0919172e+002   4.2797581e+002   2.0394984e+003   2.0689467e+003   1.6816167e-003   1.9657030e-003   1.6858514e-003   1.3857938e-003   1.0506879e+000   5.8986590e-001   1.6504577e+002   1.3229067e+002   8.3375763e-003   7.9224958e-003
  5.0376871e+001   2.1689917e+000   2.0934652e+000   3.0637131e+002   4.1509580e+002   2.0355805e+003   2.0600699e+003   1.6838034e-003   1.9680173e-003   1.6918399e-003   1.3912488e-003   1.0491326e+000   5.8763521e-001   1.6484977e+002   1.3216774e+002   8.3157836e-003   7.9016760e-003
  5.0488250e+001   2.1629521e+000   2.0856996e+000   3.0426718e+002   4.0698830e+002   2.0302405e+003   2.0535238e+003   1.6855608e-003   1.9695510e-003   1.6963454e-003   1.3947732e-003   1.0480544e+000   5.8613140e-001   1.6474423e+002   1.3206254e+002   8.3022372e-003   7.8866416e-003
  5.0599515e+001   2.1569433e+000   2.0780037e+000   3.0214656e+002   3.9919356e+002   2.0248193e+003   2.0456937e+003   1.6873900e-003   1.9711152e-003   1.7009008e-003   1.3983460e-003   1.0469718e+000   5.8464707e-001   1.6464117e+002   1.3195915e+002   8.2889581e-003   7.8717321e-003
  5.0710647e+001   2.1509727e+000   2.0703838e+000   3.0004645e+002   3.9174172e+002   2.0204537e+003   2.0403069e+003   1.6892722e-003   1.9726731e-003   1.7054756e-003   1.4019545e-003   1.0458846e+000   5.8318712e-001   1.6453916e+002   1.3185867e+002   8.2759147e-003   7.8569998e-003
  5.0821636e+001   2.1450465e+000   2.0628540e+000   2.9803566e+002   3.8456381e+002   2.0180331e+003   2.0357465e+003   1.6911189e-003   1.9742984e-003   1.7098624e-003   1.4057750e-003   1.0447957e+000   5.8174991e-001   1.6442571e+002   1.3177536e+002   8.2625264e-003   7.8429107e-003
  5.0932493e+001   2.1391599e+000   2.0554036e+000   2.9597460e+002   3.7770986e+002   2.0137075e+003   2.0297764e+003   1.6930749e-003   1.9758647e-003   1.7145040e-003   1.4093786e-003   1.0437038e+000   5.8033525e-001   1.6433090e+002   1.3167737e+002   8.2499391e-003   7.8283675e-003
  5.1043222e+001   2.1333166e+000   2.0480223e+000   2.9400391e+002   3.7130554e+002   2.0100221e+003   2.0269257e+003   1.6950541e-003   1.9774350e-003   1.7191516e-003   1.4129999e-003   1.0426150e+000   5.7893430e-001   1.6423791e+002   1.3158174e+002   8.2375105e-003   7.8139537e-003
  5.1153822e+001   2.1275173e+000   2.0324971e+000   2.8695181e+002   3.4969120e+002   1.8696409e+003   1.5276061e+003   1.6936743e-003   1.9698955e-003   1.7267831e-003   1.4049760e-003   1.0431374e+000   5.7463839e-001   1.6455926e+002   1.3050088e+002   8.2305830e-003   7.7566813e-003
  5.1292072e+001   2.1201388e+000   2.0229592e+000   2.8452749e+002   3.4309380e+002   1.8638842e+003   1.5217133e+003   1.6957241e-003   1.9711380e-003   1.7323931e-003   1.4089573e-003   1.0418570e+000   5.7267781e-001   1.6442011e+002   1.3034357e+002   8.2138404e-003   7.7370851e-003
  5.1464885e+001   2.1109445e+000   2.0110231e+000   2.8157456e+002   3.3517020e+002   1.8569132e+003   1.5162863e+003   1.6983225e-003   1.9728389e-003   1.7394551e-003   1.4140240e-003   1.0402356e+000   5.7026863e-001   1.6425078e+002   1.3014831e+002   8.1931168e-003   7.7125939e-003
  5.1680901e+001   2.0995497e+000   1.9962740e+000   2.7789747e+002   3.2590230e+002   1.8475777e+003   1.5080255e+003   1.7017112e-003   1.9751360e-003   1.7483819e-003   1.4205204e-003   1.0381962e+000   5.6731695e-001   1.6403663e+002   1.2990809e+002   8.1675400e-003   7.6823711e-003
  5.1900770e+001   2.0880989e+000   1.9815317e+000   2.7442921e+002   3.1720601e+002   1.8404224e+003   1.5046754e+003   1.7051798e-003   1.9776183e-003   1.7573941e-003   1.4273857e-003   1.0361094e+000   5.6439644e-001   1.6380854e+002   1.2968394e+002   8.1414692e-003   7.6526653e-003
  5.2120157e+001   2.0768188e+000   1.9671026e+000   2.7102134e+002   3.0892011e+002   1.8337807e+003   1.4998849e+003   1.7086546e-003   1.9801720e-003   1.7662924e-003   1.4343912e-003   1.0340226e+000   5.6155416e-001   1.6356883e+002   1.2947922e+002   8.1153710e-003   7.6239051e-003
  5.2339048e+001   2.0656868e+000   1.9529180e+000   2.6757146e+002   3.0089668e+002   1.8291678e+003   1.4934937e+003   1.7121273e-003   1.9827855e-003   1.7747696e-003   1.4418483e-003   1.0319367e+000   5.5877654e-001   1.6330562e+002   1.2931104e+002   8.0889585e-003   7.5962560e-003
  5.2557468e+001   2.0547283e+000   1.9390309e+000   2.6420334e+002   2.9349136e+002   1.8218236e+003   1.4884250e+003   1.7157894e-003   1.9853408e-003   1.7838454e-003   1.4488088e-003   1.0298575e+000   5.5606862e-001   1.6308746e+002   1.2910419e+002   8.0642822e-003   7.5679046e-003
  5.2775426e+001   2.0439294e+000   1.9253403e+000   2.6080936e+002   2.8643917e+002   1.8131894e+003   1.4800946e+003   1.7195257e-003   1.9878567e-003   1.7929888e-003   1.4556984e-003   1.0277989e+000   5.5339770e-001   1.6288205e+002   1.2889728e+002   8.0402839e-003   7.5396237e-003
  5.2992928e+001   2.0332776e+000   1.9117832e+000   2.5794332e+002   2.7983100e+002   1.8069783e+003   1.4725287e+003   1.7224593e-003   1.9908627e-003   1.8009321e-003   1.4632633e-003   1.0257857e+000   5.5071061e-001   1.6256209e+002   1.2874843e+002   8.0115652e-003   7.5142595e-003
  5.3209983e+001   2.0227716e+000   1.8910857e+000   2.3484347e+002   2.0407901e+002   1.5929413e+003   8.2862643e+002   1.7293105e-003   1.9842758e-003   1.8227537e-003   1.4510813e-003   1.0255368e+000   5.4478311e-001   1.6332312e+002   1.2705696e+002   8.0219710e-003   7.4301985e-003
  5.3481301e+001   2.0103756e+000   1.8741444e+000   2.3193289e+002   2.0086871e+002   1.5835442e+003   8.3354116e+002   1.7339344e-003   1.9871179e-003   1.8345646e-003   1.4589076e-003   1.0233339e+000   5.4132997e-001   1.6307540e+002   1.2672907e+002   7.9925034e-003   7.3937390e-003
  5.3820449e+001   1.9949518e+000   1.8530003e+000   2.2835657e+002   1.9679274e+002   1.5730991e+003   8.3917071e+002   1.7396471e-003   1.9907994e-003   1.8491453e-003   1.4691245e-003   1.0205600e+000   5.3705231e-001   1.6275114e+002   1.2634208e+002   7.9553785e-003   7.3489623e-003
  5.4091767e+001   1.9828768e+000   1.8368918e+000   2.2562411e+002   1.9367225e+002   1.5659599e+003   8.4469942e+002   1.7440922e-003   1.9937580e-003   1.8604956e-003   1.4773686e-003   1.0183032e+000   5.3383188e-001   1.6246767e+002   1.2607590e+002   7.9255376e-003   7.3158252e-003
  5.4430915e+001   1.9678890e+000   1.8167411e+000   2.2228307e+002   1.9002760e+002   1.5570802e+003   8.5079469e+002   1.7496937e-003   1.9976861e-003   1.8747373e-003   1.4879862e-003   1.0154972e+000   5.2980316e-001   1.6211559e+002   1.2573632e+002   7.8881172e-003   7.2734757e-003
  5.4702233e+001   1.9561348e+000   1.8013708e+000   2.1964658e+002   1.8709859e+002   1.5505950e+003   8.5480862e+002   1.7541244e-003   2.0009531e-003   1.8858689e-003   1.4966262e-003   1.0132213e+000   5.2675661e-001   1.6180951e+002   1.2550092e+002   7.8580578e-003   7.2420812e-003
  5.5041381e+001   1.9415828e+000   1.7821217e+000   2.1647798e+002   1.8363380e+002   1.5432494e+003   8.6026060e+002   1.7595573e-003   2.0051352e-003   1.8996040e-003   1.5077240e-003   1.0104161e+000   5.2292233e-001   1.6141546e+002   1.2520517e+002   7.8197473e-003   7.2018904e-003
  5.5312699e+001   1.9301447e+000   1.7673692e+000   2.1370326e+002   1.8037447e+002   1.5354802e+003   8.5813235e+002   1.7640403e-003   2.0083358e-003   1.9107297e-003   1.5163439e-003   1.0081461e+000   5.2000432e-001   1.6111655e+002   1.2497604e+002   7.7904651e-003   7.1707935e-003
  5.5651847e+001   1.9160085e+000   1.7488409e+000   2.1034087e+002   1.7663235e+002   1.5255890e+003   8.5691167e+002   1.7696716e-003   2.0122152e-003   1.9247881e-003   1.5270654e-003   1.0053571e+000   5.1632941e-001   1.6075498e+002   1.2465474e+002   7.7541238e-003   7.1300515e-003
  5.5923165e+001   1.9049178e+000   1.7346499e+000   2.0771450e+002   1.7368850e+002   1.5181365e+003   8.5625414e+002   1.7741999e-003   2.0154605e-003   1.9359512e-003   1.5357455e-003   1.0031189e+000   5.1351508e-001   1.6045538e+002   1.2443413e+002   7.7253705e-003   7.0998624e-003
  5.6262313e+001   1.8911990e+000   1.7168395e+000   2.0438990e+002   1.7033790e+002   1.5058044e+003   8.5452625e+002   1.7802161e-003   2.0193290e-003   1.9509072e-003   1.5458977e-003   1.0003621e+000   5.0997543e-001   1.6016679e+002   1.2407162e+002   7.6921600e-003   7.0588019e-003
  5.6533632e+001   1.8804257e+000   1.7031717e+000   2.0184185e+002   1.6766478e+002   1.4974828e+003   8.5506155e+002   1.7849931e-003   2.0225521e-003   1.9626475e-003   1.5542394e-003   9.9814684e-001   5.0726717e-001   1.5991863e+002   1.2382145e+002   7.6656550e-003   7.0284461e-003
  5.6872779e+001   1.8670837e+000   1.6860498e+000   1.9879113e+002   1.6454086e+002   1.4879288e+003   8.5689568e+002   1.7908975e-003   2.0266458e-003   1.9772221e-003   1.5648990e-003   9.9541253e-001   5.0386147e-001   1.5960309e+002   1.2350078e+002   7.6320872e-003   6.9894529e-003
  5.7144098e+001   1.8565810e+000   1.6728927e+000   1.9639622e+002   1.6206561e+002   1.4807879e+003   8.5826837e+002   1.7956393e-003   2.0300496e-003   1.9887731e-003   1.5735666e-003   9.9320463e-001   5.0126365e-001   1.5933745e+002   1.2327575e+002   7.6053862e-003   6.9602320e-003
  5.7483246e+001   1.8436136e+000   1.6564679e+000   1.9351984e+002   1.5913991e+002   1.4725620e+003   8.6050221e+002   1.8014287e-003   2.0341904e-003   2.0030280e-003   1.5845010e-003   9.9048477e-001   4.9801167e-001   1.5899707e+002   1.2299288e+002   7.5716025e-003   6.9231336e-003
  5.7754564e+001   1.8334161e+000   1.6438285e+000   1.9129732e+002   1.5682280e+002   1.4668939e+003   8.6282337e+002   1.8060392e-003   2.0377096e-003   2.0142097e-003   1.5935116e-003   9.8829933e-001   4.9552180e-001   1.5870555e+002   1.2280443e+002   7.5443915e-003   6.8955000e-003
  5.8093712e+001   1.8208233e+000   1.6280166e+000   1.8846538e+002   1.5384684e+002   1.4587671e+003   8.6220543e+002   1.8117326e-003   2.0417479e-003   2.0281957e-003   1.6045448e-003   9.8561400e-001   4.9238931e-001   1.5835167e+002   1.2254581e+002   7.5106812e-003   6.8594482e-003
  5.8365030e+001   1.8109139e+000   1.6158144e+000   1.8619955e+002   1.5138448e+002   1.4521397e+003   8.6101287e+002   1.8163911e-003   2.0451289e-003   2.0394234e-003   1.6134674e-003   9.8346100e-001   4.8998001e-001   1.5806855e+002   1.2235102e+002   7.4842394e-003   6.8319918e-003
  5.8704178e+001   1.7987007e+000   1.6005827e+000   1.8342508e+002   1.4847288e+002   1.4435816e+003   8.5902232e+002   1.8221643e-003   2.0492389e-003   2.0534634e-003   1.6245316e-003   9.8082493e-001   4.8694587e-001   1.5771986e+002   1.2209095e+002   7.4513174e-003   6.7966658e-003
  5.8975496e+001   1.7890785e+000   1.5888248e+000   1.8115624e+002   1.4621776e+002   1.4346692e+003   8.5622048e+002   1.8270581e-003   2.0525273e-003   2.0653477e-003   1.6328969e-003   9.7870915e-001   4.8461058e-001   1.5748453e+002   1.2185323e+002   7.4268932e-003   6.7685127e-003
  5.9314644e+001   1.7771838e+000   1.5740295e+000   1.7847234e+002   1.4355453e+002   1.4248358e+003   8.5524977e+002   1.8330995e-003   2.0566835e-003   2.0800963e-003   1.6435942e-003   9.7611644e-001   4.8164911e-001   1.5719103e+002   1.2155721e+002   7.3962296e-003   6.7328549e-003
  5.9585962e+001   1.7678536e+000   1.5627422e+000   1.7640019e+002   1.4145969e+002   1.4178981e+003   8.5537163e+002   1.8378824e-003   2.0600902e-003   2.0916634e-003   1.6522665e-003   9.7403081e-001   4.7940904e-001   1.5693743e+002   1.2135163e+002   7.3716830e-003   6.7065234e-003
  5.9925110e+001   1.7562987e+000   1.5485641e+000   1.7393539e+002   1.3902748e+002   1.4101490e+003   8.5688288e+002   1.8437551e-003   2.0643393e-003   2.1059789e-003   1.6633028e-003   9.7146105e-001   4.7658078e-001   1.5661342e+002   1.2109748e+002   7.3406897e-003   6.6732336e-003
  6.0196428e+001   1.7471966e+000   1.5376411e+000   1.7197863e+002   1.3705193e+002   1.4041183e+003   8.5736829e+002   1.8484475e-003   2.0678085e-003   2.1173208e-003   1.6722044e-003   9.6939711e-001   4.7441227e-001   1.5634272e+002   1.2090758e+002   7.3158640e-003   6.6476143e-003
  6.0535576e+001   1.7359406e+000   1.5239629e+000   1.6964329e+002   1.3474422e+002   1.3973689e+003   8.5894222e+002   1.8542563e-003   2.0722763e-003   2.1313632e-003   1.6836266e-003   9.6685837e-001   4.7167640e-001   1.5599765e+002   1.2067425e+002   7.2845127e-003   6.6152842e-003
  6.0806894e+001   1.7271015e+000   1.5135107e+000   1.6769835e+002   1.3268852e+002   1.3912361e+003   8.5709122e+002   1.8588150e-003   2.0755608e-003   2.1424557e-003   1.6924340e-003   9.6481948e-001   4.6960020e-001   1.5571157e+002   1.2048737e+002   7.2595915e-003   6.5900530e-003
  6.1146042e+001   1.7160846e+000   1.5001356e+000   1.6535233e+002   1.3032970e+002   1.3839272e+003   8.5602434e+002   1.8647614e-003   2.0802161e-003   2.1565911e-003   1.7041200e-003   9.6231363e-001   4.6691420e-001   1.5536982e+002   1.2025026e+002   7.2285348e-003   6.5572378e-003
  6.1544852e+001   1.7033962e+000   1.4847595e+000   1.6262368e+002   1.2754380e+002   1.3751458e+003   8.5344769e+002   1.8716676e-003   2.0855617e-003   2.1730780e-003   1.7177217e-003   9.5942062e-001   4.6379900e-001   1.5497078e+002   1.1998510e+002   7.1925333e-003   6.5197191e-003
  6.1863900e+001   1.6936123e+000   1.4733615e+000   1.6047778e+002   1.2547133e+002   1.3663156e+003   8.5131710e+002   1.8771434e-003   2.0892130e-003   2.1865924e-003   1.7273357e-003   9.5712551e-001   4.6150365e-001   1.5469391e+002   1.1975856e+002   7.1659496e-003   6.4913472e-003
  6.2262710e+001   1.6813716e+000   1.4586629e+000   1.5790001e+002   1.2298225e+002   1.3565702e+003   8.5027802e+002   1.8841179e-003   2.0943336e-003   2.2035634e-003   1.7402604e-003   9.5429167e-001   4.5852133e-001   1.5434224e+002   1.1946709e+002   7.1321128e-003   6.4543886e-003
  6.2581758e+001   1.6718357e+000   1.4476439e+000   1.5592505e+002   1.2103101e+002   1.3497418e+003   8.5045718e+002   1.8894819e-003   2.0981787e-003   2.2167370e-003   1.7503534e-003   9.5202140e-001   4.5630294e-001   1.5404569e+002   1.1927307e+002   7.1052479e-003   6.4274621e-003
  6.2980568e+001   1.6599422e+000   1.4335201e+000   1.5352847e+002   1.1872997e+002   1.3416829e+003   8.5080278e+002   1.8963110e-003   2.1034420e-003   2.2333094e-003   1.7636735e-003   9.4922164e-001   4.5343842e-001   1.5366831e+002   1.1900906e+002   7.0711190e-003   6.3920720e-003
  6.3299616e+001   1.6507333e+000   1.4230078e+000   1.5170870e+002   1.1692857e+002   1.3362020e+003   8.5204716e+002   1.9014879e-003   2.1072673e-003   2.2460665e-003   1.7739331e-003   9.4699424e-001   4.5132113e-001   1.5335215e+002   1.1883986e+002   7.0441988e-003   6.3667996e-003
  6.3698426e+001   1.6391804e+000   1.4093846e+000   1.4936672e+002   1.1458669e+002   1.3285774e+003   8.5044725e+002   1.9082825e-003   2.1126821e-003   2.2623749e-003   1.7875711e-003   9.4424275e-001   4.4854493e-001   1.5295976e+002   1.1859557e+002   7.0102540e-003   6.3325689e-003
  6.4017474e+001   1.6302344e+000   1.3991805e+000   1.4752180e+002   1.1271993e+002   1.3222175e+003   8.4860109e+002   1.9135094e-003   2.1164074e-003   2.2751902e-003   1.7977665e-003   9.4206519e-001   4.4647072e-001   1.5265139e+002   1.1841544e+002   6.9840751e-003   6.3072930e-003
  6.4416284e+001   1.6190498e+000   1.3860451e+000   1.4523775e+002   1.1050088e+002   1.3142078e+003   8.4574926e+002   1.9203446e-003   2.1218359e-003   2.2914842e-003   1.8114270e-003   9.3937370e-001   4.4378327e-001   1.5226273e+002   1.1817000e+002   6.9508956e-003   6.2738365e-003
  6.4735332e+001   1.6103340e+000   1.3761439e+000   1.4344051e+002   1.0878528e+002   1.3065534e+003   8.4383450e+002   1.9257961e-003   2.1257371e-003   2.3048677e-003   1.8214140e-003   9.3723236e-001   4.4175955e-001   1.5198886e+002   1.1796235e+002   6.9261714e-003   6.2482713e-003
  6.5134142e+001   1.5994896e+000   1.3635313e+000   1.4131011e+002   1.0682195e+002   1.2981654e+003   8.4325515e+002   1.9326688e-003   2.1310804e-003   2.3215703e-003   1.8346039e-003   9.3459203e-001   4.3916300e-001   1.5163689e+002   1.1769364e+002   6.8947161e-003   6.2154021e-003
  6.5453190e+001   1.5910262e+000   1.3540368e+000   1.3963469e+002   1.0521750e+002   1.2917817e+003   8.4258578e+002   1.9380081e-003   2.1350656e-003   2.3346507e-003   1.8448264e-003   9.3247764e-001   4.3722943e-001   1.5134692e+002   1.1750339e+002   6.8699458e-003   6.1911400e-003
  6.5852000e+001   1.5804855e+000   1.3418708e+000   1.3765372e+002   1.0339154e+002   1.2849101e+003   8.4332445e+002   1.9447224e-003   2.1404558e-003   2.3509631e-003   1.8583227e-003   9.2987400e-001   4.3473134e-001   1.5097391e+002   1.1725914e+002   6.8383619e-003   6.1597347e-003
  6.6171048e+001   1.5722571e+000   1.3327104e+000   1.3604036e+002   1.0182668e+002   1.2790413e+003   8.4202362e+002   1.9499385e-003   2.1443605e-003   2.3637677e-003   1.8686281e-003   9.2779166e-001   4.3286722e-001   1.5067107e+002   1.1707999e+002   6.8135645e-003   6.1361302e-003
  6.6569858e+001   1.5620113e+000   1.3210043e+000   1.3410293e+002   1.0002086e+002   1.2722862e+003   8.4138757e+002   1.9566176e-003   2.1497790e-003   2.3799082e-003   1.8822278e-003   9.2523022e-001   4.3045316e-001   1.5029788e+002   1.1684934e+002   6.7824919e-003   6.1057378e-003
  6.6888906e+001   1.5540300e+000   1.3121218e+000   1.3253320e+002   9.8460009e+001   1.2665951e+003   8.3926617e+002   1.9618095e-003   2.1536318e-003   2.3926052e-003   1.8925996e-003   9.2320071e-001   4.2862624e-001   1.4999894e+002   1.1668023e+002   6.7581829e-003   6.0828019e-003
  6.7287716e+001   1.5441088e+000   1.3007760e+000   1.3059658e+002   9.6752178e+001   1.2576315e+003   8.3647965e+002   1.9686694e-003   2.1588621e-003   2.4093614e-003   1.9055414e-003   9.2071036e-001   4.2626082e-001   1.4967265e+002   1.1641314e+002   6.7290151e-003   6.0520046e-003
  6.7606764e+001   1.5363557e+000   1.2921773e+000   1.2910607e+002   9.5361909e+001   1.2513482e+003   8.3535946e+002   1.9739903e-003   2.1627985e-003   2.4224589e-003   1.9156777e-003   9.1872240e-001   4.2448358e-001   1.4940431e+002   1.1622903e+002   6.7059864e-003   6.0293255e-003
  6.8005574e+001   1.5266939e+000   1.2812388e+000   1.2732305e+002   9.3762812e+001   1.2442890e+003   8.3501118e+002   1.9806949e-003   2.1681691e-003   2.4388077e-003   1.9290041e-003   9.1626252e-001   4.2220722e-001   1.4905807e+002   1.1598684e+002   6.6766343e-003   6.0000002e-003
  6.8324622e+001   1.5191449e+000   1.2729464e+000   1.2592918e+002   9.2471737e+001   1.2389935e+003   8.3480319e+002   1.9859175e-003   2.1721707e-003   2.4516484e-003   1.9393559e-003   9.1430065e-001   4.2049685e-001   1.4877840e+002   1.1581804e+002   6.6536525e-003   5.9783050e-003
  6.8722847e+001   1.5097525e+000   1.2623681e+000   1.2427620e+002   9.0992611e+001   1.2333178e+003   8.3564062e+002   1.9924581e-003   2.1775809e-003   2.4675899e-003   1.9529802e-003   9.1188151e-001   4.1829867e-001   1.4841572e+002   1.1559817e+002   6.6242761e-003   5.9502994e-003
  6.9041427e+001   1.5024048e+000   1.2543667e+000   1.2290466e+002   8.9715130e+001   1.2279067e+003   8.3400177e+002   1.9975931e-003   2.1814821e-003   2.4802571e-003   1.9632900e-003   9.0995008e-001   4.1664623e-001   1.4813347e+002   1.1543085e+002   6.6015530e-003   5.9289530e-003
  6.9439081e+001   1.4933084e+000   1.2441713e+000   1.2124366e+002   8.8199935e+001   1.2215497e+003   8.3225660e+002   2.0041665e-003   2.1868564e-003   2.4961794e-003   1.9768121e-003   9.0759249e-001   4.1450552e-001   1.4778145e+002   1.1521137e+002   6.5731000e-003   5.9015986e-003
  6.9757204e+001   1.4862082e+000   1.2364233e+000   1.1992176e+002   8.6960473e+001   1.2164250e+003   8.3028973e+002   2.0092751e-003   2.1907678e-003   2.5086953e-003   1.9871872e-003   9.0572220e-001   4.1288348e-001   1.4749659e+002   1.1504851e+002   6.5507466e-003   5.8808830e-003
  7.0154373e+001   1.4773750e+000   1.2265765e+000   1.1830608e+002   8.5571481e+001   1.2087255e+003   8.2828946e+002   2.0159223e-003   2.1960166e-003   2.5250409e-003   2.0001454e-003   9.0341216e-001   4.1080790e-001   1.4717694e+002   1.1480091e+002   6.5237247e-003   5.8534265e-003
  7.0472108e+001   1.4704581e+000   1.2190770e+000   1.1707343e+002   8.4480724e+001   1.2034356e+003   8.2794335e+002   2.0210761e-003   2.1999913e-003   2.5378232e-003   2.0103232e-003   9.0157038e-001   4.0923863e-001   1.4691631e+002   1.1462831e+002   6.5023605e-003   5.8330368e-003
  7.0868877e+001   1.4618536e+000   1.2095349e+000   1.1555636e+002   8.3169519e+001   1.1969400e+003   8.2698932e+002   2.0275911e-003   2.2052466e-003   2.5538412e-003   2.0235034e-003   8.9929460e-001   4.0723251e-001   1.4658733e+002   1.1440146e+002   6.4754143e-003   5.8066376e-003
  7.1186292e+001   1.4551259e+000   1.2022912e+000   1.1439017e+002   8.2135175e+001   1.1923797e+003   8.2698715e+002   2.0326455e-003   2.2092117e-003   2.5663631e-003   2.0338133e-003   8.9748179e-001   4.0572204e-001   1.4631974e+002   1.1424595e+002   6.4541757e-003   5.7871522e-003
  7.1582744e+001   1.4467418e+000   1.1930778e+000   1.1293845e+002   8.0881253e+001   1.1865782e+003   8.2601277e+002   2.0390620e-003   2.2145068e-003   2.5820948e-003   2.0471764e-003   8.9523959e-001   4.0378291e-001   1.4598246e+002   1.1403674e+002   6.4274321e-003   5.7618401e-003
  7.1899906e+001   1.4402028e+000   1.1860468e+000   1.1179011e+002   7.9855208e+001   1.1818097e+003   8.2471908e+002   2.0439413e-003   2.2181386e-003   2.5943947e-003   2.0571948e-003   8.9346955e-001   4.0230260e-001   1.4571083e+002   1.1386606e+002   6.4062409e-003   5.7419499e-003
  7.2296124e+001   1.4320393e+000   1.1770623e+000   1.1038179e+002   7.8610099e+001   1.1762847e+003   8.2318294e+002   2.0503342e-003   2.2235196e-003   2.6099759e-003   2.0707506e-003   8.9127775e-001   4.0039589e-001   1.4536978e+002   1.1365753e+002   6.3796718e-003   5.7168748e-003
  7.2692255e+001   1.4240554e+000   1.1684103e+000   1.0899693e+002   7.7478198e+001   1.1693820e+003   8.2164062e+002   2.0567430e-003   2.2285745e-003   2.6259465e-003   2.0834524e-003   8.8911484e-001   3.9855373e-001   1.4506361e+002   1.1343570e+002   6.3546045e-003   5.6924113e-003
  7.3009160e+001   1.4178146e+000   1.1618042e+000   1.0791550e+002   7.6550654e+001   1.1642568e+003   8.2064856e+002   2.0616780e-003   2.2322341e-003   2.6384188e-003   2.0932176e-003   8.8739595e-001   3.9716266e-001   1.4481653e+002   1.1327436e+002   6.3348269e-003   5.6738926e-003
  7.3405173e+001   1.4099727e+000   1.1532711e+000   1.0660626e+002   7.5482128e+001   1.1583608e+003   8.1997678e+002   2.0680469e-003   2.2375212e-003   2.6541996e-003   2.1063629e-003   8.8525866e-001   3.9534657e-001   1.4450054e+002   1.1305446e+002   6.3095576e-003   5.6493791e-003
  7.3801164e+001   1.4022766e+000   1.1450250e+000   1.0535350e+002   7.4440381e+001   1.1532562e+003   8.2013880e+002   2.0742587e-003   2.2426677e-003   2.6696695e-003   2.1194512e-003   8.8313836e-001   3.9359590e-001   1.4417944e+002   1.1286124e+002   6.2845442e-003   5.6264237e-003
  7.4117956e+001   1.3962569e+000   1.1387331e+000   1.0433863e+002   7.3561358e+001   1.1488379e+003   8.1905803e+002   2.0789614e-003   2.2461451e-003   2.6817232e-003   2.1292043e-003   8.8145209e-001   3.9227556e-001   1.4391826e+002   1.1270673e+002   6.2646825e-003   5.6083817e-003
  7.4513946e+001   1.3886965e+000   1.1305985e+000   1.0311002e+002   7.2562392e+001   1.1437734e+003   8.1841661e+002   2.0851873e-003   2.2514346e-003   2.6971345e-003   2.1425474e-003   8.7935944e-001   3.9054402e-001   1.4359450e+002   1.1250588e+002   6.2397952e-003   5.5851490e-003
  7.4909987e+001   1.3812991e+000   1.1227053e+000   1.0188549e+002   7.1507986e+001   1.1386431e+003   8.1682370e+002   2.0912550e-003   2.2563560e-003   2.7123224e-003   2.1555217e-003   8.7730259e-001   3.8885242e-001   1.4327012e+002   1.1231380e+002   6.2153024e-003   5.5627577e-003
  7.5226821e+001   1.3755266e+000   1.1166768e+000   1.0090514e+002   7.0712256e+001   1.1333245e+003   8.1513040e+002   2.0961279e-003   2.2599868e-003   2.7247507e-003   2.1651253e-003   8.7567653e-001   3.8756726e-001   1.4303619e+002   1.1214956e+002   6.1968624e-003   5.5453491e-003
  7.5622862e+001   1.3682737e+000   1.1088668e+000   9.9725925e+001   6.9783405e+001   1.1274576e+003   8.1397200e+002   2.1023962e-003   2.2651535e-003   2.7404415e-003   2.1780706e-003   8.7365639e-001   3.8588469e-001   1.4273618e+002   1.1193305e+002   6.1733443e-003   5.5225035e-003
  7.6019146e+001   1.3611376e+000   1.1013064e+000   9.8601665e+001   6.8887263e+001   1.1224366e+003   8.1393294e+002   2.1085140e-003   2.2701927e-003   2.7558376e-003   2.1909785e-003   8.7164583e-001   3.8426371e-001   1.4242966e+002   1.1173945e+002   6.1500183e-003   5.5010433e-003
  7.6336172e+001   1.3555519e+000   1.0955380e+000   9.7711542e+001   6.8150036e+001   1.1184886e+003   8.1365010e+002   2.1132919e-003   2.2739815e-003   2.7679441e-003   2.2009736e-003   8.7004679e-001   3.8304029e-001   1.4218495e+002   1.1159948e+002   6.1317634e-003   5.4849383e-003
  7.6732456e+001   1.3485412e+000   1.0880857e+000   9.6634059e+001   6.7293827e+001   1.1140455e+003   8.1361361e+002   2.1193746e-003   2.2792174e-003   2.7831599e-003   2.2142567e-003   8.6806013e-001   3.8144344e-001   1.4186784e+002   1.1140760e+002   6.1083371e-003   5.4635224e-003
  7.7129169e+001   1.3416395e+000   1.0808645e+000   9.5556183e+001   6.6441294e+001   1.1093085e+003   8.1276493e+002   2.1253116e-003   2.2840974e-003   2.7982168e-003   2.2271342e-003   8.6608590e-001   3.7989672e-001   1.4155216e+002   1.1121952e+002   6.0852556e-003   5.4426865e-003
  7.7446540e+001   1.3362568e+000   1.0753204e+000   9.4683895e+001   6.5700164e+001   1.1052573e+003   8.1107722e+002   2.1298936e-003   2.2875624e-003   2.8100323e-003   2.2368855e-003   8.6453251e-001   3.7871018e-001   1.4130081e+002   1.1107257e+002   6.0671241e-003   5.4265077e-003
  7.7843253e+001   1.3295175e+000   1.0681391e+000   9.3600916e+001   6.4901265e+001   1.0990182e+003   8.0882689e+002   2.1360777e-003   2.2925930e-003   2.8256876e-003   2.2495720e-003   8.6261359e-001   3.7715093e-001   1.4101609e+002   1.1085730e+002   6.0452451e-003   5.4050679e-003
  7.8240584e+001   1.3228594e+000   1.0611259e+000   9.2568375e+001   6.4119211e+001   1.0936951e+003   8.0786848e+002   2.1421675e-003   2.2976345e-003   2.8411281e-003   2.2623842e-003   8.6070262e-001   3.7562919e-001   1.4072296e+002   1.1065796e+002   6.0233408e-003   5.3844640e-003
  7.8638181e+001   1.3163228e+000   1.0543462e+000   9.1576324e+001   6.3363522e+001   1.0889559e+003   8.0761636e+002   2.1480877e-003   2.3024738e-003   2.8562541e-003   2.2749965e-003   8.5880572e-001   3.7416746e-001   1.4042711e+002   1.1047768e+002   6.0017364e-003   5.3650727e-003
  7.8956258e+001   1.3111774e+000   1.0491088e+000   9.0791388e+001   6.2745823e+001   1.0852612e+003   8.0727259e+002   2.1527020e-003   2.3060970e-003   2.8681642e-003   2.2848034e-003   8.5729333e-001   3.7305017e-001   1.4018796e+002   1.1033869e+002   5.9846611e-003   5.3500976e-003
  7.9353855e+001   1.3047145e+000   1.0423368e+000   8.9852225e+001   6.2051941e+001   1.0812989e+003   8.0759041e+002   2.1586669e-003   2.3113083e-003   2.8832196e-003   2.2980620e-003   8.5541272e-001   3.7158946e-001   1.3988175e+002   1.1015698e+002   5.9629347e-003   5.3306321e-003
  7.9752324e+001   1.2983162e+000   1.0357126e+000   8.8898438e+001   6.1339200e+001   1.0768810e+003   8.0670800e+002   2.1645091e-003   2.3162226e-003   2.8981755e-003   2.3109890e-003   8.5353765e-001   3.7015889e-001   1.3957230e+002   1.0996765e+002   5.9412531e-003   5.3110373e-003
  8.0151149e+001   1.2920495e+000   1.0292311e+000   8.7943158e+001   6.0591587e+001   1.0722824e+003   8.0495538e+002   2.1703024e-003   2.3210000e-003   2.9130180e-003   2.3237205e-003   8.5169823e-001   3.6874989e-001   1.3926649e+002   1.0978523e+002   5.9199706e-003   5.2920314e-003
  8.0550355e+001   1.2858669e+000   1.0228367e+000   8.6998373e+001   5.9913079e+001   1.0667252e+003   8.0318921e+002   2.1762377e-003   2.3258347e-003   2.9283004e-003   2.3361544e-003   8.4987885e-001   3.6735616e-001   1.3898465e+002   1.0959262e+002   5.8996385e-003   5.2731820e-003
  8.0949967e+001   1.2797412e+000   1.0165251e+000   8.6089659e+001   5.9252711e+001   1.0618382e+003   8.0230598e+002   2.1821186e-003   2.3307206e-003   2.9434387e-003   2.3487549e-003   8.4806651e-001   3.6598360e-001   1.3869730e+002   1.0940728e+002   5.8793027e-003   5.2547331e-003
  8.1350008e+001   1.2736740e+000   1.0103062e+000   8.5202571e+001   5.8612629e+001   1.0572386e+003   8.0166619e+002   2.1879582e-003   2.3356216e-003   2.9584832e-003   2.3614220e-003   8.4626095e-001   3.6463460e-001   1.3840736e+002   1.0922697e+002   5.8590569e-003   5.2366059e-003
  8.1750502e+001   1.2676710e+000   1.0041716e+000   8.4344597e+001   5.7991449e+001   1.0531271e+003   8.0147922e+002   2.1937260e-003   2.3405046e-003   2.9733674e-003   2.3741802e-003   8.4446621e-001   3.6330543e-001   1.3811307e+002   1.0905472e+002   5.8388505e-003   5.2188804e-003
  8.2151475e+001   1.2617226e+000   9.9811809e-001   8.3487073e+001   5.7367390e+001   1.0489458e+003   8.0068427e+002   2.1993982e-003   2.3452335e-003   2.9881194e-003   2.3868144e-003   8.4267981e-001   3.6199330e-001   1.3781392e+002   1.0887908e+002   5.8186135e-003   5.2010576e-003
  8.2552951e+001   1.2558506e+000   9.9212182e-001   8.2653480e+001   5.6765975e+001   1.0449633e+003   8.0008991e+002   2.2050486e-003   2.3499659e-003   3.0028142e-003   2.3994998e-003   8.4091533e-001   3.6068705e-001   1.3751748e+002   1.0870541e+002   5.7985842e-003   5.1834634e-003
  8.2954953e+001   1.2500440e+000   9.8620521e-001   8.1825535e+001   5.6144872e+001   1.0411040e+003   7.9912521e+002   2.2106683e-003   2.3547074e-003   3.0174073e-003   2.4122546e-003   8.3916423e-001   3.5939681e-001   1.3721821e+002   1.0853780e+002   5.7786355e-003   5.1661809e-003
  8.3357508e+001   1.2443052e+000   9.8035037e-001   8.0999219e+001   5.5584543e+001   1.0361338e+003   7.9783913e+002   2.2164531e-003   2.3595150e-003   3.0324982e-003   2.4247193e-003   8.3743054e-001   3.5811571e-001   1.3694374e+002   1.0835724e+002   5.7595811e-003   5.1488829e-003
  8.3760640e+001   1.2386158e+000   9.7456710e-001   8.0197966e+001   5.5035106e+001   1.0316632e+003   7.9709763e+002   2.2221917e-003   2.3643624e-003   3.0474690e-003   2.4373176e-003   8.3570409e-001   3.5685091e-001   1.3666625e+002   1.0818336e+002   5.7405516e-003   5.1318962e-003
  8.4164373e+001   1.2329787e+000   9.6886835e-001   7.9407723e+001   5.4487046e+001   1.0273863e+003   7.9631237e+002   2.2278891e-003   2.3691968e-003   3.0623445e-003   2.4499560e-003   8.3398366e-001   3.5560804e-001   1.3638716e+002   1.0801530e+002   5.7216114e-003   5.1152093e-003
  8.4568734e+001   1.2273966e+000   9.6324963e-001   7.8645046e+001   5.3961923e+001   1.0235990e+003   7.9608907e+002   2.2335584e-003   2.3741166e-003   3.0771025e-003   2.4627686e-003   8.3227134e-001   3.5438518e-001   1.3610704e+002   1.0785906e+002   5.7027909e-003   5.0990771e-003
  8.4973748e+001   1.2218561e+000   9.5769298e-001   7.7881349e+001   5.3431036e+001   1.0197404e+003   7.9529921e+002   2.2390990e-003   2.3788168e-003   3.0916999e-003   2.4754057e-003   8.3056484e-001   3.5317522e-001   1.3582121e+002   1.0769691e+002   5.6838316e-003   5.0826638e-003
  8.5379439e+001   1.2163955e+000   9.5218049e-001   7.7128201e+001   5.2909929e+001   1.0157857e+003   7.9423242e+002   2.2446400e-003   2.3834882e-003   3.1063036e-003   2.4880065e-003   8.2888514e-001   3.5196555e-001   1.3554168e+002   1.0753379e+002   5.6651590e-003   5.0663665e-003
  8.5785835e+001   1.2109992e+000   9.4671839e-001   7.6387512e+001   5.2393519e+001   1.0119665e+003   7.9312493e+002   2.2501535e-003   2.3881413e-003   3.1208379e-003   2.5006387e-003   8.2722331e-001   3.5076256e-001   1.3526124e+002   1.0737587e+002   5.6465927e-003   5.0503009e-003
  8.6192960e+001   1.2056447e+000   9.4132721e-001   7.5654464e+001   5.1917310e+001   1.0074664e+003   7.9211021e+002   2.2557895e-003   2.3929031e-003   3.1357498e-003   2.5131136e-003   8.2556476e-001   3.4957968e-001   1.3499947e+002   1.0721178e+002   5.6286882e-003   5.0343604e-003
  8.6600842e+001   1.2003317e+000   9.3600496e-001   7.4939272e+001   5.1451759e+001   1.0033207e+003   7.9143382e+002   2.2613805e-003   2.3976765e-003   3.1505603e-003   2.5256718e-003   8.2391069e-001   3.4841398e-001   1.3473616e+002   1.0705393e+002   5.6108474e-003   5.0187201e-003
  8.7009507e+001   1.1950621e+000   9.3074966e-001   7.4237339e+001   5.0991840e+001   9.9942809e+002   7.9089826e+002   2.2669739e-003   2.4025368e-003   3.1653250e-003   2.5383765e-003   8.2226207e-001   3.4726527e-001   1.3447345e+002   1.0690445e+002   5.5931637e-003   5.0034964e-003
  8.7418985e+001   1.1898370e+000   9.2555987e-001   7.3562782e+001   5.0547628e+001   9.9610599e+002   7.9097881e+002   2.2724996e-003   2.4074297e-003   3.1799121e-003   2.5512402e-003   8.2061967e-001   3.4613291e-001   1.3420613e+002   1.0676303e+002   5.5754395e-003   4.9886340e-003
  8.7829299e+001   1.1846479e+000   9.2043047e-001   7.2874861e+001   5.0097847e+001   9.9233673e+002   7.9006411e+002   2.2779185e-003   2.4120479e-003   3.1944366e-003   2.5637840e-003   8.1898190e-001   3.4501292e-001   1.3393893e+002   1.0661144e+002   5.5577361e-003   4.9733617e-003
  8.8240478e+001   1.1795305e+000   9.1533615e-001   7.2195220e+001   4.9641408e+001   9.8861559e+002   7.8887671e+002   2.2833282e-003   2.4166734e-003   3.2089105e-003   2.5763680e-003   8.1736906e-001   3.4389168e-001   1.3367345e+002   1.0646261e+002   5.5401972e-003   4.9582988e-003
  8.8652548e+001   1.1744660e+000   9.1028875e-001   7.1517191e+001   4.9220460e+001   9.8408640e+002   7.8740337e+002   2.2887966e-003   2.4212311e-003   3.2236985e-003   2.5886170e-003   8.1576990e-001   3.4277809e-001   1.3342285e+002   1.0630168e+002   5.5231642e-003   4.9430423e-003
  8.9065537e+001   1.1694393e+000   9.0529789e-001   7.0859637e+001   4.8808757e+001   9.8004211e+002   7.8656446e+002   2.2943388e-003   2.4260365e-003   3.2385088e-003   2.6012066e-003   8.1417573e-001   3.4167838e-001   1.3317560e+002   1.0615598e+002   5.5064036e-003   4.9284886e-003
  8.9479473e+001   1.1644466e+000   9.0036839e-001   7.0216827e+001   4.8404785e+001   9.7631235e+002   7.8599768e+002   2.2998399e-003   2.4308601e-003   3.2532225e-003   2.6138893e-003   8.1258385e-001   3.4059542e-001   1.3292664e+002   1.0601583e+002   5.4896831e-003   4.9141961e-003
  8.9894386e+001   1.1594900e+000   8.9549441e-001   6.9590374e+001   4.8010575e+001   9.7290091e+002   7.8572154e+002   2.3052883e-003   2.4356889e-003   3.2678211e-003   2.6266586e-003   8.1099609e-001   3.3952713e-001   1.3267583e+002   1.0588141e+002   5.4729926e-003   4.9001615e-003
  9.0310302e+001   1.1545707e+000   8.9067609e-001   6.8961777e+001   4.7615535e+001   9.6934059e+002   7.8490530e+002   2.3106054e-003   2.4402568e-003   3.2822817e-003   2.6391629e-003   8.0941452e-001   3.3847002e-001   1.3242150e+002   1.0573998e+002   5.4562183e-003   4.8858194e-003
  9.0727259e+001   1.1497006e+000   8.8589664e-001   6.8347389e+001   4.7233665e+001   9.6592192e+002   7.8421078e+002   2.3159033e-003   2.4448326e-003   3.2966997e-003   2.6517159e-003   8.0784649e-001   3.3741830e-001   1.3216958e+002   1.0560042e+002   5.4395908e-003   4.8716386e-003
  9.1145282e+001   1.1448779e+000   8.8116510e-001   6.7738325e+001   4.6839726e+001   9.6262194e+002   7.8332324e+002   2.3211739e-003   2.4494050e-003   3.3110392e-003   2.6643192e-003   8.0629052e-001   3.3637410e-001   1.3191643e+002   1.0546581e+002   5.4230445e-003   4.8576969e-003
  9.1564399e+001   1.1401005e+000   8.7647223e-001   6.7129243e+001   4.6480762e+001   9.5847840e+002   7.8215844e+002   2.3265896e-003   2.4540774e-003   3.3258013e-003   2.6767441e-003   8.0474639e-001   3.3533598e-001   1.3168164e+002   1.0532433e+002   5.4071496e-003   4.8438397e-003
  9.1984640e+001   1.1353525e+000   8.7182445e-001   6.6535124e+001   4.6126799e+001   9.5470982e+002   7.8139277e+002   2.3320079e-003   2.4588550e-003   3.3405165e-003   2.6893664e-003   8.0320544e-001   3.3430924e-001   1.3144691e+002   1.0519081e+002   5.3913629e-003   4.8303491e-003
  9.2406035e+001   1.1306343e+000   8.6723133e-001   6.5946637e+001   4.5771269e+001   9.5108161e+002   7.8058256e+002   2.3373981e-003   2.4636397e-003   3.3551693e-003   2.7020453e-003   8.0166624e-001   3.3329780e-001   1.3121127e+002   1.0506130e+002   5.3756424e-003   4.8170605e-003
  9.2828620e+001   1.1259497e+000   8.6269306e-001   6.5375410e+001   4.5425686e+001   9.4783789e+002   7.8017598e+002   2.3427334e-003   2.4684350e-003   3.3696927e-003   2.7148221e-003   8.0013131e-001   3.3229954e-001   1.3097349e+002   1.0493791e+002   5.3599425e-003   4.8040472e-003
  9.3252432e+001   1.1212928e+000   8.5820027e-001   6.4803561e+001   4.5077054e+001   9.4452697e+002   7.7938595e+002   2.3479308e-003   2.4729834e-003   3.3840623e-003   2.7273641e-003   7.9859958e-001   3.3131139e-001   1.3073123e+002   1.0480807e+002   5.3441185e-003   4.7907343e-003
  9.3677495e+001   1.1166937e+000   8.5373079e-001   6.4237931e+001   4.4732968e+001   9.4111894e+002   7.7834186e+002   2.3531301e-003   2.4775091e-003   3.3984508e-003   2.7398783e-003   7.9708935e-001   3.3031956e-001   1.3049402e+002   1.0467695e+002   5.3285158e-003   4.7774919e-003
  9.4103839e+001   1.1121372e+000   8.4929178e-001   6.3684620e+001   4.4392263e+001   9.3795204e+002   7.7750284e+002   2.3583828e-003   2.4822012e-003   3.4128529e-003   2.7526386e-003   7.9559126e-001   3.2933169e-001   1.3025811e+002   1.0455676e+002   5.3131106e-003   4.7647492e-003
  9.4531501e+001   1.1076058e+000   8.4490234e-001   6.3130710e+001   4.4074637e+001   9.3411424e+002   7.7645703e+002   2.3636719e-003   2.4868449e-003   3.4275199e-003   2.7651149e-003   7.9409302e-001   3.2835974e-001   1.3003385e+002   1.0442653e+002   5.2980815e-003   4.7518563e-003
  9.4960529e+001   1.1030972e+000   8.4055967e-001   6.2592824e+001   4.3765972e+001   9.3068831e+002   7.7590470e+002   2.3689589e-003   2.4916046e-003   3.4421306e-003   2.7778024e-003   7.9259522e-001   3.2740031e-001   1.2980936e+002   1.0430463e+002   5.2831408e-003   4.7393364e-003
  9.5390940e+001   1.0986147e+000   8.3626563e-001   6.2056857e+001   4.3453222e+001   9.2732155e+002   7.7517593e+002   2.3742221e-003   2.4963612e-003   3.4566946e-003   2.7905263e-003   7.9109910e-001   3.2645373e-001   1.2958463e+002   1.0418600e+002   5.2682822e-003   4.7269951e-003
  9.5822769e+001   1.0941602e+000   8.3201558e-001   6.1537250e+001   4.3146234e+001   9.2437071e+002   7.7487147e+002   2.3794294e-003   2.5011372e-003   3.4711216e-003   2.8033741e-003   7.8960650e-001   3.2551765e-001   1.2935729e+002   1.0407341e+002   5.2534236e-003   4.7149185e-003
  9.6256067e+001   1.0897276e+000   8.2780709e-001   6.1008918e+001   4.2836830e+001   9.2107159e+002   7.7386984e+002   2.3845200e-003   2.5056465e-003   3.4854723e-003   2.8159057e-003   7.8811526e-001   3.2459114e-001   1.2912852e+002   1.0395100e+002   5.2385191e-003   4.7024491e-003
  9.6690863e+001   1.0853494e+000   8.2361757e-001   6.0486437e+001   4.2523452e+001   9.1779384e+002   7.7266938e+002   2.3896015e-003   2.5101335e-003   3.4998002e-003   2.8284397e-003   7.8664497e-001   3.2366030e-001   1.2890201e+002   1.0382968e+002   5.2237628e-003   4.6900935e-003
  9.7127183e+001   1.0810061e+000   8.1945592e-001   5.9964258e+001   4.2232292e+001   9.1389585e+002   7.7126765e+002   2.3948137e-003   2.5147387e-003   3.5144892e-003   2.8408901e-003   7.8518365e-001   3.2273424e-001   1.2868936e+002   1.0370582e+002   5.2095210e-003   4.6778930e-003
  9.7565088e+001   1.0766842e+000   8.1533310e-001   5.9455989e+001   4.1945403e+001   9.1037430e+002   7.7032126e+002   2.3999862e-003   2.5193661e-003   3.5290918e-003   2.8534469e-003   7.8372341e-001   3.2181845e-001   1.2847519e+002   1.0358642e+002   5.1952974e-003   4.6658851e-003
  9.8004602e+001   1.0723819e+000   8.1125387e-001   5.8959945e+001   4.1662738e+001   9.0719857e+002   7.6974290e+002   2.4051552e-003   2.5240950e-003   3.5436375e-003   2.8662005e-003   7.8226264e-001   3.2091502e-001   1.2826055e+002   1.0347468e+002   5.1811561e-003   4.6542324e-003
  9.8445758e+001   1.0681009e+000   8.0721308e-001   5.8469392e+001   4.1379350e+001   9.0416148e+002   7.6916753e+002   2.4102887e-003   2.5288235e-003   3.5581165e-003   2.8790111e-003   7.8080298e-001   3.2002179e-001   1.2804514e+002   1.0336631e+002   5.1670652e-003   4.6427477e-003
  9.8888623e+001   1.0638443e+000   8.0321097e-001   5.7982360e+001   4.1092927e+001   9.0122846e+002   7.6849306e+002   2.4153925e-003   2.5335514e-003   3.5725293e-003   2.8918734e-003   7.7934681e-001   3.1913644e-001   1.2782869e+002   1.0326131e+002   5.1530255e-003   4.6314258e-003
  9.9333206e+001   1.0596171e+000   7.9923824e-001   5.7498024e+001   4.0812395e+001   8.9816245e+002   7.6756159e+002   2.4203650e-003   2.5380226e-003   3.5868255e-003   2.9044538e-003   7.7789738e-001   3.1825624e-001   1.2761046e+002   1.0314686e+002   5.1389092e-003   4.6197390e-003
  9.9779578e+001   1.0554260e+000   7.9529156e-001   5.7016035e+001   4.0525066e+001   8.9511223e+002   7.6642198e+002   2.4253225e-003   2.5424791e-003   3.6010936e-003   2.9170514e-003   7.7645900e-001   3.1737797e-001   1.2739296e+002   1.0303464e+002   5.1248952e-003   4.6081811e-003
  1.0022776e+002   1.0512362e+000   7.9129373e-001   5.6538240e+001   4.0270873e+001   8.9149500e+002   7.6519586e+002   2.4304056e-003   2.5471220e-003   3.6157721e-003   2.9297462e-003   7.7502408e-001   3.1648351e-001   1.2718216e+002   1.0290665e+002   5.1109754e-003   4.5960132e-003
  1.0067781e+002   1.0471118e+000   7.8745895e-001   5.6069058e+001   4.0006697e+001   8.8816075e+002   7.6424520e+002   2.4353371e-003   2.5515146e-003   3.6301437e-003   2.9420644e-003   7.7359624e-001   3.1563169e-001   1.2697294e+002   1.0279075e+002   5.0973096e-003   4.5845754e-003
  1.0112977e+002   1.0429991e+000   7.8365137e-001   5.5600415e+001   3.9734301e+001   8.8491803e+002   7.6323146e+002   2.4403298e-003   2.5560678e-003   3.6445782e-003   2.9546100e-003   7.7216619e-001   3.1478894e-001   1.2676718e+002   1.0268434e+002   5.0838805e-003   4.5735907e-003
  1.0158225e+002   1.0389104e+000   7.7987593e-001   5.5144400e+001   3.9466091e+001   8.8203078e+002   7.6258080e+002   2.4453198e-003   2.5607301e-003   3.6589459e-003   2.9673698e-003   7.7073975e-001   3.1395413e-001   1.2656200e+002   1.0258494e+002   5.0705646e-003   4.5629225e-003
  1.0203470e+002   1.0348572e+000   7.7614483e-001   5.4687086e+001   3.9194439e+001   8.7901627e+002   7.6151223e+002   2.4501556e-003   2.5651310e-003   3.6731119e-003   2.9798230e-003   7.6932153e-001   3.1312808e-001   1.2635374e+002   1.0247921e+002   5.0571890e-003   4.5520016e-003
  1.0248712e+002   1.0308435e+000   7.7239859e-001   5.4243518e+001   3.8937780e+001   8.7612254e+002   7.6057108e+002   2.4550231e-003   2.5696618e-003   3.6873180e-003   2.9924902e-003   7.6792193e-001   3.1228984e-001   1.2614791e+002   1.0237029e+002   5.0438859e-003   4.5409481e-003
  1.0293952e+002   1.0268995e+000   7.6878399e-001   5.3799749e+001   3.8669611e+001   8.7318221e+002   7.5938112e+002   2.4597394e-003   2.5739192e-003   3.7012385e-003   3.0047126e-003   7.6653513e-001   3.1148609e-001   1.2594335e+002   1.0226906e+002   5.0308301e-003   4.5304006e-003
  1.0339189e+002   1.0230096e+000   7.6522709e-001   5.3356993e+001   3.8409543e+001   8.6970701e+002   7.5797326e+002   2.4644132e-003   2.5779826e-003   3.7152421e-003   3.0164557e-003   7.6516196e-001   3.1069849e-001   1.2574997e+002   1.0216274e+002   5.0182174e-003   4.5199657e-003
  1.0384423e+002   1.0191094e+000   7.6162391e-001   5.2927235e+001   3.8163489e+001   8.6659466e+002   7.5699429e+002   2.4691556e-003   2.5823087e-003   3.7293396e-003   3.0286986e-003   7.6378620e-001   3.0989819e-001   1.2555565e+002   1.0205629e+002   5.0055697e-003   4.5094125e-003
  1.0429654e+002   1.0152609e+000   7.5811047e-001   5.2500099e+001   3.7911631e+001   8.6352357e+002   7.5589771e+002   2.4738001e-003   2.5864768e-003   3.7432470e-003   3.0407005e-003   7.6242069e-001   3.0912017e-001   1.2536321e+002   1.0195435e+002   4.9931210e-003   4.4991757e-003
  1.0474882e+002   1.0114240e+000   7.5458844e-001   5.2084338e+001   3.7666984e+001   8.6077476e+002   7.5511574e+002   2.4785440e-003   2.5909452e-003   3.7572458e-003   3.0531831e-003   7.6105905e-001   3.0833719e-001   1.2517296e+002   1.0185931e+002   4.9808081e-003   4.4891758e-003
  1.0520105e+002   1.0076232e+000   7.5112299e-001   5.1670153e+001   3.7420739e+001   8.5799791e+002   7.5411219e+002   2.4831566e-003   2.5952230e-003   3.7710414e-003   3.0654271e-003   7.5970490e-001   3.0756668e-001   1.2498021e+002   1.0176138e+002   4.9684736e-003   4.4790941e-003
  1.0565320e+002   1.0038837e+000   7.4769940e-001   5.1260138e+001   3.7175546e+001   8.5510192e+002   7.5285541e+002   2.4877255e-003   2.5994122e-003   3.7847644e-003   3.0774956e-003   7.5837274e-001   3.0680053e-001   1.2479235e+002   1.0166322e+002   4.9563736e-003   4.4691398e-003
  1.0610529e+002   1.0001753e+000   7.4432407e-001   5.0855319e+001   3.6929145e+001   8.5233020e+002   7.5166777e+002   2.4922358e-003   2.6035631e-003   3.7983577e-003   3.0895256e-003   7.5704588e-001   3.0604753e-001   1.2460391e+002   1.0156910e+002   4.9443633e-003   4.4593959e-003
  1.0655731e+002   9.9650648e-001   7.4098522e-001   5.0451937e+001   3.6694605e+001   8.4909594e+002   7.5032921e+002   2.4968248e-003   2.6077776e-003   3.8121895e-003   3.1014211e-003   7.5572959e-001   3.0530385e-001   1.2442794e+002   1.0147381e+002   4.9328166e-003   4.4498338e-003
  1.0700925e+002   9.9286460e-001   7.3768856e-001   5.0058451e+001   3.6460943e+001   8.4615802e+002   7.4929828e+002   2.5013544e-003   2.6119852e-003   3.8258790e-003   3.1133544e-003   7.5441772e-001   3.0457123e-001   1.2425179e+002   1.0138214e+002   4.9213395e-003   4.4404547e-003
  1.0746114e+002   9.8925225e-001   7.3443236e-001   4.9667255e+001   3.6224215e+001   8.4326957e+002   7.4816093e+002   2.5058377e-003   2.6161614e-003   3.8394704e-003   3.1252560e-003   7.5311173e-001   3.0384901e-001   1.2407628e+002   1.0129256e+002   4.9099625e-003   4.4312077e-003
  1.0791296e+002   9.8567081e-001   7.3121570e-001   4.9284437e+001   3.5988399e+001   8.4060073e+002   7.4720328e+002   2.5102645e-003   2.6203175e-003   3.8529255e-003   3.1371687e-003   7.5181301e-001   3.0313541e-001   1.2390075e+002   1.0120607e+002   4.8986632e-003   4.4221229e-003
  1.0836471e+002   9.8211852e-001   7.2803672e-001   4.8901861e+001   3.5749378e+001   8.3787364e+002   7.4600606e+002   2.5145780e-003   2.6242921e-003   3.8662213e-003   3.1488594e-003   7.5052118e-001   3.0242955e-001   1.2372366e+002   1.0111607e+002   4.8873599e-003   4.4129176e-003
  1.0881640e+002   9.7861518e-001   7.2487920e-001   4.8527896e+001   3.5515737e+001   8.3518564e+002   7.4482708e+002   2.5188584e-003   2.6282297e-003   3.8794544e-003   3.1604918e-003   7.4924850e-001   3.0172305e-001   1.2355024e+002   1.0102580e+002   4.8762256e-003   4.4037924e-003
  1.0926803e+002   9.7513945e-001   7.2175970e-001   4.8154754e+001   3.5279290e+001   8.3251937e+002   7.4353888e+002   2.5231783e-003   2.6322851e-003   3.8926942e-003   3.1722553e-003   7.4798146e-001   3.0102607e-001   1.2337965e+002   1.0094317e+002   4.8653132e-003   4.3950386e-003
  1.0971960e+002   9.7169917e-001   7.1867400e-001   4.7784508e+001   3.5055826e+001   8.2944954e+002   7.4214680e+002   2.5274912e-003   2.6362692e-003   3.9060515e-003   3.1837488e-003   7.4672382e-001   3.0033812e-001   1.2321711e+002   1.0085497e+002   4.8546794e-003   4.3862344e-003
  1.1017110e+002   9.6828389e-001   7.1562320e-001   4.7420386e+001   3.4832587e+001   8.2655538e+002   7.4089365e+002   2.5317587e-003   2.6402433e-003   3.9193031e-003   3.1952573e-003   7.4547097e-001   2.9965918e-001   1.2305493e+002   1.0076898e+002   4.8441231e-003   4.3775568e-003
  1.1062254e+002   9.6489518e-001   7.1261162e-001   4.7061336e+001   3.4606721e+001   8.2381079e+002   7.3972621e+002   2.5359733e-003   2.6441891e-003   3.9324360e-003   3.2067476e-003   7.4422358e-001   2.9898949e-001   1.2289310e+002   1.0068552e+002   4.8336491e-003   4.3690175e-003
  1.1107392e+002   9.6153626e-001   7.0963923e-001   4.6707429e+001   3.4378138e+001   8.2121414e+002   7.3861852e+002   2.5401281e-003   2.6480940e-003   3.9454312e-003   3.2182052e-003   7.4298311e-001   2.9832914e-001   1.2273134e+002   1.0060471e+002   4.8232553e-003   4.3606316e-003
  1.1152524e+002   9.5820396e-001   7.0669993e-001   4.6354500e+001   3.4149636e+001   8.1856011e+002   7.3731574e+002   2.5441695e-003   2.6518164e-003   3.9582695e-003   3.2294326e-003   7.4174877e-001   2.9767666e-001   1.2256824e+002   1.0052025e+002   4.8128552e-003   4.3521160e-003
  1.1197650e+002   9.5489934e-001   7.0379096e-001   4.6007748e+001   3.3920516e+001   8.1603876e+002   7.3613641e+002   2.5481638e-003   2.6555182e-003   3.9710033e-003   3.2406469e-003   7.4052197e-001   2.9702991e-001   1.2240608e+002   1.0043727e+002   4.8025446e-003   4.3437107e-003
  1.1242770e+002   9.5163822e-001   7.0090476e-001   4.5661791e+001   3.3690103e+001   8.1340577e+002   7.3463611e+002   2.5521258e-003   2.6591599e-003   3.9836774e-003   3.2517557e-003   7.3931174e-001   2.9638427e-001   1.2224666e+002   1.0035412e+002   4.7923827e-003   4.3353679e-003
  1.1287885e+002   9.4839645e-001   6.9802015e-001   4.5318820e+001   3.3477118e+001   8.1041662e+002   7.3307423e+002   2.5562134e-003   2.6630052e-003   3.9966485e-003   3.2629814e-003   7.3810780e-001   2.9573836e-001   1.2209574e+002   1.0026930e+002   4.7825140e-003   4.3270616e-003
  1.1332994e+002   9.4520337e-001   6.9522306e-001   4.4981590e+001   3.3257462e+001   8.0760192e+002   7.3168073e+002   2.5601595e-003   2.6666357e-003   4.0093320e-003   3.2738667e-003   7.3691401e-001   2.9511578e-001   1.2194568e+002   1.0018898e+002   4.7727947e-003   4.3190751e-003
  1.1378098e+002   9.4201563e-001   6.9242187e-001   4.4650079e+001   3.3040907e+001   8.0496011e+002   7.3042534e+002   2.5641182e-003   2.6703878e-003   4.0220164e-003   3.2849913e-003   7.3572058e-001   2.9449219e-001   1.2179519e+002   1.0010937e+002   4.7630793e-003   4.3110786e-003
  1.1423196e+002   9.3887180e-001   6.8969734e-001   4.4320984e+001   3.2817441e+001   8.0237818e+002   7.2914012e+002   2.5679500e-003   2.6739371e-003   4.0344507e-003   3.2957871e-003   7.3453645e-001   2.9388898e-001   1.2164585e+002   1.0003298e+002   4.7535126e-003   4.3033350e-003
  1.1468290e+002   9.3573513e-001   6.8696402e-001   4.3998244e+001   3.2596783e+001   7.9998186e+002   7.2799470e+002   2.5717968e-003   2.6776139e-003   4.0468829e-003   3.3068434e-003   7.3335467e-001   2.9328204e-001   1.2149590e+002   9.9957503e+001   4.7439450e-003   4.2955817e-003
  1.1513379e+002   9.3264214e-001   6.8430046e-001   4.3675103e+001   3.2369273e+001   7.9749838e+002   7.2662261e+002   2.5754615e-003   2.6809535e-003   4.0590255e-003   3.3173879e-003   7.3218365e-001   2.9269186e-001   1.2134532e+002   9.9879909e+001   4.7344361e-003   4.2878401e-003
  1.1558463e+002   9.2956819e-001   6.8161717e-001   4.3358874e+001   3.2149960e+001   7.9506804e+002   7.2529346e+002   2.5791574e-003   2.6844040e-003   4.0712228e-003   3.3281347e-003   7.3102276e-001   2.9209219e-001   1.2119633e+002   9.9800569e+001   4.7249781e-003   4.2800183e-003
  1.1603542e+002   9.2652485e-001   6.7897277e-001   4.3045391e+001   3.1929222e+001   7.9268769e+002   7.2390696e+002   2.5827984e-003   2.6878027e-003   4.0832951e-003   3.3388023e-003   7.2987002e-001   2.9150125e-001   1.2104773e+002   9.9722943e+001   4.7156015e-003   4.2723081e-003
  1.1648617e+002   9.2351502e-001   6.7636785e-001   4.2730578e+001   3.1716354e+001   7.8984548e+002   7.2227172e+002   2.5864887e-003   2.6912201e-003   4.0955412e-003   3.3492686e-003   7.2872591e-001   2.9092134e-001   1.2090859e+002   9.9644799e+001   4.7065881e-003   4.2647681e-003
  1.1693687e+002   9.2053005e-001   6.7379675e-001   4.2421041e+001   3.1501240e+001   7.8718576e+002   7.2079280e+002   2.5901108e-003   2.6945858e-003   4.1076332e-003   3.3596829e-003   7.2758739e-001   2.9035030e-001   1.2076931e+002   9.9568821e+001   4.6976299e-003   4.2573534e-003
  1.1738753e+002   9.1756739e-001   6.7125824e-001   4.2116036e+001   3.1284908e+001   7.8466627e+002   7.1941979e+002   2.5936750e-003   2.6979119e-003   4.1195936e-003   3.3700576e-003   7.2645319e-001   2.8978847e-001   1.2063006e+002   9.9494568e+001   4.6887314e-003   4.2500440e-003
  1.1783816e+002   9.1462768e-001   6.6874935e-001   4.1813147e+001   3.1066067e+001   7.8218988e+002   7.1800509e+002   2.5971918e-003   2.7011963e-003   4.1314544e-003   3.3803751e-003   7.2532440e-001   2.8923400e-001   1.2049158e+002   9.9421509e+001   4.6799148e-003   4.2428238e-003
  1.1828874e+002   9.1171153e-001   6.6626879e-001   4.1515442e+001   3.0846110e+001   7.7986794e+002   7.1670623e+002   2.6006518e-003   2.7044460e-003   4.1431821e-003   3.3906698e-003   7.2420170e-001   2.8868595e-001   1.2035311e+002   9.9350346e+001   4.6711547e-003   4.2357101e-003
  1.1873945e+002   9.0881706e-001   6.6381336e-001   4.1219428e+001   3.0626118e+001   7.7752571e+002   7.1529430e+002   2.6040028e-003   2.7075294e-003   4.1547478e-003   3.4007521e-003   7.2308455e-001   2.8814366e-001   1.2021302e+002   9.9275842e+001   4.6623673e-003   4.2284718e-003
  1.1919011e+002   9.0594715e-001   6.6138259e-001   4.0926188e+001   3.0405515e+001   7.7519267e+002   7.1386139e+002   2.6073127e-003   2.7105686e-003   4.1662374e-003   3.4107595e-003   7.2197500e-001   2.8760540e-001   1.2007456e+002   9.9201607e+001   4.6536771e-003   4.2212926e-003
  1.1964073e+002   9.0311216e-001   6.5896931e-001   4.0634785e+001   3.0184303e+001   7.7281306e+002   7.1223684e+002   2.6105874e-003   2.7135551e-003   4.1776527e-003   3.4206786e-003   7.2087922e-001   2.8706780e-001   1.1993802e+002   9.9127191e+001   4.6450962e-003   4.2141592e-003
  1.2009147e+002   9.0030234e-001   6.5657974e-001   4.0343882e+001   2.9972831e+001   7.7008457e+002   7.1047765e+002   2.6139196e-003   2.7165931e-003   4.1892443e-003   3.4304960e-003   7.1979007e-001   2.8653764e-001   1.1980930e+002   9.9052663e+001   4.6368127e-003   4.2071600e-003
  1.2054216e+002   8.9752237e-001   6.5424411e-001   4.0058751e+001   2.9760936e+001   7.6754534e+002   7.0891556e+002   2.6172674e-003   2.7197865e-003   4.2007490e-003   3.4404543e-003   7.1870664e-001   2.8602273e-001   1.1968188e+002   9.8985104e+001   4.6286610e-003   4.2005142e-003
  1.2099279e+002   8.9476280e-001   6.5193540e-001   3.9778068e+001   2.9549068e+001   7.6513944e+002   7.0746503e+002   2.6205618e-003   2.7229432e-003   4.2121325e-003   3.4503811e-003   7.1762776e-001   2.8551522e-001   1.1955464e+002   9.8918869e+001   4.6205638e-003   4.1939512e-003
  1.2144354e+002   8.9202349e-001   6.4965129e-001   3.9499883e+001   2.9335931e+001   7.6278723e+002   7.0600930e+002   2.6238057e-003   2.7260553e-003   4.2234121e-003   3.4602500e-003   7.1655386e-001   2.8501385e-001   1.1942780e+002   9.8853480e+001   4.6125268e-003   4.1874542e-003
