# Supplementary material for: Research on combustion and emissions of heavy duty diesel engines under low-speed and low-load conditions in low temperature environments
Source: PLoS One. 2025 Feb 21;20(2):e0318933. doi: 10.1371/journal.pone.0318933 (PMC11844864; doi:10.1371/journal.pone.0318933)
Supplement: S1 File — (ZIP) [file pone.0318933.s001.zip › 1000rpm_30%/4-gaibianpenyoudingshi/3/amr.out]

# CONVERGE Release Build 2.3.20/  Jan 30, 2017        Run Date:Thu Aug 31 12:14:14 2023
# column       1                2                3 
#          Crank    subgrid_scale    subgrid_scale 
#                     Temperature         Velocity 
#                        Region_0         Region_0 
  -2.9856243e+01    5.0000000e+00               -1 
  -2.9523576e+01    5.0000000e+00               -1 
  -2.9107743e+01    5.0000000e+00               -1 
  -2.8775077e+01    5.0000000e+00               -1 
  -2.8359244e+01    5.0000000e+00               -1 
  -2.8026577e+01    5.0000000e+00               -1 
  -2.7610744e+01    5.0000000e+00               -1 
  -2.7278078e+01    5.0000000e+00               -1 
  -2.6862245e+01    5.0000000e+00               -1 
  -2.6529579e+01    5.0000000e+00               -1 
  -2.6113746e+01    5.0000000e+00               -1 
  -2.5781079e+01    5.0000000e+00               -1 
  -2.5365246e+01    5.0000000e+00               -1 
  -2.5032580e+01    5.0000000e+00               -1 
  -2.4616747e+01    5.0000000e+00               -1 
  -2.4284081e+01    5.0000000e+00               -1 
  -2.3868248e+01    5.0000000e+00               -1 
  -2.3535581e+01    5.0000000e+00               -1 
  -2.3119748e+01    5.0000000e+00               -1 
  -2.2787082e+01    5.0000000e+00               -1 
  -2.2520949e+01    5.0000000e+00               -1 
  -2.2188282e+01    5.0000000e+00               -1 
  -2.1772449e+01    5.0000000e+00               -1 
  -2.1439783e+01    5.0000000e+00               -1 
  -2.1023950e+01    5.0000000e+00               -1 
  -2.0691283e+01    5.0000000e+00               -1 
  -2.0425150e+01    5.0000000e+00               -1 
  -2.0092484e+01    5.0000000e+00               -1 
  -1.9884567e+01    5.0000000e+00               -1 
  -1.9803468e+01    5.0000000e+00               -1 
  -1.9738589e+01    5.0000000e+00               -1 
  -1.9657489e+01    5.0000000e+00               -1 
  -1.9592610e+01    5.0000000e+00               -1 
  -1.9511511e+01    5.0000000e+00               -1 
  -1.9446631e+01    5.0000000e+00               -1 
  -1.9365532e+01    5.0000000e+00               -1 
  -1.9300653e+01    5.0000000e+00               -1 
  -1.9248749e+01    5.0000000e+00               -1 
  -1.9183870e+01    5.0000000e+00               -1 
  -1.9131966e+01    5.0000000e+00               -1 
  -1.9067087e+01    5.0000000e+00               -1 
  -1.9015183e+01    5.0000000e+00               -1 
  -1.8950304e+01    5.0000000e+00               -1 
  -1.8898400e+01    5.0000000e+00               -1 
  -1.8833521e+01    5.0000000e+00               -1 
  -1.8752422e+01    5.0000000e+00               -1 
  -1.8651047e+01    5.0000000e+00               -1 
  -1.8524330e+01    5.0000000e+00               -1 
  -1.8500000e+01    5.0000000e+00               -1 
  -1.8373282e+01    5.0000000e+00               -1 
  -1.8225412e+01    5.0000000e+00               -1 
  -1.8107116e+01    5.0000000e+00               -1 
  -1.7959484e+01    5.0000000e+00               -1 
  -1.7841378e+01    5.0000000e+00               -1 
  -1.7693989e+01    5.0000000e+00               -1 
  -1.7576077e+01    5.0000000e+00               -1 
  -1.7454784e+01    5.0000000e+00               -1 
  -1.7348039e+01    5.0000000e+00               -1 
  -1.7253970e+01    5.0000000e+00               -1 
  -1.7161979e+01    5.0000000e+00               -1 
  -1.7067878e+01    5.0000000e+00               -1 
  -1.7000000e+01    5.0000000e+00               -1 
  -1.6899675e+01    5.0000000e+00               -1 
  -1.6794394e+01    5.0000000e+00               -1 
  -1.6682121e+01    5.0000000e+00               -1 
  -1.6564039e+01    5.0000000e+00               -1 
  -1.6462658e+01    5.0000000e+00               -1 
  -1.6335932e+01    5.0000000e+00               -1 
  -1.6234551e+01    5.0000000e+00               -1 
  -1.6107825e+01    5.0000000e+00               -1 
  -1.6006444e+01    5.0000000e+00               -1 
  -1.5925340e+01    5.0000000e+00               -1 
  -1.5860456e+01    5.0000000e+00               -1 
  -1.5808549e+01    5.0000000e+00               -1 
  -1.5743665e+01    5.0000000e+00               -1 
  -1.5662560e+01    5.0000000e+00               -1 
  -1.5561180e+01    5.0000000e+00               -1 
  -1.5434454e+01    5.0000000e+00               -1 
  -1.5333073e+01    5.0000000e+00               -1 
  -1.5206347e+01    5.0000000e+00               -1 
  -1.5047939e+01    5.0000000e+00               -1 
  -1.4964291e+01    5.0000000e+00    5.0000000e+00 
  -1.4882470e+01    5.0000000e+00    5.0000000e+00 
  -1.4800699e+01    5.0000000e+00    5.0000000e+00 
  -1.4718965e+01    5.0000000e+00    5.0000000e+00 
  -1.4637269e+01    5.0000000e+00    5.0000000e+00 
  -1.4555614e+01    5.0000000e+00    5.0000000e+00 
  -1.4473998e+01    5.0000000e+00    5.0000000e+00 
  -1.4392422e+01    5.0000000e+00    5.0000000e+00 
  -1.4310884e+01    5.0000000e+00    5.0000000e+00 
  -1.4229385e+01    5.0000000e+00    5.0000000e+00 
  -1.4127511e+01    5.0000000e+00    5.0000000e+00 
  -1.4000168e+01    5.0000000e+00    5.0000000e+00 
  -1.3898294e+01    5.0000000e+00    5.0000000e+00 
  -1.3770951e+01    5.0000000e+00    5.0000000e+00 
  -1.3669077e+01    5.0000000e+00    5.0000000e+00 
  -1.3541734e+01    5.0000000e+00    5.0000000e+00 
  -1.3439860e+01    5.0000000e+00    5.0000000e+00 
  -1.3312517e+01    5.0000000e+00    5.0000000e+00 
  -1.3210643e+01    5.0000000e+00    5.0000000e+00 
  -1.3083301e+01    5.0000000e+00    5.0000000e+00 
  -1.2925508e+01    5.0000000e+00    5.0000000e+00 
  -1.2799273e+01    5.0000000e+00    5.0000000e+00 
  -1.2748780e+01    5.0000000e+00    5.0000000e+00 
  -1.2685662e+01    5.0000000e+00    5.0000000e+00 
  -1.2606766e+01    5.0000000e+00    5.0000000e+00 
  -1.2508145e+01    5.0000000e+00    5.0000000e+00 
  -1.2384870e+01    5.0000000e+00    5.0000000e+00 
  -1.2230775e+01    5.0000000e+00    5.0000000e+00 
  -1.2107499e+01    5.0000000e+00    5.0000000e+00 
  -1.2008879e+01    5.0000000e+00    5.0000000e+00 
  -1.1885603e+01    5.0000000e+00    5.0000000e+00 
  -1.1731508e+01    5.0000000e+00    5.0000000e+00 
  -1.1608232e+01    5.0000000e+00    5.0000000e+00 
  -1.1454138e+01    5.0000000e+00    5.0000000e+00 
  -1.1330862e+01    5.0000000e+00    5.0000000e+00 
  -1.1176767e+01    5.0000000e+00    5.0000000e+00 
  -1.1053492e+01    5.0000000e+00    5.0000000e+00 
  -1.0899397e+01    5.0000000e+00    5.0000000e+00 
  -1.0776121e+01    5.0000000e+00    5.0000000e+00 
  -1.0622026e+01    5.0000000e+00    5.0000000e+00 
  -1.0498751e+01    5.0000000e+00    5.0000000e+00 
  -1.0431567e+01    5.0000000e+00    5.0000000e+00 
  -1.0363834e+01    5.0000000e+00    5.0000000e+00 
  -1.0306388e+01    5.0000000e+00    5.0000000e+00 
  -1.0258195e+01    5.0000000e+00    5.0000000e+00 
  -1.0205050e+01    5.0000000e+00    5.0000000e+00 
  -1.0149528e+01    5.0000000e+00    5.0000000e+00 
  -1.0092140e+01    5.0000000e+00    5.0000000e+00 
  -1.0045459e+01    5.0000000e+00    5.0000000e+00 
  -9.9958224e+00    5.0000000e+00    5.0000000e+00 
  -9.9437856e+00    5.0000000e+00    5.0000000e+00 
  -9.8889879e+00    5.0000000e+00    5.0000000e+00 
  -9.8338514e+00    5.0000000e+00    5.0000000e+00 
  -9.7751874e+00    5.0000000e+00    5.0000000e+00 
  -9.7158299e+00    5.0000000e+00    5.0000000e+00 
  -9.6687314e+00    5.0000000e+00    5.0000000e+00 
  -9.6198830e+00    5.0000000e+00    5.0000000e+00 
  -9.5645152e+00    5.0000000e+00    5.0000000e+00 
  -9.5089215e+00    5.0000000e+00    5.0000000e+00 
  -9.4644029e+00    5.0000000e+00    5.0000000e+00 
  -9.4180044e+00    5.0000000e+00    5.0000000e+00 
  -9.3700270e+00    5.0000000e+00    5.0000000e+00 
  -9.3201102e+00    5.0000000e+00    5.0000000e+00 
  -9.2666107e+00    5.0000000e+00    5.0000000e+00 
  -9.2093194e+00    5.0000000e+00    5.0000000e+00 
  -9.1666675e+00    5.0000000e+00    5.0000000e+00 
  -9.1223259e+00    5.0000000e+00    5.0000000e+00 
  -9.0761295e+00    5.0000000e+00    5.0000000e+00 
  -9.0252895e+00    5.0000000e+00    5.0000000e+00 
  -8.9737725e+00    5.0000000e+00    5.0000000e+00 
  -8.9169616e+00    5.0000000e+00    5.0000000e+00 
  -8.8561913e+00    5.0000000e+00    5.0000000e+00 
  -8.7802283e+00    5.0000000e+00    5.0000000e+00 
  -8.6852747e+00    5.0000000e+00    5.0000000e+00 
  -8.6093117e+00    5.0000000e+00    5.0000000e+00 
  -8.5485414e+00    5.0000000e+00    5.0000000e+00 
  -8.4725785e+00    5.0000000e+00    5.0000000e+00 
  -8.4118081e+00    5.0000000e+00    5.0000000e+00 
  -8.3358452e+00    5.0000000e+00    5.0000000e+00 
  -8.2750748e+00    5.0000000e+00    5.0000000e+00 
  -8.1991119e+00    5.0000000e+00    5.0000000e+00 
  -8.1383416e+00    5.0000000e+00    5.0000000e+00 
  -8.0623786e+00    5.0000000e+00    5.0000000e+00 
  -7.9674250e+00    5.0000000e+00    5.0000000e+00 
  -7.8914620e+00    5.0000000e+00    5.0000000e+00 
  -7.8306917e+00    5.0000000e+00    5.0000000e+00 
  -7.7547287e+00    5.0000000e+00    5.0000000e+00 
  -7.6597751e+00    5.0000000e+00    5.0000000e+00 
  -7.5838121e+00    5.0000000e+00    5.0000000e+00 
  -7.5230418e+00    5.0000000e+00    5.0000000e+00 
  -7.4470789e+00    5.0000000e+00    5.0000000e+00 
  -7.3521252e+00    5.0000000e+00    5.0000000e+00 
  -7.2761623e+00    5.0000000e+00    5.0000000e+00 
  -7.1812086e+00    5.0000000e+00    5.0000000e+00 
  -7.0625165e+00    5.0000000e+00    5.0000000e+00 
  -6.9675628e+00    5.0000000e+00    5.0000000e+00 
  -6.8915999e+00    5.0000000e+00    5.0000000e+00 
  -6.7966462e+00    5.0000000e+00    5.0000000e+00 
  -6.6779542e+00    5.0000000e+00    5.0000000e+00 
  -6.5830005e+00    5.0000000e+00    5.0000000e+00 
  -6.5070376e+00    5.0000000e+00    5.0000000e+00 
  -6.4120839e+00    5.0000000e+00    5.0000000e+00 
  -6.2933918e+00    5.0000000e+00    5.0000000e+00 
  -6.1984381e+00    5.0000000e+00    5.0000000e+00 
  -6.1224752e+00    5.0000000e+00    5.0000000e+00 
  -6.0275215e+00    5.0000000e+00    5.0000000e+00 
  -5.9088295e+00    5.0000000e+00    5.0000000e+00 
  -5.8138758e+00    5.0000000e+00    5.0000000e+00 
  -5.7379129e+00    5.0000000e+00    5.0000000e+00 
  -5.6429592e+00    5.0000000e+00    5.0000000e+00 
  -5.5242671e+00    5.0000000e+00    5.0000000e+00 
  -5.4293134e+00    5.0000000e+00    5.0000000e+00 
  -5.3533505e+00    5.0000000e+00    5.0000000e+00 
  -5.2583968e+00    5.0000000e+00    5.0000000e+00 
  -5.1397048e+00    5.0000000e+00    5.0000000e+00 
  -5.0447511e+00    5.0000000e+00    5.0000000e+00 
  -4.9260590e+00    5.0000000e+00    5.0000000e+00 
  -4.7876808e+00    5.0000000e+00    5.0000000e+00 
  -4.6769782e+00    5.0000000e+00    5.0000000e+00 
  -4.5884162e+00    5.0000000e+00    5.0000000e+00 
  -4.4777136e+00    5.0000000e+00    5.0000000e+00 
  -4.3394886e+00    5.0000000e+00    5.0000000e+00 
  -4.2289086e+00    5.0000000e+00    5.0000000e+00 
  -4.1404446e+00    5.0000000e+00    5.0000000e+00 
  -4.0298647e+00    5.0000000e+00    5.0000000e+00 
  -3.8917740e+00    5.0000000e+00    5.0000000e+00 
  -3.7813015e+00    5.0000000e+00    5.0000000e+00 
  -3.6929235e+00    5.0000000e+00    5.0000000e+00 
  -3.5824510e+00    5.0000000e+00    5.0000000e+00 
  -3.4444870e+00    5.0000000e+00    5.0000000e+00 
  -3.3341158e+00    5.0000000e+00    5.0000000e+00 
  -3.1962080e+00    5.0000000e+00    5.0000000e+00 
  -3.0583690e+00    5.0000000e+00    5.0000000e+00 
  -2.9480979e+00    5.0000000e+00    5.0000000e+00 
  -2.8102862e+00    5.0000000e+00    5.0000000e+00 
  -2.6759786e+00    5.0000000e+00    5.0000000e+00 
  -2.5382288e+00    5.0000000e+00    5.0000000e+00 
  -2.4005181e+00    5.0000000e+00    5.0000000e+00 
  -2.2628385e+00    5.0000000e+00    5.0000000e+00 
  -2.1251809e+00    5.0000000e+00    5.0000000e+00 
  -1.9875402e+00    5.0000000e+00    5.0000000e+00 
  -1.8499134e+00    5.0000000e+00    5.0000000e+00 
  -1.7122991e+00    5.0000000e+00    5.0000000e+00 
  -1.5746971e+00    5.0000000e+00    5.0000000e+00 
  -1.4371065e+00    5.0000000e+00    5.0000000e+00 
  -1.2995260e+00    5.0000000e+00    5.0000000e+00 
  -1.1619549e+00    5.0000000e+00    5.0000000e+00 
  -1.0243920e+00    5.0000000e+00    5.0000000e+00 
  -8.8683601e-01    5.0000000e+00    5.0000000e+00 
  -7.4928558e-01    5.0000000e+00    5.0000000e+00 
  -6.1173926e-01    5.0000000e+00    5.0000000e+00 
  -4.7419574e-01    5.0000000e+00    5.0000000e+00 
  -3.3665282e-01    5.0000000e+00    5.0000000e+00 
  -1.9910925e-01    5.0000000e+00    5.0000000e+00 
  -6.1563828e-02    5.0000000e+00    5.0000000e+00 
   7.5984935e-02    5.0000000e+00    5.0000000e+00 
   2.1353805e-01    5.0000000e+00    5.0000000e+00 
   3.5109684e-01    5.0000000e+00    5.0000000e+00 
   4.8866302e-01    5.0000000e+00    5.0000000e+00 
   6.2623805e-01    5.0000000e+00    5.0000000e+00 
   7.6382349e-01    5.0000000e+00    5.0000000e+00 
   9.0142074e-01    5.0000000e+00    5.0000000e+00 
   1.0390310e+00    5.0000000e+00    5.0000000e+00 
   1.1766552e+00    5.0000000e+00    5.0000000e+00 
   1.3142946e+00    5.0000000e+00    5.0000000e+00 
   1.4519510e+00    5.0000000e+00    5.0000000e+00 
   1.5896258e+00    5.0000000e+00    5.0000000e+00 
   1.7273199e+00    5.0000000e+00    5.0000000e+00 
   1.8650350e+00    5.0000000e+00    5.0000000e+00 
   2.0027730e+00    5.0000000e+00    5.0000000e+00 
   2.1405295e+00    5.0000000e+00    5.0000000e+00 
   2.2783071e+00    5.0000000e+00    5.0000000e+00 
   2.4161140e+00    5.0000000e+00    5.0000000e+00 
   2.5539459e+00    5.0000000e+00    5.0000000e+00 
   2.6661499e+00    5.0000000e+00    5.0000000e+00 
   2.7784247e+00    5.0000000e+00    5.0000000e+00 
   2.8907802e+00    5.0000000e+00    5.0000000e+00 
   2.9000000e+00    5.0000000e+00    5.0000000e+00 
   3.0124544e+00    5.0000000e+00    5.0000000e+00 
   3.1249802e+00    5.0000000e+00    5.0000000e+00 
   3.2375880e+00    5.0000000e+00    5.0000000e+00 
   3.3077369e+00    5.0000000e+00    5.0000000e+00 
   3.3540348e+00    5.0000000e+00    5.0000000e+00 
   3.3906701e+00    5.0000000e+00    5.0000000e+00 
   3.4228510e+00    5.0000000e+00    5.0000000e+00 
   3.4524611e+00    5.0000000e+00    5.0000000e+00 
   3.4801243e+00    5.0000000e+00    5.0000000e+00 
   3.5062663e+00    5.0000000e+00    5.0000000e+00 
   3.5310814e+00    5.0000000e+00    5.0000000e+00 
   3.5548292e+00    5.0000000e+00    5.0000000e+00 
   3.5776295e+00    5.0000000e+00    5.0000000e+00 
   3.5996068e+00    5.0000000e+00    5.0000000e+00 
   3.6208154e+00    5.0000000e+00    5.0000000e+00 
   3.6413232e+00    5.0000000e+00    5.0000000e+00 
   3.6612190e+00    5.0000000e+00    5.0000000e+00 
   3.6805095e+00    5.0000000e+00    5.0000000e+00 
   3.6993387e+00    5.0000000e+00    5.0000000e+00 
   3.7177038e+00    5.0000000e+00    5.0000000e+00 
   3.7356052e+00    5.0000000e+00    5.0000000e+00 
   3.7531201e+00    5.0000000e+00    5.0000000e+00 
   3.7701898e+00    5.0000000e+00    5.0000000e+00 
   3.7869221e+00    5.0000000e+00    5.0000000e+00 
   3.8033003e+00    5.0000000e+00    5.0000000e+00 
   3.8193122e+00    5.0000000e+00    5.0000000e+00 
   3.8350057e+00    5.0000000e+00    5.0000000e+00 
   3.8503796e+00    5.0000000e+00    5.0000000e+00 
   3.8654559e+00    5.0000000e+00    5.0000000e+00 
   3.8802147e+00    5.0000000e+00    5.0000000e+00 
   3.8947019e+00    5.0000000e+00    5.0000000e+00 
   3.9089472e+00    5.0000000e+00    5.0000000e+00 
   3.9229332e+00    5.0000000e+00    5.0000000e+00 
   3.9366811e+00    5.0000000e+00    5.0000000e+00 
   3.9502092e+00    5.0000000e+00    5.0000000e+00 
   3.9635213e+00    5.0000000e+00    5.0000000e+00 
   3.9766292e+00    5.0000000e+00    5.0000000e+00 
   3.9895445e+00    5.0000000e+00    5.0000000e+00 
   4.0022642e+00    5.0000000e+00    5.0000000e+00 
   4.0148309e+00    5.0000000e+00    5.0000000e+00 
   4.0271975e+00    5.0000000e+00    5.0000000e+00 
   4.0394044e+00    5.0000000e+00    5.0000000e+00 
   4.0514839e+00    5.0000000e+00    5.0000000e+00 
   4.0633930e+00    5.0000000e+00    5.0000000e+00 
   4.0751544e+00    5.0000000e+00    5.0000000e+00 
   4.0867820e+00    5.0000000e+00    5.0000000e+00 
   4.0982488e+00    5.0000000e+00    5.0000000e+00 
   4.1095731e+00    5.0000000e+00    5.0000000e+00 
   4.1207931e+00    5.0000000e+00    5.0000000e+00 
   4.1319096e+00    5.0000000e+00    5.0000000e+00 
   4.1428908e+00    5.0000000e+00    5.0000000e+00 
   4.1537512e+00    5.0000000e+00    5.0000000e+00 
   4.1645021e+00    5.0000000e+00    5.0000000e+00 
   4.1751428e+00    5.0000000e+00    5.0000000e+00 
   4.1856593e+00    5.0000000e+00    5.0000000e+00 
   4.1960635e+00    5.0000000e+00    5.0000000e+00 
   4.2063949e+00    5.0000000e+00    5.0000000e+00 
   4.2166339e+00    5.0000000e+00    5.0000000e+00 
   4.2267807e+00    5.0000000e+00    5.0000000e+00 
   4.2368423e+00    5.0000000e+00    5.0000000e+00 
   4.2467966e+00    5.0000000e+00    5.0000000e+00 
   4.2566839e+00    5.0000000e+00    5.0000000e+00 
   4.2664718e+00    5.0000000e+00    5.0000000e+00 
   4.2761771e+00    5.0000000e+00    5.0000000e+00 
   4.2858087e+00    5.0000000e+00    5.0000000e+00 
   4.2953557e+00    5.0000000e+00    5.0000000e+00 
   4.3048180e+00    5.0000000e+00    5.0000000e+00 
   4.3142135e+00    5.0000000e+00    5.0000000e+00 
   4.3235456e+00    5.0000000e+00    5.0000000e+00 
   4.3328110e+00    5.0000000e+00    5.0000000e+00 
   4.3420020e+00    5.0000000e+00    5.0000000e+00 
   4.3511299e+00    5.0000000e+00    5.0000000e+00 
   4.3601842e+00    5.0000000e+00    5.0000000e+00 
   4.3691947e+00    5.0000000e+00    5.0000000e+00 
   4.3781888e+00    5.0000000e+00    5.0000000e+00 
   4.3871895e+00    5.0000000e+00    5.0000000e+00 
   4.3961790e+00    5.0000000e+00    5.0000000e+00 
   4.4051829e+00    5.0000000e+00    5.0000000e+00 
   4.4141677e+00    5.0000000e+00    5.0000000e+00 
   4.4231708e+00    5.0000000e+00    5.0000000e+00 
   4.4321677e+00    5.0000000e+00    5.0000000e+00 
   4.4411669e+00    5.0000000e+00    5.0000000e+00 
   4.4501684e+00    5.0000000e+00    5.0000000e+00 
   4.4591719e+00    5.0000000e+00    5.0000000e+00 
   4.4681556e+00    5.0000000e+00    5.0000000e+00 
   4.4771501e+00    5.0000000e+00    5.0000000e+00 
   4.4861372e+00    5.0000000e+00    5.0000000e+00 
   4.4951241e+00    5.0000000e+00    5.0000000e+00 
   4.5041094e+00    5.0000000e+00    5.0000000e+00 
   4.5131007e+00    5.0000000e+00    5.0000000e+00 
   4.5220788e+00    5.0000000e+00    5.0000000e+00 
   4.5310484e+00    5.0000000e+00    5.0000000e+00 
   4.5400398e+00    5.0000000e+00    5.0000000e+00 
   4.5490454e+00    5.0000000e+00    5.0000000e+00 
   4.5580384e+00    5.0000000e+00    5.0000000e+00 
   4.5670404e+00    5.0000000e+00    5.0000000e+00 
   4.5760375e+00    5.0000000e+00    5.0000000e+00 
   4.5850236e+00    5.0000000e+00    5.0000000e+00 
   4.5940047e+00    5.0000000e+00    5.0000000e+00 
   4.6029885e+00    5.0000000e+00    5.0000000e+00 
   4.6119951e+00    5.0000000e+00    5.0000000e+00 
   4.6209960e+00    5.0000000e+00    5.0000000e+00 
   4.6299838e+00    5.0000000e+00    5.0000000e+00 
   4.6389607e+00    5.0000000e+00    5.0000000e+00 
   4.6479473e+00    5.0000000e+00    5.0000000e+00 
   4.6569457e+00    5.0000000e+00    5.0000000e+00 
   4.6659418e+00    5.0000000e+00    5.0000000e+00 
   4.6749500e+00    5.0000000e+00    5.0000000e+00 
   4.6839421e+00    5.0000000e+00    5.0000000e+00 
   4.6929401e+00    5.0000000e+00    5.0000000e+00 
   4.7019447e+00    5.0000000e+00    5.0000000e+00 
   4.7109541e+00    5.0000000e+00    5.0000000e+00 
   4.7199470e+00    5.0000000e+00    5.0000000e+00 
   4.7289322e+00    5.0000000e+00    5.0000000e+00 
   4.7379324e+00    5.0000000e+00    5.0000000e+00 
   4.7469292e+00    5.0000000e+00    5.0000000e+00 
   4.7559140e+00    5.0000000e+00    5.0000000e+00 
   4.7649106e+00    5.0000000e+00    5.0000000e+00 
   4.7739202e+00    5.0000000e+00    5.0000000e+00 
   4.7829220e+00    5.0000000e+00    5.0000000e+00 
   4.7919278e+00    5.0000000e+00    5.0000000e+00 
   4.8009168e+00    5.0000000e+00    5.0000000e+00 
   4.8099110e+00    5.0000000e+00    5.0000000e+00 
   4.8188927e+00    5.0000000e+00    5.0000000e+00 
   4.8278850e+00    5.0000000e+00    5.0000000e+00 
   4.8368745e+00    5.0000000e+00    5.0000000e+00 
   4.8458696e+00    5.0000000e+00    5.0000000e+00 
   4.8548632e+00    5.0000000e+00    5.0000000e+00 
   4.8638404e+00    5.0000000e+00    5.0000000e+00 
   4.8728226e+00    5.0000000e+00    5.0000000e+00 
   4.8818245e+00    5.0000000e+00    5.0000000e+00 
   4.8908201e+00    5.0000000e+00    5.0000000e+00 
   4.8998168e+00    5.0000000e+00    5.0000000e+00 
   4.9088069e+00    5.0000000e+00    5.0000000e+00 
   4.9177962e+00    5.0000000e+00    5.0000000e+00 
   4.9267990e+00    5.0000000e+00    5.0000000e+00 
   4.9357890e+00    5.0000000e+00    5.0000000e+00 
   4.9447879e+00    5.0000000e+00    5.0000000e+00 
   4.9537834e+00    5.0000000e+00    5.0000000e+00 
   4.9627707e+00    5.0000000e+00    5.0000000e+00 
   4.9717553e+00    5.0000000e+00    5.0000000e+00 
   4.9807544e+00    5.0000000e+00    5.0000000e+00 
   4.9897495e+00    5.0000000e+00    5.0000000e+00 
   4.9987406e+00    5.0000000e+00    5.0000000e+00 
   5.0077144e+00    5.0000000e+00    5.0000000e+00 
   5.0167095e+00    5.0000000e+00    5.0000000e+00 
   5.0256981e+00    5.0000000e+00    5.0000000e+00 
   5.0346929e+00    5.0000000e+00    5.0000000e+00 
   5.0436979e+00    5.0000000e+00    5.0000000e+00 
   5.0526913e+00    5.0000000e+00    5.0000000e+00 
   5.0616767e+00    5.0000000e+00    5.0000000e+00 
   5.0706736e+00    5.0000000e+00    5.0000000e+00 
   5.0796553e+00    5.0000000e+00    5.0000000e+00 
   5.0886517e+00    5.0000000e+00    5.0000000e+00 
   5.0976526e+00    5.0000000e+00    5.0000000e+00 
   5.1066549e+00    5.0000000e+00    5.0000000e+00 
   5.1156528e+00    5.0000000e+00    5.0000000e+00 
   5.1246470e+00    5.0000000e+00    5.0000000e+00 
   5.1336288e+00    5.0000000e+00    5.0000000e+00 
   5.1426250e+00    5.0000000e+00    5.0000000e+00 
   5.1516117e+00    5.0000000e+00    5.0000000e+00 
   5.1606167e+00    5.0000000e+00    5.0000000e+00 
   5.1695980e+00    5.0000000e+00    5.0000000e+00 
   5.1785763e+00    5.0000000e+00    5.0000000e+00 
   5.1875717e+00    5.0000000e+00    5.0000000e+00 
   5.1965721e+00    5.0000000e+00    5.0000000e+00 
   5.2055600e+00    5.0000000e+00    5.0000000e+00 
   5.2145613e+00    5.0000000e+00    5.0000000e+00 
   5.2235545e+00    5.0000000e+00    5.0000000e+00 
   5.2325466e+00    5.0000000e+00    5.0000000e+00 
   5.2415331e+00    5.0000000e+00    5.0000000e+00 
   5.2505199e+00    5.0000000e+00    5.0000000e+00 
   5.2595107e+00    5.0000000e+00    5.0000000e+00 
   5.2685186e+00    5.0000000e+00    5.0000000e+00 
   5.2775258e+00    5.0000000e+00    5.0000000e+00 
   5.2865341e+00    5.0000000e+00    5.0000000e+00 
   5.2955301e+00    5.0000000e+00    5.0000000e+00 
   5.3045264e+00    5.0000000e+00    5.0000000e+00 
   5.3135130e+00    5.0000000e+00    5.0000000e+00 
   5.3225225e+00    5.0000000e+00    5.0000000e+00 
   5.3315212e+00    5.0000000e+00    5.0000000e+00 
   5.3405316e+00    5.0000000e+00    5.0000000e+00 
   5.3495199e+00    5.0000000e+00    5.0000000e+00 
   5.3585179e+00    5.0000000e+00    5.0000000e+00 
   5.3675088e+00    5.0000000e+00    5.0000000e+00 
   5.3765157e+00    5.0000000e+00    5.0000000e+00 
   5.3855205e+00    5.0000000e+00    5.0000000e+00 
   5.3945244e+00    5.0000000e+00    5.0000000e+00 
   5.4035281e+00    5.0000000e+00    5.0000000e+00 
   5.4125199e+00    5.0000000e+00    5.0000000e+00 
   5.4215334e+00    5.0000000e+00    5.0000000e+00 
   5.4305342e+00    5.0000000e+00    5.0000000e+00 
   5.4395336e+00    5.0000000e+00    5.0000000e+00 
   5.4485230e+00    5.0000000e+00    5.0000000e+00 
   5.4575060e+00    5.0000000e+00    5.0000000e+00 
   5.4664475e+00    5.0000000e+00    5.0000000e+00 
   5.4749241e+00    5.0000000e+00    5.0000000e+00 
   5.4829915e+00    5.0000000e+00    5.0000000e+00 
   5.4907340e+00    5.0000000e+00    5.0000000e+00 
   5.4981819e+00    5.0000000e+00    5.0000000e+00 
   5.5053709e+00    5.0000000e+00    5.0000000e+00 
   5.5124255e+00    5.0000000e+00    5.0000000e+00 
   5.5193886e+00    5.0000000e+00    5.0000000e+00 
   5.5263052e+00    5.0000000e+00    5.0000000e+00 
   5.5331911e+00    5.0000000e+00    5.0000000e+00 
   5.5400859e+00    5.0000000e+00    5.0000000e+00 
   5.5469775e+00    5.0000000e+00    5.0000000e+00 
   5.5538989e+00    5.0000000e+00    5.0000000e+00 
   5.5608517e+00    5.0000000e+00    5.0000000e+00 
   5.5679071e+00    5.0000000e+00    5.0000000e+00 
   5.5750116e+00    5.0000000e+00    5.0000000e+00 
   5.5821826e+00    5.0000000e+00    5.0000000e+00 
   5.5894442e+00    5.0000000e+00    5.0000000e+00 
   5.5968489e+00    5.0000000e+00    5.0000000e+00 
   5.6043934e+00    5.0000000e+00    5.0000000e+00 
   5.6120830e+00    5.0000000e+00    5.0000000e+00 
   5.6198542e+00    5.0000000e+00    5.0000000e+00 
   5.6274502e+00    5.0000000e+00    5.0000000e+00 
   5.6348385e+00    5.0000000e+00    5.0000000e+00 
   5.6423657e+00    5.0000000e+00    5.0000000e+00 
   5.6497837e+00    5.0000000e+00    5.0000000e+00 
   5.6571434e+00    5.0000000e+00    5.0000000e+00 
   5.6646949e+00    5.0000000e+00    5.0000000e+00 
   5.6723902e+00    5.0000000e+00    5.0000000e+00 
   5.6800875e+00    5.0000000e+00    5.0000000e+00 
   5.6878427e+00    5.0000000e+00    5.0000000e+00 
   5.6957410e+00    5.0000000e+00    5.0000000e+00 
   5.7038340e+00    5.0000000e+00    5.0000000e+00 
   5.7121841e+00    5.0000000e+00    5.0000000e+00 
   5.7202523e+00    5.0000000e+00    5.0000000e+00 
   5.7281356e+00    5.0000000e+00    5.0000000e+00 
   5.7358965e+00    5.0000000e+00    5.0000000e+00 
   5.7435572e+00    5.0000000e+00    5.0000000e+00 
   5.7511167e+00    5.0000000e+00    5.0000000e+00 
   5.7586056e+00    5.0000000e+00    5.0000000e+00 
   5.7660809e+00    5.0000000e+00    5.0000000e+00 
   5.7735428e+00    5.0000000e+00    5.0000000e+00 
   5.7810173e+00    5.0000000e+00    5.0000000e+00 
   5.7887135e+00    5.0000000e+00    5.0000000e+00 
   5.7967867e+00    5.0000000e+00    5.0000000e+00 
   5.8057466e+00    5.0000000e+00    5.0000000e+00 
   5.8147349e+00    5.0000000e+00    5.0000000e+00 
   5.8234991e+00    5.0000000e+00    5.0000000e+00 
   5.8321216e+00    5.0000000e+00    5.0000000e+00 
   5.8407800e+00    5.0000000e+00    5.0000000e+00 
   5.8495366e+00    5.0000000e+00    5.0000000e+00 
   5.8585237e+00    5.0000000e+00    5.0000000e+00 
   5.8675150e+00    5.0000000e+00    5.0000000e+00 
   5.8765383e+00    5.0000000e+00    5.0000000e+00 
   5.8855595e+00    5.0000000e+00    5.0000000e+00 
   5.8945781e+00    5.0000000e+00    5.0000000e+00 
   5.9035907e+00    5.0000000e+00    5.0000000e+00 
   5.9126136e+00    5.0000000e+00    5.0000000e+00 
   5.9216211e+00    5.0000000e+00    5.0000000e+00 
   5.9306267e+00    5.0000000e+00    5.0000000e+00 
   5.9396369e+00    5.0000000e+00    5.0000000e+00 
   5.9486479e+00    5.0000000e+00    5.0000000e+00 
   5.9575600e+00    5.0000000e+00    5.0000000e+00 
   5.9665536e+00    5.0000000e+00    5.0000000e+00 
   5.9755752e+00    5.0000000e+00    5.0000000e+00 
   5.9845857e+00    5.0000000e+00    5.0000000e+00 
   5.9935867e+00    5.0000000e+00    5.0000000e+00 
   6.0024088e+00    5.0000000e+00    5.0000000e+00 
   6.0110045e+00    5.0000000e+00    5.0000000e+00 
   6.0194159e+00    5.0000000e+00    5.0000000e+00 
   6.0276958e+00    5.0000000e+00    5.0000000e+00 
   6.0358732e+00    5.0000000e+00    5.0000000e+00 
   6.0439611e+00    5.0000000e+00    5.0000000e+00 
   6.0519713e+00    5.0000000e+00    5.0000000e+00 
   6.0599519e+00    5.0000000e+00    5.0000000e+00 
   6.0678710e+00    5.0000000e+00    5.0000000e+00 
   6.0757444e+00    5.0000000e+00    5.0000000e+00 
   6.0836202e+00    5.0000000e+00    5.0000000e+00 
   6.0915953e+00    5.0000000e+00    5.0000000e+00 
   6.0997580e+00    5.0000000e+00    5.0000000e+00 
   6.1081738e+00    5.0000000e+00    5.0000000e+00 
   6.1168870e+00    5.0000000e+00    5.0000000e+00 
   6.1258827e+00    5.0000000e+00    5.0000000e+00 
   6.1349074e+00    5.0000000e+00    5.0000000e+00 
   6.1439490e+00    5.0000000e+00    5.0000000e+00 
   6.1529821e+00    5.0000000e+00    5.0000000e+00 
   6.1620203e+00    5.0000000e+00    5.0000000e+00 
   6.1710471e+00    5.0000000e+00    5.0000000e+00 
   6.1800611e+00    5.0000000e+00    5.0000000e+00 
   6.1888462e+00    5.0000000e+00    5.0000000e+00 
   6.1973501e+00    5.0000000e+00    5.0000000e+00 
   6.2057132e+00    5.0000000e+00    5.0000000e+00 
   6.2139278e+00    5.0000000e+00    5.0000000e+00 
   6.2221169e+00    5.0000000e+00    5.0000000e+00 
   6.2307168e+00    5.0000000e+00    5.0000000e+00 
   6.2390084e+00    5.0000000e+00    5.0000000e+00 
   6.2471085e+00    5.0000000e+00    5.0000000e+00 
   6.2551030e+00    5.0000000e+00    5.0000000e+00 
   6.2630492e+00    5.0000000e+00    5.0000000e+00 
   6.2710010e+00    5.0000000e+00    5.0000000e+00 
   6.2795278e+00    5.0000000e+00    5.0000000e+00 
   6.2878497e+00    5.0000000e+00    5.0000000e+00 
   6.2960630e+00    5.0000000e+00    5.0000000e+00 
   6.3042459e+00    5.0000000e+00    5.0000000e+00 
   6.3124337e+00    5.0000000e+00    5.0000000e+00 
   6.3206282e+00    5.0000000e+00    5.0000000e+00 
   6.3288067e+00    5.0000000e+00    5.0000000e+00 
   6.3370186e+00    5.0000000e+00    5.0000000e+00 
   6.3453146e+00    5.0000000e+00    5.0000000e+00 
   6.3536902e+00    5.0000000e+00    5.0000000e+00 
   6.3626197e+00    5.0000000e+00    5.0000000e+00 
   6.3716163e+00    5.0000000e+00    5.0000000e+00 
   6.3806613e+00    5.0000000e+00    5.0000000e+00 
   6.3897129e+00    5.0000000e+00    5.0000000e+00 
   6.3987650e+00    5.0000000e+00    5.0000000e+00 
   6.4078171e+00    5.0000000e+00    5.0000000e+00 
   6.4168446e+00    5.0000000e+00    5.0000000e+00 
   6.4258889e+00    5.0000000e+00    5.0000000e+00 
   6.4349329e+00    5.0000000e+00    5.0000000e+00 
   6.4439559e+00    5.0000000e+00    5.0000000e+00 
   6.4529834e+00    5.0000000e+00    5.0000000e+00 
   6.4620167e+00    5.0000000e+00    5.0000000e+00 
   6.4710511e+00    5.0000000e+00    5.0000000e+00 
   6.4800838e+00    5.0000000e+00    5.0000000e+00 
   6.4890911e+00    5.0000000e+00    5.0000000e+00 
   6.4980173e+00    5.0000000e+00    5.0000000e+00 
   6.5066438e+00    5.0000000e+00    5.0000000e+00 
   6.5155508e+00    5.0000000e+00    5.0000000e+00 
   6.5245703e+00    5.0000000e+00    5.0000000e+00 
   6.5335882e+00    5.0000000e+00    5.0000000e+00 
   6.5426193e+00    5.0000000e+00    5.0000000e+00 
   6.5516263e+00    5.0000000e+00    5.0000000e+00 
   6.5606461e+00    5.0000000e+00    5.0000000e+00 
   6.5696640e+00    5.0000000e+00    5.0000000e+00 
   6.5786891e+00    5.0000000e+00    5.0000000e+00 
   6.5877171e+00    5.0000000e+00    5.0000000e+00 
   6.5967095e+00    5.0000000e+00    5.0000000e+00 
   6.6057294e+00    5.0000000e+00    5.0000000e+00 
   6.6147313e+00    5.0000000e+00    5.0000000e+00 
   6.6237392e+00    5.0000000e+00    5.0000000e+00 
   6.6327490e+00    5.0000000e+00    5.0000000e+00 
   6.6417571e+00    5.0000000e+00    5.0000000e+00 
   6.6507837e+00    5.0000000e+00    5.0000000e+00 
   6.6597988e+00    5.0000000e+00    5.0000000e+00 
   6.6688206e+00    5.0000000e+00    5.0000000e+00 
   6.6778352e+00    5.0000000e+00    5.0000000e+00 
   6.6868461e+00    5.0000000e+00    5.0000000e+00 
   6.6958591e+00    5.0000000e+00    5.0000000e+00 
   6.7048707e+00    5.0000000e+00    5.0000000e+00 
   6.7138869e+00    5.0000000e+00    5.0000000e+00 
   6.7229049e+00    5.0000000e+00    5.0000000e+00 
   6.7319188e+00    5.0000000e+00    5.0000000e+00 
   6.7409327e+00    5.0000000e+00    5.0000000e+00 
   6.7499636e+00    5.0000000e+00    5.0000000e+00 
   6.7589890e+00    5.0000000e+00    5.0000000e+00 
   6.7680086e+00    5.0000000e+00    5.0000000e+00 
   6.7770069e+00    5.0000000e+00    5.0000000e+00 
   6.7860161e+00    5.0000000e+00    5.0000000e+00 
   6.7950393e+00    5.0000000e+00    5.0000000e+00 
   6.8040676e+00    5.0000000e+00    5.0000000e+00 
   6.8130925e+00    5.0000000e+00    5.0000000e+00 
   6.8221098e+00    5.0000000e+00    5.0000000e+00 
   6.8311234e+00    5.0000000e+00    5.0000000e+00 
   6.8401491e+00    5.0000000e+00    5.0000000e+00 
   6.8491710e+00    5.0000000e+00    5.0000000e+00 
   6.8582069e+00    5.0000000e+00    5.0000000e+00 
   6.8672494e+00    5.0000000e+00    5.0000000e+00 
   6.8762599e+00    5.0000000e+00    5.0000000e+00 
   6.8852924e+00    5.0000000e+00    5.0000000e+00 
   6.8943214e+00    5.0000000e+00    5.0000000e+00 
   6.9033522e+00    5.0000000e+00    5.0000000e+00 
   6.9123824e+00    5.0000000e+00    5.0000000e+00 
   6.9214293e+00    5.0000000e+00    5.0000000e+00 
   6.9304574e+00    5.0000000e+00    5.0000000e+00 
   6.9394802e+00    5.0000000e+00    5.0000000e+00 
   6.9485147e+00    5.0000000e+00    5.0000000e+00 
   6.9575461e+00    5.0000000e+00    5.0000000e+00 
   6.9665745e+00    5.0000000e+00    5.0000000e+00 
   6.9756034e+00    5.0000000e+00    5.0000000e+00 
   6.9846294e+00    5.0000000e+00    5.0000000e+00 
   6.9936463e+00    5.0000000e+00    5.0000000e+00 
   7.0026442e+00    5.0000000e+00    5.0000000e+00 
   7.0116228e+00    5.0000000e+00    5.0000000e+00 
   7.0206123e+00    5.0000000e+00    5.0000000e+00 
   7.0296384e+00    5.0000000e+00    5.0000000e+00 
   7.0386824e+00    5.0000000e+00    5.0000000e+00 
   7.0476973e+00    5.0000000e+00    5.0000000e+00 
   7.0567401e+00    5.0000000e+00    5.0000000e+00 
   7.0657961e+00    5.0000000e+00    5.0000000e+00 
   7.0748393e+00    5.0000000e+00    5.0000000e+00 
   7.0839029e+00    5.0000000e+00    5.0000000e+00 
   7.0929568e+00    5.0000000e+00    5.0000000e+00 
   7.1019985e+00    5.0000000e+00    5.0000000e+00 
   7.1110416e+00    5.0000000e+00    5.0000000e+00 
   7.1200839e+00    5.0000000e+00    5.0000000e+00 
   7.1291276e+00    5.0000000e+00    5.0000000e+00 
   7.1381443e+00    5.0000000e+00    5.0000000e+00 
   7.1471585e+00    5.0000000e+00    5.0000000e+00 
   7.1561976e+00    5.0000000e+00    5.0000000e+00 
   7.1652358e+00    5.0000000e+00    5.0000000e+00 
   7.1742544e+00    5.0000000e+00    5.0000000e+00 
   7.1832833e+00    5.0000000e+00    5.0000000e+00 
   7.1922993e+00    5.0000000e+00    5.0000000e+00 
   7.2013322e+00    5.0000000e+00    5.0000000e+00 
   7.2103678e+00    5.0000000e+00    5.0000000e+00 
   7.2194006e+00    5.0000000e+00    5.0000000e+00 
   7.2284294e+00    5.0000000e+00    5.0000000e+00 
   7.2374586e+00    5.0000000e+00    5.0000000e+00 
   7.2464873e+00    5.0000000e+00    5.0000000e+00 
   7.2555131e+00    5.0000000e+00    5.0000000e+00 
   7.2645406e+00    5.0000000e+00    5.0000000e+00 
   7.2735488e+00    5.0000000e+00    5.0000000e+00 
   7.2825836e+00    5.0000000e+00    5.0000000e+00 
   7.2916243e+00    5.0000000e+00    5.0000000e+00 
   7.3006653e+00    5.0000000e+00    5.0000000e+00 
   7.3097080e+00    5.0000000e+00    5.0000000e+00 
   7.3187602e+00    5.0000000e+00    5.0000000e+00 
   7.3278033e+00    5.0000000e+00    5.0000000e+00 
   7.3368268e+00    5.0000000e+00    5.0000000e+00 
   7.3458415e+00    5.0000000e+00    5.0000000e+00 
   7.3548731e+00    5.0000000e+00    5.0000000e+00 
   7.3639043e+00    5.0000000e+00    5.0000000e+00 
   7.3729296e+00    5.0000000e+00    5.0000000e+00 
   7.3819638e+00    5.0000000e+00    5.0000000e+00 
   7.3910004e+00    5.0000000e+00    5.0000000e+00 
   7.4000274e+00    5.0000000e+00    5.0000000e+00 
   7.4092495e+00    5.0000000e+00    5.0000000e+00 
   7.4185547e+00    5.0000000e+00    5.0000000e+00 
   7.4281671e+00    5.0000000e+00    5.0000000e+00 
   7.4382351e+00    5.0000000e+00    5.0000000e+00 
   7.4487832e+00    5.0000000e+00    5.0000000e+00 
   7.4598126e+00    5.0000000e+00    5.0000000e+00 
   7.4710303e+00    5.0000000e+00    5.0000000e+00 
   7.4821639e+00    5.0000000e+00    5.0000000e+00 
   7.4929085e+00    5.0000000e+00    5.0000000e+00 
   7.5037558e+00    5.0000000e+00    5.0000000e+00 
   7.5146531e+00    5.0000000e+00    5.0000000e+00 
   7.5256323e+00    5.0000000e+00    5.0000000e+00 
   7.5366918e+00    5.0000000e+00    5.0000000e+00 
   7.5476194e+00    5.0000000e+00    5.0000000e+00 
   7.5585807e+00    5.0000000e+00    5.0000000e+00 
   7.5695676e+00    5.0000000e+00    5.0000000e+00 
   7.5806370e+00    5.0000000e+00    5.0000000e+00 
   7.5914486e+00    5.0000000e+00    5.0000000e+00 
   7.6027089e+00    5.0000000e+00    5.0000000e+00 
   7.6140872e+00    5.0000000e+00    5.0000000e+00 
   7.6254306e+00    5.0000000e+00    5.0000000e+00 
   7.6365601e+00    5.0000000e+00    5.0000000e+00 
   7.6475576e+00    5.0000000e+00    5.0000000e+00 
   7.6585056e+00    5.0000000e+00    5.0000000e+00 
   7.6630000e+00    5.0000000e+00    5.0000000e+00 
   7.6740078e+00    5.0000000e+00    5.0000000e+00 
   7.6851695e+00    5.0000000e+00    5.0000000e+00 
   7.6963034e+00    5.0000000e+00    5.0000000e+00 
   7.7074542e+00    5.0000000e+00    5.0000000e+00 
   7.7185854e+00    5.0000000e+00    5.0000000e+00 
   7.7297458e+00    5.0000000e+00    5.0000000e+00 
   7.7409762e+00    5.0000000e+00    5.0000000e+00 
   7.7522675e+00    5.0000000e+00    5.0000000e+00 
   7.7635517e+00    5.0000000e+00    5.0000000e+00 
   7.7748679e+00    5.0000000e+00    5.0000000e+00 
   7.7862541e+00    5.0000000e+00    5.0000000e+00 
   7.7976451e+00    5.0000000e+00    5.0000000e+00 
   7.8090542e+00    5.0000000e+00    5.0000000e+00 
   7.8204900e+00    5.0000000e+00    5.0000000e+00 
   7.8319191e+00    5.0000000e+00    5.0000000e+00 
   7.8433393e+00    5.0000000e+00    5.0000000e+00 
   7.8547508e+00    5.0000000e+00    5.0000000e+00 
   7.8661303e+00    5.0000000e+00    5.0000000e+00 
   7.8775630e+00    5.0000000e+00    5.0000000e+00 
   7.8890146e+00    5.0000000e+00    5.0000000e+00 
   7.9004168e+00    5.0000000e+00    5.0000000e+00 
   7.9117649e+00    5.0000000e+00    5.0000000e+00 
   7.9231926e+00    5.0000000e+00    5.0000000e+00 
   7.9345454e+00    5.0000000e+00    5.0000000e+00 
   7.9460349e+00    5.0000000e+00    5.0000000e+00 
   7.9574874e+00    5.0000000e+00    5.0000000e+00 
   7.9689700e+00    5.0000000e+00    5.0000000e+00 
   7.9804711e+00    5.0000000e+00    5.0000000e+00 
   7.9919848e+00    5.0000000e+00    5.0000000e+00 
   8.0035107e+00    5.0000000e+00    5.0000000e+00 
   8.0150472e+00    5.0000000e+00    5.0000000e+00 
   8.0266337e+00    5.0000000e+00    5.0000000e+00 
   8.0383269e+00    5.0000000e+00    5.0000000e+00 
   8.0500481e+00    5.0000000e+00    5.0000000e+00 
   8.0618151e+00    5.0000000e+00    5.0000000e+00 
   8.0736355e+00    5.0000000e+00    5.0000000e+00 
   8.0855077e+00    5.0000000e+00    5.0000000e+00 
   8.0974135e+00    5.0000000e+00    5.0000000e+00 
   8.1093537e+00    5.0000000e+00    5.0000000e+00 
   8.1213171e+00    5.0000000e+00    5.0000000e+00 
   8.1333049e+00    5.0000000e+00    5.0000000e+00 
   8.1453274e+00    5.0000000e+00    5.0000000e+00 
   8.1573822e+00    5.0000000e+00    5.0000000e+00 
   8.1694604e+00    5.0000000e+00    5.0000000e+00 
   8.1815413e+00    5.0000000e+00    5.0000000e+00 
   8.1936290e+00    5.0000000e+00    5.0000000e+00 
   8.2057027e+00    5.0000000e+00    5.0000000e+00 
   8.2177696e+00    5.0000000e+00    5.0000000e+00 
   8.2298489e+00    5.0000000e+00    5.0000000e+00 
   8.2419429e+00    5.0000000e+00    5.0000000e+00 
   8.2540713e+00    5.0000000e+00    5.0000000e+00 
   8.2662333e+00    5.0000000e+00    5.0000000e+00 
   8.2784257e+00    5.0000000e+00    5.0000000e+00 
   8.2906525e+00    5.0000000e+00    5.0000000e+00 
   8.3029086e+00    5.0000000e+00    5.0000000e+00 
   8.3151888e+00    5.0000000e+00    5.0000000e+00 
   8.3274973e+00    5.0000000e+00    5.0000000e+00 
   8.3398492e+00    5.0000000e+00    5.0000000e+00 
   8.3522627e+00    5.0000000e+00    5.0000000e+00 
   8.3647767e+00    5.0000000e+00    5.0000000e+00 
   8.3774246e+00    5.0000000e+00    5.0000000e+00 
   8.3902282e+00    5.0000000e+00    5.0000000e+00 
   8.4032302e+00    5.0000000e+00    5.0000000e+00 
   8.4164785e+00    5.0000000e+00    5.0000000e+00 
   8.4299605e+00    5.0000000e+00    5.0000000e+00 
   8.4437467e+00    5.0000000e+00    5.0000000e+00 
   8.4577905e+00    5.0000000e+00    5.0000000e+00 
   8.4722553e+00    5.0000000e+00    5.0000000e+00 
   8.4869537e+00    5.0000000e+00    5.0000000e+00 
   8.5018421e+00    5.0000000e+00    5.0000000e+00 
   8.5171251e+00    5.0000000e+00    5.0000000e+00 
   8.5325501e+00    5.0000000e+00    5.0000000e+00 
   8.5481900e+00    5.0000000e+00    5.0000000e+00 
   8.5641483e+00    5.0000000e+00    5.0000000e+00 
   8.5805474e+00    5.0000000e+00    5.0000000e+00 
   8.5972522e+00    5.0000000e+00    5.0000000e+00 
   8.6144656e+00    5.0000000e+00    5.0000000e+00 
   8.6319601e+00    5.0000000e+00    5.0000000e+00 
   8.6498112e+00    5.0000000e+00    5.0000000e+00 
   8.6682033e+00    5.0000000e+00    5.0000000e+00 
   8.6871811e+00    5.0000000e+00    5.0000000e+00 
   8.7057847e+00    5.0000000e+00    5.0000000e+00 
   8.7247498e+00    5.0000000e+00    5.0000000e+00 
   8.7444031e+00    5.0000000e+00    5.0000000e+00 
   8.7614503e+00    5.0000000e+00    5.0000000e+00 
   8.7791036e+00    5.0000000e+00    5.0000000e+00 
   8.7974363e+00    5.0000000e+00    5.0000000e+00 
   8.8159198e+00    5.0000000e+00    5.0000000e+00 
   8.8344313e+00    5.0000000e+00    5.0000000e+00 
   8.8532943e+00    5.0000000e+00    5.0000000e+00 
   8.8731217e+00    5.0000000e+00    5.0000000e+00 
   8.8922632e+00    5.0000000e+00    5.0000000e+00 
   8.9120207e+00    5.0000000e+00    5.0000000e+00 
   8.9332166e+00    5.0000000e+00    5.0000000e+00 
   8.9548380e+00    5.0000000e+00    5.0000000e+00 
   8.9751255e+00    5.0000000e+00    5.0000000e+00 
   8.9964018e+00    5.0000000e+00    5.0000000e+00 
   9.0167461e+00    5.0000000e+00    5.0000000e+00 
   9.0367484e+00    5.0000000e+00    5.0000000e+00 
   9.0560938e+00    5.0000000e+00    5.0000000e+00 
   9.0758600e+00    5.0000000e+00    5.0000000e+00 
   9.0950642e+00    5.0000000e+00    5.0000000e+00 
   9.1147850e+00    5.0000000e+00    5.0000000e+00 
   9.1342231e+00    5.0000000e+00    5.0000000e+00 
   9.1535437e+00    5.0000000e+00    5.0000000e+00 
   9.1738200e+00    5.0000000e+00    5.0000000e+00 
   9.1938818e+00    5.0000000e+00    5.0000000e+00 
   9.2137317e+00    5.0000000e+00    5.0000000e+00 
   9.2343850e+00    5.0000000e+00    5.0000000e+00 
   9.2544839e+00    5.0000000e+00    5.0000000e+00 
   9.2754474e+00    5.0000000e+00    5.0000000e+00 
   9.2953859e+00    5.0000000e+00    5.0000000e+00 
   9.3148514e+00    5.0000000e+00    5.0000000e+00 
   9.3343886e+00    5.0000000e+00    5.0000000e+00 
   9.3543527e+00    5.0000000e+00    5.0000000e+00 
   9.3735294e+00    5.0000000e+00    5.0000000e+00 
   9.3935089e+00    5.0000000e+00    5.0000000e+00 
   9.4131922e+00    5.0000000e+00    5.0000000e+00 
   9.4336442e+00    5.0000000e+00    5.0000000e+00 
   9.4538153e+00    5.0000000e+00    5.0000000e+00 
   9.4749509e+00    5.0000000e+00    5.0000000e+00 
   9.4950045e+00    5.0000000e+00    5.0000000e+00 
   9.5119420e+00    5.0000000e+00    5.0000000e+00 
   9.5289831e+00    5.0000000e+00    5.0000000e+00 
   9.5466947e+00    5.0000000e+00    5.0000000e+00 
   9.5653265e+00    5.0000000e+00    5.0000000e+00 
   9.5848083e+00    5.0000000e+00    5.0000000e+00 
   9.6051392e+00    5.0000000e+00    5.0000000e+00 
   9.6252083e+00    5.0000000e+00    5.0000000e+00 
   9.6461686e+00    5.0000000e+00    5.0000000e+00 
   9.6670750e+00    5.0000000e+00    5.0000000e+00 
   9.6892740e+00    5.0000000e+00    5.0000000e+00 
   9.7119133e+00    5.0000000e+00    5.0000000e+00 
   9.7350512e+00    5.0000000e+00    5.0000000e+00 
   9.7588083e+00    5.0000000e+00    5.0000000e+00 
   9.7833319e+00    5.0000000e+00    5.0000000e+00 
   9.8087560e+00    5.0000000e+00    5.0000000e+00 
   9.8352505e+00    5.0000000e+00    5.0000000e+00 
   9.8628589e+00    5.0000000e+00    5.0000000e+00 
   9.8912926e+00    5.0000000e+00    5.0000000e+00 
   9.9191020e+00    5.0000000e+00    5.0000000e+00 
   9.9456643e+00    5.0000000e+00    5.0000000e+00 
   9.9731475e+00    5.0000000e+00    5.0000000e+00 
   1.0000657e+01    5.0000000e+00    5.0000000e+00 
   1.0028000e+01    5.0000000e+00    5.0000000e+00 
   1.0056325e+01    5.0000000e+00    5.0000000e+00 
   1.0084705e+01    5.0000000e+00    5.0000000e+00 
   1.0098840e+01    5.0000000e+00    5.0000000e+00 
   1.0116508e+01    5.0000000e+00    5.0000000e+00 
   1.0138594e+01    5.0000000e+00    5.0000000e+00 
   1.0166201e+01    5.0000000e+00    5.0000000e+00 
   1.0195052e+01    5.0000000e+00    5.0000000e+00 
   1.0224075e+01    5.0000000e+00    5.0000000e+00 
   1.0253283e+01    5.0000000e+00    5.0000000e+00 
   1.0282669e+01    5.0000000e+00    5.0000000e+00 
   1.0297513e+01    5.0000000e+00    5.0000000e+00 
   1.0316068e+01    5.0000000e+00    5.0000000e+00 
   1.0339262e+01    5.0000000e+00    5.0000000e+00 
   1.0368255e+01    5.0000000e+00    5.0000000e+00 
   1.0398838e+01    5.0000000e+00    5.0000000e+00 
   1.0429679e+01    5.0000000e+00    5.0000000e+00 
   1.0460251e+01    5.0000000e+00    5.0000000e+00 
   1.0491088e+01    5.0000000e+00    5.0000000e+00 
   1.0522441e+01    5.0000000e+00    5.0000000e+00 
   1.0554162e+01    5.0000000e+00    5.0000000e+00 
   1.0586263e+01    5.0000000e+00    5.0000000e+00 
   1.0618781e+01    5.0000000e+00    5.0000000e+00 
   1.0651586e+01    5.0000000e+00    5.0000000e+00 
   1.0684371e+01    5.0000000e+00    5.0000000e+00 
   1.0717201e+01    5.0000000e+00    5.0000000e+00 
   1.0750086e+01    5.0000000e+00    5.0000000e+00 
   1.0783035e+01    5.0000000e+00    5.0000000e+00 
   1.0816066e+01    5.0000000e+00    5.0000000e+00 
   1.0849128e+01    5.0000000e+00    5.0000000e+00 
   1.0879357e+01    5.0000000e+00    5.0000000e+00 
   1.0912948e+01    5.0000000e+00    5.0000000e+00 
   1.0946774e+01    5.0000000e+00    5.0000000e+00 
   1.0980920e+01    5.0000000e+00    5.0000000e+00 
   1.1015371e+01    5.0000000e+00    5.0000000e+00 
   1.1050399e+01    5.0000000e+00    5.0000000e+00 
   1.1085902e+01    5.0000000e+00    5.0000000e+00 
   1.1121779e+01    5.0000000e+00    5.0000000e+00 
   1.1158074e+01    5.0000000e+00    5.0000000e+00 
   1.1194750e+01    5.0000000e+00    5.0000000e+00 
   1.1231447e+01    5.0000000e+00    5.0000000e+00 
   1.1268192e+01    5.0000000e+00    5.0000000e+00 
   1.1305007e+01    5.0000000e+00    5.0000000e+00 
   1.1341887e+01    5.0000000e+00    5.0000000e+00 
   1.1378677e+01    5.0000000e+00    5.0000000e+00 
   1.1415751e+01    5.0000000e+00    5.0000000e+00 
   1.1453114e+01    5.0000000e+00    5.0000000e+00 
   1.1490774e+01    5.0000000e+00    5.0000000e+00 
   1.1528528e+01    5.0000000e+00    5.0000000e+00 
   1.1566554e+01    5.0000000e+00    5.0000000e+00 
   1.1604899e+01    5.0000000e+00    5.0000000e+00 
   1.1643558e+01    5.0000000e+00    5.0000000e+00 
   1.1682312e+01    5.0000000e+00    5.0000000e+00 
   1.1721601e+01    5.0000000e+00    5.0000000e+00 
   1.1761295e+01    5.0000000e+00    5.0000000e+00 
   1.1801397e+01    5.0000000e+00    5.0000000e+00 
   1.1842003e+01    5.0000000e+00    5.0000000e+00 
   1.1883040e+01    5.0000000e+00    5.0000000e+00 
   1.1924423e+01    5.0000000e+00    5.0000000e+00 
   1.1966393e+01    5.0000000e+00    5.0000000e+00 
   1.2008636e+01    5.0000000e+00    5.0000000e+00 
   1.2051500e+01    5.0000000e+00    5.0000000e+00 
   1.2094975e+01    5.0000000e+00    5.0000000e+00 
   1.2138995e+01    5.0000000e+00    5.0000000e+00 
   1.2183764e+01    5.0000000e+00    5.0000000e+00 
   1.2228661e+01    5.0000000e+00    5.0000000e+00 
   1.2274308e+01    5.0000000e+00    5.0000000e+00 
   1.2320863e+01    5.0000000e+00    5.0000000e+00 
   1.2367731e+01    5.0000000e+00    5.0000000e+00 
   1.2414598e+01    5.0000000e+00    5.0000000e+00 
   1.2461469e+01    5.0000000e+00    5.0000000e+00 
   1.2508359e+01    5.0000000e+00    5.0000000e+00 
   1.2555267e+01    5.0000000e+00    5.0000000e+00 
   1.2600887e+01    5.0000000e+00    5.0000000e+00 
   1.2647878e+01    5.0000000e+00    5.0000000e+00 
   1.2694901e+01    5.0000000e+00    5.0000000e+00 
   1.2741977e+01    5.0000000e+00    5.0000000e+00 
   1.2789134e+01    5.0000000e+00    5.0000000e+00 
   1.2836398e+01    5.0000000e+00    5.0000000e+00 
   1.2883713e+01    5.0000000e+00    5.0000000e+00 
   1.2931096e+01    5.0000000e+00    5.0000000e+00 
   1.2978592e+01    5.0000000e+00    5.0000000e+00 
   1.3026008e+01    5.0000000e+00    5.0000000e+00 
   1.3073604e+01    5.0000000e+00    5.0000000e+00 
   1.3121267e+01    5.0000000e+00    5.0000000e+00 
   1.3169033e+01    5.0000000e+00    5.0000000e+00 
   1.3216883e+01    5.0000000e+00    5.0000000e+00 
   1.3264810e+01    5.0000000e+00    5.0000000e+00 
   1.3312814e+01    5.0000000e+00    5.0000000e+00 
   1.3360888e+01    5.0000000e+00    5.0000000e+00 
   1.3409057e+01    5.0000000e+00    5.0000000e+00 
   1.3457325e+01    5.0000000e+00    5.0000000e+00 
   1.3504857e+01    5.0000000e+00    5.0000000e+00 
   1.3552891e+01    5.0000000e+00    5.0000000e+00 
   1.3600610e+01    5.0000000e+00    5.0000000e+00 
   1.3649204e+01    5.0000000e+00    5.0000000e+00 
   1.3697946e+01    5.0000000e+00    5.0000000e+00 
   1.3746794e+01    5.0000000e+00    5.0000000e+00 
   1.3794434e+01    5.0000000e+00    5.0000000e+00 
   1.3843458e+01    5.0000000e+00    5.0000000e+00 
   1.3892575e+01    5.0000000e+00    5.0000000e+00 
   1.3940682e+01    5.0000000e+00    5.0000000e+00 
   1.3989439e+01    5.0000000e+00    5.0000000e+00 
   1.4038307e+01    5.0000000e+00    5.0000000e+00 
   1.4087645e+01    5.0000000e+00    5.0000000e+00 
   1.4136133e+01    5.0000000e+00    5.0000000e+00 
   1.4181875e+01    5.0000000e+00    5.0000000e+00 
   1.4231041e+01    5.0000000e+00    5.0000000e+00 
   1.4279647e+01    5.0000000e+00    5.0000000e+00 
   1.4328911e+01    5.0000000e+00    5.0000000e+00 
   1.4377185e+01    5.0000000e+00    5.0000000e+00 
   1.4425246e+01    5.0000000e+00    5.0000000e+00 
   1.4473716e+01    5.0000000e+00    5.0000000e+00 
   1.4522072e+01    5.0000000e+00    5.0000000e+00 
   1.4571832e+01    5.0000000e+00    5.0000000e+00 
   1.4621367e+01    5.0000000e+00    5.0000000e+00 
   1.4670714e+01    5.0000000e+00    5.0000000e+00 
   1.4719506e+01    5.0000000e+00    5.0000000e+00 
   1.4768784e+01    5.0000000e+00    5.0000000e+00 
   1.4818185e+01    5.0000000e+00    5.0000000e+00 
   1.4867341e+01    5.0000000e+00    5.0000000e+00 
   1.4916934e+01    5.0000000e+00    5.0000000e+00 
   1.4965960e+01    5.0000000e+00    5.0000000e+00 
   1.5015780e+01    5.0000000e+00    5.0000000e+00 
   1.5063441e+01    5.0000000e+00    5.0000000e+00 
   1.5112051e+01    5.0000000e+00    5.0000000e+00 
   1.5162153e+01    5.0000000e+00    5.0000000e+00 
   1.5212283e+01    5.0000000e+00    5.0000000e+00 
   1.5261593e+01    5.0000000e+00    5.0000000e+00 
   1.5311249e+01    5.0000000e+00    5.0000000e+00 
   1.5360777e+01    5.0000000e+00    5.0000000e+00 
   1.5410017e+01    5.0000000e+00    5.0000000e+00 
   1.5459398e+01    5.0000000e+00    5.0000000e+00 
   1.5508722e+01    5.0000000e+00    5.0000000e+00 
   1.5556798e+01    5.0000000e+00    5.0000000e+00 
   1.5606276e+01    5.0000000e+00    5.0000000e+00 
   1.5655606e+01    5.0000000e+00    5.0000000e+00 
   1.5705202e+01    5.0000000e+00    5.0000000e+00 
   1.5754185e+01    5.0000000e+00    5.0000000e+00 
   1.5803460e+01    5.0000000e+00    5.0000000e+00 
   1.5852761e+01    5.0000000e+00    5.0000000e+00 
   1.5901807e+01    5.0000000e+00    5.0000000e+00 
   1.5951331e+01    5.0000000e+00    5.0000000e+00 
   1.6001385e+01    5.0000000e+00    5.0000000e+00 
   1.6051501e+01    5.0000000e+00    5.0000000e+00 
   1.6100815e+01    5.0000000e+00    5.0000000e+00 
   1.6150312e+01    5.0000000e+00    5.0000000e+00 
   1.6200232e+01    5.0000000e+00    5.0000000e+00 
   1.6249936e+01    5.0000000e+00    5.0000000e+00 
   1.6298859e+01    5.0000000e+00    5.0000000e+00 
   1.6348491e+01    5.0000000e+00    5.0000000e+00 
   1.6398032e+01    5.0000000e+00    5.0000000e+00 
   1.6447616e+01    5.0000000e+00    5.0000000e+00 
   1.6496943e+01    5.0000000e+00    5.0000000e+00 
   1.6546437e+01    5.0000000e+00    5.0000000e+00 
   1.6595896e+01    5.0000000e+00    5.0000000e+00 
   1.6645371e+01    5.0000000e+00    5.0000000e+00 
   1.6694879e+01    5.0000000e+00    5.0000000e+00 
   1.6743390e+01    5.0000000e+00    5.0000000e+00 
   1.6792223e+01    5.0000000e+00    5.0000000e+00 
   1.6841814e+01    5.0000000e+00    5.0000000e+00 
   1.6891071e+01    5.0000000e+00    5.0000000e+00 
   1.6940188e+01    5.0000000e+00    5.0000000e+00 
   1.6989786e+01    5.0000000e+00    5.0000000e+00 
   1.7039465e+01    5.0000000e+00    5.0000000e+00 
   1.7089179e+01    5.0000000e+00    5.0000000e+00 
   1.7138514e+01    5.0000000e+00    5.0000000e+00 
   1.7188271e+01    5.0000000e+00    5.0000000e+00 
   1.7238069e+01    5.0000000e+00    5.0000000e+00 
   1.7287501e+01    5.0000000e+00    5.0000000e+00 
   1.7337345e+01    5.0000000e+00    5.0000000e+00 
   1.7386747e+01    5.0000000e+00    5.0000000e+00 
   1.7436618e+01    5.0000000e+00    5.0000000e+00 
   1.7486301e+01    5.0000000e+00    5.0000000e+00 
   1.7536256e+01    5.0000000e+00    5.0000000e+00 
   1.7586245e+01    5.0000000e+00    5.0000000e+00 
   1.7635705e+01    5.0000000e+00    5.0000000e+00 
   1.7685417e+01    5.0000000e+00    5.0000000e+00 
   1.7735375e+01    5.0000000e+00    5.0000000e+00 
   1.7785302e+01    5.0000000e+00    5.0000000e+00 
   1.7835197e+01    5.0000000e+00    5.0000000e+00 
   1.7885064e+01    5.0000000e+00    5.0000000e+00 
   1.7929985e+01    5.0000000e+00    5.0000000e+00 
   1.7974921e+01    5.0000000e+00    5.0000000e+00 
   1.8019855e+01    5.0000000e+00    5.0000000e+00 
   1.8064778e+01    5.0000000e+00    5.0000000e+00 
   1.8109688e+01    5.0000000e+00    5.0000000e+00 
   1.8154586e+01    5.0000000e+00    5.0000000e+00 
   1.8199466e+01    5.0000000e+00    5.0000000e+00 
   1.8244325e+01    5.0000000e+00    5.0000000e+00 
   1.8289164e+01    5.0000000e+00    5.0000000e+00 
   1.8333982e+01    5.0000000e+00    5.0000000e+00 
   1.8378776e+01    5.0000000e+00    5.0000000e+00 
   1.8423549e+01    5.0000000e+00    5.0000000e+00 
   1.8468294e+01    5.0000000e+00    5.0000000e+00 
   1.8513009e+01    5.0000000e+00    5.0000000e+00 
   1.8557702e+01    5.0000000e+00    5.0000000e+00 
   1.8602370e+01    5.0000000e+00    5.0000000e+00 
   1.8647013e+01    5.0000000e+00    5.0000000e+00 
   1.8691632e+01    5.0000000e+00    5.0000000e+00 
   1.8736226e+01    5.0000000e+00    5.0000000e+00 
   1.8780798e+01    5.0000000e+00    5.0000000e+00 
   1.8825344e+01    5.0000000e+00    5.0000000e+00 
   1.8869859e+01    5.0000000e+00    5.0000000e+00 
   1.8914349e+01    5.0000000e+00    5.0000000e+00 
   1.8958807e+01    5.0000000e+00    5.0000000e+00 
   1.9003240e+01    5.0000000e+00    5.0000000e+00 
   1.9047643e+01    5.0000000e+00    5.0000000e+00 
   1.9092018e+01    5.0000000e+00    5.0000000e+00 
   1.9136365e+01    5.0000000e+00    5.0000000e+00 
   1.9180684e+01    5.0000000e+00    5.0000000e+00 
   1.9224976e+01    5.0000000e+00    5.0000000e+00 
   1.9269241e+01    5.0000000e+00    5.0000000e+00 
   1.9313480e+01    5.0000000e+00    5.0000000e+00 
   1.9357692e+01    5.0000000e+00    5.0000000e+00 
   1.9401893e+01    5.0000000e+00    5.0000000e+00 
   1.9446062e+01    5.0000000e+00    5.0000000e+00 
   1.9490201e+01    5.0000000e+00    5.0000000e+00 
   1.9534328e+01    5.0000000e+00    5.0000000e+00 
   1.9578426e+01    5.0000000e+00    5.0000000e+00 
   1.9622497e+01    5.0000000e+00    5.0000000e+00 
   1.9666541e+01    5.0000000e+00    5.0000000e+00 
   1.9710559e+01    5.0000000e+00    5.0000000e+00 
   1.9754553e+01    5.0000000e+00    5.0000000e+00 
   1.9798524e+01    5.0000000e+00    5.0000000e+00 
   1.9842473e+01    5.0000000e+00    5.0000000e+00 
   1.9886402e+01    5.0000000e+00    5.0000000e+00 
   1.9930305e+01    5.0000000e+00    5.0000000e+00 
   1.9974185e+01    5.0000000e+00    5.0000000e+00 
   2.0018046e+01    5.0000000e+00    5.0000000e+00 
   2.0061891e+01    5.0000000e+00    5.0000000e+00 
   2.0105723e+01    5.0000000e+00    5.0000000e+00 
   2.0149538e+01    5.0000000e+00    5.0000000e+00 
   2.0193339e+01    5.0000000e+00    5.0000000e+00 
   2.0237121e+01    5.0000000e+00    5.0000000e+00 
   2.0280891e+01    5.0000000e+00    5.0000000e+00 
   2.0324647e+01    5.0000000e+00    5.0000000e+00 
   2.0359652e+01    5.0000000e+00    5.0000000e+00 
   2.0387656e+01    5.0000000e+00    5.0000000e+00 
   2.0422661e+01    5.0000000e+00    5.0000000e+00 
   2.0450665e+01    5.0000000e+00    5.0000000e+00 
   2.0485670e+01    5.0000000e+00    5.0000000e+00 
   2.0513674e+01    5.0000000e+00    5.0000000e+00 
   2.0548679e+01    5.0000000e+00    5.0000000e+00 
   2.0592357e+01    5.0000000e+00    5.0000000e+00 
   2.0636035e+01    5.0000000e+00    5.0000000e+00 
   2.0679705e+01    5.0000000e+00    5.0000000e+00 
   2.0723370e+01    5.0000000e+00    5.0000000e+00 
   2.0767027e+01    5.0000000e+00    5.0000000e+00 
   2.0810681e+01    5.0000000e+00    5.0000000e+00 
   2.0854332e+01    5.0000000e+00    5.0000000e+00 
   2.0897978e+01    5.0000000e+00    5.0000000e+00 
   2.0932896e+01    5.0000000e+00    5.0000000e+00 
   2.0976536e+01    5.0000000e+00    5.0000000e+00 
   2.1020176e+01    5.0000000e+00    5.0000000e+00 
   2.1063814e+01    5.0000000e+00    5.0000000e+00 
   2.1107446e+01    5.0000000e+00    5.0000000e+00 
   2.1151071e+01    5.0000000e+00    5.0000000e+00 
   2.1194702e+01    5.0000000e+00    5.0000000e+00 
   2.1238340e+01    5.0000000e+00    5.0000000e+00 
   2.1281982e+01    5.0000000e+00    5.0000000e+00 
   2.1325623e+01    5.0000000e+00    5.0000000e+00 
   2.1369265e+01    5.0000000e+00    5.0000000e+00 
   2.1412901e+01    5.0000000e+00    5.0000000e+00 
   2.1456552e+01    5.0000000e+00    5.0000000e+00 
   2.1500201e+01    5.0000000e+00    5.0000000e+00 
   2.1543860e+01    5.0000000e+00    5.0000000e+00 
   2.1587526e+01    5.0000000e+00    5.0000000e+00 
   2.1631190e+01    5.0000000e+00    5.0000000e+00 
   2.1674867e+01    5.0000000e+00    5.0000000e+00 
   2.1718542e+01    5.0000000e+00    5.0000000e+00 
   2.1762218e+01    5.0000000e+00    5.0000000e+00 
   2.1805905e+01    5.0000000e+00    5.0000000e+00 
   2.1840855e+01    5.0000000e+00    5.0000000e+00 
   2.1884542e+01    5.0000000e+00    5.0000000e+00 
   2.1928250e+01    5.0000000e+00    5.0000000e+00 
   2.1963216e+01    5.0000000e+00    5.0000000e+00 
   2.1991190e+01    5.0000000e+00    5.0000000e+00 
   2.2026156e+01    5.0000000e+00    5.0000000e+00 
   2.2054129e+01    5.0000000e+00    5.0000000e+00 
   2.2089096e+01    5.0000000e+00    5.0000000e+00 
   2.2117069e+01    5.0000000e+00    5.0000000e+00 
   2.2152036e+01    5.0000000e+00    5.0000000e+00 
   2.2195744e+01    5.0000000e+00    5.0000000e+00 
   2.2239494e+01    5.0000000e+00    5.0000000e+00 
   2.2283259e+01    5.0000000e+00    5.0000000e+00 
   2.2327027e+01    5.0000000e+00    5.0000000e+00 
   2.2370797e+01    5.0000000e+00    5.0000000e+00 
   2.2414576e+01    5.0000000e+00    5.0000000e+00 
   2.2458360e+01    5.0000000e+00    5.0000000e+00 
   2.2502140e+01    5.0000000e+00    5.0000000e+00 
   2.2545918e+01    5.0000000e+00    5.0000000e+00 
   2.2589727e+01    5.0000000e+00    5.0000000e+00 
   2.2633537e+01    5.0000000e+00    5.0000000e+00 
   2.2677339e+01    5.0000000e+00    5.0000000e+00 
   2.2721150e+01    5.0000000e+00    5.0000000e+00 
   2.2764947e+01    5.0000000e+00    5.0000000e+00 
   2.2808746e+01    5.0000000e+00    5.0000000e+00 
   2.2852541e+01    5.0000000e+00    5.0000000e+00 
   2.2896353e+01    5.0000000e+00    5.0000000e+00 
   2.2940174e+01    5.0000000e+00    5.0000000e+00 
   2.2984008e+01    5.0000000e+00    5.0000000e+00 
   2.3027855e+01    5.0000000e+00    5.0000000e+00 
   2.3071720e+01    5.0000000e+00    5.0000000e+00 
   2.3115573e+01    5.0000000e+00    5.0000000e+00 
   2.3159431e+01    5.0000000e+00    5.0000000e+00 
   2.3203280e+01    5.0000000e+00    5.0000000e+00 
   2.3247136e+01    5.0000000e+00    5.0000000e+00 
   2.3291004e+01    5.0000000e+00    5.0000000e+00 
   2.3334877e+01    5.0000000e+00    5.0000000e+00 
   2.3378756e+01    5.0000000e+00    5.0000000e+00 
   2.3422647e+01    5.0000000e+00    5.0000000e+00 
   2.3466557e+01    5.0000000e+00    5.0000000e+00 
   2.3510480e+01    5.0000000e+00    5.0000000e+00 
   2.3554418e+01    5.0000000e+00    5.0000000e+00 
   2.3598372e+01    5.0000000e+00    5.0000000e+00 
   2.3642346e+01    5.0000000e+00    5.0000000e+00 
   2.3686336e+01    5.0000000e+00    5.0000000e+00 
   2.3730340e+01    5.0000000e+00    5.0000000e+00 
   2.3774365e+01    5.0000000e+00    5.0000000e+00 
   2.3818404e+01    5.0000000e+00    5.0000000e+00 
   2.3862458e+01    5.0000000e+00    5.0000000e+00 
   2.3906537e+01    5.0000000e+00    5.0000000e+00 
   2.3950634e+01    5.0000000e+00    5.0000000e+00 
   2.3994753e+01    5.0000000e+00    5.0000000e+00 
   2.4038897e+01    5.0000000e+00    5.0000000e+00 
   2.4083066e+01    5.0000000e+00    5.0000000e+00 
   2.4127261e+01    5.0000000e+00    5.0000000e+00 
   2.4171483e+01    5.0000000e+00    5.0000000e+00 
   2.4215724e+01    5.0000000e+00    5.0000000e+00 
   2.4259995e+01    5.0000000e+00    5.0000000e+00 
   2.4304293e+01    5.0000000e+00    5.0000000e+00 
   2.4348618e+01    5.0000000e+00    5.0000000e+00 
   2.4392963e+01    5.0000000e+00    5.0000000e+00 
   2.4437338e+01    5.0000000e+00    5.0000000e+00 
   2.4481736e+01    5.0000000e+00    5.0000000e+00 
   2.4526155e+01    5.0000000e+00    5.0000000e+00 
   2.4570595e+01    5.0000000e+00    5.0000000e+00 
   2.4615071e+01    5.0000000e+00    5.0000000e+00 
   2.4659570e+01    5.0000000e+00    5.0000000e+00 
   2.4704086e+01    5.0000000e+00    5.0000000e+00 
   2.4748634e+01    5.0000000e+00    5.0000000e+00 
   2.4793213e+01    5.0000000e+00    5.0000000e+00 
   2.4837811e+01    5.0000000e+00    5.0000000e+00 
   2.4882433e+01    5.0000000e+00    5.0000000e+00 
   2.4927083e+01    5.0000000e+00    5.0000000e+00 
   2.4971761e+01    5.0000000e+00    5.0000000e+00 
   2.5016460e+01    5.0000000e+00    5.0000000e+00 
   2.5061181e+01    5.0000000e+00    5.0000000e+00 
   2.5105924e+01    5.0000000e+00    5.0000000e+00 
   2.5150691e+01    5.0000000e+00    5.0000000e+00 
   2.5195486e+01    5.0000000e+00    5.0000000e+00 
   2.5231322e+01    5.0000000e+00    5.0000000e+00 
   2.5276118e+01    5.0000000e+00    5.0000000e+00 
   2.5320981e+01    5.0000000e+00    5.0000000e+00 
   2.5365865e+01    5.0000000e+00    5.0000000e+00 
   2.5410768e+01    5.0000000e+00    5.0000000e+00 
   2.5455699e+01    5.0000000e+00    5.0000000e+00 
   2.5500660e+01    5.0000000e+00    5.0000000e+00 
   2.5545644e+01    5.0000000e+00    5.0000000e+00 
   2.5590651e+01    5.0000000e+00    5.0000000e+00 
   2.5635685e+01    5.0000000e+00    5.0000000e+00 
   2.5680741e+01    5.0000000e+00    5.0000000e+00 
   2.5725821e+01    5.0000000e+00    5.0000000e+00 
   2.5770924e+01    5.0000000e+00    5.0000000e+00 
   2.5807006e+01    5.0000000e+00    5.0000000e+00 
   2.5852109e+01    5.0000000e+00    5.0000000e+00 
   2.5897277e+01    5.0000000e+00    5.0000000e+00 
   2.5942473e+01    5.0000000e+00    5.0000000e+00 
   2.5987695e+01    5.0000000e+00    5.0000000e+00 
   2.6032943e+01    5.0000000e+00    5.0000000e+00 
   2.6078214e+01    5.0000000e+00    5.0000000e+00 
   2.6123508e+01    5.0000000e+00    5.0000000e+00 
   2.6168825e+01    5.0000000e+00    5.0000000e+00 
   2.6191496e+01    5.0000000e+00    5.0000000e+00 
   2.6219834e+01    5.0000000e+00    5.0000000e+00 
   2.6242505e+01    5.0000000e+00    5.0000000e+00 
   2.6270843e+01    5.0000000e+00    5.0000000e+00 
   2.6306266e+01    5.0000000e+00    5.0000000e+00 
   2.6334605e+01    5.0000000e+00    5.0000000e+00 
   2.6370028e+01    5.0000000e+00    5.0000000e+00 
   2.6414306e+01    5.0000000e+00    5.0000000e+00 
   2.6449729e+01    5.0000000e+00    5.0000000e+00 
   2.6494008e+01    5.0000000e+00    5.0000000e+00 
   2.6539526e+01    5.0000000e+00    5.0000000e+00 
   2.6585074e+01    5.0000000e+00    5.0000000e+00 
   2.6630646e+01    5.0000000e+00    5.0000000e+00 
   2.6676242e+01    5.0000000e+00    5.0000000e+00 
   2.6721863e+01    5.0000000e+00    5.0000000e+00 
   2.6767507e+01    5.0000000e+00    5.0000000e+00 
   2.6813176e+01    5.0000000e+00    5.0000000e+00 
   2.6858870e+01    5.0000000e+00    5.0000000e+00 
   2.6904587e+01    5.0000000e+00    5.0000000e+00 
   2.6950332e+01    5.0000000e+00    5.0000000e+00 
   2.6996099e+01    5.0000000e+00    5.0000000e+00 
   2.7041893e+01    5.0000000e+00    5.0000000e+00 
   2.7087713e+01    5.0000000e+00    5.0000000e+00 
   2.7133555e+01    5.0000000e+00    5.0000000e+00 
   2.7179423e+01    5.0000000e+00    5.0000000e+00 
   2.7225313e+01    5.0000000e+00    5.0000000e+00 
   2.7271229e+01    5.0000000e+00    5.0000000e+00 
   2.7317171e+01    5.0000000e+00    5.0000000e+00 
   2.7363137e+01    5.0000000e+00    5.0000000e+00 
   2.7409125e+01    5.0000000e+00    5.0000000e+00 
   2.7455139e+01    5.0000000e+00    5.0000000e+00 
   2.7501181e+01    5.0000000e+00    5.0000000e+00 
   2.7547245e+01    5.0000000e+00    5.0000000e+00 
   2.7593344e+01    5.0000000e+00    5.0000000e+00 
   2.7639466e+01    5.0000000e+00    5.0000000e+00 
   2.7685620e+01    5.0000000e+00    5.0000000e+00 
   2.7731802e+01    5.0000000e+00    5.0000000e+00 
   2.7778006e+01    5.0000000e+00    5.0000000e+00 
   2.7824234e+01    5.0000000e+00    5.0000000e+00 
   2.7870484e+01    5.0000000e+00    5.0000000e+00 
   2.7916758e+01    5.0000000e+00    5.0000000e+00 
   2.7963057e+01    5.0000000e+00    5.0000000e+00 
   2.8009381e+01    5.0000000e+00    5.0000000e+00 
   2.8055731e+01    5.0000000e+00    5.0000000e+00 
   2.8102106e+01    5.0000000e+00    5.0000000e+00 
   2.8148509e+01    5.0000000e+00    5.0000000e+00 
   2.8194939e+01    5.0000000e+00    5.0000000e+00 
   2.8241395e+01    5.0000000e+00    5.0000000e+00 
   2.8287876e+01    5.0000000e+00    5.0000000e+00 
   2.8334385e+01    5.0000000e+00    5.0000000e+00 
   2.8380920e+01    5.0000000e+00    5.0000000e+00 
   2.8427478e+01    5.0000000e+00    5.0000000e+00 
   2.8474062e+01    5.0000000e+00    5.0000000e+00 
   2.8520671e+01    5.0000000e+00    5.0000000e+00 
   2.8567310e+01    5.0000000e+00    5.0000000e+00 
   2.8613973e+01    5.0000000e+00    5.0000000e+00 
   2.8660663e+01    5.0000000e+00    5.0000000e+00 
   2.8707378e+01    5.0000000e+00    5.0000000e+00 
   2.8754120e+01    5.0000000e+00    5.0000000e+00 
   2.8800887e+01    5.0000000e+00    5.0000000e+00 
   2.8847681e+01    5.0000000e+00    5.0000000e+00 
   2.8894501e+01    5.0000000e+00    5.0000000e+00 
   2.8941347e+01    5.0000000e+00    5.0000000e+00 
   2.8988217e+01    5.0000000e+00    5.0000000e+00 
   2.9035113e+01    5.0000000e+00    5.0000000e+00 
   2.9082035e+01    5.0000000e+00    5.0000000e+00 
   2.9128983e+01    5.0000000e+00    5.0000000e+00 
   2.9175958e+01    5.0000000e+00    5.0000000e+00 
   2.9222959e+01    5.0000000e+00    5.0000000e+00 
   2.9269986e+01    5.0000000e+00    5.0000000e+00 
   2.9317040e+01    5.0000000e+00    5.0000000e+00 
   2.9364120e+01    5.0000000e+00    5.0000000e+00 
   2.9411226e+01    5.0000000e+00    5.0000000e+00 
   2.9458359e+01    5.0000000e+00    5.0000000e+00 
   2.9505519e+01    5.0000000e+00    5.0000000e+00 
   2.9552706e+01    5.0000000e+00    5.0000000e+00 
   2.9599920e+01    5.0000000e+00    5.0000000e+00 
   2.9647160e+01    5.0000000e+00    5.0000000e+00 
   2.9694429e+01    5.0000000e+00    5.0000000e+00 
   2.9741726e+01    5.0000000e+00    5.0000000e+00 
   2.9789049e+01    5.0000000e+00    5.0000000e+00 
   2.9836399e+01    5.0000000e+00    5.0000000e+00 
   2.9883776e+01    5.0000000e+00    5.0000000e+00 
   2.9931183e+01    5.0000000e+00    5.0000000e+00 
   2.9978615e+01    5.0000000e+00    5.0000000e+00 
   3.0026076e+01    5.0000000e+00    5.0000000e+00 
   3.0073563e+01    5.0000000e+00    5.0000000e+00 
   3.0121077e+01    5.0000000e+00    5.0000000e+00 
   3.0168618e+01    5.0000000e+00    5.0000000e+00 
   3.0216184e+01    5.0000000e+00    5.0000000e+00 
   3.0263771e+01    5.0000000e+00    5.0000000e+00 
   3.0301842e+01    5.0000000e+00    5.0000000e+00 
   3.0332298e+01    5.0000000e+00    5.0000000e+00 
   3.0356663e+01    5.0000000e+00    5.0000000e+00 
   3.0387119e+01    5.0000000e+00    5.0000000e+00 
   3.0411483e+01    5.0000000e+00    5.0000000e+00 
   3.0441940e+01    5.0000000e+00    5.0000000e+00 
   3.0466304e+01    5.0000000e+00    5.0000000e+00 
   3.0496761e+01    5.0000000e+00    5.0000000e+00 
   3.0521125e+01    5.0000000e+00    5.0000000e+00 
   3.0551582e+01    5.0000000e+00    5.0000000e+00 
   3.0575946e+01    5.0000000e+00    5.0000000e+00 
   3.0606402e+01    5.0000000e+00    5.0000000e+00 
   3.0630767e+01    5.0000000e+00    5.0000000e+00 
   3.0661223e+01    5.0000000e+00    5.0000000e+00 
   3.0685588e+01    5.0000000e+00    5.0000000e+00 
   3.0716044e+01    5.0000000e+00    5.0000000e+00 
   3.0754114e+01    5.0000000e+00    5.0000000e+00 
   3.0801702e+01    5.0000000e+00    5.0000000e+00 
   3.0839772e+01    5.0000000e+00    5.0000000e+00 
   3.0870228e+01    5.0000000e+00    5.0000000e+00 
   3.0908298e+01    5.0000000e+00    5.0000000e+00 
   3.0938755e+01    5.0000000e+00    5.0000000e+00 
   3.0963119e+01    5.0000000e+00    5.0000000e+00 
   3.0993575e+01    5.0000000e+00    5.0000000e+00 
   3.1017940e+01    5.0000000e+00    5.0000000e+00 
   3.1048396e+01    5.0000000e+00    5.0000000e+00 
   3.1072761e+01    5.0000000e+00    5.0000000e+00 
   3.1103217e+01    5.0000000e+00    5.0000000e+00 
   3.1127582e+01    5.0000000e+00    5.0000000e+00 
   3.1158038e+01    5.0000000e+00    5.0000000e+00 
   3.1196108e+01    5.0000000e+00    5.0000000e+00 
   3.1226565e+01    5.0000000e+00    5.0000000e+00 
   3.1264635e+01    5.0000000e+00    5.0000000e+00 
   3.1295091e+01    5.0000000e+00    5.0000000e+00 
   3.1333161e+01    5.0000000e+00    5.0000000e+00 
   3.1363617e+01    5.0000000e+00    5.0000000e+00 
   3.1387982e+01    5.0000000e+00    5.0000000e+00 
   3.1418438e+01    5.0000000e+00    5.0000000e+00 
   3.1442803e+01    5.0000000e+00    5.0000000e+00 
   3.1473259e+01    5.0000000e+00    5.0000000e+00 
   3.1511329e+01    5.0000000e+00    5.0000000e+00 
   3.1541785e+01    5.0000000e+00    5.0000000e+00 
   3.1566150e+01    5.0000000e+00    5.0000000e+00 
   3.1596606e+01    5.0000000e+00    5.0000000e+00 
   3.1620971e+01    5.0000000e+00    5.0000000e+00 
   3.1651427e+01    5.0000000e+00    5.0000000e+00 
   3.1675792e+01    5.0000000e+00    5.0000000e+00 
   3.1706248e+01    5.0000000e+00    5.0000000e+00 
   3.1730613e+01    5.0000000e+00    5.0000000e+00 
   3.1761069e+01    5.0000000e+00    5.0000000e+00 
   3.1799139e+01    5.0000000e+00    5.0000000e+00 
   3.1829595e+01    5.0000000e+00    5.0000000e+00 
   3.1867665e+01    5.0000000e+00    5.0000000e+00 
   3.1898121e+01    5.0000000e+00    5.0000000e+00 
   3.1936191e+01    5.0000000e+00    5.0000000e+00 
   3.1966648e+01    5.0000000e+00    5.0000000e+00 
   3.1991012e+01    5.0000000e+00    5.0000000e+00 
   3.2010504e+01    5.0000000e+00    5.0000000e+00 
   3.2034869e+01    5.0000000e+00    5.0000000e+00 
   3.2065325e+01    5.0000000e+00    5.0000000e+00 
   3.2089690e+01    5.0000000e+00    5.0000000e+00 
   3.2120146e+01    5.0000000e+00    5.0000000e+00 
   3.2144511e+01    5.0000000e+00    5.0000000e+00 
   3.2174967e+01    5.0000000e+00    5.0000000e+00 
   3.2213037e+01    5.0000000e+00    5.0000000e+00 
   3.2243493e+01    5.0000000e+00    5.0000000e+00 
   3.2267858e+01    5.0000000e+00    5.0000000e+00 
   3.2298314e+01    5.0000000e+00    5.0000000e+00 
   3.2322679e+01    5.0000000e+00    5.0000000e+00 
   3.2353135e+01    5.0000000e+00    5.0000000e+00 
   3.2377500e+01    5.0000000e+00    5.0000000e+00 
   3.2407956e+01    5.0000000e+00    5.0000000e+00 
   3.2432321e+01    5.0000000e+00    5.0000000e+00 
   3.2462777e+01    5.0000000e+00    5.0000000e+00 
   3.2487142e+01    5.0000000e+00    5.0000000e+00 
   3.2517598e+01    5.0000000e+00    5.0000000e+00 
   3.2541963e+01    5.0000000e+00    5.0000000e+00 
   3.2572419e+01    5.0000000e+00    5.0000000e+00 
   3.2610489e+01    5.0000000e+00    5.0000000e+00 
   3.2640945e+01    5.0000000e+00    5.0000000e+00 
   3.2665310e+01    5.0000000e+00    5.0000000e+00 
   3.2695766e+01    5.0000000e+00    5.0000000e+00 
   3.2720131e+01    5.0000000e+00    5.0000000e+00 
   3.2750587e+01    5.0000000e+00    5.0000000e+00 
   3.2774952e+01    5.0000000e+00    5.0000000e+00 
   3.2805408e+01    5.0000000e+00    5.0000000e+00 
   3.2843478e+01    5.0000000e+00    5.0000000e+00 
   3.2891066e+01    5.0000000e+00    5.0000000e+00 
   3.2929136e+01    5.0000000e+00    5.0000000e+00 
   3.2959592e+01    5.0000000e+00    5.0000000e+00 
   3.2997662e+01    5.0000000e+00    5.0000000e+00 
   3.3045250e+01    5.0000000e+00    5.0000000e+00 
   3.3083320e+01    5.0000000e+00    5.0000000e+00 
   3.3113776e+01    5.0000000e+00    5.0000000e+00 
   3.3138141e+01    5.0000000e+00    5.0000000e+00 
   3.3168597e+01    5.0000000e+00    5.0000000e+00 
   3.3206667e+01    5.0000000e+00    5.0000000e+00 
   3.3237123e+01    5.0000000e+00    5.0000000e+00 
   3.3275193e+01    5.0000000e+00    5.0000000e+00 
   3.3322781e+01    5.0000000e+00    5.0000000e+00 
   3.3360851e+01    5.0000000e+00    5.0000000e+00 
   3.3391307e+01    5.0000000e+00    5.0000000e+00 
   3.3429377e+01    5.0000000e+00    5.0000000e+00 
   3.3459833e+01    5.0000000e+00    5.0000000e+00 
   3.3497904e+01    5.0000000e+00    5.0000000e+00 
   3.3528360e+01    5.0000000e+00    5.0000000e+00 
   3.3566430e+01    5.0000000e+00    5.0000000e+00 
   3.3596886e+01    5.0000000e+00    5.0000000e+00 
   3.3621251e+01    5.0000000e+00    5.0000000e+00 
   3.3651707e+01    5.0000000e+00    5.0000000e+00 
   3.3689777e+01    5.0000000e+00    5.0000000e+00 
   3.3720233e+01    5.0000000e+00    5.0000000e+00 
   3.3758303e+01    5.0000000e+00    5.0000000e+00 
   3.3788759e+01    5.0000000e+00    5.0000000e+00 
   3.3826829e+01    5.0000000e+00    5.0000000e+00 
   3.3857285e+01    5.0000000e+00    5.0000000e+00 
   3.3881650e+01    5.0000000e+00    5.0000000e+00 
   3.3912106e+01    5.0000000e+00    5.0000000e+00 
   3.3950176e+01    5.0000000e+00    5.0000000e+00 
   3.3980633e+01    5.0000000e+00    5.0000000e+00 
   3.4018703e+01    5.0000000e+00    5.0000000e+00 
   3.4049159e+01    5.0000000e+00    5.0000000e+00 
   3.4087229e+01    5.0000000e+00    5.0000000e+00 
   3.4117685e+01    5.0000000e+00    5.0000000e+00 
   3.4142050e+01    5.0000000e+00    5.0000000e+00 
   3.4172506e+01    5.0000000e+00    5.0000000e+00 
   3.4196871e+01    5.0000000e+00    5.0000000e+00 
   3.4227327e+01    5.0000000e+00    5.0000000e+00 
   3.4265397e+01    5.0000000e+00    5.0000000e+00 
   3.4312985e+01    5.0000000e+00    5.0000000e+00 
   3.4351055e+01    5.0000000e+00    5.0000000e+00 
   3.4381511e+01    5.0000000e+00    5.0000000e+00 
   3.4405876e+01    5.0000000e+00    5.0000000e+00 
   3.4436332e+01    5.0000000e+00    5.0000000e+00 
   3.4474402e+01    5.0000000e+00    5.0000000e+00 
   3.4504858e+01    5.0000000e+00    5.0000000e+00 
   3.4542928e+01    5.0000000e+00    5.0000000e+00 
   3.4573384e+01    5.0000000e+00    5.0000000e+00 
   3.4611454e+01    5.0000000e+00    5.0000000e+00 
   3.4659042e+01    5.0000000e+00    5.0000000e+00 
   3.4697112e+01    5.0000000e+00    5.0000000e+00 
   3.4727568e+01    5.0000000e+00    5.0000000e+00 
   3.4751933e+01    5.0000000e+00    5.0000000e+00 
   3.4782389e+01    5.0000000e+00    5.0000000e+00 
   3.4820459e+01    5.0000000e+00    5.0000000e+00 
   3.4850915e+01    5.0000000e+00    5.0000000e+00 
   3.4888985e+01    5.0000000e+00    5.0000000e+00 
   3.4919441e+01    5.0000000e+00    5.0000000e+00 
   3.4957512e+01    5.0000000e+00    5.0000000e+00 
   3.4987968e+01    5.0000000e+00    5.0000000e+00 
   3.5012333e+01    5.0000000e+00    5.0000000e+00 
   3.5042789e+01    5.0000000e+00    5.0000000e+00 
   3.5067154e+01    5.0000000e+00    5.0000000e+00 
   3.5097610e+01    5.0000000e+00    5.0000000e+00 
   3.5135680e+01    5.0000000e+00    5.0000000e+00 
   3.5166136e+01    5.0000000e+00    5.0000000e+00 
   3.5204206e+01    5.0000000e+00    5.0000000e+00 
   3.5251794e+01    5.0000000e+00    5.0000000e+00 
   3.5289864e+01    5.0000000e+00    5.0000000e+00 
   3.5320320e+01    5.0000000e+00    5.0000000e+00 
   3.5358390e+01    5.0000000e+00    5.0000000e+00 
   3.5388846e+01    5.0000000e+00    5.0000000e+00 
   3.5426916e+01    5.0000000e+00    5.0000000e+00 
   3.5457372e+01    5.0000000e+00    5.0000000e+00 
   3.5495442e+01    5.0000000e+00    5.0000000e+00 
   3.5525898e+01    5.0000000e+00    5.0000000e+00 
   3.5563968e+01    5.0000000e+00    5.0000000e+00 
   3.5594425e+01    5.0000000e+00    5.0000000e+00 
   3.5618789e+01    5.0000000e+00    5.0000000e+00 
   3.5649246e+01    5.0000000e+00    5.0000000e+00 
   3.5673610e+01    5.0000000e+00    5.0000000e+00 
   3.5704066e+01    5.0000000e+00    5.0000000e+00 
   3.5742137e+01    5.0000000e+00    5.0000000e+00 
   3.5772593e+01    5.0000000e+00    5.0000000e+00 
   3.5796958e+01    5.0000000e+00    5.0000000e+00 
   3.5827414e+01    5.0000000e+00    5.0000000e+00 
   3.5865484e+01    5.0000000e+00    5.0000000e+00 
   3.5895940e+01    5.0000000e+00    5.0000000e+00 
   3.5920305e+01    5.0000000e+00    5.0000000e+00 
   3.5950761e+01    5.0000000e+00    5.0000000e+00 
   3.5975126e+01    5.0000000e+00    5.0000000e+00 
   3.6005582e+01    5.0000000e+00    5.0000000e+00 
   3.6043652e+01    5.0000000e+00    5.0000000e+00 
   3.6074108e+01    5.0000000e+00    5.0000000e+00 
   3.6112178e+01    5.0000000e+00    5.0000000e+00 
   3.6142634e+01    5.0000000e+00    5.0000000e+00 
   3.6166999e+01    5.0000000e+00    5.0000000e+00 
   3.6197455e+01    5.0000000e+00    5.0000000e+00 
   3.6235525e+01    5.0000000e+00    5.0000000e+00 
   3.6283113e+01    5.0000000e+00    5.0000000e+00 
   3.6321183e+01    5.0000000e+00    5.0000000e+00 
   3.6351639e+01    5.0000000e+00    5.0000000e+00 
   3.6389709e+01    5.0000000e+00    5.0000000e+00 
   3.6437297e+01    5.0000000e+00    5.0000000e+00 
   3.6475367e+01    5.0000000e+00    5.0000000e+00 
   3.6505823e+01    5.0000000e+00    5.0000000e+00 
   3.6530188e+01    5.0000000e+00    5.0000000e+00 
   3.6560644e+01    5.0000000e+00    5.0000000e+00 
   3.6585009e+01    5.0000000e+00    5.0000000e+00 
   3.6615465e+01    5.0000000e+00    5.0000000e+00 
   3.6653535e+01    5.0000000e+00    5.0000000e+00 
   3.6683991e+01    5.0000000e+00    5.0000000e+00 
   3.6722061e+01    5.0000000e+00    5.0000000e+00 
   3.6752517e+01    5.0000000e+00    5.0000000e+00 
   3.6790587e+01    5.0000000e+00    5.0000000e+00 
   3.6838175e+01    5.0000000e+00    5.0000000e+00 
   3.6876245e+01    5.0000000e+00    5.0000000e+00 
   3.6923833e+01    5.0000000e+00    5.0000000e+00 
   3.6961903e+01    5.0000000e+00    5.0000000e+00 
   3.6992359e+01    5.0000000e+00    5.0000000e+00 
   3.7030429e+01    5.0000000e+00    5.0000000e+00 
   3.7060885e+01    5.0000000e+00    5.0000000e+00 
   3.7098955e+01    5.0000000e+00    5.0000000e+00 
   3.7129411e+01    5.0000000e+00    5.0000000e+00 
   3.7167482e+01    5.0000000e+00    5.0000000e+00 
   3.7197938e+01    5.0000000e+00    5.0000000e+00 
   3.7236008e+01    5.0000000e+00    5.0000000e+00 
   3.7266464e+01    5.0000000e+00    5.0000000e+00 
   3.7304534e+01    5.0000000e+00    5.0000000e+00 
   3.7334990e+01    5.0000000e+00    5.0000000e+00 
   3.7373060e+01    5.0000000e+00    5.0000000e+00 
   3.7420648e+01    5.0000000e+00    5.0000000e+00 
   3.7458718e+01    5.0000000e+00    5.0000000e+00 
   3.7489174e+01    5.0000000e+00    5.0000000e+00 
   3.7527244e+01    5.0000000e+00    5.0000000e+00 
   3.7557700e+01    5.0000000e+00    5.0000000e+00 
   3.7595770e+01    5.0000000e+00    5.0000000e+00 
   3.7626226e+01    5.0000000e+00    5.0000000e+00 
   3.7664297e+01    5.0000000e+00    5.0000000e+00 
   3.7711884e+01    5.0000000e+00    5.0000000e+00 
   3.7749954e+01    5.0000000e+00    5.0000000e+00 
   3.7797542e+01    5.0000000e+00    5.0000000e+00 
   3.7835612e+01    5.0000000e+00    5.0000000e+00 
   3.7866068e+01    5.0000000e+00    5.0000000e+00 
   3.7904138e+01    5.0000000e+00    5.0000000e+00 
   3.7934594e+01    5.0000000e+00    5.0000000e+00 
   3.7958959e+01    5.0000000e+00    5.0000000e+00 
   3.7989415e+01    5.0000000e+00    5.0000000e+00 
   3.8027485e+01    5.0000000e+00    5.0000000e+00 
   3.8057941e+01    5.0000000e+00    5.0000000e+00 
   3.8096012e+01    5.0000000e+00    5.0000000e+00 
   3.8126468e+01    5.0000000e+00    5.0000000e+00 
   3.8164538e+01    5.0000000e+00    5.0000000e+00 
   3.8212125e+01    5.0000000e+00    5.0000000e+00 
   3.8250196e+01    5.0000000e+00    5.0000000e+00 
   3.8280652e+01    5.0000000e+00    5.0000000e+00 
   3.8305016e+01    5.0000000e+00    5.0000000e+00 
   3.8335473e+01    5.0000000e+00    5.0000000e+00 
   3.8373543e+01    5.0000000e+00    5.0000000e+00 
   3.8403999e+01    5.0000000e+00    5.0000000e+00 
   3.8442069e+01    5.0000000e+00    5.0000000e+00 
   3.8472525e+01    5.0000000e+00    5.0000000e+00 
   3.8510595e+01    5.0000000e+00    5.0000000e+00 
   3.8541051e+01    5.0000000e+00    5.0000000e+00 
   3.8579121e+01    5.0000000e+00    5.0000000e+00 
   3.8609577e+01    5.0000000e+00    5.0000000e+00 
   3.8647647e+01    5.0000000e+00    5.0000000e+00 
   3.8678104e+01    5.0000000e+00    5.0000000e+00 
   3.8716174e+01    5.0000000e+00    5.0000000e+00 
   3.8763761e+01    5.0000000e+00    5.0000000e+00 
   3.8801831e+01    5.0000000e+00    5.0000000e+00 
   3.8832288e+01    5.0000000e+00    5.0000000e+00 
   3.8870358e+01    5.0000000e+00    5.0000000e+00 
   3.8900814e+01    5.0000000e+00    5.0000000e+00 
   3.8938884e+01    5.0000000e+00    5.0000000e+00 
   3.8969340e+01    5.0000000e+00    5.0000000e+00 
   3.9007410e+01    5.0000000e+00    5.0000000e+00 
   3.9037866e+01    5.0000000e+00    5.0000000e+00 
   3.9075936e+01    5.0000000e+00    5.0000000e+00 
   3.9106392e+01    5.0000000e+00    5.0000000e+00 
   3.9144462e+01    5.0000000e+00    5.0000000e+00 
   3.9174919e+01    5.0000000e+00    5.0000000e+00 
   3.9199283e+01    5.0000000e+00    5.0000000e+00 
   3.9229739e+01    5.0000000e+00    5.0000000e+00 
   3.9267810e+01    5.0000000e+00    5.0000000e+00 
   3.9298266e+01    5.0000000e+00    5.0000000e+00 
   3.9336336e+01    5.0000000e+00    5.0000000e+00 
   3.9383923e+01    5.0000000e+00    5.0000000e+00 
   3.9421994e+01    5.0000000e+00    5.0000000e+00 
   3.9469581e+01    5.0000000e+00    5.0000000e+00 
   3.9507651e+01    5.0000000e+00    5.0000000e+00 
   3.9538107e+01    5.0000000e+00    5.0000000e+00 
   3.9576177e+01    5.0000000e+00    5.0000000e+00 
   3.9606634e+01    5.0000000e+00    5.0000000e+00 
   3.9644704e+01    5.0000000e+00    5.0000000e+00 
   3.9675160e+01    5.0000000e+00    5.0000000e+00 
   3.9713230e+01    5.0000000e+00    5.0000000e+00 
   3.9760818e+01    5.0000000e+00    5.0000000e+00 
   3.9798888e+01    5.0000000e+00    5.0000000e+00 
   3.9829344e+01    5.0000000e+00    5.0000000e+00 
   3.9867414e+01    5.0000000e+00    5.0000000e+00 
   3.9915001e+01    5.0000000e+00    5.0000000e+00 
   3.9953072e+01    5.0000000e+00    5.0000000e+00 
   3.9983528e+01    5.0000000e+00    5.0000000e+00 
   4.0021598e+01    5.0000000e+00    5.0000000e+00 
   4.0052054e+01    5.0000000e+00    5.0000000e+00 
   4.0090124e+01    5.0000000e+00    5.0000000e+00 
   4.0137712e+01    5.0000000e+00    5.0000000e+00 
   4.0175782e+01    5.0000000e+00    5.0000000e+00 
   4.0206238e+01    5.0000000e+00    5.0000000e+00 
   4.0244308e+01    5.0000000e+00    5.0000000e+00 
   4.0291896e+01    5.0000000e+00    5.0000000e+00 
   4.0329966e+01    5.0000000e+00    5.0000000e+00 
   4.0360422e+01    5.0000000e+00    5.0000000e+00 
   4.0398492e+01    5.0000000e+00    5.0000000e+00 
   4.0446080e+01    5.0000000e+00    5.0000000e+00 
   4.0484150e+01    5.0000000e+00    5.0000000e+00 
   4.0531737e+01    5.0000000e+00    5.0000000e+00 
   4.0569807e+01    5.0000000e+00    5.0000000e+00 
   4.0600263e+01    5.0000000e+00    5.0000000e+00 
   4.0638334e+01    5.0000000e+00    5.0000000e+00 
   4.0685921e+01    5.0000000e+00    5.0000000e+00 
   4.0723991e+01    5.0000000e+00    5.0000000e+00 
   4.0771579e+01    5.0000000e+00    5.0000000e+00 
   4.0809649e+01    5.0000000e+00    5.0000000e+00 
   4.0857237e+01    5.0000000e+00    5.0000000e+00 
   4.0895307e+01    5.0000000e+00    5.0000000e+00 
   4.0925763e+01    5.0000000e+00    5.0000000e+00 
   4.0963833e+01    5.0000000e+00    5.0000000e+00 
   4.1007531e+01    5.0000000e+00    5.0000000e+00 
   4.1042489e+01    5.0000000e+00    5.0000000e+00 
   4.1086187e+01    5.0000000e+00    5.0000000e+00 
   4.1121146e+01    5.0000000e+00    5.0000000e+00 
   4.1164843e+01    5.0000000e+00    5.0000000e+00 
   4.1199802e+01    5.0000000e+00    5.0000000e+00 
   4.1243500e+01    5.0000000e+00    5.0000000e+00 
   4.1287271e+01    5.0000000e+00    5.0000000e+00 
   4.1322288e+01    5.0000000e+00    5.0000000e+00 
   4.1366058e+01    5.0000000e+00    5.0000000e+00 
   4.1401075e+01    5.0000000e+00    5.0000000e+00 
   4.1444846e+01    5.0000000e+00    5.0000000e+00 
   4.1488668e+01    5.0000000e+00    5.0000000e+00 
   4.1532502e+01    5.0000000e+00    5.0000000e+00 
   4.1567568e+01    5.0000000e+00    5.0000000e+00 
   4.1611402e+01    5.0000000e+00    5.0000000e+00 
   4.1646469e+01    5.0000000e+00    5.0000000e+00 
   4.1690302e+01    5.0000000e+00    5.0000000e+00 
   4.1725369e+01    5.0000000e+00    5.0000000e+00 
   4.1769202e+01    5.0000000e+00    5.0000000e+00 
   4.1804269e+01    5.0000000e+00    5.0000000e+00 
   4.1832322e+01    5.0000000e+00    5.0000000e+00 
   4.1867389e+01    5.0000000e+00    5.0000000e+00 
   4.1911223e+01    5.0000000e+00    5.0000000e+00 
   4.1955166e+01    5.0000000e+00    5.0000000e+00 
   4.1990321e+01    5.0000000e+00    5.0000000e+00 
   4.2034264e+01    5.0000000e+00    5.0000000e+00 
   4.2069419e+01    5.0000000e+00    5.0000000e+00 
   4.2113132e+01    5.0000000e+00    5.0000000e+00 
   4.2148103e+01    5.0000000e+00    5.0000000e+00 
   4.2191816e+01    5.0000000e+00    5.0000000e+00 
   4.2226787e+01    5.0000000e+00    5.0000000e+00 
   4.2270500e+01    5.0000000e+00    5.0000000e+00 
   4.2305471e+01    5.0000000e+00    5.0000000e+00 
   4.2349184e+01    5.0000000e+00    5.0000000e+00 
   4.2384155e+01    5.0000000e+00    5.0000000e+00 
   4.2427868e+01    5.0000000e+00    5.0000000e+00 
   4.2471663e+01    5.0000000e+00    5.0000000e+00 
   4.2506699e+01    5.0000000e+00    5.0000000e+00 
   4.2550494e+01    5.0000000e+00    5.0000000e+00 
   4.2585530e+01    5.0000000e+00    5.0000000e+00 
   4.2629325e+01    5.0000000e+00    5.0000000e+00 
   4.2664361e+01    5.0000000e+00    5.0000000e+00 
   4.2708156e+01    5.0000000e+00    5.0000000e+00 
   4.2743192e+01    5.0000000e+00    5.0000000e+00 
   4.2786987e+01    5.0000000e+00    5.0000000e+00 
   4.2822023e+01    5.0000000e+00    5.0000000e+00 
   4.2865818e+01    5.0000000e+00    5.0000000e+00 
   4.2900854e+01    5.0000000e+00    5.0000000e+00 
   4.2944649e+01    5.0000000e+00    5.0000000e+00 
   4.2988574e+01    5.0000000e+00    5.0000000e+00 
   4.3023715e+01    5.0000000e+00    5.0000000e+00 
   4.3067640e+01    5.0000000e+00    5.0000000e+00 
   4.3111598e+01    5.0000000e+00    5.0000000e+00 
   4.3155572e+01    5.0000000e+00    5.0000000e+00 
   4.3190751e+01    5.0000000e+00    5.0000000e+00 
   4.3234725e+01    5.0000000e+00    5.0000000e+00 
   4.3269905e+01    5.0000000e+00    5.0000000e+00 
   4.3313879e+01    5.0000000e+00    5.0000000e+00 
   4.3349058e+01    5.0000000e+00    5.0000000e+00 
   4.3393032e+01    5.0000000e+00    5.0000000e+00 
   4.3428211e+01    5.0000000e+00    5.0000000e+00 
   4.3472185e+01    5.0000000e+00    5.0000000e+00 
   4.3507365e+01    5.0000000e+00    5.0000000e+00 
   4.3551339e+01    5.0000000e+00    5.0000000e+00 
   4.3595409e+01    5.0000000e+00    5.0000000e+00 
   4.3630665e+01    5.0000000e+00    5.0000000e+00 
   4.3674736e+01    5.0000000e+00    5.0000000e+00 
   4.3727104e+01    5.0000000e+00    5.0000000e+00 
   4.3768999e+01    5.0000000e+00    5.0000000e+00 
   4.3821340e+01    5.0000000e+00    5.0000000e+00 
   4.3863212e+01    5.0000000e+00    5.0000000e+00 
   4.3896711e+01    5.0000000e+00    5.0000000e+00 
   4.3938583e+01    5.0000000e+00    5.0000000e+00 
   4.3990908e+01    5.0000000e+00    5.0000000e+00 
   4.4032769e+01    5.0000000e+00    5.0000000e+00 
   4.4085094e+01    5.0000000e+00    5.0000000e+00 
   4.4126954e+01    5.0000000e+00    5.0000000e+00 
   4.4160442e+01    5.0000000e+00    5.0000000e+00 
   4.4202302e+01    5.0000000e+00    5.0000000e+00 
   4.4235790e+01    5.0000000e+00    5.0000000e+00 
   4.4277650e+01    5.0000000e+00    5.0000000e+00 
   4.4311138e+01    5.0000000e+00    5.0000000e+00 
   4.4352998e+01    5.0000000e+00    5.0000000e+00 
   4.4397008e+01    5.0000000e+00    5.0000000e+00 
   4.4441033e+01    5.0000000e+00    5.0000000e+00 
   4.4476254e+01    5.0000000e+00    5.0000000e+00 
   4.4520280e+01    5.0000000e+00    5.0000000e+00 
   4.4555500e+01    5.0000000e+00    5.0000000e+00 
   4.4599526e+01    5.0000000e+00    5.0000000e+00 
   4.4651997e+01    5.0000000e+00    5.0000000e+00 
   4.4693973e+01    5.0000000e+00    5.0000000e+00 
   4.4727555e+01    5.0000000e+00    5.0000000e+00 
   4.4769531e+01    5.0000000e+00    5.0000000e+00 
   4.4803113e+01    5.0000000e+00    5.0000000e+00 
   4.4845089e+01    5.0000000e+00    5.0000000e+00 
   4.4878671e+01    5.0000000e+00    5.0000000e+00 
   4.4920647e+01    5.0000000e+00    5.0000000e+00 
   4.4954229e+01    5.0000000e+00    5.0000000e+00 
   4.4996205e+01    5.0000000e+00    5.0000000e+00 
   4.5048676e+01    5.0000000e+00    5.0000000e+00 
   4.5090653e+01    5.0000000e+00    5.0000000e+00 
   4.5143124e+01    5.0000000e+00    5.0000000e+00 
   4.5185100e+01    5.0000000e+00    5.0000000e+00 
   4.5218682e+01    5.0000000e+00    5.0000000e+00 
   4.5260658e+01    5.0000000e+00    5.0000000e+00 
   4.5294240e+01    5.0000000e+00    5.0000000e+00 
   4.5336216e+01    5.0000000e+00    5.0000000e+00 
   4.5388687e+01    5.0000000e+00    5.0000000e+00 
   4.5430664e+01    5.0000000e+00    5.0000000e+00 
   4.5483134e+01    5.0000000e+00    5.0000000e+00 
   4.5525111e+01    5.0000000e+00    5.0000000e+00 
   4.5577582e+01    5.0000000e+00    5.0000000e+00 
   4.5619559e+01    5.0000000e+00    5.0000000e+00 
   4.5672029e+01    5.0000000e+00    5.0000000e+00 
   4.5724704e+01    5.0000000e+00    5.0000000e+00 
   4.5777388e+01    5.0000000e+00    5.0000000e+00 
   4.5830076e+01    5.0000000e+00    5.0000000e+00 
   4.5882901e+01    5.0000000e+00    5.0000000e+00 
   4.5925160e+01    5.0000000e+00    5.0000000e+00 
   4.5977903e+01    5.0000000e+00    5.0000000e+00 
   4.6020097e+01    5.0000000e+00    5.0000000e+00 
   4.6072831e+01    5.0000000e+00    5.0000000e+00 
   4.6115019e+01    5.0000000e+00    5.0000000e+00 
   4.6167744e+01    5.0000000e+00    5.0000000e+00 
   4.6209923e+01    5.0000000e+00    5.0000000e+00 
   4.6243667e+01    5.0000000e+00    5.0000000e+00 
   4.6285847e+01    5.0000000e+00    5.0000000e+00 
   4.6338571e+01    5.0000000e+00    5.0000000e+00 
   4.6380751e+01    5.0000000e+00    5.0000000e+00 
   4.6414494e+01    5.0000000e+00    5.0000000e+00 
   4.6456674e+01    5.0000000e+00    5.0000000e+00 
   4.6509399e+01    5.0000000e+00    5.0000000e+00 
   4.6551578e+01    5.0000000e+00    5.0000000e+00 
   4.6604303e+01    5.0000000e+00    5.0000000e+00 
   4.6646482e+01    5.0000000e+00    5.0000000e+00 
   4.6680226e+01    5.0000000e+00    5.0000000e+00 
   4.6722406e+01    5.0000000e+00    5.0000000e+00 
   4.6767929e+01    5.0000000e+00    5.0000000e+00 
   4.6804348e+01    5.0000000e+00    5.0000000e+00 
   4.6849851e+01    5.0000000e+00    5.0000000e+00 
   4.6895357e+01    5.0000000e+00    5.0000000e+00 
   4.6931762e+01    5.0000000e+00    5.0000000e+00 
   4.6960886e+01    5.0000000e+00    5.0000000e+00 
   4.6997292e+01    5.0000000e+00    5.0000000e+00 
   4.7042777e+01    5.0000000e+00    5.0000000e+00 
   4.7088252e+01    5.0000000e+00    5.0000000e+00 
   4.7124632e+01    5.0000000e+00    5.0000000e+00 
   4.7170101e+01    5.0000000e+00    5.0000000e+00 
   4.7206475e+01    5.0000000e+00    5.0000000e+00 
   4.7251938e+01    5.0000000e+00    5.0000000e+00 
   4.7297394e+01    5.0000000e+00    5.0000000e+00 
   4.7333759e+01    5.0000000e+00    5.0000000e+00 
   4.7379209e+01    5.0000000e+00    5.0000000e+00 
   4.7424663e+01    5.0000000e+00    5.0000000e+00 
   4.7461026e+01    5.0000000e+00    5.0000000e+00 
   4.7506471e+01    5.0000000e+00    5.0000000e+00 
   4.7542827e+01    5.0000000e+00    5.0000000e+00 
   4.7588268e+01    5.0000000e+00    5.0000000e+00 
   4.7633711e+01    5.0000000e+00    5.0000000e+00 
   4.7679151e+01    5.0000000e+00    5.0000000e+00 
   4.7715502e+01    5.0000000e+00    5.0000000e+00 
   4.7760939e+01    5.0000000e+00    5.0000000e+00 
   4.7806377e+01    5.0000000e+00    5.0000000e+00 
   4.7851815e+01    5.0000000e+00    5.0000000e+00 
   4.7897250e+01    5.0000000e+00    5.0000000e+00 
   4.7942688e+01    5.0000000e+00    5.0000000e+00 
   4.7988127e+01    5.0000000e+00    5.0000000e+00 
   4.8024479e+01    5.0000000e+00    5.0000000e+00 
   4.8069462e+01    5.0000000e+00    5.0000000e+00 
   4.8114458e+01    5.0000000e+00    5.0000000e+00 
   4.8159460e+01    5.0000000e+00    5.0000000e+00 
   4.8195462e+01    5.0000000e+00    5.0000000e+00 
   4.8240464e+01    5.0000000e+00    5.0000000e+00 
   4.8285472e+01    5.0000000e+00    5.0000000e+00 
   4.8321479e+01    5.0000000e+00    5.0000000e+00 
   4.8366487e+01    5.0000000e+00    5.0000000e+00 
   4.8411502e+01    5.0000000e+00    5.0000000e+00 
   4.8456519e+01    5.0000000e+00    5.0000000e+00 
   4.8492534e+01    5.0000000e+00    5.0000000e+00 
   4.8537549e+01    5.0000000e+00    5.0000000e+00 
   4.8582565e+01    5.0000000e+00    5.0000000e+00 
   4.8627586e+01    5.0000000e+00    5.0000000e+00 
   4.8672604e+01    5.0000000e+00    5.0000000e+00 
   4.8717631e+01    5.0000000e+00    5.0000000e+00 
   4.8762648e+01    5.0000000e+00    5.0000000e+00 
   4.8807678e+01    5.0000000e+00    5.0000000e+00 
   4.8843702e+01    5.0000000e+00    5.0000000e+00 
   4.8888732e+01    5.0000000e+00    5.0000000e+00 
   4.8934152e+01    5.0000000e+00    5.0000000e+00 
   4.8979583e+01    5.0000000e+00    5.0000000e+00 
   4.9015929e+01    5.0000000e+00    5.0000000e+00 
   4.9061356e+01    5.0000000e+00    5.0000000e+00 
   4.9097698e+01    5.0000000e+00    5.0000000e+00 
   4.9143124e+01    5.0000000e+00    5.0000000e+00 
   4.9188544e+01    5.0000000e+00    5.0000000e+00 
   4.9233969e+01    5.0000000e+00    5.0000000e+00 
   4.9279385e+01    5.0000000e+00    5.0000000e+00 
   4.9324806e+01    5.0000000e+00    5.0000000e+00 
   4.9370219e+01    5.0000000e+00    5.0000000e+00 
   4.9415643e+01    5.0000000e+00    5.0000000e+00 
   4.9451983e+01    5.0000000e+00    5.0000000e+00 
   4.9497408e+01    5.0000000e+00    5.0000000e+00 
   4.9533747e+01    5.0000000e+00    5.0000000e+00 
   4.9579172e+01    5.0000000e+00    5.0000000e+00 
   4.9624614e+01    5.0000000e+00    5.0000000e+00 
   4.9670050e+01    5.0000000e+00    5.0000000e+00 
   4.9706399e+01    5.0000000e+00    5.0000000e+00 
   4.9751836e+01    5.0000000e+00    5.0000000e+00 
   4.9797283e+01    5.0000000e+00    5.0000000e+00 
   4.9842729e+01    5.0000000e+00    5.0000000e+00 
   4.9888176e+01    5.0000000e+00    5.0000000e+00 
   4.9933624e+01    5.0000000e+00    5.0000000e+00 
   4.9979069e+01    5.0000000e+00    5.0000000e+00 
