# Supplementary material for: Research on combustion and emissions of heavy duty diesel engines under low-speed and low-load conditions in low temperature environments
Source: PLoS One. 2025 Feb 21;20(2):e0318933. doi: 10.1371/journal.pone.0318933 (PMC11844864; doi:10.1371/journal.pone.0318933)
Supplement: S1 File — (ZIP) [file pone.0318933.s001.zip › 1000rpm_30%/4-gaibianpenyoudingshi/3/apparent-HR.out]

# CONVERGE Studio v2.3.0
# column        1                2                3                4                5
#           crank         Pressure             AHRR             AIHR           Volume
#           (DEG)             (Pa)          (J/CAD)              (J)            (m^3)
    -1.458723e+02     1.685893e+05     5.144951e-01     6.570102e-02     2.087038e-03
    -1.457937e+02     1.686629e+05     5.100565e-01     1.057813e-01     2.086454e-03
    -1.456709e+02     1.687783e+05     5.068034e-01     1.680066e-01     2.085539e-03
    -1.455857e+02     1.688586e+05     5.022480e-01     2.108333e-01     2.084901e-03
    -1.454791e+02     1.689593e+05     4.985493e-01     2.639687e-01     2.084102e-03
    -1.453459e+02     1.690856e+05     4.963799e-01     3.300964e-01     2.083100e-03
    -1.451793e+02     1.692440e+05     4.858540e-01     4.110105e-01     2.081841e-03
    -1.449712e+02     1.694427e+05     4.705342e-01     5.089569e-01     2.080259e-03
    -1.447110e+02     1.696910e+05     4.289942e-01     6.205855e-01     2.078268e-03
    -1.443857e+02     1.700048e+05     4.312932e-01     7.608679e-01     2.075758e-03
    -1.439791e+02     1.703893e+05     2.676319e-01     8.696817e-01     2.072587e-03
    -1.434709e+02     1.708726e+05     2.129225e-01     9.778932e-01     2.068572e-03
    -1.428709e+02     1.714255e+05    -3.876306e-02     9.546353e-01     2.063759e-03
    -1.422709e+02     1.720346e+05     3.382803e-01     1.157603e+00     2.058865e-03
    -1.416709e+02     1.726615e+05     3.812381e-01     1.386346e+00     2.053891e-03
    -1.410709e+02     1.733007e+05     3.747579e-01     1.611201e+00     2.048837e-03
    -1.404709e+02     1.739521e+05     3.646095e-01     1.829967e+00     2.043703e-03
    -1.398709e+02     1.746156e+05     3.523052e-01     2.041350e+00     2.038488e-03
    -1.392709e+02     1.753203e+05     5.867586e-01     2.393405e+00     2.033194e-03
    -1.386709e+02     1.760130e+05     3.648949e-01     2.612342e+00     2.027820e-03
    -1.380709e+02     1.767151e+05     3.244744e-01     2.807027e+00     2.022365e-03
    -1.374709e+02     1.774313e+05     3.215552e-01     2.999960e+00     2.016830e-03
    -1.368709e+02     1.781613e+05     3.150205e-01     3.188972e+00     2.011215e-03
    -1.362709e+02     1.789046e+05     3.021030e-01     3.370234e+00     2.005521e-03
    -1.356709e+02     1.796626e+05     2.978694e-01     3.548956e+00     1.999746e-03
    -1.350709e+02     1.804348e+05     2.888438e-01     3.722262e+00     1.993891e-03
    -1.344709e+02     1.812227e+05     2.896874e-01     3.896074e+00     1.987956e-03
    -1.338709e+02     1.820243e+05     2.710761e-01     4.058720e+00     1.981941e-03
    -1.332709e+02     1.828419e+05     2.693909e-01     4.220354e+00     1.975847e-03
    -1.326709e+02     1.836755e+05     2.667981e-01     4.380433e+00     1.969672e-03
    -1.320709e+02     1.845252e+05     2.604430e-01     4.536699e+00     1.963418e-03
    -1.314709e+02     1.853916e+05     2.580206e-01     4.691511e+00     1.957085e-03
    -1.308709e+02     1.862739e+05     2.466997e-01     4.839531e+00     1.950671e-03
    -1.302709e+02     1.871739e+05     2.470219e-01     4.987744e+00     1.944178e-03
    -1.296709e+02     1.880912e+05     2.411395e-01     5.132428e+00     1.937606e-03
    -1.290709e+02     1.890246e+05     2.237738e-01     5.266692e+00     1.930955e-03
    -1.284709e+02     1.899772e+05     2.283234e-01     5.403686e+00     1.924225e-03
    -1.278709e+02     1.909492e+05     2.313804e-01     5.542515e+00     1.917415e-03
    -1.272709e+02     1.919726e+05     4.887214e-01     5.835747e+00     1.910527e-03
    -1.266709e+02     1.929867e+05     2.547578e-01     5.988602e+00     1.903560e-03
    -1.260709e+02     1.939847e+05    -3.377805e-02     5.968335e+00     1.896514e-03
    -1.254709e+02     1.950652e+05     4.607609e-01     6.244792e+00     1.889391e-03
    -1.248709e+02     1.961386e+05     2.367522e-01     6.386843e+00     1.882189e-03
    -1.242709e+02     1.972296e+05     2.081696e-01     6.511745e+00     1.874909e-03
    -1.236709e+02     1.983428e+05     2.120300e-01     6.638963e+00     1.867551e-03
    -1.230709e+02     1.994775e+05     2.063343e-01     6.762763e+00     1.860116e-03
    -1.224709e+02     2.006351e+05     2.100039e-01     6.888766e+00     1.852603e-03
    -1.218709e+02     2.018154e+05     2.067353e-01     7.012807e+00     1.845014e-03
    -1.212709e+02     2.030186e+05     2.018244e-01     7.133902e+00     1.837347e-03
    -1.206761e+02     2.042391e+05     2.334671e-01     7.272765e+00     1.829672e-03
    -1.200872e+02     2.054731e+05     2.475279e-01     7.418545e+00     1.821998e-03
    -1.195039e+02     2.067187e+05     2.452827e-01     7.561613e+00     1.814326e-03
    -1.189261e+02     2.079771e+05     2.498634e-01     7.705982e+00     1.806655e-03
    -1.183536e+02     2.092461e+05     2.379490e-01     7.842198e+00     1.798987e-03
    -1.177863e+02     2.105274e+05     2.360844e-01     7.976133e+00     1.791320e-03
    -1.172240e+02     2.118202e+05     2.267011e-01     8.103621e+00     1.783654e-03
    -1.166665e+02     2.131237e+05     2.093016e-01     8.220307e+00     1.775989e-03
    -1.161137e+02     2.144066e+05    -6.175988e-02     8.186165e+00     1.768326e-03
    -1.155654e+02     2.157716e+05     4.961642e-01     8.458197e+00     1.760665e-03
    -1.150216e+02     2.170840e+05    -4.164291e-02     8.435550e+00     1.753004e-03
    -1.144820e+02     2.184399e+05     2.028702e-01     8.545009e+00     1.745345e-03
    -1.139466e+02     2.198122e+05     2.225860e-01     8.664179e+00     1.737687e-03
    -1.134153e+02     2.211985e+05     2.226193e-01     8.782459e+00     1.730031e-03
    -1.128879e+02     2.225979e+05     2.126859e-01     8.894630e+00     1.722375e-03
    -1.123644e+02     2.240112e+05     2.061302e-01     9.002549e+00     1.714721e-03
    -1.118445e+02     2.254735e+05     4.917529e-01     9.258172e+00     1.707067e-03
    -1.113283e+02     2.269175e+05     2.125517e-01     9.367891e+00     1.699415e-03
    -1.108157e+02     2.283427e+05    -7.010572e-02     9.331950e+00     1.691764e-03
    -1.103064e+02     2.298469e+05     4.603576e-01     9.566383e+00     1.684114e-03
    -1.098005e+02     2.313369e+05     2.095904e-01     9.672415e+00     1.676465e-03
    -1.092979e+02     2.328415e+05     1.981395e-01     9.772005e+00     1.668817e-03
    -1.087984e+02     2.343620e+05     1.952076e-01     9.869502e+00     1.661169e-03
    -1.083021e+02     2.358689e+05    -5.718880e-02     9.841115e+00     1.653523e-03
    -1.078087e+02     2.374488e+05     4.175454e-01     1.004711e+01     1.645877e-03
    -1.073183e+02     2.390212e+05     2.094963e-01     1.014985e+01     1.638233e-03
    -1.068308e+02     2.405789e+05    -6.092319e-02     1.012015e+01     1.630589e-03
    -1.063460e+02     2.421802e+05     1.612872e-01     1.019833e+01     1.622947e-03
    -1.058640e+02     2.438027e+05     1.899089e-01     1.028988e+01     1.615305e-03
    -1.053846e+02     2.454441e+05     1.961349e-01     1.038390e+01     1.607663e-03
    -1.049078e+02     2.471032e+05     1.896383e-01     1.047432e+01     1.600023e-03
    -1.044335e+02     2.487812e+05     1.915051e-01     1.056514e+01     1.592383e-03
    -1.039617e+02     2.504776e+05     1.856253e-01     1.065272e+01     1.584745e-03
    -1.034924e+02     2.521928e+05     1.818698e-01     1.073809e+01     1.577107e-03
    -1.030253e+02     2.539274e+05     1.776103e-01     1.082104e+01     1.569469e-03
    -1.025605e+02     2.556802e+05     1.644975e-01     1.089749e+01     1.561833e-03
    -1.020980e+02     2.574553e+05     1.803880e-01     1.098093e+01     1.554197e-03
    -1.016376e+02     2.592493e+05     1.648089e-01     1.105680e+01     1.546561e-03
    -1.011794e+02     2.610662e+05     1.815331e-01     1.113998e+01     1.538927e-03
    -1.007233e+02     2.629025e+05     1.642384e-01     1.121490e+01     1.531293e-03
    -1.002691e+02     2.647599e+05     1.591514e-01     1.128717e+01     1.523660e-03
    -9.981701e+01     2.666409e+05     1.718461e-01     1.136487e+01     1.516028e-03
    -9.936679e+01     2.685446e+05     1.735631e-01     1.144301e+01     1.508396e-03
    -9.891846e+01     2.704722e+05     1.824183e-01     1.152480e+01     1.500765e-03
    -9.847197e+01     2.724217e+05     1.708196e-01     1.160107e+01     1.493134e-03
    -9.802727e+01     2.744258e+05     4.323223e-01     1.179332e+01     1.485504e-03
    -9.758432e+01     2.763934e+05    -8.218026e-02     1.175692e+01     1.477875e-03
    -9.714307e+01     2.784127e+05     1.491469e-01     1.182273e+01     1.470246e-03
    -9.670350e+01     2.804894e+05     4.239632e-01     1.200909e+01     1.462618e-03
    -9.626553e+01     2.825321e+05    -8.020209e-02     1.197397e+01     1.454990e-03
    -9.582918e+01     2.846282e+05     1.552423e-01     1.204171e+01     1.447364e-03
    -9.539436e+01     2.867525e+05     1.705181e-01     1.211585e+01     1.439737e-03
    -9.496104e+01     2.889029e+05     1.648257e-01     1.218727e+01     1.432111e-03
    -9.452920e+01     2.910761e+05     1.278849e-01     1.224250e+01     1.424486e-03
    -9.409879e+01     2.932808e+05     1.586377e-01     1.231078e+01     1.416862e-03
    -9.366978e+01     2.955162e+05     1.792347e-01     1.238767e+01     1.409237e-03
    -9.324214e+01     2.977775e+05     1.557486e-01     1.245428e+01     1.401614e-03
    -9.281582e+01     3.000673e+05     1.484795e-01     1.251758e+01     1.393991e-03
    -9.239079e+01     3.023886e+05     1.623795e-01     1.258659e+01     1.386369e-03
    -9.196702e+01     3.047398e+05     1.568849e-01     1.265307e+01     1.378747e-03
    -9.154449e+01     3.071209e+05     1.490093e-01     1.271604e+01     1.371125e-03
    -9.112314e+01     3.095339e+05     1.514708e-01     1.277986e+01     1.363504e-03
    -9.070296e+01     3.119791e+05     1.522526e-01     1.284383e+01     1.355884e-03
    -9.028390e+01     3.144582e+05     1.607500e-01     1.291120e+01     1.348264e-03
    -8.986594e+01     3.169698e+05     1.528102e-01     1.297506e+01     1.340644e-03
    -8.944906e+01     3.195157e+05     1.555940e-01     1.303993e+01     1.333026e-03
    -8.903321e+01     3.220953e+05     1.470621e-01     1.310108e+01     1.325407e-03
    -8.861838e+01     3.247101e+05     1.458279e-01     1.316158e+01     1.317789e-03
    -8.820451e+01     3.273609e+05     1.445330e-01     1.322140e+01     1.310172e-03
    -8.779160e+01     3.300843e+05     4.316962e-01     1.339965e+01     1.302555e-03
    -8.761620e+01     3.313029e+05     1.345990e+00     1.363573e+01     1.299315e-03
    -8.739696e+01     3.327539e+05     8.296759e-02     1.365392e+01     1.295260e-03
    -8.712291e+01     3.345726e+05    -6.899286e-02     1.363501e+01     1.290185e-03
    -8.678034e+01     3.368677e+05    -1.255516e-01     1.359200e+01     1.283831e-03
    -8.637056e+01     3.396405e+05    -2.329266e-01     1.349655e+01     1.276217e-03
    -8.596155e+01     3.425350e+05     4.101931e-01     1.366433e+01     1.268603e-03
    -8.555333e+01     3.454017e+05    -1.331907e-01     1.360996e+01     1.260988e-03
    -8.514588e+01     3.483460e+05     1.492627e-01     1.367078e+01     1.253375e-03
    -8.473918e+01     3.513315e+05     1.374378e-01     1.372667e+01     1.245761e-03
    -8.433319e+01     3.543619e+05     1.484302e-01     1.378693e+01     1.238148e-03
    -8.392789e+01     3.574370e+05     1.488954e-01     1.384728e+01     1.230536e-03
    -8.352326e+01     3.605566e+05     1.416178e-01     1.390458e+01     1.222924e-03
    -8.311927e+01     3.637215e+05     1.334939e-01     1.395851e+01     1.215313e-03
    -8.271590e+01     3.669334e+05     1.305744e-01     1.401118e+01     1.207702e-03
    -8.231311e+01     3.701958e+05     1.465860e-01     1.407023e+01     1.200091e-03
    -8.191089e+01     3.735063e+05     1.360250e-01     1.412494e+01     1.192481e-03
    -8.150920e+01     3.768677e+05     1.396516e-01     1.418103e+01     1.184871e-03
    -8.110803e+01     3.802808e+05     1.398113e-01     1.423712e+01     1.177262e-03
    -8.070735e+01     3.837453e+05     1.301658e-01     1.428928e+01     1.169653e-03
    -8.030714e+01     3.872639e+05     1.309841e-01     1.434170e+01     1.162045e-03
    -7.990736e+01     3.908396e+05     1.467954e-01     1.440038e+01     1.154437e-03
    -7.950800e+01     3.944720e+05     1.482071e-01     1.445957e+01     1.146830e-03
    -7.910903e+01     3.981557e+05     1.029558e-01     1.450065e+01     1.139223e-03
    -7.871042e+01     4.019049e+05     1.513621e-01     1.456098e+01     1.131617e-03
    -7.831216e+01     4.057118e+05     1.321931e-01     1.461363e+01     1.124011e-03
    -7.791422e+01     4.096248e+05     4.515246e-01     1.479331e+01     1.116405e-03
    -7.751658e+01     4.135089e+05    -2.083443e-01     1.471046e+01     1.108800e-03
    -7.711920e+01     4.175583e+05     5.103785e-01     1.491327e+01     1.101196e-03
    -7.687727e+01     4.200985e+05     9.843744e-01     1.515142e+01     1.096564e-03
    -7.657486e+01     4.231990e+05    -4.673572e-02     1.513729e+01     1.090772e-03
    -7.619685e+01     4.270946e+05    -3.206518e-01     1.501608e+01     1.083529e-03
    -7.580021e+01     4.313272e+05     2.066742e-01     1.509805e+01     1.075926e-03
    -7.540372e+01     4.356192e+05     1.222091e-01     1.514651e+01     1.068323e-03
    -7.500739e+01     4.399847e+05     1.253944e-01     1.519621e+01     1.060721e-03
    -7.461116e+01     4.444258e+05     1.302764e-01     1.524783e+01     1.053119e-03
    -7.421504e+01     4.488889e+05    -2.400418e-01     1.515274e+01     1.045518e-03
    -7.381898e+01     4.535385e+05     4.914802e-01     1.534739e+01     1.037917e-03
    -7.342297e+01     4.582178e+05     1.452073e-01     1.540490e+01     1.030317e-03
    -7.302699e+01     4.629205e+05    -2.447648e-01     1.530797e+01     1.022717e-03
    -7.263100e+01     4.678196e+05     4.945162e-01     1.550379e+01     1.015118e-03
    -7.223498e+01     4.727496e+05     1.241182e-01     1.555295e+01     1.007519e-03
    -7.183891e+01     4.777134e+05    -2.328691e-01     1.546072e+01     9.999204e-04
    -7.144277e+01     4.828829e+05     5.079451e-01     1.566194e+01     9.923224e-04
    -7.104652e+01     4.880873e+05     1.270775e-01     1.571229e+01     9.847250e-04
    -7.065015e+01     4.933917e+05     1.514114e-01     1.577230e+01     9.771280e-04
    -7.025363e+01     4.987885e+05     1.120855e-01     1.581675e+01     9.695315e-04
    -6.985693e+01     5.042883e+05     1.225123e-01     1.586535e+01     9.619355e-04
    -6.946002e+01     5.098897e+05     1.088930e-01     1.590857e+01     9.543399e-04
    -6.906289e+01     5.156015e+05     1.309783e-01     1.596059e+01     9.467449e-04
    -6.866550e+01     5.214209e+05     1.184533e-01     1.600766e+01     9.391504e-04
    -6.826784e+01     5.273534e+05     1.212081e-01     1.605586e+01     9.315564e-04
    -6.786986e+01     5.334010e+05     1.168653e-01     1.610237e+01     9.239629e-04
    -6.747155e+01     5.395643e+05     9.764922e-02     1.614126e+01     9.163699e-04
    -6.707288e+01     5.458514e+05     1.069703e-01     1.618391e+01     9.087774e-04
    -6.667382e+01     5.522656e+05     1.144283e-01     1.622957e+01     9.011854e-04
    -6.627434e+01     5.588146e+05     1.459938e-01     1.628789e+01     8.935940e-04
    -6.587441e+01     5.654885e+05     9.880564e-02     1.632741e+01     8.860031e-04
    -6.547401e+01     5.723031e+05     1.203069e-01     1.637558e+01     8.784127e-04
    -6.507312e+01     5.792597e+05     1.259754e-01     1.642608e+01     8.708229e-04
    -6.467168e+01     5.863539e+05     8.390850e-02     1.645977e+01     8.632336e-04
    -6.426969e+01     5.935999e+05     9.801417e-02     1.649917e+01     8.556449e-04
    -6.386710e+01     6.010118e+05     1.630675e-01     1.656482e+01     8.480568e-04
    -6.346389e+01     6.085748e+05     1.215723e-01     1.661384e+01     8.404692e-04
    -6.306003e+01     6.162913e+05     6.877656e-02     1.664161e+01     8.328822e-04
    -6.265548e+01     6.241944e+05     1.655537e-01     1.670859e+01     8.252957e-04
    -6.225021e+01     6.322583e+05     9.653778e-02     1.674771e+01     8.177099e-04
    -6.184420e+01     6.404988e+05     8.404798e-02     1.678183e+01     8.101246e-04
    -6.143740e+01     6.489217e+05     7.232921e-02     1.681126e+01     8.025400e-04
    -6.102978e+01     6.576391e+05     5.953878e-01     1.705395e+01     7.949559e-04
    -6.082554e+01     6.622391e+05     2.246931e+00     1.751285e+01     7.911622e-04
    -6.057025e+01     6.677518e+05    -1.803756e-01     1.746680e+01     7.864258e-04
    -6.025113e+01     6.747273e+05    -2.808517e-01     1.737718e+01     7.805149e-04
    -5.985223e+01     6.834881e+05    -8.758025e-01     1.702782e+01     7.731412e-04
    -5.944109e+01     6.929602e+05     3.524190e-01     1.717272e+01     7.655595e-04
    -5.902897e+01     7.026004e+05     8.463726e-02     1.720760e+01     7.579785e-04
    -5.861582e+01     7.124736e+05     9.452836e-02     1.724665e+01     7.503983e-04
    -5.820159e+01     7.225900e+05     1.153143e-01     1.729442e+01     7.428187e-04
    -5.778626e+01     7.329460e+05     8.203254e-02     1.732849e+01     7.352400e-04
    -5.736977e+01     7.435604e+05     9.369748e-02     1.736751e+01     7.276619e-04
    -5.695208e+01     7.544509e+05     1.447938e-01     1.742799e+01     7.200844e-04
    -5.653315e+01     7.655783e+05    -2.046820e-02     1.741942e+01     7.125077e-04
    -5.611294e+01     7.770200e+05     1.144773e-01     1.746752e+01     7.049317e-04
    -5.569140e+01     7.887509e+05     9.345458e-02     1.750692e+01     6.973566e-04
    -5.526849e+01     8.007956e+05     1.306886e-01     1.756219e+01     6.897823e-04
    -5.484415e+01     8.131448e+05     7.920821e-02     1.759580e+01     6.822086e-04
    -5.441833e+01     8.259608e+05     6.495816e-01     1.787240e+01     6.746357e-04
    -5.407768e+01     8.364257e+05     6.430573e-01     1.809146e+01     6.685975e-04
    -5.365187e+01     8.495526e+05    -2.794821e-01     1.797245e+01     6.610752e-04
    -5.331122e+01     8.604511e+05     6.066605e-01     1.817911e+01     6.550780e-04
    -5.288541e+01     8.741391e+05    -2.757421e-01     1.806169e+01     6.476081e-04
    -5.254476e+01     8.855155e+05     6.825171e-01     1.829419e+01     6.416540e-04
    -5.211894e+01     8.997842e+05    -3.082637e-01     1.816293e+01     6.342386e-04
    -5.177829e+01     9.117762e+05     1.302131e+00     1.860650e+01     6.283287e-04
    -5.135248e+01     9.265462e+05    -7.618498e-01     1.828210e+01     6.209700e-04
    -5.101183e+01     9.390426e+05     1.253203e+00     1.870900e+01     6.151061e-04
    -5.058602e+01     9.544458e+05    -8.180162e-01     1.836068e+01     6.078059e-04
    -5.024537e+01     9.675027e+05     1.348939e+00     1.882020e+01     6.019899e-04
    -4.981955e+01     9.835712e+05    -8.779218e-01     1.844636e+01     5.947502e-04
    -4.947890e+01     9.972316e+05     1.505543e+00     1.895923e+01     5.889833e-04
    -4.905309e+01     1.013995e+06    -9.562627e-01     1.855204e+01     5.818064e-04
    -4.871244e+01     1.028259e+06     1.524664e+00     1.907142e+01     5.760902e-04
    -4.828663e+01     1.045783e+06    -9.322945e-01     1.867443e+01     5.689777e-04
    -4.794598e+01     1.060669e+06     1.491646e+00     1.918256e+01     5.633143e-04
    -4.752016e+01     1.078935e+06    -1.108604e+00     1.871051e+01     5.562683e-04
    -4.717951e+01     1.094526e+06     1.670348e+00     1.927951e+01     5.506587e-04
    -4.675370e+01     1.113643e+06    -1.049609e+00     1.883257e+01     5.436814e-04
    -4.641305e+01     1.129945e+06     1.716471e+00     1.941729e+01     5.381273e-04
    -4.598724e+01     1.149925e+06    -1.101478e+00     1.894827e+01     5.312203e-04
    -4.564659e+01     1.166961e+06     1.713876e+00     1.953210e+01     5.257237e-04
    -4.522077e+01     1.187849e+06    -1.155608e+00     1.904003e+01     5.188890e-04
    -4.488012e+01     1.205668e+06     1.744245e+00     1.963420e+01     5.134509e-04
    -4.445431e+01     1.227487e+06    -1.286565e+00     1.908637e+01     5.066907e-04
    -4.411366e+01     1.246180e+06     1.973449e+00     1.975862e+01     5.013126e-04
    -4.368785e+01     1.269266e+06    -5.473749e-01     1.952554e+01     4.946285e-04
    -4.334720e+01     1.288601e+06     1.131780e+00     1.991109e+01     4.893125e-04
    -4.292138e+01     1.312743e+06    -6.346965e-01     1.964082e+01     4.827065e-04
    -4.258073e+01     1.332979e+06     1.131529e+00     2.002628e+01     4.774535e-04
    -4.215492e+01     1.358265e+06    -6.267004e-01     1.975942e+01     4.709277e-04
    -4.181427e+01     1.379450e+06     1.127789e+00     2.014360e+01     4.657393e-04
    -4.138846e+01     1.405895e+06    -7.548436e-01     1.982218e+01     4.592951e-04
    -4.104781e+01     1.428116e+06     1.265376e+00     2.025323e+01     4.541733e-04
    -4.062199e+01     1.455833e+06    -7.392765e-01     1.993844e+01     4.478127e-04
    -4.028134e+01     1.479144e+06     1.388662e+00     2.041149e+01     4.427583e-04
    -3.985553e+01     1.508170e+06    -8.064557e-01     2.006809e+01     4.364834e-04
    -3.951488e+01     1.532833e+06     2.202044e+00     2.081821e+01     4.314979e-04
    -3.908907e+01     1.563029e+06    -1.446132e+00     2.020243e+01     4.253102e-04
    -3.874842e+01     1.588900e+06     2.319060e+00     2.099242e+01     4.203956e-04
    -3.832260e+01     1.620513e+06    -1.594294e+00     2.031355e+01     4.142968e-04
    -3.798195e+01     1.647629e+06     2.340276e+00     2.111077e+01     4.094540e-04
    -3.755614e+01     1.680747e+06    -1.702976e+00     2.038562e+01     4.034462e-04
    -3.721549e+01     1.709246e+06     2.591930e+00     2.126856e+01     3.986765e-04
    -3.678968e+01     1.743999e+06    -1.691811e+00     2.054816e+01     3.927611e-04
    -3.644902e+01     1.773865e+06     2.580174e+00     2.142710e+01     3.880665e-04
    -3.602321e+01     1.810313e+06    -1.741657e+00     2.068548e+01     3.822452e-04
    -3.568256e+01     1.841642e+06     2.637147e+00     2.158383e+01     3.776264e-04
    -3.525675e+01     1.879853e+06    -1.831654e+00     2.080388e+01     3.719013e-04
    -3.491610e+01     1.912766e+06     2.832756e+00     2.176886e+01     3.673598e-04
    -3.449029e+01     1.953153e+06    -1.193342e+00     2.126072e+01     3.617320e-04
    -3.414964e+01     1.987313e+06     1.840808e+00     2.188780e+01     3.572695e-04
    -3.372382e+01     2.029682e+06    -1.224433e+00     2.136642e+01     3.517409e-04
    -3.338317e+01     2.065583e+06     2.046381e+00     2.206352e+01     3.473581e-04
    -3.295736e+01     2.110051e+06    -1.215564e+00     2.154591e+01     3.419305e-04
    -3.261671e+01     2.147698e+06     2.035600e+00     2.223934e+01     3.376289e-04
    -3.219089e+01     2.194372e+06    -1.203008e+00     2.172709e+01     3.323034e-04
    -3.185025e+01     2.233835e+06     2.004511e+00     2.240992e+01     3.280847e-04
    -3.142443e+01     2.282761e+06    -1.308541e+00     2.185273e+01     3.228631e-04
    -3.108378e+01     2.324254e+06     2.283508e+00     2.263061e+01     3.187278e-04
    -3.087088e+01     2.351054e+06     3.963103e+00     2.347438e+01     3.161625e-04
    -3.060474e+01     2.383742e+06    -2.807066e-01     2.339967e+01     3.129762e-04
    -3.027208e+01     2.424845e+06    -1.591705e+00     2.287017e+01     3.090265e-04
    -2.985624e+01     2.477431e+06    -1.578047e+00     2.221396e+01     3.041403e-04
    -2.952358e+01     2.522052e+06     2.298621e+00     2.297864e+01     3.002724e-04
    -2.910774e+01     2.577251e+06    -1.369276e+00     2.240925e+01     2.954894e-04
    -2.877508e+01     2.624040e+06     2.502234e+00     2.324166e+01     2.917050e-04
    -2.835924e+01     2.681832e+06    -1.398366e+00     2.266017e+01     2.870270e-04
    -2.802658e+01     2.730702e+06     2.280445e+00     2.341880e+01     2.833267e-04
    -2.761074e+01     2.791108e+06    -1.580121e+00     2.276173e+01     2.787544e-04
    -2.727808e+01     2.842332e+06     2.530583e+00     2.360357e+01     2.751397e-04
    -2.686225e+01     2.905506e+06    -1.637966e+00     2.292245e+01     2.706750e-04
    -2.652958e+01     2.959116e+06     2.649381e+00     2.380381e+01     2.671465e-04
    -2.611375e+01     3.025042e+06    -1.897976e+00     2.301457e+01     2.627901e-04
    -2.578108e+01     3.081082e+06     2.707933e+00     2.391541e+01     2.593490e-04
    -2.536525e+01     3.149934e+06    -1.980285e+00     2.309194e+01     2.551027e-04
    -2.503258e+01     3.208566e+06     2.950622e+00     2.407351e+01     2.517498e-04
    -2.461675e+01     3.280570e+06    -1.835829e+00     2.331011e+01     2.476142e-04
    -2.428408e+01     3.341778e+06     3.014502e+00     2.431294e+01     2.443506e-04
    -2.386825e+01     3.416856e+06    -1.928350e+00     2.351106e+01     2.403274e-04
    -2.353558e+01     3.480691e+06     3.073008e+00     2.453335e+01     2.371540e-04
    -2.311975e+01     3.558892e+06    -2.046710e+00     2.368226e+01     2.332437e-04
    -2.278708e+01     3.626036e+06     4.352731e+00     2.513027e+01     2.301612e-04
    -2.252095e+01     3.679326e+06     1.232199e+00     2.545820e+01     2.277247e-04
    -2.218828e+01     3.745473e+06    -1.673925e+00     2.490134e+01     2.247156e-04
    -2.177245e+01     3.829465e+06    -2.114446e+00     2.402208e+01     2.210123e-04
    -2.143978e+01     3.900854e+06     3.238729e+00     2.509950e+01     2.180960e-04
    -2.102395e+01     3.989698e+06     1.688683e-01     2.516972e+01     2.145087e-04
    -2.069128e+01     4.063080e+06     1.935583e+00     2.581362e+01     2.116855e-04
    -2.042515e+01     4.121900e+06     3.061039e-01     2.589509e+01     2.094574e-04
    -2.009248e+01     4.195066e+06    -2.178976e+00     2.517021e+01     2.067094e-04
    -1.988457e+01     4.244877e+06     7.619956e+00     2.675453e+01     2.050136e-04
    -1.973859e+01     4.278367e+06     6.252769e-01     2.684581e+01     2.038329e-04
    -1.965749e+01     4.296924e+06    -4.088081e-01     2.681266e+01     2.031803e-04
    -1.959261e+01     4.311830e+06    -3.893686e-01     2.678739e+01     2.026598e-04
    -1.944663e+01     4.345481e+06    -4.437602e-01     2.672261e+01     2.014955e-04
    -1.936553e+01     4.364274e+06    -4.546620e-01     2.668574e+01     2.008519e-04
    -1.924875e+01     4.391472e+06    -3.491971e-01     2.664496e+01     1.999297e-04
    -1.918387e+01     4.406640e+06    -4.066441e-01     2.661858e+01     1.994194e-04
    -1.906709e+01     4.434036e+06    -4.035072e-01     2.657146e+01     1.985055e-04
    -1.895030e+01     4.461573e+06    -3.871970e-01     2.652624e+01     1.975967e-04
    -1.889840e+01     4.473827e+06    -8.492571e-01     2.648216e+01     1.971940e-04
    -1.875242e+01     4.508122e+06    -1.829713e+00     2.621506e+01     1.960687e-04
    -1.865105e+01     4.532061e+06    -1.859419e+00     2.602656e+01     1.952918e-04
    -1.852433e+01     4.561744e+06    -3.522115e+00     2.558025e+01     1.943260e-04
    -1.837328e+01     4.597893e+06    -1.419160e+00     2.536589e+01     1.931831e-04
    -1.822541e+01     4.633263e+06    -2.255400e+00     2.503238e+01     1.920728e-04
    -1.810712e+01     4.663044e+06     3.855409e+00     2.548846e+01     1.911904e-04
    -1.795948e+01     4.698406e+06    -3.376631e+00     2.498996e+01     1.900974e-04
    -1.784138e+01     4.728365e+06     3.553570e+00     2.540966e+01     1.892288e-04
    -1.769399e+01     4.764006e+06    -3.522843e+00     2.489043e+01     1.881521e-04
    -1.757608e+01     4.794214e+06     3.614626e+00     2.531664e+01     1.872974e-04
    -1.745478e+01     4.824334e+06    -1.182343e+00     2.517323e+01     1.864237e-04
    -1.734804e+01     4.851655e+06     2.301631e+00     2.541892e+01     1.856595e-04
    -1.725397e+01     4.875691e+06     1.588754e+00     2.556837e+01     1.849896e-04
    -1.716198e+01     4.899025e+06     1.694080e-01     2.558395e+01     1.843379e-04
    -1.706788e+01     4.922749e+06    -1.055580e+00     2.548462e+01     1.836747e-04
    -1.689967e+01     4.965191e+06    -1.556227e+00     2.522286e+01     1.824974e-04
    -1.679439e+01     4.991641e+06    -2.628728e+00     2.494611e+01     1.817666e-04
    -1.668212e+01     5.020351e+06    -7.394641e-01     2.486308e+01     1.809920e-04
    -1.656404e+01     5.050204e+06    -2.707726e+00     2.454335e+01     1.801827e-04
    -1.646266e+01     5.077766e+06     6.606974e+00     2.521317e+01     1.794922e-04
    -1.633593e+01     5.110105e+06    -2.418045e+00     2.490674e+01     1.786346e-04
    -1.623455e+01     5.136617e+06     3.741603e-01     2.494468e+01     1.779531e-04
    -1.610782e+01     5.169054e+06    -2.916181e+00     2.457512e+01     1.771067e-04
    -1.600644e+01     5.196853e+06     5.928087e+00     2.517612e+01     1.764343e-04
    -1.592534e+01     5.218074e+06    -6.947877e-01     2.511977e+01     1.758996e-04
    -1.586046e+01     5.235267e+06     6.922786e-01     2.516468e+01     1.754736e-04
    -1.574367e+01     5.265889e+06    -1.055266e+00     2.504144e+01     1.747109e-04
    -1.566256e+01     5.286988e+06    -2.411256e+00     2.484587e+01     1.741843e-04
    -1.556118e+01     5.312801e+06    -5.436069e+00     2.429476e+01     1.735298e-04
    -1.543445e+01     5.347107e+06     2.195852e+00     2.457304e+01     1.727174e-04
    -1.533307e+01     5.373358e+06    -3.981115e+00     2.416943e+01     1.720721e-04
    -1.520635e+01     5.406194e+06    -4.257023e+00     2.362995e+01     1.712709e-04
    -1.504794e+01     5.446345e+06    -7.272147e+00     2.247798e+01     1.702791e-04
    -1.496429e+01     5.472770e+06     2.279057e+01     2.438437e+01     1.697592e-04
    -1.488247e+01     5.495122e+06     1.648516e+00     2.451925e+01     1.692532e-04
    -1.471897e+01     5.539120e+06    -6.240825e-01     2.441721e+01     1.682504e-04
    -1.463727e+01     5.561150e+06    -5.961022e-01     2.436851e+01     1.677535e-04
    -1.455561e+01     5.583209e+06    -5.979721e-01     2.431969e+01     1.672594e-04
    -1.447400e+01     5.605297e+06    -5.782770e-01     2.427249e+01     1.667680e-04
    -1.439242e+01     5.627416e+06    -5.511994e-01     2.422752e+01     1.662795e-04
    -1.422939e+01     5.671663e+06    -5.855017e-01     2.413207e+01     1.653117e-04
    -1.412751e+01     5.698877e+06    -2.897076e+00     2.383693e+01     1.647123e-04
    -1.400017e+01     5.732879e+06    -3.209291e+00     2.342825e+01     1.639684e-04
    -1.389829e+01     5.761327e+06     2.454579e+00     2.367831e+01     1.633783e-04
    -1.377095e+01     5.795442e+06    -3.006897e+00     2.329540e+01     1.626470e-04
    -1.366908e+01     5.823979e+06     2.490828e+00     2.354915e+01     1.620663e-04
    -1.354173e+01     5.858172e+06    -3.071317e+00     2.315804e+01     1.613463e-04
    -1.343986e+01     5.886800e+06     2.595762e+00     2.342248e+01     1.607750e-04
    -1.331252e+01     5.921057e+06    -3.132897e+00     2.302353e+01     1.600665e-04
    -1.321064e+01     5.949731e+06     2.545061e+00     2.328280e+01     1.595046e-04
    -1.308330e+01     5.983548e+06    -4.825853e+00     2.266827e+01     1.588082e-04
    -1.292551e+01     6.025621e+06    -4.386171e+00     2.197616e+01     1.579544e-04
    -1.279927e+01     6.062114e+06     5.698551e+00     2.269552e+01     1.572782e-04
    -1.268566e+01     6.094928e+06     5.603649e+00     2.333215e+01     1.566756e-04
    -1.250815e+01     6.142874e+06    -2.971734e+00     2.280462e+01     1.557442e-04
    -1.238487e+01     6.176030e+06    -3.412883e+00     2.238390e+01     1.551050e-04
    -1.223077e+01     6.217288e+06    -3.887804e+00     2.178481e+01     1.543148e-04
    -1.210750e+01     6.252971e+06     5.760180e+00     2.249490e+01     1.536891e-04
    -1.200888e+01     6.280684e+06     2.094369e+00     2.270145e+01     1.531933e-04
    -1.188560e+01     6.314029e+06    -2.480880e+00     2.239561e+01     1.525791e-04
    -1.173151e+01     6.355298e+06    -3.506922e+00     2.185521e+01     1.518201e-04
    -1.160823e+01     6.390415e+06     4.047690e+00     2.235420e+01     1.512195e-04
    -1.145414e+01     6.431682e+06    -3.153557e+00     2.186825e+01     1.504782e-04
    -1.133086e+01     6.466675e+06     3.974374e+00     2.235820e+01     1.498917e-04
    -1.117677e+01     6.507815e+06    -3.148865e+00     2.187297e+01     1.491674e-04
    -1.105349e+01     6.542742e+06     4.212218e+00     2.239223e+01     1.485952e-04
    -1.089940e+01     6.583810e+06    -2.882761e+00     2.194801e+01     1.478879e-04
    -1.077612e+01     6.618610e+06     4.344036e+00     2.248353e+01     1.473299e-04
    -1.062203e+01     6.658711e+06    -4.837468e+00     2.173810e+01     1.466406e-04
    -1.049875e+01     6.694300e+06     7.566540e+00     2.267087e+01     1.460959e-04
    -1.036383e+01     6.734014e+06     1.040251e+01     2.407434e+01     1.455077e-04
    -1.025820e+01     6.764339e+06     7.512223e+00     2.486793e+01     1.450520e-04
    -1.014953e+01     6.796586e+06     1.185986e+01     2.615670e+01     1.445881e-04
    -1.009214e+01     6.813737e+06     1.277753e+01     2.688998e+01     1.443446e-04
    -9.995822e+00     6.843133e+06     1.577912e+01     2.840978e+01     1.439397e-04
    -9.888988e+00     6.875882e+06     1.663660e+01     3.018715e+01     1.434951e-04
    -9.775187e+00     6.910936e+06     1.755866e+01     3.218533e+01     1.430268e-04
    -9.668731e+00     6.944088e+06     1.922908e+01     3.423238e+01     1.425935e-04
    -9.564515e+00     6.976121e+06     1.783626e+01     3.609121e+01     1.421738e-04
    -9.464403e+00     7.006930e+06     1.829086e+01     3.792235e+01     1.417747e-04
    -9.370027e+00     7.035496e+06     1.649666e+01     3.947924e+01     1.414023e-04
    -9.266611e+00     7.066754e+06     1.667279e+01     4.120348e+01     1.409985e-04
    -9.166668e+00     7.096681e+06     1.587245e+01     4.278982e+01     1.406125e-04
    -9.076130e+00     7.123091e+06     1.303222e+01     4.396973e+01     1.402662e-04
    -8.973773e+00     7.151668e+06     8.349531e+00     4.482436e+01     1.398790e-04
    -8.856191e+00     7.183623e+06     5.845036e+00     4.551163e+01     1.394396e-04
    -8.780228e+00     7.203705e+06     3.206078e+00     4.575517e+01     1.391585e-04
    -8.685275e+00     7.228520e+06     2.463333e+00     4.598908e+01     1.388106e-04
    -8.548541e+00     7.264452e+06     3.736634e+00     4.650000e+01     1.383166e-04
    -8.472578e+00     7.283962e+06     1.818857e+00     4.663816e+01     1.380453e-04
    -8.335845e+00     7.318962e+06     2.130537e+00     4.692948e+01     1.375632e-04
    -8.275075e+00     7.334488e+06     2.450887e+00     4.707842e+01     1.373513e-04
    -8.199112e+00     7.353426e+06     2.748211e-01     4.709930e+01     1.370883e-04
    -8.062379e+00     7.387702e+06     1.722600e+00     4.733483e+01     1.366220e-04
    -7.967425e+00     7.410854e+06    -3.917468e-01     4.729764e+01     1.363025e-04
    -7.891462e+00     7.430025e+06     3.469536e+00     4.756119e+01     1.360493e-04
    -7.754729e+00     7.463265e+06     6.656927e-01     4.765221e+01     1.356004e-04
    -7.659775e+00     7.485921e+06    -4.152580e-01     4.761278e+01     1.352930e-04
    -7.583812e+00     7.504615e+06     3.075062e+00     4.784637e+01     1.350496e-04
    -7.447079e+00     7.536894e+06    -2.067690e-03     4.784609e+01     1.346181e-04
    -7.352125e+00     7.559218e+06     4.078448e-01     4.788482e+01     1.343229e-04
    -7.276162e+00     7.577232e+06     1.791488e+00     4.802090e+01     1.340893e-04
    -7.181209e+00     7.598757e+06    -1.634730e+00     4.786568e+01     1.338008e-04
    -7.062517e+00     7.625724e+06    -5.360454e-01     4.780206e+01     1.334456e-04
    -6.967563e+00     7.647882e+06     2.654648e+00     4.805413e+01     1.331656e-04
    -6.891600e+00     7.665323e+06     1.760065e+00     4.818783e+01     1.329440e-04
    -6.796646e+00     7.685854e+06    -2.669969e+00     4.793430e+01     1.326707e-04
    -6.677954e+00     7.712188e+06     5.224967e-01     4.799632e+01     1.323347e-04
    -6.583000e+00     7.733233e+06     1.241650e+00     4.811422e+01     1.320699e-04
    -6.412084e+00     7.770002e+06    -1.322310e-01     4.809162e+01     1.316027e-04
    -6.293392e+00     7.794723e+06    -1.505854e+00     4.791288e+01     1.312854e-04
    -6.198438e+00     7.815349e+06     2.892309e+00     4.818752e+01     1.310357e-04
    -6.027521e+00     7.850361e+06    -5.492882e-01     4.809364e+01     1.305965e-04
    -5.908830e+00     7.873423e+06    -3.361414e+00     4.769466e+01     1.302981e-04
    -5.813876e+00     7.893601e+06     4.717669e+00     4.814262e+01     1.300639e-04
    -5.737913e+00     7.908817e+06     9.462104e-01     4.821450e+01     1.298795e-04
    -5.642959e+00     7.926788e+06    -2.519382e+00     4.797528e+01     1.296520e-04
    -5.524267e+00     7.949120e+06    -1.916813e+00     4.774777e+01     1.293729e-04
    -5.429313e+00     7.967892e+06     2.838601e+00     4.801730e+01     1.291540e-04
    -5.353351e+00     7.982310e+06     7.275552e-01     4.807257e+01     1.289816e-04
    -5.258397e+00     7.999151e+06    -3.147023e+00     4.777375e+01     1.287694e-04
    -5.139705e+00     8.020169e+06    -2.124506e+00     4.752159e+01     1.285095e-04
    -5.044751e+00     8.038022e+06     3.147850e+00     4.782049e+01     1.283059e-04
    -4.926059e+00     8.057777e+06    -3.891070e+00     4.735865e+01     1.280565e-04
    -4.787681e+00     8.081079e+06    -1.753972e+00     4.711593e+01     1.277732e-04
    -4.676978e+00     8.100721e+06     3.095771e+00     4.745864e+01     1.275526e-04
    -4.588416e+00     8.115762e+06     1.247847e+00     4.756916e+01     1.273796e-04
    -4.477714e+00     8.132506e+06    -4.493228e+00     4.707174e+01     1.271683e-04
    -4.339489e+00     8.153721e+06    -2.232928e+00     4.676310e+01     1.269116e-04
    -4.228909e+00     8.172106e+06     3.916784e+00     4.719622e+01     1.267119e-04
    -4.140445e+00     8.185633e+06     1.419552e-01     4.720877e+01     1.265559e-04
    -4.029865e+00     8.201101e+06    -3.585158e+00     4.681233e+01     1.263654e-04
    -3.891774e+00     8.220785e+06    -1.151514e+00     4.665331e+01     1.261346e-04
    -3.781302e+00     8.237114e+06     2.408784e+00     4.691942e+01     1.259560e-04
    -3.692924e+00     8.249279e+06    -2.690451e-01     4.689564e+01     1.258166e-04
    -3.582451e+00     8.262691e+06    -4.950911e+00     4.634870e+01     1.256473e-04
    -3.444487e+00     8.280284e+06    -1.142433e+00     4.619109e+01     1.254431e-04
    -3.334116e+00     8.294690e+06     1.452031e+00     4.635135e+01     1.252853e-04
    -3.196208e+00     8.308351e+06    -8.670786e+00     4.515558e+01     1.250950e-04
    -3.058369e+00     8.326129e+06     4.319317e+00     4.575095e+01     1.249136e-04
    -2.948098e+00     8.338577e+06    -1.207701e-01     4.573763e+01     1.247740e-04
    -2.810286e+00     8.351197e+06    -6.432304e+00     4.485119e+01     1.246063e-04
    -2.675979e+00     8.366174e+06     2.798299e+00     4.522702e+01     1.244510e-04
    -2.538229e+00     8.378078e+06    -4.643754e+00     4.458734e+01     1.242996e-04
    -2.400518e+00     8.390263e+06    -2.197395e+00     4.428474e+01     1.241557e-04
    -2.262838e+00     8.402077e+06    -1.103154e+00     4.413286e+01     1.240207e-04
    -2.125181e+00     8.413416e+06    -6.517995e-01     4.404313e+01     1.238932e-04
    -1.987540e+00     8.424107e+06    -5.216145e-01     4.397134e+01     1.237736e-04
    -1.849913e+00     8.434023e+06    -5.930748e-01     4.388971e+01     1.236624e-04
    -1.712299e+00     8.443232e+06    -7.251418e-01     4.378992e+01     1.235587e-04
    -1.574697e+00     8.451680e+06    -7.327764e-01     4.368909e+01     1.234634e-04
    -1.437107e+00     8.459399e+06    -7.782618e-01     4.358201e+01     1.233761e-04
    -1.299526e+00     8.466439e+06    -8.051616e-01     4.347123e+01     1.232962e-04
    -1.161955e+00     8.472678e+06    -7.698821e-01     4.336532e+01     1.232252e-04
    -1.024392e+00     8.478216e+06    -8.416470e-01     4.324954e+01     1.231616e-04
    -8.868360e-01     8.483012e+06    -8.863180e-01     4.312762e+01     1.231060e-04
    -7.492856e-01     8.487036e+06    -8.813769e-01     4.300639e+01     1.230588e-04
    -6.117393e-01     8.490364e+06    -9.209867e-01     4.287971e+01     1.230189e-04
    -4.741957e-01     8.492912e+06    -9.217629e-01     4.275293e+01     1.229876e-04
    -3.366528e-01     8.494710e+06    -9.767015e-01     4.261859e+01     1.229642e-04
    -1.991092e-01     8.495804e+06    -1.027107e+00     4.247732e+01     1.229481e-04
    -6.156383e-02     8.496071e+06    -1.024752e+00     4.233637e+01     1.229410e-04
     7.598494e-02     8.495574e+06    -1.235309e+00     4.216645e+01     1.229413e-04
     2.135381e-01     8.494373e+06    -1.149740e+00     4.200830e+01     1.229496e-04
     3.510968e-01     8.492408e+06    -1.115964e+00     4.185479e+01     1.229663e-04
     4.886630e-01     8.489740e+06    -1.165655e+00     4.169444e+01     1.229903e-04
     6.262380e-01     8.486291e+06    -1.161380e+00     4.153466e+01     1.230229e-04
     7.638235e-01     8.482086e+06    -1.241832e+00     4.136380e+01     1.230634e-04
     9.014207e-01     8.477180e+06    -1.283636e+00     4.118718e+01     1.231113e-04
     1.039031e+00     8.471454e+06    -1.292900e+00     4.100926e+01     1.231681e-04
     1.176655e+00     8.465036e+06    -1.335560e+00     4.082546e+01     1.232323e-04
     1.314295e+00     8.457883e+06    -1.355148e+00     4.063893e+01     1.233045e-04
     1.451951e+00     8.449961e+06    -1.380198e+00     4.044894e+01     1.233852e-04
     1.589626e+00     8.441347e+06    -1.446792e+00     4.024975e+01     1.234732e-04
     1.727320e+00     8.431960e+06    -1.458315e+00     4.004895e+01     1.235698e-04
     1.865035e+00     8.421864e+06    -1.481790e+00     3.984489e+01     1.236742e-04
     2.002773e+00     8.410472e+06    -3.155890e+00     3.941020e+01     1.237862e-04
     2.140529e+00     8.399683e+06     5.262394e-01     3.948270e+01     1.239071e-04
     2.278307e+00     8.387672e+06    -1.001267e+00     3.934474e+01     1.240354e-04
     2.416114e+00     8.374082e+06    -3.324447e+00     3.888661e+01     1.241718e-04
     2.553946e+00     8.360185e+06    -2.232837e+00     3.857886e+01     1.243165e-04
     2.666150e+00     8.346795e+06    -7.443768e+00     3.774363e+01     1.244401e-04
     2.778425e+00     8.334177e+06    -3.460272e+00     3.735513e+01     1.245689e-04
     2.890780e+00     8.321410e+06    -2.477369e+00     3.707679e+01     1.247030e-04
     2.900000e+00     8.317750e+06    -1.063480e+02     3.609628e+01     1.247141e-04
     3.012454e+00     8.305742e+06     1.713622e+00     3.628898e+01     1.248546e-04
     3.124980e+00     8.293118e+06     1.153201e+00     3.641875e+01     1.250004e-04
     3.237588e+00     8.279396e+06    -9.954988e-01     3.630665e+01     1.251516e-04
     3.307737e+00     8.267911e+06    -1.546466e+01     3.522182e+01     1.252481e-04
     3.422851e+00     8.251938e+06    -4.901381e+00     3.465760e+01     1.254117e-04
     3.506266e+00     8.240166e+06    -4.709868e+00     3.426473e+01     1.255333e-04
     3.620815e+00     8.223105e+06    -6.230385e+00     3.355104e+01     1.257056e-04
     3.717704e+00     8.207945e+06    -7.816154e+00     3.279375e+01     1.258555e-04
     3.803300e+00     8.194080e+06    -8.851860e+00     3.203606e+01     1.259910e-04
     3.908947e+00     8.176439e+06    -9.454298e+00     3.103724e+01     1.261628e-04
     4.002264e+00     8.160263e+06    -1.073900e+01     3.003511e+01     1.263183e-04
     4.109573e+00     8.140739e+06    -1.270554e+01     2.867169e+01     1.265019e-04
     4.206395e+00     8.125096e+06    -4.015983e+00     2.828286e+01     1.266715e-04
     4.304818e+00     8.110955e+06     3.791422e+00     2.865602e+01     1.268480e-04
     4.405183e+00     8.094416e+06    -2.961032e+00     2.835884e+01     1.270323e-04
     4.504109e+00     8.084491e+06     2.236168e+01     3.057100e+01     1.272179e-04
     4.602989e+00     8.074505e+06     2.331699e+01     3.287656e+01     1.274077e-04
     4.701945e+00     8.064344e+06     2.388916e+01     3.524054e+01     1.276016e-04
     4.800917e+00     8.055889e+06     3.162465e+01     3.837050e+01     1.277997e-04
     4.908807e+00     8.050730e+06     4.724578e+01     4.346785e+01     1.280205e-04
     5.007714e+00     8.049599e+06     6.242380e+01     4.964204e+01     1.282271e-04
     5.106655e+00     8.053783e+06     8.436763e+01     5.798941e+01     1.284378e-04
     5.205560e+00     8.065960e+06     1.169118e+02     6.955258e+01     1.286526e-04
     5.304526e+00     8.087118e+06     1.536383e+02     8.475762e+01     1.288716e-04
     5.403528e+00     8.117427e+06     1.914770e+02     1.037142e+02     1.290948e-04
     5.505371e+00     8.157211e+06     2.268335e+02     1.268155e+02     1.293287e-04
     5.604393e+00     8.197762e+06     2.369052e+02     1.502745e+02     1.295603e-04
     5.703834e+00     8.241597e+06     2.519048e+02     1.753240e+02     1.297970e-04
     5.805747e+00     8.291751e+06     2.749435e+02     2.033442e+02     1.300439e-04
     5.903591e+00     8.351176e+06     3.234882e+02     2.349956e+02     1.302850e-04
     6.002409e+00     8.417915e+06     3.537582e+02     2.699534e+02     1.305325e-04
     6.108174e+00     8.498932e+06     3.935280e+02     3.115748e+02     1.308022e-04
     6.205713e+00     8.592496e+06     4.751236e+02     3.579181e+02     1.310548e-04
     6.304246e+00     8.666354e+06     3.950123e+02     3.968397e+02     1.313141e-04
     6.407817e+00     8.705282e+06     2.473132e+02     4.224543e+02     1.315911e-04
     6.506644e+00     8.730630e+06     2.013738e+02     4.423554e+02     1.318595e-04
     6.605729e+00     8.754820e+06     1.986490e+02     4.620386e+02     1.321327e-04
     6.704871e+00     8.780599e+06     2.074905e+02     4.826095e+02     1.324102e-04
     6.804068e+00     8.808433e+06     2.183457e+02     5.042687e+02     1.326919e-04
     6.903352e+00     8.837783e+06     2.270103e+02     5.268074e+02     1.329780e-04
     7.002644e+00     8.868385e+06     2.347571e+02     5.501169e+02     1.332682e-04
     7.101998e+00     8.900278e+06     2.426547e+02     5.742257e+02     1.335627e-04
     7.201332e+00     8.935257e+06     2.583679e+02     5.998903e+02     1.338613e-04
     7.300665e+00     8.972644e+06     2.712932e+02     6.268387e+02     1.341640e-04
     7.400027e+00     9.008598e+06     2.679833e+02     6.534661e+02     1.344709e-04
     7.503756e+00     9.044514e+06     2.642232e+02     6.808735e+02     1.347957e-04
     7.602709e+00     9.078452e+06     2.656411e+02     7.071595e+02     1.351097e-04
     7.707454e+00     9.115392e+06     2.727298e+02     7.357267e+02     1.354466e-04
     7.809054e+00     9.153143e+06     2.837269e+02     7.645533e+02     1.357776e-04
     7.900417e+00     9.188919e+06     2.948132e+02     7.914882e+02     1.360788e-04
     8.003511e+00     9.228252e+06     2.930736e+02     8.217023e+02     1.364231e-04
     8.109354e+00     9.266984e+06     2.889865e+02     8.522895e+02     1.367812e-04
     8.205703e+00     9.302040e+06     2.905646e+02     8.802852e+02     1.371110e-04
     8.302909e+00     9.337093e+06     2.916083e+02     9.086312e+02     1.374477e-04
     8.403230e+00     9.374215e+06     2.982839e+02     9.385555e+02     1.377994e-04
     8.501842e+00     9.410374e+06     2.994185e+02     9.680817e+02     1.381491e-04
     8.614466e+00     9.449701e+06     2.946275e+02     1.001264e+03     1.385537e-04
     8.705785e+00     9.481439e+06     2.964824e+02     1.028338e+03     1.388853e-04
     8.815920e+00     9.520159e+06     3.010757e+02     1.061497e+03     1.392901e-04
     8.912021e+00     9.552248e+06     2.959791e+02     1.089941e+03     1.396473e-04
     9.016746e+00     9.585913e+06     2.931948e+02     1.120646e+03     1.400409e-04
     9.114785e+00     9.616027e+06     2.894950e+02     1.149028e+03     1.404135e-04
     9.213732e+00     9.644429e+06     2.831094e+02     1.177041e+03     1.407936e-04
     9.314851e+00     9.673030e+06     2.838527e+02     1.205744e+03     1.411862e-04
     9.413192e+00     9.699473e+06     2.801632e+02     1.233295e+03     1.415720e-04
     9.511942e+00     9.726476e+06     2.848031e+02     1.261419e+03     1.419634e-04
     9.605139e+00     9.748464e+06     2.702668e+02     1.286607e+03     1.423365e-04
     9.711913e+00     9.773227e+06     2.710529e+02     1.315549e+03     1.427685e-04
     9.808756e+00     9.794103e+06     2.661130e+02     1.341320e+03     1.431643e-04
     9.919102e+00     9.815704e+06     2.596689e+02     1.369973e+03     1.436201e-04
     1.000066e+01     9.830734e+06     2.565492e+02     1.390896e+03     1.439598e-04
     1.011651e+01     9.852399e+06     2.604115e+02     1.421065e+03     1.444478e-04
     1.022407e+01     9.861352e+06     2.148899e+02     1.444180e+03     1.449057e-04
     1.031607e+01     9.874897e+06     2.466784e+02     1.466873e+03     1.453009e-04
     1.042968e+01     9.880096e+06     2.016747e+02     1.489785e+03     1.457940e-04
     1.052244e+01     9.886782e+06     2.159384e+02     1.509816e+03     1.462003e-04
     1.061878e+01     9.892280e+06     2.108069e+02     1.530125e+03     1.466261e-04
     1.071720e+01     9.896903e+06     2.079770e+02     1.550595e+03     1.470651e-04
     1.081607e+01     9.900106e+06     2.029865e+02     1.570663e+03     1.475100e-04
     1.091295e+01     9.901451e+06     1.960290e+02     1.589654e+03     1.479499e-04
     1.101537e+01     9.900966e+06     1.889911e+02     1.609012e+03     1.484192e-04
     1.112178e+01     9.898748e+06     1.831242e+02     1.628497e+03     1.489113e-04
     1.123145e+01     9.894848e+06     1.778641e+02     1.648003e+03     1.494234e-04
     1.130501e+01     9.891674e+06     1.754784e+02     1.660912e+03     1.497692e-04
     1.141575e+01     9.885232e+06     1.699368e+02     1.679731e+03     1.502947e-04
     1.152853e+01     9.876960e+06     1.642595e+02     1.698256e+03     1.508349e-04
     1.160490e+01     9.870578e+06     1.604595e+02     1.710510e+03     1.512033e-04
     1.172160e+01     9.859615e+06     1.570191e+02     1.728835e+03     1.517716e-04
     1.180140e+01     9.851383e+06     1.536006e+02     1.741091e+03     1.521628e-04
     1.192442e+01     9.837299e+06     1.496664e+02     1.759504e+03     1.527720e-04
     1.200864e+01     9.826856e+06     1.460783e+02     1.771806e+03     1.531920e-04
     1.213899e+01     9.808973e+06     1.410818e+02     1.790197e+03     1.538486e-04
     1.222866e+01     9.795859e+06     1.377339e+02     1.802547e+03     1.543040e-04
     1.232086e+01     9.781549e+06     1.343039e+02     1.814930e+03     1.547756e-04
     1.241460e+01     9.766841e+06     1.344645e+02     1.827534e+03     1.552586e-04
     1.250836e+01     9.751641e+06     1.328674e+02     1.839992e+03     1.557453e-04
     1.260089e+01     9.736598e+06     1.335963e+02     1.852354e+03     1.562290e-04
     1.274198e+01     9.711820e+06     1.284027e+02     1.870470e+03     1.569740e-04
     1.283640e+01     9.694818e+06     1.271526e+02     1.882476e+03     1.574767e-04
     1.293110e+01     9.677218e+06     1.250908e+02     1.894322e+03     1.579845e-04
     1.302601e+01     9.659144e+06     1.236260e+02     1.906055e+03     1.584971e-04
     1.312127e+01     9.640694e+06     1.228002e+02     1.917753e+03     1.590153e-04
     1.321688e+01     9.621505e+06     1.200166e+02     1.929229e+03     1.595390e-04
     1.331281e+01     9.601803e+06     1.183816e+02     1.940585e+03     1.600682e-04
     1.340906e+01     9.581920e+06     1.185228e+02     1.951992e+03     1.606028e-04
     1.350486e+01     9.561773e+06     1.173388e+02     1.963233e+03     1.611387e-04
     1.360061e+01     9.541134e+06     1.153220e+02     1.974275e+03     1.616779e-04
     1.374679e+01     9.508929e+06     1.138589e+02     1.990920e+03     1.625090e-04
     1.384346e+01     9.487321e+06     1.128639e+02     2.001830e+03     1.630629e-04
     1.394068e+01     9.465347e+06     1.121944e+02     2.012738e+03     1.636238e-04
     1.403831e+01     9.442776e+06     1.100552e+02     2.023482e+03     1.641909e-04
     1.413613e+01     9.419896e+06     1.092191e+02     2.034166e+03     1.647629e-04
     1.423104e+01     9.397293e+06     1.074917e+02     2.044368e+03     1.653215e-04
     1.432891e+01     9.373497e+06     1.053469e+02     2.054678e+03     1.659014e-04
     1.442525e+01     9.350235e+06     1.067520e+02     2.064962e+03     1.664759e-04
     1.452207e+01     9.326179e+06     1.034650e+02     2.074980e+03     1.670570e-04
     1.462137e+01     9.301148e+06     1.019565e+02     2.085104e+03     1.676569e-04
     1.471951e+01     9.276291e+06     1.017345e+02     2.095088e+03     1.682537e-04
     1.481818e+01     9.250822e+06     9.951527e+01     2.104908e+03     1.688577e-04
     1.491693e+01     9.225112e+06     9.865116e+01     2.114650e+03     1.694659e-04
     1.501578e+01     9.199073e+06     9.731983e+01     2.124270e+03     1.700787e-04
     1.511205e+01     9.173614e+06     9.706578e+01     2.133614e+03     1.706792e-04
     1.521228e+01     9.146635e+06     9.477066e+01     2.143113e+03     1.713083e-04
     1.531125e+01     9.119682e+06     9.327144e+01     2.152344e+03     1.719335e-04
     1.541002e+01     9.092864e+06     9.397883e+01     2.161626e+03     1.725612e-04
     1.550872e+01     9.065597e+06     9.155661e+01     2.170663e+03     1.731924e-04
     1.560628e+01     9.038432e+06     9.050776e+01     2.179493e+03     1.738201e-04
     1.570520e+01     9.010648e+06     8.932428e+01     2.188329e+03     1.744604e-04
     1.580346e+01     8.982879e+06     8.847668e+01     2.197023e+03     1.751003e-04
     1.590181e+01     8.954902e+06     8.754614e+01     2.205633e+03     1.757445e-04
     1.600138e+01     8.926319e+06     8.618417e+01     2.214215e+03     1.764008e-04
     1.610082e+01     8.897642e+06     8.547476e+01     2.222713e+03     1.770599e-04
     1.620023e+01     8.868722e+06     8.409272e+01     2.231074e+03     1.777229e-04
     1.634849e+01     8.825320e+06     8.317981e+01     2.243406e+03     1.787194e-04
     1.644762e+01     8.795876e+06     8.055746e+01     2.251391e+03     1.793901e-04
     1.654644e+01     8.766778e+06     8.203361e+01     2.259498e+03     1.800626e-04
     1.664537e+01     8.737286e+06     7.984761e+01     2.267397e+03     1.807397e-04
     1.674339e+01     8.707862e+06     7.853903e+01     2.275096e+03     1.814144e-04
     1.684181e+01     8.678100e+06     7.713759e+01     2.282688e+03     1.820956e-04
     1.694019e+01     8.648168e+06     7.589299e+01     2.290154e+03     1.827803e-04
     1.703946e+01     8.617840e+06     7.501102e+01     2.297601e+03     1.834751e-04
     1.713851e+01     8.587421e+06     7.387533e+01     2.304918e+03     1.841722e-04
     1.723807e+01     8.556498e+06     7.156323e+01     2.312042e+03     1.848767e-04
     1.733734e+01     8.525984e+06     7.329517e+01     2.319319e+03     1.855831e-04
     1.743662e+01     8.495076e+06     7.065162e+01     2.326333e+03     1.862933e-04
     1.753626e+01     8.463958e+06     6.979915e+01     2.333287e+03     1.870100e-04
     1.763571e+01     8.432755e+06     6.862585e+01     2.340112e+03     1.877292e-04
     1.773538e+01     8.401730e+06     6.983988e+01     2.347073e+03     1.884539e-04
     1.783520e+01     8.369852e+06     6.454306e+01     2.353516e+03     1.891835e-04
     1.792998e+01     8.339662e+06     6.469849e+01     2.359649e+03     1.898799e-04
     1.801985e+01     8.311100e+06     6.473979e+01     2.365467e+03     1.905433e-04
     1.810969e+01     8.282450e+06     6.367412e+01     2.371187e+03     1.912095e-04
     1.824432e+01     8.239521e+06     6.338919e+01     2.379721e+03     1.922144e-04
     1.833398e+01     8.210533e+06     5.998652e+01     2.385099e+03     1.928872e-04
     1.842355e+01     8.181906e+06     6.188585e+01     2.390642e+03     1.935625e-04
     1.851301e+01     8.153049e+06     5.957519e+01     2.395972e+03     1.942399e-04
     1.860237e+01     8.124168e+06     5.871317e+01     2.401219e+03     1.949197e-04
     1.873623e+01     8.080804e+06     5.780894e+01     2.408957e+03     1.959443e-04
     1.882534e+01     8.051855e+06     5.650310e+01     2.413992e+03     1.966299e-04
     1.891435e+01     8.022910e+06     5.574667e+01     2.418954e+03     1.973177e-04
     1.900324e+01     7.993974e+06     5.500220e+01     2.423843e+03     1.980076e-04
     1.913637e+01     7.950526e+06     5.395210e+01     2.431025e+03     1.990472e-04
     1.922498e+01     7.921596e+06     5.305679e+01     2.435727e+03     1.997425e-04
     1.931348e+01     7.892443e+06     5.056159e+01     2.440202e+03     2.004400e-04
     1.940189e+01     7.863702e+06     5.279450e+01     2.444870e+03     2.011397e-04
     1.953433e+01     7.820339e+06     5.067377e+01     2.451581e+03     2.021941e-04
     1.962250e+01     7.791481e+06     4.985809e+01     2.455976e+03     2.028994e-04
     1.971056e+01     7.762611e+06     4.885827e+01     2.460279e+03     2.036068e-04
     1.984247e+01     7.719128e+06     4.698210e+01     2.466477e+03     2.046724e-04
     1.993031e+01     7.690531e+06     4.876864e+01     2.470760e+03     2.053854e-04
     2.001805e+01     7.661762e+06     4.655394e+01     2.474845e+03     2.061005e-04
     2.010572e+01     7.632991e+06     4.566606e+01     2.478849e+03     2.068180e-04
     2.023712e+01     7.589848e+06     4.481603e+01     2.484737e+03     2.078992e-04
     2.032465e+01     7.560616e+06     3.996262e+01     2.488235e+03     2.086228e-04
     2.042266e+01     7.528890e+06     4.623831e+01     2.492767e+03     2.094366e-04
     2.051367e+01     7.499320e+06     4.460474e+01     2.496827e+03     2.101955e-04
     2.063603e+01     7.459233e+06     4.192525e+01     2.501957e+03     2.112210e-04
     2.072337e+01     7.430636e+06     4.104983e+01     2.505542e+03     2.119561e-04
     2.081068e+01     7.402123e+06     4.085194e+01     2.509109e+03     2.126939e-04
     2.093290e+01     7.362028e+06     3.898617e+01     2.513873e+03     2.137319e-04
     2.102018e+01     7.333768e+06     4.092274e+01     2.517445e+03     2.144764e-04
     2.110745e+01     7.305358e+06     3.886690e+01     2.520837e+03     2.152235e-04
     2.123834e+01     7.262806e+06     3.830884e+01     2.525851e+03     2.163501e-04
     2.132562e+01     7.234508e+06     3.779566e+01     2.529150e+03     2.171046e-04
     2.141290e+01     7.206255e+06     3.728083e+01     2.532404e+03     2.178619e-04
     2.150020e+01     7.178057e+06     3.692595e+01     2.535628e+03     2.186221e-04
     2.163119e+01     7.135839e+06     3.652157e+01     2.540412e+03     2.197689e-04
     2.171854e+01     7.107545e+06     3.414656e+01     2.543394e+03     2.205368e-04
     2.180590e+01     7.079351e+06     3.409642e+01     2.546373e+03     2.213076e-04
     2.192825e+01     7.040132e+06     3.472009e+01     2.550621e+03     2.223924e-04
     2.202616e+01     7.009144e+06     3.647321e+01     2.554192e+03     2.232642e-04
     2.211707e+01     6.980302e+06     3.494345e+01     2.557369e+03     2.240769e-04
     2.223949e+01     6.941641e+06     3.498697e+01     2.561652e+03     2.251764e-04
     2.232703e+01     6.913945e+06     3.337300e+01     2.564573e+03     2.259657e-04
     2.241458e+01     6.886334e+06     3.318598e+01     2.567479e+03     2.267580e-04
     2.250214e+01     6.858815e+06     3.305133e+01     2.570373e+03     2.275532e-04
     2.263354e+01     6.817616e+06     3.256355e+01     2.574652e+03     2.287524e-04
     2.272115e+01     6.790118e+06     3.102285e+01     2.577370e+03     2.295552e-04
     2.280875e+01     6.763015e+06     3.339538e+01     2.580295e+03     2.303607e-04
     2.294017e+01     6.722283e+06     3.193353e+01     2.584492e+03     2.315749e-04
     2.302785e+01     6.695220e+06     3.159280e+01     2.587262e+03     2.323883e-04
     2.311557e+01     6.668221e+06     3.125715e+01     2.590004e+03     2.332048e-04
     2.320328e+01     6.641298e+06     3.089447e+01     2.592713e+03     2.340239e-04
     2.333488e+01     6.601093e+06     3.090290e+01     2.596780e+03     2.352588e-04
     2.342265e+01     6.574398e+06     3.061291e+01     2.599467e+03     2.360857e-04
     2.351048e+01     6.547744e+06     3.013546e+01     2.602114e+03     2.369159e-04
     2.364235e+01     6.507962e+06     3.035245e+01     2.606116e+03     2.381681e-04
     2.373034e+01     6.481358e+06     2.851559e+01     2.608626e+03     2.390069e-04
     2.381840e+01     6.455131e+06     3.099858e+01     2.611355e+03     2.398492e-04
     2.390654e+01     6.428825e+06     2.945726e+01     2.613952e+03     2.406950e-04
     2.403890e+01     6.389476e+06     2.923163e+01     2.617821e+03     2.419710e-04
     2.412726e+01     6.363330e+06     2.896456e+01     2.620380e+03     2.428261e-04
     2.421572e+01     6.337250e+06     2.876131e+01     2.622924e+03     2.436849e-04
     2.430429e+01     6.311230e+06     2.852227e+01     2.625451e+03     2.445476e-04
     2.443734e+01     6.272307e+06     2.831414e+01     2.629218e+03     2.458493e-04
     2.452615e+01     6.246299e+06     2.668194e+01     2.631587e+03     2.467216e-04
     2.461507e+01     6.220660e+06     2.920933e+01     2.634185e+03     2.475977e-04
     2.470409e+01     6.194955e+06     2.780421e+01     2.636660e+03     2.484775e-04
     2.483781e+01     6.156478e+06     2.742762e+01     2.640327e+03     2.498052e-04
     2.492708e+01     6.130947e+06     2.740877e+01     2.642774e+03     2.506948e-04
     2.501646e+01     6.105474e+06     2.712480e+01     2.645199e+03     2.515882e-04
     2.510592e+01     6.080072e+06     2.691348e+01     2.647606e+03     2.524854e-04
     2.523132e+01     6.044370e+06     2.505423e+01     2.650748e+03     2.537481e-04
     2.532098e+01     6.019413e+06     2.892587e+01     2.653342e+03     2.546542e-04
     2.541077e+01     5.994239e+06     2.614258e+01     2.655689e+03     2.555643e-04
     2.550066e+01     5.969139e+06     2.599475e+01     2.658026e+03     2.564784e-04
     2.563568e+01     5.931622e+06     2.587764e+01     2.661520e+03     2.578574e-04
     2.572582e+01     5.906703e+06     2.556317e+01     2.663824e+03     2.587813e-04
     2.580701e+01     5.884122e+06     2.301937e+01     2.665693e+03     2.596156e-04
     2.594247e+01     5.847232e+06     2.674193e+01     2.669315e+03     2.610138e-04
     2.603294e+01     5.822588e+06     2.520292e+01     2.671595e+03     2.619509e-04
     2.612351e+01     5.797993e+06     2.477460e+01     2.673839e+03     2.628918e-04
     2.621983e+01     5.771698e+06     2.239830e+01     2.675997e+03     2.638958e-04
     2.630627e+01     5.748460e+06     2.475252e+01     2.678136e+03     2.647993e-04
     2.641431e+01     5.719414e+06     2.361425e+01     2.680687e+03     2.659327e-04
     2.653953e+01     5.686332e+06     2.620501e+01     2.683969e+03     2.672515e-04
     2.663065e+01     5.662134e+06     2.361315e+01     2.686120e+03     2.682144e-04
     2.672186e+01     5.638027e+06     2.356596e+01     2.688270e+03     2.691812e-04
     2.681318e+01     5.614007e+06     2.348735e+01     2.690415e+03     2.701519e-04
     2.690459e+01     5.590248e+06     2.509949e+01     2.692709e+03     2.711266e-04
     2.704189e+01     5.554447e+06     2.301670e+01     2.695869e+03     2.725966e-04
     2.713356e+01     5.530703e+06     2.299950e+01     2.697978e+03     2.735813e-04
     2.722531e+01     5.506764e+06     2.016153e+01     2.699828e+03     2.745699e-04
     2.731717e+01     5.483144e+06     2.232476e+01     2.701878e+03     2.755625e-04
     2.740912e+01     5.459597e+06     2.211100e+01     2.703911e+03     2.765590e-04
     2.750118e+01     5.436126e+06     2.192929e+01     2.705930e+03     2.775595e-04
     2.763947e+01     5.401264e+06     2.314894e+01     2.709131e+03     2.790686e-04
     2.773180e+01     5.377968e+06     2.141464e+01     2.711109e+03     2.800795e-04
     2.782423e+01     5.354524e+06     1.899555e+01     2.712864e+03     2.810945e-04
     2.791676e+01     5.331373e+06     2.092464e+01     2.714801e+03     2.821134e-04
     2.800938e+01     5.308306e+06     2.080068e+01     2.716727e+03     2.831362e-04
     2.810211e+01     5.285518e+06     2.264683e+01     2.718827e+03     2.841632e-04
     2.824140e+01     5.250970e+06     1.913003e+01     2.721492e+03     2.857118e-04
     2.833439e+01     5.228348e+06     2.198703e+01     2.723536e+03     2.867491e-04
     2.842748e+01     5.205404e+06     1.778769e+01     2.725192e+03     2.877905e-04
     2.852067e+01     5.182948e+06     2.174878e+01     2.727219e+03     2.888360e-04
     2.861397e+01     5.160393e+06     1.980970e+01     2.729067e+03     2.898855e-04
     2.870738e+01     5.137877e+06     1.923059e+01     2.730864e+03     2.909392e-04
     2.880089e+01     5.115432e+06     1.900333e+01     2.732640e+03     2.919970e-04
     2.894135e+01     5.081713e+06     1.751418e+01     2.735101e+03     2.935920e-04
     2.903511e+01     5.059653e+06     2.051154e+01     2.737024e+03     2.946602e-04
     2.912898e+01     5.037486e+06     1.845344e+01     2.738756e+03     2.957325e-04
     2.922296e+01     5.015372e+06     1.802723e+01     2.740450e+03     2.968089e-04
     2.931704e+01     4.993352e+06     1.802208e+01     2.742146e+03     2.978895e-04
     2.941123e+01     4.971408e+06     1.782456e+01     2.743825e+03     2.989743e-04
     2.950552e+01     4.949534e+06     1.757465e+01     2.745482e+03     3.000633e-04
     2.964716e+01     4.916831e+06     1.716971e+01     2.747914e+03     3.017051e-04
     2.974173e+01     4.895151e+06     1.716691e+01     2.749537e+03     3.028047e-04
     2.983640e+01     4.873536e+06     1.686877e+01     2.751134e+03     3.039085e-04
     2.993118e+01     4.852000e+06     1.671456e+01     2.752718e+03     3.050166e-04
     3.002608e+01     4.830536e+06     1.648936e+01     2.754283e+03     3.061290e-04
     3.012108e+01     4.809146e+06     1.628570e+01     2.755830e+03     3.072455e-04
     3.021618e+01     4.787440e+06     1.194596e+01     2.756966e+03     3.083663e-04
     3.030184e+01     4.768216e+06     1.453278e+01     2.758211e+03     3.093781e-04
     3.041148e+01     4.743956e+06     1.650308e+01     2.760021e+03     3.106772e-04
     3.052113e+01     4.719763e+06     1.568323e+01     2.761740e+03     3.119802e-04
     3.060640e+01     4.701033e+06     1.539153e+01     2.763053e+03     3.129960e-04
     3.071604e+01     4.677058e+06     1.516594e+01     2.764716e+03     3.143060e-04
     3.080170e+01     4.658416e+06     1.488283e+01     2.765990e+03     3.153319e-04
     3.090830e+01     4.635252e+06     1.402857e+01     2.767486e+03     3.166122e-04
     3.101794e+01     4.611654e+06     1.475058e+01     2.769103e+03     3.179329e-04
     3.110322e+01     4.593376e+06     1.434529e+01     2.770326e+03     3.189626e-04
     3.122657e+01     4.567075e+06     1.421627e+01     2.772080e+03     3.204566e-04
     3.133316e+01     4.544434e+06     1.354958e+01     2.773524e+03     3.217515e-04
     3.141844e+01     4.526428e+06     1.356867e+01     2.774681e+03     3.227900e-04
     3.151133e+01     4.506908e+06     1.349246e+01     2.775935e+03     3.239238e-04
     3.162097e+01     4.483988e+06     1.334919e+01     2.777398e+03     3.252659e-04
     3.170625e+01     4.466254e+06     1.317531e+01     2.778522e+03     3.263121e-04
     3.182960e+01     4.440710e+06     1.281729e+01     2.780103e+03     3.278301e-04
     3.193619e+01     4.418763e+06     1.257196e+01     2.781443e+03     3.291456e-04
     3.201050e+01     4.403563e+06     1.276900e+01     2.782392e+03     3.300647e-04
     3.212015e+01     4.381218e+06     1.246117e+01     2.783758e+03     3.314243e-04
     3.221304e+01     4.362369e+06     1.205950e+01     2.784878e+03     3.325789e-04
     3.232268e+01     4.340249e+06     1.204102e+01     2.786199e+03     3.339456e-04
     3.240796e+01     4.323143e+06     1.198046e+01     2.787220e+03     3.350109e-04
     3.251760e+01     4.301229e+06     1.156533e+01     2.788488e+03     3.363843e-04
     3.261049e+01     4.282784e+06     1.165790e+01     2.789571e+03     3.375506e-04
     3.272013e+01     4.261098e+06     1.122696e+01     2.790802e+03     3.389310e-04
     3.280541e+01     4.244352e+06     1.147671e+01     2.791781e+03     3.400070e-04
     3.292914e+01     4.220106e+06     1.064977e+01     2.793098e+03     3.415727e-04
     3.304525e+01     4.197567e+06     1.114332e+01     2.794392e+03     3.430462e-04
     3.311378e+01     4.184260e+06     9.820340e+00     2.795065e+03     3.439176e-04
     3.320667e+01     4.166383e+06     1.074634e+01     2.796064e+03     3.451013e-04
     3.332278e+01     4.144164e+06     1.067826e+01     2.797303e+03     3.465849e-04
     3.342938e+01     4.123827e+06     9.881706e+00     2.798357e+03     3.479506e-04
     3.352836e+01     4.105090e+06     1.023943e+01     2.799370e+03     3.492218e-04
     3.362125e+01     4.087605e+06     1.021214e+01     2.800319e+03     3.504174e-04
     3.372023e+01     4.069055e+06     9.947335e+00     2.801304e+03     3.516945e-04
     3.382683e+01     4.049160e+06     9.514952e+00     2.802318e+03     3.530732e-04
     3.391211e+01     4.033349e+06     9.682115e+00     2.803143e+03     3.541785e-04
     3.401870e+01     4.013662e+06     9.324689e+00     2.804137e+03     3.555635e-04
     3.411769e+01     3.995483e+06     9.194555e+00     2.805048e+03     3.568526e-04
     3.422733e+01     3.975483e+06     9.338873e+00     2.806071e+03     3.582841e-04
     3.431298e+01     3.959915e+06     8.840910e+00     2.806829e+03     3.594049e-04
     3.440588e+01     3.943118e+06     8.805230e+00     2.807647e+03     3.606228e-04
     3.450486e+01     3.925333e+06     8.937739e+00     2.808531e+03     3.619236e-04
     3.461145e+01     3.906270e+06     8.664369e+00     2.809455e+03     3.633278e-04
     3.472757e+01     3.885607e+06     8.318683e+00     2.810421e+03     3.648614e-04
     3.482046e+01     3.869199e+06     8.521183e+00     2.811212e+03     3.660910e-04
     3.491944e+01     3.851794e+06     8.286538e+00     2.812033e+03     3.674042e-04
     3.501233e+01     3.835544e+06     8.156231e+00     2.812790e+03     3.686391e-04
     3.513568e+01     3.814095e+06     8.102732e+00     2.813790e+03     3.702833e-04
     3.520421e+01     3.802249e+06     8.041261e+00     2.814341e+03     3.711983e-04
     3.532032e+01     3.782232e+06     7.567441e+00     2.815219e+03     3.727525e-04
     3.542692e+01     3.763990e+06     7.685341e+00     2.816039e+03     3.741828e-04
     3.552590e+01     3.747150e+06     7.624897e+00     2.816793e+03     3.755138e-04
     3.561879e+01     3.731426e+06     7.470969e+00     2.817487e+03     3.767656e-04
     3.570407e+01     3.717083e+06     7.684472e+00     2.818143e+03     3.779168e-04
     3.582741e+01     3.696405e+06     7.141484e+00     2.819024e+03     3.795863e-04
     3.592030e+01     3.680931e+06     7.073267e+00     2.819681e+03     3.808463e-04
     3.600558e+01     3.666809e+06     7.177737e+00     2.820293e+03     3.820052e-04
     3.611218e+01     3.649222e+06     6.801458e+00     2.821018e+03     3.834570e-04
     3.623553e+01     3.629031e+06     7.027709e+00     2.821885e+03     3.851412e-04
     3.632118e+01     3.615059e+06     6.436179e+00     2.822436e+03     3.863132e-04
     3.643730e+01     3.596251e+06     6.667125e+00     2.823210e+03     3.879055e-04
     3.650582e+01     3.585199e+06     6.358809e+00     2.823646e+03     3.888467e-04
     3.661547e+01     3.567629e+06     6.653196e+00     2.824375e+03     3.903560e-04
     3.672206e+01     3.550633e+06     6.361108e+00     2.825053e+03     3.918267e-04
     3.683817e+01     3.532225e+06     6.179311e+00     2.825771e+03     3.934324e-04
     3.692383e+01     3.518736e+06     6.304180e+00     2.826311e+03     3.946193e-04
     3.703043e+01     3.502023e+06     6.041615e+00     2.826955e+03     3.960994e-04
     3.712941e+01     3.486598e+06     6.030941e+00     2.827552e+03     3.974767e-04
     3.723601e+01     3.470084e+06     5.987379e+00     2.828190e+03     3.989630e-04
     3.730453e+01     3.459520e+06     5.877769e+00     2.828593e+03     3.999200e-04
     3.742065e+01     3.441703e+06     5.782362e+00     2.829264e+03     4.015451e-04
     3.752724e+01     3.425449e+06     5.711281e+00     2.829873e+03     4.030403e-04
     3.762623e+01     3.410442e+06     5.613609e+00     2.830429e+03     4.044315e-04
     3.771188e+01     3.397524e+06     5.566450e+00     2.830905e+03     4.056375e-04
     3.783561e+01     3.378959e+06     5.379638e+00     2.831571e+03     4.073836e-04
     3.790414e+01     3.368742e+06     5.436864e+00     2.831944e+03     4.083521e-04
     3.802748e+01     3.350448e+06     5.431234e+00     2.832614e+03     4.100995e-04
     3.812647e+01     3.335854e+06     5.259723e+00     2.833134e+03     4.115046e-04
     3.821213e+01     3.323290e+06     5.205414e+00     2.833580e+03     4.127226e-04
     3.830502e+01     3.309725e+06     5.023081e+00     2.834047e+03     4.140459e-04
     3.840400e+01     3.295361e+06     5.152271e+00     2.834557e+03     4.154586e-04
     3.851060e+01     3.279971e+06     4.981711e+00     2.835088e+03     4.169831e-04
     3.860958e+01     3.265770e+06     5.000365e+00     2.835583e+03     4.184014e-04
     3.871617e+01     3.250560e+06     4.907721e+00     2.836106e+03     4.199319e-04
     3.880183e+01     3.238395e+06     4.665677e+00     2.836505e+03     4.211639e-04
     3.890081e+01     3.224416e+06     4.723136e+00     2.836973e+03     4.225901e-04
     3.900741e+01     3.209448e+06     4.675284e+00     2.837471e+03     4.241292e-04
     3.910639e+01     3.195631e+06     4.622070e+00     2.837929e+03     4.255610e-04
     3.922974e+01     3.178520e+06     4.594159e+00     2.838496e+03     4.273491e-04
     3.933634e+01     3.163823e+06     4.444252e+00     2.838969e+03     4.288976e-04
     3.942199e+01     3.152078e+06     4.398100e+00     2.839346e+03     4.301441e-04
     3.950765e+01     3.140384e+06     4.266957e+00     2.839711e+03     4.313924e-04
     3.960663e+01     3.126951e+06     4.362565e+00     2.840143e+03     4.328376e-04
     3.971323e+01     3.112562e+06     4.254523e+00     2.840597e+03     4.343969e-04
     3.982934e+01     3.096982e+06     4.149694e+00     2.841079e+03     4.360990e-04
     3.991500e+01     3.085556e+06     4.119412e+00     2.841432e+03     4.373568e-04
     4.002160e+01     3.071414e+06     4.094209e+00     2.841868e+03     4.389249e-04
     4.013771e+01     3.056122e+06     4.249837e+00     2.842361e+03     4.406364e-04
     4.020624e+01     3.047138e+06     4.024660e+00     2.842637e+03     4.416479e-04
     4.032997e+01     3.031003e+06     4.027703e+00     2.843136e+03     4.434779e-04
     4.044608e+01     3.015963e+06     3.961592e+00     2.843596e+03     4.451989e-04
     4.053174e+01     3.004930e+06     3.896734e+00     2.843929e+03     4.464706e-04
     4.060026e+01     2.996142e+06     3.842084e+00     2.844193e+03     4.474891e-04
     4.072399e+01     2.980355e+06     3.787362e+00     2.844661e+03     4.493320e-04
     4.080965e+01     2.969490e+06     3.726236e+00     2.844980e+03     4.506098e-04
     4.092576e+01     2.954846e+06     3.702893e+00     2.845410e+03     4.523454e-04
     4.100753e+01     2.944594e+06     3.709550e+00     2.845714e+03     4.535694e-04
     4.112115e+01     2.930422e+06     3.610727e+00     2.846124e+03     4.552734e-04
     4.124350e+01     2.915262e+06     3.596376e+00     2.846564e+03     4.571121e-04
     4.132229e+01     2.905552e+06     3.475025e+00     2.846838e+03     4.582979e-04
     4.140107e+01     2.895888e+06     3.479179e+00     2.847112e+03     4.594853e-04
     4.153250e+01     2.879870e+06     3.572230e+00     2.847581e+03     4.614700e-04
     4.161140e+01     2.870296e+06     3.225501e+00     2.847836e+03     4.626634e-04
     4.172537e+01     2.856552e+06     3.366517e+00     2.848219e+03     4.643902e-04
     4.180427e+01     2.847095e+06     3.416507e+00     2.848489e+03     4.655873e-04
     4.191122e+01     2.834342e+06     3.400224e+00     2.848853e+03     4.672129e-04
     4.203426e+01     2.819746e+06     3.152292e+00     2.849241e+03     4.690867e-04
     4.211313e+01     2.810452e+06     3.252075e+00     2.849497e+03     4.702895e-04
     4.222679e+01     2.797125e+06     3.164635e+00     2.849857e+03     4.720259e-04
     4.230547e+01     2.787948e+06     3.104566e+00     2.850101e+03     4.732296e-04
     4.242787e+01     2.773760e+06     3.181316e+00     2.850490e+03     4.751056e-04
     4.250670e+01     2.764667e+06     3.003448e+00     2.850727e+03     4.763156e-04
     4.262933e+01     2.750609e+06     3.093676e+00     2.851107e+03     4.782011e-04
     4.270816e+01     2.741622e+06     3.008390e+00     2.851344e+03     4.794150e-04
     4.282202e+01     2.728708e+06     2.970610e+00     2.851682e+03     4.811714e-04
     4.290085e+01     2.719820e+06     2.995606e+00     2.851918e+03     4.823889e-04
     4.302372e+01     2.706041e+06     2.954690e+00     2.852281e+03     4.842900e-04
     4.311160e+01     2.696252e+06     3.049859e+00     2.852549e+03     4.856519e-04
     4.323472e+01     2.682598e+06     2.803672e+00     2.852894e+03     4.875634e-04
     4.331388e+01     2.673879e+06     2.909224e+00     2.853125e+03     4.887939e-04
     4.342821e+01     2.661346e+06     2.833344e+00     2.853449e+03     4.905743e-04
     4.350737e+01     2.652717e+06     2.781452e+00     2.853669e+03     4.918084e-04
     4.363067e+01     2.639349e+06     2.763965e+00     2.854010e+03     4.937344e-04
     4.372710e+01     2.628967e+06     2.886470e+00     2.854288e+03     4.952431e-04
     4.382134e+01     2.618865e+06     2.667082e+00     2.854539e+03     4.967195e-04
     4.393858e+01     2.606375e+06     2.712473e+00     2.854857e+03     4.985594e-04
     4.403277e+01     2.596397e+06     2.635148e+00     2.855105e+03     5.000397e-04
     4.412695e+01     2.586472e+06     2.613316e+00     2.855352e+03     5.015221e-04
     4.420230e+01     2.578576e+06     2.702030e+00     2.855555e+03     5.027093e-04
     4.431114e+01     2.567224e+06     2.645038e+00     2.855843e+03     5.044269e-04
     4.444103e+01     2.553763e+06     2.592007e+00     2.856180e+03     5.064806e-04
     4.452028e+01     2.545599e+06     2.573931e+00     2.856384e+03     5.077352e-04
     4.465200e+01     2.532112e+06     2.590333e+00     2.856725e+03     5.098240e-04
     4.472756e+01     2.524419e+06     2.557458e+00     2.856918e+03     5.110239e-04
     4.480311e+01     2.516759e+06     2.511209e+00     2.857108e+03     5.122250e-04
     4.492065e+01     2.504904e+06     2.506621e+00     2.857402e+03     5.140964e-04
     4.504868e+01     2.492084e+06     2.535922e+00     2.857727e+03     5.161384e-04
     4.514312e+01     2.482690e+06     2.607374e+00     2.857973e+03     5.176472e-04
     4.521868e+01     2.475199e+06     2.327429e+00     2.858149e+03     5.188555e-04
     4.533622e+01     2.463620e+06     2.486965e+00     2.858442e+03     5.207380e-04
     4.543066e+01     2.454370e+06     2.472885e+00     2.858675e+03     5.222528e-04
     4.552511e+01     2.445181e+06     2.666729e+00     2.858927e+03     5.237697e-04
     4.561956e+01     2.436014e+06     2.192771e+00     2.859134e+03     5.252886e-04
     4.572470e+01     2.425888e+06     2.552817e+00     2.859403e+03     5.269819e-04
     4.583008e+01     2.415790e+06     2.381798e+00     2.859653e+03     5.286813e-04
     4.592516e+01     2.406721e+06     2.237333e+00     2.859866e+03     5.302168e-04
     4.602010e+01     2.397722e+06     2.375689e+00     2.860092e+03     5.317520e-04
     4.611502e+01     2.388776e+06     2.426646e+00     2.860322e+03     5.332889e-04
     4.620992e+01     2.379870e+06     2.268974e+00     2.860537e+03     5.348275e-04
     4.633857e+01     2.367884e+06     2.435179e+00     2.860851e+03     5.369165e-04
     4.641449e+01     2.360846e+06     2.303178e+00     2.861026e+03     5.381508e-04
     4.650940e+01     2.352093e+06     2.357027e+00     2.861249e+03     5.396956e-04
     4.660430e+01     2.343391e+06     2.432176e+00     2.861480e+03     5.412423e-04
     4.672241e+01     2.332610e+06     2.217301e+00     2.861742e+03     5.431701e-04
     4.680435e+01     2.325178e+06     2.323835e+00     2.861932e+03     5.445091e-04
     4.693176e+01     2.313682e+06     2.264060e+00     2.862221e+03     5.465944e-04
     4.704278e+01     2.303738e+06     2.329416e+00     2.862479e+03     5.484141e-04
     4.712463e+01     2.296437e+06     2.165735e+00     2.862657e+03     5.497573e-04
     4.720647e+01     2.289178e+06     2.290391e+00     2.862844e+03     5.511017e-04
     4.733376e+01     2.277944e+06     2.197803e+00     2.863124e+03     5.531958e-04
     4.742466e+01     2.269970e+06     2.202505e+00     2.863324e+03     5.546932e-04
     4.750647e+01     2.262828e+06     2.172225e+00     2.863502e+03     5.560422e-04
     4.763371e+01     2.251786e+06     2.237944e+00     2.863787e+03     5.581436e-04
     4.771550e+01     2.244724e+06     2.099929e+00     2.863958e+03     5.594959e-04
     4.780638e+01     2.236919e+06     2.176162e+00     2.864156e+03     5.610000e-04
     4.794269e+01     2.225278e+06     2.105441e+00     2.864443e+03     5.632598e-04
     4.802448e+01     2.218336e+06     2.101646e+00     2.864615e+03     5.646173e-04
     4.811446e+01     2.210737e+06     2.151616e+00     2.864809e+03     5.661124e-04
     4.824046e+01     2.200152e+06     2.068015e+00     2.865069e+03     5.682090e-04
     4.832148e+01     2.193381e+06     1.963654e+00     2.865228e+03     5.695586e-04
     4.841150e+01     2.185901e+06     2.112608e+00     2.865418e+03     5.710598e-04
     4.853755e+01     2.175481e+06     2.020198e+00     2.865673e+03     5.731647e-04
     4.862759e+01     2.168088e+06     2.123731e+00     2.865864e+03     5.746701e-04
     4.871763e+01     2.160723e+06     1.962014e+00     2.866041e+03     5.761772e-04
     4.880768e+01     2.153386e+06     1.814108e+00     2.866204e+03     5.776859e-04
     4.893415e+01     2.143159e+06     2.050880e+00     2.866464e+03     5.798080e-04
     4.901593e+01     2.136575e+06     1.845392e+00     2.866615e+03     5.811816e-04
     4.914312e+01     2.126399e+06     1.955156e+00     2.866863e+03     5.833209e-04
     4.923397e+01     2.119171e+06     1.881381e+00     2.867034e+03     5.848507e-04
     4.932481e+01     2.111984e+06     1.947931e+00     2.867211e+03     5.863820e-04
     4.941564e+01     2.104826e+06     1.842448e+00     2.867379e+03     5.879148e-04
     4.953375e+01     2.095574e+06     1.869652e+00     2.867599e+03     5.899103e-04
     4.962461e+01     2.088496e+06     1.862139e+00     2.867769e+03     5.914474e-04
     4.970640e+01     2.082154e+06     1.801610e+00     2.867916e+03     5.928320e-04
     4.984273e+01     2.071646e+06     1.859051e+00     2.868169e+03     5.951434e-04
     4.993362e+01     2.064681e+06     1.801195e+00     2.868333e+03     5.966863e-04
     5.002452e+01     2.057749e+06     1.778846e+00     2.868495e+03     5.982307e-04
     5.011571e+01     2.051346e+06     1.250419e+01     2.869635e+03     5.997818e-04
     5.021819e+01     2.043720e+06     3.847894e+00     2.870029e+03     6.015267e-04
     5.037831e+01     2.031760e+06     2.313321e+00     2.870400e+03     6.042570e-04
     5.048950e+01     2.023527e+06     2.520024e+00     2.870680e+03     6.061558e-04
     5.060076e+01     2.015301e+06     1.870314e+00     2.870888e+03     6.080581e-04
     5.071189e+01     2.007127e+06     1.769590e+00     2.871085e+03     6.099605e-04
     5.082288e+01     1.999010e+06     1.729546e+00     2.871277e+03     6.118627e-04
     5.093374e+01     1.990950e+06     1.718991e+00     2.871467e+03     6.137649e-04
     5.104446e+01     1.982942e+06     1.617744e+00     2.871646e+03     6.156671e-04
     5.115506e+01     1.974994e+06     1.656749e+00     2.871830e+03     6.175692e-04
     5.129331e+01     1.965640e+06     8.944988e+00     2.873066e+03     6.199499e-04
     5.146612e+01     1.953746e+06     5.566558e+00     2.874028e+03     6.229308e-04
     5.167157e+01     1.939750e+06     5.585235e+00     2.875176e+03     6.264813e-04
     5.187753e+01     1.925526e+06     2.267714e+00     2.875643e+03     6.300482e-04
     5.208394e+01     1.911396e+06     1.965985e+00     2.876049e+03     6.336303e-04
     5.229077e+01     1.897373e+06     1.778417e+00     2.876416e+03     6.372271e-04
     5.249800e+01     1.883471e+06     1.730178e+00     2.876775e+03     6.408380e-04
     5.270562e+01     1.869682e+06     1.608277e+00     2.877109e+03     6.444632e-04
     5.291362e+01     1.856039e+06     1.802737e+00     2.877484e+03     6.481021e-04
     5.312197e+01     1.842479e+06     1.379527e+00     2.877771e+03     6.517544e-04
     5.333067e+01     1.829181e+06     2.731070e+00     2.878341e+03     6.554200e-04
     5.353970e+01     1.815954e+06     2.199519e+00     2.878801e+03     6.590985e-04
     5.374908e+01     1.802803e+06     1.740235e+00     2.879165e+03     6.627900e-04
     5.395881e+01     1.789779e+06     1.786222e+00     2.879540e+03     6.664947e-04
     5.416887e+01     1.776856e+06     1.592765e+00     2.879875e+03     6.702122e-04
     5.437927e+01     1.764056e+06     1.606265e+00     2.880213e+03     6.739424e-04
     5.458999e+01     1.751349e+06     1.348965e+00     2.880497e+03     6.776853e-04
     5.480105e+01     1.738772e+06     1.461703e+00     2.880805e+03     6.814408e-04
     5.501244e+01     1.726290e+06     1.244444e+00     2.881068e+03     6.852091e-04
     5.522417e+01     1.713937e+06     1.381417e+00     2.881361e+03     6.889900e-04
     5.543623e+01     1.701679e+06     1.169781e+00     2.881609e+03     6.927834e-04
     5.564862e+01     1.689530e+06     1.126157e+00     2.881848e+03     6.965893e-04
     5.586135e+01     1.677504e+06     1.224181e+00     2.882108e+03     7.004076e-04
     5.607441e+01     1.665561e+06     9.202353e-01     2.882305e+03     7.042383e-04
     5.628780e+01     1.653743e+06     1.070088e+00     2.882533e+03     7.080812e-04
     5.650151e+01     1.642024e+06     9.584900e-01     2.882738e+03     7.119364e-04
     5.671556e+01     1.630404e+06     8.532969e-01     2.882920e+03     7.158038e-04
     5.692992e+01     1.618899e+06     9.248682e-01     2.883119e+03     7.196832e-04
     5.714462e+01     1.607508e+06     9.932663e-01     2.883332e+03     7.235746e-04
     5.735965e+01     1.596196e+06     7.254538e-01     2.883488e+03     7.274782e-04
     5.757502e+01     1.585012e+06     9.528187e-01     2.883693e+03     7.313937e-04
     5.779071e+01     1.573922e+06     8.603618e-01     2.883879e+03     7.353210e-04
     5.800672e+01     1.562925e+06     7.487336e-01     2.884040e+03     7.392601e-04
     5.822306e+01     1.552032e+06     7.825822e-01     2.884210e+03     7.432111e-04
     5.843973e+01     1.541244e+06     8.149493e-01     2.884386e+03     7.471737e-04
     5.865671e+01     1.530550e+06     7.471463e-01     2.884548e+03     7.511478e-04
     5.887402e+01     1.519955e+06     7.372027e-01     2.884709e+03     7.551333e-04
     5.909164e+01     1.509449e+06     6.382262e-01     2.884847e+03     7.591300e-04
     5.930958e+01     1.499046e+06     6.940272e-01     2.884999e+03     7.631381e-04
     5.952784e+01     1.488737e+06     6.782679e-01     2.885147e+03     7.671576e-04
     5.974641e+01     1.478527e+06     7.040820e-01     2.885301e+03     7.711881e-04
     5.996531e+01     1.468404e+06     6.284260e-01     2.885438e+03     7.752298e-04
     6.018454e+01     1.458369e+06     5.626998e-01     2.885562e+03     7.792827e-04
     6.040409e+01     1.448439e+06     7.042121e-01     2.885716e+03     7.833466e-04
     6.062394e+01     1.438593e+06     6.076255e-01     2.885850e+03     7.874215e-04
     6.084411e+01     1.428839e+06     6.174398e-01     2.885986e+03     7.915070e-04
     6.106460e+01     1.419182e+06     6.961268e-01     2.886139e+03     7.956032e-04
     6.128540e+01     1.409606e+06     6.078072e-01     2.886273e+03     7.997102e-04
     6.150652e+01     1.400121e+06     6.250139e-01     2.886412e+03     8.038277e-04
     6.172795e+01     1.390720e+06     5.861486e-01     2.886541e+03     8.079557e-04
     6.194970e+01     1.381405e+06     5.814042e-01     2.886670e+03     8.120941e-04
     6.217175e+01     1.372175e+06     5.682493e-01     2.886797e+03     8.162428e-04
     6.239411e+01     1.363018e+06     4.316562e-01     2.886893e+03     8.204016e-04
     6.261678e+01     1.353956e+06     5.443213e-01     2.887014e+03     8.245706e-04
     6.283975e+01     1.344975e+06     5.132198e-01     2.887128e+03     8.287497e-04
     6.306303e+01     1.336069e+06     4.182639e-01     2.887222e+03     8.329385e-04
     6.328662e+01     1.327252e+06     5.052357e-01     2.887335e+03     8.371373e-04
     6.351051e+01     1.318512e+06     4.566690e-01     2.887437e+03     8.413457e-04
     6.373471e+01     1.309863e+06     5.731096e-01     2.887565e+03     8.455640e-04
     6.395921e+01     1.301281e+06     4.246533e-01     2.887661e+03     8.497917e-04
     6.418400e+01     1.292779e+06     4.271902e-01     2.887757e+03     8.540287e-04
     6.440907e+01     1.284356e+06     4.383140e-01     2.887855e+03     8.582748e-04
     6.463444e+01     1.276012e+06     4.377153e-01     2.887954e+03     8.625301e-04
     6.486009e+01     1.267751e+06     5.196321e-01     2.888071e+03     8.667942e-04
     6.508603e+01     1.259561e+06     4.536802e-01     2.888174e+03     8.710672e-04
     6.531225e+01     1.251440e+06     3.643236e-01     2.888256e+03     8.753490e-04
     6.553876e+01     1.243404e+06     4.991776e-01     2.888369e+03     8.796395e-04
     6.576557e+01     1.235427e+06     3.063997e-01     2.888439e+03     8.839387e-04
     6.599266e+01     1.227539e+06     4.991378e-01     2.888552e+03     8.882465e-04
     6.622003e+01     1.219717e+06     4.317950e-01     2.888650e+03     8.925627e-04
     6.644770e+01     1.211964e+06     3.889862e-01     2.888739e+03     8.968875e-04
     6.667566e+01     1.204283e+06     3.935964e-01     2.888828e+03     9.012204e-04
     6.690390e+01     1.196679e+06     4.759367e-01     2.888937e+03     9.055616e-04
     6.713242e+01     1.189135e+06     3.497632e-01     2.889017e+03     9.099109e-04
     6.736124e+01     1.181663e+06     3.964888e-01     2.889108e+03     9.142683e-04
     6.759034e+01     1.174258e+06     3.798198e-01     2.889195e+03     9.186336e-04
     6.781973e+01     1.166920e+06     3.674931e-01     2.889279e+03     9.230068e-04
     6.804940e+01     1.159655e+06     4.445451e-01     2.889381e+03     9.273878e-04
     6.827936e+01     1.152446e+06     3.075435e-01     2.889452e+03     9.317764e-04
     6.850961e+01     1.145304e+06     3.392166e-01     2.889530e+03     9.361726e-04
     6.874014e+01     1.138234e+06     4.086208e-01     2.889624e+03     9.405763e-04
     6.897095e+01     1.131226e+06     3.882098e-01     2.889714e+03     9.449874e-04
     6.920205e+01     1.124278e+06     3.331264e-01     2.889791e+03     9.494057e-04
     6.943343e+01     1.117398e+06     3.990633e-01     2.889883e+03     9.538312e-04
     6.966509e+01     1.110574e+06     3.235831e-01     2.889958e+03     9.582637e-04
     6.989704e+01     1.103813e+06     3.255787e-01     2.890034e+03     9.627032e-04
     7.012926e+01     1.097118e+06     3.911339e-01     2.890124e+03     9.671496e-04
     7.036176e+01     1.090482e+06     3.627385e-01     2.890209e+03     9.716027e-04
     7.059454e+01     1.083904e+06     3.277399e-01     2.890285e+03     9.760624e-04
     7.082761e+01     1.077384e+06     3.231345e-01     2.890360e+03     9.805289e-04
     7.106097e+01     1.070919e+06     2.699677e-01     2.890423e+03     9.850019e-04
     7.129460e+01     1.064516e+06     3.202695e-01     2.890498e+03     9.894811e-04
     7.152850e+01     1.058176e+06     3.700510e-01     2.890585e+03     9.939665e-04
     7.176267e+01     1.051886e+06     2.864576e-01     2.890652e+03     9.984579e-04
     7.199713e+01     1.045655e+06     3.190081e-01     2.890727e+03     1.002955e-03
     7.223187e+01     1.039478e+06     2.844703e-01     2.890793e+03     1.007459e-03
     7.246688e+01     1.033360e+06     3.261723e-01     2.890870e+03     1.011968e-03
     7.270215e+01     1.027298e+06     3.406136e-01     2.890950e+03     1.016483e-03
     7.293770e+01     1.021282e+06     2.295766e-01     2.891004e+03     1.021004e-03
     7.317353e+01     1.015331e+06     3.711206e-01     2.891092e+03     1.025530e-03
     7.340963e+01     1.009427e+06     2.950934e-01     2.891161e+03     1.030061e-03
     7.364599e+01     1.003576e+06     2.770011e-01     2.891227e+03     1.034597e-03
     7.388262e+01     9.977758e+05     2.614465e-01     2.891289e+03     1.039139e-03
     7.411952e+01     9.920308e+05     3.032611e-01     2.891361e+03     1.043685e-03
     7.435669e+01     9.863353e+05     2.734085e-01     2.891425e+03     1.048236e-03
     7.459411e+01     9.806917e+05     2.822037e-01     2.891492e+03     1.052792e-03
     7.483181e+01     9.750975e+05     2.688641e-01     2.891556e+03     1.057353e-03
     7.506977e+01     9.695522e+05     2.543449e-01     2.891617e+03     1.061918e-03
     7.530799e+01     9.640588e+05     2.820840e-01     2.891684e+03     1.066487e-03
     7.554647e+01     9.586124e+05     2.561018e-01     2.891745e+03     1.071061e-03
     7.578522e+01     9.532147e+05     2.547122e-01     2.891806e+03     1.075639e-03
     7.602423e+01     9.478653e+05     2.562576e-01     2.891867e+03     1.080220e-03
     7.626350e+01     9.425572e+05     1.708714e-01     2.891908e+03     1.084806e-03
     7.650303e+01     9.373066e+05     3.080435e-01     2.891982e+03     1.089396e-03
     7.674282e+01     9.321006e+05     2.773705e-01     2.892048e+03     1.093989e-03
     7.698287e+01     9.269374e+05     2.304276e-01     2.892104e+03     1.098585e-03
     7.722317e+01     9.218230e+05     2.711896e-01     2.892169e+03     1.103186e-03
     7.746373e+01     9.167481e+05     1.829680e-01     2.892213e+03     1.107789e-03
     7.770453e+01     9.117267e+05     2.996180e-01     2.892285e+03     1.112395e-03
     7.794560e+01     9.067438e+05     2.164014e-01     2.892337e+03     1.117005e-03
     7.818692e+01     9.018079e+05     2.560545e-01     2.892399e+03     1.121618e-03
     7.842849e+01     8.969139e+05     2.287879e-01     2.892454e+03     1.126233e-03
     7.867032e+01     8.920632e+05     2.300208e-01     2.892510e+03     1.130851e-03
     7.891241e+01     8.872549e+05     2.207267e-01     2.892563e+03     1.135472e-03
     7.915473e+01     8.824881e+05     2.052732e-01     2.892613e+03     1.140095e-03
     7.939732e+01     8.777660e+05     2.455221e-01     2.892673e+03     1.144721e-03
     7.964015e+01     8.730839e+05     2.165403e-01     2.892725e+03     1.149348e-03
     7.988322e+01     8.684421e+05     2.014447e-01     2.892774e+03     1.153978e-03
     8.012655e+01     8.638436e+05     2.374855e-01     2.892832e+03     1.158610e-03
     8.037013e+01     8.592830e+05     1.999779e-01     2.892881e+03     1.163243e-03
     8.061395e+01     8.547620e+05     1.905330e-01     2.892927e+03     1.167879e-03
     8.085803e+01     8.502847e+05     2.491655e-01     2.892988e+03     1.172516e-03
     8.110235e+01     8.458452e+05     2.269358e-01     2.893043e+03     1.177154e-03
     8.134692e+01     8.414434e+05     2.068903e-01     2.893094e+03     1.181794e-03
     8.159174e+01     8.370756e+05     1.422779e-01     2.893129e+03     1.186436e-03
     8.183679e+01     8.327527e+05     2.339141e-01     2.893186e+03     1.191078e-03
     8.208210e+01     8.284652e+05     2.019082e-01     2.893236e+03     1.195722e-03
     8.232764e+01     8.242149e+05     1.923374e-01     2.893283e+03     1.200366e-03
     8.257342e+01     8.200020e+05     1.952979e-01     2.893331e+03     1.205011e-03
     8.281945e+01     8.158266e+05     2.075202e-01     2.893382e+03     1.209657e-03
     8.306572e+01     8.116857e+05     1.767925e-01     2.893426e+03     1.214303e-03
     8.331222e+01     8.075814e+05     1.806763e-01     2.893470e+03     1.218949e-03
     8.355896e+01     8.035153e+05     2.176710e-01     2.893524e+03     1.223596e-03
     8.380594e+01     7.994820e+05     1.787528e-01     2.893568e+03     1.228243e-03
     8.405316e+01     7.954839e+05     1.773115e-01     2.893612e+03     1.232890e-03
     8.430062e+01     7.915167e+05     1.198044e-01     2.893641e+03     1.237537e-03
     8.454831e+01     7.875877e+05     1.725543e-01     2.893684e+03     1.242184e-03
     8.479623e+01     7.836942e+05     1.955395e-01     2.893733e+03     1.246830e-03
     8.504440e+01     7.798341e+05     1.870235e-01     2.893779e+03     1.251476e-03
     8.529279e+01     7.760044e+05     1.395883e-01     2.893814e+03     1.256121e-03
     8.554142e+01     7.722104e+05     1.782207e-01     2.893858e+03     1.260766e-03
     8.579028e+01     7.684475e+05     1.507604e-01     2.893896e+03     1.265410e-03
     8.603938e+01     7.647188e+05     1.732968e-01     2.893939e+03     1.270053e-03
     8.628870e+01     7.610233e+05     1.901279e-01     2.893986e+03     1.274695e-03
     8.653826e+01     7.573576e+05     1.528279e-01     2.894024e+03     1.279335e-03
     8.678804e+01     7.537234e+05     1.517262e-01     2.894062e+03     1.283974e-03
     8.703805e+01     7.501184e+05     1.149263e-01     2.894091e+03     1.288612e-03
     8.728829e+01     7.465464e+05     1.489920e-01     2.894128e+03     1.293248e-03
     8.753876e+01     7.430053e+05     1.444894e-01     2.894164e+03     1.297883e-03
     8.778946e+01     7.394945e+05     1.432599e-01     2.894200e+03     1.302515e-03
     8.804037e+01     7.360144e+05     1.484967e-01     2.894238e+03     1.307146e-03
     8.829151e+01     7.325637e+05     1.405615e-01     2.894273e+03     1.311775e-03
     8.854288e+01     7.291431e+05     1.447782e-01     2.894309e+03     1.316401e-03
     8.879447e+01     7.257515e+05     1.412434e-01     2.894345e+03     1.321025e-03
     8.904630e+01     7.223888e+05     1.341869e-01     2.894379e+03     1.325647e-03
     8.929834e+01     7.190548e+05     1.343075e-01     2.894412e+03     1.330267e-03
     8.955060e+01     7.157502e+05     1.462181e-01     2.894449e+03     1.334883e-03
     8.980310e+01     7.124718e+05     1.132552e-01     2.894478e+03     1.339497e-03
     9.005581e+01     7.092225e+05     1.268976e-01     2.894510e+03     1.344108e-03
     9.030874e+01     7.060010e+05     1.280010e-01     2.894542e+03     1.348716e-03
     9.056190e+01     7.028067e+05     1.217206e-01     2.894573e+03     1.353321e-03
     9.081527e+01     6.996399e+05     1.263882e-01     2.894605e+03     1.357923e-03
     9.106886e+01     6.964998e+05     1.169233e-01     2.894635e+03     1.362521e-03
     9.132267e+01     6.933865e+05     1.190014e-01     2.894665e+03     1.367116e-03
     9.157669e+01     6.903006e+05     1.298165e-01     2.894698e+03     1.371707e-03
     9.183093e+01     6.872406e+05     1.254210e-01     2.894730e+03     1.376294e-03
     9.208539e+01     6.842060e+05     1.115125e-01     2.894758e+03     1.380878e-03
     9.234005e+01     6.811972e+05     1.085549e-01     2.894786e+03     1.385457e-03
     9.259493e+01     6.782095e+05     3.768512e-02     2.894795e+03     1.390032e-03
     9.285002e+01     6.752554e+05     1.698044e-01     2.894839e+03     1.394603e-03
     9.310532e+01     6.723229e+05     1.123399e-01     2.894867e+03     1.399170e-03
     9.336083e+01     6.694151e+05     1.043282e-01     2.894894e+03     1.403732e-03
     9.361654e+01     6.665311e+05     9.193759e-02     2.894918e+03     1.408290e-03
     9.387247e+01     6.636720e+05     9.733512e-02     2.894943e+03     1.412843e-03
     9.412861e+01     6.608374e+05     1.011052e-01     2.894968e+03     1.417391e-03
     9.438495e+01     6.580273e+05     1.077805e-01     2.894996e+03     1.421934e-03
     9.464149e+01     6.552404e+05     9.572920e-02     2.895021e+03     1.426472e-03
     9.489824e+01     6.524768e+05     9.256144e-02     2.895044e+03     1.431004e-03
     9.515520e+01     6.497366e+05     8.933453e-02     2.895067e+03     1.435532e-03
     9.541236e+01     6.470190e+05     8.130016e-02     2.895088e+03     1.440054e-03
     9.566972e+01     6.443252e+05     9.323570e-02     2.895112e+03     1.444570e-03
     9.592728e+01     6.416536e+05     8.206415e-02     2.895133e+03     1.449081e-03
     9.618504e+01     6.390019e+05     3.718449e-02     2.895143e+03     1.453586e-03
     9.644300e+01     6.363781e+05     1.282557e-01     2.895176e+03     1.458085e-03
     9.670116e+01     6.337735e+05     8.169575e-02     2.895197e+03     1.462578e-03
     9.695952e+01     6.311911e+05     8.098934e-02     2.895218e+03     1.467064e-03
     9.721808e+01     6.286303e+05     7.905454e-02     2.895239e+03     1.471545e-03
     9.747684e+01     6.260910e+05     7.786182e-02     2.895259e+03     1.476020e-03
     9.773580e+01     6.235730e+05     7.474301e-02     2.895278e+03     1.480487e-03
     9.799496e+01     6.210739e+05     3.754324e-02     2.895288e+03     1.484949e-03
     9.825430e+01     6.186000e+05     1.042218e-01     2.895315e+03     1.489403e-03
     9.851385e+01     6.161448e+05     7.083643e-02     2.895333e+03     1.493851e-03
     9.877359e+01     6.137103e+05     6.921028e-02     2.895351e+03     1.498292e-03
     9.903352e+01     6.112960e+05     6.660581e-02     2.895368e+03     1.502726e-03
     9.929364e+01     6.089020e+05     6.571168e-02     2.895386e+03     1.507153e-03
     9.955395e+01     6.065283e+05     6.530143e-02     2.895403e+03     1.511572e-03
     9.981446e+01     6.041740e+05     5.965955e-02     2.895418e+03     1.515984e-03
     1.000751e+02     6.018397e+05     6.096112e-02     2.895434e+03     1.520389e-03
     1.003360e+02     5.995248e+05     5.647349e-02     2.895449e+03     1.524786e-03
     1.005971e+02     5.972291e+05     5.571371e-02     2.895463e+03     1.529176e-03
     1.008584e+02     5.949528e+05     5.512936e-02     2.895478e+03     1.533557e-03
     1.011198e+02     5.926954e+05     5.214091e-02     2.895491e+03     1.537931e-03
     1.013814e+02     5.904568e+05     5.044025e-02     2.895505e+03     1.542297e-03
     1.016432e+02     5.882371e+05     4.976759e-02     2.895518e+03     1.546654e-03
     1.019052e+02     5.860364e+05     6.138461e-02     2.895534e+03     1.551004e-03
     1.021674e+02     5.838536e+05     4.719215e-02     2.895546e+03     1.555345e-03
     1.024298e+02     5.816884e+05     3.704637e-02     2.895556e+03     1.559677e-03
     1.026923e+02     5.795422e+05     5.421931e-02     2.895570e+03     1.564002e-03
     1.029550e+02     5.774130e+05     3.397945e-02     2.895579e+03     1.568317e-03
     1.032179e+02     5.753024e+05     5.039217e-02     2.895592e+03     1.572624e-03
     1.034810e+02     5.732089e+05     3.950990e-02     2.895603e+03     1.576922e-03
     1.037443e+02     5.711329e+05     3.733830e-02     2.895612e+03     1.581211e-03
     1.040077e+02     5.690740e+05     3.754361e-02     2.895622e+03     1.585491e-03
     1.042713e+02     5.670323e+05     3.314569e-02     2.895631e+03     1.589762e-03
     1.045351e+02     5.650077e+05     3.370288e-02     2.895640e+03     1.594023e-03
     1.047991e+02     5.629998e+05     3.322181e-02     2.895649e+03     1.598276e-03
     1.050633e+02     5.610087e+05     2.976492e-02     2.895656e+03     1.602518e-03
     1.053276e+02     5.590341e+05     2.885042e-02     2.895664e+03     1.606752e-03
     1.055921e+02     5.570759e+05     2.852215e-02     2.895672e+03     1.610975e-03
     1.058567e+02     5.551339e+05     2.537523e-02     2.895678e+03     1.615189e-03
     1.061216e+02     5.532436e+05     6.683501e-01     2.895855e+03     1.619393e-03
     1.063866e+02     5.513000e+05    -5.818137e-01     2.895701e+03     1.623588e-03
     1.066518e+02     5.494397e+05     6.331052e-01     2.895869e+03     1.627773e-03
     1.069172e+02     5.475280e+05    -5.814147e-01     2.895715e+03     1.631947e-03
     1.071827e+02     5.456978e+05     6.119093e-01     2.895877e+03     1.636111e-03
     1.074484e+02     5.438177e+05    -5.768513e-01     2.895724e+03     1.640266e-03
     1.077143e+02     5.420175e+05     5.976701e-01     2.895883e+03     1.644409e-03
     1.079804e+02     5.401686e+05    -5.684019e-01     2.895732e+03     1.648542e-03
     1.082465e+02     5.383984e+05     5.892449e-01     2.895888e+03     1.652664e-03
     1.085129e+02     5.366138e+05     5.771386e-02     2.895904e+03     1.656777e-03
     1.087795e+02     5.348416e+05     1.135655e-02     2.895907e+03     1.660878e-03
     1.090462e+02     5.330838e+05     3.584512e-03     2.895908e+03     1.664969e-03
     1.093131e+02     5.313405e+05     5.059072e-03     2.895909e+03     1.669049e-03
     1.095802e+02     5.296117e+05     6.780050e-04     2.895909e+03     1.673117e-03
     1.098474e+02     5.278972e+05    -1.330038e-03     2.895909e+03     1.677175e-03
     1.101147e+02     5.261968e+05    -3.520669e-03     2.895908e+03     1.681221e-03
     1.103823e+02     5.245106e+05    -2.404251e-03     2.895907e+03     1.685256e-03
     1.106500e+02     5.228385e+05    -3.323076e-03     2.895907e+03     1.689280e-03
     1.109178e+02     5.211802e+05    -3.782166e-03     2.895905e+03     1.693293e-03
     1.111858e+02     5.195357e+05    -3.741982e-03     2.895904e+03     1.697294e-03
     1.114540e+02     5.179050e+05    -5.278571e-03     2.895903e+03     1.701283e-03
     1.117223e+02     5.162876e+05    -7.394620e-03     2.895901e+03     1.705260e-03
     1.119908e+02     5.146837e+05    -7.780623e-03     2.895899e+03     1.709226e-03
     1.122594e+02     5.130932e+05    -9.422373e-03     2.895896e+03     1.713180e-03
     1.125282e+02     5.115157e+05    -1.308575e-02     2.895893e+03     1.717122e-03
     1.127971e+02     5.099514e+05    -9.238530e-03     2.895890e+03     1.721052e-03
     1.130662e+02     5.084000e+05    -1.553635e-02     2.895886e+03     1.724969e-03
     1.133355e+02     5.068622e+05    -2.840852e-03     2.895886e+03     1.728875e-03
     1.136048e+02     5.053290e+05    -1.565869e-01     2.895843e+03     1.732769e-03
     1.138744e+02     5.038155e+05    -3.015076e-02     2.895835e+03     1.736649e-03
     1.141440e+02     5.023154e+05    -1.871405e-02     2.895830e+03     1.740517e-03
     1.144137e+02     5.008279e+05    -1.751692e-02     2.895825e+03     1.744372e-03
     1.146836e+02     4.993529e+05    -1.802728e-02     2.895821e+03     1.748215e-03
     1.149537e+02     4.978903e+05    -1.797759e-02     2.895816e+03     1.752044e-03
     1.152238e+02     4.964398e+05    -1.979106e-02     2.895810e+03     1.755861e-03
     1.154942e+02     4.950015e+05    -1.984910e-02     2.895805e+03     1.759665e-03
     1.157646e+02     4.935753e+05    -1.932326e-02     2.895800e+03     1.763455e-03
     1.160352e+02     4.921608e+05    -2.457396e-02     2.895793e+03     1.767233e-03
     1.163059e+02     4.907581e+05    -2.140850e-02     2.895787e+03     1.770998e-03
     1.165768e+02     4.893672e+05    -2.468406e-02     2.895781e+03     1.774750e-03
     1.168478e+02     4.879878e+05    -2.558409e-02     2.895774e+03     1.778489e-03
     1.171189e+02     4.866197e+05    -2.737072e-02     2.895766e+03     1.782215e-03
     1.173902e+02     4.852632e+05    -2.749588e-02     2.895759e+03     1.785927e-03
     1.176617e+02     4.839180e+05    -2.821458e-02     2.895751e+03     1.789626e-03
     1.179333e+02     4.825838e+05    -3.144867e-02     2.895743e+03     1.793312e-03
     1.182050e+02     4.812608e+05    -3.104344e-02     2.895734e+03     1.796984e-03
     1.184768e+02     4.799490e+05    -3.012817e-02     2.895726e+03     1.800643e-03
     1.187489e+02     4.786480e+05    -3.352522e-02     2.895717e+03     1.804288e-03
     1.190210e+02     4.773579e+05    -3.403818e-02     2.895708e+03     1.807920e-03
     1.192933e+02     4.760785e+05    -3.334088e-02     2.895699e+03     1.811538e-03
     1.195657e+02     4.748100e+05    -3.506862e-02     2.895689e+03     1.815142e-03
     1.198382e+02     4.735519e+05    -3.696917e-02     2.895679e+03     1.818732e-03
     1.201109e+02     4.723044e+05    -3.693882e-02     2.895669e+03     1.822309e-03
     1.203838e+02     4.710673e+05    -3.879949e-02     2.895658e+03     1.825872e-03
     1.206567e+02     4.698412e+05    -2.938296e-02     2.895650e+03     1.829420e-03
     1.209298e+02     4.686247e+05    -4.023039e-02     2.895639e+03     1.832955e-03
